# Supplementary material for: Genome-scale identification of cellular pathways required for cell surface recognition
Source: Genome Res. 2018 Sep;28(9):1372–82. doi: 10.1101/gr.231183.117 (PMC6120632; doi:10.1101/gr.231183.117)
Supplement: Supplemental Material [file supp_gr.231183.117_Supplemental_DataS1.zip]

Archive with 10 entries (9 files):
- Supplementary Data1/
- Supplementary Data1/.DS_Store
- Supplementary Data1/Antibody_screens_Raw_counts.txt
- Supplementary Data1/Day14_GYPA_HEL.gene_summary.txt
- Supplementary Data1/Day15_HEK_293_E_CD59.gene_summary.txt
- Supplementary Data1/Day15_HEK_293_E_CD59_repeat.gene_summary.txt
- Supplementary Data1/Day9_HEK_293_E_B6H12.gene_summary.txt
- Supplementary Data1/Day9_HEK_293_E_BRIC126.gene_summary.txt
- Supplementary Data1/Day9_HEK_293_E_BRIC5.gene_summary.txt
- Supplementary Data1/Day9_HEK_293_E_GP1aIIa.gene_summary.txt
