# Supplementary material for: Genome-scale identification of cellular pathways required for cell surface recognition
Source: Genome Res. 2018 Sep;28(9):1372–82. doi: 10.1101/gr.231183.117 (PMC6120632; doi:10.1101/gr.231183.117)
Supplement: Supplemental Material [file supp_gr.231183.117_Supplemental_DataS1.zip › Supplementary Data1/Antibody_screens_Raw_counts.txt]

sgRNA	Gene	BRIC126_Initial	BRIC126_Final	B6H12_Initial	B6H12_Final	CD58_Initial	CD58_Final	ITGA2B1_Initial	ITGA2B1_Final	CD59_Initial	CD59_Final	CD59_repeated_Initial	CD59_repeated_Final	GYPA_Initial	GYPA_Final
A1BG_CCDS12976.1_ex3_19:58862927-58862950:-_5-1	A1BG	1726	1700	1726	407	1726	282	818	1173	1188	699	1188	1057	796	762
A1BG_CCDS12976.1_ex4_19:58863655-58863678:+_5-2	A1BG	588	0	588	186	588	918	415	0	522	1	522	0	645	0
A1BG_CCDS12976.1_ex4_19:58863697-58863720:-_5-3	A1BG	1052	561	1052	1231	1052	735	700	1	1044	241	1044	2532	896	2315
A1BG_CCDS12976.1_ex4_19:58863866-58863889:+_5-4	A1BG	417	243	417	276	417	1916	262	1	290	1058	290	844	312	0
A1BG_CCDS12976.1_ex5_19:58864367-58864390:-_5-5	A1BG	342	0	342	0	342	0	161	0	296	0	296	0	208	532
A1CF_CCDS7241.1_ex6_10:52588014-52588037:-_5-1	A1CF	342	221	342	0	342	1043	153	0	277	1	277	0	169	0
A1CF_CCDS7241.1_ex7_10:52595962-52595985:-_5-2	A1CF	6	0	6	0	6	0	8	0	23	0	23	0	4	0
A1CF_CCDS7241.1_ex7_10:52596023-52596046:+_5-3	A1CF	367	0	367	1	367	0	197	0	274	495	274	818	211	701
A1CF_CCDS7241.1_ex9_10:52603761-52603784:+_5-4	A1CF	62	0	62	0	62	454	9	0	40	170	40	0	28	0
A1CF_CCDS7241.1_ex9_10:52603844-52603867:-_5-5	A1CF	245	0	245	0	245	392	319	0	301	0	301	632	302	773
A2M_CCDS44827.1_ex18_12:9246130-9246153:+_5-1	A2M	890	81	890	829	890	2	500	40	466	3	466	764	306	1
A2M_CCDS44827.1_ex22_12:9252012-9252035:+_5-2	A2M	861	1	861	855	861	1021	350	2	777	3	777	1422	615	392
A2M_CCDS44827.1_ex22_12:9252049-9252072:+_5-3	A2M	480	372	480	194	480	540	202	1	327	369	327	0	204	0
A2M_CCDS44827.1_ex24_12:9254225-9254248:+_5-4	A2M	800	423	800	936	800	2	439	2	602	283	602	202	251	0
A2M_CCDS44827.1_ex25_12:9256894-9256917:+_5-5	A2M	1093	594	1093	463	1093	231	543	0	1074	1028	1074	3081	854	1537
A2ML1_CCDS8596.2_ex10_12:8994081-8994104:-_5-3	A2ML1	184	0	184	0	184	0	47	0	65	267	65	0	58	0
A2ML1_CCDS8596.2_ex11_12:8995845-8995868:-_5-4	A2ML1	943	0	943	473	943	1054	454	1414	776	53	776	0	419	0
A2ML1_CCDS8596.2_ex11_12:8995893-8995916:+_5-5	A2ML1	182	0	182	0	182	332	73	1	150	1	150	0	149	0
A2ML1_CCDS8596.2_ex2_12:8976351-8976374:+_5-1	A2ML1	1004	247	1004	594	1004	673	642	193	736	1456	736	0	504	386
A2ML1_CCDS8596.2_ex8_12:8990981-8991004:-_5-2	A2ML1	279	0	279	190	279	2	105	2	170	312	170	0	215	0
A3GALT2_CCDS60080.1_ex0_1:33772950-33772973:-_5-1	A3GALT2	375	99	375	0	375	720	560	4	329	1010	329	1028	249	428
A3GALT2_CCDS60080.1_ex0_1:33772971-33772994:+_5-2	A3GALT2	333	329	333	417	333	287	180	1	286	271	286	520	378	780
A3GALT2_CCDS60080.1_ex0_1:33773046-33773069:-_5-3	A3GALT2	730	1080	730	382	730	2356	436	2	643	479	643	0	494	1545
A3GALT2_CCDS60080.1_ex1_1:33777651-33777674:-_5-4	A3GALT2	909	268	909	821	909	693	504	224	658	919	658	2298	466	0
A3GALT2_CCDS60080.1_ex2_1:33778149-33778172:+_5-5	A3GALT2	176	0	176	1	176	0	122	1	174	280	174	0	165	0
A4GALT_CCDS14041.1_ex0_22:43089421-43089444:+_5-1	A4GALT	704	284	704	572	704	0	510	2	749	1010	749	750	491	199
A4GALT_CCDS14041.1_ex0_22:43089467-43089490:-_5-2	A4GALT	949	196	949	222	949	143	634	2	926	710	926	1208	502	395
A4GALT_CCDS14041.1_ex0_22:43089524-43089547:-_5-3	A4GALT	1055	871	1055	3	1055	1565	908	1	1100	1613	1100	1115	505	1642
A4GALT_CCDS14041.1_ex0_22:43089610-43089633:-_5-4	A4GALT	297	0	297	1	297	0	101	147	166	2	166	1709	96	0
A4GALT_CCDS14041.1_ex0_22:43089831-43089854:+_5-5	A4GALT	342	0	342	975	342	0	205	4	191	1	191	0	181	0
A4GNT_CCDS3097.1_ex0_3:137843639-137843662:+_5-1	A4GNT	544	511	544	178	544	0	160	442	213	191	213	702	308	0
A4GNT_CCDS3097.1_ex1_3:137849724-137849747:+_5-2	A4GNT	274	438	274	1	274	0	151	0	241	233	241	1781	46	0
A4GNT_CCDS3097.1_ex1_3:137849755-137849778:+_5-3	A4GNT	524	1	524	0	524	0	211	0	132	0	132	1076	215	0
A4GNT_CCDS3097.1_ex1_3:137849873-137849896:+_5-4	A4GNT	267	0	267	0	267	235	199	0	248	269	248	0	82	0
A4GNT_CCDS3097.1_ex1_3:137849975-137849998:-_5-5	A4GNT	339	14	339	510	339	755	413	1282	270	482	270	494	284	0
AAAS_CCDS53797.1_ex11_12:53709154-53709177:+_5-2	AAAS	114	0	114	592	114	0	275	0	152	4	152	0	82	0
AAAS_CCDS53797.1_ex11_12:53709177-53709200:-_5-3	AAAS	0	0	0	0	0	0	0	0	47	0	47	0	0	0
AAAS_CCDS53797.1_ex13_12:53714423-53714446:-_5-4	AAAS	189	235	189	0	189	0	126	0	234	0	234	0	190	244
AAAS_CCDS53797.1_ex13_12:53714441-53714464:+_5-5	AAAS	469	177	469	906	469	1115	336	207	528	247	528	0	320	0
AAAS_CCDS53797.1_ex8_12:53703443-53703466:-_5-1	AAAS	423	245	423	268	423	1	254	0	334	79	334	446	345	0
AACS_CCDS9263.1_ex1_12:125558424-125558447:+_5-1	AACS	42	0	42	0	42	0	89	0	134	2	134	826	85	0
AACS_CCDS9263.1_ex2_12:125561055-125561078:+_5-2	AACS	993	788	993	0	993	0	482	629	746	759	746	3933	533	0
AACS_CCDS9263.1_ex4_12:125576051-125576074:-_5-3	AACS	403	0	403	2	403	1	318	0	512	1	512	0	228	0
AACS_CCDS9263.1_ex7_12:125591776-125591799:-_5-4	AACS	1177	486	1177	475	1177	262	420	2550	828	619	828	1407	705	2
AACS_CCDS9263.1_ex8_12:125599087-125599110:-_5-5	AACS	328	490	328	308	328	287	374	2	361	255	361	0	132	1989
AADAC_CCDS33877.1_ex1_3:151535152-151535175:+_5-1	AADAC	571	861	571	0	571	339	364	428	483	181	483	4	301	487
AADAC_CCDS33877.1_ex1_3:151535307-151535330:+_5-2	AADAC	133	0	133	0	133	312	59	1	57	0	57	0	27	0
AADAC_CCDS33877.1_ex1_3:151535327-151535350:+_5-3	AADAC	143	0	143	1	143	0	119	0	78	0	78	518	59	71
AADAC_CCDS33877.1_ex4_3:151545476-151545499:+_5-4	AADAC	219	0	219	0	219	145	183	1	68	424	68	0	57	0
AADAC_CCDS33877.1_ex4_3:151545547-151545570:-_5-5	AADAC	625	1160	625	1	625	415	540	115	407	1602	407	0	339	569
AADACL2_CCDS3161.2_ex0_3:151451944-151451967:+_5-1	AADACL2	11	0	11	0	11	0	3	1	57	0	57	0	8	0
AADACL2_CCDS3161.2_ex1_3:151458562-151458585:-_5-2	AADACL2	180	0	180	0	180	1	44	0	107	0	107	0	45	413
AADACL2_CCDS3161.2_ex2_3:151461893-151461916:+_5-3	AADACL2	224	343	224	1	224	0	142	0	204	303	204	0	196	0
AADACL2_CCDS3161.2_ex3_3:151463402-151463425:-_5-4	AADACL2	794	1	794	251	794	666	334	227	733	6	733	0	368	658
AADACL2_CCDS3161.2_ex3_3:151463446-151463469:+_5-5	AADACL2	416	0	416	789	416	122	199	3	386	240	386	33	274	675
AADACL3_CCDS41252.1_ex2_1:12785258-12785281:+_5-1	AADACL3	402	0	402	0	402	468	501	1	444	760	444	666	403	0
AADACL3_CCDS41252.1_ex2_1:12785334-12785357:-_5-2	AADACL3	233	0	233	114	233	312	109	2	186	183	186	579	136	0
AADACL3_CCDS41252.1_ex2_1:12785358-12785381:+_5-3	AADACL3	591	1	591	2	591	474	206	0	370	972	370	0	358	0
AADACL3_CCDS41252.1_ex2_1:12785419-12785442:-_5-4	AADACL3	121	0	121	0	121	0	50	0	93	0	93	0	80	0
AADACL3_CCDS41252.1_ex2_1:12785608-12785631:+_5-5	AADACL3	154	1	154	1096	154	0	96	0	149	0	149	0	152	0
AADACL4_CCDS30590.1_ex0_1:12704714-12704737:-_5-1	AADACL4	512	0	512	356	512	307	448	259	394	514	394	872	283	1
AADACL4_CCDS30590.1_ex1_1:12711250-12711273:+_5-2	AADACL4	349	0	349	2	349	1	203	2	262	441	262	0	238	495
AADACL4_CCDS30590.1_ex1_1:12711326-12711349:-_5-3	AADACL4	744	472	744	131	744	385	506	2	733	138	733	1124	469	0
AADACL4_CCDS30590.1_ex2_1:12721791-12721814:+_5-4	AADACL4	233	0	233	196	233	0	138	557	254	1	254	0	198	0
AADACL4_CCDS30590.1_ex2_1:12721814-12721837:-_5-5	AADACL4	834	1	834	285	834	235	231	227	478	0	478	2449	428	851
AADAT_CCDS3814.1_ex10_4:171008288-171008311:-_5-3	AADAT	168	236	168	0	168	0	157	0	221	200	221	0	218	0
AADAT_CCDS3814.1_ex11_4:171009546-171009569:-_5-4	AADAT	606	1762	606	575	606	599	268	212	460	0	460	0	188	0
AADAT_CCDS3814.1_ex11_4:171009609-171009632:-_5-5	AADAT	31	0	31	0	31	0	11	1	57	0	57	0	31	0
AADAT_CCDS3814.1_ex8_4:170994416-170994439:+_5-1	AADAT	124	0	124	0	124	0	38	0	68	197	68	0	82	0
AADAT_CCDS3814.1_ex8_4:170994468-170994491:+_5-2	AADAT	379	1143	379	586	379	1	204	2	320	0	320	2393	202	539
AAED1_CCDS35073.1_ex2_9:99413754-99413777:+_5-1	AAED1	358	1487	358	1431	358	2	340	1093	181	163	181	2436	408	1
AAED1_CCDS35073.1_ex3_9:99413958-99413981:+_5-2	AAED1	81	0	81	0	81	0	7	0	79	0	79	0	0	0
AAED1_CCDS35073.1_ex4_9:99417018-99417041:-_5-3	AAED1	2	0	2	0	2	0	14	0	8	0	8	0	12	0
AAED1_CCDS35073.1_ex5_9:99417373-99417396:+_5-4	AAED1	1390	2091	1390	887	1390	147	642	0	846	316	846	0	787	695
AAED1_CCDS35073.1_ex5_9:99417399-99417422:+_5-5	AAED1	1005	247	1005	389	1005	0	809	1	856	304	856	2907	580	2503
AAGAB_CCDS42050.1_ex3_15:67500938-67500961:+_5-1	AAGAB	736	106	736	290	736	0	433	2	685	630	685	0	264	527
AAGAB_CCDS42050.1_ex4_15:67501824-67501847:-_5-2	AAGAB	117	0	117	0	117	295	140	0	182	243	182	0	169	0
AAGAB_CCDS42050.1_ex5_15:67524161-67524184:+_5-3	AAGAB	315	131	315	0	315	511	125	3	263	208	263	0	93	0
AAGAB_CCDS42050.1_ex5_15:67524213-67524236:-_5-4	AAGAB	73	540	73	0	73	357	97	0	70	242	70	0	156	0
AAGAB_CCDS42050.1_ex6_15:67528322-67528345:-_5-5	AAGAB	347	0	347	153	347	1775	165	1	283	276	283	9	181	0
AAK1_CCDS1893.2_ex10_2:69746228-69746251:-_5-1	AAK1	1111	388	1111	457	1111	243	762	2	969	658	969	3091	479	994
AAK1_CCDS1893.2_ex11_2:69748068-69748091:-_5-2	AAK1	862	1	862	398	862	3	469	1500	550	1	550	0	535	190
AAK1_CCDS1893.2_ex13_2:69754414-69754437:+_5-3	AAK1	1641	2173	1641	317	1641	833	1003	2861	1499	1400	1499	1838	933	1199
AAK1_CCDS1893.2_ex15_2:69757767-69757790:-_5-4	AAK1	354	1	354	0	354	289	337	1	294	387	294	6082	395	0
AAK1_CCDS1893.2_ex20_2:69870036-69870059:-_5-5	AAK1	910	1	910	818	910	811	475	446	556	574	556	348	216	0
AAMDC_CCDS8254.1_ex0_11:77553633-77553656:+_5-1	AAMDC	665	345	665	575	665	336	475	2	676	1413	676	6469	408	148
AAMDC_CCDS8254.1_ex1_11:77580763-77580786:-_5-2	AAMDC	700	2075	700	1	700	305	439	2	497	1	497	204	354	1
AAMDC_CCDS8254.1_ex1_11:77580785-77580808:-_5-3	AAMDC	754	0	754	233	754	1862	570	193	673	903	673	4428	536	275
AAMDC_CCDS8254.1_ex1_11:77580845-77580868:+_5-4	AAMDC	227	0	227	243	227	0	204	1	203	617	203	2	183	0
AAMDC_CCDS8254.1_ex2_11:77583223-77583246:-_5-5	AAMDC	572	195	572	272	572	0	227	0	265	481	265	1357	192	307
AAMP_CCDS33378.1_ex10_2:219134694-219134717:-_5-5	AAMP	439	1	439	485	439	789	345	532	271	516	271	580	719	599
AAMP_CCDS33378.1_ex6_2:219131229-219131252:+_5-1	AAMP	0	0	0	0	0	0	0	0	29	236	29	0	74	0
AAMP_CCDS33378.1_ex8_2:219132241-219132264:+_5-2	AAMP	41	614	41	1	41	0	9	0	26	0	26	644	99	0
AAMP_CCDS33378.1_ex8_2:219132278-219132301:-_5-3	AAMP	0	0	0	128	0	0	2	654	10	0	10	0	36	0
AAMP_CCDS33378.1_ex9_2:219134119-219134142:+_5-4	AAMP	383	385	383	0	383	0	139	0	504	252	504	787	283	1
AANAT_CCDS11745.1_ex0_17:74464923-74464946:-_5-1	AANAT	784	257	784	616	784	0	448	0	692	146	692	1062	508	0
AANAT_CCDS11745.1_ex0_17:74464970-74464993:-_5-2	AANAT	288	808	288	1	288	431	269	0	426	192	426	1787	190	0
AANAT_CCDS11745.1_ex1_17:74465300-74465323:-_5-3	AANAT	630	0	630	1	630	0	352	363	413	1148	413	1011	413	0
AANAT_CCDS11745.1_ex1_17:74465314-74465337:-_5-4	AANAT	232	0	232	179	232	681	91	252	204	1	204	0	198	1
AANAT_CCDS11745.1_ex1_17:74465365-74465388:+_5-5	AANAT	1243	1403	1243	258	1243	1135	855	746	991	568	991	332	700	696
AAR2_CCDS13273.1_ex0_20:34827888-34827911:+_5-1	AAR2	259	0	259	0	259	531	345	0	304	383	304	0	214	0
AAR2_CCDS13273.1_ex0_20:34827917-34827940:-_5-2	AAR2	580	383	580	456	580	74	619	234	632	0	632	2892	431	0
AAR2_CCDS13273.1_ex0_20:34827975-34827998:+_5-3	AAR2	551	252	551	478	551	0	231	0	288	212	288	2128	126	1289
AAR2_CCDS13273.1_ex0_20:34828005-34828028:-_5-4	AAR2	22	0	22	0	22	0	29	0	42	0	42	0	33	0
AAR2_CCDS13273.1_ex0_20:34828259-34828282:-_5-5	AAR2	139	102	139	88	139	0	191	0	173	0	173	1	65	0
AARD_CCDS34935.1_ex0_8:117950565-117950588:-_5-1	AARD	318	0	318	0	318	0	233	379	319	0	319	1	268	0
AARD_CCDS34935.1_ex0_8:117950578-117950601:+_5-2	AARD	809	534	809	825	809	446	398	0	531	225	531	629	447	2674
AARD_CCDS34935.1_ex0_8:117950645-117950668:+_5-3	AARD	435	0	435	90	435	1	308	529	380	589	380	0	181	0
AARD_CCDS34935.1_ex0_8:117950667-117950690:+_5-4	AARD	91	0	91	298	91	0	135	0	181	1	181	0	190	0
AARD_CCDS34935.1_ex0_8:117950700-117950723:+_5-5	AARD	1314	346	1314	566	1314	192	733	3	601	562	601	2324	1002	1668
AARS_CCDS32474.1_ex10_16:70298929-70298952:-_5-1	AARS	0	0	0	0	0	0	16	0	16	0	16	0	14	0
AARS_CCDS32474.1_ex13_16:70302238-70302261:+_5-2	AARS	23	0	23	0	23	0	14	323	27	1	27	0	4	0
AARS_CCDS32474.1_ex16_16:70305735-70305758:-_5-3	AARS	164	0	164	0	164	0	89	0	62	0	62	0	152	0
AARS_CCDS32474.1_ex16_16:70305762-70305785:+_5-4	AARS	50	0	50	332	50	0	24	0	22	0	22	0	92	0
AARS_CCDS32474.1_ex18_16:70310945-70310968:-_5-5	AARS	0	0	0	0	0	0	0	0	11	0	11	0	0	0
AARS2_CCDS34464.1_ex13_6:44274062-44274085:+_5-1	AARS2	301	624	301	255	301	353	281	2	285	30	285	297	754	56
AARS2_CCDS34464.1_ex15_6:44274721-44274744:-_5-2	AARS2	153	0	153	2	153	476	74	0	100	0	100	0	160	0
AARS2_CCDS34464.1_ex15_6:44274752-44274775:+_5-3	AARS2	28	0	28	0	28	0	78	2094	61	282	61	0	95	0
AARS2_CCDS34464.1_ex16_6:44275094-44275117:-_5-4	AARS2	292	188	292	1	292	3	157	134	147	0	147	1143	262	0
AARS2_CCDS34464.1_ex20_6:44279950-44279973:-_5-5	AARS2	29	0	29	0	29	0	100	1	118	0	118	0	121	0
AARSD1_CCDS58552.1_ex10_17:41116157-41116180:-_5-1	AARSD1	841	834	841	184	841	1168	419	0	653	1442	653	2422	507	755
AARSD1_CCDS58552.1_ex6_17:41108278-41108301:+_5-3	AARSD1	281	333	281	307	281	0	186	1	136	368	136	0	275	284
AARSD1_CCDS58552.1_ex7_17:41108486-41108509:+_5-4	AARSD1	409	0	409	270	409	0	205	920	277	1173	277	0	222	0
AARSD1_CCDS58552.1_ex7_17:41108542-41108565:-_5-5	AARSD1	428	1	428	0	428	0	341	1	492	307	492	1	265	852
AARSD1_CCDS58552.1_ex9_17:41113311-41113334:-_5-2	AARSD1	326	589	326	0	326	0	286	103	338	369	338	0	279	0
AASDH_CCDS3504.1_ex10_4:57237668-57237691:+_5-3	AASDH	112	166	112	111	112	4311	218	27	222	0	222	1076	276	575
AASDH_CCDS3504.1_ex10_4:57237733-57237756:+_5-4	AASDH	265	727	265	0	265	0	169	1078	310	236	310	0	221	0
AASDH_CCDS3504.1_ex11_4:57244302-57244325:+_5-5	AASDH	133	0	133	507	133	0	63	0	135	330	135	0	91	0
AASDH_CCDS3504.1_ex7_4:57220310-57220333:+_5-1	AASDH	119	0	119	2	119	313	70	305	143	647	143	0	164	0
AASDH_CCDS3504.1_ex9_4:57221497-57221520:-_5-2	AASDH	112	152	112	0	112	0	106	0	158	204	158	0	147	0
AASDHPPT_CCDS31664.1_ex0_11:105948544-105948567:+_5-1	AASDHPPT	97	1	97	149	97	0	118	711	274	207	274	767	254	0
AASDHPPT_CCDS31664.1_ex0_11:105948583-105948606:-_5-2	AASDHPPT	67	0	67	0	67	0	21	0	28	0	28	1671	51	0
AASDHPPT_CCDS31664.1_ex1_11:105950310-105950333:-_5-3	AASDHPPT	47	0	47	0	47	0	25	0	25	0	25	0	42	0
AASDHPPT_CCDS31664.1_ex1_11:105950373-105950396:-_5-4	AASDHPPT	377	2	377	953	377	646	406	283	713	1004	713	1112	569	704
AASDHPPT_CCDS31664.1_ex3_11:105962110-105962133:+_5-5	AASDHPPT	29	0	29	0	29	0	124	0	23	0	23	0	15	649
AASS_CCDS5783.1_ex11_7:121741456-121741479:+_5-1	AASS	201	1	201	0	201	0	114	1	100	0	100	0	26	0
AASS_CCDS5783.1_ex13_7:121753231-121753254:+_5-2	AASS	323	120	323	240	323	1	157	1409	209	198	209	440	160	0
AASS_CCDS5783.1_ex15_7:121755121-121755144:+_5-3	AASS	655	656	655	0	655	361	448	9	403	270	403	889	339	480
AASS_CCDS5783.1_ex16_7:121756696-121756719:+_5-4	AASS	250	1	250	0	250	372	148	2	126	649	126	0	92	0
AASS_CCDS5783.1_ex22_7:121773585-121773608:-_5-5	AASS	742	146	742	2	742	345	323	0	458	349	458	715	298	2236
AATF_CCDS32632.1_ex1_17:35307577-35307600:+_5-1	AATF	5	0	5	0	5	0	6	0	20	0	20	0	16	0
AATF_CCDS32632.1_ex1_17:35307610-35307633:-_5-2	AATF	174	68	174	286	174	1	148	1	179	1	179	1426	188	0
AATF_CCDS32632.1_ex1_17:35307692-35307715:-_5-3	AATF	81	407	81	938	81	0	131	592	61	0	61	0	88	0
AATF_CCDS32632.1_ex2_17:35310322-35310345:+_5-4	AATF	119	0	119	0	119	0	68	0	74	0	74	0	187	0
AATF_CCDS32632.1_ex2_17:35310574-35310597:+_5-5	AATF	0	0	0	0	0	0	0	0	32	195	32	0	1	0
AATK_CCDS45807.1_ex3_17:79095931-79095954:+_5-1	AATK	528	0	528	265	528	531	386	1070	684	423	684	118	674	251
AATK_CCDS45807.1_ex3_17:79095970-79095993:-_5-2	AATK	990	1	990	1	990	0	833	457	878	245	878	1953	620	595
AATK_CCDS45807.1_ex4_17:79096992-79097015:-_5-3	AATK	1463	1241	1463	2837	1463	2163	973	178	1546	1516	1546	1103	1089	1
AATK_CCDS45807.1_ex5_17:79098584-79098607:-_5-4	AATK	752	748	752	1593	752	294	601	4	653	314	653	0	596	0
AATK_CCDS45807.1_ex7_17:79100225-79100248:-_5-5	AATK	388	0	388	349	388	0	314	0	654	258	654	0	330	0
ABAT_CCDS10534.1_ex3_16:8844302-8844325:+_5-1	ABAT	372	0	372	0	372	618	196	123	313	0	313	0	173	0
ABAT_CCDS10534.1_ex3_16:8844340-8844363:+_5-2	ABAT	342	0	342	629	342	0	424	2	495	624	495	766	453	0
ABAT_CCDS10534.1_ex6_16:8858667-8858690:-_5-3	ABAT	223	570	223	14	223	450	226	0	301	296	301	433	119	0
ABAT_CCDS10534.1_ex8_16:8862083-8862106:+_5-4	ABAT	469	0	469	546	469	1	302	1	451	434	451	0	227	618
ABAT_CCDS10534.1_ex9_16:8862743-8862766:-_5-5	ABAT	534	0	534	508	534	3	398	282	402	0	402	0	305	0
ABCA1_CCDS6762.1_ex28_9:107581892-107581915:+_5-1	ABCA1	690	0	690	0	690	904	420	580	430	184	430	1	349	410
ABCA1_CCDS6762.1_ex28_9:107581948-107581971:+_5-2	ABCA1	386	0	386	0	386	306	239	2	504	236	504	443	370	0
ABCA1_CCDS6762.1_ex29_9:107582304-107582327:-_5-3	ABCA1	392	492	392	1	392	1	299	0	381	0	381	849	295	487
ABCA1_CCDS6762.1_ex36_9:107593327-107593350:-_5-4	ABCA1	872	152	872	518	872	155	353	1	469	303	469	0	218	0
ABCA1_CCDS6762.1_ex43_9:107620822-107620845:-_5-5	ABCA1	271	126	271	297	271	0	370	0	442	301	442	0	219	0
ABCA10_CCDS11684.1_ex20_17:67183873-67183896:-_5-1	ABCA10	192	382	192	0	192	0	114	0	78	0	78	0	151	0
ABCA10_CCDS11684.1_ex21_17:67186574-67186597:-_5-2	ABCA10	509	0	509	217	509	427	241	2	283	193	283	688	423	0
ABCA10_CCDS11684.1_ex23_17:67188722-67188745:-_5-3	ABCA10	100	0	100	0	100	0	225	2	48	0	48	0	32	0
ABCA10_CCDS11684.1_ex30_17:67210930-67210953:+_5-4	ABCA10	392	366	392	3	392	0	238	2	186	154	186	1071	236	1326
ABCA10_CCDS11684.1_ex34_17:67217983-67218006:-_5-5	ABCA10	45	0	45	190	45	821	114	0	61	0	61	0	117	0
ABCA12_CCDS33372.1_ex26_2:215852498-215852521:+_5-1	ABCA12	1789	206	1789	1	1789	743	965	1372	1128	261	1128	0	944	1462
ABCA12_CCDS33372.1_ex28_2:215854281-215854304:-_5-2	ABCA12	179	0	179	0	179	0	65	0	129	1	129	0	87	0
ABCA12_CCDS33372.1_ex29_2:215855583-215855606:+_5-3	ABCA12	76	0	76	1	76	688	6	0	117	0	117	0	13	0
ABCA12_CCDS33372.1_ex31_2:215865634-215865657:+_5-4	ABCA12	567	235	567	454	567	0	203	190	317	2	317	2023	205	0
ABCA12_CCDS33372.1_ex32_2:215866357-215866380:+_5-5	ABCA12	69	0	69	0	69	0	104	0	83	1	83	738	16	0
ABCA13_CCDS47584.1_ex16_7:48314257-48314280:+_5-3	ABCA13	101	185	101	0	101	0	96	656	136	0	136	0	35	0
ABCA13_CCDS47584.1_ex16_7:48314774-48314797:+_5-4	ABCA13	466	679	466	350	466	0	364	1	473	0	473	0	350	0
ABCA13_CCDS47584.1_ex16_7:48315583-48315606:-_5-5	ABCA13	448	0	448	0	448	400	234	4	403	492	403	604	113	0
ABCA13_CCDS47584.1_ex5_7:48266860-48266883:+_5-1	ABCA13	157	639	157	328	157	0	147	0	82	0	82	4316	103	0
ABCA13_CCDS47584.1_ex8_7:48278980-48279003:+_5-2	ABCA13	430	0	430	0	430	0	168	0	208	2	208	420	85	0
ABCA2_CCDS43909.1_ex27_9:139910559-139910582:+_5-1	ABCA2	947	255	947	2	947	631	509	206	404	1361	404	1523	823	1
ABCA2_CCDS43909.1_ex31_9:139911691-139911714:-_5-2	ABCA2	244	0	244	824	244	0	360	0	197	483	197	0	253	0
ABCA2_CCDS43909.1_ex35_9:139912632-139912655:+_5-3	ABCA2	361	0	361	2	361	0	97	4	213	196	213	0	226	0
ABCA2_CCDS43909.1_ex35_9:139912690-139912713:-_5-4	ABCA2	1099	556	1099	556	1099	822	1108	906	918	959	918	1980	752	774
ABCA2_CCDS43909.1_ex37_9:139913372-139913395:-_5-5	ABCA2	685	891	685	1312	685	0	550	0	712	993	712	1212	329	0
ABCA3_CCDS10466.1_ex18_16:2348501-2348524:-_5-1	ABCA3	634	353	634	338	634	0	323	1	252	0	252	0	236	0
ABCA3_CCDS10466.1_ex21_16:2354103-2354126:+_5-2	ABCA3	646	1132	646	559	646	1	307	2	266	2	266	0	242	0
ABCA3_CCDS10466.1_ex22_16:2358534-2358557:+_5-3	ABCA3	671	0	671	1839	671	1	231	249	555	0	555	3591	254	1
ABCA3_CCDS10466.1_ex25_16:2369697-2369720:+_5-4	ABCA3	160	842	160	705	160	179	150	1389	158	50	158	1868	91	238
ABCA3_CCDS10466.1_ex25_16:2369770-2369793:+_5-5	ABCA3	255	66	255	1	255	0	151	1792	265	1	265	0	188	0
ABCA4_CCDS747.1_ex28_1:94508342-94508365:+_5-1	ABCA4	289	0	289	68	289	721	101	0	68	0	68	0	168	0
ABCA4_CCDS747.1_ex37_1:94528128-94528151:+_5-2	ABCA4	511	265	511	1	511	770	401	0	517	538	517	660	296	0
ABCA4_CCDS747.1_ex38_1:94528692-94528715:-_5-3	ABCA4	254	0	254	234	254	0	157	194	193	1	193	0	291	0
ABCA4_CCDS747.1_ex38_1:94528711-94528734:+_5-4	ABCA4	98	0	98	0	98	2	122	83	158	167	158	0	180	0
ABCA4_CCDS747.1_ex42_1:94546256-94546279:+_5-5	ABCA4	304	0	304	0	304	0	170	1	193	110	193	308	120	0
ABCA5_CCDS11685.1_ex22_17:67282094-67282117:+_5-1	ABCA5	85	0	85	0	85	0	41	3	142	0	142	0	31	0
ABCA5_CCDS11685.1_ex24_17:67283787-67283810:+_5-2	ABCA5	656	490	656	773	656	0	259	2	429	704	429	0	346	1114
ABCA5_CCDS11685.1_ex32_17:67300883-67300906:+_5-3	ABCA5	260	0	260	2	260	894	85	0	201	468	201	167	125	1
ABCA5_CCDS11685.1_ex33_17:67302987-67303010:+_5-4	ABCA5	271	1049	271	0	271	2	275	788	392	144	392	461	194	0
ABCA5_CCDS11685.1_ex35_17:67305496-67305519:+_5-5	ABCA5	211	0	211	105	211	0	160	2	140	203	140	0	120	0
ABCA6_CCDS11683.1_ex22_17:67106962-67106985:-_5-1	ABCA6	465	0	465	0	465	708	383	2	327	216	327	0	386	554
ABCA6_CCDS11683.1_ex27_17:67111582-67111605:-_5-2	ABCA6	764	509	764	340	764	211	487	61	584	0	584	71	462	0
ABCA6_CCDS11683.1_ex30_17:67121163-67121186:-_5-3	ABCA6	22	0	22	0	22	0	19	0	11	0	11	0	1	0
ABCA6_CCDS11683.1_ex32_17:67125796-67125819:-_5-4	ABCA6	395	0	395	2	395	158	182	41	211	269	211	0	174	452
ABCA6_CCDS11683.1_ex35_17:67132250-67132273:+_5-5	ABCA6	127	204	127	1	127	0	75	0	105	0	105	0	49	0
ABCA7_CCDS12055.1_ex10_19:1045160-1045183:-_5-2	ABCA7	888	454	888	0	888	522	570	274	871	598	871	0	470	736
ABCA7_CCDS12055.1_ex11_19:1046257-1046280:-_5-3	ABCA7	632	1129	632	123	632	323	265	1781	419	565	419	0	313	669
ABCA7_CCDS12055.1_ex18_19:1051155-1051178:+_5-4	ABCA7	613	0	613	229	613	0	189	988	546	1	546	340	124	864
ABCA7_CCDS12055.1_ex20_19:1052067-1052090:+_5-5	ABCA7	925	1060	925	1870	925	1039	540	5	969	976	969	664	589	1
ABCA7_CCDS12055.1_ex3_19:1042137-1042160:+_5-1	ABCA7	859	1	859	178	859	0	467	0	433	178	433	583	505	0
ABCA8_CCDS11680.1_ex21_17:66902267-66902290:-_5-1	ABCA8	468	0	468	149	468	0	208	0	151	0	151	146	168	0
ABCA8_CCDS11680.1_ex24_17:66914172-66914195:+_5-2	ABCA8	1010	0	1010	1	1010	2388	801	133	817	2	817	403	707	0
ABCA8_CCDS11680.1_ex28_17:66920855-66920878:-_5-3	ABCA8	294	161	294	0	294	0	113	1	195	0	195	0	116	203
ABCA8_CCDS11680.1_ex29_17:66924077-66924100:+_5-4	ABCA8	442	56	442	261	442	0	227	0	441	0	441	0	221	2
ABCA8_CCDS11680.1_ex29_17:66924136-66924159:+_5-5	ABCA8	397	1035	397	0	397	1182	233	0	349	0	349	345	439	495
ABCA9_CCDS11681.1_ex23_17:67022582-67022605:-_5-1	ABCA9	44	0	44	0	44	0	9	0	23	0	23	0	0	0
ABCA9_CCDS11681.1_ex31_17:67031450-67031473:+_5-2	ABCA9	0	0	0	0	0	0	0	0	14	0	14	0	0	0
ABCA9_CCDS11681.1_ex31_17:67031481-67031504:+_5-3	ABCA9	117	0	117	0	117	0	45	0	120	0	120	0	12	0
ABCA9_CCDS11681.1_ex31_17:67031505-67031528:+_5-4	ABCA9	555	211	555	0	555	0	240	0	368	827	368	216	229	616
ABCA9_CCDS11681.1_ex32_17:67031846-67031869:-_5-5	ABCA9	442	563	442	311	442	598	561	286	479	267	479	1855	235	546
ABCB1_CCDS5608.1_ex15_7:87179269-87179292:+_5-1	ABCB1	49	0	49	0	49	0	38	0	85	0	85	167	9	0
ABCB1_CCDS5608.1_ex17_7:87179861-87179884:-_5-2	ABCB1	256	0	256	2	256	0	82	0	275	249	275	0	58	671
ABCB1_CCDS5608.1_ex20_7:87190653-87190676:-_5-3	ABCB1	353	0	353	0	353	230	153	2	123	0	123	0	135	0
ABCB1_CCDS5608.1_ex22_7:87196148-87196171:-_5-4	ABCB1	248	381	248	0	248	0	165	0	191	0	191	0	137	0
ABCB1_CCDS5608.1_ex22_7:87196271-87196294:-_5-5	ABCB1	15	0	15	1	15	551	36	0	50	0	50	2	19	0
ABCB10_CCDS1580.1_ex12_1:229694267-229694290:+_5-5	ABCB10	301	0	301	444	301	2	233	1	231	550	231	322	324	1265
ABCB10_CCDS1580.1_ex8_1:229676480-229676503:+_5-1	ABCB10	906	227	906	1378	906	494	572	1	593	2159	593	0	698	914
ABCB10_CCDS1580.1_ex9_1:229678075-229678098:-_5-2	ABCB10	1024	228	1024	232	1024	0	515	0	569	624	569	0	314	162
ABCB11_CCDS46444.1_ex16_2:169833142-169833165:-_5-1	ABCB11	160	0	160	0	160	872	217	0	171	258	171	1003	49	0
ABCB11_CCDS46444.1_ex18_2:169842760-169842783:-_5-2	ABCB11	754	2843	754	2	754	530	385	579	563	454	563	1811	660	297
ABCB11_CCDS46444.1_ex20_2:169850327-169850350:+_5-3	ABCB11	410	1	410	1	410	834	313	1114	401	222	401	529	282	850
ABCB11_CCDS46444.1_ex22_2:169853154-169853177:-_5-4	ABCB11	151	0	151	1	151	0	101	349	140	486	140	0	178	0
ABCB11_CCDS46444.1_ex23_2:169869923-169869946:+_5-5	ABCB11	743	0	743	2	743	714	460	0	510	641	510	621	275	0
ABCB4_CCDS5605.1_ex13_7:87060823-87060846:+_5-1	ABCB4	428	0	428	408	428	1	357	4	416	4	416	535	198	685
ABCB4_CCDS5605.1_ex17_7:87072977-87073000:+_5-2	ABCB4	102	0	102	0	102	0	110	0	34	0	34	0	9	0
ABCB4_CCDS5605.1_ex22_7:87082254-87082277:-_5-3	ABCB4	290	306	290	0	290	0	282	0	152	314	152	0	152	733
ABCB4_CCDS5605.1_ex23_7:87083877-87083900:-_5-4	ABCB4	521	1	521	733	521	0	287	1	313	138	313	4131	334	0
ABCB4_CCDS5605.1_ex24_7:87092206-87092229:-_5-5	ABCB4	493	516	493	1	493	0	350	2	476	0	476	0	190	528
ABCB5_CCDS5371.1_ex0_7:20691136-20691159:-_6-1	ABCB5	226	207	226	108	226	1	183	2	189	0	189	0	96	0
ABCB5_CCDS5371.1_ex0_7:20691170-20691193:+_6-2	ABCB5	193	0	193	0	193	0	79	0	172	0	172	533	140	0
ABCB5_CCDS5371.1_ex0_7:20691212-20691235:+_6-3	ABCB5	96	0	96	0	96	0	28	0	123	188	123	960	31	128
ABCB5_CCDS5371.1_ex1_7:20698127-20698150:+_6-4	ABCB5	71	134	71	0	71	0	103	0	87	0	87	0	66	0
ABCB5_CCDS5371.1_ex1_7:20698153-20698176:+_6-5	ABCB5	418	0	418	1198	418	789	47	0	112	397	112	0	135	0
ABCB5_CCDS5371.1_ex2_7:20721132-20721155:+_6-6	ABCB5	284	929	284	340	284	1	208	614	337	291	337	1166	93	0
ABCB6_CCDS2436.1_ex14_2:220080836-220080859:-_5-1	ABCB6	1180	590	1180	3	1180	276	525	548	670	2	670	5779	565	0
ABCB6_CCDS2436.1_ex14_2:220080858-220080881:+_5-2	ABCB6	1160	313	1160	291	1160	599	896	142	803	9	803	503	869	627
ABCB6_CCDS2436.1_ex15_2:220081125-220081148:+_5-3	ABCB6	397	0	397	489	397	357	114	0	134	350	134	1216	163	0
ABCB6_CCDS2436.1_ex18_2:220083172-220083195:+_5-4	ABCB6	197	0	197	160	197	0	119	0	256	1	256	1062	197	0
ABCB6_CCDS2436.1_ex18_2:220083276-220083299:+_5-5	ABCB6	1145	484	1145	336	1145	1494	561	611	669	678	669	465	411	0
ABCB7_CCDS14428.1_ex10_X:74295284-74295307:-_5-3	ABCB7	8	0	8	0	8	0	8	0	3	0	3	0	56	0
ABCB7_CCDS14428.1_ex15_X:74375942-74375965:+_5-4	ABCB7	63	0	63	0	63	454	15	0	77	240	77	0	23	0
ABCB7_CCDS14428.1_ex15_X:74375994-74376017:-_5-5	ABCB7	202	0	202	1034	202	306	113	0	218	664	218	2803	233	0
ABCB7_CCDS14428.1_ex9_X:74293704-74293727:-_5-1	ABCB7	8	1	8	379	8	3	74	222	75	471	75	414	169	1
ABCB7_CCDS14428.1_ex9_X:74293741-74293764:-_5-2	ABCB7	6	0	6	0	6	0	19	2	26	0	26	0	55	0
ABCB8_CCDS5913.1_ex2_7:150731432-150731455:+_5-1	ABCB8	285	0	285	0	285	0	234	1	304	0	304	0	107	0
ABCB8_CCDS5913.1_ex3_7:150731626-150731649:-_5-2	ABCB8	797	749	797	0	797	1084	526	1	833	887	833	3444	505	0
ABCB8_CCDS5913.1_ex4_7:150731823-150731846:+_5-3	ABCB8	128	0	128	0	128	0	66	0	55	453	55	0	35	0
ABCB8_CCDS5913.1_ex5_7:150732708-150732731:-_5-4	ABCB8	731	0	731	1	731	523	560	2	372	2	372	0	321	537
ABCB8_CCDS5913.1_ex6_7:150733026-150733049:-_5-5	ABCB8	1159	718	1159	809	1159	1011	621	689	755	5	755	2128	688	1
ABCB9_CCDS58286.1_ex7_12:123434395-123434418:+_5-1	ABCB9	363	0	363	524	363	0	81	1110	82	0	82	0	103	0
ABCB9_CCDS58286.1_ex7_12:123434450-123434473:-_5-2	ABCB9	3423	2485	3423	939	3423	1	1871	55	2845	2087	2845	5504	1745	1878
ABCB9_CCDS58286.1_ex9_12:123444226-123444249:-_5-3	ABCB9	720	0	720	0	720	803	248	0	508	237	508	0	373	0
ABCB9_CCDS58286.1_ex9_12:123444407-123444430:+_5-4	ABCB9	198	1	198	635	198	0	169	0	180	259	180	0	171	0
ABCB9_CCDS58286.1_ex9_12:123444500-123444523:+_5-5	ABCB9	584	98	584	537	584	0	255	1	386	195	386	919	359	0
ABCC1_CCDS42122.1_ex16_16:16177311-16177334:+_5-5	ABCC1	158	1	158	0	158	350	79	0	157	0	157	1710	49	734
ABCC1_CCDS42122.1_ex5_16:16126994-16127017:-_5-1	ABCC1	399	0	399	0	399	1	82	0	189	1	189	0	62	0
ABCC1_CCDS42122.1_ex6_16:16130324-16130347:-_5-2	ABCC1	510	0	510	300	510	0	310	1	321	1	321	0	252	1
ABCC1_CCDS42122.1_ex7_16:16138396-16138419:+_5-3	ABCC1	420	117	420	350	420	479	201	1	279	0	279	0	244	499
ABCC1_CCDS42122.1_ex9_16:16142029-16142052:-_5-4	ABCC1	1062	0	1062	251	1062	890	709	5	787	1445	787	4144	449	290
ABCC10_CCDS4896.1_ex0_6:43400379-43400402:+_5-1	ABCC10	749	562	749	996	749	1324	426	3	540	391	540	0	406	0
ABCC10_CCDS4896.1_ex0_6:43400561-43400584:+_5-2	ABCC10	281	0	281	0	281	89	195	900	235	219	235	880	133	0
ABCC10_CCDS4896.1_ex0_6:43400767-43400790:+_5-3	ABCC10	367	323	367	184	367	0	152	0	341	1	341	632	223	0
ABCC10_CCDS4896.1_ex1_6:43402501-43402524:-_5-4	ABCC10	215	211	215	2	215	0	134	0	246	0	246	1244	316	0
ABCC10_CCDS4896.1_ex6_6:43409645-43409668:-_5-5	ABCC10	214	558	214	1	214	0	100	1148	323	493	323	0	305	656
ABCC11_CCDS10732.1_ex15_16:48234306-48234329:+_5-1	ABCC11	192	0	192	721	192	0	116	0	99	0	99	0	79	0
ABCC11_CCDS10732.1_ex17_16:48239361-48239384:-_5-2	ABCC11	376	0	376	221	376	261	173	546	214	311	214	0	207	0
ABCC11_CCDS10732.1_ex19_16:48244986-48245009:-_5-3	ABCC11	161	0	161	0	161	357	204	0	164	477	164	0	85	0
ABCC11_CCDS10732.1_ex23_16:48250102-48250125:+_5-4	ABCC11	1163	817	1163	2654	1163	1674	722	1252	1261	718	1261	2780	869	2212
ABCC11_CCDS10732.1_ex24_16:48256598-48256621:+_5-5	ABCC11	130	0	130	0	130	0	56	248	85	234	85	0	35	0
ABCC12_CCDS10730.1_ex22_16:48167596-48167619:-_5-1	ABCC12	3133	1605	3133	1543	3133	1224	1534	474	2017	1332	2017	1498	1677	495
ABCC12_CCDS10730.1_ex25_16:48174665-48174688:-_5-2	ABCC12	503	416	503	1036	503	0	542	0	535	1223	535	0	399	1
ABCC12_CCDS10730.1_ex27_16:48177841-48177864:+_5-3	ABCC12	264	307	264	0	264	0	176	1	181	3	181	0	156	1548
ABCC12_CCDS10730.1_ex27_16:48177882-48177905:-_5-4	ABCC12	297	493	297	929	297	0	167	0	301	285	301	0	478	0
ABCC12_CCDS10730.1_ex27_16:48177956-48177979:-_5-5	ABCC12	262	122	262	1	262	1491	241	1	278	1	278	0	289	308
ABCC2_CCDS7484.1_ex14_10:101571346-101571369:-_5-5	ABCC2	1404	1	1404	125	1404	913	942	367	1283	2338	1283	1625	731	1545
ABCC2_CCDS7484.1_ex2_10:101552071-101552094:-_5-1	ABCC2	261	225	261	0	261	1	231	2	127	151	127	0	77	1
ABCC2_CCDS7484.1_ex3_10:101553372-101553395:-_5-2	ABCC2	18	1050	18	0	18	95	34	0	10	0	10	0	36	0
ABCC2_CCDS7484.1_ex5_10:101554194-101554217:+_5-3	ABCC2	347	0	347	262	347	236	291	0	185	0	185	0	336	0
ABCC2_CCDS7484.1_ex6_10:101556878-101556901:-_5-4	ABCC2	399	268	399	0	399	840	153	1	454	193	454	1315	295	848
ABCC3_CCDS32681.1_ex1_17:48733267-48733290:-_5-1	ABCC3	794	0	794	0	794	1105	460	656	799	315	799	0	350	547
ABCC3_CCDS32681.1_ex1_17:48733311-48733334:-_5-2	ABCC3	1698	2417	1698	499	1698	461	1191	211	1276	1218	1276	1	1244	0
ABCC3_CCDS32681.1_ex3_17:48734423-48734446:+_5-3	ABCC3	405	719	405	631	405	0	364	0	357	1367	357	448	231	0
ABCC3_CCDS32681.1_ex6_17:48736602-48736625:-_5-4	ABCC3	290	125	290	202	290	2	198	630	303	743	303	0	264	0
ABCC3_CCDS32681.1_ex7_17:48738310-48738333:+_5-5	ABCC3	424	144	424	0	424	0	150	0	373	2	373	583	120	0
ABCC4_CCDS45061.1_ex13_13:95858780-95858803:-_5-1	ABCC4	358	230	358	0	358	0	371	1	380	378	380	0	245	0
ABCC4_CCDS45061.1_ex13_13:95858877-95858900:+_5-2	ABCC4	1701	62	1701	123	1701	0	935	361	928	496	928	1152	746	1
ABCC4_CCDS45061.1_ex14_13:95860148-95860171:-_5-3	ABCC4	1499	504	1499	397	1499	481	1323	2	1273	620	1273	3093	703	330
ABCC4_CCDS45061.1_ex16_13:95863013-95863036:-_5-4	ABCC4	283	183	283	162	283	0	408	1	401	154	401	0	169	0
ABCC4_CCDS45061.1_ex17_13:95886862-95886885:-_5-5	ABCC4	263	254	263	0	263	0	80	0	184	586	184	0	203	0
ABCC5_CCDS33898.1_ex2_3:183706425-183706448:-_5-1	ABCC5	390	1	390	539	390	288	162	1	300	1	300	0	170	289
ABCC5_CCDS33898.1_ex2_3:183706483-183706506:+_5-2	ABCC5	1091	765	1091	1	1091	1	409	204	619	622	619	0	370	889
ABCC5_CCDS33898.1_ex3_3:183707010-183707033:+_5-3	ABCC5	489	0	489	0	489	437	265	1	301	2	301	0	364	357
ABCC5_CCDS33898.1_ex3_3:183707087-183707110:+_5-4	ABCC5	284	363	284	347	284	0	213	1298	352	482	352	847	380	0
ABCC5_CCDS33898.1_ex4_3:183732050-183732073:-_5-5	ABCC5	332	0	332	0	332	0	55	457	173	604	173	0	237	0
ABCC6_CCDS10568.1_ex15_16:16276732-16276755:-_10-1	ABCC6	737	0	737	259	737	590	414	2	417	1	417	2659	287	155
ABCC6_CCDS10568.1_ex17_16:16281043-16281066:-_10-2	ABCC6	1053	0	1053	593	1053	1	626	1090	812	610	812	451	506	156
ABCC6_CCDS10568.1_ex18_16:16282818-16282841:-_10-3	ABCC6	571	111	571	0	571	0	376	1	790	149	790	1135	305	1086
ABCC6_CCDS10568.1_ex21_16:16291900-16291923:-_10-4	ABCC6	1130	1258	1130	462	1130	147	730	558	796	1	796	1157	531	0
ABCC6_CCDS10568.1_ex23_16:16297388-16297411:+_10-5	ABCC6	454	0	454	4	454	1619	422	329	528	936	528	1042	192	0
ABCC6_CCDS10568.1_ex29_16:16315531-16315554:+_10-6	ABCC6	2157	725	2157	459	2157	1025	1213	742	1268	417	1268	1094	704	2
ABCC6_CCDS10568.1_ex29_16:16315548-16315571:-_10-7	ABCC6	379	846	379	0	379	1	285	1	375	933	375	0	198	0
ABCC6_CCDS10568.1_ex29_16:16315564-16315587:+_10-8	ABCC6	109	0	109	0	109	0	52	0	85	0	85	0	149	0
ABCC6_CCDS10568.1_ex29_16:16315589-16315612:-_10-9	ABCC6	299	178	299	1	299	725	211	0	221	0	221	0	300	0
ABCC6_CCDS10568.1_ex29_16:16315617-16315640:-_10-10	ABCC6	331	390	331	2940	331	465	174	442	133	3	133	0	135	0
ABCC8_CCDS31437.1_ex24_11:17449412-17449435:-_5-1	ABCC8	749	0	749	471	749	301	612	0	631	1094	631	347	404	1
ABCC8_CCDS31437.1_ex27_11:17452374-17452397:+_5-2	ABCC8	242	0	242	0	242	0	302	1107	416	699	416	648	127	606
ABCC8_CCDS31437.1_ex30_11:17464816-17464839:+_5-3	ABCC8	305	283	305	232	305	4	170	1	197	6	197	82	285	0
ABCC8_CCDS31437.1_ex34_11:17483198-17483221:+_5-4	ABCC8	1036	265	1036	560	1036	321	924	1142	851	661	851	2696	611	1
ABCC8_CCDS31437.1_ex35_11:17485059-17485082:+_5-5	ABCC8	415	279	415	675	415	0	405	2	455	1365	455	1782	217	0
ABCC9_CCDS8693.1_ex25_12:22040805-22040828:-_5-1	ABCC9	249	0	249	0	249	581	118	233	249	188	249	309	162	0
ABCC9_CCDS8693.1_ex30_12:22063203-22063226:+_5-2	ABCC9	121	1334	121	0	121	0	40	1	209	1	209	701	109	0
ABCC9_CCDS8693.1_ex34_12:22069870-22069893:-_5-3	ABCC9	504	486	504	1094	504	0	460	1117	277	112	277	819	253	1
ABCC9_CCDS8693.1_ex35_12:22078940-22078963:+_5-4	ABCC9	917	543	917	172	917	419	731	365	936	1403	936	1646	671	296
ABCC9_CCDS8693.1_ex36_12:22086780-22086803:-_5-5	ABCC9	257	0	257	423	257	0	69	1	122	0	122	0	136	461
ABCD1_CCDS14728.1_ex0_X:152991038-152991061:-_5-1	ABCD1	1157	403	1157	2	1157	568	486	0	988	2	988	770	465	0
ABCD1_CCDS14728.1_ex0_X:152991083-152991106:+_5-2	ABCD1	332	686	332	0	332	661	177	1	430	2	430	1567	151	1241
ABCD1_CCDS14728.1_ex0_X:152991197-152991220:-_5-3	ABCD1	427	0	427	0	427	597	334	0	393	1	393	0	232	0
ABCD1_CCDS14728.1_ex0_X:152991257-152991280:+_5-4	ABCD1	574	340	574	0	574	0	436	280	492	766	492	543	104	0
ABCD1_CCDS14728.1_ex0_X:152991557-152991580:+_5-5	ABCD1	1361	137	1361	757	1361	1416	1013	401	846	457	846	418	475	1017
ABCD2_CCDS8734.1_ex9_12:40012598-40012621:+_5-1	ABCD2	375	597	375	0	375	981	203	0	468	777	468	1019	363	0
ABCD2_CCDS8734.1_ex9_12:40012638-40012661:+_5-2	ABCD2	225	0	225	0	225	0	85	0	308	263	308	1034	241	0
ABCD2_CCDS8734.1_ex9_12:40012811-40012834:-_5-3	ABCD2	403	0	403	0	403	0	413	0	206	203	206	922	155	0
ABCD2_CCDS8734.1_ex9_12:40012977-40013000:+_5-4	ABCD2	265	298	265	0	265	155	231	1	485	0	485	0	236	0
ABCD2_CCDS8734.1_ex9_12:40013274-40013297:-_5-5	ABCD2	64	1	64	0	64	0	106	0	111	0	111	0	62	0
ABCD3_CCDS44175.1_ex1_1:94924178-94924201:-_5-1	ABCD3	408	131	408	1	408	1	408	2	331	654	331	424	285	180
ABCD3_CCDS44175.1_ex4_1:94939320-94939343:+_5-2	ABCD3	411	260	411	749	411	2268	206	2	382	0	382	0	350	0
ABCD3_CCDS44175.1_ex4_1:94939380-94939403:-_5-3	ABCD3	66	0	66	0	66	0	95	0	78	0	78	0	16	0
ABCD3_CCDS44175.1_ex5_1:94940741-94940764:+_5-4	ABCD3	500	291	500	1236	500	0	397	129	466	383	466	837	318	0
ABCD3_CCDS44175.1_ex5_1:94940775-94940798:-_5-5	ABCD3	170	157	170	0	170	1	47	0	184	0	184	1146	96	0
ABCD4_CCDS9828.1_ex10_14:74759489-74759512:+_5-1	ABCD4	462	977	462	1	462	606	302	0	489	360	489	865	257	1138
ABCD4_CCDS9828.1_ex14_14:74763055-74763078:+_5-2	ABCD4	205	622	205	657	205	240	113	0	57	0	57	0	88	0
ABCD4_CCDS9828.1_ex15_14:74764627-74764650:-_5-3	ABCD4	441	0	441	1	441	438	232	368	374	0	374	0	269	677
ABCD4_CCDS9828.1_ex16_14:74766322-74766345:+_5-4	ABCD4	289	0	289	0	289	0	299	0	293	0	293	15	106	687
ABCD4_CCDS9828.1_ex17_14:74766843-74766866:+_5-5	ABCD4	291	0	291	0	291	391	228	0	159	897	159	544	315	2119
ABCE1_CCDS34071.1_ex1_4:146026751-146026774:+_5-1	ABCE1	1	0	1	0	1	0	0	2	8	0	8	0	97	0
ABCE1_CCDS34071.1_ex2_4:146029173-146029196:-_5-2	ABCE1	29	0	29	0	29	0	2	2	12	0	12	0	141	3
ABCE1_CCDS34071.1_ex3_4:146030281-146030304:+_5-3	ABCE1	3	0	3	0	3	0	5	0	0	144	0	0	14	0
ABCE1_CCDS34071.1_ex7_4:146033406-146033429:-_5-4	ABCE1	0	0	0	0	0	0	0	1	0	0	0	0	24	0
ABCE1_CCDS34071.1_ex8_4:146038520-146038543:-_5-5	ABCE1	7	0	7	0	7	0	0	0	14	0	14	0	37	0
ABCF1_CCDS34380.1_ex10_6:30551395-30551418:+_5-3	ABCF1	340	710	340	1409	340	4046	238	386	585	470	585	0	1057	653
ABCF1_CCDS34380.1_ex10_6:30551444-30551467:+_5-4	ABCF1	78	0	78	0	78	0	56	0	27	404	27	1	82	0
ABCF1_CCDS34380.1_ex13_6:30552235-30552258:+_5-5	ABCF1	0	0	0	175	0	0	28	1	13	0	13	103	73	0
ABCF1_CCDS34380.1_ex5_6:30546332-30546355:+_5-1	ABCF1	1	210	1	0	1	0	12	0	12	0	12	0	26	0
ABCF1_CCDS34380.1_ex9_6:30550909-30550932:-_5-2	ABCF1	763	761	763	78	763	435	480	2	939	1026	939	1001	517	529
ABCF2_CCDS5922.1_ex10_7:150919626-150919649:-_5-1	ABCF2	697	245	697	0	697	1231	441	1	486	317	486	0	311	261
ABCF2_CCDS5922.1_ex11_7:150920839-150920862:-_5-2	ABCF2	741	332	741	330	741	433	418	254	739	2228	739	766	525	1281
ABCF2_CCDS5922.1_ex11_7:150920918-150920941:+_5-3	ABCF2	1088	234	1088	491	1088	549	757	3	1161	1437	1161	1098	668	627
ABCF2_CCDS5922.1_ex12_7:150921110-150921133:+_5-4	ABCF2	189	0	189	222	189	0	250	1	195	0	195	0	144	0
ABCF2_CCDS5922.1_ex13_7:150921873-150921896:+_5-5	ABCF2	326	274	326	452	326	0	224	1	502	0	502	1233	311	359
ABCF3_CCDS3254.1_ex4_3:183905479-183905502:-_5-1	ABCF3	456	191	456	399	456	596	418	0	274	0	274	986	163	0
ABCF3_CCDS3254.1_ex5_3:183905755-183905778:+_5-2	ABCF3	540	0	540	256	540	590	750	1	701	700	701	368	384	330
ABCF3_CCDS3254.1_ex6_3:183905942-183905965:+_5-3	ABCF3	1039	1346	1039	0	1039	795	269	1	595	600	595	407	494	0
ABCF3_CCDS3254.1_ex6_3:183906138-183906161:+_5-4	ABCF3	340	0	340	402	340	0	255	989	285	237	285	758	629	0
ABCF3_CCDS3254.1_ex8_3:183906714-183906737:+_5-5	ABCF3	888	2022	888	659	888	222	674	3	1029	1446	1029	0	706	703
ABCG1_CCDS13681.1_ex2_21:43691189-43691212:-_5-1	ABCG1	302	0	302	0	302	303	175	0	319	446	319	786	170	465
ABCG1_CCDS13681.1_ex5_21:43702417-43702440:+_5-2	ABCG1	1083	1	1083	3	1083	250	704	742	943	1893	943	442	505	0
ABCG1_CCDS13681.1_ex5_21:43702448-43702471:+_5-3	ABCG1	913	0	913	967	913	658	509	175	648	331	648	0	377	0
ABCG1_CCDS13681.1_ex6_21:43704708-43704731:+_5-4	ABCG1	252	281	252	0	252	296	123	0	221	363	221	0	106	0
ABCG1_CCDS13681.1_ex6_21:43704760-43704783:-_5-5	ABCG1	962	0	962	1	962	135	474	0	723	615	723	0	346	590
ABCG2_CCDS3628.1_ex10_4:89042831-89042854:-_5-2	ABCG2	280	0	280	0	280	0	58	0	315	0	315	0	95	0
ABCG2_CCDS3628.1_ex11_4:89052232-89052255:-_5-3	ABCG2	174	0	174	410	174	0	178	1	149	374	149	0	80	0
ABCG2_CCDS3628.1_ex12_4:89053044-89053067:-_5-4	ABCG2	568	0	568	1	568	1	200	106	358	0	358	3683	178	186
ABCG2_CCDS3628.1_ex13_4:89053769-89053792:-_5-5	ABCG2	234	0	234	0	234	1	214	2	275	169	275	0	273	0
ABCG2_CCDS3628.1_ex9_4:89039397-89039420:-_5-1	ABCG2	224	0	224	0	224	0	151	492	148	3	148	413	82	0
ABCG4_CCDS8415.1_ex0_11:119020874-119020897:-_5-1	ABCG4	871	461	871	455	871	1358	468	772	750	416	750	0	275	874
ABCG4_CCDS8415.1_ex0_11:119020894-119020917:-_5-2	ABCG4	1105	1	1105	3	1105	311	497	2	547	392	547	2749	605	241
ABCG4_CCDS8415.1_ex1_11:119024760-119024783:+_5-3	ABCG4	640	1	640	12	640	706	452	2	765	984	765	1669	382	136
ABCG4_CCDS8415.1_ex4_11:119025505-119025528:-_5-4	ABCG4	364	1	364	1	364	0	282	490	347	0	347	759	147	0
ABCG4_CCDS8415.1_ex6_11:119027329-119027352:-_5-5	ABCG4	550	253	550	1	550	0	269	3	282	332	282	0	174	0
ABCG5_CCDS1814.1_ex11_2:44065008-44065031:-_5-4	ABCG5	347	0	347	0	347	0	305	1	254	0	254	0	211	0
ABCG5_CCDS1814.1_ex11_2:44065081-44065104:-_5-5	ABCG5	1198	1	1198	263	1198	1298	796	519	1179	1864	1179	249	426	0
ABCG5_CCDS1814.1_ex5_2:44051553-44051576:-_5-1	ABCG5	125	0	125	1	125	1	103	0	88	449	88	0	61	0
ABCG5_CCDS1814.1_ex7_2:44053606-44053629:+_5-2	ABCG5	674	0	674	97	674	708	609	760	389	245	389	910	437	0
ABCG5_CCDS1814.1_ex8_2:44055199-44055222:+_5-3	ABCG5	565	939	565	895	565	0	377	1	522	650	522	0	398	137
ABCG8_CCDS1815.1_ex3_2:44078875-44078898:-_5-1	ABCG8	590	1568	590	183	590	967	515	297	510	223	510	1363	525	0
ABCG8_CCDS1815.1_ex3_2:44078944-44078967:-_5-2	ABCG8	1048	534	1048	509	1048	746	773	0	872	703	872	1573	565	152
ABCG8_CCDS1815.1_ex4_2:44079544-44079567:+_5-3	ABCG8	546	1	546	4	546	865	386	2	514	1631	514	584	365	2128
ABCG8_CCDS1815.1_ex5_2:44079891-44079914:-_5-4	ABCG8	349	0	349	1439	349	922	241	0	331	1	331	3117	283	0
ABCG8_CCDS1815.1_ex5_2:44079912-44079935:-_5-5	ABCG8	575	244	575	289	575	0	353	661	442	176	442	733	537	1579
ABHD1_CCDS1736.1_ex1_2:27351375-27351398:+_5-1	ABHD1	587	861	587	562	587	258	245	0	630	590	630	352	455	1
ABHD1_CCDS1736.1_ex1_2:27351447-27351470:+_5-2	ABHD1	329	0	329	258	329	417	309	1	351	0	351	0	199	399
ABHD1_CCDS1736.1_ex2_2:27351978-27352001:+_5-3	ABHD1	714	124	714	0	714	0	309	2	387	0	387	0	318	0
ABHD1_CCDS1736.1_ex3_2:27352184-27352207:+_5-4	ABHD1	379	250	379	0	379	583	213	1	244	0	244	569	209	0
ABHD1_CCDS1736.1_ex4_2:27352367-27352390:+_5-5	ABHD1	657	362	657	874	657	0	546	1	685	2	685	2084	211	293
ABHD10_CCDS2963.1_ex0_3:111698017-111698040:+_5-1	ABHD10	1188	1288	1188	3338	1188	1298	608	421	753	652	753	287	790	320
ABHD10_CCDS2963.1_ex1_3:111700682-111700705:-_5-2	ABHD10	90	0	90	2	90	0	31	359	54	0	54	0	19	1093
ABHD10_CCDS2963.1_ex1_3:111700730-111700753:-_5-3	ABHD10	64	0	64	0	64	305	197	0	65	0	65	0	30	0
ABHD10_CCDS2963.1_ex1_3:111700748-111700771:+_5-4	ABHD10	179	0	179	400	179	0	39	0	125	0	125	0	100	0
ABHD10_CCDS2963.1_ex1_3:111700792-111700815:+_5-5	ABHD10	359	94	359	165	359	0	253	1	357	367	357	455	276	0
ABHD11_CCDS47607.1_ex2_7:73151890-73151913:-_5-1	ABHD11	59	330	59	0	59	401	86	0	134	0	134	0	161	276
ABHD11_CCDS47607.1_ex2_7:73151931-73151954:+_5-2	ABHD11	306	58	306	929	306	0	256	1	319	142	319	1585	449	0
ABHD11_CCDS47607.1_ex2_7:73151989-73152012:-_5-3	ABHD11	249	0	249	869	249	0	188	0	333	0	333	0	185	1689
ABHD11_CCDS47607.1_ex3_7:73152724-73152747:+_5-4	ABHD11	437	526	437	341	437	746	313	1	478	251	478	0	271	0
ABHD11_CCDS47607.1_ex4_7:73153027-73153050:-_5-5	ABHD11	378	0	378	0	378	0	303	756	246	242	246	0	432	0
ABHD12_CCDS13172.1_ex11_20:25319897-25319920:+_5-2	ABHD12	104	0	104	0	104	740	70	0	43	0	43	0	41	258
ABHD12_CCDS13172.1_ex11_20:25319971-25319994:-_5-3	ABHD12	594	0	594	420	594	0	271	229	364	0	364	0	207	1616
ABHD12_CCDS13172.1_ex12_20:25371156-25371179:+_5-4	ABHD12	1577	845	1577	126	1577	988	1147	3	1354	1575	1354	2691	1277	1
ABHD12_CCDS13172.1_ex12_20:25371209-25371232:-_5-5	ABHD12	747	0	747	224	747	0	464	1988	442	320	442	610	319	0
ABHD12_CCDS13172.1_ex9_20:25300835-25300858:+_5-1	ABHD12	671	702	671	1	671	474	393	0	339	186	339	1	506	337
ABHD12B_CCDS55916.1_ex3_14:51347235-51347258:-_5-1	ABHD12B	459	421	459	1	459	0	231	0	251	0	251	1260	296	1
ABHD12B_CCDS55916.1_ex4_14:51348322-51348345:+_5-2	ABHD12B	260	0	260	0	260	0	140	1	211	0	211	0	120	797
ABHD12B_CCDS55916.1_ex6_14:51352479-51352502:-_5-3	ABHD12B	481	273	481	0	481	273	170	1	175	837	175	0	116	0
ABHD12B_CCDS55916.1_ex6_14:51352493-51352516:+_5-4	ABHD12B	302	0	302	0	302	0	220	330	152	2	152	0	239	0
ABHD12B_CCDS55916.1_ex6_14:51352534-51352557:-_5-5	ABHD12B	173	479	173	0	173	0	52	0	89	0	89	0	26	649
ABHD13_CCDS32007.1_ex0_13:108881866-108881889:+_5-1	ABHD13	10	0	10	135	10	385	12	0	12	0	12	0	15	0
ABHD13_CCDS32007.1_ex0_13:108881899-108881922:-_5-2	ABHD13	63	0	63	0	63	0	78	0	54	0	54	0	22	0
ABHD13_CCDS32007.1_ex0_13:108881926-108881949:+_5-3	ABHD13	718	0	718	0	718	2	181	2	475	180	475	2198	142	2884
ABHD13_CCDS32007.1_ex0_13:108882004-108882027:+_5-4	ABHD13	140	0	140	0	140	0	122	0	106	0	106	452	137	0
ABHD13_CCDS32007.1_ex0_13:108882265-108882288:-_5-5	ABHD13	244	0	244	1	244	0	12	0	17	0	17	0	29	0
ABHD14A_CCDS2843.1_ex1_3:52011954-52011977:-_5-1	ABHD14A	148	570	148	227	148	1	269	1	330	2	330	949	316	0
ABHD14A_CCDS2843.1_ex1_3:52012050-52012073:+_5-2	ABHD14A	1747	0	1747	1176	1747	812	747	3	984	2025	984	7078	631	1381
ABHD14A_CCDS2843.1_ex2_3:52012300-52012323:+_5-3	ABHD14A	446	128	446	648	446	420	360	1240	354	311	354	0	197	286
ABHD14A_CCDS2843.1_ex2_3:52012345-52012368:+_5-4	ABHD14A	413	1994	413	331	413	448	287	1848	434	586	434	0	364	0
ABHD14A_CCDS2843.1_ex3_3:52014403-52014426:-_5-5	ABHD14A	256	589	256	94	256	623	158	0	178	2	178	186	177	0
ABHD14B_CCDS2842.1_ex1_3:52003983-52004006:+_5-1	ABHD14B	670	164	670	513	670	0	538	0	463	1267	463	652	291	0
ABHD14B_CCDS2842.1_ex1_3:52004012-52004035:+_5-2	ABHD14B	101	215	101	145	101	526	198	2	89	0	89	406	91	0
ABHD14B_CCDS2842.1_ex1_3:52004079-52004102:+_5-3	ABHD14B	478	121	478	285	478	2	322	454	465	2	465	0	234	1104
ABHD14B_CCDS2842.1_ex1_3:52004149-52004172:-_5-4	ABHD14B	2663	819	2663	309	2663	148	1350	444	1663	2299	1663	2110	955	2660
ABHD14B_CCDS2842.1_ex2_3:52005460-52005483:+_5-5	ABHD14B	1500	1	1500	419	1500	3	757	1058	1030	269	1030	1401	580	0
ABHD15_CCDS32602.1_ex1_17:27893274-27893297:+_5-1	ABHD15	546	453	546	1750	546	3	381	395	347	0	347	0	296	0
ABHD15_CCDS32602.1_ex1_17:27893332-27893355:-_5-2	ABHD15	194	162	194	4	194	0	144	0	141	1	141	0	139	1533
ABHD15_CCDS32602.1_ex1_17:27893400-27893423:-_5-3	ABHD15	1195	845	1195	770	1195	909	742	9	1367	789	1367	3097	1139	1544
ABHD15_CCDS32602.1_ex1_17:27893627-27893650:-_5-4	ABHD15	1575	1045	1575	694	1575	349	1137	655	1349	756	1349	1675	993	1343
ABHD15_CCDS32602.1_ex1_17:27893799-27893822:+_5-5	ABHD15	2077	1184	2077	813	2077	3354	1467	640	1816	1578	1816	2228	1065	1176
ABHD16A_CCDS4713.1_ex11_6:31659382-31659405:+_5-1	ABHD16A	349	0	349	1	349	0	334	1	282	235	282	3653	125	0
ABHD16A_CCDS4713.1_ex11_6:31659441-31659464:-_5-2	ABHD16A	899	522	899	325	899	644	786	81	1008	0	1008	2873	315	304
ABHD16A_CCDS4713.1_ex12_6:31659655-31659678:+_5-3	ABHD16A	1052	0	1052	429	1052	554	429	1	533	166	533	0	517	94
ABHD16A_CCDS4713.1_ex13_6:31660799-31660822:-_5-4	ABHD16A	425	0	425	1371	425	807	201	1	339	1182	339	287	290	0
ABHD16A_CCDS4713.1_ex15_6:31664772-31664795:+_5-5	ABHD16A	712	0	712	251	712	186	486	1129	710	752	710	0	468	855
ABHD16B_CCDS13539.1_ex0_20:62492991-62493014:-_5-1	ABHD16B	588	392	588	230	588	2	272	0	368	0	368	987	438	0
ABHD16B_CCDS13539.1_ex0_20:62493189-62493212:+_5-2	ABHD16B	1636	1313	1636	1301	1636	1036	1183	495	1371	568	1371	1432	894	961
ABHD16B_CCDS13539.1_ex0_20:62493289-62493312:+_5-3	ABHD16B	824	700	824	2	824	2763	614	105	488	277	488	0	239	0
ABHD16B_CCDS13539.1_ex0_20:62493430-62493453:+_5-4	ABHD16B	521	1434	521	321	521	293	237	0	441	1	441	0	263	434
ABHD16B_CCDS13539.1_ex0_20:62493537-62493560:-_5-5	ABHD16B	658	695	658	296	658	0	383	2	624	769	624	1203	348	1
ABHD17A_CCDS32867.1_ex2_19:1880106-1880129:-_5-1	ABHD17A	713	790	713	0	713	1290	499	225	829	1004	829	1452	290	0
ABHD17A_CCDS32867.1_ex4_19:1881262-1881285:+_5-3	ABHD17A	500	0	500	612	500	299	341	789	410	0	410	1101	1197	0
ABHD17A_CCDS32867.1_ex4_19:1881336-1881359:+_5-5	ABHD17A	356	345	356	281	356	0	248	743	517	2	517	938	464	1137
ABHD17B_CCDS35042.1_ex3_9:74489579-74489602:+_5-1	ABHD17B	497	473	497	454	497	312	321	3	322	155	322	2059	246	0
ABHD17B_CCDS35042.1_ex3_9:74489604-74489627:-_5-2	ABHD17B	33	0	33	0	33	0	48	0	58	0	58	309	10	0
ABHD17B_CCDS35042.1_ex3_9:74489645-74489668:-_5-3	ABHD17B	104	0	104	0	104	0	114	0	145	0	145	0	63	0
ABHD17B_CCDS35042.1_ex3_9:74489711-74489734:+_5-4	ABHD17B	136	355	136	0	136	2	209	0	224	352	224	0	48	0
ABHD17B_CCDS35042.1_ex3_9:74489769-74489792:-_5-5	ABHD17B	52	0	52	97	52	0	19	0	107	0	107	696	72	0
ABHD17C_CCDS45323.1_ex0_15:80987882-80987905:-_5-1	ABHD17C	1237	822	1237	696	1237	0	710	259	844	554	844	7	625	729
ABHD17C_CCDS45323.1_ex0_15:80988038-80988061:+_5-2	ABHD17C	1097	0	1097	428	1097	1098	989	1	1015	664	1015	1	715	1290
ABHD17C_CCDS45323.1_ex1_15:81041849-81041872:-_5-3	ABHD17C	435	825	435	546	435	1	398	738	376	703	376	1	213	214
ABHD17C_CCDS45323.1_ex1_15:81041908-81041931:-_5-4	ABHD17C	437	0	437	702	437	0	429	0	297	0	297	0	402	274
ABHD17C_CCDS45323.1_ex1_15:81041924-81041947:-_5-5	ABHD17C	883	1164	883	1	883	143	723	2942	632	708	632	0	300	1
ABHD2_CCDS10348.1_ex1_15:89695032-89695055:-_5-1	ABHD2	81	0	81	0	81	205	69	0	64	0	64	0	46	0
ABHD2_CCDS10348.1_ex2_15:89698665-89698688:+_5-2	ABHD2	88	0	88	0	88	0	114	332	14	2	14	0	53	0
ABHD2_CCDS10348.1_ex2_15:89698694-89698717:+_5-3	ABHD2	868	1109	868	961	868	301	507	272	718	232	718	0	499	0
ABHD2_CCDS10348.1_ex2_15:89698721-89698744:-_5-4	ABHD2	823	372	823	866	823	1258	688	1	705	1185	705	355	444	0
ABHD2_CCDS10348.1_ex2_15:89698746-89698769:-_5-5	ABHD2	545	352	545	1	545	571	466	4	231	683	231	0	285	0
ABHD3_CCDS32802.1_ex7_18:19283541-19283564:+_5-1	ABHD3	1333	335	1333	344	1333	1837	951	3	1228	900	1228	4197	854	277
ABHD3_CCDS32802.1_ex7_18:19283569-19283592:+_5-2	ABHD3	123	0	123	0	123	204	117	0	148	277	148	0	28	0
ABHD3_CCDS32802.1_ex7_18:19283615-19283638:-_5-3	ABHD3	346	250	346	197	346	210	242	0	239	574	239	0	233	0
ABHD3_CCDS32802.1_ex7_18:19283635-19283658:+_5-4	ABHD3	516	0	516	0	516	747	157	0	198	233	198	0	117	0
ABHD3_CCDS32802.1_ex7_18:19283685-19283708:-_5-5	ABHD3	570	582	570	325	570	218	481	0	462	2	462	0	271	0
ABHD4_CCDS9572.1_ex2_14:23072373-23072396:+_5-1	ABHD4	1450	1137	1450	207	1450	845	748	1829	1278	2371	1278	3326	628	468
ABHD4_CCDS9572.1_ex2_14:23072477-23072500:-_5-2	ABHD4	1203	151	1203	1001	1203	2	658	147	720	437	720	1630	442	712
ABHD4_CCDS9572.1_ex2_14:23072515-23072538:+_5-3	ABHD4	468	328	468	348	468	0	362	0	599	1253	599	447	380	184
ABHD4_CCDS9572.1_ex2_14:23072555-23072578:+_5-4	ABHD4	357	0	357	76	357	0	197	1	291	463	291	0	90	0
ABHD4_CCDS9572.1_ex3_14:23072853-23072876:-_5-5	ABHD4	33	0	33	0	33	0	55	0	4	0	4	0	51	0
ABHD5_CCDS2711.1_ex2_3:43743815-43743838:-_5-1	ABHD5	206	328	206	0	206	0	83	0	71	0	71	0	43	0
ABHD5_CCDS2711.1_ex2_3:43743907-43743930:+_5-2	ABHD5	389	373	389	553	389	0	175	472	121	0	121	0	181	1477
ABHD5_CCDS2711.1_ex2_3:43743924-43743947:-_5-3	ABHD5	531	376	531	1	531	2	354	0	569	191	569	1971	317	0
ABHD5_CCDS2711.1_ex2_3:43743978-43744001:+_5-4	ABHD5	322	1070	322	601	322	0	293	1	399	5	399	1	319	0
ABHD5_CCDS2711.1_ex2_3:43744017-43744040:+_5-5	ABHD5	525	0	525	0	525	0	209	480	394	729	394	0	278	0
ABHD6_CCDS2887.1_ex1_3:58252912-58252935:+_5-1	ABHD6	405	235	405	1185	405	735	275	477	337	1540	337	620	428	0
ABHD6_CCDS2887.1_ex1_3:58253017-58253040:-_5-2	ABHD6	283	0	283	1	283	1	96	2	365	0	365	0	107	1
ABHD6_CCDS2887.1_ex2_3:58255058-58255081:+_5-3	ABHD6	2173	1630	2173	392	2173	2011	1322	5	1282	681	1282	1082	1011	1598
ABHD6_CCDS2887.1_ex2_3:58255116-58255139:+_5-4	ABHD6	193	240	193	0	193	1997	122	3	213	346	213	0	150	0
ABHD6_CCDS2887.1_ex3_3:58256750-58256773:-_5-5	ABHD6	290	555	290	424	290	240	333	0	340	359	340	677	56	0
ABHD8_CCDS12355.1_ex3_19:17411913-17411936:-_5-1	ABHD8	359	252	359	552	359	0	164	0	243	1	243	0	343	256
ABHD8_CCDS12355.1_ex3_19:17412108-17412131:-_5-2	ABHD8	651	300	651	1	651	937	473	1349	409	305	409	1610	328	158
ABHD8_CCDS12355.1_ex3_19:17412155-17412178:+_5-3	ABHD8	645	308	645	0	645	87	761	737	771	738	771	0	371	1427
ABHD8_CCDS12355.1_ex3_19:17412185-17412208:+_5-4	ABHD8	882	101	882	614	882	1	462	2	786	88	786	0	705	0
ABHD8_CCDS12355.1_ex3_19:17412302-17412325:+_5-5	ABHD8	338	0	338	0	338	0	129	0	292	224	292	0	108	0
ABI1_CCDS31169.1_ex5_10:27057833-27057856:+_5-1	ABI1	665	0	665	302	665	0	342	0	626	534	626	185	302	0
ABI1_CCDS31169.1_ex6_10:27059179-27059202:+_5-2	ABI1	829	718	829	944	829	338	759	0	946	812	946	451	530	876
ABI1_CCDS31169.1_ex8_10:27112065-27112088:-_5-3	ABI1	200	811	200	0	200	251	132	0	128	853	128	0	134	1
ABI1_CCDS31169.1_ex8_10:27112164-27112187:+_5-4	ABI1	444	135	444	197	444	0	241	465	109	0	109	0	224	0
ABI1_CCDS31169.1_ex9_10:27149695-27149718:+_5-5	ABI1	674	0	674	0	674	0	383	1360	380	1314	380	0	327	0
ABI2_CCDS2358.1_ex2_2:204245027-204245050:-_5-1	ABI2	622	605	622	0	622	91	212	730	390	258	390	654	131	330
ABI2_CCDS2358.1_ex3_2:204255829-204255852:-_5-2	ABI2	552	2	552	594	552	2	261	682	380	445	380	678	295	0
ABI2_CCDS2358.1_ex4_2:204259432-204259455:-_5-3	ABI2	428	0	428	171	428	0	315	0	306	1	306	0	275	248
ABI2_CCDS2358.1_ex4_2:204259462-204259485:-_5-4	ABI2	631	462	631	1036	631	474	364	0	425	559	425	776	289	1
ABI2_CCDS2358.1_ex4_2:204259486-204259509:-_5-5	ABI2	1113	479	1113	843	1113	957	725	686	951	605	951	0	738	0
ABI3_CCDS11546.1_ex2_17:47295113-47295136:+_5-1	ABI3	294	543	294	191	294	0	263	0	263	0	263	0	164	0
ABI3_CCDS11546.1_ex2_17:47295169-47295192:-_5-2	ABI3	1341	320	1341	1080	1341	652	917	4	1413	1584	1413	1852	1009	0
ABI3_CCDS11546.1_ex2_17:47295206-47295229:-_5-3	ABI3	696	0	696	1	696	584	362	0	437	576	437	3	512	1
ABI3_CCDS11546.1_ex2_17:47295241-47295264:+_5-4	ABI3	281	0	281	2	281	0	287	0	340	3	340	345	183	0
ABI3_CCDS11546.1_ex3_17:47296933-47296956:+_5-5	ABI3	116	0	116	0	116	0	71	1	110	0	110	0	78	0
ABI3BP_CCDS46880.1_ex19_3:100567653-100567676:+_5-1	ABI3BP	767	665	767	237	767	1139	352	232	498	385	498	0	518	0
ABI3BP_CCDS46880.1_ex19_3:100567673-100567696:+_5-2	ABI3BP	330	1155	330	448	330	0	301	0	206	0	206	0	205	0
ABI3BP_CCDS46880.1_ex24_3:100583695-100583718:+_5-3	ABI3BP	82	0	82	333	82	0	28	0	97	0	97	0	17	0
ABI3BP_CCDS46880.1_ex31_3:100617721-100617744:+_5-4	ABI3BP	102	0	102	404	102	391	18	0	49	0	49	0	32	0
ABI3BP_CCDS46880.1_ex33_3:100645253-100645276:+_5-5	ABI3BP	224	0	224	0	224	0	53	1	91	0	91	0	80	0
ABL1_CCDS35165.1_ex1_9:133729502-133729525:+_5-1	ABL1	482	0	482	0	482	209	472	0	445	2	445	0	214	0
ABL1_CCDS35165.1_ex2_9:133730418-133730441:+_5-2	ABL1	212	0	212	0	212	0	64	0	139	0	139	0	76	475
ABL1_CCDS35165.1_ex3_9:133738200-133738223:+_5-3	ABL1	958	1265	958	1	958	1344	708	553	940	1109	940	6130	472	761
ABL1_CCDS35165.1_ex3_9:133738282-133738305:+_5-4	ABL1	626	768	626	111	626	303	469	0	499	303	499	0	359	1295
ABL1_CCDS35165.1_ex7_9:133753843-133753866:-_5-5	ABL1	468	218	468	794	468	1	273	0	252	490	252	441	134	0
ABL2_CCDS30947.1_ex7_1:179090845-179090868:-_5-1	ABL2	251	0	251	1091	251	0	260	0	316	603	316	0	315	0
ABL2_CCDS30947.1_ex8_1:179095555-179095578:-_5-2	ABL2	950	693	950	486	950	0	355	781	769	1	769	297	492	905
ABL2_CCDS30947.1_ex8_1:179095735-179095758:-_5-3	ABL2	327	1	327	0	327	2015	291	2	581	418	581	0	563	0
ABL2_CCDS30947.1_ex9_1:179100556-179100579:+_5-4	ABL2	1039	0	1039	452	1039	1101	763	202	845	1900	845	2000	378	300
ABL2_CCDS30947.1_ex9_1:179100594-179100617:-_5-5	ABL2	400	285	400	2	400	2	219	0	292	292	292	860	305	0
ABLIM1_CCDS31288.1_ex11_10:116225536-116225559:-_5-1	ABLIM1	858	2013	858	243	858	1629	543	1	691	407	691	0	605	0
ABLIM1_CCDS31288.1_ex11_10:116225558-116225581:+_5-2	ABLIM1	969	0	969	92	969	2	337	4	527	459	527	524	357	1565
ABLIM1_CCDS31288.1_ex13_10:116232848-116232871:+_5-3	ABLIM1	294	1	294	98	294	0	201	0	262	238	262	0	274	0
ABLIM1_CCDS31288.1_ex14_10:116233632-116233655:+_5-4	ABLIM1	17	0	17	0	17	0	22	0	80	0	80	2844	17	0
ABLIM1_CCDS31288.1_ex14_10:116233706-116233729:-_5-5	ABLIM1	226	366	226	0	226	0	14	1	203	797	203	811	77	416
ABLIM2_CCDS47011.1_ex8_4:8037919-8037942:+_5-1	ABLIM2	155	0	155	0	155	953	190	259	241	0	241	0	117	1
ABLIM2_CCDS47011.1_ex8_4:8037938-8037961:+_5-2	ABLIM2	487	0	487	0	487	0	193	2	288	644	288	0	169	0
ABLIM2_CCDS47011.1_ex8_4:8037961-8037984:-_5-3	ABLIM2	341	0	341	544	341	0	173	0	216	0	216	0	137	0
ABLIM2_CCDS47011.1_ex8_4:8037982-8038005:-_5-4	ABLIM2	470	0	470	126	470	278	339	0	285	632	285	0	182	512
ABLIM2_CCDS47011.1_ex9_4:8046885-8046908:+_5-5	ABLIM2	263	276	263	1	263	329	144	0	164	170	164	0	247	1
ABLIM3_CCDS4294.1_ex2_5:148577900-148577923:+_5-1	ABLIM3	777	756	777	627	777	604	357	1	562	3	562	2558	519	1018
ABLIM3_CCDS4294.1_ex2_5:148577937-148577960:-_5-2	ABLIM3	429	178	429	0	429	244	418	1	443	175	443	0	350	0
ABLIM3_CCDS4294.1_ex4_5:148586678-148586701:+_5-3	ABLIM3	356	0	356	260	356	0	278	0	277	420	277	956	221	0
ABLIM3_CCDS4294.1_ex9_5:148617060-148617083:+_5-4	ABLIM3	152	0	152	0	152	298	21	0	55	0	55	355	160	644
ABLIM3_CCDS4294.1_ex9_5:148617123-148617146:+_5-5	ABLIM3	52	0	52	0	52	0	5	1	139	132	139	0	57	165
ABR_CCDS10999.1_ex11_17:961251-961274:+_11-7	ABR	224	0	224	1	224	0	109	1	207	101	207	568	71	0
ABR_CCDS10999.1_ex16_17:976855-976878:+_11-8	ABR	376	0	376	0	376	0	185	0	312	0	312	0	99	354
ABR_CCDS10999.1_ex16_17:976879-976902:+_11-9	ABR	780	1	780	2	780	633	422	2	553	397	553	0	474	0
ABR_CCDS10999.1_ex18_17:986812-986835:-_11-10	ABR	120	0	120	0	120	0	39	0	174	0	174	0	102	1766
ABR_CCDS10999.1_ex18_17:986839-986862:+_11-11	ABR	796	673	796	2	796	45	687	4	832	768	832	2802	587	418
ABR_CCDS10999.1_ex21_17:1028604-1028627:+_11-1	ABR	346	226	346	0	346	305	330	2	149	683	149	0	179	287
ABR_CCDS10999.1_ex4_17:915124-915147:-_11-2	ABR	586	124	586	2	586	1	211	0	615	305	615	0	277	1
ABR_CCDS10999.1_ex5_17:915941-915964:+_11-3	ABR	556	84	556	0	556	412	506	4	585	1404	585	0	340	732
ABR_CCDS10999.1_ex5_17:915960-915983:-_11-4	ABR	260	0	260	0	260	0	332	0	158	116	158	0	215	0
ABR_CCDS10999.1_ex5_17:915986-916009:+_11-5	ABR	1009	709	1009	556	1009	1	747	2	983	639	983	1385	703	1599
ABR_CCDS10999.1_ex6_17:916345-916368:-_11-6	ABR	235	0	235	367	235	0	231	0	211	1165	211	0	292	0
ABRA_CCDS6305.1_ex1_8:107781927-107781950:+_5-1	ABRA	1092	488	1092	497	1092	0	781	1585	1050	1476	1050	3	820	0
ABRA_CCDS6305.1_ex1_8:107782012-107782035:+_5-2	ABRA	893	775	893	229	893	1	737	1	938	551	938	0	743	219
ABRA_CCDS6305.1_ex1_8:107782078-107782101:-_5-3	ABRA	273	516	273	1	273	0	106	0	182	0	182	410	126	0
ABRA_CCDS6305.1_ex1_8:107782103-107782126:+_5-4	ABRA	98	0	98	270	98	0	49	1	69	260	69	0	79	0
ABRA_CCDS6305.1_ex1_8:107782285-107782308:-_5-5	ABRA	345	0	345	0	345	0	235	3	194	257	194	0	110	1
ABRACL_CCDS43509.1_ex1_6:139363863-139363886:+_4-1	ABRACL	137	0	137	513	137	0	83	1	64	0	64	266	137	0
ABRACL_CCDS43509.1_ex1_6:139363895-139363918:-_4-2	ABRACL	266	0	266	0	266	0	128	1	115	929	115	182	221	0
ABRACL_CCDS43509.1_ex1_6:139363916-139363939:-_4-3	ABRACL	153	0	153	2	153	0	33	0	94	0	94	154	55	0
ABRACL_CCDS43509.1_ex1_6:139363939-139363962:+_4-4	ABRACL	378	0	378	1	378	0	226	0	301	0	301	0	194	0
ABT1_CCDS4616.1_ex0_6:26597385-26597408:-_5-1	ABT1	31	0	31	0	31	368	6	1	45	633	45	2389	287	0
ABT1_CCDS4616.1_ex0_6:26597412-26597435:-_5-2	ABT1	25	0	25	0	25	0	35	0	21	4	21	1568	42	268
ABT1_CCDS4616.1_ex1_6:26598142-26598165:-_5-3	ABT1	228	0	228	2	228	0	165	2	255	429	255	208	163	1
ABT1_CCDS4616.1_ex1_6:26598205-26598228:+_5-4	ABT1	31	0	31	0	31	0	10	0	14	241	14	0	29	0
ABT1_CCDS4616.1_ex1_6:26598267-26598290:-_5-5	ABT1	48	0	48	0	48	0	0	0	26	498	26	0	60	0
ABTB1_CCDS3045.1_ex7_3:127396021-127396044:-_5-1	ABTB1	633	258	633	0	633	0	368	1098	683	0	683	714	390	727
ABTB1_CCDS3045.1_ex8_3:127396330-127396353:-_5-2	ABTB1	180	0	180	0	180	0	36	0	81	0	81	0	116	0
ABTB1_CCDS3045.1_ex9_3:127396538-127396561:+_5-3	ABTB1	892	364	892	1216	892	588	477	1	674	331	674	0	644	278
ABTB1_CCDS3045.1_ex9_3:127396619-127396642:-_5-4	ABTB1	511	447	511	745	511	208	453	1	441	464	441	0	325	0
ABTB1_CCDS3045.1_ex9_3:127396635-127396658:-_5-5	ABTB1	176	0	176	356	176	0	98	0	15	0	15	2568	71	0
ABTB2_CCDS7890.2_ex13_11:34194754-34194777:-_5-1	ABTB2	1001	1469	1001	967	1001	828	383	553	969	584	969	4966	536	909
ABTB2_CCDS7890.2_ex13_11:34194811-34194834:+_5-2	ABTB2	533	347	533	171	533	1200	415	1142	598	2707	598	4583	565	475
ABTB2_CCDS7890.2_ex15_11:34226169-34226192:+_5-3	ABTB2	756	294	756	477	756	493	728	1536	1108	1809	1108	861	732	784
ABTB2_CCDS7890.2_ex16_11:34378449-34378472:+_5-4	ABTB2	1355	304	1355	1	1355	1068	606	639	772	1702	772	630	483	1092
ABTB2_CCDS7890.2_ex16_11:34379004-34379027:+_5-5	ABTB2	597	201	597	0	597	0	523	344	559	624	559	1558	391	0
ACAA1_CCDS2673.1_ex10_3:38178145-38178168:+_5-5	ACAA1	333	0	333	0	333	148	304	0	297	0	297	0	132	0
ACAA1_CCDS2673.1_ex4_3:38168105-38168128:+_5-1	ACAA1	873	651	873	275	873	0	529	0	664	153	664	286	452	0
ACAA1_CCDS2673.1_ex5_3:38169304-38169327:-_5-2	ACAA1	170	1471	170	0	170	0	140	0	296	147	296	0	346	554
ACAA1_CCDS2673.1_ex7_3:38173098-38173121:-_5-3	ACAA1	130	0	130	0	130	0	119	0	138	0	138	0	85	309
ACAA1_CCDS2673.1_ex8_3:38173441-38173464:-_5-4	ACAA1	511	99	511	1	511	52	169	1878	452	1	452	0	237	0
ACAA2_CCDS11939.1_ex5_18:47320656-47320679:+_5-1	ACAA2	1368	310	1368	1092	1368	519	674	1092	779	382	779	1098	847	622
ACAA2_CCDS11939.1_ex6_18:47322134-47322157:+_5-2	ACAA2	257	228	257	0	257	683	156	1800	164	402	164	0	161	207
ACAA2_CCDS11939.1_ex6_18:47322164-47322187:+_5-3	ACAA2	304	0	304	329	304	0	202	3	299	0	299	0	210	913
ACAA2_CCDS11939.1_ex7_18:47323832-47323855:+_5-4	ACAA2	254	205	254	0	254	0	186	0	259	321	259	0	206	452
ACAA2_CCDS11939.1_ex7_18:47323875-47323898:+_5-5	ACAA2	284	0	284	2652	284	0	233	1	207	390	207	0	152	0
ACACA_CCDS11317.1_ex27_17:35578744-35578767:+_5-1	ACACA	8	0	8	0	8	0	16	0	5	0	5	0	7	0
ACACA_CCDS11317.1_ex30_17:35583268-35583291:+_5-2	ACACA	1644	688	1644	752	1644	943	1046	389	872	4918	872	615	818	0
ACACA_CCDS11317.1_ex36_17:35602062-35602085:-_5-3	ACACA	31	104	31	310	31	0	7	0	16	0	16	0	194	0
ACACA_CCDS11317.1_ex37_17:35603874-35603897:-_5-4	ACACA	122	518	122	0	122	246	148	0	98	0	98	209	115	695
ACACA_CCDS11317.1_ex40_17:35608949-35608972:+_5-5	ACACA	32	0	32	0	32	0	21	0	41	208	41	0	121	0
ACACB_CCDS31898.1_ex0_12:109577719-109577742:+_5-1	ACACB	908	347	908	183	908	389	623	3	850	0	850	1305	374	0
ACACB_CCDS31898.1_ex0_12:109577758-109577781:+_5-2	ACACB	539	0	539	24	539	564	367	1062	464	0	464	0	532	555
ACACB_CCDS31898.1_ex12_12:109629453-109629476:+_5-4	ACACB	375	272	375	177	375	0	229	375	407	253	407	857	273	0
ACACB_CCDS31898.1_ex17_12:109639499-109639522:-_5-5	ACACB	774	1318	774	161	774	1056	389	4	674	550	674	0	409	192
ACACB_CCDS31898.1_ex5_12:109611981-109612004:-_5-3	ACACB	554	91	554	894	554	0	429	131	513	1376	513	0	352	1515
ACAD10_CCDS31903.1_ex0_12:112130639-112130662:+_5-1	ACAD10	247	0	247	0	247	0	121	0	146	0	146	0	265	480
ACAD10_CCDS31903.1_ex5_12:112153664-112153687:+_5-2	ACAD10	918	891	918	524	918	589	490	2	668	1019	668	0	594	1
ACAD10_CCDS31903.1_ex6_12:112159505-112159528:-_5-3	ACAD10	193	0	193	229	193	0	88	0	177	0	177	0	73	0
ACAD10_CCDS31903.1_ex7_12:112165845-112165868:-_5-4	ACAD10	469	0	469	707	469	740	358	324	539	561	539	1304	308	0
ACAD10_CCDS31903.1_ex8_12:112167618-112167641:+_5-5	ACAD10	219	0	219	1	219	0	71	599	157	282	157	1436	303	0
ACAD11_CCDS3074.1_ex13_3:132349354-132349377:-_5-1	ACAD11	620	441	620	3	620	0	577	3	602	773	602	721	283	0
ACAD11_CCDS3074.1_ex14_3:132350279-132350302:-_5-2	ACAD11	390	133	390	404	390	1446	450	3	331	2	331	219	408	570
ACAD11_CCDS3074.1_ex15_3:132358429-132358452:+_5-3	ACAD11	733	1	733	1079	733	1629	655	7	612	1488	612	637	331	1
ACAD11_CCDS3074.1_ex16_3:132360960-132360983:+_5-4	ACAD11	382	396	382	1	382	0	164	130	275	630	275	0	266	0
ACAD11_CCDS3074.1_ex19_3:132378471-132378494:-_5-5	ACAD11	680	1435	680	1194	680	0	420	579	359	1	359	0	340	0
ACAD8_CCDS8498.1_ex0_11:134123591-134123614:-_5-1	ACAD8	929	0	929	145	929	1316	534	2	729	580	729	2551	396	624
ACAD8_CCDS8498.1_ex2_11:134127012-134127035:+_5-2	ACAD8	508	399	508	283	508	380	171	1	455	534	455	0	358	0
ACAD8_CCDS8498.1_ex3_11:134128416-134128439:-_5-3	ACAD8	337	241	337	0	337	2	135	983	498	279	498	0	249	0
ACAD8_CCDS8498.1_ex3_11:134128465-134128488:-_5-4	ACAD8	0	0	0	0	0	0	0	0	0	0	0	0	0	0
ACAD8_CCDS8498.1_ex5_11:134129537-134129560:+_5-5	ACAD8	1010	0	1010	1	1010	1458	430	0	663	1049	663	868	366	1809
ACAD9_CCDS3053.1_ex0_3:128598636-128598659:-_5-1	ACAD9	23	1	23	1462	23	0	15	303	24	0	24	0	21	0
ACAD9_CCDS3053.1_ex1_3:128603545-128603568:+_5-2	ACAD9	313	0	313	267	313	0	199	244	270	2	270	0	563	2
ACAD9_CCDS3053.1_ex2_3:128612398-128612421:+_5-3	ACAD9	40	324	40	0	40	0	37	1	74	347	74	1152	81	0
ACAD9_CCDS3053.1_ex4_3:128615319-128615342:+_5-4	ACAD9	132	0	132	994	132	271	108	382	133	265	133	205	233	736
ACAD9_CCDS3053.1_ex5_3:128616476-128616499:+_5-5	ACAD9	61	224	61	362	61	0	91	1	68	0	68	0	104	0
ACADL_CCDS2389.1_ex6_2:211074937-211074960:-_5-1	ACADL	186	0	186	0	186	0	8	0	78	0	78	1022	57	0
ACADL_CCDS2389.1_ex7_2:211081079-211081102:-_5-2	ACADL	714	1	714	389	714	746	560	0	620	653	620	3574	413	0
ACADL_CCDS2389.1_ex7_2:211081160-211081183:-_5-3	ACADL	158	0	158	0	158	0	92	316	177	0	177	1088	161	0
ACADL_CCDS2389.1_ex8_2:211082690-211082713:+_5-4	ACADL	324	0	324	0	324	0	182	116	121	205	121	0	143	1
ACADL_CCDS2389.1_ex8_2:211082722-211082745:-_5-5	ACADL	380	648	380	0	380	131	289	142	282	0	282	461	167	513
ACADM_CCDS44165.1_ex3_1:76198544-76198567:+_5-1	ACADM	377	794	377	317	377	0	314	0	310	0	310	0	76	0
ACADM_CCDS44165.1_ex6_1:76205664-76205687:+_5-2	ACADM	91	0	91	0	91	0	117	0	60	0	60	274	107	0
ACADM_CCDS44165.1_ex6_1:76205685-76205708:+_5-3	ACADM	732	304	732	1	732	540	466	708	590	553	590	718	428	526
ACADM_CCDS44165.1_ex6_1:76205760-76205783:+_5-4	ACADM	333	263	333	0	333	0	96	397	331	1	331	543	230	0
ACADM_CCDS44165.1_ex8_1:76215118-76215141:+_5-5	ACADM	86	0	86	242	86	0	84	0	44	0	44	506	92	0
ACADS_CCDS9207.1_ex1_12:121164944-121164967:-_5-1	ACADS	415	2004	415	875	415	1	377	524	353	730	353	471	269	0
ACADS_CCDS9207.1_ex2_12:121174853-121174876:-_5-2	ACADS	324	250	324	0	324	0	193	2	147	0	147	0	64	0
ACADS_CCDS9207.1_ex2_12:121174909-121174932:-_5-3	ACADS	692	272	692	1	692	367	390	0	472	286	472	1687	411	0
ACADS_CCDS9207.1_ex4_12:121175681-121175704:-_5-4	ACADS	794	492	794	1	794	1409	333	1	755	191	755	0	465	111
ACADS_CCDS9207.1_ex4_12:121175748-121175771:+_5-5	ACADS	1249	122	1249	245	1249	0	1154	1512	1090	1222	1090	2473	694	0
ACADSB_CCDS7634.1_ex2_10:124797287-124797310:+_5-1	ACADSB	376	346	376	156	376	0	245	172	288	271	288	0	188	0
ACADSB_CCDS7634.1_ex2_10:124797339-124797362:+_5-2	ACADSB	33	0	33	0	33	0	9	0	20	0	20	0	12	0
ACADSB_CCDS7634.1_ex3_10:124800034-124800057:+_5-3	ACADSB	415	951	415	1	415	351	271	0	376	611	376	0	410	1034
ACADSB_CCDS7634.1_ex5_10:124802585-124802608:+_5-4	ACADSB	70	0	70	0	70	0	22	0	101	0	101	0	36	0
ACADSB_CCDS7634.1_ex5_10:124802658-124802681:-_5-5	ACADSB	389	637	389	1334	389	0	291	0	180	0	180	0	83	2187
ACADVL_CCDS11090.1_ex1_17:7123483-7123506:+_5-1	ACADVL	1087	1123	1087	828	1087	836	627	3	799	1354	799	308	669	0
ACADVL_CCDS11090.1_ex3_17:7123982-7124005:-_5-2	ACADVL	245	613	245	1	245	0	213	167	295	1	295	668	212	1827
ACADVL_CCDS11090.1_ex4_17:7124128-7124151:-_5-3	ACADVL	367	0	367	1	367	658	158	0	186	0	186	0	150	574
ACADVL_CCDS11090.1_ex6_17:7124852-7124875:-_5-4	ACADVL	479	1304	479	756	479	0	217	1	421	0	421	573	398	218
ACADVL_CCDS11090.1_ex7_17:7125290-7125313:+_5-5	ACADVL	267	0	267	0	267	407	174	0	176	774	176	471	88	0
ACAN_CCDS53970.1_ex3_15:89385066-89385089:+_5-1	ACAN	657	239	657	334	657	1	717	986	565	237	565	1393	363	915
ACAN_CCDS53970.1_ex4_15:89386844-89386867:-_5-2	ACAN	599	140	599	376	599	0	517	0	570	2	570	853	320	0
ACAN_CCDS53970.1_ex6_15:89390543-89390566:-_5-3	ACAN	747	410	747	693	747	775	376	1	661	442	661	0	657	250
ACAN_CCDS53970.1_ex6_15:89390636-89390659:-_5-4	ACAN	833	957	833	3	833	0	650	2	707	302	707	0	288	0
ACAN_CCDS53970.1_ex8_15:89392877-89392900:-_5-5	ACAN	822	1577	822	20	822	1579	370	773	675	985	675	1432	504	545
ACAP1_CCDS11101.1_ex2_17:7245322-7245345:-_5-1	ACAP1	306	0	306	388	306	0	284	145	471	2098	471	0	240	0
ACAP1_CCDS11101.1_ex2_17:7245375-7245398:-_5-2	ACAP1	1071	684	1071	811	1071	1829	677	6	1025	657	1025	9286	657	561
ACAP1_CCDS11101.1_ex5_17:7246719-7246742:+_5-3	ACAP1	1150	165	1150	463	1150	514	511	221	767	515	767	10	491	0
ACAP1_CCDS11101.1_ex5_17:7246824-7246847:+_5-4	ACAP1	677	264	677	593	677	837	238	3	654	718	654	851	358	0
ACAP1_CCDS11101.1_ex5_17:7246850-7246873:-_5-5	ACAP1	960	1154	960	0	960	267	576	660	1356	551	1356	1207	692	0
ACAP2_CCDS33924.1_ex10_3:195027260-195027283:+_5-1	ACAP2	100	0	100	0	100	0	29	0	68	0	68	0	42	0
ACAP2_CCDS33924.1_ex10_3:195027304-195027327:-_5-2	ACAP2	1040	621	1040	1	1040	1743	676	1462	833	702	833	1143	410	887
ACAP2_CCDS33924.1_ex11_3:195028036-195028059:-_5-3	ACAP2	383	0	383	758	383	321	214	0	150	444	150	0	148	0
ACAP2_CCDS33924.1_ex20_3:195102645-195102668:+_5-4	ACAP2	185	397	185	0	185	0	355	0	264	2	264	0	126	167
ACAP2_CCDS33924.1_ex20_3:195102716-195102739:-_5-5	ACAP2	94	0	94	0	94	0	24	0	71	0	71	0	47	0
ACAP3_CCDS19.2_ex10_1:1233213-1233236:+_5-3	ACAP3	300	596	300	0	300	699	374	610	369	766	369	0	233	407
ACAP3_CCDS19.2_ex13_1:1234006-1234029:-_5-4	ACAP3	416	0	416	590	416	456	373	3	392	190	392	1710	200	1
ACAP3_CCDS19.2_ex20_1:1238321-1238344:-_5-5	ACAP3	978	414	978	171	978	70	463	0	585	346	585	879	273	1566
ACAP3_CCDS19.2_ex9_1:1231944-1231967:+_5-1	ACAP3	1225	536	1225	244	1225	427	514	585	840	350	840	963	636	615
ACAP3_CCDS19.2_ex9_1:1231970-1231993:+_5-2	ACAP3	890	1464	890	495	890	1	544	5	853	1338	853	0	555	204
ACAT1_CCDS8339.1_ex2_11:108004577-108004600:-_5-1	ACAT1	46	0	46	0	46	0	74	0	47	0	47	0	4	0
ACAT1_CCDS8339.1_ex4_11:108005873-108005896:-_5-2	ACAT1	33	0	33	0	33	0	179	0	100	0	100	0	69	0
ACAT1_CCDS8339.1_ex4_11:108005947-108005970:+_5-3	ACAT1	460	253	460	175	460	726	411	305	193	1036	193	569	210	0
ACAT1_CCDS8339.1_ex5_11:108009658-108009681:-_5-4	ACAT1	107	459	107	0	107	0	61	1	26	0	26	0	6	0
ACAT1_CCDS8339.1_ex6_11:108010823-108010846:+_5-5	ACAT1	28	0	28	0	28	0	94	0	161	0	161	0	23	0
ACAT2_CCDS5268.1_ex2_6:160188149-160188172:+_5-1	ACAT2	756	295	756	210	756	767	417	0	398	526	398	718	405	0
ACAT2_CCDS5268.1_ex3_6:160189643-160189666:+_5-2	ACAT2	136	0	136	0	136	0	74	0	60	263	60	0	64	0
ACAT2_CCDS5268.1_ex4_6:160196223-160196246:+_5-3	ACAT2	35	0	35	247	35	0	47	0	29	0	29	942	71	0
ACAT2_CCDS5268.1_ex4_6:160196298-160196321:-_5-4	ACAT2	121	0	121	0	121	0	158	0	32	2	32	0	77	0
ACAT2_CCDS5268.1_ex4_6:160196320-160196343:-_5-5	ACAT2	114	0	114	0	114	132	87	0	119	0	119	0	12	0
ACBD3_CCDS1551.1_ex4_1:226349283-226349306:-_5-1	ACBD3	154	0	154	0	154	0	33	0	92	0	92	0	53	0
ACBD3_CCDS1551.1_ex5_1:226352508-226352531:-_5-2	ACBD3	213	365	213	0	213	0	41	0	36	0	36	0	19	0
ACBD3_CCDS1551.1_ex5_1:226352583-226352606:-_5-3	ACBD3	229	245	229	232	229	0	107	2	281	523	281	575	180	0
ACBD3_CCDS1551.1_ex6_1:226353589-226353612:-_5-4	ACBD3	241	280	241	0	241	0	77	1	259	0	259	0	229	0
ACBD3_CCDS1551.1_ex7_1:226374211-226374234:-_5-5	ACBD3	695	0	695	235	695	0	387	0	405	392	405	1112	260	484
ACBD4_CCDS42348.1_ex1_17:43213878-43213901:-_5-1	ACBD4	309	0	309	588	309	0	325	1	176	3	176	0	365	0
ACBD4_CCDS42348.1_ex1_17:43213910-43213933:+_5-2	ACBD4	365	1001	365	2	365	619	375	1158	479	382	479	1797	295	0
ACBD4_CCDS42348.1_ex1_17:43213966-43213989:-_5-3	ACBD4	495	293	495	134	495	2	428	392	380	524	380	1037	160	0
ACBD4_CCDS42348.1_ex3_17:43214384-43214407:+_5-4	ACBD4	290	260	290	0	290	853	284	509	133	341	133	3	384	0
ACBD4_CCDS42348.1_ex3_17:43214432-43214455:+_5-5	ACBD4	384	0	384	1	384	281	363	2	275	0	275	0	135	308
ACBD5_CCDS44368.1_ex10_10:27524084-27524107:-_5-5	ACBD5	17	0	17	0	17	0	20	0	3	0	3	0	18	0
ACBD5_CCDS44368.1_ex4_10:27499981-27500004:-_5-1	ACBD5	622	1	622	1	622	189	405	1238	495	521	495	1448	328	992
ACBD5_CCDS44368.1_ex6_10:27506944-27506967:-_5-2	ACBD5	153	0	153	336	153	0	154	0	125	0	125	0	86	0
ACBD5_CCDS44368.1_ex6_10:27506985-27507008:-_5-3	ACBD5	473	1	473	208	473	3	433	0	400	796	400	1463	338	0
ACBD5_CCDS44368.1_ex8_10:27512265-27512288:-_5-4	ACBD5	122	1081	122	1846	122	0	93	1	171	0	171	0	130	0
ACBD6_CCDS1339.1_ex5_1:180461412-180461435:-_5-1	ACBD6	134	0	134	0	134	0	159	0	213	0	213	1	77	0
ACBD6_CCDS1339.1_ex5_1:180461490-180461513:-_5-2	ACBD6	405	161	405	0	405	901	136	270	407	1756	407	736	239	0
ACBD6_CCDS1339.1_ex7_1:180471178-180471201:-_5-3	ACBD6	176	172	176	0	176	0	90	0	76	0	76	0	131	362
ACBD6_CCDS1339.1_ex7_1:180471214-180471237:-_5-4	ACBD6	1343	868	1343	1369	1343	1	827	1161	1016	840	1016	1457	813	323
ACBD6_CCDS1339.1_ex7_1:180471289-180471312:-_5-5	ACBD6	1204	1590	1204	1417	1204	502	453	5	394	857	394	0	662	0
ACBD7_CCDS31153.1_ex1_10:15120710-15120733:-_5-1	ACBD7	22	0	22	0	22	0	0	0	14	0	14	0	0	0
ACBD7_CCDS31153.1_ex1_10:15120724-15120747:-_5-2	ACBD7	64	0	64	0	64	0	24	646	4	0	4	821	31	0
ACBD7_CCDS31153.1_ex1_10:15120742-15120765:-_5-3	ACBD7	784	272	784	1	784	463	505	1047	848	240	848	285	587	6
ACBD7_CCDS31153.1_ex2_10:15120935-15120958:-_5-4	ACBD7	27	0	27	0	27	0	0	0	6	0	6	0	29	0
ACBD7_CCDS31153.1_ex2_10:15120959-15120982:-_5-5	ACBD7	28	241	28	285	28	0	0	0	0	0	0	0	18	0
ACCS_CCDS7907.1_ex0_11:44089251-44089274:+_5-1	ACCS	635	869	635	408	635	155	296	0	344	1324	344	0	208	0
ACCS_CCDS7907.1_ex0_11:44089428-44089451:-_5-2	ACCS	250	0	250	0	250	704	173	1	340	300	340	0	156	0
ACCS_CCDS7907.1_ex2_11:44094998-44095021:+_5-3	ACCS	184	0	184	253	184	0	34	0	124	865	124	0	180	0
ACCS_CCDS7907.1_ex5_11:44098846-44098869:-_5-4	ACCS	225	0	225	0	225	0	168	1430	158	1197	158	2327	52	0
ACCS_CCDS7907.1_ex7_11:44100275-44100298:-_5-5	ACCS	296	0	296	338	296	175	205	806	204	620	204	3623	186	0
ACCSL_CCDS41636.1_ex0_11:44069678-44069701:+_5-1	ACCSL	10	0	10	0	10	0	21	0	45	0	45	0	15	0
ACCSL_CCDS41636.1_ex0_11:44069791-44069814:-_5-2	ACCSL	158	0	158	0	158	340	43	0	199	0	199	0	141	0
ACCSL_CCDS41636.1_ex0_11:44069979-44070002:+_5-3	ACCSL	1377	336	1377	1058	1377	783	809	3	1441	2709	1441	3871	762	1402
ACCSL_CCDS41636.1_ex0_11:44070035-44070058:-_5-4	ACCSL	195	379	195	0	195	222	166	4	236	532	236	0	151	0
ACCSL_CCDS41636.1_ex4_11:44073262-44073285:-_5-5	ACCSL	2350	1469	2350	368	2350	924	1306	710	1646	3052	1646	8038	1339	954
ACD_CCDS10842.1_ex10_16:67693827-67693850:-_5-2	ACD	1300	1123	1300	449	1300	525	1217	6	1061	1287	1061	0	714	1038
ACD_CCDS10842.1_ex10_16:67693882-67693905:-_5-3	ACD	712	106	712	160	712	275	432	1	646	771	646	0	303	996
ACD_CCDS10842.1_ex11_16:67694136-67694159:-_5-4	ACD	1904	480	1904	1387	1904	1	1124	390	1369	293	1369	2320	930	2
ACD_CCDS10842.1_ex11_16:67694252-67694275:-_5-5	ACD	1900	1065	1900	386	1900	702	1081	2	1098	2479	1098	3085	889	214
ACD_CCDS10842.1_ex9_16:67693662-67693685:-_5-1	ACD	599	0	599	1	599	0	287	4	392	0	392	0	235	0
ACE_CCDS11637.1_ex12_17:61562639-61562662:+_5-1	ACE	191	0	191	0	191	101	93	0	111	0	111	0	98	633
ACE_CCDS11637.1_ex12_17:61562660-61562683:+_5-2	ACE	440	0	440	450	440	446	448	1	309	468	309	0	237	0
ACE_CCDS11637.1_ex13_17:61564002-61564025:-_5-3	ACE	94	0	94	476	94	0	13	0	70	0	70	0	67	0
ACE_CCDS11637.1_ex14_17:61564389-61564412:-_5-4	ACE	807	0	807	622	807	2	369	215	625	183	625	0	242	165
ACE_CCDS11637.1_ex15_17:61566004-61566027:-_5-5	ACE	564	804	564	1	564	849	312	1	395	2	395	267	322	948
ACE2_CCDS14169.1_ex10_X:15599403-15599426:-_5-1	ACE2	1263	255	1263	196	1263	229	640	437	766	295	766	1552	575	0
ACE2_CCDS14169.1_ex11_X:15603596-15603619:-_5-2	ACE2	605	0	605	1	605	0	378	223	510	175	510	699	428	0
ACE2_CCDS14169.1_ex12_X:15605898-15605921:-_5-3	ACE2	106	0	106	0	106	1	206	0	270	0	270	0	67	306
ACE2_CCDS14169.1_ex13_X:15607486-15607509:+_5-4	ACE2	1068	495	1068	172	1068	196	798	0	835	941	835	1028	756	683
ACE2_CCDS14169.1_ex15_X:15610401-15610424:-_5-5	ACE2	371	162	371	0	371	0	236	0	440	1454	440	0	233	1
ACER1_CCDS12161.1_ex2_19:6309827-6309850:+_5-1	ACER1	334	0	334	0	334	236	141	0	290	1	290	0	113	0
ACER1_CCDS12161.1_ex3_19:6312202-6312225:+_5-2	ACER1	186	0	186	1	186	300	127	2	142	461	142	0	199	0
ACER1_CCDS12161.1_ex3_19:6312269-6312292:+_5-3	ACER1	174	0	174	369	174	0	43	0	120	0	120	0	39	0
ACER1_CCDS12161.1_ex4_19:6312389-6312412:+_5-4	ACER1	242	0	242	0	242	0	245	0	165	1	165	0	110	0
ACER1_CCDS12161.1_ex4_19:6312414-6312437:+_5-5	ACER1	262	141	262	196	262	0	132	153	182	723	182	1	118	0
ACER2_CCDS34992.1_ex0_9:19409173-19409196:+_5-1	ACER2	594	604	594	0	594	535	376	2	379	118	379	0	366	0
ACER2_CCDS34992.1_ex2_9:19424724-19424747:-_5-2	ACER2	41	0	41	0	41	0	21	0	32	404	32	0	5	0
ACER2_CCDS34992.1_ex3_9:19434941-19434964:+_5-3	ACER2	122	0	122	432	122	2	28	0	100	0	100	0	153	0
ACER2_CCDS34992.1_ex3_9:19434971-19434994:-_5-4	ACER2	746	1052	746	565	746	614	384	2	715	580	715	2173	372	1
ACER2_CCDS34992.1_ex3_9:19435060-19435083:+_5-5	ACER2	74	0	74	1	74	0	32	683	80	0	80	0	23	0
ACER3_CCDS8247.1_ex0_11:76572096-76572119:-_5-1	ACER3	496	467	496	308	496	0	328	535	297	0	297	8396	218	0
ACER3_CCDS8247.1_ex1_11:76637635-76637658:-_5-2	ACER3	597	780	597	295	597	0	438	0	477	1046	477	2514	355	20
ACER3_CCDS8247.1_ex1_11:76637652-76637675:+_5-3	ACER3	388	0	388	2	388	0	176	0	479	674	479	0	102	0
ACER3_CCDS8247.1_ex4_11:76696736-76696759:-_5-4	ACER3	0	0	0	0	0	0	0	0	0	0	0	0	0	0
ACER3_CCDS8247.1_ex5_11:76701596-76701619:+_5-5	ACER3	174	0	174	0	174	0	86	0	37	0	37	0	61	0
ACHE_CCDS5709.1_ex3_7:100491172-100491195:+_5-1	ACHE	339	1	339	0	339	276	170	0	398	735	398	0	565	3
ACHE_CCDS5709.1_ex3_7:100491356-100491379:-_5-2	ACHE	640	593	640	1055	640	0	310	0	593	206	593	0	313	0
ACHE_CCDS5709.1_ex3_7:100491450-100491473:+_5-3	ACHE	462	1334	462	499	462	1	359	1	357	0	357	0	291	898
ACHE_CCDS5709.1_ex3_7:100491607-100491630:+_5-4	ACHE	233	0	233	840	233	0	149	0	257	333	257	0	171	124
ACHE_CCDS5709.1_ex3_7:100491681-100491704:-_5-5	ACHE	349	101	349	1	349	0	352	0	386	362	386	0	131	0
ACIN1_CCDS53887.1_ex10_14:23538701-23538724:+_5-4	ACIN1	202	0	202	0	202	0	201	595	131	124	131	543	45	0
ACIN1_CCDS53887.1_ex10_14:23538716-23538739:-_5-5	ACIN1	37	0	37	0	37	0	81	0	66	4	66	0	33	0
ACIN1_CCDS53887.1_ex7_14:23533312-23533335:-_5-1	ACIN1	286	120	286	1	286	0	154	0	125	0	125	1	163	0
ACIN1_CCDS53887.1_ex7_14:23533356-23533379:-_5-2	ACIN1	142	285	142	0	142	0	103	1	102	0	102	0	85	0
ACIN1_CCDS53887.1_ex8_14:23533625-23533648:-_5-3	ACIN1	167	281	167	0	167	261	110	1	135	167	135	691	306	0
ACKR2_CCDS2706.1_ex0_3:42906140-42906163:-_5-1	ACKR2	87	0	87	0	87	0	21	0	35	1	35	852	14	0
ACKR2_CCDS2706.1_ex0_3:42906173-42906196:-_5-2	ACKR2	532	0	532	1	532	536	336	1189	345	2	345	388	199	0
ACKR2_CCDS2706.1_ex0_3:42906482-42906505:-_5-3	ACKR2	444	547	444	144	444	1007	463	4	318	301	318	0	293	0
ACKR2_CCDS2706.1_ex0_3:42906543-42906566:+_5-4	ACKR2	76	0	76	0	76	2	16	2	4	0	4	0	38	0
ACKR2_CCDS2706.1_ex0_3:42906580-42906603:+_5-5	ACKR2	1414	257	1414	1120	1414	1230	1060	477	1488	444	1488	1803	1022	90
ACKR3_CCDS2516.1_ex0_2:237489233-237489256:-_5-1	ACKR3	144	690	144	0	144	736	158	4	204	0	204	0	247	611
ACKR3_CCDS2516.1_ex0_2:237489278-237489301:+_5-2	ACKR3	1228	112	1228	1	1228	2212	600	4	1158	2115	1158	965	515	423
ACKR3_CCDS2516.1_ex0_2:237489328-237489351:-_5-3	ACKR3	1145	0	1145	0	1145	1312	440	2	888	406	888	1007	375	654
ACKR3_CCDS2516.1_ex0_2:237489438-237489461:-_5-4	ACKR3	2500	1193	2500	935	2500	4	1163	1697	1928	655	1928	1102	1175	67
ACKR3_CCDS2516.1_ex0_2:237489661-237489684:-_5-5	ACKR3	490	1	490	0	490	234	261	1	388	688	388	0	203	0
ACKR4_CCDS3075.1_ex0_3:132319419-132319442:-_5-1	ACKR4	163	0	163	111	163	0	68	1	77	0	77	0	104	230
ACKR4_CCDS3075.1_ex0_3:132319523-132319546:-_5-2	ACKR4	105	0	105	0	105	0	35	0	196	0	196	0	102	0
ACKR4_CCDS3075.1_ex0_3:132319664-132319687:+_5-3	ACKR4	386	518	386	351	386	2	322	920	374	168	374	0	269	1
ACKR4_CCDS3075.1_ex0_3:132319753-132319776:-_5-4	ACKR4	82	390	82	0	82	0	97	0	27	0	27	0	24	0
ACKR4_CCDS3075.1_ex0_3:132319805-132319828:-_5-5	ACKR4	367	68	367	0	367	447	336	2123	213	1	213	642	194	0
ACLY_CCDS11412.1_ex17_17:40054877-40054900:+_5-1	ACLY	1616	0	1616	896	1616	1712	648	1314	1004	424	1004	435	1116	2113
ACLY_CCDS11412.1_ex20_17:40061873-40061896:-_5-2	ACLY	151	226	151	1	151	2	166	2	94	593	94	1400	112	0
ACLY_CCDS11412.1_ex22_17:40063697-40063720:+_5-3	ACLY	215	0	215	306	215	446	235	560	129	212	129	1245	518	0
ACLY_CCDS11412.1_ex24_17:40065902-40065925:+_5-4	ACLY	34	0	34	0	34	307	26	0	122	459	122	0	174	0
ACLY_CCDS11412.1_ex26_17:40068754-40068777:-_5-5	ACLY	110	0	110	356	110	438	189	4	189	0	189	0	350	627
ACMSD_CCDS2173.2_ex3_2:135619559-135619582:-_5-1	ACMSD	260	307	260	1229	260	501	176	112	336	749	336	0	242	743
ACMSD_CCDS2173.2_ex4_2:135621016-135621039:-_5-2	ACMSD	386	261	386	0	386	0	227	0	151	0	151	1662	149	0
ACMSD_CCDS2173.2_ex4_2:135621123-135621146:+_5-3	ACMSD	288	252	288	1042	288	1383	318	226	167	298	167	1670	238	152
ACMSD_CCDS2173.2_ex4_2:135621143-135621166:+_5-4	ACMSD	607	0	607	1	607	757	415	378	743	279	743	1926	531	0
ACMSD_CCDS2173.2_ex4_2:135621158-135621181:+_5-5	ACMSD	685	189	685	390	685	95	508	429	369	0	369	0	406	0
ACN9_CCDS5648.1_ex0_7:96747103-96747126:+_5-1	ACN9	594	1043	594	1	594	515	257	3	483	0	483	1743	417	0
ACN9_CCDS5648.1_ex0_7:96747121-96747144:-_5-2	ACN9	355	0	355	184	355	843	359	0	438	549	438	0	295	0
ACN9_CCDS5648.1_ex0_7:96747160-96747183:+_5-3	ACN9	28	0	28	0	28	0	56	0	43	0	43	0	44	0
ACN9_CCDS5648.1_ex0_7:96747187-96747210:+_5-4	ACN9	418	51	418	287	418	319	371	0	430	1122	430	344	400	0
ACN9_CCDS5648.1_ex1_7:96810328-96810351:+_5-5	ACN9	500	0	500	1	500	609	236	782	128	102	128	0	204	0
ACO1_CCDS6525.1_ex1_9:32407297-32407320:-_5-1	ACO1	149	0	149	281	149	0	100	0	67	0	67	0	146	0
ACO1_CCDS6525.1_ex1_9:32407412-32407435:-_5-2	ACO1	591	220	591	0	591	0	311	1235	587	503	587	562	259	1
ACO1_CCDS6525.1_ex4_9:32418346-32418369:+_5-3	ACO1	296	442	296	1	296	259	271	1	323	646	323	1468	50	0
ACO1_CCDS6525.1_ex6_9:32420920-32420943:-_5-4	ACO1	446	0	446	188	446	290	263	0	354	0	354	396	359	0
ACO1_CCDS6525.1_ex6_9:32420993-32421016:+_5-5	ACO1	162	263	162	0	162	627	86	0	105	58	105	826	68	0
ACO2_CCDS14017.1_ex1_22:41895849-41895872:+_5-1	ACO2	0	0	0	0	0	0	24	0	26	357	26	0	65	0
ACO2_CCDS14017.1_ex2_22:41903868-41903891:+_5-2	ACO2	12	137	12	0	12	0	32	414	77	0	77	806	82	2
ACO2_CCDS14017.1_ex5_22:41911786-41911809:+_5-3	ACO2	44	0	44	0	44	293	67	0	95	0	95	0	81	0
ACO2_CCDS14017.1_ex5_22:41911869-41911892:+_5-4	ACO2	3	0	3	0	3	0	13	0	16	2	16	0	9	0
ACO2_CCDS14017.1_ex6_22:41913578-41913601:+_5-5	ACO2	426	0	426	173	426	771	288	2	486	382	486	342	589	160
ACOT1_CCDS32117.1_ex0_14:74004234-74004257:-_4-1	ACOT1	1384	988	1384	185	1384	1	1259	242	1076	618	1076	2282	1012	99
ACOT1_CCDS32117.1_ex0_14:74004275-74004298:+_4-2	ACOT1	1000	0	1000	142	1000	597	762	1028	832	452	832	544	411	2642
ACOT1_CCDS32117.1_ex0_14:74004487-74004510:-_4-3	ACOT1	1076	644	1076	957	1076	149	448	1	395	1164	395	1	520	0
ACOT1_CCDS32117.1_ex1_14:74008251-74008274:+_4-4	ACOT1	1106	0	1106	595	1106	986	483	2	889	1000	889	2980	592	561
ACOT11_CCDS592.1_ex1_1:55050394-55050417:-_5-1	ACOT11	501	232	501	604	501	0	149	0	565	366	565	739	482	1
ACOT11_CCDS592.1_ex1_1:55050518-55050541:+_5-2	ACOT11	557	493	557	574	557	508	432	5	501	1107	501	0	461	1321
ACOT11_CCDS592.1_ex3_1:55058244-55058267:-_5-3	ACOT11	244	0	244	0	244	206	116	0	369	0	369	2262	187	0
ACOT11_CCDS592.1_ex7_1:55064986-55065009:-_5-4	ACOT11	292	332	292	0	292	0	376	1	191	0	191	0	128	0
ACOT11_CCDS592.1_ex7_1:55065030-55065053:-_5-5	ACOT11	738	1998	738	238	738	448	391	156	263	1	263	0	410	0
ACOT12_CCDS4055.1_ex7_5:80640837-80640860:-_5-1	ACOT12	289	475	289	320	289	127	143	0	140	0	140	761	297	0
ACOT12_CCDS4055.1_ex8_5:80641751-80641774:-_5-2	ACOT12	162	0	162	0	162	0	143	0	196	0	196	1400	133	0
ACOT12_CCDS4055.1_ex8_5:80641780-80641803:+_5-3	ACOT12	59	1	59	274	59	0	51	2	76	0	76	0	80	0
ACOT12_CCDS4055.1_ex9_5:80643652-80643675:+_5-4	ACOT12	497	1690	497	1157	497	0	407	485	695	1276	695	0	502	663
ACOT12_CCDS4055.1_ex9_5:80643678-80643701:+_5-5	ACOT12	652	0	652	2	652	1255	169	0	524	1	524	1223	147	0
ACOT13_CCDS4558.1_ex1_6:24698174-24698197:-_5-1	ACOT13	406	0	406	3	406	199	234	0	298	172	298	391	160	0
ACOT13_CCDS4558.1_ex1_6:24698193-24698216:-_5-2	ACOT13	1130	640	1130	462	1130	445	776	2	1039	827	1039	678	607	182
ACOT13_CCDS4558.1_ex1_6:24698217-24698240:+_5-3	ACOT13	12	0	12	0	12	0	4	0	13	0	13	0	7	0
ACOT13_CCDS4558.1_ex1_6:24698239-24698262:+_5-4	ACOT13	294	197	294	715	294	0	134	0	430	327	430	0	198	0
ACOT13_CCDS4558.1_ex1_6:24698267-24698290:-_5-5	ACOT13	129	0	129	0	129	308	59	618	218	280	218	353	85	0
ACOT2_CCDS9816.1_ex0_14:74036024-74036047:-_4-1	ACOT2	575	1108	575	151	575	153	354	556	547	367	547	935	303	1904
ACOT2_CCDS9816.1_ex0_14:74036057-74036080:+_4-2	ACOT2	707	505	707	236	707	610	604	2	576	425	576	545	326	4
ACOT2_CCDS9816.1_ex0_14:74036181-74036204:-_4-3	ACOT2	341	101	341	0	341	450	359	237	395	1	395	0	275	0
ACOT2_CCDS9816.1_ex0_14:74036492-74036515:-_4-4	ACOT2	768	441	768	474	768	1091	554	381	570	2	570	746	538	0
ACOT4_CCDS9817.1_ex0_14:74059064-74059087:+_5-1	ACOT4	1497	813	1497	105	1497	622	805	1233	1267	984	1267	2682	839	0
ACOT4_CCDS9817.1_ex2_14:74061737-74061760:+_5-2	ACOT4	177	0	177	160	177	551	165	0	107	1	107	0	84	0
ACOT4_CCDS9817.1_ex2_14:74061840-74061863:-_5-3	ACOT4	122	0	122	0	122	0	105	0	124	231	124	1889	91	169
ACOT4_CCDS9817.1_ex2_14:74061882-74061905:-_5-4	ACOT4	253	0	253	0	253	77	114	611	283	342	283	1439	229	0
ACOT4_CCDS9817.1_ex2_14:74061957-74061980:+_5-5	ACOT4	388	0	388	346	388	0	277	277	201	364	201	0	95	0
ACOT6_CCDS32118.1_ex1_14:74086059-74086082:+_5-1	ACOT6	157	0	157	1	157	0	92	0	54	253	54	0	89	0
ACOT6_CCDS32118.1_ex1_14:74086117-74086140:+_5-2	ACOT6	22	0	22	0	22	529	21	0	5	0	5	0	0	0
ACOT6_CCDS32118.1_ex1_14:74086155-74086178:+_5-3	ACOT6	241	264	241	0	241	0	171	0	210	664	210	216	159	0
ACOT6_CCDS32118.1_ex1_14:74086200-74086223:+_5-4	ACOT6	631	0	631	0	631	0	353	5	392	301	392	1	270	241
ACOT6_CCDS32118.1_ex1_14:74086241-74086264:+_5-5	ACOT6	151	0	151	1	151	0	199	2	206	530	206	0	208	0
ACOT7_CCDS30573.1_ex4_1:6387460-6387483:-_5-1	ACOT7	1156	704	1156	843	1156	405	729	614	870	1299	870	301	512	187
ACOT7_CCDS30573.1_ex5_1:6393522-6393545:+_5-2	ACOT7	519	509	519	397	519	2525	436	2	310	328	310	0	102	460
ACOT7_CCDS30573.1_ex6_1:6399609-6399632:+_5-3	ACOT7	838	184	838	0	838	120	570	436	608	599	608	738	356	0
ACOT7_CCDS30573.1_ex6_1:6399632-6399655:+_5-4	ACOT7	1832	98	1832	321	1832	799	1239	2	1200	1619	1200	1147	852	960
ACOT7_CCDS30573.1_ex7_1:6409807-6409830:-_5-5	ACOT7	1253	766	1253	422	1253	4	437	5	436	116	436	2270	542	0
ACOT8_CCDS13378.1_ex3_20:44477086-44477109:+_5-1	ACOT8	617	0	617	1	617	0	431	700	448	508	448	0	213	1
ACOT8_CCDS13378.1_ex3_20:44477223-44477246:-_5-2	ACOT8	425	230	425	498	425	935	480	0	679	557	679	743	172	0
ACOT8_CCDS13378.1_ex3_20:44477265-44477288:-_5-3	ACOT8	315	0	315	1	315	441	147	434	281	1408	281	0	138	0
ACOT8_CCDS13378.1_ex4_20:44483800-44483823:+_5-4	ACOT8	634	245	634	685	634	1994	729	1	551	0	551	0	304	1
ACOT8_CCDS13378.1_ex4_20:44483872-44483895:-_5-5	ACOT8	1674	315	1674	395	1674	0	751	380	945	902	945	1477	567	0
ACOT9_CCDS35216.1_ex5_X:23724812-23724835:+_5-1	ACOT9	517	0	517	864	517	435	240	1	447	0	447	2190	447	1
ACOT9_CCDS35216.1_ex6_X:23725998-23726021:-_5-2	ACOT9	291	259	291	0	291	0	198	0	267	162	267	0	364	0
ACOT9_CCDS35216.1_ex6_X:23726037-23726060:+_5-3	ACOT9	97	0	97	3	97	0	97	0	75	0	75	0	129	0
ACOT9_CCDS35216.1_ex9_X:23740800-23740823:+_5-4	ACOT9	0	0	0	0	0	0	0	0	0	0	0	0	0	0
ACOT9_CCDS35216.1_ex9_X:23740854-23740877:+_5-5	ACOT9	53	0	53	0	53	0	9	1	52	0	52	0	60	0
ACOX1_CCDS11734.1_ex10_17:73953617-73953640:+_5-4	ACOX1	473	0	473	0	473	0	491	1	447	775	447	1839	395	1
ACOX1_CCDS11734.1_ex12_17:73974696-73974719:-_5-5	ACOX1	438	0	438	296	438	1	348	0	608	1	608	0	200	389
ACOX1_CCDS11734.1_ex7_17:73949560-73949583:+_5-1	ACOX1	901	485	901	410	901	224	408	4	642	362	642	1621	264	0
ACOX1_CCDS11734.1_ex8_17:73951740-73951763:-_5-2	ACOX1	191	0	191	0	191	0	10	0	115	0	115	0	42	0
ACOX1_CCDS11734.1_ex9_17:73951933-73951956:+_5-3	ACOX1	92	0	92	0	92	0	11	0	39	0	39	0	6	0
ACOX2_CCDS33775.1_ex12_3:58520126-58520149:-_5-4	ACOX2	2069	2499	2069	831	2069	1706	1327	1536	1831	2136	1831	3241	875	588
ACOX2_CCDS33775.1_ex12_3:58520160-58520183:-_5-5	ACOX2	157	1	157	314	157	1101	214	1	122	272	122	0	90	0
ACOX2_CCDS33775.1_ex7_3:58516215-58516238:+_5-1	ACOX2	786	260	786	772	786	1	592	434	651	1	651	601	601	0
ACOX2_CCDS33775.1_ex7_3:58516326-58516349:+_5-2	ACOX2	345	0	345	1245	345	0	260	3	374	1	374	0	336	1177
ACOX2_CCDS33775.1_ex8_3:58517004-58517027:-_5-3	ACOX2	553	0	553	1062	553	585	261	67	455	407	455	604	435	0
ACOX3_CCDS3401.1_ex11_4:8407688-8407711:-_5-2	ACOX3	352	0	352	0	352	464	128	0	315	288	315	0	368	530
ACOX3_CCDS3401.1_ex13_4:8416053-8416076:+_5-3	ACOX3	687	135	687	461	687	1410	636	487	455	412	455	1805	532	612
ACOX3_CCDS3401.1_ex15_4:8417618-8417641:-_5-4	ACOX3	358	0	358	2	358	272	249	0	505	1923	505	1355	300	0
ACOX3_CCDS3401.1_ex16_4:8418091-8418114:+_5-5	ACOX3	340	232	340	1	340	0	339	1	329	0	329	0	112	0
ACOX3_CCDS3401.1_ex9_4:8398837-8398860:-_5-1	ACOX3	609	868	609	185	609	514	394	3	529	632	529	855	302	0
ACOXL_CCDS46389.1_ex3_2:111551668-111551691:+_5-1	ACOXL	300	215	300	1	300	1	241	1	329	229	329	0	175	1
ACOXL_CCDS46389.1_ex4_2:111556197-111556220:+_5-2	ACOXL	269	0	269	0	269	0	141	0	179	671	179	0	175	0
ACOXL_CCDS46389.1_ex4_2:111556241-111556264:-_5-3	ACOXL	267	1267	267	86	267	0	372	3	248	986	248	0	229	0
ACOXL_CCDS46389.1_ex6_2:111559262-111559285:+_5-4	ACOXL	370	0	370	3	370	586	127	1241	115	234	115	0	139	0
ACOXL_CCDS46389.1_ex7_2:111562855-111562878:-_5-5	ACOXL	262	234	262	0	262	220	205	1	185	576	185	0	191	0
ACP1_CCDS1639.1_ex1_2:271916-271939:-_11-1	ACP1	68	222	68	1	68	0	181	0	137	200	137	0	162	0
ACP1_CCDS1639.1_ex2_2:272054-272077:+_11-2	ACP1	926	512	926	982	926	296	435	3	857	253	857	1004	361	0
ACP1_CCDS1639.1_ex2_2:272076-272099:+_11-3	ACP1	1056	153	1056	259	1056	359	583	328	836	545	836	261	433	348
ACP1_CCDS1639.1_ex2_2:272092-272115:-_11-4	ACP1	1219	1	1219	412	1219	313	559	4	703	1589	703	0	604	0
ACP1_CCDS1639.1_ex2_2:272124-272147:+_11-5	ACP1	447	1	447	484	447	0	429	0	642	0	642	279	574	2
ACP1_CCDS1639.1_ex2_2:272142-272165:-_11-6	ACP1	333	72	333	97	333	629	232	0	180	148	180	414	88	0
ACP1_CCDS1639.1_ex3_2:275162-275185:+_11-10	ACP1	0	0	0	0	0	0	0	0	0	0	0	0	0	0
ACP1_CCDS1639.1_ex3_2:275179-275202:+_11-11	ACP1	101	0	101	0	101	0	65	0	63	0	63	0	59	0
ACP1_CCDS1640.1_ex2_2:272209-272232:+_11-7	ACP1	747	1	747	812	747	0	426	1506	576	338	576	544	195	0
ACP1_CCDS1640.1_ex2_2:272254-272277:+_11-8	ACP1	359	0	359	745	359	633	85	0	281	193	281	0	156	0
ACP1_CCDS1640.1_ex2_2:272289-272312:-_11-9	ACP1	470	143	470	0	470	1	272	1	498	1	498	0	134	0
ACP2_CCDS44583.1_ex1_11:47269188-47269211:+_5-1	ACP2	505	0	505	312	505	802	306	1	298	1	298	0	359	69
ACP2_CCDS44583.1_ex1_11:47269221-47269244:+_5-2	ACP2	2402	3170	2402	1039	2402	1416	1121	591	1669	3257	1669	3576	949	544
ACP2_CCDS44583.1_ex2_11:47269590-47269613:+_5-3	ACP2	181	0	181	168	181	0	173	0	178	746	178	337	242	193
ACP2_CCDS44583.1_ex2_11:47269638-47269661:-_5-4	ACP2	0	0	0	0	0	0	0	0	6	0	6	0	0	0
ACP2_CCDS44583.1_ex2_11:47269653-47269676:+_5-5	ACP2	223	0	223	1	223	1	322	1	509	549	509	1422	356	479
ACP5_CCDS12265.1_ex2_19:11687540-11687563:+_5-1	ACP5	31	0	31	0	31	1	22	0	96	1	96	0	6	0
ACP5_CCDS12265.1_ex2_19:11687589-11687612:+_5-2	ACP5	361	424	361	2	361	0	375	0	523	267	523	0	211	0
ACP5_CCDS12265.1_ex2_19:11687607-11687630:-_5-3	ACP5	572	209	572	90	572	514	364	0	575	175	575	903	427	959
ACP5_CCDS12265.1_ex2_19:11687631-11687654:+_5-4	ACP5	140	0	140	0	140	0	60	0	126	2	126	0	65	1
ACP5_CCDS12265.1_ex3_19:11687990-11688013:+_5-5	ACP5	1456	743	1456	1797	1456	1292	1149	1489	1643	2089	1643	3200	712	2504
ACP6_CCDS928.1_ex8_1:147131816-147131839:-_5-1	ACP6	1186	303	1186	658	1186	144	601	944	862	437	862	3546	470	200
ACP6_CCDS928.1_ex8_1:147131853-147131876:+_5-2	ACP6	673	0	673	0	673	0	316	2	209	69	209	0	239	0
ACP6_CCDS928.1_ex8_1:147131881-147131904:-_5-3	ACP6	95	0	95	0	95	0	61	0	18	0	18	1297	12	0
ACP6_CCDS928.1_ex9_1:147141984-147142007:-_5-4	ACP6	739	877	739	154	739	1394	484	221	452	17	452	0	252	257
ACP6_CCDS928.1_ex9_1:147142038-147142061:+_5-5	ACP6	665	675	665	478	665	157	463	2	718	1	718	0	498	451
ACPL2_CCDS3116.1_ex2_3:140998223-140998246:+_5-1	ACPL2	702	205	702	812	702	303	512	0	540	758	540	2511	240	258
ACPL2_CCDS3116.1_ex2_3:140998258-140998281:+_5-2	ACPL2	437	2	437	160	437	0	298	1	199	776	199	12	309	1339
ACPL2_CCDS3116.1_ex3_3:141006155-141006178:+_5-3	ACPL2	217	0	217	1	217	0	52	1	72	220	72	791	54	0
ACPL2_CCDS3116.1_ex3_3:141006214-141006237:-_5-4	ACPL2	26	0	26	0	26	0	19	0	34	1	34	0	26	0
ACPL2_CCDS3116.1_ex4_3:141011223-141011246:+_5-5	ACPL2	456	1	456	226	456	552	306	0	327	0	327	13	295	0
ACPP_CCDS3073.1_ex1_3:132047101-132047124:+_5-1	ACPP	561	1666	561	77	561	132	309	0	649	376	649	0	282	1
ACPP_CCDS3073.1_ex1_3:132047171-132047194:-_5-2	ACPP	1493	522	1493	1977	1493	596	796	655	892	535	892	235	614	484
ACPP_CCDS3073.1_ex2_3:132050496-132050519:+_5-3	ACPP	185	1	185	166	185	0	121	0	228	2	228	0	152	0
ACPP_CCDS3073.1_ex4_3:132056325-132056348:-_5-4	ACPP	315	0	315	183	315	0	100	1373	258	0	258	1257	124	0
ACPP_CCDS3073.1_ex5_3:132061418-132061441:+_5-5	ACPP	772	95	772	352	772	319	509	203	687	605	687	0	337	0
ACPT_CCDS12802.1_ex2_19:51294085-51294108:-_5-1	ACPT	549	564	549	416	549	928	633	825	484	1573	484	2796	367	0
ACPT_CCDS12802.1_ex3_19:51294926-51294949:+_5-2	ACPT	1018	492	1018	153	1018	303	559	9	715	405	715	0	385	1
ACPT_CCDS12802.1_ex3_19:51294965-51294988:-_5-3	ACPT	1240	1	1240	1	1240	803	893	668	977	3	977	2	541	655
ACPT_CCDS12802.1_ex4_19:51295341-51295364:-_5-4	ACPT	746	0	746	0	746	384	521	1019	514	0	514	1203	390	1097
ACPT_CCDS12802.1_ex5_19:51295518-51295541:+_5-5	ACPT	1605	886	1605	929	1605	895	859	2336	1130	862	1130	2339	758	929
ACR_CCDS14101.1_ex1_22:51177740-51177763:+_5-1	ACR	928	574	928	2	928	319	607	536	982	1828	982	990	372	0
ACR_CCDS14101.1_ex1_22:51177845-51177868:+_5-2	ACR	300	253	300	1	300	1514	204	1	241	5	241	0	190	0
ACR_CCDS14101.1_ex2_22:51178286-51178309:-_5-3	ACR	757	1526	757	254	757	1524	358	614	637	1891	637	750	341	1229
ACR_CCDS14101.1_ex3_22:51182519-51182542:+_5-4	ACR	431	0	431	505	431	0	143	2	263	306	263	0	593	480
ACR_CCDS14101.1_ex3_22:51182537-51182560:-_5-5	ACR	256	0	256	0	256	452	148	1	208	327	208	1167	239	251
ACRBP_CCDS8554.1_ex5_12:6753416-6753439:+_5-1	ACRBP	738	0	738	295	738	857	493	1	418	175	418	252	484	229
ACRBP_CCDS8554.1_ex7_12:6755671-6755694:+_5-2	ACRBP	181	1547	181	330	181	318	78	1721	27	0	27	0	151	1
ACRBP_CCDS8554.1_ex8_12:6755956-6755979:+_5-3	ACRBP	1120	1	1120	309	1120	879	585	331	1089	437	1089	1668	777	1463
ACRBP_CCDS8554.1_ex8_12:6756005-6756028:+_5-4	ACRBP	862	295	862	1005	862	1	496	702	471	447	471	2001	553	2
ACRBP_CCDS8554.1_ex8_12:6756023-6756046:+_5-5	ACRBP	421	323	421	564	421	222	465	396	472	1159	472	0	341	634
ACRC_CCDS35326.1_ex3_X:70814182-70814205:+_5-1	ACRC	533	0	533	3	533	0	189	720	330	755	330	589	304	573
ACRC_CCDS35326.1_ex5_X:70817866-70817889:+_5-2	ACRC	0	0	0	1	0	0	17	0	11	0	11	0	7	0
ACRC_CCDS35326.1_ex6_X:70824138-70824161:+_5-3	ACRC	102	0	102	0	102	0	77	0	48	110	48	0	68	0
ACRC_CCDS35326.1_ex6_X:70824282-70824305:-_5-4	ACRC	656	0	656	3	656	0	370	2	380	942	380	1811	332	699
ACRC_CCDS35326.1_ex6_X:70824339-70824362:-_5-5	ACRC	186	0	186	1	186	0	82	3	218	3	218	0	259	0
ACRV1_CCDS44759.1_ex2_11:125547769-125547792:-_5-1	ACRV1	1154	396	1154	0	1154	1117	661	2	813	270	813	2171	670	219
ACRV1_CCDS44759.1_ex2_11:125547837-125547860:-_5-2	ACRV1	934	376	934	704	934	766	688	111	470	69	470	964	430	0
ACRV1_CCDS44759.1_ex2_11:125547853-125547876:+_5-3	ACRV1	340	454	340	0	340	0	155	3	225	0	225	1189	181	0
ACRV1_CCDS44759.1_ex2_11:125547867-125547890:-_5-4	ACRV1	361	0	361	0	361	401	201	282	260	187	260	508	148	0
ACRV1_CCDS44759.1_ex2_11:125548122-125548145:-_5-5	ACRV1	613	0	613	431	613	584	492	0	380	359	380	1	201	468
ACSBG1_CCDS10298.1_ex11_15:78486966-78486989:-_5-4	ACSBG1	341	0	341	0	341	766	307	852	299	289	299	0	177	0
ACSBG1_CCDS10298.1_ex11_15:78487033-78487056:-_5-5	ACSBG1	891	279	891	1194	891	262	407	0	545	360	545	1569	306	945
ACSBG1_CCDS10298.1_ex6_15:78474359-78474382:-_5-1	ACSBG1	401	0	401	3	401	0	368	1	271	1	271	0	339	0
ACSBG1_CCDS10298.1_ex8_15:78475037-78475060:+_5-2	ACSBG1	666	255	666	647	666	657	374	5	589	332	589	419	336	77
ACSBG1_CCDS10298.1_ex9_15:78485904-78485927:+_5-3	ACSBG1	522	0	522	979	522	1	234	2	199	1045	199	0	197	0
ACSBG2_CCDS12159.1_ex1_19:6147640-6147663:-_5-1	ACSBG2	270	1	270	0	270	231	169	232	220	1477	220	0	147	1
ACSBG2_CCDS12159.1_ex2_19:6151797-6151820:-_5-2	ACSBG2	2282	389	2282	698	2282	1362	1281	639	2271	1495	2271	2444	1632	508
ACSBG2_CCDS12159.1_ex3_19:6156467-6156490:-_5-3	ACSBG2	330	0	330	0	330	445	252	2439	337	850	337	0	238	0
ACSBG2_CCDS12159.1_ex3_19:6156555-6156578:-_5-4	ACSBG2	126	0	126	272	126	0	52	0	168	0	168	0	12	0
ACSBG2_CCDS12159.1_ex6_19:6177225-6177248:+_5-5	ACSBG2	516	1	516	0	516	0	286	0	335	184	335	0	382	453
ACSF2_CCDS11567.1_ex0_17:48503722-48503745:-_5-1	ACSF2	907	555	907	1	907	0	562	1850	746	1769	746	652	794	311
ACSF2_CCDS11567.1_ex1_17:48538053-48538076:+_5-2	ACSF2	278	0	278	190	278	878	177	1	388	578	388	520	257	102
ACSF2_CCDS11567.1_ex1_17:48538079-48538102:-_5-3	ACSF2	484	1687	484	779	484	136	379	4	409	4	409	1	547	0
ACSF2_CCDS11567.1_ex2_17:48538666-48538689:+_5-4	ACSF2	571	744	571	526	571	657	247	1	453	0	453	0	179	0
ACSF2_CCDS11567.1_ex5_17:48539929-48539952:+_5-5	ACSF2	712	1	712	0	712	0	262	0	290	568	290	676	311	622
ACSF3_CCDS10974.1_ex0_16:89167261-89167284:-_5-1	ACSF3	976	724	976	588	976	618	726	38	666	1295	666	1799	509	56
ACSF3_CCDS10974.1_ex0_16:89167283-89167306:-_5-2	ACSF3	685	0	685	594	685	601	336	8	686	1017	686	0	326	1232
ACSF3_CCDS10974.1_ex0_16:89167397-89167420:+_5-3	ACSF3	879	1007	879	1	879	379	533	1105	738	2	738	3996	553	1
ACSF3_CCDS10974.1_ex0_16:89167421-89167444:-_5-4	ACSF3	3508	2375	3508	5	3508	86	2388	2719	2746	3567	2746	3658	1439	718
ACSF3_CCDS10974.1_ex2_16:89178512-89178535:+_5-5	ACSF3	595	252	595	0	595	2	418	1	377	2	377	0	130	630
ACSL1_CCDS3839.1_ex14_4:185697690-185697713:-_5-1	ACSL1	107	0	107	285	107	0	166	704	118	0	118	528	277	0
ACSL1_CCDS3839.1_ex17_4:185705095-185705118:-_5-2	ACSL1	391	2	391	518	391	0	213	0	401	0	401	0	120	0
ACSL1_CCDS3839.1_ex17_4:185705115-185705138:+_5-3	ACSL1	112	1	112	475	112	0	95	0	86	0	86	0	58	0
ACSL1_CCDS3839.1_ex18_4:185709784-185709807:-_5-4	ACSL1	26	0	26	0	26	0	129	0	93	274	93	0	62	0
ACSL1_CCDS3839.1_ex19_4:185724524-185724547:+_5-5	ACSL1	354	879	354	0	354	0	537	0	466	191	466	1418	227	546
ACSL3_CCDS2455.1_ex0_2:223773718-223773741:+_5-1	ACSL3	3	0	3	0	3	0	13	0	13	0	13	0	37	0
ACSL3_CCDS2455.1_ex2_2:223782768-223782791:+_5-2	ACSL3	18	0	18	1	18	0	2	1	0	0	0	0	177	0
ACSL3_CCDS2455.1_ex3_2:223783804-223783827:-_5-3	ACSL3	1066	1665	1066	505	1066	2910	613	987	1095	1095	1095	2588	648	1
ACSL3_CCDS2455.1_ex3_2:223783835-223783858:-_5-4	ACSL3	78	0	78	0	78	0	101	0	105	0	105	1489	322	343
ACSL3_CCDS2455.1_ex5_2:223787495-223787518:+_5-5	ACSL3	120	446	120	416	120	323	113	0	236	290	236	0	472	2157
ACSL4_CCDS14548.1_ex11_X:108924515-108924538:+_5-4	ACSL4	105	0	105	1196	105	0	109	1	195	0	195	0	32	0
ACSL4_CCDS14548.1_ex13_X:108926408-108926431:+_5-5	ACSL4	377	400	377	4	377	139	299	0	282	195	282	1077	185	1
ACSL4_CCDS14548.1_ex9_X:108921497-108921520:+_5-1	ACSL4	128	0	128	0	128	0	131	0	167	1	167	0	110	322
ACSL4_CCDS14548.1_ex9_X:108921520-108921543:-_5-2	ACSL4	198	0	198	0	198	0	230	327	133	0	133	669	128	566
ACSL4_CCDS14548.1_ex9_X:108921562-108921585:-_5-3	ACSL4	388	0	388	131	388	703	113	676	215	665	215	513	79	0
ACSL5_CCDS7572.1_ex3_10:114164311-114164334:+_5-1	ACSL5	71	0	71	0	71	0	101	2	53	0	53	0	18	811
ACSL5_CCDS7572.1_ex4_10:114164490-114164513:-_5-2	ACSL5	128	0	128	2	128	0	51	0	88	0	88	0	120	0
ACSL5_CCDS7572.1_ex4_10:114164535-114164558:+_5-3	ACSL5	496	244	496	1554	496	1763	265	1	267	4	267	2692	307	0
ACSL5_CCDS7572.1_ex4_10:114164558-114164581:-_5-4	ACSL5	210	415	210	581	210	492	266	548	213	408	213	1078	187	884
ACSL5_CCDS7572.1_ex6_10:114169361-114169384:-_5-5	ACSL5	411	0	411	367	411	113	221	649	109	469	109	0	50	0
ACSL6_CCDS34228.1_ex12_5:131321098-131321121:-_5-1	ACSL6	395	348	395	116	395	209	318	2	297	175	297	2874	189	1461
ACSL6_CCDS34228.1_ex15_5:131324506-131324529:+_5-2	ACSL6	167	0	167	0	167	0	208	2	133	0	133	0	162	0
ACSL6_CCDS34228.1_ex15_5:131324540-131324563:+_5-3	ACSL6	358	374	358	2	358	297	244	606	265	189	265	0	443	0
ACSL6_CCDS34228.1_ex18_5:131326584-131326607:+_5-4	ACSL6	387	0	387	244	387	1	304	0	235	409	235	0	258	0
ACSL6_CCDS34228.1_ex18_5:131326622-131326645:-_5-5	ACSL6	1248	1877	1248	78	1248	2	1206	3	1253	1264	1253	3657	610	0
ACSM1_CCDS10587.1_ex10_16:20693569-20693592:+_5-2	ACSM1	474	1	474	0	474	318	278	0	310	0	310	936	99	0
ACSM1_CCDS10587.1_ex11_16:20696611-20696634:+_5-3	ACSM1	186	0	186	0	186	0	61	0	248	0	248	0	199	0
ACSM1_CCDS10587.1_ex12_16:20702333-20702356:-_5-4	ACSM1	345	650	345	0	345	551	163	4	287	122	287	0	170	0
ACSM1_CCDS10587.1_ex12_16:20702368-20702391:-_5-5	ACSM1	186	0	186	639	186	0	172	0	119	1	119	0	150	0
ACSM1_CCDS10587.1_ex8_16:20681243-20681266:+_5-1	ACSM1	964	514	964	0	964	0	601	2	657	796	657	1	782	1
ACSM2A_CCDS32401.1_ex1_16:20476966-20476989:-_5-1	ACSM2A	2978	716	2978	416	2978	1095	1742	4300	2594	1265	2594	748	1528	2326
ACSM2A_CCDS32401.1_ex4_16:20482925-20482948:+_5-2	ACSM2A	564	298	564	506	564	0	132	1146	307	0	307	827	220	0
ACSM2A_CCDS32401.1_ex5_16:20486723-20486746:-_5-3	ACSM2A	710	0	710	2	710	765	383	1	432	1759	432	811	302	0
ACSM2A_CCDS32401.1_ex6_16:20486989-20487012:+_5-4	ACSM2A	648	0	648	170	648	229	465	249	436	242	436	732	330	633
ACSM2A_CCDS32401.1_ex6_16:20487075-20487098:-_5-5	ACSM2A	1289	731	1289	1258	1289	1211	755	1047	971	844	971	1664	813	72
ACSM2B_CCDS10586.1_ex12_16:20576034-20576057:+_5-5	ACSM2B	1026	675	1026	1	1026	355	700	1879	811	322	811	1893	465	2992
ACSM2B_CCDS10586.1_ex6_16:20559471-20559494:-_5-1	ACSM2B	946	163	946	484	946	1276	803	630	838	471	838	1477	512	380
ACSM2B_CCDS10586.1_ex9_16:20565123-20565146:-_5-2	ACSM2B	1050	351	1050	298	1050	609	549	3	693	226	693	805	532	0
ACSM2B_CCDS10586.1_ex9_16:20565170-20565193:-_5-3	ACSM2B	599	633	599	0	599	148	255	1	515	0	515	0	188	0
ACSM3_CCDS10589.1_ex0_16:20781478-20781501:+_5-1	ACSM3	76	0	76	0	76	0	61	0	105	0	105	0	58	0
ACSM3_CCDS10589.1_ex0_16:20781491-20781514:+_5-2	ACSM3	136	0	136	1361	136	0	146	0	36	0	36	0	95	0
ACSM3_CCDS10589.1_ex0_16:20781547-20781570:-_5-3	ACSM3	716	201	716	1040	716	0	472	2242	482	802	482	860	320	892
ACSM3_CCDS10589.1_ex1_16:20787219-20787242:+_5-4	ACSM3	604	0	604	0	604	0	265	902	541	693	541	0	268	1
ACSM3_CCDS10589.1_ex3_16:20792100-20792123:-_5-5	ACSM3	326	197	326	491	326	2	258	1	246	1081	246	698	227	1238
ACSM4_CCDS44825.1_ex0_12:7457042-7457065:+_5-1	ACSM4	213	18	213	296	213	0	200	389	340	0	340	0	289	604
ACSM4_CCDS44825.1_ex1_12:7459317-7459340:+_5-2	ACSM4	222	0	222	247	222	328	318	199	119	0	119	1678	55	0
ACSM4_CCDS44825.1_ex2_12:7463237-7463260:-_5-3	ACSM4	1329	57	1329	424	1329	1846	619	3	1042	818	1042	968	654	1369
ACSM4_CCDS44825.1_ex2_12:7463270-7463293:+_5-4	ACSM4	81	346	81	0	81	0	88	0	60	0	60	0	41	0
ACSM4_CCDS44825.1_ex3_12:7469854-7469877:+_5-5	ACSM4	55	0	55	0	55	0	4	0	42	0	42	0	35	0
ACSM5_CCDS10585.1_ex2_16:20430545-20430568:-_5-1	ACSM5	857	194	857	2	857	360	643	844	463	377	463	1220	506	0
ACSM5_CCDS10585.1_ex2_16:20430751-20430774:-_5-2	ACSM5	409	237	409	1	409	0	293	2	520	2	520	624	211	0
ACSM5_CCDS10585.1_ex3_16:20432639-20432662:+_5-3	ACSM5	298	0	298	298	298	0	168	1	260	1	260	0	353	417
ACSM5_CCDS10585.1_ex3_16:20432713-20432736:-_5-4	ACSM5	1610	556	1610	716	1610	2258	914	598	1275	917	1275	1395	800	381
ACSM5_CCDS10585.1_ex4_16:20435268-20435291:+_5-5	ACSM5	311	274	311	0	311	169	157	0	265	273	265	939	93	0
ACSS1_CCDS13167.1_ex10_20:25004106-25004129:-_5-3	ACSS1	794	824	794	665	794	691	624	81	775	772	775	2048	470	1535
ACSS1_CCDS13167.1_ex10_20:25004126-25004149:-_5-4	ACSS1	389	1099	389	0	389	1053	147	45	172	0	172	288	159	0
ACSS1_CCDS13167.1_ex10_20:25004262-25004285:-_5-5	ACSS1	528	0	528	489	528	1	268	1	391	0	391	916	249	658
ACSS1_CCDS13167.1_ex9_20:25003627-25003650:-_5-1	ACSS1	394	0	394	1	394	645	186	0	322	336	322	0	201	0
ACSS1_CCDS13167.1_ex9_20:25003685-25003708:-_5-2	ACSS1	586	247	586	0	586	763	507	378	600	177	600	0	429	0
ACSS2_CCDS13243.1_ex0_20:33464544-33464567:-_5-1	ACSS2	202	0	202	0	202	754	244	0	317	0	317	0	106	589
ACSS2_CCDS13243.1_ex1_20:33470643-33470666:-_5-2	ACSS2	380	359	380	890	380	0	366	1250	276	0	276	298	326	0
ACSS2_CCDS13243.1_ex2_20:33500967-33500990:+_5-3	ACSS2	148	0	148	300	148	0	92	0	117	0	117	0	206	0
ACSS2_CCDS13243.1_ex3_20:33501219-33501242:-_5-4	ACSS2	257	0	257	278	257	317	316	1	261	210	261	1257	355	362
ACSS2_CCDS13243.1_ex6_20:33502196-33502219:-_5-5	ACSS2	681	349	681	129	681	206	390	1107	482	180	482	3058	277	87
ACSS3_CCDS9022.1_ex0_12:81471997-81472020:-_5-1	ACSS3	425	265	425	0	425	996	481	0	422	0	422	1133	368	0
ACSS3_CCDS9022.1_ex0_12:81472101-81472124:+_5-2	ACSS3	802	0	802	0	802	642	414	0	568	738	568	1444	323	664
ACSS3_CCDS9022.1_ex4_12:81537004-81537027:+_5-3	ACSS3	146	0	146	308	146	0	111	0	138	0	138	0	93	8
ACSS3_CCDS9022.1_ex5_12:81545644-81545667:+_5-4	ACSS3	256	2	256	312	256	2	118	414	330	389	330	0	229	0
ACSS3_CCDS9022.1_ex5_12:81545676-81545699:+_5-5	ACSS3	250	82	250	2	250	0	143	3	117	2	117	820	218	0
ACTA1_CCDS1578.1_ex3_1:229568058-229568081:+_5-1	ACTA1	282	0	282	0	282	0	263	0	467	668	467	0	213	0
ACTA1_CCDS1578.1_ex3_1:229568166-229568189:-_5-2	ACTA1	1026	1445	1026	483	1026	1530	532	1	1006	1321	1006	0	619	0
ACTA1_CCDS1578.1_ex4_1:229568297-229568320:+_5-3	ACTA1	336	0	336	1	336	0	285	329	361	286	361	0	319	2352
ACTA1_CCDS1578.1_ex5_1:229568755-229568778:+_5-4	ACTA1	413	0	413	1	413	0	440	1	327	219	327	0	394	276
ACTA1_CCDS1578.1_ex5_1:229568772-229568795:-_5-5	ACTA1	832	413	832	184	832	297	555	1	787	1149	787	196	599	0
ACTA2_CCDS7392.1_ex3_10:90700977-90701000:+_5-1	ACTA2	599	369	599	0	599	2	161	370	233	191	233	0	240	1310
ACTA2_CCDS7392.1_ex4_10:90701536-90701559:+_5-2	ACTA2	1093	208	1093	273	1093	57	680	1057	757	265	757	133	761	1674
ACTA2_CCDS7392.1_ex4_10:90701574-90701597:-_5-3	ACTA2	547	1	547	395	547	744	306	246	285	0	285	0	174	0
ACTA2_CCDS7392.1_ex5_10:90703658-90703681:-_5-4	ACTA2	330	191	330	0	330	0	243	0	477	377	477	318	132	0
ACTA2_CCDS7392.1_ex7_10:90708561-90708584:+_5-5	ACTA2	334	221	334	0	334	0	207	1	205	1	205	0	131	0
ACTB_CCDS5341.1_ex2_7:5568239-5568262:-_5-1	ACTB	709	517	709	1093	709	880	440	634	704	255	704	518	468	0
ACTB_CCDS5341.1_ex3_7:5568790-5568813:-_5-3	ACTB	108	0	108	0	108	0	122	2	78	0	78	421	58	0
ACTB_CCDS5341.1_ex3_7:5569017-5569040:-_5-4	ACTB	458	118	458	1128	458	0	146	1	284	226	284	0	135	0
ACTB_CCDS5341.1_ex4_7:5569171-5569194:+_5-5	ACTB	313	0	313	208	313	550	189	0	260	130	260	1339	221	0
ACTBL2_CCDS34163.1_ex0_5:56777817-56777840:-_5-1	ACTBL2	764	2	764	928	764	447	631	611	781	649	781	2049	700	1022
ACTBL2_CCDS34163.1_ex0_5:56777996-56778019:-_5-2	ACTBL2	1479	1108	1479	1514	1479	1	737	249	767	1875	767	2936	379	574
ACTBL2_CCDS34163.1_ex0_5:56778082-56778105:-_5-3	ACTBL2	613	0	613	0	613	0	279	1	465	1	465	847	215	0
ACTBL2_CCDS34163.1_ex0_5:56778305-56778328:-_5-4	ACTBL2	102	229	102	1	102	0	195	289	151	0	151	0	118	0
ACTBL2_CCDS34163.1_ex0_5:56778407-56778430:-_5-5	ACTBL2	322	712	322	246	322	0	299	1	314	532	314	0	293	0
ACTC1_CCDS10041.1_ex3_15:35084707-35084730:+_5-1	ACTC1	28	1	28	796	28	0	28	0	161	1	161	0	185	0
ACTC1_CCDS10041.1_ex4_15:35085662-35085685:+_5-2	ACTC1	426	229	426	0	426	98	257	0	374	488	374	156	245	2
ACTC1_CCDS10041.1_ex4_15:35085716-35085739:+_5-3	ACTC1	212	1	212	0	212	2	195	1	359	1466	359	0	176	0
ACTC1_CCDS10041.1_ex4_15:35085757-35085780:-_5-4	ACTC1	115	0	115	87	115	376	123	0	258	2	258	0	168	0
ACTC1_CCDS10041.1_ex5_15:35086873-35086896:+_5-5	ACTC1	754	0	754	582	754	0	539	1	706	643	706	1794	689	139
ACTG1_CCDS11782.1_ex2_17:79478503-79478526:+_5-1	ACTG1	41	0	41	0	41	1059	105	1	39	0	39	0	9	276
ACTG1_CCDS11782.1_ex2_17:79478571-79478594:+_5-2	ACTG1	267	0	267	1	267	118	135	274	158	101	158	0	118	0
ACTG1_CCDS11782.1_ex3_17:79478996-79479019:-_5-3	ACTG1	707	60	707	238	707	354	506	5	408	0	408	1810	207	1000
ACTG1_CCDS11782.1_ex3_17:79479158-79479181:-_5-4	ACTG1	546	1581	546	1515	546	1117	735	501	700	747	700	0	408	517
ACTG1_CCDS11782.1_ex4_17:79479272-79479295:-_5-5	ACTG1	198	0	198	0	198	0	105	2	248	152	248	1326	198	0
ACTG2_CCDS1930.1_ex0_2:74128535-74128558:-_6-1	ACTG2	453	0	453	571	453	1	184	1488	212	474	212	868	280	520
ACTG2_CCDS1930.1_ex1_2:74129505-74129528:+_6-2	ACTG2	317	0	317	357	317	218	253	0	371	1	371	0	143	0
ACTG2_CCDS1930.1_ex3_2:74136248-74136271:-_6-3	ACTG2	1041	0	1041	888	1041	0	1007	715	935	1224	935	1258	512	597
ACTG2_CCDS1930.1_ex4_2:74140613-74140636:+_6-4	ACTG2	364	87	364	0	364	1	222	0	204	252	204	0	213	0
ACTG2_CCDS1930.1_ex4_2:74140699-74140722:+_6-5	ACTG2	684	0	684	1	684	632	410	2	507	0	507	0	393	0
ACTG2_CCDS1930.1_ex6_2:74143703-74143726:+_6-6	ACTG2	809	317	809	250	809	1198	573	768	927	766	927	299	673	1
ACTL10_CCDS33463.1_ex0_20:32255394-32255417:+_5-1	ACTL10	457	684	457	1	457	179	353	1	370	363	370	0	166	742
ACTL10_CCDS33463.1_ex0_20:32255451-32255474:+_5-2	ACTL10	1749	561	1749	525	1749	442	1041	3	1334	713	1334	1667	640	1
ACTL10_CCDS33463.1_ex0_20:32255491-32255514:+_5-3	ACTL10	1739	946	1739	1163	1739	127	1233	1125	1683	1155	1683	485	827	0
ACTL10_CCDS33463.1_ex0_20:32255605-32255628:+_5-4	ACTL10	1130	608	1130	1385	1130	480	503	2	731	635	731	410	287	0
ACTL10_CCDS33463.1_ex0_20:32255758-32255781:+_5-5	ACTL10	1312	618	1312	577	1312	151	650	334	1182	1835	1182	794	609	868
ACTL6A_CCDS3231.1_ex2_3:179287976-179287999:+_5-1	ACTL6A	29	0	29	154	29	0	22	0	40	0	40	0	54	1
ACTL6A_CCDS3231.1_ex5_3:179294023-179294046:+_5-2	ACTL6A	13	0	13	336	13	0	27	1	43	292	43	0	255	0
ACTL6A_CCDS3231.1_ex5_3:179294057-179294080:-_5-3	ACTL6A	0	0	0	0	0	0	6	0	47	0	47	0	46	0
ACTL6A_CCDS3231.1_ex5_3:179294077-179294100:+_5-4	ACTL6A	0	0	0	0	0	0	24	0	24	0	24	0	12	337
ACTL6A_CCDS3231.1_ex6_3:179294421-179294444:-_5-5	ACTL6A	3	0	3	0	3	0	15	0	28	0	28	5	45	352
ACTL6B_CCDS5702.1_ex10_7:100252724-100252747:+_5-4	ACTL6B	626	0	626	366	626	590	381	1	451	1	451	0	324	973
ACTL6B_CCDS5702.1_ex11_7:100253073-100253096:-_5-5	ACTL6B	741	1094	741	976	741	991	490	6	690	1123	690	0	444	1
ACTL6B_CCDS5702.1_ex7_7:100246234-100246257:-_5-1	ACTL6B	875	0	875	2	875	2782	671	701	1065	2763	1065	1231	738	1088
ACTL6B_CCDS5702.1_ex8_7:100246350-100246373:-_5-2	ACTL6B	1033	1074	1033	490	1033	517	1149	3	1451	1030	1451	1785	777	0
ACTL6B_CCDS5702.1_ex8_7:100246430-100246453:-_5-3	ACTL6B	650	259	650	0	650	133	315	1391	662	214	662	806	288	308
ACTL7A_CCDS6772.1_ex0_9:111624700-111624723:+_5-1	ACTL7A	542	1	542	1	542	1	361	1	399	321	399	116	527	417
ACTL7A_CCDS6772.1_ex0_9:111624723-111624746:-_5-2	ACTL7A	585	240	585	911	585	357	258	1	443	343	443	597	365	0
ACTL7A_CCDS6772.1_ex0_9:111624877-111624900:+_5-3	ACTL7A	717	625	717	209	717	0	290	2	387	1	387	585	404	0
ACTL7A_CCDS6772.1_ex0_9:111624973-111624996:+_5-4	ACTL7A	344	0	344	494	344	301	248	0	383	0	383	1562	383	0
ACTL7A_CCDS6772.1_ex0_9:111625001-111625024:-_5-5	ACTL7A	696	0	696	268	696	296	456	395	699	599	699	1	521	1146
ACTL7B_CCDS6771.1_ex0_9:111617668-111617691:+_5-1	ACTL7B	1222	287	1222	885	1222	337	854	3	1286	453	1286	2564	723	419
ACTL7B_CCDS6771.1_ex0_9:111617857-111617880:-_5-2	ACTL7B	479	0	479	1	479	621	319	0	434	205	434	0	370	0
ACTL7B_CCDS6771.1_ex0_9:111617928-111617951:+_5-3	ACTL7B	754	490	754	1261	754	326	391	315	446	582	446	0	454	847
ACTL7B_CCDS6771.1_ex0_9:111618010-111618033:-_5-4	ACTL7B	694	377	694	0	694	203	589	210	736	2	736	1952	542	834
ACTL7B_CCDS6771.1_ex0_9:111618081-111618104:+_5-5	ACTL7B	532	857	532	0	532	0	558	0	517	341	517	1946	237	522
ACTL8_CCDS183.1_ex0_1:18149598-18149621:+_5-1	ACTL8	720	0	720	166	720	1	464	2	624	308	624	335	414	0
ACTL8_CCDS183.1_ex0_1:18149631-18149654:-_5-2	ACTL8	649	741	649	321	649	1	320	138	386	2	386	0	250	0
ACTL8_CCDS183.1_ex0_1:18149689-18149712:+_5-3	ACTL8	588	804	588	311	588	853	417	159	321	801	321	1500	354	626
ACTL8_CCDS183.1_ex0_1:18149791-18149814:-_5-4	ACTL8	300	0	300	1	300	227	116	0	76	0	76	433	197	0
ACTL8_CCDS183.1_ex1_1:18152415-18152438:-_5-5	ACTL8	3000	1585	3000	1111	3000	1202	1789	2291	2054	1823	2054	3215	1352	1021
ACTL9_CCDS12207.1_ex0_19:8808473-8808496:-_5-1	ACTL9	852	1	852	536	852	1391	305	2	964	286	964	1684	369	511
ACTL9_CCDS12207.1_ex0_19:8808508-8808531:+_5-2	ACTL9	863	216	863	439	863	162	306	0	562	274	562	0	562	3
ACTL9_CCDS12207.1_ex0_19:8808690-8808713:+_5-3	ACTL9	1411	0	1411	1238	1411	1291	1070	5	1433	1351	1433	3341	934	1
ACTL9_CCDS12207.1_ex0_19:8808750-8808773:-_5-4	ACTL9	899	2	899	107	899	376	469	1075	853	1414	853	896	734	0
ACTL9_CCDS12207.1_ex0_19:8808897-8808920:-_5-5	ACTL9	1125	0	1125	486	1125	776	499	2	874	1189	874	298	691	2592
ACTN1_CCDS45129.1_ex13_14:69369255-69369278:-_5-2	ACTN1	796	2	796	331	796	264	689	1026	715	103	715	1	357	0
ACTN1_CCDS45129.1_ex14_14:69371424-69371447:+_5-3	ACTN1	458	169	458	1	458	250	181	250	185	2	185	0	143	0
ACTN1_CCDS45129.1_ex15_14:69376044-69376067:+_5-4	ACTN1	0	0	0	0	0	0	0	0	0	0	0	0	0	0
ACTN1_CCDS45129.1_ex18_14:69387714-69387737:+_5-5	ACTN1	1362	297	1362	1053	1362	550	786	635	868	1226	868	0	775	589
ACTN1_CCDS45129.1_ex9_14:69352260-69352283:+_5-1	ACTN1	954	604	954	290	954	0	576	423	719	254	719	1125	563	1271
ACTN2_CCDS1613.1_ex1_1:236881167-236881190:-_5-1	ACTN2	116	133	116	0	116	0	38	0	55	0	55	0	139	0
ACTN2_CCDS1613.1_ex10_1:236906313-236906336:+_5-5	ACTN2	355	1	355	533	355	2	314	0	381	2	381	770	575	357
ACTN2_CCDS1613.1_ex2_1:236882196-236882219:+_5-2	ACTN2	475	122	475	0	475	298	158	1243	315	176	315	0	304	1
ACTN2_CCDS1613.1_ex5_1:236891034-236891057:+_5-3	ACTN2	226	0	226	125	226	200	175	1	117	1104	117	702	124	0
ACTN2_CCDS1613.1_ex9_1:236902693-236902716:-_5-4	ACTN2	259	0	259	0	259	0	232	1	152	0	152	0	295	0
ACTN4_CCDS12518.1_ex4_19:39196731-39196754:-_5-1	ACTN4	259	0	259	0	259	0	40	0	114	1	114	0	75	0
ACTN4_CCDS12518.1_ex5_19:39198802-39198825:-_5-2	ACTN4	348	208	348	242	348	2	255	1741	459	0	459	0	468	0
ACTN4_CCDS12518.1_ex6_19:39200040-39200063:-_5-3	ACTN4	838	251	838	953	838	740	714	482	799	215	799	0	351	1
ACTN4_CCDS12518.1_ex7_19:39200906-39200929:+_5-4	ACTN4	506	0	506	438	506	1	146	0	229	762	229	0	243	1021
ACTN4_CCDS12518.1_ex8_19:39205106-39205129:+_5-5	ACTN4	639	767	639	639	639	2009	362	2	583	252	583	766	612	829
ACTR10_CCDS32090.1_ex2_14:58674653-58674676:-_5-1	ACTR10	6	367	6	0	6	0	24	0	29	0	29	0	17	0
ACTR10_CCDS32090.1_ex3_14:58675743-58675766:-_5-2	ACTR10	26	0	26	0	26	640	5	0	46	0	46	0	4	0
ACTR10_CCDS32090.1_ex4_14:58678073-58678096:-_5-3	ACTR10	6	0	6	0	6	0	0	2	5	0	5	0	65	0
ACTR10_CCDS32090.1_ex5_14:58680375-58680398:+_5-4	ACTR10	17	241	17	0	17	0	26	231	28	0	28	0	15	0
ACTR10_CCDS32090.1_ex7_14:58686404-58686427:+_5-5	ACTR10	43	146	43	357	43	2	39	0	91	851	91	0	87	0
ACTR1A_CCDS7536.1_ex5_10:104244013-104244036:-_5-1	ACTR1A	154	222	154	375	154	3002	235	960	217	340	217	4824	350	0
ACTR1A_CCDS7536.1_ex5_10:104244117-104244140:-_5-2	ACTR1A	424	2	424	133	424	1840	391	2	628	834	628	0	341	0
ACTR1A_CCDS7536.1_ex6_10:104245456-104245479:+_5-3	ACTR1A	29	150	29	0	29	71	21	0	105	158	105	0	50	0
ACTR1A_CCDS7536.1_ex7_10:104247962-104247985:-_5-4	ACTR1A	8	0	8	0	8	0	44	14	34	205	34	0	48	0
ACTR1A_CCDS7536.1_ex8_10:104248859-104248882:-_5-5	ACTR1A	256	1653	256	79	256	292	206	743	441	65	441	288	219	80
ACTR1B_CCDS2033.1_ex5_2:98275082-98275105:-_5-1	ACTR1B	545	269	545	1	545	375	390	903	420	622	420	0	449	1
ACTR1B_CCDS2033.1_ex6_2:98275418-98275441:-_5-2	ACTR1B	251	0	251	0	251	0	244	682	226	230	226	0	235	1
ACTR1B_CCDS2033.1_ex7_2:98275840-98275863:-_5-3	ACTR1B	413	486	413	1	413	213	196	0	294	517	294	0	113	0
ACTR1B_CCDS2033.1_ex8_2:98277035-98277058:+_5-4	ACTR1B	562	0	562	780	562	610	282	494	628	173	628	2183	240	0
ACTR1B_CCDS2033.1_ex8_2:98277099-98277122:-_5-5	ACTR1B	725	2	725	1564	725	1	336	0	323	1224	323	3343	545	567
ACTR2_CCDS1881.1_ex2_2:65473698-65473721:+_5-1	ACTR2	13	0	13	0	13	0	5	733	9	0	9	0	23	0
ACTR2_CCDS1881.1_ex2_2:65473721-65473744:+_5-2	ACTR2	35	0	35	0	35	0	25	0	77	0	77	0	22	0
ACTR2_CCDS1881.1_ex3_2:65478177-65478200:-_5-3	ACTR2	8	0	8	0	8	0	28	1069	32	0	32	0	16	0
ACTR2_CCDS1881.1_ex3_2:65478215-65478238:+_5-4	ACTR2	167	1042	167	408	167	300	114	4895	80	559	80	0	131	941
ACTR2_CCDS1881.1_ex4_2:65480869-65480892:+_5-5	ACTR2	14	0	14	0	14	0	10	1242	35	158	35	0	59	0
ACTR3_CCDS33277.1_ex3_2:114684946-114684969:+_5-1	ACTR3	51	0	51	184	51	1361	98	725	30	0	30	0	25	0
ACTR3_CCDS33277.1_ex4_2:114688888-114688911:+_5-2	ACTR3	86	0	86	0	86	0	49	0	22	0	22	1113	25	0
ACTR3_CCDS33277.1_ex5_2:114691899-114691922:+_5-3	ACTR3	144	1	144	619	144	2	51	4225	84	691	84	774	29	356
ACTR3_CCDS33277.1_ex5_2:114691957-114691980:-_5-4	ACTR3	52	0	52	0	52	0	7	0	19	0	19	0	0	0
ACTR3_CCDS33277.1_ex6_2:114697574-114697597:-_5-5	ACTR3	157	249	157	0	157	1	127	1621	193	1	193	0	240	112
ACTR3B_CCDS34782.1_ex1_7:152480320-152480343:-_5-1	ACTR3B	45	0	45	0	45	0	45	0	79	0	79	72	57	0
ACTR3B_CCDS34782.1_ex2_7:152497621-152497644:-_5-2	ACTR3B	273	0	273	0	273	447	231	2	374	410	374	763	363	1
ACTR3B_CCDS34782.1_ex2_7:152497649-152497672:-_5-3	ACTR3B	1340	1	1340	804	1340	857	845	314	753	459	753	5418	419	2
ACTR3B_CCDS34782.1_ex2_7:152497711-152497734:-_5-4	ACTR3B	261	0	261	0	261	0	180	668	262	720	262	0	124	0
ACTR3B_CCDS34782.1_ex3_7:152498701-152498724:-_5-5	ACTR3B	736	271	736	192	736	655	559	1	703	1928	703	761	511	1269
ACTR3C_CCDS47744.1_ex3_7:149986551-149986574:+_5-1	ACTR3C	1214	47	1214	1577	1214	1042	725	184	949	579	949	502	809	577
ACTR3C_CCDS47744.1_ex3_7:149986620-149986643:+_5-2	ACTR3C	77	0	77	0	77	0	58	0	105	0	105	0	68	0
ACTR3C_CCDS47744.1_ex4_7:149990393-149990416:+_5-3	ACTR3C	421	0	421	0	421	1	205	4	477	1	477	148	301	0
ACTR3C_CCDS47744.1_ex4_7:149990422-149990445:-_5-4	ACTR3C	324	0	324	338	324	0	124	0	89	0	89	727	103	0
ACTR3C_CCDS47744.1_ex4_7:149990445-149990468:-_5-5	ACTR3C	68	0	68	0	68	0	139	902	47	0	47	0	40	0
ACTR5_CCDS13308.1_ex0_20:37377232-37377255:+_5-1	ACTR5	1195	862	1195	1044	1195	629	636	2726	1210	931	1210	543	609	1
ACTR5_CCDS13308.1_ex0_20:37377410-37377433:-_5-2	ACTR5	843	0	843	1	843	264	481	0	805	0	805	0	278	0
ACTR5_CCDS13308.1_ex1_20:37378745-37378768:+_5-3	ACTR5	303	268	303	126	303	0	188	0	335	493	335	762	186	0
ACTR5_CCDS13308.1_ex1_20:37378803-37378826:+_5-4	ACTR5	239	1737	239	280	239	0	297	0	186	144	186	0	140	469
ACTR5_CCDS13308.1_ex2_20:37380921-37380944:+_5-5	ACTR5	230	609	230	3	230	0	99	580	275	392	275	2312	162	0
ACTR6_CCDS9074.1_ex1_12:100598799-100598822:-_5-1	ACTR6	41	0	41	0	41	0	0	0	35	0	35	0	9	0
ACTR6_CCDS9074.1_ex3_12:100601476-100601499:-_5-2	ACTR6	9	0	9	0	9	0	0	0	7	0	7	0	0	0
ACTR6_CCDS9074.1_ex4_12:100603850-100603873:+_5-3	ACTR6	160	1537	160	0	160	0	119	0	225	601	225	1118	97	0
ACTR6_CCDS9074.1_ex5_12:100604090-100604113:+_5-4	ACTR6	37	0	37	1	37	0	20	0	21	0	21	0	4	0
ACTR6_CCDS9074.1_ex7_12:100606270-100606293:-_5-5	ACTR6	100	0	100	0	100	0	24	0	6	0	6	0	29	0
ACTR8_CCDS2875.1_ex10_3:53912398-53912421:+_5-4	ACTR8	141	603	141	487	141	0	151	691	172	1	172	849	245	0
ACTR8_CCDS2875.1_ex11_3:53913986-53914009:-_5-5	ACTR8	142	222	142	143	142	582	127	1	188	225	188	0	182	0
ACTR8_CCDS2875.1_ex6_3:53910031-53910054:-_5-1	ACTR8	23	0	23	0	23	0	51	338	89	2	89	0	180	1
ACTR8_CCDS2875.1_ex8_3:53911392-53911415:-_5-2	ACTR8	182	739	182	446	182	0	74	0	173	1	173	0	88	0
ACTR8_CCDS2875.1_ex9_3:53911715-53911738:-_5-3	ACTR8	108	0	108	0	108	0	80	0	186	0	186	1	74	0
ACTRT1_CCDS14611.1_ex0_X:127185631-127185654:-_5-1	ACTRT1	1124	934	1124	1136	1124	897	658	1497	758	345	758	2532	442	115
ACTRT1_CCDS14611.1_ex0_X:127185755-127185778:+_5-2	ACTRT1	313	230	313	451	313	704	305	0	293	291	293	0	291	950
ACTRT1_CCDS14611.1_ex0_X:127185850-127185873:+_5-3	ACTRT1	188	0	188	1	188	0	175	0	259	0	259	0	272	0
ACTRT1_CCDS14611.1_ex0_X:127185947-127185970:+_5-4	ACTRT1	693	0	693	1	693	467	200	0	280	1	280	0	180	0
ACTRT1_CCDS14611.1_ex0_X:127186024-127186047:+_5-5	ACTRT1	137	187	137	1	137	974	107	0	145	0	145	0	75	0
ACTRT2_CCDS45.1_ex0_1:2938460-2938483:+_5-1	ACTRT2	1800	244	1800	459	1800	287	1274	516	1420	4391	1420	2191	1120	352
ACTRT2_CCDS45.1_ex0_1:2938476-2938499:+_5-2	ACTRT2	755	1	755	308	755	731	645	3	659	1230	659	2937	416	172
ACTRT2_CCDS45.1_ex0_1:2938594-2938617:-_5-3	ACTRT2	591	921	591	0	591	730	232	1	391	191	391	1294	287	0
ACTRT2_CCDS45.1_ex0_1:2938654-2938677:+_5-4	ACTRT2	766	0	766	1	766	0	510	306	784	207	784	870	434	576
ACTRT2_CCDS45.1_ex0_1:2938780-2938803:+_5-5	ACTRT2	760	0	760	0	760	316	546	0	352	931	352	1	401	86
ACTRT3_CCDS3206.1_ex0_3:169485927-169485950:+_5-1	ACTRT3	74	0	74	884	74	280	15	0	45	0	45	0	10	0
ACTRT3_CCDS3206.1_ex0_3:169485978-169486001:+_5-2	ACTRT3	1038	320	1038	412	1038	421	859	4	1167	1192	1167	1323	673	897
ACTRT3_CCDS3206.1_ex0_3:169486100-169486123:-_5-3	ACTRT3	431	319	431	0	431	646	319	1	382	0	382	538	354	0
ACTRT3_CCDS3206.1_ex1_3:169487125-169487148:-_5-4	ACTRT3	748	2550	748	0	748	738	532	613	494	306	494	461	451	1
ACTRT3_CCDS3206.1_ex1_3:169487189-169487212:-_5-5	ACTRT3	1102	0	1102	538	1102	0	480	2	606	613	606	1268	459	201
ACVR1_CCDS2206.1_ex4_2:158626934-158626957:+_5-1	ACVR1	350	281	350	148	350	937	158	4	378	541	378	380	229	2
ACVR1_CCDS2206.1_ex5_2:158630670-158630693:-_5-2	ACVR1	345	176	345	1	345	1289	230	271	480	493	480	0	207	303
ACVR1_CCDS2206.1_ex6_2:158634678-158634701:-_5-3	ACVR1	322	484	322	261	322	0	184	0	149	1	149	2637	63	745
ACVR1_CCDS2206.1_ex6_2:158634758-158634781:-_5-4	ACVR1	1565	490	1565	159	1565	90	832	778	832	744	832	470	623	653
ACVR1_CCDS2206.1_ex7_2:158636891-158636914:-_5-5	ACVR1	1011	301	1011	771	1011	1760	642	2969	781	656	781	654	514	0
ACVR1B_CCDS44893.2_ex1_12:52370099-52370122:+_5-1	ACVR1B	584	0	584	406	584	249	249	165	248	0	248	0	285	401
ACVR1B_CCDS44893.2_ex1_12:52370216-52370239:-_5-2	ACVR1B	73	0	73	0	73	0	52	0	64	0	64	0	9	0
ACVR1B_CCDS44893.2_ex1_12:52370243-52370266:+_5-3	ACVR1B	314	0	314	0	314	0	231	272	190	168	190	1179	160	1677
ACVR1B_CCDS44893.2_ex2_12:52374758-52374781:-_5-4	ACVR1B	200	1	200	0	200	0	91	0	122	233	122	0	127	0
ACVR1B_CCDS44893.2_ex2_12:52374832-52374855:+_5-5	ACVR1B	158	1570	158	248	158	0	46	0	110	0	110	2277	72	517
ACVR1C_CCDS2205.1_ex3_2:158399284-158399307:-_5-1	ACVR1C	319	1093	319	0	319	915	218	3	199	656	199	0	116	547
ACVR1C_CCDS2205.1_ex4_2:158400994-158401017:-_5-2	ACVR1C	497	0	497	2	497	1	410	3	526	2	526	88	255	1
ACVR1C_CCDS2205.1_ex4_2:158401027-158401050:-_5-3	ACVR1C	370	0	370	1	370	0	331	0	534	0	534	0	207	0
ACVR1C_CCDS2205.1_ex4_2:158401110-158401133:-_5-4	ACVR1C	212	0	212	0	212	0	181	0	123	840	123	0	38	0
ACVR1C_CCDS2205.1_ex7_2:158443697-158443720:-_5-5	ACVR1C	322	1230	322	372	322	0	148	1	159	0	159	494	98	840
ACVR2A_CCDS33301.1_ex3_2:148657374-148657397:-_5-1	ACVR2A	58	0	58	0	58	0	35	0	11	0	11	0	20	0
ACVR2A_CCDS33301.1_ex4_2:148672783-148672806:-_5-2	ACVR2A	4	0	4	0	4	0	15	0	3	0	3	0	0	0
ACVR2A_CCDS33301.1_ex4_2:148672856-148672879:-_5-3	ACVR2A	204	0	204	0	204	0	202	1	118	0	118	0	31	0
ACVR2A_CCDS33301.1_ex6_2:148676082-148676105:-_5-4	ACVR2A	0	0	0	0	0	0	0	0	0	0	0	0	0	0
ACVR2A_CCDS33301.1_ex6_2:148676102-148676125:+_5-5	ACVR2A	22	0	22	0	22	0	0	0	11	0	11	0	12	0
ACVR2B_CCDS2679.1_ex1_3:38518811-38518834:+_5-1	ACVR2B	598	426	598	0	598	490	465	2	609	3	609	2065	440	0
ACVR2B_CCDS2679.1_ex1_3:38518930-38518953:-_5-2	ACVR2B	659	740	659	302	659	0	398	438	266	665	266	993	377	1
ACVR2B_CCDS2679.1_ex1_3:38518963-38518986:+_5-3	ACVR2B	590	407	590	1203	590	194	339	1	539	3	539	722	390	0
ACVR2B_CCDS2679.1_ex3_3:38519627-38519650:-_5-4	ACVR2B	567	0	567	560	567	0	338	0	140	181	140	0	158	1046
ACVR2B_CCDS2679.1_ex3_3:38519727-38519750:-_5-5	ACVR2B	499	1	499	431	499	330	270	2	208	0	208	2310	226	1656
ACVRL1_CCDS31804.1_ex1_12:52306935-52306958:-_5-1	ACVRL1	375	232	375	0	375	486	380	0	315	3	315	769	247	0
ACVRL1_CCDS31804.1_ex2_12:52307445-52307468:-_5-2	ACVRL1	1259	0	1259	316	1259	1209	863	1052	819	663	819	0	811	1529
ACVRL1_CCDS31804.1_ex2_12:52307537-52307560:+_5-3	ACVRL1	744	1	744	46	744	368	343	668	607	840	607	765	269	0
ACVRL1_CCDS31804.1_ex4_12:52308229-52308252:+_5-4	ACVRL1	1347	377	1347	200	1347	0	686	323	1051	130	1051	2580	692	588
ACVRL1_CCDS31804.1_ex4_12:52308291-52308314:-_5-5	ACVRL1	690	0	690	294	690	253	461	4	368	402	368	2149	321	752
ACY1_CCDS2844.1_ex0_3:52018159-52018182:-_5-1	ACY1	750	0	750	323	750	967	520	2	457	2	457	730	524	1
ACY1_CCDS2844.1_ex2_3:52019412-52019435:-_5-2	ACY1	1056	181	1056	148	1056	0	653	332	689	343	689	2311	544	0
ACY1_CCDS2844.1_ex3_3:52019884-52019907:-_5-3	ACY1	120	716	120	0	120	0	47	0	114	0	114	0	68	0
ACY1_CCDS2844.1_ex6_3:52020670-52020693:-_5-4	ACY1	450	192	450	239	450	0	321	2	186	2	186	856	241	0
ACY1_CCDS2844.1_ex7_3:52021003-52021026:+_5-5	ACY1	178	0	178	0	178	0	172	0	209	1893	209	0	133	0
ACY3_CCDS8175.1_ex1_11:67412302-67412325:+_5-1	ACY3	166	66	166	159	166	0	97	0	138	631	138	2056	191	1
ACY3_CCDS8175.1_ex3_11:67412753-67412776:-_5-2	ACY3	350	1	350	469	350	0	217	2	458	657	458	595	153	16
ACY3_CCDS8175.1_ex4_11:67413201-67413224:+_5-3	ACY3	155	0	155	0	155	0	110	508	112	224	112	499	57	425
ACY3_CCDS8175.1_ex4_11:67413328-67413351:+_5-4	ACY3	810	517	810	1	810	284	541	458	806	1323	806	2992	588	551
ACY3_CCDS8175.1_ex5_11:67414306-67414329:+_5-5	ACY3	423	740	423	0	423	474	189	1	190	743	190	956	278	1122
ACYP1_CCDS45137.1_ex0_14:75520355-75520378:-_5-5	ACYP1	665	771	665	311	665	326	531	0	605	0	605	527	377	1136
ACYP1_CCDS9838.1_ex0_14:75520237-75520260:-_5-1	ACYP1	195	0	195	1	195	0	78	0	149	0	149	0	132	0
ACYP1_CCDS9838.1_ex0_14:75520254-75520277:+_5-2	ACYP1	503	1166	503	1	503	2108	449	3	590	134	590	538	447	673
ACYP1_CCDS9838.1_ex0_14:75520271-75520294:-_5-3	ACYP1	146	0	146	0	146	132	175	0	117	0	117	0	196	0
ACYP1_CCDS9838.1_ex0_14:75520337-75520360:-_5-4	ACYP1	208	125	208	0	208	0	105	1	91	0	91	0	136	0
ACYP2_CCDS1850.1_ex2_2:54365773-54365796:+_5-1	ACYP2	107	0	107	1	107	1122	79	0	127	713	127	0	28	0
ACYP2_CCDS1850.1_ex2_2:54365790-54365813:+_5-2	ACYP2	222	435	222	1	222	0	150	1	192	3	192	349	61	0
ACYP2_CCDS1850.1_ex2_2:54365814-54365837:+_5-3	ACYP2	100	0	100	0	100	331	123	1	98	823	98	1483	154	0
ACYP2_CCDS1850.1_ex2_2:54365839-54365862:-_5-4	ACYP2	1827	294	1827	481	1827	1127	933	616	1035	1742	1035	1828	934	650
ACYP2_CCDS1850.1_ex3_2:54531829-54531852:-_5-5	ACYP2	1468	474	1468	746	1468	1	853	511	1228	1025	1228	471	431	1
ADA_CCDS13335.1_ex6_20:43252952-43252975:-_5-1	ADA	607	0	607	154	607	325	274	2	566	727	566	666	363	0
ADA_CCDS13335.1_ex7_20:43254194-43254217:+_5-2	ADA	453	351	453	732	453	292	352	2	347	507	347	1056	445	720
ADA_CCDS13335.1_ex8_20:43255136-43255159:-_5-3	ADA	1864	1111	1864	1827	1864	117	1215	590	1477	1298	1477	3847	1189	1335
ADA_CCDS13335.1_ex9_20:43257675-43257698:+_5-4	ADA	26	0	26	0	26	301	212	0	138	249	138	0	106	103
ADA_CCDS13335.1_ex9_20:43257695-43257718:+_5-5	ADA	391	257	391	0	391	0	191	0	414	844	414	0	280	334
ADAD1_CCDS34058.1_ex0_4:123301375-123301398:-_5-1	ADAD1	458	0	458	195	458	0	197	0	292	332	292	0	153	0
ADAD1_CCDS34058.1_ex1_4:123302154-123302177:-_5-2	ADAD1	364	545	364	675	364	160	160	0	201	503	201	336	337	1
ADAD1_CCDS34058.1_ex1_4:123302262-123302285:-_5-3	ADAD1	725	2	725	651	725	0	320	1	570	235	570	265	298	0
ADAD1_CCDS34058.1_ex3_4:123314766-123314789:-_5-4	ADAD1	24	0	24	0	24	412	7	0	5	0	5	0	51	0
ADAD1_CCDS34058.1_ex4_4:123317510-123317533:+_5-5	ADAD1	99	1	99	130	99	170	71	0	46	210	46	862	54	0
ADAD2_CCDS10944.1_ex0_16:84224981-84225004:-_5-1	ADAD2	845	400	845	734	845	5	544	215	637	422	637	1	426	1
ADAD2_CCDS10944.1_ex0_16:84225188-84225211:-_5-2	ADAD2	1225	336	1225	523	1225	3	916	2	1481	1114	1481	703	648	425
ADAD2_CCDS10944.1_ex2_16:84228058-84228081:-_5-3	ADAD2	184	0	184	0	184	0	134	0	152	0	152	1108	78	1135
ADAD2_CCDS10944.1_ex2_16:84228097-84228120:-_5-4	ADAD2	2740	1264	2740	2109	2740	1365	1806	1860	1732	1875	1732	4007	1478	372
ADAD2_CCDS10944.1_ex4_16:84228737-84228760:+_5-5	ADAD2	222	0	222	0	222	0	82	0	203	1	203	0	203	0
ADAL_CCDS32214.1_ex1_15:43627959-43627982:-_5-1	ADAL	173	0	173	0	173	168	196	2	168	632	168	514	236	1
ADAL_CCDS32214.1_ex1_15:43627979-43628002:+_5-2	ADAL	243	1	243	0	243	0	192	3	118	0	118	661	192	0
ADAL_CCDS32214.1_ex3_15:43632499-43632522:+_5-3	ADAL	273	0	273	0	273	0	171	1	127	0	127	0	129	1108
ADAL_CCDS32214.1_ex3_15:43632528-43632551:+_5-4	ADAL	202	0	202	1	202	1837	82	0	77	0	77	0	6	0
ADAL_CCDS32214.1_ex5_15:43638096-43638119:+_5-5	ADAL	205	0	205	619	205	336	193	0	315	0	315	0	133	0
ADAM10_CCDS10167.1_ex11_15:58957368-58957391:-_5-1	ADAM10	430	1016	430	200	430	551	270	231	403	233	403	1536	236	0
ADAM10_CCDS10167.1_ex12_15:58971400-58971423:+_5-2	ADAM10	392	0	392	670	392	2	224	535	334	213	334	0	339	0
ADAM10_CCDS10167.1_ex13_15:58974405-58974428:-_5-3	ADAM10	84	0	84	0	84	159	39	0	79	0	79	0	103	0
ADAM10_CCDS10167.1_ex14_15:59009778-59009801:-_5-4	ADAM10	1663	1983	1663	1051	1663	1046	1355	421	1444	139	1444	2768	800	2
ADAM10_CCDS10167.1_ex14_15:59009863-59009886:-_5-5	ADAM10	36	0	36	0	36	0	11	0	50	0	50	0	22	0
ADAM11_CCDS11486.1_ex10_17:42850732-42850755:+_5-3	ADAM11	1024	253	1024	417	1024	389	518	1400	598	194	598	0	455	1775
ADAM11_CCDS11486.1_ex11_17:42851724-42851747:-_5-4	ADAM11	752	1682	752	1	752	893	151	372	363	0	363	2286	612	174
ADAM11_CCDS11486.1_ex12_17:42851858-42851881:+_5-5	ADAM11	244	154	244	1214	244	0	330	3	330	3	330	0	334	0
ADAM11_CCDS11486.1_ex3_17:42847352-42847375:+_5-1	ADAM11	565	0	565	148	565	0	546	311	694	437	694	1479	390	0
ADAM11_CCDS11486.1_ex9_17:42850380-42850403:+_5-2	ADAM11	355	0	355	2	355	678	271	2	239	0	239	0	224	0
ADAM12_CCDS7653.1_ex14_10:127789635-127789658:-_5-1	ADAM12	518	1	518	1	518	884	523	2	623	595	623	0	248	0
ADAM12_CCDS7653.1_ex18_10:127824197-127824220:-_5-2	ADAM12	569	543	569	224	569	49	541	1	464	506	464	1353	249	610
ADAM12_CCDS7653.1_ex19_10:127843792-127843815:+_5-3	ADAM12	676	759	676	0	676	665	456	636	486	4	486	679	328	668
ADAM12_CCDS7653.1_ex19_10:127843821-127843844:+_5-4	ADAM12	238	59	238	0	238	196	245	1	270	377	270	0	190	0
ADAM12_CCDS7653.1_ex20_10:127967520-127967543:-_5-5	ADAM12	249	0	249	2	249	0	67	1053	222	219	222	622	132	0
ADAM15_CCDS1084.1_ex1_1:155025210-155025233:-_5-1	ADAM15	422	1	422	0	422	1	396	0	319	673	319	452	280	609
ADAM15_CCDS1084.1_ex3_1:155026409-155026432:-_5-2	ADAM15	676	728	676	1	676	566	239	537	440	168	440	855	308	1
ADAM15_CCDS1084.1_ex5_1:155026965-155026988:+_5-3	ADAM15	274	0	274	0	274	1	179	401	272	0	272	0	447	0
ADAM15_CCDS1084.1_ex6_1:155028306-155028329:+_5-4	ADAM15	421	831	421	272	421	647	262	255	261	212	261	0	334	2336
ADAM15_CCDS1084.1_ex8_1:155028569-155028592:+_5-5	ADAM15	178	0	178	1282	178	384	194	0	195	752	195	0	147	0
ADAM17_CCDS1665.1_ex15_2:9675961-9675984:-_5-2	ADAM17	120	0	120	0	120	0	65	1	137	0	137	0	23	0
ADAM17_CCDS1665.1_ex16_2:9676854-9676877:-_5-3	ADAM17	84	0	84	0	84	0	36	0	9	0	9	0	14	0
ADAM17_CCDS1665.1_ex16_2:9676895-9676918:-_5-4	ADAM17	79	0	79	580	79	0	154	1	104	686	104	0	47	0
ADAM17_CCDS1665.1_ex17_2:9683339-9683362:+_5-5	ADAM17	623	656	623	318	623	568	403	1	442	140	442	351	133	0
ADAM17_CCDS1665.1_ex8_2:9650229-9650252:+_5-1	ADAM17	338	1195	338	1	338	0	190	0	210	420	210	0	306	0
ADAM18_CCDS55225.1_ex1_8:39442849-39442872:+_5-1	ADAM18	209	0	209	0	209	914	65	0	57	0	57	0	58	0
ADAM18_CCDS55225.1_ex2_8:39463828-39463851:+_5-2	ADAM18	86	0	86	0	86	0	28	0	33	0	33	0	66	0
ADAM18_CCDS55225.1_ex2_8:39463855-39463878:-_5-3	ADAM18	226	0	226	0	226	0	169	0	261	274	261	0	93	0
ADAM18_CCDS55225.1_ex3_8:39466627-39466650:-_5-4	ADAM18	5	0	5	0	5	0	11	0	0	0	0	0	0	0
ADAM18_CCDS55225.1_ex4_8:39467011-39467034:-_5-5	ADAM18	246	0	246	270	246	1	165	1010	274	0	274	682	299	0
ADAM19_CCDS4338.1_ex11_5:156929867-156929890:+_5-1	ADAM19	544	106	544	414	544	0	338	736	450	326	450	2	305	178
ADAM19_CCDS4338.1_ex12_5:156932788-156932811:-_5-2	ADAM19	456	392	456	529	456	3	321	1	350	114	350	0	152	1018
ADAM19_CCDS4338.1_ex17_5:156946846-156946869:-_5-3	ADAM19	1176	1	1176	1184	1176	0	543	2	557	310	557	0	478	0
ADAM19_CCDS4338.1_ex17_5:156946915-156946938:+_5-4	ADAM19	711	1	711	371	711	931	417	0	662	359	662	5476	339	0
ADAM19_CCDS4338.1_ex18_5:156957860-156957883:-_5-5	ADAM19	389	96	389	170	389	2	201	1120	339	580	339	514	347	1
ADAM2_CCDS34884.1_ex11_8:39645674-39645697:+_5-1	ADAM2	240	781	240	362	240	0	319	0	391	1200	391	0	472	521
ADAM2_CCDS34884.1_ex12_8:39646189-39646212:+_5-2	ADAM2	140	0	140	0	140	0	83	0	135	0	135	0	116	0
ADAM2_CCDS34884.1_ex14_8:39678515-39678538:-_5-3	ADAM2	127	0	127	0	127	0	67	0	134	0	134	0	41	0
ADAM2_CCDS34884.1_ex16_8:39682368-39682391:-_5-4	ADAM2	155	0	155	2	155	123	61	140	186	3	186	0	183	0
ADAM2_CCDS34884.1_ex18_8:39694667-39694690:-_5-5	ADAM2	8	0	8	0	8	0	2	0	16	0	16	0	18	0
ADAM20_CCDS32111.1_ex0_14:70990503-70990526:-_5-1	ADAM20	48	0	48	0	48	0	31	0	66	0	66	0	28	0
ADAM20_CCDS32111.1_ex0_14:70990548-70990571:-_5-2	ADAM20	297	0	297	1	297	322	479	2	281	118	281	578	229	0
ADAM20_CCDS32111.1_ex0_14:70990649-70990672:+_5-3	ADAM20	442	305	442	457	442	0	494	2	489	752	489	701	351	0
ADAM20_CCDS32111.1_ex0_14:70990840-70990863:-_5-4	ADAM20	568	698	568	1	568	0	193	0	401	558	401	2062	349	0
ADAM20_CCDS32111.1_ex0_14:70991243-70991266:-_5-5	ADAM20	264	0	264	1	264	0	232	2	262	111	262	0	282	0
ADAM21_CCDS9804.1_ex0_14:70924542-70924565:+_5-1	ADAM21	225	0	225	0	225	0	119	0	234	314	234	309	168	721
ADAM21_CCDS9804.1_ex0_14:70924749-70924772:+_5-2	ADAM21	374	237	374	0	374	0	319	148	197	217	197	0	330	0
ADAM21_CCDS9804.1_ex0_14:70924946-70924969:-_5-3	ADAM21	49	0	49	1	49	0	82	0	56	0	56	0	9	0
ADAM21_CCDS9804.1_ex0_14:70925016-70925039:+_5-4	ADAM21	162	209	162	0	162	0	140	0	169	160	169	0	18	0
ADAM21_CCDS9804.1_ex0_14:70925235-70925258:-_5-5	ADAM21	107	0	107	194	107	0	76	1	82	0	82	0	58	0
ADAM22_CCDS43608.1_ex1_7:87564459-87564482:+_5-1	ADAM22	1317	1808	1317	487	1317	522	838	635	954	816	954	585	424	1496
ADAM22_CCDS43608.1_ex10_7:87760670-87760693:-_5-3	ADAM22	178	254	178	0	178	0	217	280	141	0	141	0	238	0
ADAM22_CCDS43608.1_ex11_7:87762202-87762225:-_5-4	ADAM22	314	450	314	581	314	2	322	0	322	1	322	18117	264	0
ADAM22_CCDS43608.1_ex13_7:87765313-87765336:+_5-5	ADAM22	374	0	374	2	374	1	184	0	373	0	373	486	251	188
ADAM22_CCDS43608.1_ex2_7:87607676-87607699:-_5-2	ADAM22	669	0	669	1200	669	121	302	1	521	618	521	645	418	573
ADAM23_CCDS2369.1_ex1_2:207310026-207310049:-_5-1	ADAM23	370	362	370	1	370	1	124	0	258	212	258	1	98	0
ADAM23_CCDS2369.1_ex2_2:207345945-207345968:+_5-2	ADAM23	584	233	584	509	584	98	571	588	423	2	423	0	297	545
ADAM23_CCDS2369.1_ex3_2:207395631-207395654:+_5-3	ADAM23	109	0	109	0	109	0	86	1	132	453	132	0	79	0
ADAM23_CCDS2369.1_ex5_2:207407996-207408019:-_5-4	ADAM23	431	0	431	272	431	0	334	829	389	0	389	896	290	0
ADAM23_CCDS2369.1_ex8_2:207414806-207414829:+_5-5	ADAM23	506	0	506	265	506	557	251	0	422	0	422	2286	285	280
ADAM28_CCDS34865.1_ex3_8:24167688-24167711:-_5-1	ADAM28	786	244	786	198	786	546	298	0	456	183	456	3	290	0
ADAM28_CCDS34865.1_ex5_8:24170894-24170917:+_5-2	ADAM28	380	1	380	0	380	157	276	1	334	297	334	0	124	883
ADAM28_CCDS34865.1_ex5_8:24170948-24170971:+_5-3	ADAM28	801	247	801	305	801	837	565	1618	556	3	556	1238	576	236
ADAM28_CCDS34865.1_ex5_8:24171075-24171098:-_5-4	ADAM28	1084	859	1084	1	1084	2	631	944	637	68	637	0	151	374
ADAM28_CCDS34865.1_ex8_8:24181384-24181407:+_5-5	ADAM28	204	229	204	0	204	0	191	0	413	1	413	0	209	0
ADAM29_CCDS3823.1_ex0_4:175896787-175896810:+_5-1	ADAM29	449	325	449	0	449	712	397	1	306	390	306	1351	481	0
ADAM29_CCDS3823.1_ex0_4:175896951-175896974:-_5-2	ADAM29	792	749	792	1086	792	0	569	136	730	585	730	0	363	0
ADAM29_CCDS3823.1_ex0_4:175897493-175897516:+_5-3	ADAM29	504	0	504	0	504	330	290	1	187	189	187	0	266	566
ADAM29_CCDS3823.1_ex0_4:175897541-175897564:+_5-4	ADAM29	19	260	19	0	19	0	40	0	4	333	4	0	26	0
ADAM29_CCDS3823.1_ex0_4:175897600-175897623:-_5-5	ADAM29	722	358	722	2	722	2863	227	1913	519	0	519	2348	293	0
ADAM30_CCDS907.1_ex0_1:120437760-120437783:+_5-1	ADAM30	290	279	290	0	290	98	212	0	228	322	228	0	251	0
ADAM30_CCDS907.1_ex0_1:120437885-120437908:-_5-2	ADAM30	406	123	406	174	406	756	189	1	413	0	413	0	262	0
ADAM30_CCDS907.1_ex0_1:120438076-120438099:+_5-3	ADAM30	300	638	300	1	300	531	252	0	254	0	254	1300	306	0
ADAM30_CCDS907.1_ex0_1:120438479-120438502:+_5-4	ADAM30	48	0	48	0	48	0	27	0	126	1	126	0	35	0
ADAM30_CCDS907.1_ex0_1:120438634-120438657:-_5-5	ADAM30	203	0	203	0	203	0	114	0	154	1	154	0	176	0
ADAM32_CCDS47846.1_ex10_8:39044414-39044437:+_5-3	ADAM32	290	363	290	0	290	0	185	2	250	2	250	0	105	0
ADAM32_CCDS47846.1_ex10_8:39044459-39044482:+_5-4	ADAM32	349	464	349	0	349	372	240	1	403	0	403	0	209	0
ADAM32_CCDS47846.1_ex11_8:39068651-39068674:+_5-5	ADAM32	245	1	245	879	245	739	112	0	115	0	115	0	127	455
ADAM32_CCDS47846.1_ex5_8:39008919-39008942:+_5-1	ADAM32	433	323	433	225	433	59	306	0	515	0	515	636	300	0
ADAM32_CCDS47846.1_ex8_8:39022666-39022689:+_5-2	ADAM32	80	0	80	0	80	249	61	0	31	1	31	0	58	0
ADAM33_CCDS13058.1_ex10_20:3653478-3653501:-_5-1	ADAM33	792	487	792	293	792	895	632	4	1061	0	1061	0	492	0
ADAM33_CCDS13058.1_ex10_20:3653518-3653541:+_5-2	ADAM33	46	229	46	176	46	0	90	0	105	0	105	86	54	0
ADAM33_CCDS13058.1_ex12_20:3654244-3654267:+_5-3	ADAM33	939	368	939	721	939	165	529	6	938	3	938	476	653	0
ADAM33_CCDS13058.1_ex14_20:3654715-3654738:-_5-4	ADAM33	314	485	314	559	314	91	281	0	641	320	641	217	244	419
ADAM33_CCDS13058.1_ex14_20:3654763-3654786:+_5-5	ADAM33	329	0	329	417	329	0	204	0	223	348	223	0	183	0
ADAM7_CCDS6045.1_ex1_8:24300041-24300064:+_5-1	ADAM7	27	0	27	1	27	291	25	0	25	0	25	0	26	0
ADAM7_CCDS6045.1_ex10_8:24344758-24344781:-_5-5	ADAM7	940	848	940	193	940	2055	510	3	879	199	879	1	567	142
ADAM7_CCDS6045.1_ex5_8:24324408-24324431:-_5-2	ADAM7	393	0	393	0	393	0	264	0	200	1	200	0	218	1140
ADAM7_CCDS6045.1_ex7_8:24333941-24333964:-_5-3	ADAM7	648	0	648	0	648	1092	273	0	419	166	419	217	296	0
ADAM7_CCDS6045.1_ex9_8:24342856-24342879:+_5-4	ADAM7	204	0	204	192	204	0	277	2	255	736	255	0	277	0
ADAM8_CCDS31319.2_ex13_10:135085748-135085771:-_5-1	ADAM8	1042	1452	1042	225	1042	1014	564	0	682	250	682	0	411	516
ADAM8_CCDS31319.2_ex14_10:135085948-135085971:-_5-2	ADAM8	965	1490	965	134	965	1160	437	291	599	279	599	918	454	910
ADAM8_CCDS31319.2_ex15_10:135086322-135086345:+_5-3	ADAM8	825	0	825	1093	825	1	341	2	842	1	842	1428	359	305
ADAM8_CCDS31319.2_ex17_10:135086770-135086793:+_5-4	ADAM8	0	0	0	0	0	0	0	0	0	0	0	0	0	0
ADAM8_CCDS31319.2_ex18_10:135087299-135087322:+_5-5	ADAM8	426	237	426	1	426	0	290	74	384	169	384	3044	350	1
ADAM9_CCDS6112.1_ex10_8:38884255-38884278:+_5-5	ADAM9	125	257	125	0	125	0	78	0	63	364	63	0	131	0
ADAM9_CCDS6112.1_ex4_8:38873645-38873668:+_5-1	ADAM9	381	0	381	0	381	1077	188	0	274	0	274	0	122	0
ADAM9_CCDS6112.1_ex4_8:38873691-38873714:+_5-2	ADAM9	710	894	710	192	710	683	456	261	398	503	398	0	378	189
ADAM9_CCDS6112.1_ex5_8:38874916-38874939:+_5-3	ADAM9	683	140	683	553	683	0	251	846	316	228	316	0	347	0
ADAM9_CCDS6112.1_ex8_8:38880694-38880717:+_5-4	ADAM9	975	395	975	0	975	495	435	2	637	1	637	3020	443	1147
ADAMDEC1_CCDS55212.1_ex3_8:24254851-24254874:+_5-1	ADAMDEC1	384	255	384	143	384	485	311	0	356	1	356	1	79	0
ADAMDEC1_CCDS55212.1_ex3_8:24254933-24254956:-_5-2	ADAMDEC1	90	0	90	0	90	0	82	0	25	0	25	0	36	0
ADAMDEC1_CCDS55212.1_ex4_8:24255224-24255247:+_5-3	ADAMDEC1	568	1	568	734	568	1969	302	0	337	1	337	2213	468	551
ADAMDEC1_CCDS55212.1_ex6_8:24256397-24256420:+_5-4	ADAMDEC1	633	0	633	0	633	520	486	0	609	0	609	0	137	0
ADAMDEC1_CCDS55212.1_ex6_8:24256464-24256487:-_5-5	ADAMDEC1	877	545	877	334	877	566	334	0	600	0	600	0	315	280
ADAMTS1_CCDS33524.1_ex7_21:28214821-28214844:-_5-1	ADAMTS1	676	0	676	0	676	0	530	0	398	241	398	1811	336	858
ADAMTS1_CCDS33524.1_ex7_21:28214893-28214916:+_5-2	ADAMTS1	805	1294	805	320	805	362	894	1303	613	225	613	1099	424	742
ADAMTS1_CCDS33524.1_ex8_21:28216698-28216721:-_5-3	ADAMTS1	588	1721	588	358	588	486	257	0	419	814	419	598	182	2067
ADAMTS1_CCDS33524.1_ex8_21:28216944-28216967:-_5-4	ADAMTS1	255	286	255	2	255	301	248	3	240	112	240	0	156	0
ADAMTS1_CCDS33524.1_ex8_21:28217117-28217140:+_5-5	ADAMTS1	1003	1	1003	1195	1003	435	722	0	692	2247	692	1754	471	886
ADAMTS10_CCDS12206.1_ex10_19:8654774-8654797:-_5-2	ADAMTS10	364	0	364	302	364	143	221	0	202	0	202	0	133	0
ADAMTS10_CCDS12206.1_ex10_19:8654793-8654816:+_5-3	ADAMTS10	38	0	38	0	38	0	76	0	73	0	73	0	20	0
ADAMTS10_CCDS12206.1_ex11_19:8656728-8656751:+_5-4	ADAMTS10	1523	34	1523	1145	1523	313	883	0	1228	1373	1228	782	732	0
ADAMTS10_CCDS12206.1_ex12_19:8656940-8656963:-_5-5	ADAMTS10	736	803	736	3	736	1577	466	1	550	986	550	140	502	0
ADAMTS10_CCDS12206.1_ex9_19:8654418-8654441:+_5-1	ADAMTS10	155	500	155	1	155	1	149	0	186	777	186	0	135	0
ADAMTS12_CCDS34140.1_ex10_5:33624413-33624436:-_5-1	ADAMTS12	1372	311	1372	1251	1372	2055	579	6	666	870	666	1325	479	259
ADAMTS12_CCDS34140.1_ex11_5:33630981-33631004:-_5-2	ADAMTS12	530	550	530	490	530	0	152	2	459	0	459	0	214	0
ADAMTS12_CCDS34140.1_ex15_5:33649065-33649088:-_5-3	ADAMTS12	728	384	728	1	728	581	391	0	665	3	665	1999	247	472
ADAMTS12_CCDS34140.1_ex18_5:33662032-33662055:+_5-4	ADAMTS12	662	525	662	392	662	1	202	1	248	0	248	0	402	0
ADAMTS12_CCDS34140.1_ex21_5:33751551-33751574:-_5-5	ADAMTS12	502	1	502	238	502	3	494	0	290	0	290	630	308	936
ADAMTS13_CCDS6970.1_ex11_9:136301962-136301985:-_5-3	ADAMTS13	353	348	353	317	353	0	291	0	444	1140	444	0	386	0
ADAMTS13_CCDS6970.1_ex15_9:136305475-136305498:+_5-4	ADAMTS13	1269	1012	1269	411	1269	482	586	1508	1184	840	1184	1688	686	1
ADAMTS13_CCDS6970.1_ex16_9:136307525-136307548:+_5-5	ADAMTS13	459	0	459	1	459	286	244	0	399	112	399	0	154	0
ADAMTS13_CCDS6970.1_ex5_9:136291337-136291360:+_5-1	ADAMTS13	448	1	448	540	448	0	400	1092	479	0	479	2074	297	0
ADAMTS13_CCDS6970.1_ex9_9:136298627-136298650:+_5-2	ADAMTS13	73	0	73	0	73	0	4	0	35	0	35	0	52	0
ADAMTS14_CCDS7306.1_ex1_10:72434596-72434619:-_5-1	ADAMTS14	650	245	650	278	650	352	480	1	499	507	499	198	557	0
ADAMTS14_CCDS7306.1_ex10_10:72498624-72498647:+_5-5	ADAMTS14	423	0	423	311	423	335	194	0	238	0	238	0	124	0
ADAMTS14_CCDS7306.1_ex2_10:72462153-72462176:+_5-2	ADAMTS14	518	0	518	552	518	238	508	1	496	113	496	1	550	0
ADAMTS14_CCDS7306.1_ex4_10:72489096-72489119:+_5-3	ADAMTS14	1141	356	1141	88	1141	1	561	1088	728	134	728	1067	944	286
ADAMTS14_CCDS7306.1_ex5_10:72489865-72489888:-_5-4	ADAMTS14	468	2	468	1	468	413	332	3	482	556	482	346	256	609
ADAMTS15_CCDS8488.1_ex0_11:130318971-130318994:+_5-1	ADAMTS15	439	481	439	142	439	2	308	82	381	167	381	0	243	0
ADAMTS15_CCDS8488.1_ex0_11:130319244-130319267:-_5-2	ADAMTS15	885	552	885	505	885	2360	518	360	675	854	675	2011	372	0
ADAMTS15_CCDS8488.1_ex0_11:130319284-130319307:+_5-3	ADAMTS15	1648	0	1648	645	1648	151	839	4	1252	690	1252	3531	485	491
ADAMTS15_CCDS8488.1_ex0_11:130319428-130319451:-_5-4	ADAMTS15	1049	112	1049	720	1049	854	625	98	695	487	695	403	370	0
ADAMTS15_CCDS8488.1_ex0_11:130319506-130319529:+_5-5	ADAMTS15	911	250	911	257	911	664	934	5	636	1043	636	1115	313	618
ADAMTS16_CCDS43299.1_ex10_5:5222914-5222937:-_5-5	ADAMTS16	860	1	860	295	860	2	658	5	893	613	893	0	508	1859
ADAMTS16_CCDS43299.1_ex2_5:5146273-5146296:-_5-1	ADAMTS16	841	0	841	2	841	638	720	625	756	855	756	0	274	0
ADAMTS16_CCDS43299.1_ex3_5:5182257-5182280:-_5-2	ADAMTS16	653	0	653	1	653	512	325	0	615	0	615	1265	294	412
ADAMTS16_CCDS43299.1_ex4_5:5186342-5186365:+_5-3	ADAMTS16	510	764	510	111	510	0	350	659	377	112	377	1279	229	0
ADAMTS16_CCDS43299.1_ex6_5:5190178-5190201:-_5-4	ADAMTS16	1176	224	1176	6	1176	1171	591	22	686	363	686	0	407	0
ADAMTS17_CCDS10383.1_ex10_15:100672341-100672364:-_5-1	ADAMTS17	778	1028	778	900	778	1	533	1052	718	765	718	0	465	518
ADAMTS17_CCDS10383.1_ex16_15:100801738-100801761:-_5-2	ADAMTS17	762	841	762	915	762	0	356	702	530	900	530	0	175	1251
ADAMTS17_CCDS10383.1_ex17_15:100802552-100802575:+_5-3	ADAMTS17	196	0	196	0	196	0	170	0	458	414	458	612	56	0
ADAMTS17_CCDS10383.1_ex18_15:100821481-100821504:+_5-4	ADAMTS17	661	369	661	136	661	1261	526	1	582	699	582	1135	471	1
ADAMTS17_CCDS10383.1_ex20_15:100881539-100881562:+_5-5	ADAMTS17	1120	0	1120	2	1120	1154	490	412	884	2	884	884	842	0
ADAMTS18_CCDS10926.1_ex11_16:77369719-77369742:+_5-1	ADAMTS18	641	538	641	722	641	0	312	0	612	1	612	696	333	0
ADAMTS18_CCDS10926.1_ex13_16:77387708-77387731:-_5-2	ADAMTS18	77	0	77	0	77	269	211	0	209	458	209	0	94	0
ADAMTS18_CCDS10926.1_ex19_16:77401459-77401482:-_5-3	ADAMTS18	2057	103	2057	1962	2057	753	1202	1187	1431	2893	1431	1005	1011	1691
ADAMTS18_CCDS10926.1_ex20_16:77465324-77465347:+_5-4	ADAMTS18	811	391	811	4	811	466	798	305	688	339	688	1574	435	823
ADAMTS18_CCDS10926.1_ex21_16:77468313-77468336:-_5-5	ADAMTS18	81	0	81	0	81	1	113	0	100	644	100	0	17	0
ADAMTS19_CCDS4146.1_ex1_5:128796950-128796973:-_5-1	ADAMTS19	1564	1492	1564	687	1564	1873	977	3	1242	671	1242	0	1157	2528
ADAMTS19_CCDS4146.1_ex1_5:128797010-128797033:+_5-2	ADAMTS19	951	0	951	1026	951	296	476	689	592	539	592	1759	608	1692
ADAMTS19_CCDS4146.1_ex1_5:128797198-128797221:-_5-3	ADAMTS19	1065	0	1065	2	1065	0	556	809	520	239	520	2023	436	884
ADAMTS19_CCDS4146.1_ex1_5:128797285-128797308:-_5-4	ADAMTS19	616	0	616	1021	616	267	344	570	480	693	480	0	216	786
ADAMTS19_CCDS4146.1_ex2_5:128844844-128844867:-_5-5	ADAMTS19	1059	0	1059	334	1059	270	912	4	442	1542	442	250	323	539
ADAMTS2_CCDS34311.1_ex8_5:178699959-178699982:+_5-1	ADAMTS2	752	344	752	409	752	1	421	1	782	384	782	2932	480	0
ADAMTS2_CCDS34311.1_ex8_5:178700043-178700066:-_5-2	ADAMTS2	973	407	973	972	973	196	580	522	672	857	672	901	367	422
ADAMTS2_CCDS34311.1_ex9_5:178770991-178771014:-_5-3	ADAMTS2	439	182	439	3	439	0	172	0	181	533	181	1207	215	1629
ADAMTS2_CCDS34311.1_ex9_5:178771037-178771060:-_5-4	ADAMTS2	1353	475	1353	2	1353	3	968	1	1196	820	1196	354	566	0
ADAMTS2_CCDS34311.1_ex9_5:178771078-178771101:-_5-5	ADAMTS2	1178	2330	1178	849	1178	409	878	1	1108	748	1108	0	429	386
ADAMTS20_CCDS31778.2_ex27_12:43847726-43847749:-_5-1	ADAMTS20	147	278	147	0	147	0	177	1	161	0	161	0	151	0
ADAMTS20_CCDS31778.2_ex37_12:43944714-43944737:+_5-2	ADAMTS20	1049	1257	1049	1384	1049	850	707	652	1259	2310	1259	0	816	4370
ADAMTS20_CCDS31778.2_ex37_12:43944866-43944889:+_5-3	ADAMTS20	590	0	590	28	590	879	284	1583	499	1807	499	0	547	620
ADAMTS20_CCDS31778.2_ex37_12:43944919-43944942:+_5-4	ADAMTS20	222	0	222	448	222	0	79	0	46	85	46	393	108	0
ADAMTS20_CCDS31778.2_ex37_12:43945023-43945046:-_5-5	ADAMTS20	473	0	473	253	473	0	426	1020	476	271	476	0	260	0
ADAMTS3_CCDS3553.1_ex12_4:73184373-73184396:+_5-1	ADAMTS3	0	0	0	0	0	0	0	0	0	0	0	0	0	0
ADAMTS3_CCDS3553.1_ex16_4:73188741-73188764:-_5-2	ADAMTS3	402	0	402	1	402	282	264	2	174	555	174	2347	169	931
ADAMTS3_CCDS3553.1_ex16_4:73188766-73188789:+_5-3	ADAMTS3	440	1163	440	0	440	0	173	3	443	180	443	0	464	238
ADAMTS3_CCDS3553.1_ex17_4:73205394-73205417:-_5-4	ADAMTS3	283	269	283	0	283	0	167	0	250	0	250	0	200	0
ADAMTS3_CCDS3553.1_ex19_4:73414287-73414310:-_5-5	ADAMTS3	36	0	36	0	36	0	42	0	73	0	73	0	14	534
ADAMTS4_CCDS1223.1_ex6_1:161166054-161166077:+_5-1	ADAMTS4	170	274	170	138	170	2479	231	4	482	457	482	1234	539	0
ADAMTS4_CCDS1223.1_ex8_1:161167821-161167844:+_5-2	ADAMTS4	220	267	220	0	220	0	60	0	125	243	125	380	164	0
ADAMTS4_CCDS1223.1_ex8_1:161167855-161167878:+_5-3	ADAMTS4	621	0	621	0	621	3	258	520	258	423	258	1354	590	450
ADAMTS4_CCDS1223.1_ex8_1:161167945-161167968:-_5-4	ADAMTS4	79	0	79	0	79	312	129	860	128	297	128	1143	261	2
ADAMTS4_CCDS1223.1_ex8_1:161168100-161168123:-_5-5	ADAMTS4	660	0	660	0	660	289	203	0	303	514	303	386	584	0
ADAMTS5_CCDS13579.1_ex7_21:28337853-28337876:-_5-1	ADAMTS5	1321	513	1321	713	1321	1329	886	5	916	387	916	439	787	1696
ADAMTS5_CCDS13579.1_ex7_21:28338068-28338091:+_5-2	ADAMTS5	1166	1	1166	230	1166	1273	865	755	1159	230	1159	819	564	1107
ADAMTS5_CCDS13579.1_ex7_21:28338120-28338143:-_5-3	ADAMTS5	1124	664	1124	1680	1124	1261	716	1225	851	1	851	3629	436	0
ADAMTS5_CCDS13579.1_ex7_21:28338430-28338453:-_5-4	ADAMTS5	620	0	620	1	620	1	493	1	465	359	465	976	295	694
ADAMTS5_CCDS13579.1_ex7_21:28338456-28338479:-_5-5	ADAMTS5	1480	87	1480	80	1480	0	888	4	1102	1500	1102	2175	603	1828
ADAMTS6_CCDS3983.2_ex14_5:64587169-64587192:+_5-1	ADAMTS6	203	0	203	0	203	0	132	2	148	278	148	0	197	532
ADAMTS6_CCDS3983.2_ex18_5:64747404-64747427:+_5-2	ADAMTS6	273	220	273	44	273	511	305	1	364	0	364	0	132	0
ADAMTS6_CCDS3983.2_ex18_5:64747437-64747460:-_5-3	ADAMTS6	173	0	173	341	173	415	98	2	183	0	183	0	132	0
ADAMTS6_CCDS3983.2_ex20_5:64748559-64748582:+_5-4	ADAMTS6	1118	344	1118	632	1118	396	762	1547	780	1275	780	2890	723	1216
ADAMTS6_CCDS3983.2_ex22_5:64766627-64766650:-_5-5	ADAMTS6	113	0	113	2	113	0	34	0	33	0	33	0	47	338
ADAMTS7_CCDS32303.1_ex22_15:79092656-79092679:-_5-3	ADAMTS7	1071	253	1071	486	1071	261	866	0	608	600	608	749	559	1
ADAMTS7_CCDS32303.1_ex22_15:79092726-79092749:-_5-4	ADAMTS7	467	552	467	0	467	0	352	3	450	0	450	0	414	0
ADAMTS7_CCDS32303.1_ex22_15:79092825-79092848:+_5-5	ADAMTS7	546	136	546	312	546	1	505	168	296	240	296	0	256	0
ADAMTS7_CCDS32303.1_ex9_15:79064105-79064128:-_5-1	ADAMTS7	1056	776	1056	1173	1056	1548	612	826	832	606	832	1287	753	1827
ADAMTS7_CCDS32303.1_ex9_15:79064126-79064149:+_5-2	ADAMTS7	1950	867	1950	1125	1950	520	1011	219	1655	3996	1655	1614	1042	1228
ADAMTS8_CCDS41732.1_ex6_11:130286869-130286892:-_5-1	ADAMTS8	566	257	566	0	566	0	283	1	350	0	350	0	195	192
ADAMTS8_CCDS41732.1_ex7_11:130289049-130289072:-_5-2	ADAMTS8	594	293	594	2	594	1042	466	357	309	648	309	4704	285	1034
ADAMTS8_CCDS41732.1_ex8_11:130297460-130297483:-_5-3	ADAMTS8	1011	1	1011	672	1011	326	634	243	895	1009	895	3991	359	2236
ADAMTS8_CCDS41732.1_ex8_11:130297539-130297562:+_5-4	ADAMTS8	957	864	957	142	957	810	749	0	1207	1864	1207	691	731	0
ADAMTS8_CCDS41732.1_ex8_11:130297925-130297948:-_5-5	ADAMTS8	847	299	847	69	847	0	502	358	524	0	524	1	445	0
ADAMTS9_CCDS2903.1_ex37_3:64672353-64672376:+_5-1	ADAMTS9	1039	1883	1039	2052	1039	1501	635	411	857	4	857	3622	607	2
ADAMTS9_CCDS2903.1_ex37_3:64672393-64672416:+_5-2	ADAMTS9	721	0	721	273	721	1	349	0	566	566	566	967	258	0
ADAMTS9_CCDS2903.1_ex37_3:64672536-64672559:+_5-3	ADAMTS9	328	0	328	126	328	0	242	302	299	0	299	160	247	0
ADAMTS9_CCDS2903.1_ex37_3:64672579-64672602:+_5-4	ADAMTS9	1217	1063	1217	2	1217	1484	872	1	1126	1075	1126	368	565	0
ADAMTS9_CCDS2903.1_ex37_3:64672605-64672628:+_5-5	ADAMTS9	439	1116	439	131	439	494	297	189	301	271	301	872	152	795
ADAMTSL1_CCDS47954.1_ex1_9:18504883-18504906:-_5-1	ADAMTSL1	386	0	386	309	386	587	306	1	199	214	199	0	73	0
ADAMTSL1_CCDS47954.1_ex3_9:18574175-18574198:-_5-2	ADAMTSL1	296	103	296	0	296	1	196	507	384	116	384	1176	116	0
ADAMTSL1_CCDS47954.1_ex4_9:18622270-18622293:+_5-3	ADAMTSL1	123	1	123	0	123	0	76	1	151	0	151	0	22	0
ADAMTSL1_CCDS47954.1_ex4_9:18622320-18622343:-_5-4	ADAMTSL1	2695	151	2695	358	2695	1418	1756	1268	1909	987	1909	5228	1593	994
ADAMTSL1_CCDS47954.1_ex4_9:18622347-18622370:-_5-5	ADAMTSL1	1155	0	1155	203	1155	1370	824	85	867	1	867	897	349	0
ADAMTSL2_CCDS6976.1_ex3_9:136404947-136404970:-_5-1	ADAMTSL2	680	1	680	2	680	904	397	3	673	406	673	0	290	773
ADAMTSL2_CCDS6976.1_ex5_9:136405999-136406022:-_5-2	ADAMTSL2	645	0	645	0	645	282	420	2	880	1516	880	1434	615	478
ADAMTSL2_CCDS6976.1_ex5_9:136406081-136406104:-_5-3	ADAMTSL2	1234	614	1234	173	1234	697	916	4214	792	241	792	1324	516	895
ADAMTSL2_CCDS6976.1_ex6_9:136409653-136409676:+_5-4	ADAMTSL2	984	2	984	708	984	664	714	488	962	1160	962	733	648	0
ADAMTSL2_CCDS6976.1_ex9_9:136420673-136420696:+_5-5	ADAMTSL2	926	121	926	123	926	268	508	1105	651	226	651	0	326	77
ADAMTSL3_CCDS10326.1_ex1_15:84373235-84373258:-_5-1	ADAMTSL3	178	422	178	544	178	0	151	1	134	0	134	0	29	0
ADAMTSL3_CCDS10326.1_ex12_15:84566626-84566649:-_5-3	ADAMTSL3	438	427	438	2	438	1	354	623	674	551	674	1050	166	1
ADAMTSL3_CCDS10326.1_ex14_15:84582075-84582098:+_5-4	ADAMTSL3	896	0	896	271	896	675	419	761	620	512	620	427	425	1083
ADAMTSL3_CCDS10326.1_ex17_15:84611697-84611720:-_5-5	ADAMTSL3	807	302	807	1	807	2	438	9	709	937	709	240	488	2
ADAMTSL3_CCDS10326.1_ex7_15:84539605-84539628:-_5-2	ADAMTSL3	215	452	215	0	215	0	150	0	137	0	137	0	64	0
ADAMTSL4_CCDS30852.1_ex2_1:150525663-150525686:-_5-1	ADAMTSL4	104	0	104	1	104	0	67	2	146	0	146	0	140	0
ADAMTSL4_CCDS30852.1_ex3_1:150526260-150526283:-_5-2	ADAMTSL4	445	1029	445	0	445	329	217	2	508	2	508	0	213	0
ADAMTSL4_CCDS30852.1_ex3_1:150526419-150526442:+_5-3	ADAMTSL4	112	147	112	0	112	166	117	752	114	0	114	0	181	0
ADAMTSL4_CCDS30852.1_ex4_1:150526872-150526895:-_5-4	ADAMTSL4	364	254	364	972	364	138	208	563	284	544	284	0	199	409
ADAMTSL4_CCDS30852.1_ex5_1:150527956-150527979:+_5-5	ADAMTSL4	59	0	59	0	59	128	28	0	74	0	74	0	94	0
ADAMTSL5_CCDS12071.1_ex4_19:1507571-1507594:-_5-1	ADAMTSL5	584	0	584	1	584	614	292	0	313	1	313	2629	187	0
ADAMTSL5_CCDS12071.1_ex4_19:1507616-1507639:+_5-2	ADAMTSL5	718	371	718	1276	718	506	418	0	628	241	628	1944	389	768
ADAMTSL5_CCDS12071.1_ex5_19:1507995-1508018:-_5-3	ADAMTSL5	499	0	499	85	499	317	503	0	412	1	412	1108	257	1
ADAMTSL5_CCDS12071.1_ex5_19:1508100-1508123:-_5-4	ADAMTSL5	622	298	622	0	622	808	573	98	886	1139	886	3503	782	0
ADAMTSL5_CCDS12071.1_ex9_19:1510704-1510727:-_5-5	ADAMTSL5	687	1	687	674	687	0	639	2	715	0	715	2984	565	1
ADAP1_CCDS5318.1_ex5_7:943836-943859:+_5-1	ADAP1	1193	1269	1193	643	1193	625	1033	3	1214	302	1214	0	533	0
ADAP1_CCDS5318.1_ex5_7:943876-943899:+_5-2	ADAP1	920	1	920	186	920	1212	688	0	617	0	617	0	527	0
ADAP1_CCDS5318.1_ex6_7:944797-944820:-_5-3	ADAP1	473	368	473	946	473	1	226	0	252	2	252	0	239	689
ADAP1_CCDS5318.1_ex7_7:959643-959666:-_5-4	ADAP1	515	877	515	608	515	827	268	3	373	150	373	643	267	0
ADAP1_CCDS5318.1_ex7_7:959661-959684:-_5-5	ADAP1	371	806	371	0	371	147	138	1	324	689	324	0	145	0
ADAP2_CCDS11261.1_ex1_17:29250066-29250089:+_5-1	ADAP2	97	0	97	1	97	0	154	1	125	0	125	719	110	0
ADAP2_CCDS11261.1_ex3_17:29258927-29258950:+_5-2	ADAP2	164	0	164	0	164	0	111	0	82	0	82	0	345	0
ADAP2_CCDS11261.1_ex4_17:29261192-29261215:+_5-3	ADAP2	291	0	291	2	291	661	83	2443	161	362	161	0	212	1061
ADAP2_CCDS11261.1_ex5_17:29271969-29271992:+_5-4	ADAP2	56	1	56	0	56	0	76	0	24	0	24	0	15	0
ADAP2_CCDS11261.1_ex5_17:29272043-29272066:-_5-5	ADAP2	117	298	117	0	117	0	104	621	215	740	215	0	77	138
ADAR_CCDS1071.1_ex12_1:154570948-154570971:-_5-1	ADAR	230	0	230	141	230	0	136	0	345	377	345	756	460	0
ADAR_CCDS1071.1_ex12_1:154571029-154571052:+_5-2	ADAR	412	469	412	3	412	441	111	0	467	912	467	0	269	0
ADAR_CCDS1071.1_ex13_1:154573559-154573582:+_5-3	ADAR	975	354	975	1024	975	2519	783	463	799	1282	799	827	681	221
ADAR_CCDS1071.1_ex13_1:154573584-154573607:+_5-4	ADAR	301	708	301	1	301	385	201	617	415	306	415	1542	364	741
ADAR_CCDS1071.1_ex13_1:154573633-154573656:+_5-5	ADAR	213	232	213	0	213	82	101	476	90	3	90	7180	170	0
ADARB1_CCDS33589.1_ex1_21:46596181-46596204:-_5-1	ADARB1	257	0	257	881	257	0	304	486	358	12	358	0	162	0
ADARB1_CCDS33589.1_ex1_21:46596304-46596327:-_5-2	ADARB1	455	0	455	649	455	0	486	1	341	434	341	2623	413	513
ADARB1_CCDS33589.1_ex1_21:46596330-46596353:+_5-3	ADARB1	557	0	557	698	557	2	430	4	418	662	418	64	322	476
ADARB1_CCDS33589.1_ex1_21:46596401-46596424:+_5-4	ADARB1	1091	856	1091	1	1091	340	888	4	1225	1028	1225	2761	514	468
ADARB1_CCDS33589.1_ex2_21:46600312-46600335:-_5-5	ADARB1	942	532	942	0	942	1	509	81	579	2083	579	1436	558	1214
ADARB2_CCDS7058.1_ex7_10:1405351-1405374:+_5-1	ADARB2	1483	219	1483	143	1483	544	1195	1751	1414	1631	1414	321	888	679
ADARB2_CCDS7058.1_ex7_10:1405459-1405482:+_5-2	ADARB2	1954	909	1954	593	1954	488	1328	2135	1679	919	1679	15626	1278	1320
ADARB2_CCDS7058.1_ex7_10:1405639-1405662:+_5-3	ADARB2	211	0	211	355	211	1	208	1	321	528	321	642	158	0
ADARB2_CCDS7058.1_ex7_10:1405818-1405841:+_5-4	ADARB2	373	192	373	272	373	169	376	2	204	1	204	646	267	1
ADARB2_CCDS7058.1_ex7_10:1405853-1405876:-_5-5	ADARB2	581	618	581	1	581	663	282	0	407	292	407	0	234	701
ADAT1_CCDS10922.1_ex4_16:75646651-75646674:-_5-1	ADAT1	111	0	111	354	111	0	65	0	43	0	43	0	22	0
ADAT1_CCDS10922.1_ex4_16:75646727-75646750:+_5-2	ADAT1	384	892	384	690	384	0	188	1	472	0	472	0	256	566
ADAT1_CCDS10922.1_ex5_16:75651031-75651054:+_5-3	ADAT1	660	416	660	73	660	1174	234	3	488	0	488	0	324	1
ADAT1_CCDS10922.1_ex7_16:75654170-75654193:-_5-4	ADAT1	115	0	115	381	115	566	121	0	156	110	156	405	114	0
ADAT1_CCDS10922.1_ex8_16:75654526-75654549:+_5-5	ADAT1	1167	485	1167	1365	1167	983	674	0	1200	1566	1200	793	805	1
ADAT2_CCDS43511.1_ex2_6:143753721-143753744:+_5-1	ADAT2	341	497	341	0	341	0	262	0	218	0	218	0	340	429
ADAT2_CCDS43511.1_ex2_6:143753736-143753759:-_5-2	ADAT2	602	135	602	0	602	1408	353	0	497	541	497	867	159	0
ADAT2_CCDS43511.1_ex3_6:143754955-143754978:+_5-3	ADAT2	47	0	47	369	47	0	40	0	44	0	44	0	150	594
ADAT2_CCDS43511.1_ex3_6:143755006-143755029:-_5-4	ADAT2	174	0	174	0	174	667	95	0	251	0	251	0	199	0
ADAT2_CCDS43511.1_ex3_6:143755056-143755079:-_5-5	ADAT2	90	0	90	0	90	415	64	0	186	0	186	909	73	1
ADAT3_CCDS12076.2_ex0_19:1912180-1912203:-_5-1	ADAT3	193	0	193	610	193	334	256	902	437	0	437	376	344	1
ADAT3_CCDS12076.2_ex0_19:1912331-1912354:-_5-2	ADAT3	654	541	654	84	654	1081	423	5	1017	1674	1017	506	921	1199
ADAT3_CCDS12076.2_ex0_19:1912532-1912555:-_5-3	ADAT3	126	397	126	1	126	0	147	2	268	1277	268	0	224	0
ADAT3_CCDS12076.2_ex0_19:1912590-1912613:-_5-4	ADAT3	730	413	730	608	730	439	630	522	1152	548	1152	1005	860	2289
ADAT3_CCDS12076.2_ex0_19:1912683-1912706:-_5-5	ADAT3	11	0	11	0	11	390	27	0	114	1	114	0	171	1403
ADC_CCDS375.1_ex2_1:33557683-33557706:-_5-1	ADC	1237	759	1237	77	1237	307	742	1050	774	622	774	1512	712	0
ADC_CCDS375.1_ex2_1:33557709-33557732:-_5-2	ADC	252	1037	252	328	252	454	108	0	168	65	168	0	251	0
ADC_CCDS375.1_ex3_1:33558927-33558950:-_5-3	ADC	294	0	294	595	294	0	293	1	390	714	390	681	428	0
ADC_CCDS375.1_ex4_1:33560144-33560167:-_5-4	ADC	166	0	166	0	166	1	214	0	184	0	184	557	172	572
ADC_CCDS375.1_ex4_1:33560205-33560228:+_5-5	ADC	654	814	654	1	654	715	374	268	489	0	489	0	160	1
ADCK1_CCDS45144.1_ex0_14:78285417-78285440:+_5-1	ADCK1	624	2	624	1381	624	720	310	2	478	1300	478	1373	460	0
ADCK1_CCDS45144.1_ex0_14:78285438-78285461:+_5-2	ADCK1	419	565	419	143	419	0	249	0	176	0	176	0	187	0
ADCK1_CCDS45144.1_ex2_14:78353447-78353470:-_5-3	ADCK1	254	0	254	452	254	228	172	1	274	0	274	499	275	0
ADCK1_CCDS45144.1_ex2_14:78353531-78353554:+_5-4	ADCK1	207	609	207	345	207	0	206	0	131	470	131	0	184	1387
ADCK1_CCDS45144.1_ex3_14:78365472-78365495:-_5-5	ADCK1	309	0	309	0	309	0	181	0	255	1209	255	0	110	0
ADCK2_CCDS5861.1_ex0_7:140373221-140373244:+_5-1	ADCK2	616	562	616	373	616	1269	461	1	618	169	618	1345	419	159
ADCK2_CCDS5861.1_ex0_7:140373313-140373336:-_5-2	ADCK2	631	1	631	0	631	0	306	334	491	718	491	0	527	0
ADCK2_CCDS5861.1_ex0_7:140373591-140373614:-_5-3	ADCK2	744	264	744	382	744	0	551	1077	971	0	971	56	404	0
ADCK2_CCDS5861.1_ex0_7:140373672-140373695:+_5-4	ADCK2	859	144	859	4	859	800	528	4	838	1266	838	0	546	1812
ADCK2_CCDS5861.1_ex0_7:140373765-140373788:-_5-5	ADCK2	41	0	41	0	41	0	16	0	0	0	0	0	19	0
ADCK3_CCDS1557.1_ex1_1:227152871-227152894:-_5-1	ADCK3	929	0	929	3	929	963	362	1	498	783	498	708	354	0
ADCK3_CCDS1557.1_ex1_1:227152892-227152915:-_5-2	ADCK3	265	0	265	438	265	1	143	0	206	158	206	0	118	0
ADCK3_CCDS1557.1_ex2_1:227153418-227153441:-_5-3	ADCK3	1170	176	1170	666	1170	2729	641	344	1155	173	1155	527	508	0
ADCK3_CCDS1557.1_ex4_1:227169806-227169829:+_5-4	ADCK3	637	135	637	590	637	1	483	6	509	965	509	394	287	1576
ADCK3_CCDS1557.1_ex6_1:227170619-227170642:-_5-5	ADCK3	649	1742	649	637	649	0	525	3	649	770	649	659	743	956
ADCK4_CCDS12562.1_ex11_19:41220010-41220033:-_5-3	ADCK4	538	443	538	0	538	240	331	324	422	893	422	321	584	1088
ADCK4_CCDS12562.1_ex12_19:41220169-41220192:+_5-4	ADCK4	174	351	174	343	174	0	205	1	204	0	204	0	254	0
ADCK4_CCDS12562.1_ex12_19:41220214-41220237:-_5-5	ADCK4	211	0	211	234	211	0	58	0	238	4	238	0	332	0
ADCK4_CCDS12562.1_ex7_19:41209733-41209756:-_5-1	ADCK4	592	1	592	351	592	215	410	240	533	265	533	1	300	119
ADCK4_CCDS12562.1_ex8_19:41211014-41211037:+_5-2	ADCK4	789	1109	789	0	789	270	470	0	519	0	519	0	520	504
ADCK5_CCDS34965.1_ex2_8:145608314-145608337:+_5-1	ADCK5	575	0	575	563	575	1	478	1	369	1323	369	1166	488	0
ADCK5_CCDS34965.1_ex2_8:145608347-145608370:-_5-2	ADCK5	1052	1201	1052	1353	1052	208	678	3	1166	599	1166	736	654	0
ADCK5_CCDS34965.1_ex3_8:145615896-145615919:-_5-3	ADCK5	569	324	569	591	569	1	263	635	317	565	317	0	229	0
ADCK5_CCDS34965.1_ex3_8:145615917-145615940:-_5-4	ADCK5	306	508	306	126	306	1221	223	1	163	0	163	0	68	0
ADCK5_CCDS34965.1_ex4_8:145616191-145616214:-_5-5	ADCK5	531	1	531	2	531	162	466	360	448	1660	448	0	303	828
ADCY1_CCDS34631.1_ex0_7:45614455-45614478:+_5-1	ADCY1	285	255	285	0	285	1	190	0	289	326	289	0	310	702
ADCY1_CCDS34631.1_ex0_7:45614606-45614629:+_5-2	ADCY1	633	0	633	676	633	82	308	0	319	249	319	0	240	0
ADCY1_CCDS34631.1_ex4_7:45688273-45688296:-_5-3	ADCY1	912	1100	912	0	912	0	326	0	380	4	380	1458	408	0
ADCY1_CCDS34631.1_ex6_7:45699696-45699719:+_5-4	ADCY1	914	471	914	483	914	203	689	365	679	384	679	2	300	0
ADCY1_CCDS34631.1_ex6_7:45699769-45699792:-_5-5	ADCY1	1118	693	1118	1328	1118	1752	886	585	1049	4	1049	712	1124	53
ADCY10_CCDS1265.1_ex15_1:167823575-167823598:+_5-1	ADCY10	231	0	231	272	231	1	146	0	148	0	148	0	187	0
ADCY10_CCDS1265.1_ex16_1:167825503-167825526:+_5-2	ADCY10	339	51	339	0	339	0	160	0	229	576	229	0	226	256
ADCY10_CCDS1265.1_ex16_1:167825614-167825637:+_5-3	ADCY10	126	0	126	1	126	1	88	0	128	235	128	913	57	0
ADCY10_CCDS1265.1_ex21_1:167847821-167847844:-_5-4	ADCY10	247	588	247	0	247	0	48	1	136	0	136	0	313	0
ADCY10_CCDS1265.1_ex24_1:167852801-167852824:+_5-5	ADCY10	372	0	372	713	372	0	197	0	264	0	264	0	217	0
ADCY2_CCDS3872.2_ex1_5:7414729-7414752:-_5-1	ADCY2	0	0	0	0	0	0	0	0	0	0	0	0	0	0
ADCY2_CCDS3872.2_ex2_5:7520950-7520973:-_5-2	ADCY2	754	1272	754	317	754	0	399	1	740	908	740	0	460	0
ADCY2_CCDS3872.2_ex5_5:7695914-7695937:-_5-3	ADCY2	1024	1192	1024	57	1024	467	425	785	761	361	761	240	443	354
ADCY2_CCDS3872.2_ex8_5:7707851-7707874:+_5-4	ADCY2	57	0	57	0	57	0	76	1	56	0	56	1184	45	0
ADCY2_CCDS3872.2_ex9_5:7709390-7709413:-_5-5	ADCY2	1377	0	1377	772	1377	1534	796	1011	978	1177	978	2726	746	1982
ADCY3_CCDS1715.1_ex13_2:25059799-25059822:-_5-1	ADCY3	424	431	424	0	424	0	236	2	331	784	331	0	269	0
ADCY3_CCDS1715.1_ex15_2:25062791-25062814:-_5-2	ADCY3	1010	1707	1010	609	1010	508	1073	719	925	434	925	2072	855	0
ADCY3_CCDS1715.1_ex16_2:25064227-25064250:+_5-3	ADCY3	337	367	337	301	337	393	286	346	346	1	346	994	268	0
ADCY3_CCDS1715.1_ex18_2:25065130-25065153:+_5-4	ADCY3	150	248	150	0	150	0	119	635	143	0	143	859	56	0
ADCY3_CCDS1715.1_ex20_2:25141347-25141370:-_5-5	ADCY3	796	0	796	204	796	333	609	549	437	0	437	418	608	846
ADCY4_CCDS9627.1_ex13_14:24795345-24795368:+_5-1	ADCY4	1073	0	1073	597	1073	936	620	0	618	245	618	18	415	642
ADCY4_CCDS9627.1_ex18_14:24799401-24799424:+_5-2	ADCY4	884	547	884	499	884	1069	409	0	925	205	925	0	358	0
ADCY4_CCDS9627.1_ex19_14:24800276-24800299:-_5-3	ADCY4	427	203	427	259	427	0	232	2	261	1444	261	1346	123	0
ADCY4_CCDS9627.1_ex23_14:24802053-24802076:+_5-4	ADCY4	453	563	453	1	453	0	174	3	282	635	282	744	193	0
ADCY4_CCDS9627.1_ex24_14:24803731-24803754:-_5-5	ADCY4	448	277	448	560	448	0	450	3	431	307	431	1953	311	2
ADCY5_CCDS3022.1_ex11_3:123038577-123038600:+_5-1	ADCY5	755	732	755	323	755	671	309	0	382	1495	382	3387	419	0
ADCY5_CCDS3022.1_ex14_3:123046562-123046585:-_5-2	ADCY5	426	0	426	0	426	0	170	0	201	425	201	420	183	0
ADCY5_CCDS3022.1_ex15_3:123047631-123047654:+_5-3	ADCY5	594	1064	594	617	594	25	495	1	344	1266	344	0	404	0
ADCY5_CCDS3022.1_ex16_3:123049814-123049837:+_5-4	ADCY5	92	351	92	2	92	202	98	0	297	0	297	0	131	0
ADCY5_CCDS3022.1_ex18_3:123066707-123066730:+_5-5	ADCY5	685	1177	685	1928	685	2	429	1172	585	1454	585	535	623	0
ADCY6_CCDS8767.1_ex20_12:49176375-49176398:-_5-1	ADCY6	228	58	228	0	228	0	118	0	253	0	253	0	272	558
ADCY6_CCDS8767.1_ex20_12:49176435-49176458:+_5-2	ADCY6	364	171	364	590	364	129	168	0	287	760	287	1750	336	0
ADCY6_CCDS8767.1_ex20_12:49176817-49176840:+_5-3	ADCY6	467	555	467	1	467	287	440	1	579	1345	579	0	444	805
ADCY6_CCDS8767.1_ex20_12:49176998-49177021:-_5-4	ADCY6	577	146	577	162	577	932	389	1	538	278	538	842	320	258
ADCY6_CCDS8767.1_ex20_12:49177073-49177096:+_5-5	ADCY6	206	524	206	336	206	0	281	0	190	511	190	0	237	0
ADCY7_CCDS10741.1_ex1_16:50324528-50324551:+_5-1	ADCY7	384	142	384	0	384	0	337	2	241	2	241	0	232	84
ADCY7_CCDS10741.1_ex4_16:50327317-50327340:+_5-2	ADCY7	1307	520	1307	186	1307	1	469	131	936	1123	936	970	566	0
ADCY7_CCDS10741.1_ex6_16:50332891-50332914:-_5-3	ADCY7	1205	713	1205	628	1205	1116	747	626	1035	1036	1035	1702	623	0
ADCY7_CCDS10741.1_ex8_16:50334986-50335009:+_5-4	ADCY7	639	551	639	114	639	122	487	286	639	967	639	714	345	794
ADCY7_CCDS10741.1_ex9_16:50338433-50338456:-_5-5	ADCY7	1009	0	1009	78	1009	2377	599	1451	673	1564	673	1341	726	77
ADCY8_CCDS6363.1_ex11_8:131916232-131916255:-_5-1	ADCY8	40	0	40	0	40	284	55	0	44	1	44	0	77	0
ADCY8_CCDS6363.1_ex15_8:131964112-131964135:-_5-2	ADCY8	380	0	380	379	380	0	232	1	432	1072	432	1263	173	0
ADCY8_CCDS6363.1_ex17_8:132051759-132051782:+_5-3	ADCY8	739	235	739	0	739	0	665	2	632	1509	632	2114	569	236
ADCY8_CCDS6363.1_ex17_8:132052127-132052150:-_5-4	ADCY8	284	0	284	288	284	418	353	1340	349	192	349	0	351	1
ADCY8_CCDS6363.1_ex17_8:132052414-132052437:-_5-5	ADCY8	1332	521	1332	140	1332	328	745	597	992	449	992	5323	963	528
ADCY9_CCDS32382.1_ex9_16:4163799-4163822:-_5-1	ADCY9	329	0	329	201	329	0	29	40	241	2	241	0	198	0
ADCY9_CCDS32382.1_ex9_16:4164921-4164944:-_5-2	ADCY9	814	748	814	37	814	1	857	1520	386	796	386	862	649	0
ADCY9_CCDS32382.1_ex9_16:4165002-4165025:+_5-3	ADCY9	535	0	535	2	535	684	367	0	298	1	298	1201	354	0
ADCY9_CCDS32382.1_ex9_16:4165086-4165109:+_5-4	ADCY9	1194	320	1194	166	1194	1950	805	579	1206	2345	1206	805	599	418
ADCY9_CCDS32382.1_ex9_16:4165142-4165165:-_5-5	ADCY9	210	0	210	100	210	0	244	0	262	0	262	401	87	0
ADCYAP1_CCDS11825.1_ex1_18:907693-907716:-_5-1	ADCYAP1	586	181	586	742	586	1	454	0	410	245	410	1031	282	885
ADCYAP1_CCDS11825.1_ex1_18:907762-907785:+_5-2	ADCYAP1	0	0	0	0	0	0	0	0	0	0	0	0	0	0
ADCYAP1_CCDS11825.1_ex2_18:908257-908280:+_5-3	ADCYAP1	864	0	864	1286	864	477	509	0	743	621	743	1593	633	110
ADCYAP1_CCDS11825.1_ex2_18:908273-908296:-_5-4	ADCYAP1	610	0	610	1677	610	261	218	0	374	1	374	0	276	3
ADCYAP1_CCDS11825.1_ex2_18:908334-908357:-_5-5	ADCYAP1	3070	2055	3070	771	3070	904	1667	2107	1865	1675	1865	3604	1121	1
ADCYAP1R1_CCDS5433.1_ex2_7:31117633-31117656:+_5-1	ADCYAP1R1	717	921	717	1342	717	0	617	1	937	322	937	1799	838	1897
ADCYAP1R1_CCDS5433.1_ex2_7:31117691-31117714:+_5-2	ADCYAP1R1	475	190	475	378	475	233	407	394	475	2	475	1	340	534
ADCYAP1R1_CCDS5433.1_ex6_7:31124369-31124392:+_5-3	ADCYAP1R1	197	0	197	0	197	0	103	0	139	267	139	0	198	0
ADCYAP1R1_CCDS5433.1_ex7_7:31124960-31124983:-_5-4	ADCYAP1R1	317	0	317	0	317	0	290	0	359	0	359	2226	91	0
ADCYAP1R1_CCDS5433.1_ex8_7:31125996-31126019:+_5-5	ADCYAP1R1	317	0	317	0	317	0	60	1	178	205	178	0	255	1737
ADD1_CCDS3363.1_ex3_4:2895738-2895761:+_5-1	ADD1	508	0	508	0	508	448	505	771	399	0	399	0	231	0
ADD1_CCDS3363.1_ex4_4:2896410-2896433:-_5-2	ADD1	341	1	341	180	341	0	294	2	481	202	481	1782	177	0
ADD1_CCDS3363.1_ex5_4:2899937-2899960:-_5-3	ADD1	632	0	632	149	632	1	272	559	398	259	398	0	405	726
ADD1_CCDS3363.1_ex6_4:2900176-2900199:-_5-4	ADD1	739	672	739	940	739	0	401	3	198	1	198	2073	406	0
ADD1_CCDS3363.1_ex7_4:2900975-2900998:+_5-5	ADD1	15	0	15	209	15	0	16	0	60	0	60	0	1	0
ADD2_CCDS1906.1_ex11_2:70923364-70923387:+_5-1	ADD2	531	606	531	3	531	2363	242	703	343	158	343	966	193	1908
ADD2_CCDS1906.1_ex11_2:70923499-70923522:+_5-2	ADD2	202	659	202	192	202	0	268	523	117	1	117	353	176	504
ADD2_CCDS1906.1_ex12_2:70931458-70931481:+_5-3	ADD2	270	1	270	0	270	568	227	0	90	0	90	0	74	0
ADD2_CCDS1906.1_ex12_2:70931494-70931517:+_5-4	ADD2	1780	1817	1780	357	1780	1836	1303	1393	1208	2129	1208	0	784	527
ADD2_CCDS1906.1_ex13_2:70933429-70933452:-_5-5	ADD2	505	1	505	485	505	654	374	1	191	0	191	0	286	0
ADD3_CCDS7561.1_ex2_10:111876106-111876129:-_5-1	ADD3	466	459	466	2	466	290	521	466	255	348	255	821	368	0
ADD3_CCDS7561.1_ex4_10:111878419-111878442:-_5-2	ADD3	205	0	205	0	205	389	113	865	162	0	162	0	168	0
ADD3_CCDS7561.1_ex4_10:111878446-111878469:-_5-3	ADD3	233	0	233	85	233	0	71	0	69	1	69	1006	50	0
ADD3_CCDS7561.1_ex5_10:111878965-111878988:+_5-4	ADD3	338	0	338	1	338	274	82	61	89	0	89	0	28	0
ADD3_CCDS7561.1_ex5_10:111879029-111879052:+_5-5	ADD3	440	0	440	0	440	0	350	470	190	992	190	0	290	0
ADH1A_CCDS3648.1_ex3_4:100203682-100203705:-_5-1	ADH1A	208	0	208	0	208	0	44	0	183	0	183	0	62	0
ADH1A_CCDS3648.1_ex4_4:100205756-100205779:+_5-2	ADH1A	129	0	129	0	129	916	73	1	43	0	43	0	179	0
ADH1A_CCDS3648.1_ex5_4:100205923-100205946:-_5-3	ADH1A	865	233	865	201	865	113	673	0	695	241	695	1486	533	1616
ADH1A_CCDS3648.1_ex6_4:100208090-100208113:-_5-4	ADH1A	318	238	318	126	318	0	136	0	237	2	237	0	228	0
ADH1A_CCDS3648.1_ex7_4:100208716-100208739:+_5-5	ADH1A	273	310	273	0	273	0	96	0	99	1	99	194	87	0
ADH1B_CCDS34033.1_ex4_4:100237053-100237076:-_5-1	ADH1B	349	0	349	1291	349	1	252	0	383	343	383	0	248	0
ADH1B_CCDS34033.1_ex4_4:100237119-100237142:-_5-2	ADH1B	567	178	567	1	567	1	192	0	417	137	417	773	512	936
ADH1B_CCDS34033.1_ex4_4:100237255-100237278:+_5-3	ADH1B	356	200	356	316	356	616	157	2	281	166	281	1060	274	2
ADH1B_CCDS34033.1_ex5_4:100237422-100237445:-_5-4	ADH1B	671	2156	671	299	671	416	521	3	751	1468	751	286	610	1511
ADH1B_CCDS34033.1_ex5_4:100237440-100237463:+_5-5	ADH1B	288	696	288	345	288	291	117	0	144	0	144	0	40	0
ADH4_CCDS34032.1_ex4_4:100057812-100057835:+_5-1	ADH4	305	556	305	0	305	2	255	0	175	0	175	3156	157	0
ADH4_CCDS34032.1_ex5_4:100060217-100060240:+_5-2	ADH4	115	1	115	0	115	0	78	298	131	1	131	0	33	0
ADH4_CCDS34032.1_ex5_4:100060262-100060285:+_5-3	ADH4	10	0	10	0	10	0	44	2	14	0	14	0	22	0
ADH4_CCDS34032.1_ex6_4:100062693-100062716:+_5-4	ADH4	229	246	229	0	229	3	174	0	196	2	196	0	127	0
ADH4_CCDS34032.1_ex6_4:100062741-100062764:+_5-5	ADH4	495	0	495	1	495	0	215	690	297	727	297	251	384	1
ADH5_CCDS47111.1_ex4_4:99998062-99998085:-_5-5	ADH5	128	0	128	0	128	287	105	630	142	1	142	0	42	0
ADH5_CCDS47111.1_ex6_4:100003190-100003213:+_5-2	ADH5	46	0	46	0	46	0	3	0	22	2	22	408	144	0
ADH5_CCDS47111.1_ex6_4:100003237-100003260:+_5-3	ADH5	134	0	134	0	134	339	74	1056	125	169	125	1403	152	0
ADH6_CCDS3647.1_ex2_4:100130074-100130097:-_5-1	ADH6	358	217	358	1	358	0	157	0	300	0	300	0	66	0
ADH6_CCDS3647.1_ex3_4:100131250-100131273:+_5-2	ADH6	336	0	336	1	336	345	152	1	75	0	75	0	127	0
ADH6_CCDS3647.1_ex5_4:100134846-100134869:-_5-3	ADH6	19	0	19	0	19	0	32	0	29	0	29	0	23	0
ADH6_CCDS3647.1_ex5_4:100134890-100134913:-_5-4	ADH6	786	1	786	857	786	0	494	428	423	1434	423	2347	580	0
ADH6_CCDS3647.1_ex6_4:100137316-100137339:-_5-5	ADH6	69	0	69	693	69	0	192	0	238	1829	238	0	81	0
ADH7_CCDS34034.1_ex4_4:100349039-100349062:-_5-1	ADH7	406	0	406	709	406	267	210	124	437	1178	437	1646	154	0
ADH7_CCDS34034.1_ex4_4:100349131-100349154:-_5-2	ADH7	614	240	614	2	614	452	400	3	390	16	390	2610	243	637
ADH7_CCDS34034.1_ex5_4:100349238-100349261:+_5-3	ADH7	455	503	455	1	455	715	391	2	371	145	371	0	258	0
ADH7_CCDS34034.1_ex5_4:100349264-100349287:-_5-4	ADH7	277	0	277	0	277	161	248	1	324	767	324	821	188	0
ADH7_CCDS34034.1_ex6_4:100349699-100349722:-_5-5	ADH7	708	914	708	248	708	206	481	547	636	943	636	0	275	206
ADHFE1_CCDS6190.2_ex4_8:67356894-67356917:-_5-1	ADHFE1	484	173	484	0	484	0	337	400	297	550	297	0	223	1
ADHFE1_CCDS6190.2_ex5_8:67357461-67357484:+_5-2	ADHFE1	345	0	345	552	345	276	212	0	272	244	272	124	130	0
ADHFE1_CCDS6190.2_ex5_8:67357506-67357529:+_5-3	ADHFE1	165	200	165	363	165	0	86	0	315	5	315	0	162	0
ADHFE1_CCDS6190.2_ex6_8:67359512-67359535:+_5-4	ADHFE1	24	0	24	0	24	0	60	0	115	0	115	0	100	0
ADHFE1_CCDS6190.2_ex7_8:67361168-67361191:-_5-5	ADHFE1	326	0	326	0	326	868	174	0	230	326	230	0	181	780
ADI1_CCDS1653.1_ex1_2:3504646-3504669:+_5-1	ADI1	716	486	716	379	716	419	436	1	358	832	358	1171	274	0
ADI1_CCDS1653.1_ex1_2:3504745-3504768:-_5-2	ADI1	37	332	37	0	37	0	30	0	58	0	58	0	40	0
ADI1_CCDS1653.1_ex2_2:3517642-3517665:+_5-3	ADI1	182	53	182	0	182	1	255	129	237	168	237	0	108	0
ADI1_CCDS1653.1_ex2_2:3517674-3517697:-_5-4	ADI1	211	0	211	0	211	0	69	0	83	0	83	0	72	0
ADI1_CCDS1653.1_ex3_2:3523141-3523164:-_5-5	ADI1	509	0	509	654	509	0	434	0	488	299	488	1089	353	561
ADIG_CCDS54461.1_ex0_20:37209972-37209995:+_5-1	ADIG	237	200	237	0	237	1	172	0	128	0	128	0	190	0
ADIG_CCDS54461.1_ex0_20:37209995-37210018:+_5-2	ADIG	310	2	310	0	310	267	152	204	193	1	193	0	110	0
ADIG_CCDS54461.1_ex1_20:37214657-37214680:+_5-3	ADIG	451	0	451	2	451	725	281	2	373	114	373	1	354	409
ADIG_CCDS54461.1_ex1_20:37214686-37214709:+_5-4	ADIG	513	474	513	137	513	203	281	0	350	695	350	0	221	0
ADIG_CCDS54461.1_ex1_20:37214712-37214735:-_5-5	ADIG	734	606	734	165	734	247	743	961	788	1	788	683	278	274
ADIPOQ_CCDS3284.1_ex0_3:186571002-186571025:-_5-1	ADIPOQ	1579	2	1579	2070	1579	101	770	3424	957	312	957	1492	387	2
ADIPOQ_CCDS3284.1_ex1_3:186571968-186571991:+_5-2	ADIPOQ	131	190	131	0	131	0	91	2	65	0	65	0	69	0
ADIPOQ_CCDS3284.1_ex1_3:186572028-186572051:-_5-3	ADIPOQ	507	748	507	563	507	131	350	841	415	246	415	2172	373	0
ADIPOQ_CCDS3284.1_ex1_3:186572142-186572165:-_5-4	ADIPOQ	105	0	105	0	105	0	134	0	115	0	115	0	58	0
ADIPOQ_CCDS3284.1_ex1_3:186572178-186572201:+_5-5	ADIPOQ	1353	258	1353	789	1353	0	725	3	972	686	972	2170	595	901
ADIPOR1_CCDS1430.1_ex4_1:202915555-202915578:+_5-1	ADIPOR1	247	0	247	1	247	2	290	0	200	280	200	587	239	395
ADIPOR1_CCDS1430.1_ex4_1:202915589-202915612:-_5-2	ADIPOR1	237	0	237	2	237	3	88	0	81	473	81	0	64	0
ADIPOR1_CCDS1430.1_ex4_1:202915615-202915638:+_5-3	ADIPOR1	374	814	374	83	374	586	208	1	277	3	277	0	169	0
ADIPOR1_CCDS1430.1_ex4_1:202915658-202915681:-_5-4	ADIPOR1	262	362	262	288	262	0	173	526	151	0	151	1983	120	0
ADIPOR1_CCDS1430.1_ex4_1:202915727-202915750:-_5-5	ADIPOR1	321	0	321	411	321	0	387	330	379	1	379	0	369	0
ADIPOR2_CCDS8511.1_ex1_12:1882072-1882095:-_5-1	ADIPOR2	389	308	389	0	389	0	72	178	91	10	91	0	26	0
ADIPOR2_CCDS8511.1_ex2_12:1887011-1887034:+_5-2	ADIPOR2	643	0	643	354	643	449	308	0	338	354	338	1149	312	0
ADIPOR2_CCDS8511.1_ex2_12:1887047-1887070:+_5-3	ADIPOR2	222	0	222	191	222	304	246	0	197	0	197	380	46	0
ADIPOR2_CCDS8511.1_ex2_12:1887087-1887110:-_5-4	ADIPOR2	333	0	333	1	333	359	172	0	322	867	322	1	75	0
ADIPOR2_CCDS8511.1_ex3_12:1889629-1889652:-_5-5	ADIPOR2	325	0	325	396	325	311	291	54	394	997	394	983	80	0
ADIRF_CCDS7381.1_ex1_10:88729975-88729998:+_5-1	ADIRF	600	243	600	875	600	274	346	1	448	0	448	0	341	638
ADIRF_CCDS7381.1_ex1_10:88729998-88730021:-_5-2	ADIRF	1932	146	1932	1840	1932	173	1256	518	1286	747	1286	2740	886	432
ADIRF_CCDS7381.1_ex2_10:88730232-88730255:-_5-3	ADIRF	286	197	286	0	286	0	143	1291	181	2	181	0	335	0
ADIRF_CCDS7381.1_ex2_10:88730247-88730270:-_5-4	ADIRF	631	273	631	325	631	954	497	536	800	1027	800	736	451	856
ADIRF_CCDS7381.1_ex2_10:88730265-88730288:-_5-5	ADIRF	332	0	332	426	332	322	206	0	496	247	496	1407	376	1145
ADK_CCDS55716.1_ex3_10:76074446-76074469:+_5-1	ADK	371	747	371	1	371	613	131	0	281	220	281	0	129	197
ADK_CCDS55716.1_ex4_10:76153993-76154016:-_5-2	ADK	344	2	344	275	344	0	148	0	198	0	198	0	57	1430
ADK_CCDS55716.1_ex4_10:76154039-76154062:+_5-3	ADK	652	0	652	367	652	1750	249	496	332	1018	332	1646	310	1567
ADK_CCDS55716.1_ex5_10:76158230-76158253:-_5-4	ADK	131	512	131	0	131	0	130	1	143	408	143	0	101	0
ADK_CCDS55716.1_ex5_10:76158278-76158301:+_5-5	ADK	70	0	70	2	70	0	84	0	20	1	20	0	34	0
ADM_CCDS7801.1_ex1_11:10327499-10327522:+_5-1	ADM	514	0	514	0	514	263	260	3	346	435	346	502	600	0
ADM_CCDS7801.1_ex1_11:10327542-10327565:-_5-2	ADM	1121	2251	1121	1040	1121	1169	915	5	868	906	868	992	718	1
ADM_CCDS7801.1_ex1_11:10327555-10327578:+_5-3	ADM	1397	2836	1397	211	1397	1703	854	99	1358	2469	1358	6123	729	0
ADM_CCDS7801.1_ex1_11:10327583-10327606:-_5-4	ADM	967	260	967	3	967	1414	401	209	817	2970	817	1337	622	226
ADM_CCDS7801.1_ex2_11:10327892-10327915:-_5-5	ADM	621	0	621	0	621	1	401	761	316	541	316	1946	341	0
ADM2_CCDS33682.1_ex0_22:50920364-50920387:+_5-1	ADM2	724	0	724	732	724	703	392	4	660	494	660	1364	421	1419
ADM2_CCDS33682.1_ex1_22:50921047-50921070:-_5-2	ADM2	820	1282	820	1702	820	299	579	541	871	695	871	850	604	0
ADM2_CCDS33682.1_ex1_22:50921064-50921087:+_5-3	ADM2	3050	885	3050	2415	3050	545	2044	936	2473	1862	2473	1863	1903	884
ADM2_CCDS33682.1_ex1_22:50921103-50921126:-_5-4	ADM2	1051	755	1051	592	1051	650	586	2	782	719	782	0	533	1
ADM2_CCDS33682.1_ex1_22:50921151-50921174:+_5-5	ADM2	195	0	195	0	195	724	99	1	166	0	166	1257	103	887
ADM5_CCDS46146.1_ex1_19:50193389-50193412:+_5-1	ADM5	1392	653	1392	345	1392	0	983	303	1068	1847	1068	772	754	334
ADM5_CCDS46146.1_ex1_19:50193407-50193430:-_5-2	ADM5	494	180	494	914	494	0	344	2	629	141	629	166	345	1297
ADM5_CCDS46146.1_ex1_19:50193425-50193448:-_5-3	ADM5	223	164	223	0	223	0	131	0	373	212	373	0	113	0
ADM5_CCDS46146.1_ex1_19:50193507-50193530:-_5-4	ADM5	473	0	473	208	473	1	271	0	219	410	219	0	271	0
ADM5_CCDS46146.1_ex1_19:50193563-50193586:+_5-5	ADM5	1584	167	1584	944	1584	1313	962	708	1227	463	1227	3267	864	1317
ADNP_CCDS13433.1_ex0_20:49509755-49509778:+_5-1	ADNP	66	467	66	0	66	1	96	0	14	0	14	0	12	0
ADNP_CCDS13433.1_ex0_20:49510108-49510131:-_5-2	ADNP	571	327	571	0	571	577	345	367	558	0	558	1144	258	0
ADNP_CCDS13433.1_ex0_20:49510441-49510464:+_5-3	ADNP	198	0	198	273	198	0	209	0	141	189	141	303	66	0
ADNP_CCDS13433.1_ex0_20:49510599-49510622:+_5-4	ADNP	1005	327	1005	300	1005	0	532	118	638	135	638	4	417	613
ADNP_CCDS13433.1_ex0_20:49510830-49510853:+_5-5	ADNP	1252	58	1252	730	1252	859	709	1	1172	762	1172	3222	676	3
ADNP2_CCDS32853.1_ex2_18:77893683-77893706:-_5-1	ADNP2	452	1	452	423	452	763	466	1	595	252	595	297	452	450
ADNP2_CCDS32853.1_ex2_18:77893973-77893996:-_5-2	ADNP2	221	0	221	237	221	0	131	0	199	0	199	0	210	0
ADNP2_CCDS32853.1_ex2_18:77894424-77894447:-_5-3	ADNP2	505	713	505	571	505	0	329	1	510	1	510	0	442	0
ADNP2_CCDS32853.1_ex2_18:77894469-77894492:+_5-4	ADNP2	850	1082	850	185	850	1034	536	624	912	723	912	792	425	372
ADNP2_CCDS32853.1_ex2_18:77894775-77894798:+_5-5	ADNP2	338	0	338	0	338	0	128	1	230	291	230	0	158	1
ADO_CCDS7266.2_ex0_10:64564899-64564922:-_5-1	ADO	406	1298	406	1	406	0	379	0	330	572	330	374	160	703
ADO_CCDS7266.2_ex0_10:64565001-64565024:-_5-2	ADO	494	439	494	554	494	532	344	2	438	507	438	0	369	0
ADO_CCDS7266.2_ex0_10:64565080-64565103:+_5-3	ADO	266	268	266	1	266	0	184	1823	526	171	526	0	173	0
ADO_CCDS7266.2_ex0_10:64565113-64565136:+_5-4	ADO	639	0	639	384	639	0	444	2	464	622	464	1190	449	0
ADO_CCDS7266.2_ex0_10:64565215-64565238:+_5-5	ADO	332	851	332	1	332	0	250	0	393	1	393	1029	403	0
ADORA1_CCDS1434.1_ex0_1:203098161-203098184:+_5-1	ADORA1	342	248	342	0	342	316	219	381	316	0	316	0	212	0
ADORA1_CCDS1434.1_ex0_1:203098289-203098312:-_5-2	ADORA1	46	0	46	0	46	0	136	0	96	0	96	0	150	0
ADORA1_CCDS1434.1_ex0_1:203098302-203098325:-_5-3	ADORA1	770	116	770	189	770	1	261	303	465	821	465	0	335	806
ADORA1_CCDS1434.1_ex1_1:203134397-203134420:+_5-4	ADORA1	215	0	215	310	215	152	182	0	126	214	126	0	75	0
ADORA1_CCDS1434.1_ex1_1:203134486-203134509:+_5-5	ADORA1	337	156	337	1	337	193	241	2	274	289	274	0	175	0
ADORA2A_CCDS13826.1_ex0_22:24829516-24829539:+_5-1	ADORA2A	1219	908	1219	824	1219	1314	903	581	1000	1568	1000	408	658	1033
ADORA2A_CCDS13826.1_ex0_22:24829565-24829588:-_5-2	ADORA2A	920	339	920	77	920	500	608	2	647	725	647	0	389	438
ADORA2A_CCDS13826.1_ex1_22:24836555-24836578:+_5-3	ADORA2A	634	410	634	582	634	2	564	1492	536	0	536	730	232	0
ADORA2A_CCDS13826.1_ex1_22:24836649-24836672:+_5-4	ADORA2A	432	0	432	0	432	665	335	937	334	0	334	0	99	438
ADORA2A_CCDS13826.1_ex1_22:24836668-24836691:+_5-5	ADORA2A	304	103	304	0	304	3	235	0	226	0	226	1359	82	0
ADORA2B_CCDS11173.1_ex0_17:15848837-15848860:+_5-1	ADORA2B	1233	591	1233	640	1233	933	683	733	1353	1521	1353	0	794	1
ADORA2B_CCDS11173.1_ex0_17:15848854-15848877:-_5-2	ADORA2B	330	657	330	400	330	1	209	0	405	1600	405	558	213	0
ADORA2B_CCDS11173.1_ex1_17:15878063-15878086:+_5-3	ADORA2B	562	0	562	3	562	570	249	0	574	447	574	179	301	0
ADORA2B_CCDS11173.1_ex1_17:15878235-15878258:-_5-4	ADORA2B	411	628	411	201	411	0	227	1	329	289	329	0	263	0
ADORA2B_CCDS11173.1_ex1_17:15878303-15878326:+_5-5	ADORA2B	750	431	750	0	750	366	434	1	602	192	602	2728	395	960
ADORA3_CCDS41369.1_ex3_1:112031373-112031396:-_12-1	ADORA3	460	253	460	463	460	364	272	2260	398	1134	398	0	385	1
ADORA3_CCDS41369.1_ex3_1:112031411-112031434:-_12-2	ADORA3	206	0	206	225	206	0	49	0	202	544	202	1	157	982
ADORA3_CCDS41369.1_ex3_1:112031458-112031481:-_12-3	ADORA3	185	0	185	383	185	1167	117	0	69	0	69	0	61	0
ADORA3_CCDS41369.1_ex3_1:112031517-112031540:+_12-4	ADORA3	430	0	430	557	430	407	449	308	114	4	114	638	114	567
ADORA3_CCDS41369.1_ex3_1:112031542-112031565:-_12-5	ADORA3	142	0	142	0	142	0	81	0	48	0	48	0	22	0
ADORA3_CCDS41369.1_ex3_1:112031595-112031618:-_12-6	ADORA3	386	2	386	337	386	249	239	414	287	1	287	0	369	630
ADORA3_CCDS41369.1_ex5_1:112106455-112106478:+_12-12	ADORA3	463	0	463	446	463	0	492	3	332	523	332	0	454	0
ADORA3_CCDS838.1_ex5_1:112045753-112045776:-_12-10	ADORA3	861	0	861	192	861	300	447	0	770	0	770	766	406	342
ADORA3_CCDS838.1_ex5_1:112045807-112045830:-_12-11	ADORA3	453	0	453	0	453	599	183	462	252	3	252	0	294	0
ADORA3_CCDS839.1_ex0_1:112042939-112042962:+_12-7	ADORA3	473	0	473	0	473	0	201	492	344	441	344	3741	323	1257
ADORA3_CCDS839.1_ex0_1:112043089-112043112:+_12-8	ADORA3	334	252	334	220	334	0	311	1035	212	459	212	1085	180	0
ADORA3_CCDS839.1_ex0_1:112043167-112043190:-_12-9	ADORA3	30	98	30	0	30	510	159	0	30	0	30	1	35	0
ADPGK_CCDS42057.1_ex2_15:73048702-73048725:+_5-1	ADPGK	1139	106	1139	235	1139	1233	743	387	997	1210	997	0	564	301
ADPGK_CCDS42057.1_ex2_15:73048739-73048762:+_5-2	ADPGK	804	1091	804	318	804	457	339	3	741	190	741	691	263	0
ADPGK_CCDS42057.1_ex3_15:73052845-73052868:-_5-3	ADPGK	368	0	368	451	368	723	351	1	392	307	392	0	578	1024
ADPGK_CCDS42057.1_ex6_15:73075831-73075854:+_5-4	ADPGK	820	0	820	24	820	0	384	920	458	2	458	0	393	1
ADPGK_CCDS42057.1_ex6_15:73075854-73075877:+_5-5	ADPGK	1063	245	1063	1	1063	1	804	283	1047	476	1047	2091	677	1271
ADPRH_CCDS2990.1_ex0_3:119301105-119301128:+_5-1	ADPRH	275	706	275	499	275	314	180	458	269	0	269	91	265	0
ADPRH_CCDS2990.1_ex0_3:119301139-119301162:+_5-2	ADPRH	425	1589	425	406	425	0	203	314	208	963	208	1333	293	0
ADPRH_CCDS2990.1_ex0_3:119301177-119301200:+_5-3	ADPRH	230	457	230	1713	230	898	191	0	157	0	157	303	264	606
ADPRH_CCDS2990.1_ex1_3:119305236-119305259:-_5-4	ADPRH	760	1243	760	0	760	1	431	1	418	1	418	467	339	0
ADPRH_CCDS2990.1_ex1_3:119305286-119305309:+_5-5	ADPRH	170	298	170	0	170	0	130	0	91	0	91	0	105	0
ADPRHL1_CCDS9535.1_ex3_13:114083355-114083378:-_5-1	ADPRHL1	470	788	470	148	470	0	418	1	367	159	367	1460	377	0
ADPRHL1_CCDS9535.1_ex3_13:114083371-114083394:+_5-2	ADPRHL1	785	0	785	694	785	0	410	0	572	561	572	0	401	787
ADPRHL1_CCDS9535.1_ex4_13:114088129-114088152:-_5-3	ADPRHL1	1213	378	1213	0	1213	796	826	184	966	1	966	1209	601	526
ADPRHL1_CCDS9535.1_ex5_13:114098738-114098761:-_5-4	ADPRHL1	103	0	103	0	103	306	21	0	47	0	47	0	35	0
ADPRHL1_CCDS9535.1_ex5_13:114098761-114098784:-_5-5	ADPRHL1	773	545	773	833	773	0	604	1	658	1	658	0	684	433
ADPRHL2_CCDS402.1_ex0_1:36554638-36554661:-_5-1	ADPRHL2	216	453	216	0	216	0	201	1	208	769	208	958	93	0
ADPRHL2_CCDS402.1_ex1_1:36556919-36556942:+_5-2	ADPRHL2	632	1019	632	396	632	0	399	385	413	0	413	1892	482	1404
ADPRHL2_CCDS402.1_ex2_1:36557332-36557355:-_5-3	ADPRHL2	88	0	88	0	88	0	62	0	172	0	172	0	61	0
ADPRHL2_CCDS402.1_ex2_1:36557391-36557414:-_5-4	ADPRHL2	290	0	290	125	290	0	211	0	221	1	221	0	237	697
ADPRHL2_CCDS402.1_ex3_1:36557505-36557528:-_5-5	ADPRHL2	125	169	125	1	125	0	97	0	206	0	206	0	98	0
ADPRM_CCDS11159.2_ex0_17:10608361-10608384:-_5-1	ADPRM	802	502	802	55	802	575	495	358	626	231	626	0	344	1169
ADPRM_CCDS11159.2_ex0_17:10608397-10608420:+_5-2	ADPRM	137	0	137	707	137	0	85	0	208	0	208	0	54	0
ADPRM_CCDS11159.2_ex0_17:10608517-10608540:+_5-3	ADPRM	80	0	80	374	80	385	55	0	122	2	122	0	81	0
ADPRM_CCDS11159.2_ex0_17:10608544-10608567:+_5-4	ADPRM	432	785	432	748	432	153	185	2	385	0	385	0	156	0
ADPRM_CCDS11159.2_ex0_17:10608702-10608725:-_5-5	ADPRM	106	0	106	225	106	0	51	0	66	249	66	0	21	0
ADRA1A_CCDS34869.1_ex2_8:26721958-26721981:+_5-1	ADRA1A	606	1312	606	867	606	238	778	482	911	528	911	772	397	1
ADRA1A_CCDS34869.1_ex2_8:26721991-26722014:-_5-2	ADRA1A	2085	1256	2085	656	2085	1103	1312	159	1948	1536	1948	1715	957	823
ADRA1A_CCDS34869.1_ex2_8:26722060-26722083:-_5-3	ADRA1A	699	1	699	705	699	1	313	1315	392	2	392	0	460	0
ADRA1A_CCDS34869.1_ex2_8:26722210-26722233:-_5-4	ADRA1A	212	591	212	0	212	0	142	1	162	0	162	388	115	0
ADRA1A_CCDS34869.1_ex2_8:26722320-26722343:+_5-5	ADRA1A	334	2808	334	155	334	0	227	818	542	170	542	0	89	0
ADRA1B_CCDS4347.1_ex0_5:159344210-159344233:-_5-1	ADRA1B	247	267	247	508	247	712	136	0	183	0	183	0	255	0
ADRA1B_CCDS4347.1_ex0_5:159344316-159344339:-_5-2	ADRA1B	899	1	899	0	899	126	432	0	597	215	597	657	365	1566
ADRA1B_CCDS4347.1_ex0_5:159344469-159344492:+_5-3	ADRA1B	1170	0	1170	425	1170	424	291	1133	582	778	582	2604	416	0
ADRA1B_CCDS4347.1_ex0_5:159344554-159344577:-_5-4	ADRA1B	329	189	329	249	329	0	183	0	386	1	386	0	419	1
ADRA1B_CCDS4347.1_ex0_5:159344676-159344699:+_5-5	ADRA1B	401	0	401	0	401	0	165	0	367	0	367	0	212	0
ADRA1D_CCDS13079.1_ex1_20:4228757-4228780:+_5-1	ADRA1D	947	5443	947	1	947	804	495	1	793	2635	793	476	449	554
ADRA1D_CCDS13079.1_ex1_20:4228862-4228885:+_5-2	ADRA1D	423	116	423	0	423	0	354	1	288	240	288	0	373	0
ADRA1D_CCDS13079.1_ex1_20:4228967-4228990:-_5-3	ADRA1D	1586	514	1586	1666	1586	1147	768	362	1229	965	1229	4221	825	526
ADRA1D_CCDS13079.1_ex1_20:4229078-4229101:-_5-4	ADRA1D	1436	571	1436	471	1436	345	1104	2	1222	1	1222	760	665	379
ADRA1D_CCDS13079.1_ex1_20:4229341-4229364:-_5-5	ADRA1D	1665	137	1665	615	1665	150	1246	1066	1177	1036	1177	761	893	842
ADRA2A_CCDS7569.2_ex0_10:112837968-112837991:-_5-1	ADRA2A	394	0	394	0	394	0	108	1	235	295	235	0	190	575
ADRA2A_CCDS7569.2_ex0_10:112838091-112838114:+_5-2	ADRA2A	556	0	556	133	556	639	380	379	836	984	836	2505	288	812
ADRA2A_CCDS7569.2_ex0_10:112838107-112838130:+_5-3	ADRA2A	401	497	401	1213	401	0	226	0	574	196	574	0	177	10
ADRA2A_CCDS7569.2_ex0_10:112838188-112838211:+_5-4	ADRA2A	908	257	908	494	908	0	492	1	574	493	574	1385	502	0
ADRA2A_CCDS7569.2_ex0_10:112838354-112838377:-_5-5	ADRA2A	1205	1	1205	1390	1205	1727	889	757	1212	275	1212	1595	949	230
ADRA2B_CCDS56129.1_ex0_2:96781203-96781226:+_5-1	ADRA2B	390	268	390	0	390	0	317	0	337	267	337	1333	345	581
ADRA2B_CCDS56129.1_ex0_2:96781278-96781301:+_5-2	ADRA2B	523	1	523	0	523	3	376	736	443	337	443	809	646	0
ADRA2B_CCDS56129.1_ex0_2:96781430-96781453:+_5-3	ADRA2B	515	592	515	220	515	1414	427	0	322	2	322	921	268	0
ADRA2B_CCDS56129.1_ex0_2:96781467-96781490:+_5-4	ADRA2B	337	430	337	2	337	247	191	0	238	0	238	1277	249	2
ADRA2B_CCDS56129.1_ex0_2:96781629-96781652:-_5-5	ADRA2B	1346	2016	1346	122	1346	982	992	0	1169	526	1169	0	755	0
ADRA2C_CCDS47004.1_ex0_4:3768419-3768442:+_5-1	ADRA2C	115	0	115	0	115	0	50	0	177	0	177	0	43	0
ADRA2C_CCDS47004.1_ex0_4:3768776-3768799:+_5-2	ADRA2C	3	0	3	0	3	0	0	0	0	0	0	0	0	0
ADRA2C_CCDS47004.1_ex0_4:3768830-3768853:-_5-3	ADRA2C	470	173	470	1557	470	0	343	1	526	147	526	0	248	0
ADRA2C_CCDS47004.1_ex0_4:3768937-3768960:+_5-4	ADRA2C	439	579	439	96	439	551	542	274	409	569	409	0	373	0
ADRA2C_CCDS47004.1_ex0_4:3769103-3769126:+_5-5	ADRA2C	934	528	934	220	934	485	527	244	800	2	800	1761	558	1664
ADRB1_CCDS7586.1_ex0_10:115804377-115804400:-_5-1	ADRB1	764	803	764	259	764	564	461	3	946	913	946	708	511	325
ADRB1_CCDS7586.1_ex0_10:115804467-115804490:-_5-2	ADRB1	874	619	874	340	874	6	547	2	804	919	804	2712	530	0
ADRB1_CCDS7586.1_ex0_10:115804535-115804558:+_5-3	ADRB1	754	2086	754	0	754	260	286	1	385	244	385	0	188	0
ADRB1_CCDS7586.1_ex0_10:115804564-115804587:-_5-4	ADRB1	427	228	427	559	427	312	297	0	343	308	343	283	254	0
ADRB1_CCDS7586.1_ex0_10:115804596-115804619:-_5-5	ADRB1	730	320	730	543	730	0	511	2	628	1348	628	2046	270	1
ADRB2_CCDS4292.1_ex0_5:148206507-148206530:+_5-1	ADRB2	553	279	553	1	553	0	225	2	433	1262	433	0	236	0
ADRB2_CCDS4292.1_ex0_5:148206563-148206586:-_5-2	ADRB2	591	0	591	0	591	0	217	1	485	164	485	969	160	0
ADRB2_CCDS4292.1_ex0_5:148206656-148206679:-_5-3	ADRB2	441	220	441	1	441	0	348	1053	285	410	285	1	280	0
ADRB2_CCDS4292.1_ex0_5:148206726-148206749:+_5-4	ADRB2	0	0	0	0	0	0	0	0	0	0	0	0	0	0
ADRB2_CCDS4292.1_ex0_5:148206762-148206785:-_5-5	ADRB2	512	207	512	0	512	0	217	1	356	175	356	2650	505	0
ADRB3_CCDS6099.1_ex1_8:37823440-37823463:+_5-1	ADRB3	1341	507	1341	367	1341	1071	759	459	892	440	892	3894	765	543
ADRB3_CCDS6099.1_ex1_8:37823468-37823491:+_5-2	ADRB3	639	302	639	263	639	126	304	752	339	1	339	232	153	585
ADRB3_CCDS6099.1_ex1_8:37823542-37823565:+_5-3	ADRB3	586	465	586	0	586	0	227	1	429	177	429	0	439	0
ADRB3_CCDS6099.1_ex1_8:37823593-37823616:-_5-4	ADRB3	717	253	717	227	717	333	319	1	441	0	441	332	312	151
ADRB3_CCDS6099.1_ex1_8:37823750-37823773:+_5-5	ADRB3	218	0	218	1	218	85	212	0	294	198	294	0	106	0
ADRBK1_CCDS8156.1_ex10_11:67049395-67049418:-_5-5	ADRBK1	245	1	245	0	245	0	98	2	131	218	131	0	179	0
ADRBK1_CCDS8156.1_ex3_11:67046947-67046970:+_5-1	ADRBK1	164	0	164	0	164	0	126	0	97	279	97	0	170	0
ADRBK1_CCDS8156.1_ex5_11:67047335-67047358:-_5-2	ADRBK1	555	584	555	698	555	0	369	1039	331	448	331	0	277	0
ADRBK1_CCDS8156.1_ex6_11:67048198-67048221:-_5-3	ADRBK1	440	758	440	397	440	0	279	739	368	1526	368	211	305	0
ADRBK1_CCDS8156.1_ex7_11:67048586-67048609:+_5-4	ADRBK1	2001	803	2001	412	2001	965	797	2	1344	1412	1344	8796	965	845
ADRBK2_CCDS13832.1_ex1_22:26000339-26000362:-_5-1	ADRBK2	385	0	385	2	385	399	190	2	395	480	395	428	136	0
ADRBK2_CCDS13832.1_ex10_22:26083499-26083522:-_5-4	ADRBK2	512	0	512	850	512	848	235	0	237	1345	237	0	192	766
ADRBK2_CCDS13832.1_ex10_22:26083522-26083545:-_5-5	ADRBK2	414	0	414	1	414	0	161	0	292	1	292	1156	238	681
ADRBK2_CCDS13832.1_ex3_22:26057577-26057600:-_5-2	ADRBK2	400	344	400	1	400	74	518	1364	566	941	566	1305	300	0
ADRBK2_CCDS13832.1_ex7_22:26070424-26070447:+_5-3	ADRBK2	222	0	222	1	222	223	252	0	344	147	344	0	131	0
ADRM1_CCDS13496.1_ex0_20:60878740-60878763:+_5-1	ADRM1	210	0	210	339	210	0	172	0	304	420	304	1253	123	0
ADRM1_CCDS13496.1_ex0_20:60878809-60878832:+_5-2	ADRM1	131	0	131	331	131	0	139	1	118	0	118	1234	92	3281
ADRM1_CCDS13496.1_ex1_20:60879532-60879555:+_5-3	ADRM1	247	0	247	284	247	344	152	0	219	0	219	315	246	302
ADRM1_CCDS13496.1_ex1_20:60879568-60879591:-_5-4	ADRM1	879	58	879	204	879	2013	1038	3	1125	2100	1125	856	1077	311
ADRM1_CCDS13496.1_ex3_20:60881759-60881782:+_5-5	ADRM1	1772	1358	1772	775	1772	3	816	2313	1104	681	1104	0	728	0
ADSL_CCDS14001.1_ex0_22:40742659-40742682:+_5-1	ADSL	0	0	0	1	0	0	34	0	15	0	15	0	21	0
ADSL_CCDS14001.1_ex3_22:40750255-40750278:-_5-2	ADSL	17	0	17	0	17	0	6	0	0	0	0	0	12	0
ADSL_CCDS14001.1_ex3_22:40750276-40750299:-_5-3	ADSL	0	0	0	0	0	0	11	0	8	0	8	0	41	0
ADSL_CCDS14001.1_ex3_22:40750297-40750320:-_5-4	ADSL	56	0	56	0	56	64	18	1	79	1	79	0	107	0
ADSL_CCDS14001.1_ex4_22:40754960-40754983:+_5-5	ADSL	10	1	10	1	10	1105	8	0	62	287	62	0	223	0
ADSS_CCDS1624.1_ex10_1:244600167-244600190:-_5-3	ADSS	0	0	0	0	0	0	0	0	0	0	0	0	25	0
ADSS_CCDS1624.1_ex11_1:244600984-244601007:+_5-4	ADSS	12	0	12	0	12	0	15	0	7	0	7	0	34	0
ADSS_CCDS1624.1_ex12_1:244614987-244615010:-_5-5	ADSS	0	0	0	0	0	0	0	0	14	0	14	0	0	0
ADSS_CCDS1624.1_ex7_1:244587312-244587335:+_5-1	ADSS	0	210	0	179	0	0	2	0	0	0	0	0	29	0
ADSS_CCDS1624.1_ex9_1:244595883-244595906:-_5-2	ADSS	514	0	514	0	514	1	170	468	314	692	314	0	147	0
ADSSL1_CCDS9990.1_ex1_14:105201350-105201373:+_5-1	ADSSL1	339	498	339	76	339	290	423	290	404	681	404	178	351	0
ADSSL1_CCDS9990.1_ex1_14:105201438-105201461:-_5-2	ADSSL1	1693	567	1693	56	1693	667	811	1	1038	313	1038	4640	490	617
ADSSL1_CCDS9990.1_ex3_14:105205706-105205729:-_5-3	ADSSL1	137	0	137	0	137	0	79	0	153	0	153	0	83	0
ADSSL1_CCDS9990.1_ex4_14:105206081-105206104:+_5-4	ADSSL1	348	0	348	182	348	0	215	506	317	134	317	0	161	0
ADSSL1_CCDS9990.1_ex5_14:105206935-105206958:+_5-5	ADSSL1	161	0	161	361	161	0	154	0	51	292	51	0	102	356
ADTRP_CCDS4521.1_ex3_6:11766562-11766585:+_5-1	ADTRP	123	0	123	0	123	0	136	0	54	0	54	0	25	0
ADTRP_CCDS4521.1_ex4_6:11768470-11768493:+_5-2	ADTRP	246	0	246	0	246	0	206	0	180	173	180	4044	263	0
ADTRP_CCDS4521.1_ex4_6:11768498-11768521:-_5-3	ADTRP	1099	30	1099	579	1099	345	519	1	635	1249	635	290	553	519
ADTRP_CCDS4521.1_ex4_6:11768591-11768614:-_5-4	ADTRP	364	1	364	771	364	399	272	0	373	0	373	0	192	0
ADTRP_CCDS4521.1_ex5_6:11778863-11778886:-_5-5	ADTRP	470	0	470	2	470	56	212	598	625	732	625	1368	283	0
AEBP1_CCDS5476.1_ex0_7:44144360-44144383:+_5-1	AEBP1	159	0	159	199	159	708	132	0	122	0	122	0	283	0
AEBP1_CCDS5476.1_ex0_7:44144447-44144470:-_5-2	AEBP1	1549	677	1549	768	1549	460	859	206	826	1899	826	581	434	490
AEBP1_CCDS5476.1_ex10_7:44149887-44149910:-_5-5	AEBP1	273	235	273	0	273	0	354	0	267	1116	267	936	269	0
AEBP1_CCDS5476.1_ex2_7:44147037-44147060:+_5-3	AEBP1	274	347	274	340	274	1439	96	1	202	146	202	680	83	0
AEBP1_CCDS5476.1_ex3_7:44147260-44147283:+_5-4	AEBP1	365	0	365	1	365	160	251	1001	520	2	520	1	290	998
AEBP2_CCDS44841.1_ex1_12:19615569-19615592:-_5-1	AEBP2	360	569	360	1	360	348	225	479	125	105	125	540	224	273
AEBP2_CCDS44841.1_ex1_12:19615584-19615607:+_5-2	AEBP2	228	63	228	0	228	395	142	1	361	0	361	808	251	1
AEBP2_CCDS44841.1_ex1_12:19615615-19615638:+_5-3	AEBP2	94	0	94	0	94	0	26	0	31	0	31	0	65	0
AEBP2_CCDS44841.1_ex2_12:19626223-19626246:-_5-4	AEBP2	508	0	508	2	508	0	224	0	245	388	245	0	138	0
AEBP2_CCDS44841.1_ex3_12:19646794-19646817:-_5-5	AEBP2	894	122	894	492	894	0	527	0	492	699	492	0	409	258
AEN_CCDS10344.1_ex0_15:89169633-89169656:-_5-1	AEN	276	0	276	0	276	0	173	0	254	1	254	0	189	0
AEN_CCDS10344.1_ex0_15:89169804-89169827:-_5-2	AEN	1654	375	1654	435	1654	954	1142	502	1316	1454	1316	1777	874	1212
AEN_CCDS10344.1_ex0_15:89169829-89169852:-_5-3	AEN	499	275	499	2	499	0	379	0	386	369	386	0	128	0
AEN_CCDS10344.1_ex0_15:89169894-89169917:-_5-4	AEN	881	1566	881	1056	881	345	424	3	791	1089	791	276	613	1
AEN_CCDS10344.1_ex1_15:89172542-89172565:-_5-5	AEN	471	395	471	409	471	2275	135	802	526	2	526	0	367	327
AES_CCDS12101.1_ex1_19:3054123-3054146:+_5-1	AES	253	395	253	331	253	1	231	1	333	0	333	0	355	0
AES_CCDS12101.1_ex2_19:3055684-3055707:-_5-2	AES	346	0	346	0	346	0	205	1	104	322	104	611	124	817
AES_CCDS12101.1_ex2_19:3055697-3055720:-_5-3	AES	88	0	88	0	88	0	88	657	98	200	98	0	117	0
AES_CCDS12101.1_ex4_19:3057723-3057746:+_5-4	AES	795	31	795	2	795	360	309	0	669	2	669	0	583	0
AES_CCDS12101.1_ex5_19:3061186-3061209:+_5-5	AES	1046	0	1046	87	1046	269	728	1692	933	1300	933	2483	619	331
AFAP1_CCDS3397.1_ex11_4:7840309-7840332:-_5-3	AFAP1	305	0	305	0	305	3	244	0	222	0	222	0	196	599
AFAP1_CCDS3397.1_ex12_4:7845045-7845068:+_5-4	AFAP1	435	0	435	137	435	369	306	0	206	0	206	0	192	681
AFAP1_CCDS3397.1_ex13_4:7857244-7857267:+_5-5	AFAP1	278	0	278	302	278	0	191	1	395	356	395	0	189	0
AFAP1_CCDS3397.1_ex7_4:7802348-7802371:-_5-1	AFAP1	1250	349	1250	607	1250	1715	766	599	1054	0	1054	1854	914	0
AFAP1_CCDS3397.1_ex8_4:7811327-7811350:+_5-2	AFAP1	890	0	890	287	890	509	518	2	684	1102	684	1056	428	632
AFAP1L1_CCDS34274.1_ex3_5:148680777-148680800:-_5-1	AFAP1L1	618	0	618	660	618	788	369	140	430	195	430	1277	321	0
AFAP1L1_CCDS34274.1_ex5_5:148685878-148685901:-_5-2	AFAP1L1	242	0	242	823	242	0	144	0	153	778	153	0	216	0
AFAP1L1_CCDS34274.1_ex7_5:148689545-148689568:-_5-3	AFAP1L1	588	899	588	2	588	0	188	0	477	739	477	0	256	559
AFAP1L1_CCDS34274.1_ex7_5:148689630-148689653:-_5-4	AFAP1L1	201	0	201	0	201	0	66	0	224	0	224	0	180	0
AFAP1L1_CCDS34274.1_ex9_5:148695403-148695426:+_5-5	AFAP1L1	869	454	869	0	869	59	609	2	580	913	580	0	584	0
AFAP1L2_CCDS31286.1_ex10_10:116068233-116068256:+_5-1	AFAP1L2	1229	1	1229	913	1229	493	813	2217	1270	1749	1270	2098	652	0
AFAP1L2_CCDS31286.1_ex11_10:116070121-116070144:+_5-2	AFAP1L2	605	0	605	149	605	1	473	1	495	607	495	675	315	0
AFAP1L2_CCDS31286.1_ex11_10:116070167-116070190:-_5-3	AFAP1L2	746	106	746	501	746	422	473	577	443	107	443	0	794	0
AFAP1L2_CCDS31286.1_ex13_10:116075431-116075454:+_5-4	AFAP1L2	1063	509	1063	0	1063	1230	506	1316	668	192	668	440	303	1
AFAP1L2_CCDS31286.1_ex17_10:116100364-116100387:+_5-5	AFAP1L2	122	224	122	128	122	0	162	0	127	0	127	0	89	0
AFF1_CCDS3616.1_ex10_4:88035619-88035642:+_5-5	AFF1	489	388	489	345	489	352	242	1	274	331	274	0	283	9
AFF1_CCDS3616.1_ex2_4:87968362-87968385:+_5-1	AFF1	1063	1124	1063	732	1063	788	544	391	835	852	835	1103	622	423
AFF1_CCDS3616.1_ex2_4:87968576-87968599:-_5-2	AFF1	707	264	707	1	707	718	394	681	647	1369	647	0	397	1494
AFF1_CCDS3616.1_ex2_4:87968641-87968664:-_5-3	AFF1	495	0	495	241	495	540	291	0	615	121	615	0	205	364
AFF1_CCDS3616.1_ex9_4:88029455-88029478:-_5-4	AFF1	319	851	319	1	319	0	316	1	431	206	431	0	315	386
AFF2_CCDS14684.1_ex10_X:148037361-148037384:-_5-3	AFF2	1079	546	1079	0	1079	844	397	1005	933	156	933	707	728	0
AFF2_CCDS14684.1_ex10_X:148037432-148037455:+_5-4	AFF2	180	0	180	0	180	326	81	0	82	0	82	422	28	0
AFF2_CCDS14684.1_ex10_X:148037505-148037528:-_5-5	AFF2	557	0	557	418	557	631	554	811	451	581	451	0	539	0
AFF2_CCDS14684.1_ex5_X:147924507-147924530:-_5-1	AFF2	114	223	114	1	114	0	51	0	72	0	72	0	110	0
AFF2_CCDS14684.1_ex7_X:147967498-147967521:-_5-2	AFF2	762	0	762	163	762	1	158	1	270	219	270	1270	219	1184
AFF3_CCDS33258.1_ex10_2:100210570-100210593:+_5-1	AFF3	401	128	401	1	401	155	311	157	358	0	358	0	384	0
AFF3_CCDS33258.1_ex10_2:100210724-100210747:-_5-2	AFF3	219	833	219	0	219	103	141	1	145	259	145	0	257	1
AFF3_CCDS33258.1_ex11_2:100217950-100217973:+_5-3	AFF3	397	455	397	1	397	639	206	0	210	551	210	0	503	0
AFF3_CCDS33258.1_ex18_2:100623253-100623276:+_5-4	AFF3	439	1123	439	63	439	260	432	3	297	0	297	1950	437	1749
AFF3_CCDS33258.1_ex19_2:100623709-100623732:+_5-5	AFF3	158	97	158	0	158	129	154	0	195	0	195	0	134	0
AFF4_CCDS4164.1_ex10_5:132232732-132232755:-_5-1	AFF4	438	457	438	172	438	0	204	2	283	0	283	1279	198	0
AFF4_CCDS4164.1_ex12_5:132234809-132234832:-_5-2	AFF4	263	0	263	0	263	0	121	0	149	208	149	0	83	0
AFF4_CCDS4164.1_ex16_5:132262855-132262878:+_5-3	AFF4	43	0	43	0	43	0	15	0	21	0	21	0	21	0
AFF4_CCDS4164.1_ex18_5:132269970-132269993:+_5-4	AFF4	851	153	851	938	851	901	523	740	478	557	478	1858	543	0
AFF4_CCDS4164.1_ex18_5:132270095-132270118:-_5-5	AFF4	333	822	333	389	333	1119	239	2	270	520	270	1365	292	1
AFG3L2_CCDS11859.1_ex10_18:12359998-12360021:-_5-3	AFG3L2	47	0	47	1	47	132	28	0	33	668	33	0	36	0
AFG3L2_CCDS11859.1_ex11_18:12363799-12363822:-_5-4	AFG3L2	46	0	46	0	46	479	84	504	88	64	88	0	84	0
AFG3L2_CCDS11859.1_ex12_18:12367091-12367114:-_5-5	AFG3L2	175	468	175	0	175	0	156	0	124	0	124	0	167	0
AFG3L2_CCDS11859.1_ex8_18:12356731-12356754:+_5-1	AFG3L2	36	0	36	1	36	0	18	681	35	0	35	0	61	0
AFG3L2_CCDS11859.1_ex9_18:12358897-12358920:+_5-2	AFG3L2	184	211	184	707	184	167	175	586	121	0	121	467	138	2
AFM_CCDS3557.1_ex3_4:74351751-74351774:-_5-1	AFM	249	247	249	0	249	3	267	0	203	0	203	0	72	0
AFM_CCDS3557.1_ex4_4:74352743-74352766:+_5-2	AFM	655	234	655	344	655	503	498	1	287	375	287	0	343	440
AFM_CCDS3557.1_ex4_4:74352797-74352820:+_5-3	AFM	301	109	301	1	301	561	189	355	277	0	277	0	158	283
AFM_CCDS3557.1_ex6_4:74354454-74354477:+_5-4	AFM	277	0	277	1537	277	0	255	1142	174	383	174	0	118	183
AFM_CCDS3557.1_ex7_4:74357790-74357813:-_5-5	AFM	132	0	132	0	132	0	18	0	3	0	3	0	53	0
AFMID_CCDS32750.2_ex1_17:76187074-76187097:+_5-1	AFMID	511	1	511	129	511	302	429	0	454	2	454	303	248	338
AFMID_CCDS32750.2_ex2_17:76198621-76198644:+_5-2	AFMID	696	749	696	2	696	305	493	2	344	338	344	2164	222	590
AFMID_CCDS32750.2_ex2_17:76198664-76198687:-_5-3	AFMID	535	0	535	0	535	0	172	0	238	146	238	0	213	0
AFMID_CCDS32750.2_ex4_17:76200757-76200780:+_5-4	AFMID	1672	584	1672	1805	1672	783	1043	3	1305	613	1305	74	1051	371
AFMID_CCDS32750.2_ex4_17:76200786-76200809:-_5-5	AFMID	144	0	144	1	144	0	89	0	108	0	108	0	150	0
AFP_CCDS3556.1_ex2_4:74303981-74304004:-_5-1	AFP	26	0	26	0	26	0	0	0	0	0	0	0	1	280
AFP_CCDS3556.1_ex2_4:74304001-74304024:+_5-2	AFP	49	0	49	0	49	163	23	0	52	0	52	0	81	0
AFP_CCDS3556.1_ex3_4:74306444-74306467:-_5-3	AFP	292	733	292	0	292	0	152	0	119	0	119	0	149	0
AFP_CCDS3556.1_ex4_4:74308045-74308068:-_5-4	AFP	40	0	40	0	40	0	10	0	92	0	92	0	120	0
AFP_CCDS3556.1_ex6_4:74310784-74310807:-_5-5	AFP	593	0	593	0	593	547	273	0	472	2	472	0	238	0
AFTPH_CCDS1878.1_ex0_2:64778754-64778777:+_5-1	AFTPH	449	0	449	0	449	0	321	1	334	200	334	0	264	0
AFTPH_CCDS1878.1_ex0_2:64778970-64778993:+_5-2	AFTPH	766	0	766	1767	766	637	734	1638	800	2401	800	335	617	567
AFTPH_CCDS1878.1_ex0_2:64779139-64779162:+_5-3	AFTPH	70	0	70	0	70	0	49	0	58	0	58	0	1	0
AFTPH_CCDS1878.1_ex0_2:64779585-64779608:+_5-4	AFTPH	361	0	361	360	361	0	392	0	340	114	340	745	138	0
AFTPH_CCDS1878.1_ex0_2:64779946-64779969:-_5-5	AFTPH	90	0	90	0	90	0	47	0	115	208	115	0	37	0
AGA_CCDS3829.1_ex4_4:178358623-178358646:-_5-1	AGA	87	0	87	0	87	0	71	0	90	0	90	0	40	0
AGA_CCDS3829.1_ex6_4:178360728-178360751:-_5-2	AGA	275	166	275	134	275	0	200	3	222	2	222	0	54	0
AGA_CCDS3829.1_ex6_4:178360765-178360788:-_5-3	AGA	335	191	335	93	335	0	202	0	225	0	225	0	112	0
AGA_CCDS3829.1_ex7_4:178361558-178361581:-_5-4	AGA	456	651	456	0	456	222	200	543	201	0	201	0	228	0
AGA_CCDS3829.1_ex8_4:178363401-178363424:-_5-5	AGA	394	446	394	0	394	0	121	1	282	1	282	0	120	0
AGAP1_CCDS2514.1_ex1_2:236617820-236617843:+_5-1	AGAP1	766	365	766	0	766	1069	795	0	874	444	874	621	329	544
AGAP1_CCDS2514.1_ex4_2:236653334-236653357:+_5-2	AGAP1	1427	593	1427	1006	1427	505	843	139	931	1130	931	1955	689	478
AGAP1_CCDS2514.1_ex4_2:236653400-236653423:-_5-3	AGAP1	98	0	98	0	98	0	86	0	77	0	77	0	33	0
AGAP1_CCDS2514.1_ex5_2:236659000-236659023:+_5-4	AGAP1	826	0	826	718	826	676	737	1453	808	719	808	0	472	278
AGAP1_CCDS2514.1_ex5_2:236659018-236659041:+_5-5	AGAP1	634	323	634	106	634	508	509	252	558	134	558	0	234	438
AGAP2_CCDS44932.1_ex13_12:58126639-58126662:-_5-1	AGAP2	245	262	245	0	245	0	180	0	226	269	226	0	402	581
AGAP2_CCDS44932.1_ex13_12:58126694-58126717:+_5-2	AGAP2	411	0	411	1	411	616	377	0	233	0	233	772	342	1
AGAP2_CCDS44932.1_ex14_12:58127944-58127967:-_5-3	AGAP2	220	586	220	2	220	0	204	0	345	79	345	833	416	0
AGAP2_CCDS44932.1_ex15_12:58128124-58128147:-_5-4	AGAP2	354	193	354	836	354	305	132	0	250	932	250	471	297	465
AGAP2_CCDS44932.1_ex17_12:58129150-58129173:-_5-5	AGAP2	615	199	615	364	615	418	436	422	644	2	644	0	391	553
AGAP3_CCDS43681.1_ex1_7:150813913-150813936:-_9-1	AGAP3	164	0	164	1	164	0	53	0	112	2	112	0	41	0
AGAP3_CCDS43681.1_ex2_7:150814195-150814218:-_9-2	AGAP3	936	293	936	3	936	701	326	0	909	1095	909	774	394	450
AGAP3_CCDS43681.1_ex2_7:150814218-150814241:+_9-3	AGAP3	802	1447	802	919	802	132	572	1	741	1024	741	0	458	3
AGAP3_CCDS43681.1_ex5_7:150815316-150815339:-_9-4	AGAP3	690	760	690	166	690	1	589	0	640	630	640	1052	288	217
AGAP3_CCDS43681.1_ex5_7:150815353-150815376:-_9-5	AGAP3	412	0	412	240	412	0	432	1	455	538	455	529	218	0
AGAP3_CCDS43681.1_ex5_7:150815380-150815403:+_9-6	AGAP3	264	656	264	0	264	929	135	2	330	1318	330	0	224	0
AGAP3_CCDS43681.1_ex7_7:150817067-150817090:+_9-7	AGAP3	849	0	849	0	849	131	201	1	329	230	329	1337	360	0
AGAP3_CCDS43681.1_ex7_7:150817206-150817229:-_9-8	AGAP3	936	339	936	1824	936	0	687	1	795	273	795	0	421	0
AGAP3_CCDS43681.1_ex9_7:150825666-150825689:+_9-9	AGAP3	442	401	442	234	442	1	417	1	210	3	210	301	497	617
AGAP5_CCDS44439.1_ex7_10:75457302-75457325:-_2-2	AGAP5	331	2	331	0	331	231	198	2	446	0	446	383	151	2578
AGAP6_CCDS44397.1_ex7_10:51768708-51768731:-_5-3	AGAP6	50	1	50	1	50	0	47	1	254	187	254	0	687	0
AGAP6_CCDS44397.1_ex7_10:51768810-51768833:-_5-5	AGAP6	433	0	433	1	433	1	118	2	258	0	258	764	303	0
AGAP7_CCDS41524.1_ex0_10:51465576-51465599:+_1-1	AGAP7	160	0	160	0	160	0	215	0	154	195	154	0	53	0
AGBL1_CCDS58398.1_ex2_15:86702235-86702258:+_5-1	AGBL1	337	0	337	326	337	1	63	1	393	801	393	548	386	0
AGBL1_CCDS58398.1_ex4_15:86790990-86791013:+_5-2	AGBL1	722	651	722	0	722	340	416	823	574	606	574	2	445	0
AGBL1_CCDS58398.1_ex5_15:86800136-86800159:-_5-3	AGBL1	1063	105	1063	458	1063	750	592	3	855	1155	855	2244	416	1229
AGBL1_CCDS58398.1_ex8_15:86807925-86807948:-_5-4	AGBL1	99	0	99	411	99	0	98	0	106	0	106	0	42	0
AGBL1_CCDS58398.1_ex8_15:86808032-86808055:-_5-5	AGBL1	235	1	235	0	235	0	144	271	135	0	135	0	103	0
AGBL2_CCDS7944.1_ex9_11:47711907-47711930:+_5-1	AGBL2	1003	529	1003	4	1003	0	606	1400	636	982	636	11006	608	2711
AGBL2_CCDS7944.1_ex9_11:47712015-47712038:+_5-2	AGBL2	561	1	561	199	561	0	439	278	535	11	535	2656	346	1087
AGBL2_CCDS7944.1_ex9_11:47712121-47712144:-_5-3	AGBL2	775	197	775	1438	775	498	554	885	634	766	634	1354	389	1737
AGBL2_CCDS7944.1_ex9_11:47712210-47712233:+_5-4	AGBL2	201	0	201	0	201	324	83	2	105	154	105	591	43	0
AGBL2_CCDS7944.1_ex9_11:47712364-47712387:+_5-5	AGBL2	592	1095	592	734	592	574	381	4	626	1435	626	3112	482	1
AGBL3_CCDS47718.1_ex2_7:134678268-134678291:-_5-1	AGBL3	453	0	453	190	453	296	144	0	441	424	441	178	216	0
AGBL3_CCDS47718.1_ex3_7:134701825-134701848:-_5-2	AGBL3	195	0	195	234	195	0	119	1	134	331	134	0	129	321
AGBL3_CCDS47718.1_ex5_7:134718972-134718995:+_5-3	AGBL3	243	0	243	780	243	0	81	0	105	0	105	1373	253	0
AGBL3_CCDS47718.1_ex5_7:134719032-134719055:+_5-4	AGBL3	475	0	475	183	475	0	201	1	404	1225	404	944	195	0
AGBL3_CCDS47718.1_ex5_7:134719649-134719672:+_5-5	AGBL3	220	0	220	1	220	401	246	1	345	163	345	0	337	582
AGBL4_CCDS44137.1_ex10_1:49711452-49711475:+_5-3	AGBL4	203	119	203	0	203	0	57	0	242	0	242	200	138	0
AGBL4_CCDS44137.1_ex11_1:50163020-50163043:-_5-4	AGBL4	611	91	611	84	611	2	510	4	852	358	852	0	373	0
AGBL4_CCDS44137.1_ex11_1:50163049-50163072:-_5-5	AGBL4	72	0	72	293	72	0	94	0	97	0	97	954	60	0
AGBL4_CCDS44137.1_ex7_1:49128851-49128874:-_5-1	AGBL4	458	0	458	1	458	187	350	2	421	1	421	0	142	343
AGBL4_CCDS44137.1_ex8_1:49332861-49332884:-_5-2	AGBL4	474	0	474	1	474	2	235	1	421	692	421	844	229	0
AGBL5_CCDS1732.3_ex1_2:27276402-27276425:-_5-1	AGBL5	833	103	833	2	833	1108	448	617	544	87	544	883	459	97
AGBL5_CCDS1732.3_ex2_2:27276797-27276820:+_5-2	AGBL5	652	507	652	1	652	925	302	1	388	272	388	467	308	0
AGBL5_CCDS1732.3_ex3_2:27277644-27277667:-_5-3	AGBL5	411	0	411	532	411	1902	238	0	585	484	585	0	221	0
AGBL5_CCDS1732.3_ex4_2:27278019-27278042:-_5-4	AGBL5	1652	144	1652	1299	1652	968	682	1	1251	432	1251	1	852	495
AGBL5_CCDS1732.3_ex4_2:27278106-27278129:-_5-5	AGBL5	596	403	596	302	596	144	407	178	577	484	577	2013	338	352
AGER_CCDS4746.1_ex6_6:32150887-32150910:+_5-1	AGER	771	0	771	277	771	192	355	434	516	0	516	1	380	1
AGER_CCDS4746.1_ex8_6:32151325-32151348:+_5-2	AGER	843	277	843	746	843	657	210	1522	474	242	474	0	249	550
AGER_CCDS4746.1_ex8_6:32151409-32151432:+_5-3	AGER	1073	232	1073	103	1073	474	666	1	581	357	581	914	833	0
AGER_CCDS4746.1_ex8_6:32151454-32151477:+_5-4	AGER	546	286	546	88	546	737	397	0	308	0	308	0	353	815
AGER_CCDS4746.1_ex9_6:32151668-32151691:-_5-5	AGER	397	291	397	0	397	887	414	508	335	1075	335	581	387	0
AGFG1_CCDS2467.1_ex0_2:228337249-228337272:-_5-1	AGFG1	710	370	710	308	710	841	672	413	611	1572	611	543	321	682
AGFG1_CCDS2467.1_ex3_2:228388604-228388627:+_5-2	AGFG1	158	0	158	0	158	0	104	0	139	0	139	0	60	0
AGFG1_CCDS2467.1_ex4_2:228389481-228389504:+_5-3	AGFG1	304	0	304	0	304	0	211	0	213	324	213	0	42	0
AGFG1_CCDS2467.1_ex4_2:228389592-228389615:-_5-4	AGFG1	304	0	304	0	304	1	32	0	37	0	37	1447	92	0
AGFG1_CCDS2467.1_ex6_2:228398386-228398409:+_5-5	AGFG1	290	89	290	1003	290	274	107	798	278	0	278	0	38	0
AGFG2_CCDS5697.1_ex0_7:100137121-100137144:+_5-1	AGFG2	609	1	609	656	609	467	435	1	506	226	506	1579	331	700
AGFG2_CCDS5697.1_ex1_7:100146458-100146481:-_5-2	AGFG2	614	266	614	0	614	460	366	123	250	0	250	0	269	1606
AGFG2_CCDS5697.1_ex1_7:100146516-100146539:+_5-3	AGFG2	412	0	412	325	412	5	336	1	438	1099	438	781	410	0
AGFG2_CCDS5697.1_ex3_7:100151059-100151082:-_5-4	AGFG2	4	0	4	0	4	0	8	0	0	0	0	0	11	0
AGFG2_CCDS5697.1_ex4_7:100151726-100151749:+_5-5	AGFG2	690	0	690	536	690	403	390	1	572	580	572	2483	246	664
AGGF1_CCDS4035.1_ex1_5:76330251-76330274:+_5-1	AGGF1	97	0	97	0	97	0	101	521	90	0	90	0	61	0
AGGF1_CCDS4035.1_ex2_5:76331501-76331524:-_5-2	AGGF1	255	130	255	1	255	287	326	266	176	156	176	0	271	663
AGGF1_CCDS4035.1_ex4_5:76335364-76335387:+_5-3	AGGF1	279	1	279	471	279	1	209	0	188	236	188	0	164	0
AGGF1_CCDS4035.1_ex4_5:76335451-76335474:-_5-4	AGGF1	97	0	97	3	97	0	48	1	119	2	119	1156	23	0
AGGF1_CCDS4035.1_ex5_5:76342206-76342229:+_5-5	AGGF1	321	0	321	791	321	3	188	2	313	1	313	0	153	0
AGK_CCDS5865.1_ex3_7:141301036-141301059:-_5-1	AGK	105	0	105	1	105	0	105	0	67	0	67	0	93	1
AGK_CCDS5865.1_ex5_7:141313956-141313979:+_5-2	AGK	137	0	137	0	137	373	104	0	152	558	152	0	135	1389
AGK_CCDS5865.1_ex6_7:141315303-141315326:-_5-3	AGK	544	782	544	304	544	0	318	1	341	296	341	750	413	0
AGK_CCDS5865.1_ex6_7:141315330-141315353:+_5-4	AGK	228	0	228	482	228	1	134	658	241	192	241	0	151	0
AGK_CCDS5865.1_ex8_7:141333724-141333747:+_5-5	AGK	428	2100	428	164	428	0	148	858	205	0	205	491	340	0
AGL_CCDS759.1_ex10_1:100343251-100343274:+_5-1	AGL	105	0	105	1	105	1	35	0	93	0	93	0	57	0
AGL_CCDS759.1_ex10_1:100343366-100343389:-_5-2	AGL	161	0	161	1	161	314	163	0	166	0	166	0	224	0
AGL_CCDS759.1_ex12_1:100346219-100346242:+_5-3	AGL	98	0	98	0	98	0	122	0	103	381	103	0	96	0
AGL_CCDS759.1_ex12_1:100346307-100346330:-_5-4	AGL	26	0	26	0	26	0	23	0	10	0	10	0	1	0
AGL_CCDS759.1_ex14_1:100346863-100346886:+_5-5	AGL	183	0	183	0	183	477	43	1	39	413	39	0	69	0
AGMAT_CCDS160.1_ex4_1:15906590-15906613:+_5-1	AGMAT	275	0	275	0	275	0	236	402	218	141	218	0	92	0
AGMAT_CCDS160.1_ex5_1:15909786-15909809:+_5-2	AGMAT	212	324	212	268	212	153	399	0	532	0	532	0	210	0
AGMAT_CCDS160.1_ex5_1:15909825-15909848:-_5-3	AGMAT	523	54	523	487	523	0	282	0	533	461	533	665	450	1
AGMAT_CCDS160.1_ex5_1:15909868-15909891:-_5-4	AGMAT	1095	1758	1095	150	1095	888	375	0	548	1032	548	0	535	262
AGMAT_CCDS160.1_ex6_1:15911300-15911323:+_5-5	AGMAT	1099	751	1099	147	1099	259	517	1	446	1	446	0	270	313
AGMO_CCDS34604.1_ex10_7:15584395-15584418:-_5-1	AGMO	1051	289	1051	147	1051	275	495	836	558	386	558	0	426	0
AGMO_CCDS34604.1_ex10_7:15584415-15584438:-_5-2	AGMO	420	0	420	402	420	0	164	0	436	675	436	0	176	0
AGMO_CCDS34604.1_ex11_7:15599786-15599809:-_5-3	AGMO	480	795	480	716	480	309	285	3	433	469	433	553	185	0
AGMO_CCDS34604.1_ex11_7:15599804-15599827:+_5-4	AGMO	601	0	601	1	601	2918	495	1	545	819	545	0	202	7106
AGMO_CCDS34604.1_ex11_7:15599845-15599868:-_5-5	AGMO	1261	1163	1261	331	1261	1594	915	6	617	0	617	1454	378	0
AGO1_CCDS398.1_ex1_1:36354151-36354174:+_5-1	AGO1	202	0	202	0	202	1	98	0	258	0	258	930	189	0
AGO1_CCDS398.1_ex2_1:36358261-36358284:-_5-2	AGO1	867	253	867	990	867	380	450	6	645	0	645	2456	650	137
AGO1_CCDS398.1_ex5_1:36359727-36359750:-_5-3	AGO1	214	597	214	121	214	1150	131	841	371	830	371	0	197	0
AGO1_CCDS398.1_ex8_1:36367124-36367147:+_5-4	AGO1	160	0	160	2	160	0	183	0	129	0	129	0	233	376
AGO1_CCDS398.1_ex9_1:36367647-36367670:-_5-5	AGO1	642	597	642	1210	642	636	512	1	709	645	709	1014	519	184
AGO2_CCDS55279.1_ex10_8:141567216-141567239:-_5-3	AGO2	415	249	415	195	415	1	206	0	199	197	199	651	183	1
AGO2_CCDS55279.1_ex14_8:141572593-141572616:+_5-4	AGO2	251	0	251	155	251	2	96	0	145	1	145	958	159	981
AGO2_CCDS55279.1_ex14_8:141572640-141572663:+_5-5	AGO2	1460	0	1460	1064	1460	244	1074	731	1517	319	1517	3513	635	1060
AGO2_CCDS55279.1_ex8_8:141566067-141566090:+_5-1	AGO2	226	0	226	0	226	0	160	0	248	104	248	816	106	0
AGO2_CCDS55279.1_ex9_8:141566301-141566324:+_5-2	AGO2	850	1210	850	270	850	1	752	626	787	900	787	0	664	775
AGO3_CCDS399.1_ex6_1:36474335-36474358:+_5-1	AGO3	72	113	72	1	72	0	209	0	128	345	128	452	81	1709
AGO3_CCDS399.1_ex7_1:36474509-36474532:+_5-2	AGO3	62	0	62	0	62	0	71	0	42	0	42	1	29	1
AGO3_CCDS399.1_ex8_1:36475158-36475181:+_5-3	AGO3	77	0	77	0	77	470	27	0	118	0	118	0	90	0
AGO3_CCDS399.1_ex9_1:36479323-36479346:+_5-4	AGO3	481	1	481	6	481	3	352	0	334	906	334	0	157	1
AGO3_CCDS399.1_ex9_1:36479337-36479360:-_5-5	AGO3	142	271	142	138	142	0	128	1	259	0	259	466	172	661
AGO4_CCDS397.1_ex2_1:36288502-36288525:+_5-1	AGO4	1198	593	1198	1	1198	3	713	349	700	527	700	531	674	403
[truncated: 88,710 more rows]
