# Supplementary material for: Genome-scale identification of cellular pathways required for cell surface recognition
Source: Genome Res. 2018 Sep;28(9):1372–82. doi: 10.1101/gr.231183.117 (PMC6120632; doi:10.1101/gr.231183.117)
Supplement: Supplemental Material [file supp_gr.231183.117_Supplemental_DataS1.zip › Supplementary Data1/Day14_GYPA_HEL.gene_summary.txt]

id	num	neg|score	neg|p-value	neg|fdr	neg|rank	neg|goodsgrna	neg|lfc	pos|score	pos|p-value	pos|fdr	pos|rank	pos|goodsgrna	pos|lfc
SHISA9	5	2.1421e-07	1.9242e-06	0.034653	1	5	-9.4519	1.0	1.0	1.0	18009	0	-9.4519
TCF15	5	1.3622e-06	7.9718e-06	0.064356	2	5	-9.394	0.99948	0.99947	1.0	17987	0	-9.394
PCDH19	5	2.2737e-06	1.0721e-05	0.064356	3	5	-9.2751	0.99985	0.99985	1.0	18003	0	-9.2751
FMN2	5	1.2033e-05	5.6902e-05	0.256188	4	5	-8.3928	0.99999	0.99999	1.0	18008	0	-8.3928
CRELD1	5	2.756e-05	0.00012727	0.458416	5	4	-8.3777	0.941	0.94108	1.0	16852	0	-8.3777
ONECUT1	5	5.1839e-05	0.00024438	0.488074	6	4	-8.4811	0.12421	0.20687	0.988179	3733	1	-8.4811
TMEM140	5	5.3146e-05	0.00024878	0.488074	7	5	-8.9405	0.99664	0.99662	1.0	17911	0	-8.9405
PRRX2	5	5.8768e-05	0.00027407	0.488074	8	3	-8.3948	0.75433	0.75493	0.988179	13513	0	-8.3948
MEI1	5	6.2656e-05	0.00029441	0.488074	9	5	-8.5577	0.99977	0.99978	1.0	17998	0	-8.5577
ZSWIM6	5	6.5081e-05	0.0003043	0.488074	10	3	-8.4734	0.95942	0.95943	1.0	17166	0	-8.4734
SAYSD1	5	7.3835e-05	0.00034279	0.488074	11	5	-8.9009	0.9961	0.99607	1.0	17896	0	-8.9009
TRAPPC12	5	7.9582e-05	0.00037303	0.488074	12	3	-7.3251	0.31427	0.38874	0.988179	6951	1	-7.3251
GPD2	5	8.2679e-05	0.00038897	0.488074	13	4	-8.1649	0.83196	0.83233	1.0	14914	0	-8.1649
LRRC38	5	8.7927e-05	0.00041316	0.488074	14	4	-8.7758	0.55107	0.56055	0.988179	10052	1	-8.7758
C9orf62	5	9.5386e-05	0.00044725	0.488074	15	4	-7.8955	0.11084	0.18982	0.988179	3449	1	-7.8955
LPAR2	5	9.8912e-05	0.00046319	0.488074	16	5	-8.7625	0.9999	0.99991	1.0	18007	0	-8.7625
NUPR1L	5	0.00010121	0.00047858	0.488074	17	3	-2.839	0.27193	0.3625	0.988179	6476	1	-2.839
RAB30	5	0.00010703	0.00050497	0.488074	18	5	-8.3359	0.99989	0.9999	1.0	18006	0	-8.3359
DCAF13	5	0.00011522	0.00054456	0.488074	19	5	-8.5883	0.99988	0.99989	1.0	18005	0	-8.5883
NOTCH3	5	0.0001207	0.000566	0.488074	20	5	-8.8393	0.9983	0.9983	1.0	17951	0	-8.8393
STRC	5	0.00012218	0.00056985	0.488074	21	5	-7.9745	0.98971	0.98968	1.0	17752	0	-7.9745
KRT16	4	0.00012764	0.00059624	0.488074	22	4	-8.6571	0.99987	0.99988	1.0	18004	0	-8.6571
DDR1	5	0.0001378	0.00063747	0.499139	23	3	-6.6015	0.47083	0.49652	0.988179	8921	1	-6.6015
TLN2	5	0.00016392	0.00077821	0.559251	24	5	-8.6679	0.99984	0.99984	1.0	18002	0	-8.6679
KBTBD11	5	0.00016562	0.00078591	0.559251	25	5	-8.5189	0.99298	0.99296	1.0	17829	0	-8.5189
LDLRAD4	5	0.00017724	0.00083759	0.559251	26	4	-8.9236	0.67638	0.67783	0.988179	12163	0	-8.9236
C3	5	0.00018988	0.00089092	0.559251	27	4	-8.1015	0.93766	0.93774	1.0	16798	0	-8.1015
YWHAH	5	0.00019291	0.00090686	0.559251	28	2	-5.5601	0.1064	0.18421	0.988179	3346	2	-5.5601
GPR62	5	0.00019422	0.00091236	0.559251	29	5	-8.6679	0.99981	0.99982	1.0	18001	0	-8.6679
SHE	5	0.00020246	0.00095854	0.559251	30	5	-9.2551	0.98875	0.98869	1.0	17727	0	-9.2551
DEGS2	5	0.00020547	0.00097284	0.559251	31	5	-8.8777	0.99979	0.99981	1.0	18000	0	-8.8777
ZNF837	5	0.00021132	0.00099373	0.559251	32	5	-8.2303	0.99979	0.9998	1.0	17999	0	-8.2303
ASMTL	5	0.00022751	0.001069	0.565123	33	4	-8.0424	0.88701	0.88733	1.0	15914	0	-8.0424
GRIN1	5	0.00024802	0.0011625	0.565123	34	2	-0.0031492	0.22476	0.33335	0.988179	5942	2	-0.0031492
IL11	8	0.00025452	0.0011905	0.565123	35	7	-8.1674	0.98693	0.98684	1.0	17679	0	-8.1674
KCNJ4	5	0.00025486	0.0011922	0.565123	36	5	-8.3133	0.99975	0.99976	1.0	17997	0	-8.3133
WRNIP1	5	0.00026901	0.0012549	0.565123	37	5	-7.788	0.99948	0.99947	1.0	17986	0	-7.788
TMEM88B	5	0.00029037	0.0013599	0.565123	38	4	-9.1432	0.23822	0.34216	0.988179	6103	1	-9.1432
C11orf35	5	0.00029253	0.0013687	0.565123	39	5	-8.198	0.99971	0.99971	1.0	17996	0	-8.198
SH2D6	5	0.00029253	0.0013687	0.565123	40	5	-7.2838	0.99971	0.99971	1.0	17995	0	-7.2838
MYO5A	5	0.00029692	0.0013879	0.565123	41	4	-8.2972	0.60935	0.61247	0.988179	10989	1	-8.2972
PABPC1L2B	3	0.00029729	0.0013885	0.565123	42	2	-9.6181	0.50389	0.52204	0.988179	9383	0	-9.6181
FAM211A	5	0.00030313	0.001416	0.565123	43	4	-7.353	0.79139	0.79205	1.0	14216	0	-7.353
CBLN2	5	0.00030485	0.0014204	0.565123	44	4	-8.1678	0.85531	0.85568	1.0	15354	0	-8.1678
PRLH	5	0.00030534	0.001422	0.565123	45	5	-8.3486	0.99969	0.9997	1.0	17994	0	-8.3486
DISP2	5	0.00032626	0.0015078	0.565123	46	4	-7.721	0.12376	0.20631	0.988179	3723	1	-7.721
BSDC1	5	0.00033197	0.0015353	0.565123	47	5	-8.3611	0.99967	0.99966	1.0	17993	0	-8.3611
CAPN5	5	0.00034758	0.0016166	0.565123	48	5	-8.6946	0.99889	0.99887	1.0	17966	0	-8.6946
MATN3	5	0.00035824	0.0016645	0.565123	49	2	-5.3204	0.66212	0.66377	0.988179	11926	0	-5.3204
PTF1A	5	0.00038818	0.0017992	0.565123	50	4	-8.678	0.75792	0.75851	0.988179	13575	0	-8.678
LARS2	5	0.00040399	0.0018668	0.565123	51	5	-8.2119	0.9996	0.99958	1.0	17992	0	-8.2119
NKX2-5	7	0.00040693	0.0018827	0.565123	52	6	-7.4186	0.094374	0.1687	0.982316	3087	1	-7.4186
ARIH2OS	5	0.00040889	0.0018871	0.565123	53	3	-8.5291	0.52349	0.53784	0.988179	9645	1	-8.5291
HIST1H4E	5	0.00041334	0.0019031	0.565123	54	2	-3.128	0.60392	0.60748	0.988179	10898	1	-3.128
TST	5	0.000414	0.0019055	0.565123	55	4	-8.78	0.62137	0.62379	0.988179	11206	1	-8.78
ADM	5	0.00041997	0.0019317	0.565123	56	5	-8.3769	0.99767	0.99765	1.0	17938	0	-8.3769
AQPEP	5	0.00043933	0.0020262	0.565123	57	5	-8.0965	0.99956	0.99954	1.0	17991	0	-8.0965
CTRC	5	0.00044367	0.002046	0.565123	58	4	-7.7101	0.30282	0.38162	0.988179	6821	1	-7.7101
TH	5	0.00044545	0.0020537	0.565123	59	5	-8.2027	0.99955	0.99954	1.0	17990	0	-8.2027
FOXP3	5	0.00044862	0.0020696	0.565123	60	4	-8.6544	0.77593	0.7767	0.988179	14029	0	-8.6544
PLBD2	5	0.00045215	0.0020839	0.565123	61	4	-9.148	0.84728	0.84764	1.0	15213	0	-9.148
BEST2	5	0.00045301	0.0020883	0.565123	62	5	-8.8333	0.99278	0.99276	1.0	17825	0	-8.8333
ROBO1	5	0.00046844	0.0021527	0.565123	63	3	-6.0567	0.92815	0.92824	1.0	16626	0	-6.0567
CPEB3	5	0.00047392	0.0021785	0.565123	64	3	-7.3128	0.21225	0.31773	0.988179	5666	1	-7.3128
C7orf57	5	0.0004762	0.0021857	0.565123	65	5	-8.6373	0.99952	0.99951	1.0	17989	0	-8.6373
C16orf91	5	0.00048217	0.0022126	0.565123	66	5	-8.454	0.99952	0.9995	1.0	17988	0	-8.454
NRROS	5	0.00048778	0.0022335	0.565123	67	5	-8.651	0.99174	0.99174	1.0	17803	0	-8.651
RELB	5	0.00051156	0.0023231	0.565123	68	5	-9.131	0.97658	0.97648	1.0	17498	0	-9.131
ERBB3	5	0.00052354	0.0023742	0.565123	69	3	-8.0661	0.74905	0.74964	0.988179	13437	0	-8.0661
FOXC2	5	0.00052416	0.0023786	0.565123	70	3	-8.0941	0.61824	0.62083	0.988179	11139	1	-8.0941
CEP72	5	0.00052442	0.0023808	0.565123	72	5	-7.8871	0.98425	0.98417	1.0	17629	0	-7.8871
JUP	5	0.00052442	0.0023808	0.565123	71	5	-8.6304	0.99752	0.99751	1.0	17936	0	-8.6304
EN2	5	0.0005284	0.0023995	0.565123	73	5	-8.5822	0.98798	0.98792	1.0	17705	0	-8.5822
SEMA3F	5	0.00053799	0.0024424	0.565123	74	5	-8.737	0.99883	0.99882	1.0	17964	0	-8.737
H1FNT	5	0.00054192	0.0024589	0.565123	75	5	-8.253	0.99946	0.99944	1.0	17985	0	-8.253
TRIM73	3	0.0005456	0.0024754	0.565123	76	1	0.2934	0.44343	0.47622	0.988179	8541	1	0.2934
TMEM64	5	0.00055479	0.0025051	0.565123	77	4	-7.531	0.95375	0.95376	1.0	17070	0	-7.531
MMP20	5	0.00055571	0.0025084	0.565123	78	3	-6.7539	0.5241	0.53835	0.988179	9650	1	-6.7539
BRSK2	5	0.00055846	0.0025194	0.565123	79	3	-6.5455	0.46604	0.4929	0.988179	8852	1	-6.5455
SLC4A3	5	0.00056107	0.0025337	0.565123	80	4	-8.62	0.76021	0.76081	0.988179	13615	0	-8.62
HIST3H2A	5	0.00057591	0.0025963	0.565123	81	4	-8.0769	0.057684	0.12076	0.974398	2228	1	-8.0769
L1CAM	5	0.00057864	0.0026123	0.565123	82	2	0.19367	0.21205	0.31747	0.988179	5660	2	0.19367
NKX2-4	5	0.00058306	0.0026332	0.565123	83	4	-8.6234	0.96478	0.9648	1.0	17264	0	-8.6234
DNM1	5	0.00058392	0.0026359	0.565123	84	4	-8.613	0.77593	0.7767	0.988179	14070	0	-8.613
VPS37D	5	0.00060752	0.0027508	0.579496	85	5	-8.0712	0.99939	0.99938	1.0	17984	0	-8.0712
FGF22	5	0.00061061	0.0027673	0.579496	86	4	-8.1678	0.71416	0.71506	0.988179	12827	0	-8.1678
SLC45A1	5	0.0006401	0.0028855	0.591584	87	4	-7.3697	0.15432	0.24503	0.988179	4415	1	-7.3697
HIST1H4J	3	0.00065451	0.0029372	0.591584	88	3	-9.4791	0.96305	0.96305	1.0	17236	0	-9.4791
IGLL5	5	0.00067435	0.0030175	0.591584	89	5	-8.606	0.99933	0.99932	1.0	17983	0	-8.606
AHI1	5	0.00068883	0.0030768	0.591584	90	3	-6.8458	0.68979	0.69108	0.988179	12392	0	-6.8458
JMJD7	5	0.00068921	0.003079	0.591584	91	5	-6.98	0.99931	0.9993	1.0	17982	0	-6.98
IFNL1	5	0.00070185	0.0031439	0.591584	92	5	-8.3401	0.9993	0.99929	1.0	17980	0	-8.3401
NPB	5	0.00070185	0.0031439	0.591584	93	5	-8.2621	0.9993	0.99929	1.0	17981	0	-8.2621
B4GALNT4	5	0.00070549	0.0031615	0.591584	94	4	-8.3424	0.55147	0.56089	0.988179	10059	1	-8.3424
KATNAL2	5	0.00070912	0.0031758	0.591584	95	4	-9.0838	0.74913	0.74972	0.988179	13438	0	-9.0838
LCE3B	5	0.00073659	0.0032869	0.591584	96	3	-8.0444	0.61066	0.61372	0.988179	11011	1	-8.0444
XIRP1	5	0.00074096	0.00331	0.591584	97	5	-7.9927	0.99926	0.99925	1.0	17979	0	-7.9927
RXRA	5	0.00074392	0.0033198	0.591584	98	4	-8.2885	0.67683	0.67827	0.988179	12172	0	-8.2885
ZNF628	5	0.0007458	0.0033303	0.591584	99	4	-9.0762	0.66711	0.66866	0.988179	11999	0	-9.0762
ENPP7	5	0.00074912	0.003349	0.591584	100	4	-7.5487	0.95987	0.95986	1.0	17167	0	-7.5487
CRYBB2	5	0.0007598	0.0034007	0.591584	101	5	-7.9873	0.99924	0.99923	1.0	17978	0	-7.9873
PTCHD2	5	0.00077073	0.0034589	0.591584	102	3	-2.0056	0.61931	0.62182	0.988179	11163	1	-2.0056
ADCY7	5	0.00077188	0.0034666	0.591584	103	3	-3.0701	0.48164	0.5048	0.988179	9074	1	-3.0701
SCFD2	5	0.000799	0.0035865	0.591584	104	4	-6.4377	0.36192	0.41966	0.988179	7508	1	-6.4377
NLRP12	5	0.00080193	0.0035986	0.591584	105	4	-8.6679	0.18935	0.289	0.988179	5176	1	-8.6679
TRIM56	5	0.00081032	0.0036349	0.591584	106	5	-8.1409	0.99919	0.99918	1.0	17977	0	-8.1409
CNNM3	5	0.00081323	0.0036426	0.591584	107	4	-7.634	0.95779	0.95779	1.0	17145	0	-7.634
IFFO2	5	0.00082779	0.0037099	0.591584	108	4	-2.8706	0.705	0.70607	0.988179	12660	0	-2.8706
TMEM222	5	0.00083285	0.0037294	0.591584	109	5	-8.33	0.9855	0.98539	1.0	17652	0	-8.33
MDK	9	0.00084628	0.0037932	0.591584	110	6	-8.6578	0.13575	0.22156	0.988179	3988	2	-8.6578
KLK8	12	0.00085628	0.0038394	0.591584	111	11	-7.3779	0.84179	0.84213	1.0	15118	1	-7.3779
FHOD3	5	0.00086116	0.0038674	0.591584	112	5	-8.7012	0.99914	0.99913	1.0	17976	0	-8.7012
KIAA1211L	5	0.00086116	0.0038674	0.591584	113	5	-8.5954	0.99914	0.99913	1.0	17975	0	-8.5954
GDPD5	5	0.00086287	0.0038696	0.591584	114	3	-8.0645	0.60889	0.61206	0.988179	10981	1	-8.0645
ALDH3A1	5	0.00087339	0.0039114	0.591584	115	4	-7.6061	0.55725	0.56585	0.988179	10137	1	-7.6061
FAM110B	5	0.00088311	0.0039565	0.591584	116	4	-8.2858	0.71452	0.71541	0.988179	12832	0	-8.2858
LRRC14	5	0.00090435	0.0040395	0.591584	117	5	-7.9489	0.9991	0.99909	1.0	17974	0	-7.9489
ACTL9	5	0.00090545	0.0040494	0.591584	118	3	-7.0048	0.15109	0.24097	0.988179	4348	1	-7.0048
CBY3	5	0.00091279	0.0040851	0.591584	120	4	-9.0454	0.70678	0.70781	0.988179	12688	0	-9.0454
ARHGEF1	5	0.00091279	0.0040851	0.591584	119	4	-9.0454	0.44561	0.47785	0.988179	8576	1	-9.0454
LIME1	5	0.00092075	0.004117	0.591584	121	4	-8.6476	0.30113	0.38059	0.988179	6802	1	-8.6476
COX8C	4	0.00092773	0.0041555	0.591584	122	4	-9.0271	0.96911	0.96904	1.0	17352	0	-9.0271
B4GALNT3	5	0.00092819	0.0041583	0.591584	123	5	-8.1886	0.99907	0.99907	1.0	17973	0	-8.1886
ANGPTL4	5	0.00092819	0.0041583	0.591584	124	5	-7.9434	0.99907	0.99907	1.0	17972	0	-7.9434
GALR2	5	0.00094055	0.0042055	0.591584	125	3	-8.6911	0.55182	0.5612	0.988179	10064	1	-8.6911
KLC3	5	0.00094055	0.0042055	0.591584	126	4	-8.1421	0.43116	0.46739	0.988179	8376	1	-8.1421
POU3F2	5	0.00094245	0.0042121	0.591584	127	4	-8.5375	0.59832	0.60233	0.988179	10814	1	-8.5375
KDM6B	5	0.00096041	0.0042908	0.591584	128	4	-8.8213	0.66745	0.669	0.988179	12007	0	-8.8213
ROM1	5	0.0009608	0.0042935	0.591584	129	3	-7.8093	0.68036	0.68177	0.988179	12233	0	-7.8093
EMILIN1	5	0.00096918	0.0043292	0.591584	130	3	-9.035	0.07645	0.14559	0.975143	2669	2	-9.035
GPR137B	5	0.00097425	0.0043534	0.591584	131	5	-8.4887	0.99903	0.99901	1.0	17970	0	-8.4887
SCAMP5	5	0.00097425	0.0043534	0.591584	132	5	-7.9322	0.99903	0.99901	1.0	17971	0	-7.9322
LOXL4	5	0.00098439	0.0043936	0.591584	133	5	-8.454	0.99902	0.999	1.0	17969	0	-8.454
NEDD9	5	0.0010025	0.0044716	0.591584	134	3	-8.6713	0.8189	0.81946	1.0	14690	0	-8.6713
GPR124	5	0.0010055	0.0044815	0.591584	135	3	-8.2512	0.91395	0.91413	1.0	16408	0	-8.2512
TGFBR3L	5	0.0010055	0.0044815	0.591584	136	3	-9.0297	0.942	0.94206	1.0	16873	0	-9.0297
C14orf180	5	0.0010193	0.004542	0.591584	137	3	-1.0351	0.16153	0.25409	0.988179	4578	1	-1.0351
CNTNAP5	5	0.0010206	0.0045486	0.591584	138	4	-7.6586	0.77593	0.7767	0.988179	13946	0	-7.6586
FUT7	5	0.0010385	0.0046069	0.591584	139	3	-8.5077	0.017791	0.046034	0.947457	863	2	-8.5077
SPINT1	5	0.0010509	0.0046646	0.591584	140	5	-8.9264	0.99895	0.99894	1.0	17968	0	-8.9264
C1orf174	5	0.0010592	0.004697	0.591584	141	3	-7.9904	0.53808	0.54971	0.988179	9856	1	-7.9904
FAM178A	8	0.0010596	0.0047014	0.591584	142	6	-5.896	0.81447	0.81505	1.0	14591	0	-5.896
SNN	5	0.001068	0.0047388	0.591584	143	5	-8.2972	0.99889	0.99887	1.0	17965	0	-8.2972
DFNB31	5	0.0010717	0.0047548	0.591584	144	4	-8.6373	0.742	0.74269	0.988179	13323	0	-8.6373
CREM	26	0.001076	0.0047729	0.591584	145	15	-7.0496	0.99638	0.99636	1.0	17901	0	-7.0496
LRP4	5	0.0010807	0.004796	0.591584	146	5	-8.1745	0.99892	0.9989	1.0	17967	0	-8.1745
RASIP1	5	0.0010905	0.0048367	0.592544	147	3	-2.6779	0.15929	0.25129	0.988179	4531	2	-2.6779
GPR12	5	0.0011295	0.0050088	0.606568	148	3	-6.9929	0.45232	0.48274	0.988179	8677	1	-6.9929
NDN	5	0.0011355	0.0050374	0.606568	149	5	-9.0112	0.99738	0.99737	1.0	17933	0	-9.0112
DLG3	9	0.0011404	0.0050522	0.606568	150	6	-7.5991	0.40128	0.44616	0.988179	8002	1	-7.5991
DNAAF3	5	0.0011559	0.0051226	0.609429	151	3	-8.6879	0.34563	0.40897	0.988179	7309	1	-8.6879
DTWD2	5	0.0011619	0.0051451	0.609429	152	3	-8.3317	0.53674	0.54858	0.988179	9837	1	-8.3317
ITGA11	5	0.0011712	0.0051776	0.609429	153	4	-7.8214	0.77593	0.7767	0.988179	13927	0	-7.8214
SLC26A1	5	0.0011845	0.0052408	0.611897	154	2	1.8528	0.0043953	0.014903	0.899646	279	3	1.8528
SARS2	5	0.00121	0.0053518	0.611897	155	3	-1.3121	0.014331	0.038249	0.942307	731	2	-1.3121
RIPPLY2	5	0.0012123	0.0053601	0.611897	156	3	-7.9692	0.61432	0.61717	0.988179	11079	1	-7.9692
DUSP4	5	0.0012239	0.0054046	0.611897	157	4	-8.2358	0.51059	0.52733	0.988179	9470	1	-8.2358
TRIT1	5	0.0012396	0.0054728	0.611897	158	3	-6.7821	0.77593	0.7767	0.988179	13840	0	-6.7821
APOB	5	0.0012397	0.0054728	0.611897	159	4	-7.4608	0.023776	0.059172	0.949758	1122	1	-7.4608
HPS3	5	0.0012422	0.0054816	0.611897	160	3	-8.4382	0.069035	0.13572	0.975143	2490	1	-8.4382
ZNF853	5	0.0012652	0.0055866	0.611897	161	4	-7.797	0.69853	0.69974	0.988179	12566	0	-7.797
IGF1	5	0.0012658	0.0055893	0.611897	162	5	-6.9587	0.99873	0.99873	1.0	17963	0	-6.9587
LSM14B	5	0.001279	0.0056388	0.611897	164	5	-8.4849	0.9962	0.99618	1.0	17898	0	-8.4849
NTN5	5	0.001279	0.0056388	0.611897	163	4	-8.4849	0.64141	0.6434	0.988179	11552	0	-8.4849
PLA2G2F	5	0.0012834	0.0056597	0.611897	166	5	-8.3401	0.99872	0.99871	1.0	17962	0	-8.3401
ANKRD13D	5	0.0012834	0.0056597	0.611897	165	5	-7.9764	0.99872	0.99871	1.0	17961	0	-7.9764
CHST11	5	0.0013007	0.0057356	0.611897	167	5	-6.9587	0.9987	0.99869	1.0	17960	0	-6.9587
ZSCAN30	5	0.0013071	0.0057664	0.611897	168	5	-8.4811	0.98136	0.98128	1.0	17588	0	-8.4811
DUS3L	5	0.0013382	0.0059022	0.611897	169	4	-8.4772	0.36683	0.4229	0.988179	7560	1	-8.4772
GLTPD1	5	0.0013492	0.0059483	0.611897	170	4	-7.8924	0.53244	0.54505	0.988179	9775	1	-7.8924
PLLP	5	0.0013497	0.0059494	0.611897	171	3	-7.1936	0.1665	0.26034	0.988179	4705	2	-7.1936
DUSP10	10	0.0013576	0.0059907	0.611897	172	7	-5.5695	0.90278	0.90294	1.0	16202	0	-5.5695
MARCH11	5	0.0013637	0.0060193	0.611897	173	5	-8.1015	0.99864	0.99863	1.0	17959	0	-8.1015
LYNX1	12	0.0013685	0.0060457	0.611897	174	10	-7.9431	0.13415	0.21954	0.988179	3947	2	-7.9431
NCK2	5	0.0013718	0.0060627	0.611897	175	4	-8.4734	0.86766	0.86792	1.0	15577	0	-8.4734
SLC25A10	5	0.0013753	0.006077	0.611897	176	2	0.85181	0.032553	0.078099	0.961494	1448	3	0.85181
KLF13	5	0.0013858	0.0061309	0.611897	177	5	-8.357	0.99734	0.99733	1.0	17929	0	-8.357
F8A3	5	0.001393	0.0061617	0.611897	178	5	-7.1679	0.9745	0.97442	1.0	17457	0	-7.1679
SLC25A2	5	0.0014015	0.0061908	0.611897	180	4	-8.4695	0.57984	0.58563	0.988179	10524	1	-8.4695
ARHGEF4	5	0.0014015	0.0061908	0.611897	179	5	-8.4695	0.99653	0.99651	1.0	17903	0	-8.4695
ZNF697	5	0.0014048	0.0062007	0.611897	181	2	0.5923	0.085803	0.1577	0.976472	2900	2	0.5923
FAM83H	5	0.0014102	0.006226	0.611897	182	5	-7.8455	0.99859	0.99859	1.0	17958	0	-7.8455
ALX3	5	0.0014102	0.006226	0.611897	183	5	-7.3526	0.99859	0.99859	1.0	17957	0	-7.3526
TG	5	0.0014148	0.0062518	0.611897	184	5	-8.0868	0.99235	0.99236	1.0	17815	0	-8.0868
CCNO	5	0.0014411	0.0063651	0.618892	185	5	-7.434	0.97224	0.97216	1.0	17415	0	-7.434
TRPM6	5	0.0014474	0.006392	0.618892	186	5	-7.9153	0.99855	0.99855	1.0	17956	0	-7.9153
TSNAXIP1	5	0.0014584	0.0064415	0.620347	187	4	-8.4618	0.055737	0.11818	0.973035	2184	1	-8.4618
IL18BP	7	0.0015038	0.00664	0.63606	188	4	-0.96375	0.17919	0.27635	0.988179	4974	2	-0.96375
PARP12	5	0.0015149	0.0066867	0.637147	189	5	-7.6748	0.97523	0.97515	1.0	17474	0	-7.6748
RNASE7	4	0.0015522	0.0068604	0.650261	190	3	-8.893	0.8849	0.88515	1.0	15864	0	-8.893
AHNAK2	5	0.00157	0.0069352	0.651171	191	5	-7.8275	0.97552	0.97545	1.0	17479	0	-7.8275
ULK1	5	0.0015726	0.0069423	0.651171	192	5	-7.8573	0.99843	0.99841	1.0	17955	0	-7.8573
SNX33	5	0.0015921	0.0070232	0.655338	193	5	-7.8275	0.99841	0.9984	1.0	17954	0	-7.8275
NFKBIL1	5	0.0016016	0.0070644	0.655787	194	3	-8.9571	0.24415	0.34562	0.988179	6165	1	-8.9571
FZD8	5	0.0016527	0.0072651	0.657939	195	5	-8.3317	0.99835	0.99834	1.0	17953	0	-8.3317
ANKLE1	5	0.0016671	0.0073217	0.657939	196	4	-8.5189	0.79021	0.79088	1.0	14197	0	-8.5189
CEPT1	5	0.0016801	0.0073668	0.657939	197	4	-7.734	0.08429	0.15576	0.976472	2861	1	-7.734
TMEM89	5	0.0016964	0.0074361	0.657939	199	5	-8.5558	0.9983	0.9983	1.0	17952	0	-8.5558
LTBR	5	0.0016964	0.0074361	0.657939	198	5	-7.9039	0.9983	0.9983	1.0	17950	0	-7.9039
TNNC1	5	0.0017351	0.0076136	0.657939	200	3	-7.5777	0.84289	0.84325	1.0	15149	0	-7.5777
DUPD1	5	0.0017397	0.0076296	0.657939	201	5	-7.797	0.99826	0.99825	1.0	17949	0	-7.797
PLA2G2E	5	0.0017412	0.0076345	0.657939	202	4	-8.4303	0.90213	0.90231	1.0	16195	0	-8.4303
POU3F3	5	0.0017412	0.0076345	0.657939	203	5	-8.7176	0.99102	0.99099	1.0	17785	0	-8.7176
KCNJ11	5	0.0017627	0.007712	0.657939	204	5	-8.8748	0.98902	0.98898	1.0	17734	0	-8.8748
HHATL	5	0.0017785	0.0077802	0.657939	205	5	-7.7908	0.99822	0.99821	1.0	17947	0	-7.7908
TRO	14	0.0017796	0.0077841	0.657939	206	10	-7.9844	0.54119	0.55232	0.988179	9907	2	-7.9844
GPR17	5	0.0017817	0.007794	0.657939	207	4	-8.4263	0.80931	0.80988	1.0	14525	0	-8.4263
CBLN1	5	0.0017817	0.007794	0.657939	208	4	-8.6544	0.91923	0.91935	1.0	16480	0	-8.6544
GAS8	5	0.0017902	0.0078319	0.657939	209	1	0.98335	0.0042564	0.01448	0.899646	268	3	0.98335
FAT2	5	0.0017997	0.0078726	0.657939	210	4	-7.3949	0.21477	0.32094	0.988179	5714	1	-7.3949
LYVE1	5	0.001802	0.0078786	0.657939	211	4	-7.9039	0.95471	0.95474	1.0	17092	0	-7.9039
FOXD2	5	0.0018052	0.0078951	0.657939	212	4	-8.7562	0.38089	0.43229	0.988179	7721	1	-8.7562
BABAM1	5	0.0018209	0.00796	0.657939	213	5	-8.4224	0.99399	0.99396	1.0	17847	0	-8.4224
RPH3AL	5	0.001821	0.0079605	0.657939	214	4	-8.9349	0.72258	0.7234	0.988179	12977	0	-8.9349
ALPK2	5	0.0018221	0.0079644	0.657939	218	5	-7.9927	0.99818	0.99816	1.0	17943	0	-7.9927
UBALD2	5	0.0018221	0.0079644	0.657939	215	5	-8.1745	0.99818	0.99816	1.0	17946	0	-8.1745
GPD1	5	0.0018221	0.0079644	0.657939	217	5	-8.1015	0.99818	0.99816	1.0	17945	0	-8.1015
POMGNT2	5	0.0018221	0.0079644	0.657939	216	5	-7.9153	0.99818	0.99816	1.0	17944	0	-7.9153
BBX	5	0.0018893	0.0082277	0.663519	219	5	-8.9293	0.98159	0.98151	1.0	17589	0	-8.9293
GPRC5C	5	0.0018946	0.0082552	0.663519	220	4	-8.4734	0.91183	0.91203	1.0	16369	0	-8.4734
MPPED1	5	0.0019002	0.0082728	0.663519	221	4	-8.5703	0.77593	0.7767	0.988179	13705	0	-8.5703
NUDT16	7	0.0019006	0.0082739	0.663519	222	4	-6.7343	0.53718	0.54894	0.988179	9844	1	-6.7343
GOLGA3	5	0.0019098	0.008308	0.663519	223	5	-7.3614	0.99217	0.99219	1.0	17809	0	-7.3614
FBN2	5	0.0019118	0.008319	0.663519	225	4	-7.2487	0.36599	0.42235	0.988179	7550	1	-7.2487
IRX2	5	0.0019118	0.0083184	0.663519	224	4	-8.4579	0.64	0.64203	0.988179	11529	0	-8.4579
NRAP	5	0.0019178	0.0083476	0.663519	226	5	-8.0965	0.99808	0.99806	1.0	17942	0	-8.0965
VAT1	5	0.0019222	0.0083635	0.663519	227	4	-7.8704	0.68942	0.69072	0.988179	12386	0	-7.8704
SMIM1	5	0.0019379	0.0084246	0.665429	228	4	-8.651	0.36656	0.42273	0.988179	7558	1	-8.651
PRKAR2B	5	0.0019503	0.0084724	0.666285	229	3	-8.9236	0.87302	0.87326	1.0	15664	0	-8.9236
PPP1R27	5	0.0019595	0.0085142	0.666458	230	5	-8.2439	0.9968	0.99677	1.0	17914	0	-8.2439
NFIX	5	0.0019787	0.008601	0.666458	231	4	-8.9208	0.92937	0.92945	1.0	16650	0	-8.9208
SLC22A6	5	0.0019836	0.0086203	0.666458	232	3	-8.3859	0.023336	0.058168	0.949127	1102	2	-8.3859
NFATC1	11	0.0020037	0.0087126	0.666458	233	9	-8.1015	0.79674	0.79738	1.0	14315	1	-8.1015
JUNB	5	0.0020094	0.0087363	0.666458	234	4	-8.918	0.6688	0.67037	0.988179	12028	0	-8.918
RRNAD1	5	0.0020103	0.0087396	0.666458	235	2	0.52254	0.223	0.33122	0.988179	5912	2	0.52254
TRMT44	5	0.002023	0.0087918	0.666458	236	3	-8.8103	0.5268	0.54049	0.988179	9696	1	-8.8103
LCP1	5	0.0020241	0.0087962	0.666458	237	5	-7.96	0.99798	0.99797	1.0	17941	0	-7.96
INPP5B	5	0.0020377	0.0088504	0.666458	238	4	-8.688	0.47023	0.49606	0.988179	8912	1	-8.688
IQCF1	5	0.0020413	0.0088693	0.666458	239	2	-6.6549	0.73623	0.73686	0.988179	13212	0	-6.6549
RIMKLA	5	0.002048	0.0088996	0.666458	240	3	-8.0892	0.87505	0.87535	1.0	15712	0	-8.0892
CPXM1	5	0.0020613	0.0089584	0.666458	241	4	-8.5558	0.36824	0.42381	0.988179	7577	1	-8.5558
KLHL21	5	0.0020653	0.0089787	0.666458	242	3	-8.1213	0.49345	0.51387	0.988179	9242	1	-8.1213
SLC39A13	5	0.0020813	0.0090403	0.666458	243	4	-8.4776	0.89985	0.90002	1.0	16146	0	-8.4776
ZNF687	5	0.0020813	0.0090403	0.666458	244	4	-8.4963	0.12604	0.20918	0.988179	3771	1	-8.4963
MNX1	6	0.0020873	0.0090667	0.666458	245	4	-2.3361	0.26854	0.36038	0.988179	6436	2	-2.3361
MAN2B2	5	0.0021045	0.0091338	0.667505	246	3	-1.493	0.57072	0.57752	0.988179	10376	1	-1.493
TMEM134	5	0.0021204	0.0091931	0.667505	247	3	-6.7083	0.56724	0.57451	0.988179	10313	1	-6.7083
WDR88	5	0.0021232	0.0092052	0.667505	248	4	-8.3941	0.46068	0.48893	0.988179	8785	1	-8.3941
LAMC2	5	0.0021332	0.0092454	0.667505	249	3	-7.9424	0.17663	0.27309	0.988179	4926	2	-7.9424
LOC147646	5	0.0021388	0.0092663	0.667505	250	2	-5.9935	0.2111	0.31625	0.988179	5631	2	-5.9935
MAPRE3	5	0.0021588	0.009341	0.668882	251	3	-2.1958	0.049243	0.10959	0.971375	2030	1	-2.1958
PHIP	5	0.0021754	0.0094054	0.668882	252	4	-7.634	0.89985	0.90002	1.0	16150	0	-7.634
FOXF2	5	0.0021797	0.0094252	0.668882	253	3	-2.258	0.38881	0.43763	0.988179	7816	1	-2.258
RAB40AL	4	0.002181	0.009434	0.668882	254	2	-3.3308	0.1161	0.19646	0.988179	3564	2	-3.3308
CXCR3	5	0.0021939	0.009484	0.669792	255	3	-7.9489	0.71103	0.71195	0.988179	12770	0	-7.9489
PTX3	5	0.0022111	0.0095522	0.671972	256	5	-8.0763	0.98928	0.98924	1.0	17740	0	-8.0763
DUSP23	5	0.0022293	0.009617	0.672	257	4	-7.8701	0.34783	0.41037	0.988179	7331	1	-7.8701
PFKFB3	5	0.0022366	0.0096418	0.672	258	5	-7.8573	0.99776	0.99774	1.0	17940	0	-7.8573
SLC25A11	5	0.0022425	0.0096687	0.672	259	4	-8.2686	0.42037	0.4597	0.988179	8228	1	-8.2686
GFRA2	5	0.0022665	0.0097638	0.672	260	3	-7.2751	0.47505	0.49972	0.988179	8976	1	-7.2751
MSANTD2	5	0.0022826	0.0098309	0.672	261	3	-8.898	0.83085	0.83126	1.0	14899	0	-8.898
GPT	5	0.0022854	0.0098402	0.672	262	2	-5.2136	0.074187	0.1426	0.975143	2625	2	-5.2136
ZBTB49	5	0.0022997	0.0098969	0.672	263	5	-7.9348	0.98486	0.98476	1.0	17642	0	-7.9348
SEZ6L	5	0.0023178	0.0099727	0.672	265	4	-8.4184	0.66825	0.6698	0.988179	12017	0	-8.4184
SMIM22	5	0.0023178	0.0099727	0.672	264	4	-8.5264	0.047813	0.10765	0.971297	1995	1	-8.5264
AK4	3	0.0023184	0.0099749	0.672	266	3	-8.4887	0.99768	0.99767	1.0	17939	0	-8.4887
ROPN1B	4	0.0023449	0.010078	0.672	267	3	-2.0766	0.30277	0.38159	0.988179	6820	1	-2.0766
C9orf47	5	0.0023515	0.010106	0.672	268	3	-2.1369	0.57951	0.58532	0.988179	10516	1	-2.1369
AIFM3	5	0.002363	0.010154	0.672	269	5	-8.1649	0.99764	0.99763	1.0	17937	0	-8.1649
LRRC14B	5	0.0023633	0.010155	0.672	271	4	-8.8922	0.53069	0.54362	0.988179	9752	1	-8.8922
SYNGAP1	5	0.0023633	0.010155	0.672	270	4	-6.6355	0.55713	0.56576	0.988179	10132	1	-6.6355
LIMS3	5	0.0023955	0.010284	0.672	272	3	-5.6282	0.90317	0.90333	1.0	16226	0	-5.6282
FGF19	5	0.0023996	0.010299	0.672	273	3	-7.3005	0.25749	0.35363	0.988179	6312	1	-7.3005
SOX12	5	0.0023996	0.010299	0.672	274	4	-8.8893	0.95659	0.9566	1.0	17126	0	-8.8893
CD72	5	0.0024139	0.010357	0.672	276	4	-8.3695	0.27308	0.36317	0.988179	6490	1	-8.3695
CYB5R1	5	0.0024139	0.010357	0.672	275	5	-7.675	0.99664	0.99662	1.0	17909	0	-7.675
PKN1	5	0.0024505	0.010499	0.672	277	3	-6.1066	0.26057	0.3555	0.988179	6344	1	-6.1066
CIRBP	5	0.0024561	0.010527	0.672	278	4	-7.9096	0.94406	0.94406	1.0	16907	0	-7.9096
EPB41L1	5	0.0024609	0.010548	0.672	279	5	-8.3653	0.98372	0.98365	1.0	17621	0	-8.3653
TMEM59L	5	0.0024609	0.010548	0.672	280	5	-7.4889	0.99463	0.99461	1.0	17864	0	-7.4889
LRPAP1	5	0.0024835	0.01065	0.672	282	5	-7.8093	0.99752	0.99751	1.0	17934	0	-7.8093
C14orf182	5	0.0024835	0.01065	0.672	281	5	-8.1602	0.99752	0.99751	1.0	17935	0	-8.1602
CLIP4	5	0.0024981	0.010703	0.672	283	4	-7.1652	0.10531	0.18279	0.988179	3328	1	-7.1652
PARK7	5	0.0025055	0.010729	0.672	284	3	-7.3361	0.044156	0.10226	0.965996	1903	2	-7.3361
HNF4A	5	0.0025064	0.010734	0.672	286	4	-8.5847	0.85395	0.85433	1.0	15338	0	-8.5847
HAS1	5	0.0025064	0.010734	0.672	287	4	-7.8119	0.56194	0.56994	0.988179	10228	1	-7.8119
IRGQ	5	0.0025064	0.010734	0.672	285	4	-8.5485	0.29502	0.37677	0.988179	6736	1	-8.5485
ITPKB	5	0.0025401	0.010872	0.672	288	4	-7.0216	0.64676	0.64867	0.988179	11643	0	-7.0216
PRR23D1	2	0.002556	0.010938	0.672	289	2	-8.5752	0.7949	0.79551	1.0	14276	0	-8.5752
TCTE1	5	0.0025593	0.01095	0.672	290	4	-7.2396	0.64484	0.64678	0.988179	11610	0	-7.2396
MAGEA8	5	0.0025605	0.010957	0.672	291	4	-7.3862	0.96771	0.96771	1.0	17327	0	-7.3862
STAB2	5	0.0026135	0.011168	0.672	292	4	-8.3528	0.94907	0.94908	1.0	16985	0	-8.3528
TBX18	5	0.0026135	0.011168	0.672	293	5	-8.5301	0.98809	0.98803	1.0	17708	0	-8.5301
FAM181B	5	0.0026175	0.011187	0.672	294	3	-8.3231	0.76198	0.76261	0.988179	13646	0	-8.3231
TFAP2C	5	0.0026245	0.011216	0.672	297	5	-7.9434	0.99738	0.99737	1.0	17930	0	-7.9434
HIST1H3I	5	0.0026245	0.011216	0.672	296	5	-7.9378	0.99738	0.99737	1.0	17931	0	-7.9378
SLC39A2	5	0.0026245	0.011216	0.672	295	5	-7.8573	0.99738	0.99737	1.0	17932	0	-7.8573
PRSS54	5	0.0026303	0.011241	0.672	298	3	-7.8413	0.09828	0.17372	0.983817	3180	1	-7.8413
ATP13A5	5	0.0026506	0.011321	0.672	300	3	-8.8719	0.086148	0.15814	0.976472	2910	2	-8.8719
ZAR1L	5	0.0026506	0.011321	0.672	299	4	-8.6992	0.11864	0.19975	0.988179	3613	1	-8.6992
MBOAT7	5	0.0026665	0.011382	0.672	303	5	-8.3486	0.97928	0.97915	1.0	17555	0	-8.3486
OCA2	5	0.0026665	0.011382	0.672	301	4	-8.5227	0.12654	0.20979	0.988179	3783	1	-8.5227
FBXO46	5	0.0026665	0.011382	0.672	302	4	-8.5152	0.064758	0.13008	0.975143	2400	1	-8.5152
DEF6	5	0.0026705	0.011401	0.672	304	4	-7.592	0.83473	0.83508	1.0	15010	0	-7.592
FAM78B	5	0.0026794	0.011437	0.672	305	3	-7.2463	0.16918	0.26371	0.988179	4759	2	-7.2463
FAM159A	5	0.0026895	0.011484	0.672	306	5	-7.8275	0.99731	0.9973	1.0	17928	0	-7.8275
MIEF2	5	0.002696	0.011508	0.672	307	4	-6.7144	0.42279	0.46145	0.988179	8256	1	-6.7144
EDNRB	5	0.0027141	0.011593	0.672	308	3	-7.8354	0.82172	0.82224	1.0	14738	0	-7.8354
CFB	5	0.0027317	0.011676	0.672	309	4	-8.4184	0.96742	0.96743	1.0	17321	0	-8.4184
RABL2B	5	0.0027317	0.011676	0.672	310	4	-8.4851	0.63873	0.64075	0.988179	11510	0	-8.4851
NKX6-1	5	0.0027573	0.011778	0.672	311	3	-1.5586	0.025667	0.063269	0.961494	1184	1	-1.5586
C9orf66	5	0.0027573	0.011778	0.672	312	2	-0.045376	0.64508	0.64703	0.988179	11615	0	-0.045376
PLEKHA1	5	0.0027644	0.011808	0.672	313	5	-7.998	0.99724	0.99721	1.0	17927	0	-7.998
KPNA3	5	0.0027687	0.011835	0.672	314	3	-7.8325	0.31014	0.38612	0.988179	6911	1	-7.8325
HADHB	5	0.0027805	0.011885	0.672	315	4	-8.5485	0.77593	0.7767	0.988179	14043	0	-8.5485
ZFYVE19	5	0.0027943	0.011959	0.672	316	4	-7.9558	0.84561	0.84596	1.0	15189	0	-7.9558
PWWP2B	5	0.0027946	0.011961	0.672	317	3	-7.3779	0.48999	0.51116	0.988179	9195	1	-7.3779
LOR	5	0.0028128	0.012026	0.672	318	4	-6.8872	0.65323	0.65513	0.988179	11761	0	-6.8872
KAAG1	5	0.0028175	0.012048	0.672	319	3	-7.2376	0.48427	0.50679	0.988179	9113	1	-7.2376
CDS1	5	0.0028196	0.012056	0.672	320	5	-7.3361	0.97114	0.97106	1.0	17399	0	-7.3361
CTAG1A	3	0.0028251	0.012074	0.672	321	1	0.092063	0.29839	0.37885	0.988179	6775	1	0.092063
EGR1	5	0.0028351	0.01211	0.672	323	5	-8.5703	0.99716	0.99714	1.0	17925	0	-8.5703
KY	5	0.0028351	0.01211	0.672	322	5	-7.6748	0.99716	0.99714	1.0	17926	0	-7.6748
NIPA1	5	0.0028355	0.012111	0.672	324	3	-7.9434	0.48437	0.50688	0.988179	9115	1	-7.9434
BBC3	18	0.0028663	0.01223	0.672	325	10	-2.0517	0.012038	0.033047	0.933268	632	5	-2.0517
IFNA1	3	0.0028866	0.012307	0.672	326	3	-8.4531	0.99711	0.99709	1.0	17924	0	-8.4531
DPP9	5	0.0028905	0.012326	0.672	327	4	-8.2836	0.63687	0.6389	0.988179	11478	0	-8.2836
TBC1D24	5	0.0029006	0.012366	0.672	328	4	-8.1015	0.62721	0.62937	0.988179	11316	1	-8.1015
EFNA2	5	0.0029028	0.012377	0.672	329	4	-8.3528	0.75691	0.75748	0.988179	13551	0	-8.3528
NOG	5	0.0029055	0.012388	0.672	331	5	-7.6815	0.99709	0.99706	1.0	17921	0	-7.6815
SMCR8	5	0.0029055	0.012388	0.672	332	5	-7.7658	0.99709	0.99706	1.0	17922	0	-7.7658
KLK4	5	0.0029055	0.012388	0.672	330	5	-7.8573	0.99709	0.99706	1.0	17923	0	-7.8573
ITPKC	5	0.0029534	0.012591	0.675838	333	3	-7.8924	0.38893	0.4377	0.988179	7817	1	-7.8924
BDNF	5	0.0029674	0.012647	0.675838	334	5	-8.3274	0.97748	0.97735	1.0	17521	0	-8.3274
GNRH2	5	0.0029674	0.012647	0.675838	336	5	-7.8927	0.9963	0.99628	1.0	17899	0	-7.8927
ENOPH1	5	0.0029674	0.012647	0.675838	335	5	-8.5954	0.98533	0.98523	1.0	17650	0	-8.5954
FAM46B	5	0.0029674	0.012647	0.675838	337	4	-8.3274	0.64196	0.64395	0.988179	11564	0	-8.3274
CCL18	5	0.0029864	0.01272	0.676544	338	3	-8.061	0.9299	0.92998	1.0	16665	0	-8.061
GPR78	5	0.002996	0.012757	0.676544	339	4	-8.5631	0.60002	0.6039	0.988179	10841	1	-8.5631
FOXRED1	5	0.0030151	0.012831	0.676544	340	5	-7.797	0.99698	0.99695	1.0	17920	0	-7.797
LIMS2	6	0.0030212	0.012854	0.676544	341	4	-2.5264	0.27884	0.36671	0.988179	6548	2	-2.5264
DLGAP3	5	0.0030524	0.012982	0.676544	343	5	-8.1792	0.99695	0.99692	1.0	17919	0	-8.1792
POU2F3	5	0.0030524	0.012982	0.676544	342	5	-7.708	0.99695	0.99692	1.0	17918	0	-7.708
IRX3	5	0.0030548	0.012993	0.676544	344	3	-8.7241	0.43877	0.47285	0.988179	8479	1	-8.7241
GJD4	5	0.0030555	0.012994	0.676544	345	2	-0.96362	0.71233	0.71326	0.988179	12793	0	-0.96362
TUBA3C	4	0.0030563	0.012998	0.676544	346	3	-7.3943	0.88991	0.89022	1.0	15982	0	-7.3943
KRT15	5	0.0031224	0.013249	0.68349	348	5	-8.0712	0.99688	0.99684	1.0	17916	0	-8.0712
PIDD	5	0.0031224	0.013249	0.68349	347	5	-8.3016	0.99688	0.99684	1.0	17917	0	-8.3016
EN1	5	0.0031381	0.013321	0.68349	349	4	-2.5865	0.55731	0.5659	0.988179	10138	1	-2.5865
SMOC2	5	0.0031575	0.01339	0.68349	350	5	-7.9342	0.99684	0.99681	1.0	17915	0	-7.9342
REXO1	5	0.0031632	0.013414	0.68349	351	5	-7.8955	0.98298	0.98289	1.0	17610	0	-7.8955
OSM	5	0.0031655	0.01342	0.68349	352	5	-7.875	0.97658	0.97648	1.0	17504	0	-7.875
COL1A1	5	0.0031687	0.013435	0.68349	354	4	-8.4695	0.38359	0.43412	0.988179	7754	1	-8.4695
SLC25A1	5	0.0031687	0.013435	0.68349	353	4	-8.3145	0.85652	0.85687	1.0	15386	0	-8.3145
SLC22A14	5	0.0032204	0.01363	0.684844	355	4	-7.4833	0.67281	0.67427	0.988179	12102	0	-7.4833
HIC1	5	0.0032256	0.013657	0.684844	356	4	-8.8393	0.77593	0.7767	0.988179	13919	0	-8.8393
KIRREL	5	0.0032338	0.013691	0.684844	357	4	-7.5487	0.66832	0.66987	0.988179	12019	0	-7.5487
MS4A10	5	0.0032429	0.013727	0.684844	358	5	-8.2752	0.99676	0.99672	1.0	17913	0	-8.2752
VAX2	5	0.0032494	0.013753	0.684844	359	4	-7.8059	0.62575	0.62799	0.988179	11278	1	-7.8059
RAB3IL1	5	0.0032494	0.013753	0.684844	360	4	-7.8059	0.47172	0.49722	0.988179	8931	1	-7.8059
BCL2L10	5	0.0032683	0.013825	0.684844	361	3	-2.0773	0.71046	0.71139	0.988179	12759	0	-2.0773
C19orf43	5	0.0032754	0.013851	0.684844	362	4	-8.1933	0.93296	0.93299	1.0	16716	0	-8.1933
NOS3	5	0.0033151	0.013999	0.684844	363	4	-8.5146	0.1443	0.23235	0.988179	4195	1	-8.5146
SBNO2	5	0.0033262	0.014038	0.684844	364	3	-8.8333	0.14233	0.22988	0.988179	4140	2	-8.8333
MAST3	5	0.0033262	0.014038	0.684844	365	3	-8.8333	0.58695	0.59199	0.988179	10630	1	-8.8333
CCT8L2	5	0.0033304	0.014056	0.684844	366	4	-8.7012	0.87302	0.87326	1.0	15668	0	-8.7012
KIAA1755	5	0.003332	0.014064	0.684844	367	5	-7.9378	0.98656	0.98648	1.0	17671	0	-7.9378
PELP1	5	0.0033533	0.014154	0.684844	368	4	-8.3648	0.83196	0.83233	1.0	14927	0	-8.3648
CDCA4	5	0.0033552	0.014158	0.684844	369	5	-7.7445	0.99664	0.99662	1.0	17912	0	-7.7445
FOXRED2	5	0.0033552	0.014158	0.684844	370	5	-7.721	0.99664	0.99662	1.0	17910	0	-7.721
FSTL3	5	0.0033611	0.014179	0.684844	371	4	-7.3862	0.75676	0.75734	0.988179	13546	0	-7.3862
DXO	5	0.0033823	0.014262	0.684844	372	5	-8.3016	0.9959	0.99587	1.0	17894	0	-8.3016
LINGO1	5	0.0033854	0.014271	0.684844	373	4	-8.8182	0.83473	0.83508	1.0	14984	0	-8.8182
PYGL	5	0.0033891	0.014287	0.684844	374	3	-8.8303	0.71689	0.71779	0.988179	12878	0	-8.8303
LRRC25	5	0.0033947	0.014312	0.684844	376	5	-7.077	0.99661	0.99658	1.0	17907	0	-7.077
C5orf24	5	0.0033947	0.014312	0.684844	375	5	-8.2073	0.99661	0.99658	1.0	17908	0	-8.2073
PROM2	5	0.0034168	0.014406	0.684844	377	4	-7.457	0.80202	0.80259	1.0	14396	0	-7.457
EFHD1	9	0.0034173	0.014407	0.684844	378	6	-7.3134	0.83321	0.83356	1.0	14952	1	-7.3134
DST	5	0.003439	0.014489	0.684844	380	5	-7.9378	0.99656	0.99655	1.0	17905	0	-7.9378
WDR62	5	0.003439	0.014489	0.684844	379	5	-8.0351	0.99656	0.99655	1.0	17904	0	-8.0351
AKR1B1	5	0.003439	0.014489	0.684844	381	5	-7.9322	0.99656	0.99655	1.0	17906	0	-7.9322
LILRB5	5	0.0034563	0.014554	0.68543	382	4	-8.1038	0.91844	0.91857	1.0	16464	0	-8.1038
TMEM161A	5	0.003463	0.014577	0.68543	383	3	-6.8096	0.92606	0.92619	1.0	16584	0	-6.8096
CTSZ	5	0.0034749	0.014625	0.685889	384	4	-8.3145	0.95375	0.95376	1.0	17072	0	-8.3145
FBLN2	5	0.0034953	0.014702	0.68649	385	3	-6.8927	0.66567	0.66724	0.988179	11980	0	-6.8927
CCDC155	5	0.0035006	0.014724	0.68649	386	3	-6.8121	0.15563	0.24665	0.988179	4446	2	-6.8121
MAP2K6	5	0.003519	0.01479	0.68649	387	5	-6.7528	0.99648	0.99647	1.0	17902	0	-6.7528
STAT6	5	0.003523	0.014806	0.68649	388	4	-8.5667	0.11275	0.19222	0.988179	3492	1	-8.5667
PRDX5	9	0.0035281	0.014828	0.68649	389	4	-1.6185	0.17474	0.27075	0.988179	4881	3	-1.6185
C18orf64	5	0.0035464	0.014905	0.687157	390	5	-7.4024	0.98994	0.98992	1.0	17757	0	-7.4024
B3GNT7	5	0.0035503	0.014919	0.687157	391	2	-2.8236	0.52907	0.54228	0.988179	9723	1	-2.8236
MLXIPL	5	0.0035663	0.014981	0.688232	392	3	-8.8213	0.71594	0.71683	0.988179	12857	0	-8.8213
SCML2	5	0.003596	0.015098	0.691873	393	4	-8.3736	0.59339	0.59783	0.988179	10743	1	-8.3736
FLYWCH2	5	0.0036446	0.01529	0.698862	394	3	-7.1931	0.43696	0.47156	0.988179	8458	1	-7.1931
ZNF704	5	0.0036602	0.015357	0.70015	395	4	-8.6401	0.96415	0.96419	1.0	17257	0	-8.6401
MB21D1	5	0.0036764	0.015415	0.701033	396	4	-8.803	0.73435	0.735	0.988179	13187	0	-8.803
CTCFL	12	0.0036959	0.015498	0.702037	397	9	-7.7745	0.85174	0.85217	1.0	15292	1	-7.7745
KRT40	5	0.0036988	0.015515	0.702037	398	5	-8.1164	0.9963	0.99628	1.0	17900	0	-8.1164
FGF6	5	0.0037152	0.015578	0.703107	399	4	-6.7214	0.47241	0.49772	0.988179	8944	1	-6.7214
LTBP2	5	0.0037517	0.015711	0.70585	400	5	-8.2797	0.98772	0.98766	1.0	17692	0	-8.2797
KRT9	5	0.0037589	0.015745	0.70585	401	3	-6.7717	0.57447	0.58083	0.988179	10438	1	-6.7717
LRRC24	5	0.0037701	0.015799	0.70585	402	3	-8.2164	0.6984	0.69961	0.988179	12561	0	-8.2164
FAM155A	5	0.0037735	0.01581	0.70585	403	3	-4.4316	0.70867	0.70961	0.988179	12727	0	-4.4316
MMEL1	5	0.0037796	0.015834	0.70585	404	3	-2.0905	0.71315	0.71404	0.988179	12810	0	-2.0905
TMEM200C	5	0.0038126	0.015959	0.706188	405	3	-7.7466	0.89889	0.89905	1.0	16134	0	-7.7466
CCDC124	5	0.0038251	0.016012	0.706188	406	2	-0.2949	0.54122	0.55234	0.988179	9908	1	-0.2949
HAPLN3	5	0.0038375	0.016068	0.706188	407	4	-8.2574	0.67337	0.67485	0.988179	12113	0	-8.2574
CD82	5	0.0038394	0.016081	0.706188	408	4	-7.8208	0.46343	0.49096	0.988179	8820	1	-7.8208
RGS3	17	0.0038427	0.016091	0.706188	409	12	-7.2622	0.32128	0.39317	0.988179	7036	3	-7.2622
METTL24	5	0.0038455	0.016101	0.706188	410	5	-6.9919	0.9801	0.98	1.0	17564	0	-6.9919
ARHGAP39	5	0.003877	0.016231	0.706188	411	3	-3.2117	0.17236	0.26774	0.988179	4837	2	-3.2117
KCNE1	5	0.00388	0.016243	0.706188	412	3	-7.6882	0.14746	0.23632	0.988179	4272	2	-7.6882
HIST1H3C	5	0.0038828	0.016257	0.706188	413	4	-7.8866	0.73446	0.73512	0.988179	13191	0	-7.8866
TMEM239	5	0.0038874	0.016275	0.706188	414	4	-7.8154	0.67075	0.67226	0.988179	12063	0	-7.8154
ANKRD34C	5	0.0039034	0.016343	0.706188	415	5	-7.7468	0.9961	0.99607	1.0	17897	0	-7.7468
WDR86	5	0.0039252	0.016435	0.706188	416	3	-3.0888	0.13805	0.22451	0.988179	4048	1	-3.0888
TGM3	5	0.0039286	0.01645	0.706188	419	4	-8.3444	0.68294	0.68432	0.988179	12283	0	-8.3444
PCDH10	5	0.0039286	0.01645	0.706188	417	4	-8.3145	0.48007	0.50359	0.988179	9052	1	-8.3145
C1orf229	5	0.0039286	0.01645	0.706188	418	4	-8.2708	0.85758	0.85793	1.0	15405	0	-8.2708
DUSP7	5	0.003935	0.016469	0.706188	420	2	-0.98426	0.78947	0.79015	1.0	14185	0	-0.98426
PCDHB4	5	0.0039755	0.016612	0.707839	421	3	-7.6271	0.47843	0.50233	0.988179	9029	1	-7.6271
LY6D	5	0.0039899	0.016683	0.707839	422	4	-7.6132	0.10899	0.18747	0.988179	3404	1	-7.6132
SAMD14	5	0.0039918	0.016687	0.707839	424	3	-1.5881	0.61966	0.62215	0.988179	11169	1	-1.5881
FAM163B	5	0.0039918	0.016687	0.707839	423	4	-8.0712	0.031161	0.075181	0.961494	1393	1	-8.0712
PPP2R3B	3	0.0040028	0.016736	0.707839	425	3	-9.1407	0.9554	0.95543	1.0	17100	0	-9.1407
PRR22	5	0.0040043	0.016744	0.707839	426	5	-8.5595	0.996	0.99597	1.0	17895	0	-8.5595
KLK14	5	0.0040449	0.016898	0.710649	427	4	-7.8455	0.47258	0.49785	0.988179	8948	1	-7.8455
NICN1	5	0.0040454	0.016903	0.710649	428	3	-7.734	0.76183	0.76245	0.988179	13644	0	-7.734
MBD1	5	0.0040608	0.016967	0.710649	429	4	-8.7968	0.839	0.83935	1.0	15066	0	-8.7968
MAZ	9	0.0040612	0.016968	0.710649	430	7	-7.875	0.91694	0.91708	1.0	16438	0	-7.875
MRPS26	5	0.0040998	0.017109	0.714904	431	2	-1.1692	0.72503	0.72587	0.988179	13020	0	-1.1692
FAM229A	5	0.0041547	0.017316	0.718046	432	3	-7.5771	0.69226	0.69351	0.988179	12432	0	-7.5771
RNF138	7	0.0041982	0.01749	0.718046	433	2	-5.6002	0.87682	0.8771	1.0	15745	0	-5.6002
SPEG	6	0.0042025	0.017502	0.718046	434	4	-6.6826	0.57385	0.58025	0.988179	10424	1	-6.6826
SH2D3C	5	0.0042056	0.017516	0.718046	437	5	-7.9209	0.99579	0.99578	1.0	17893	0	-7.9209
CAPNS1	5	0.0042056	0.017516	0.718046	436	5	-7.7784	0.99579	0.99578	1.0	17891	0	-7.7784
LUZP1	5	0.0042056	0.017516	0.718046	435	5	-7.5633	0.99579	0.99578	1.0	17892	0	-7.5633
OVGP1	5	0.0042088	0.017528	0.718046	438	4	-7.9545	0.06099	0.12512	0.974398	2306	1	-7.9545
NIPAL2	5	0.0042097	0.017532	0.718046	439	3	-6.7973	0.76195	0.76257	0.988179	13645	0	-6.7973
SULF2	5	0.0042216	0.017583	0.718046	441	3	-6.0574	0.63112	0.63318	0.988179	11379	1	-6.0574
ALMS1	5	0.0042216	0.017583	0.718046	440	4	-8.1933	0.92547	0.9256	1.0	16565	0	-8.1933
PBLD	5	0.0042491	0.017701	0.719405	442	4	-6.739	0.94507	0.94511	1.0	16922	0	-6.739
ASH2L	5	0.0042646	0.017764	0.719405	443	2	-4.1004	0.014822	0.039394	0.946872	745	1	-4.1004
ABHD17A	3	0.0042768	0.017815	0.719405	444	2	-8.1114	0.27112	0.36202	0.988179	6466	1	-8.1114
SLC27A1	5	0.0042937	0.017882	0.719405	445	4	-8.6373	0.59547	0.59974	0.988179	10773	1	-8.6373
IFI27	5	0.0042937	0.017882	0.719405	446	4	-8.253	0.88996	0.89025	1.0	15983	0	-8.253
ZNF395	5	0.0043186	0.017987	0.719405	448	5	-7.7145	0.99568	0.99566	1.0	17888	0	-7.7145
GSTT1	5	0.0043186	0.017987	0.719405	449	5	-8.4143	0.99568	0.99566	1.0	17890	0	-8.4143
CCDC88C	5	0.0043186	0.017987	0.719405	447	5	-8.1457	0.99568	0.99566	1.0	17889	0	-8.1457
DOK7	5	0.0043195	0.017992	0.719405	450	4	-8.5001	0.92605	0.92618	1.0	16583	0	-8.5001
GHSR	5	0.0043449	0.018084	0.719405	451	4	-8.6338	0.91455	0.91473	1.0	16410	0	-8.6338
ALK	5	0.0043745	0.018199	0.719405	452	3	-7.3697	0.3795	0.43135	0.988179	7704	1	-7.3697
C10orf71	5	0.0043899	0.018249	0.719405	453	4	-8.2885	0.36859	0.42404	0.988179	7582	1	-8.2885
RAI1	5	0.0043997	0.018289	0.719405	454	4	-7.8384	0.65919	0.66098	0.988179	11871	0	-7.8384
KRTAP5-5	4	0.0044191	0.018362	0.719405	455	4	-8.1338	0.99558	0.99557	1.0	17887	0	-8.1338
EPHA1	5	0.0044294	0.018396	0.719405	456	1	1.265	0.018101	0.046719	0.947457	881	3	1.265
CTPS2	5	0.0044366	0.01842	0.719405	457	5	-8.1114	0.99556	0.99555	1.0	17884	0	-8.1114
HSF4	5	0.0044366	0.01842	0.719405	458	5	-7.8691	0.99556	0.99555	1.0	17885	0	-7.8691
CXCL5	5	0.0044366	0.01842	0.719405	459	5	-7.9819	0.99556	0.99555	1.0	17886	0	-7.9819
GRAP	4	0.0044646	0.018526	0.719405	460	4	-8.3722	0.99554	0.99553	1.0	17883	0	-8.3722
PAPD5	5	0.004474	0.01857	0.719405	461	3	-8.7782	0.26884	0.36059	0.988179	6440	1	-8.7782
EXOC3L4	5	0.0044837	0.018611	0.719405	462	4	-7.8808	0.48702	0.50891	0.988179	9152	1	-7.8808
ABHD12	5	0.0044843	0.018613	0.719405	463	2	-0.43395	0.077016	0.14635	0.975143	2689	2	-0.43395
ALPI	5	0.0044849	0.018615	0.719405	466	5	-8.2439	0.99141	0.9914	1.0	17791	0	-8.2439
TSPO	5	0.0044849	0.018615	0.719405	465	4	-8.5811	0.87698	0.87727	1.0	15767	0	-8.5811
FMNL2	5	0.0044849	0.018615	0.719405	464	4	-8.2439	0.94808	0.94811	1.0	16968	0	-8.2439
CHSY3	5	0.0045263	0.018775	0.72089	467	5	-8.082	0.98472	0.98464	1.0	17639	0	-8.082
ZBTB17	5	0.0045392	0.018823	0.72089	468	2	-1.0666	0.61829	0.62088	0.988179	11140	1	-1.0666
NAP1L5	5	0.0045483	0.018856	0.72089	469	5	-7.8335	0.99545	0.99544	1.0	17880	0	-7.8335
SNX32	5	0.0045483	0.018856	0.72089	471	5	-8.1409	0.99545	0.99544	1.0	17882	0	-8.1409
PSEN2	5	0.0045483	0.018856	0.72089	470	5	-8.4579	0.99545	0.99544	1.0	17881	0	-8.4579
PIPOX	5	0.004569	0.018934	0.72089	472	4	-8.7306	0.9681	0.96807	1.0	17333	0	-8.7306
TBX19	5	0.0045743	0.018955	0.72089	473	3	-7.742	0.54958	0.5593	0.988179	10031	1	-7.742
CAV1	5	0.0045885	0.019014	0.72089	474	4	-8.4695	0.96348	0.96349	1.0	17248	0	-8.4695
CRH	5	0.0045942	0.019031	0.72089	475	3	-6.8629	0.41787	0.45795	0.988179	8194	1	-6.8629
OVOL1	5	0.0046005	0.019054	0.72089	476	5	-7.8981	0.9954	0.99539	1.0	17879	0	-7.8981
HBM	5	0.0046232	0.019152	0.721561	477	3	-4.0966	0.7117	0.71264	0.988179	12782	0	-4.0966
NPR1	5	0.0046232	0.019152	0.721561	478	3	-2.4698	0.070575	0.13778	0.975143	2531	2	-2.4698
MRPL55	5	0.0046622	0.019305	0.723129	479	5	-7.534	0.99534	0.99533	1.0	17878	0	-7.534
ZNF750	5	0.0046856	0.019387	0.723129	480	4	-7.5583	0.95375	0.95376	1.0	17065	0	-7.5583
FAM167B	5	0.0046856	0.019387	0.723129	481	4	-8.2349	0.91625	0.91642	1.0	16432	0	-8.2349
MAP3K6	5	0.0047258	0.019549	0.723129	482	5	-7.7846	0.99426	0.99425	1.0	17857	0	-7.7846
ALS2CL	10	0.0047577	0.01967	0.723129	483	8	-7.8951	0.70298	0.70415	0.988179	12633	1	-7.8951
CDYL2	5	0.004778	0.019745	0.723129	484	5	-8.2119	0.99522	0.99522	1.0	17877	0	-8.2119
CACNA1H	5	0.0047787	0.019748	0.723129	485	2	-4.1004	0.84016	0.84053	1.0	15075	0	-4.1004
MEX3D	5	0.0047792	0.019749	0.723129	486	3	-8.1421	0.47337	0.49844	0.988179	8955	1	-8.1421
CST5	5	0.0047908	0.019795	0.723129	487	4	-8.2303	0.67346	0.67493	0.988179	12115	0	-8.2303
SDK2	5	0.0048138	0.019886	0.723129	488	3	-7.5041	0.015025	0.039862	0.946872	751	2	-7.5041
CIDEA	5	0.0048145	0.01989	0.723129	489	3	-7.7326	0.20425	0.30764	0.988179	5497	1	-7.7326
MFAP4	5	0.0048272	0.019946	0.723129	490	4	-7.9322	0.72632	0.72717	0.988179	13038	0	-7.9322
SIAE	5	0.0048384	0.019989	0.723129	491	5	-7.6555	0.99102	0.99099	1.0	17783	0	-7.6555
TM7SF3	5	0.0048384	0.019989	0.723129	492	4	-8.3941	0.79925	0.79985	1.0	14342	0	-8.3941
PIP4K2B	5	0.0048439	0.02001	0.723129	493	5	-8.0864	0.99516	0.99515	1.0	17876	0	-8.0864
CAMK1G	5	0.0048584	0.020069	0.723129	495	4	-8.7625	0.89985	0.90002	1.0	16151	0	-8.7625
ESX1	5	0.0048584	0.020069	0.723129	494	4	-8.0545	0.90558	0.90576	1.0	16260	0	-8.0545
FAM124A	5	0.0048687	0.020101	0.723129	496	3	-8.5375	0.63648	0.63851	0.988179	11471	0	-8.5375
C1orf65	5	0.0048689	0.020102	0.723129	497	2	-0.052425	0.17867	0.2757	0.988179	4963	2	-0.052425
SSPN	7	0.0048771	0.020139	0.723129	498	5	-8.1457	0.73258	0.73325	0.988179	13153	1	-8.1457
BCKDK	5	0.0048887	0.020188	0.723129	500	5	-7.6061	0.99511	0.99511	1.0	17874	0	-7.6061
RANBP9	5	0.0048887	0.020188	0.723129	501	5	-7.8808	0.99511	0.99511	1.0	17875	0	-7.8808
RNF41	5	0.0048887	0.020188	0.723129	499	5	-7.634	0.99511	0.99511	1.0	17873	0	-7.634
CCZ1B	5	0.0049085	0.020272	0.723129	503	3	-8.2922	0.70053	0.7017	0.988179	12594	0	-8.2922
DNAH3	5	0.0049085	0.020272	0.723129	502	4	-7.4345	0.2946	0.37651	0.988179	6730	1	-7.4345
FBXO4	5	0.0049236	0.020318	0.723129	504	4	-7.998	0.77593	0.7767	0.988179	14075	0	-7.998
TWIST1	5	0.004948	0.020418	0.723129	505	4	-7.8557	0.69205	0.69329	0.988179	12429	0	-7.8557
STRA13	3	0.0049857	0.020566	0.723129	506	1	0.85995	0.083572	0.15485	0.976472	2842	2	0.85995
LAMA1	5	0.0049958	0.020607	0.723129	507	5	-8.0965	0.995	0.99499	1.0	17872	0	-8.0965
GAREML	5	0.005004	0.020629	0.723129	508	4	-8.3059	0.59485	0.59918	0.988179	10762	1	-8.3059
LHFPL5	5	0.0050093	0.020651	0.723129	509	5	-7.1747	0.98518	0.98507	1.0	17647	0	-7.1747
USH1C	5	0.0050305	0.020741	0.723129	510	5	-7.0571	0.98054	0.98046	1.0	17574	0	-7.0571
FGF10	5	0.0050334	0.020748	0.723129	511	3	-1.7959	0.29885	0.37911	0.988179	6781	1	-1.7959
ARRDC2	5	0.0050338	0.020749	0.723129	512	3	-1.8795	0.096828	0.17185	0.982478	3150	2	-1.8795
GDAP1L1	5	0.0050588	0.020845	0.723129	513	3	-1.5722	0.096095	0.1709	0.982478	3132	1	-1.5722
KCNH3	5	0.0050754	0.020908	0.723129	514	2	-5.7856	0.6475	0.64938	0.988179	11656	0	-5.7856
WDR45	5	0.0050883	0.020958	0.723129	515	3	-7.1909	0.0044294	0.015015	0.899646	282	1	-7.1909
ZNF705B	1	0.0051097	0.02105	0.723129	516	1	-2.9835	0.99489	0.99487	1.0	17871	0	-2.9835
CCDC89	5	0.0051105	0.021052	0.723129	518	5	-8.3274	0.99489	0.99487	1.0	17870	0	-8.3274
FAAH	5	0.0051105	0.021052	0.723129	517	5	-7.96	0.99489	0.99487	1.0	17869	0	-7.96
D2HGDH	5	0.0051149	0.021069	0.723129	519	5	-8.357	0.97114	0.97106	1.0	17400	0	-8.357
PRCD	2	0.0051417	0.021174	0.723129	520	2	-5.7321	0.98967	0.98965	1.0	17749	0	-5.7321
PNOC	8	0.0051521	0.021208	0.723129	521	7	-8.0785	0.80264	0.80322	1.0	14405	0	-8.0785
LYAR	5	0.0051611	0.021247	0.723129	522	4	-8.5375	0.34818	0.4106	0.988179	7334	1	-8.5375
SIRPB1	10	0.0051801	0.021325	0.723129	523	8	-8.0559	0.76757	0.76819	0.988179	13660	1	-8.0559
ZBTB45	5	0.0051981	0.021384	0.723129	524	3	-1.6465	0.35263	0.41351	0.988179	7398	1	-1.6465
CEACAM3	8	0.0052051	0.021412	0.723129	525	6	-7.7239	0.81518	0.81579	1.0	14629	0	-7.7239
C19orf44	5	0.005217	0.021455	0.723129	526	4	-7.9396	0.37251	0.42665	0.988179	7622	1	-7.9396
CLCN1	5	0.0052299	0.021509	0.723129	528	4	-8.4184	0.82053	0.82107	1.0	14726	0	-8.4184
MCAM	5	0.0052299	0.021509	0.723129	527	4	-8.4963	0.6203	0.62278	0.988179	11186	1	-8.4963
C1orf100	6	0.0052374	0.021542	0.723129	529	6	-7.4454	0.99476	0.99474	1.0	17868	0	-7.4454
AUNIP	5	0.005243	0.021558	0.723129	530	5	-7.7513	0.99476	0.99474	1.0	17866	0	-7.7513
PTDSS2	5	0.005243	0.021558	0.723129	531	5	-8.0034	0.99476	0.99474	1.0	17867	0	-8.0034
LAIR1	5	0.0052474	0.021577	0.723129	532	2	-0.96362	0.73159	0.73232	0.988179	13133	0	-0.96362
SLC9A8	5	0.0052997	0.02179	0.723129	533	3	-8.7466	0.72433	0.72515	0.988179	13012	0	-8.7466
GLI4	5	0.0052997	0.02179	0.723129	534	3	-8.7466	0.14346	0.2313	0.988179	4174	2	-8.7466
MGAM	5	0.0052997	0.02179	0.723129	535	3	-8.2468	0.48336	0.50607	0.988179	9097	1	-8.2468
AMIGO2	5	0.0053005	0.021794	0.723129	536	2	-6.0973	0.89263	0.89294	1.0	16036	0	-6.0973
ZBTB44	5	0.0053056	0.021813	0.723129	537	5	-7.556	0.99469	0.99467	1.0	17865	0	-7.556
SPTBN2	5	0.0053079	0.021824	0.723129	538	4	-8.0138	0.17187	0.26709	0.988179	4826	1	-8.0138
CRYGN	5	0.0053426	0.021941	0.723129	540	5	-8.5883	0.98971	0.98968	1.0	17750	0	-8.5883
SMLR1	5	0.0053426	0.021941	0.723129	539	5	-8.2073	0.98136	0.98128	1.0	17584	0	-8.2073
CBLN3	5	0.0053466	0.021961	0.723129	541	2	0.65624	0.043318	0.10057	0.965996	1871	3	0.65624
TBC1D26	5	0.0053474	0.021962	0.723129	542	3	-6.0567	0.22528	0.33402	0.988179	5950	1	-6.0567
ABCC3	5	0.0053628	0.022025	0.723129	543	4	-7.7846	0.63089	0.63297	0.988179	11374	1	-7.7846
PYGO2	5	0.0053685	0.022044	0.723129	544	5	-8.5264	0.99463	0.99461	1.0	17863	0	-8.5264
BARHL2	5	0.0053758	0.022067	0.723129	545	4	-6.9269	0.64085	0.64286	0.988179	11543	0	-6.9269
CNDP1	5	0.0053913	0.022122	0.723129	546	4	-7.6477	0.70702	0.70805	0.988179	12695	0	-7.6477
TMEM179	5	0.0054026	0.022164	0.723129	547	5	-8.2928	0.98443	0.98435	1.0	17632	0	-8.2928
SLC17A6	5	0.0054051	0.022171	0.723129	548	2	-5.9498	0.68191	0.68331	0.988179	12266	0	-5.9498
RHOB	5	0.0054177	0.022215	0.723129	549	2	-1.3923	0.49899	0.51819	0.988179	9325	1	-1.3923
B4GALT7	5	0.0054243	0.022241	0.723129	551	5	-8.1164	0.99458	0.99455	1.0	17862	0	-8.1164
SVOPL	5	0.0054243	0.022241	0.723129	550	5	-8.2303	0.99458	0.99455	1.0	17861	0	-8.2303
MSLN	5	0.0054368	0.022284	0.723129	552	2	-0.54018	0.70802	0.70899	0.988179	12714	0	-0.54018
APEH	5	0.0054395	0.022294	0.723129	553	4	-7.7105	0.9213	0.92146	1.0	16512	0	-7.7105
NR0B1	5	0.0054419	0.022299	0.723129	554	4	-7.4056	0.068306	0.13477	0.975143	2476	1	-7.4056
NDRG4	5	0.0054786	0.022452	0.723129	555	4	-7.4186	0.35514	0.4152	0.988179	7429	1	-7.4186
NOTO	5	0.0054882	0.022486	0.723129	556	5	-7.5633	0.99451	0.99448	1.0	17860	0	-7.5633
LZTS2	5	0.005492	0.022504	0.723129	557	3	-7.4591	0.44836	0.47981	0.988179	8614	1	-7.4591
RNF126	5	0.0055105	0.022568	0.723129	558	3	-1.5505	0.10511	0.18252	0.988179	3324	2	-1.5505
GIMAP4	5	0.0055105	0.022568	0.723129	559	4	-7.5631	0.77593	0.7767	0.988179	13773	0	-7.5631
SOX30	5	0.0055274	0.022644	0.723129	560	2	-6.1368	0.77593	0.7767	0.988179	13911	0	-6.1368
PYGB	5	0.0055377	0.022682	0.723129	561	5	-7.9434	0.97658	0.97648	1.0	17494	0	-7.9434
PSMB8	5	0.0055395	0.022687	0.723129	563	4	-8.3777	0.90807	0.90826	1.0	16307	0	-8.3777
HS3ST1	5	0.0055395	0.022687	0.723129	562	4	-8.454	0.58343	0.58887	0.988179	10571	1	-8.454
PCTP	6	0.0055763	0.022827	0.723129	564	5	-8.056	0.63255	0.6346	0.988179	11405	1	-8.056
ZBTB7A	5	0.0055823	0.022847	0.723129	565	1	-0.11114	0.45893	0.4876	0.988179	8759	1	-0.11114
SLCO5A1	5	0.0055878	0.022866	0.723129	566	3	-8.249	0.6379	0.63996	0.988179	11499	0	-8.249
ESYT2	5	0.0055878	0.022866	0.723129	567	3	-7.9666	0.32093	0.39295	0.988179	7030	1	-7.9666
ASB10	5	0.0055893	0.022872	0.723129	568	4	-7.1679	0.96545	0.96544	1.0	17281	0	-7.1679
CBFA2T3	5	0.0055996	0.02291	0.723129	569	4	-7.3943	0.92883	0.92892	1.0	16645	0	-7.3943
LRP10	5	0.0056101	0.02295	0.723129	570	5	-7.8866	0.99439	0.99436	1.0	17859	0	-7.8866
THBS1	5	0.0056372	0.023049	0.723129	571	4	-7.0458	0.48586	0.50798	0.988179	9137	1	-7.0458
TMEM187	5	0.0056488	0.023088	0.723129	572	4	-8.1933	0.42527	0.46322	0.988179	8289	1	-8.1933
MNDA	5	0.0056693	0.023162	0.723129	574	4	-7.7468	0.86664	0.86692	1.0	15552	0	-7.7468
MYCN	5	0.0056693	0.023162	0.723129	573	3	-7.379	0.39078	0.43895	0.988179	7851	1	-7.379
TMEM223	5	0.0056921	0.02324	0.723129	575	3	-6.6952	0.82337	0.82388	1.0	14781	0	-6.6952
ZNF589	5	0.0057032	0.023289	0.723129	576	4	-7.2578	0.53891	0.55037	0.988179	9869	1	-7.2578
SLC9A4	5	0.0057403	0.023424	0.723129	578	5	-8.1015	0.99426	0.99425	1.0	17858	0	-8.1015
TRMT13	5	0.0057403	0.023424	0.723129	577	5	-7.4813	0.99426	0.99425	1.0	17856	0	-7.4813
GATAD2A	5	0.0057594	0.023498	0.723129	579	5	-8.061	0.98902	0.98898	1.0	17735	0	-8.061
RNF151	5	0.0057744	0.023567	0.723129	580	2	-4.7462	0.043678	0.1013	0.965996	1883	2	-4.7462
S100A3	5	0.0057756	0.023572	0.723129	581	4	-8.1886	0.89535	0.89558	1.0	16071	0	-8.1886
PCDHGA5	5	0.005809	0.023689	0.723129	582	5	-8.2073	0.99419	0.99417	1.0	17855	0	-8.2073
ADM2	5	0.0058243	0.023742	0.723129	583	3	-0.95402	0.03374	0.08065	0.961494	1496	2	-0.95402
ROPN1L	5	0.0058327	0.023778	0.723129	584	3	-7.6977	0.010402	0.029177	0.933268	555	2	-7.6977
TMUB2	5	0.0058567	0.023864	0.723129	585	4	-8.0034	0.49849	0.51778	0.988179	9317	1	-8.0034
FBXL17	5	0.0058734	0.023925	0.723129	589	5	-7.9153	0.99413	0.99411	1.0	17854	0	-7.9153
LRRC43	5	0.0058734	0.023925	0.723129	587	5	-7.6252	0.99413	0.99411	1.0	17852	0	-7.6252
ENKD1	5	0.0058734	0.023925	0.723129	588	5	-7.5266	0.99413	0.99411	1.0	17851	0	-7.5266
ZNF507	5	0.0058734	0.023925	0.723129	586	5	-7.8924	0.99413	0.99411	1.0	17853	0	-7.8924
TBX22	5	0.0058855	0.02398	0.723129	590	3	-8.7274	0.35154	0.41283	0.988179	7384	1	-8.7274
ZNF286B	5	0.0058855	0.02398	0.723129	591	4	-8.7274	0.74869	0.74926	0.988179	13430	0	-8.7274
IRF1	5	0.0059108	0.024073	0.723129	593	5	-8.1839	0.98656	0.98648	1.0	17668	0	-8.1839
TRPV3	5	0.0059108	0.024073	0.723129	595	4	-8.1839	0.0017902	0.0064657	0.895925	129	1	-8.1839
FAM186B	5	0.0059108	0.024073	0.723129	594	4	-8.1839	0.54134	0.55244	0.988179	9910	1	-8.1839
C15orf38	5	0.0059108	0.024073	0.723129	592	4	-8.3059	0.74374	0.74435	0.988179	13343	0	-8.3059
TSNARE1	5	0.0059108	0.024073	0.723129	596	5	-8.688	0.98179	0.98172	1.0	17594	0	-8.688
C14orf119	5	0.0059115	0.024077	0.723129	597	3	-4.9287	0.55837	0.56683	0.988179	10157	1	-4.9287
ZFR2	8	0.0059368	0.024165	0.723129	598	6	-7.1171	0.75296	0.75355	0.988179	13496	1	-7.1171
C19orf52	5	0.0059447	0.024192	0.723129	599	3	-8.0712	0.45717	0.48628	0.988179	8736	1	-8.0712
GGT1	4	0.0059505	0.024215	0.723129	600	4	-8.2461	0.99405	0.99403	1.0	17850	0	-8.2461
PCDH7	5	0.0059664	0.024279	0.723129	601	3	-8.0351	0.14161	0.22899	0.988179	4125	2	-8.0351
PCK1	5	0.0059823	0.024334	0.723129	602	3	-1.7908	0.29448	0.37645	0.988179	6727	1	-1.7908
PAX3	5	0.0059959	0.024385	0.723129	603	3	-7.797	0.71286	0.71377	0.988179	12802	0	-7.797
PTPRF	5	0.0060131	0.024453	0.723129	604	5	-8.3059	0.99399	0.99396	1.0	17848	0	-8.3059
SMAD1	5	0.0060212	0.024481	0.723129	605	2	-6.5995	0.60985	0.61295	0.988179	10998	1	-6.5995
GUCD1	5	0.006026	0.024494	0.723129	606	4	-8.1792	0.85405	0.85443	1.0	15342	0	-8.1792
TXLNA	5	0.0060294	0.024507	0.723129	607	3	-7.6912	0.064236	0.12939	0.975143	2386	1	-7.6912
HAGHL	5	0.0060761	0.024686	0.723129	608	3	-1.8492	0.36327	0.42056	0.988179	7518	1	-1.8492
TAS1R2	5	0.0060866	0.024726	0.723129	609	3	-7.728	0.4569	0.4861	0.988179	8735	1	-7.728
TUBB2B	3	0.0060994	0.024774	0.723129	610	3	-8.4358	0.96067	0.96068	1.0	17188	0	-8.4358
HSD11B1L	5	0.0061309	0.024893	0.723129	611	3	-7.6409	0.20273	0.30575	0.988179	5470	1	-7.6409
C1QTNF8	5	0.0061469	0.024948	0.723129	614	5	-8.1745	0.98755	0.98748	1.0	17688	0	-8.1745
ILVBL	5	0.0061469	0.024948	0.723129	612	5	-8.1745	0.98035	0.98025	1.0	17572	0	-8.1745
FAHD1	5	0.0061469	0.024948	0.723129	613	4	-8.1745	0.32303	0.39427	0.988179	7059	1	-8.1745
MDFI	5	0.0061469	0.024948	0.723129	615	4	-7.7363	0.086599	0.15872	0.976472	2924	1	-7.7363
MYL4	5	0.006156	0.024973	0.723129	616	4	-7.2965	0.92547	0.9256	1.0	16576	0	-7.2965
SLC6A18	5	0.0061602	0.024989	0.723129	617	5	-8.1457	0.99384	0.99382	1.0	17846	0	-8.1457
APOC3	5	0.0061858	0.025092	0.723129	618	2	0.25963	0.089303	0.16221	0.979065	2982	2	0.25963
MT4	3	0.0062258	0.025249	0.723129	619	2	-6.3866	0.83994	0.84029	1.0	15071	0	-6.3866
HIST2H2AB	5	0.0062341	0.025281	0.723129	622	4	-7.0354	0.32629	0.39637	0.988179	7096	1	-7.0354
HOXD1	5	0.0062341	0.025281	0.723129	620	2	0.62522	0.042244	0.098377	0.965487	1835	3	0.62522
IARS2	5	0.0062341	0.025281	0.723129	621	2	-5.8344	0.44974	0.48084	0.988179	8633	1	-5.8344
ZNF341	5	0.0062406	0.025302	0.723129	623	3	-7.0354	0.19089	0.29095	0.988179	5200	1	-7.0354
GAPT	5	0.006241	0.025303	0.723129	624	5	-7.5055	0.99376	0.99374	1.0	17845	0	-7.5055
DCC	5	0.0062755	0.02544	0.723129	626	5	-8.1697	0.97794	0.97781	1.0	17531	0	-8.1697
RNF224	5	0.0062755	0.02544	0.723129	625	4	-8.1697	0.82187	0.82238	1.0	14739	0	-8.1697
MESP2	5	0.0062812	0.025458	0.723129	627	3	-1.8155	0.42863	0.4656	0.988179	8330	1	-1.8155
GLDN	5	0.0062955	0.025512	0.723129	628	2	-6.3866	0.16147	0.25401	0.988179	4577	2	-6.3866
DOCK8	5	0.0063106	0.02557	0.723129	629	5	-7.9322	0.99369	0.99367	1.0	17844	0	-7.9322
SSH3	5	0.006314	0.025578	0.723129	630	5	-8.0241	0.99253	0.99253	1.0	17822	0	-8.0241
MAF	5	0.0063311	0.025646	0.723129	631	3	-5.4515	0.60023	0.60408	0.988179	10846	1	-5.4515
HTR3D	5	0.0063311	0.025646	0.723129	632	4	-8.3154	0.88185	0.88211	1.0	15829	0	-8.3154
LILRB2	10	0.0063566	0.025736	0.723129	633	6	-3.8459	0.11797	0.19892	0.988179	3597	3	-3.8459
RGPD1	1	0.006361	0.025751	0.723129	634	1	-9.7481	0.99364	0.99363	1.0	17843	0	-9.7481
CTU1	5	0.0063761	0.025804	0.723129	635	3	-3.3779	0.74618	0.74677	0.988179	13386	0	-3.3779
SRR	5	0.0063777	0.025811	0.723129	636	3	-6.7214	0.34245	0.40686	0.988179	7278	1	-6.7214
AFAP1L2	5	0.0063839	0.025834	0.723129	637	4	-8.2303	0.95471	0.95474	1.0	17082	0	-8.2303
RSAD1	5	0.0064095	0.025936	0.723129	641	5	-7.7136	0.97607	0.976	1.0	17486	0	-7.7136
TRADD	5	0.0064095	0.025936	0.723129	640	4	-8.1649	0.91627	0.91644	1.0	16433	0	-8.1649
C21orf2	5	0.0064095	0.025936	0.723129	639	4	-8.1649	0.44952	0.48067	0.988179	8630	1	-8.1649
RNF144A	5	0.0064095	0.025936	0.723129	638	4	-8.3274	0.92992	0.92999	1.0	16666	0	-8.3274
APBB1	5	0.0064183	0.025964	0.723129	642	3	-7.4455	0.15567	0.24669	0.988179	4447	2	-7.4455
ZXDC	5	0.0064661	0.026159	0.723129	643	3	-8.2394	0.50149	0.52014	0.988179	9351	1	-8.2394
LPPR1	5	0.0064717	0.026178	0.723129	645	5	-8.1745	0.99353	0.99351	1.0	17840	0	-8.1745
CYSTM1	5	0.0064717	0.026178	0.723129	646	5	-6.6621	0.99353	0.99351	1.0	17842	0	-6.6621
SECTM1	5	0.0064717	0.026178	0.723129	644	5	-7.4266	0.99353	0.99351	1.0	17841	0	-7.4266
ZBTB48	5	0.0064717	0.026178	0.723129	647	5	-7.4266	0.99353	0.99351	1.0	17839	0	-7.4266
FAM212A	5	0.0064813	0.026213	0.723129	648	3	-2.1137	0.033358	0.079815	0.961494	1478	2	-2.1137
GALR1	5	0.0064924	0.026251	0.723129	649	4	-8.1886	0.7508	0.75141	0.988179	13474	0	-8.1886
TRAF3IP2	10	0.006501	0.026287	0.723129	650	7	-8.0265	0.81367	0.81425	1.0	14587	1	-8.0265
GPN1	5	0.0065148	0.026328	0.723129	651	3	-6.1162	0.86199	0.86228	1.0	15486	0	-6.1162
CLDN5	5	0.0065327	0.026396	0.723129	652	4	-7.5382	0.65498	0.65689	0.988179	11794	0	-7.5382
FAM199X	5	0.0065493	0.026457	0.723129	653	5	-7.8866	0.99345	0.99342	1.0	17838	0	-7.8866
C19orf25	5	0.0065558	0.026482	0.723129	654	4	-3.9159	0.55722	0.56583	0.988179	10136	1	-3.9159
KCNK1	5	0.0065712	0.026544	0.723129	658	4	-8.1602	0.72078	0.72163	0.988179	12950	0	-8.1602
SLC22A13	5	0.0065712	0.026544	0.723129	656	5	-8.5227	0.98611	0.98603	1.0	17665	0	-8.5227
SERTAD2	5	0.0065712	0.026544	0.723129	657	4	-8.357	0.85758	0.85793	1.0	15414	0	-8.357
CLN3	5	0.0065712	0.026544	0.723129	655	4	-8.198	0.72645	0.7273	0.988179	13040	0	-8.198
GRM2	5	0.0065712	0.026544	0.723129	659	4	-8.2303	0.32536	0.39577	0.988179	7084	1	-8.2303
PTK2B	5	0.0066115	0.026698	0.723129	660	5	-8.1014	0.96991	0.96981	1.0	17375	0	-8.1014
SEMA4B	5	0.0066115	0.026698	0.723129	661	5	-8.7045	0.98743	0.98737	1.0	17687	0	-8.7045
BEND2	5	0.0066245	0.026739	0.723129	662	4	-8.3059	0.96032	0.96031	1.0	17187	0	-8.3059
COLQ	5	0.0066311	0.026769	0.723129	664	5	-8.1114	0.99337	0.99334	1.0	17837	0	-8.1114
DES	5	0.0066311	0.026769	0.723129	663	5	-7.8089	0.99337	0.99334	1.0	17836	0	-7.8089
DHRS13	5	0.0066311	0.026769	0.723129	665	5	-7.5705	0.99337	0.99334	1.0	17835	0	-7.5705
ANKRD29	5	0.0066311	0.026769	0.723129	666	5	-7.5487	0.99337	0.99334	1.0	17834	0	-7.5487
DCTN1	5	0.0066696	0.026924	0.723129	667	3	-8.3859	0.77593	0.7767	0.988179	13834	0	-8.3859
ERF	5	0.0066793	0.026954	0.723129	668	4	-7.4796	0.65828	0.6601	0.988179	11850	0	-7.4796
F11R	5	0.0067111	0.027079	0.723129	669	4	-8.1554	0.94907	0.94908	1.0	16984	0	-8.1554
GNAI2	5	0.0067173	0.027099	0.723129	670	5	-8.2972	0.99328	0.99326	1.0	17833	0	-8.2972
EDC4	5	0.0067209	0.027112	0.723129	671	2	-5.1378	0.73905	0.73968	0.988179	13264	0	-5.1378
SNX27	5	0.0067306	0.027145	0.723129	672	4	-8.7012	0.55948	0.56779	0.988179	10178	1	-8.7012
CCDC96	5	0.0067341	0.027157	0.723129	673	2	-0.87046	0.3893	0.43794	0.988179	7823	1	-0.87046
IMPDH1	4	0.0067737	0.027306	0.723129	674	3	-7.4185	0.86535	0.86561	1.0	15540	0	-7.4185
SCGB3A1	5	0.0067833	0.027342	0.723129	675	4	-8.2752	0.33226	0.40021	0.988179	7169	1	-8.2752
MEP1B	5	0.006789	0.027359	0.723129	676	3	-7.0458	0.96213	0.96214	1.0	17216	0	-7.0458
SMPD1	5	0.0067906	0.027366	0.723129	677	3	-7.6685	0.65305	0.65495	0.988179	11756	0	-7.6685
SPHK2	5	0.0068339	0.027534	0.723129	678	5	-8.4811	0.9828	0.98272	1.0	17608	0	-8.4811
PRSS45	5	0.0068554	0.027619	0.723129	679	5	-8.0965	0.99314	0.99312	1.0	17832	0	-8.0965
PCK2	5	0.006858	0.027633	0.723129	680	3	-8.698	0.07904	0.14894	0.975143	2750	2	-8.698
ADRA2B	5	0.0068597	0.027639	0.723129	681	4	-7.998	0.60724	0.61054	0.988179	10949	1	-7.998
ZNF696	5	0.0068597	0.027639	0.723129	682	2	0.46257	0.13137	0.21607	0.988179	3887	2	0.46257
ZNF451	10	0.0068688	0.027671	0.723129	683	8	-7.2755	0.71808	0.71895	0.988179	12900	1	-7.2755
TRIM55	5	0.0068712	0.027679	0.723129	684	4	-6.9269	0.93766	0.93774	1.0	16809	0	-6.9269
F2	5	0.0068712	0.027679	0.723129	685	4	-7.9764	0.69048	0.69175	0.988179	12406	0	-7.9764
KRTAP10-11	4	0.0068834	0.027721	0.723129	686	3	-7.5642	0.38481	0.43493	0.988179	7767	1	-7.5642
KRTAP1-4	4	0.0068878	0.027736	0.723129	687	2	-4.2707	0.15909	0.25102	0.988179	4524	1	-4.2707
BZRAP1	5	0.006898	0.027785	0.723129	688	4	-6.8927	0.7571	0.75767	0.988179	13558	0	-6.8927
INPPL1	5	0.0069227	0.027862	0.723129	689	4	-7.7468	0.91035	0.9105	1.0	16340	0	-7.7468
KCNJ10	5	0.0069234	0.027865	0.723129	690	5	-8.1213	0.97658	0.97648	1.0	17495	0	-8.1213
ZSCAN16	5	0.0069475	0.027943	0.723129	691	5	-8.2257	0.99305	0.99303	1.0	17831	0	-8.2257
MYO7B	5	0.0069475	0.027943	0.723129	692	5	-8.0661	0.99305	0.99303	1.0	17830	0	-8.0661
TSKU	5	0.0069534	0.027965	0.723129	693	3	-4.7589	0.20038	0.30287	0.988179	5415	1	-4.7589
FAM20A	5	0.0069612	0.028003	0.723129	694	4	-7.8455	0.93596	0.93601	1.0	16764	0	-7.8455
TESK1	5	0.0069633	0.028014	0.723129	695	4	-8.1457	0.95568	0.95572	1.0	17104	0	-8.1457
IGSF22	5	0.0070082	0.028165	0.723129	696	3	-1.1784	0.73805	0.73867	0.988179	13246	0	-1.1784
IFNL3	4	0.007015	0.028186	0.723129	697	1	0.26192	0.14471	0.23287	0.988179	4203	2	0.26192
PRRG2	5	0.0070257	0.028224	0.723129	698	5	-7.116	0.97341	0.97332	1.0	17446	0	-7.116
KCNC4	5	0.0070406	0.028284	0.723129	699	5	-7.8866	0.99296	0.99294	1.0	17828	0	-7.8866
ZBTB46	5	0.0070479	0.028311	0.723129	700	5	-8.5667	0.99295	0.99293	1.0	17827	0	-8.5667
CRCT1	5	0.0070555	0.028337	0.723129	701	5	-7.0706	0.9745	0.97442	1.0	17461	0	-7.0706
CHSY1	5	0.0070631	0.028366	0.723129	702	3	-6.5286	0.45256	0.4829	0.988179	8682	1	-6.5286
MOAP1	5	0.0070772	0.028421	0.723129	704	3	-7.5191	0.064294	0.12946	0.975143	2387	2	-7.5191
RYR1	5	0.0070772	0.028421	0.723129	703	3	-6.7724	0.13759	0.22391	0.988179	4038	2	-6.7724
HES5	5	0.0071067	0.028537	0.723129	706	4	-1.4975	0.95615	0.95615	1.0	17117	0	-1.4975
ANKRD61	5	0.0071067	0.028537	0.723129	705	3	-7.6912	0.16311	0.25614	0.988179	4626	2	-7.6912
FAM170B	5	0.0071128	0.028559	0.723129	708	4	-8.1409	0.17589	0.2722	0.988179	4910	1	-8.1409
SLC35F6	5	0.0071128	0.028559	0.723129	710	4	-8.4925	0.4046	0.44844	0.988179	8035	1	-8.4925
TSPAN33	5	0.0071128	0.028559	0.723129	709	4	-8.2928	0.92411	0.92426	1.0	16548	0	-8.2928
PAPPA2	5	0.0071128	0.028559	0.723129	707	5	-7.3588	0.97658	0.97648	1.0	17501	0	-7.3588
KLHL18	5	0.0071188	0.028582	0.723129	711	5	-7.8455	0.99288	0.99286	1.0	17826	0	-7.8455
DCHS2	12	0.0071211	0.028591	0.723129	712	8	-4.2654	0.54514	0.55558	0.988179	9960	1	-4.2654
LLGL1	5	0.0071802	0.028802	0.723129	714	3	-8.2224	0.073347	0.1415	0.975143	2602	2	-8.2224
DNAH2	5	0.0071802	0.028802	0.723129	713	3	-6.801	0.085034	0.15672	0.976472	2879	2	-6.801
TPO	5	0.0072096	0.028902	0.723129	715	3	-8.6486	0.56852	0.57561	0.988179	10334	1	-8.6486
MYF5	5	0.0072275	0.028972	0.723129	716	4	-8.2841	0.75582	0.75641	0.988179	13529	0	-8.2841
PAIP2B	5	0.0072275	0.028972	0.723129	717	3	-7.0967	0.55191	0.56129	0.988179	10065	1	-7.0967
CYP11B2	5	0.0072557	0.029061	0.723129	718	5	-7.789	0.98785	0.98781	1.0	17698	0	-7.789
GSG1L	6	0.0072734	0.02913	0.723129	719	5	-7.2246	0.57995	0.58574	0.988179	10526	1	-7.2246
KRTAP4-9	4	0.0072898	0.029192	0.723129	720	4	-8.1711	0.96474	0.96476	1.0	17258	0	-8.1711
BAG6	5	0.007293	0.029201	0.723129	722	5	-7.9039	0.99271	0.9927	1.0	17824	0	-7.9039
MICB	5	0.007293	0.029201	0.723129	721	5	-7.8275	0.99271	0.9927	1.0	17823	0	-7.8275
MTUS2	10	0.0073001	0.029219	0.723129	723	8	-7.434	0.076958	0.14628	0.975143	2685	2	-7.434
VAC14	5	0.0073008	0.029223	0.723129	724	4	-8.5227	0.085317	0.15709	0.976472	2886	1	-8.5227
GADD45B	5	0.0073276	0.029316	0.723129	725	5	-8.1745	0.98179	0.98172	1.0	17592	0	-8.1745
PTCH1	5	0.0073792	0.029515	0.723129	726	5	-7.8632	0.98836	0.98832	1.0	17713	0	-7.8632
PLK5	5	0.0073901	0.02956	0.723129	727	4	-8.1554	0.61499	0.61776	0.988179	11088	1	-8.1554
DUOXA2	5	0.0073901	0.02956	0.723129	728	5	-8.3016	0.98809	0.98803	1.0	17707	0	-8.3016
PRDM12	5	0.0073919	0.029566	0.723129	729	3	-6.8694	0.33417	0.40145	0.988179	7183	1	-6.8694
KRT13	5	0.007428	0.029703	0.723129	732	2	-5.8102	0.53962	0.55099	0.988179	9881	1	-5.8102
FAM188B	5	0.007428	0.029703	0.723129	731	3	-6.6355	0.17209	0.26738	0.988179	4831	2	-6.6355
DZIP1	5	0.007428	0.029703	0.723129	730	3	-7.6061	0.61055	0.61361	0.988179	11009	1	-7.6061
LIMD2	5	0.0074467	0.029771	0.723129	733	3	-7.797	0.32567	0.39595	0.988179	7087	1	-7.797
POU3F1	5	0.0074515	0.029793	0.723129	735	4	-7.9369	0.67087	0.67236	0.988179	12066	0	-7.9369
CDK20	5	0.0074515	0.029793	0.723129	734	3	-8.6814	0.16526	0.25878	0.988179	4675	2	-8.6814
FAM83E	5	0.0074515	0.029793	0.723129	736	4	-8.6814	0.7186	0.71948	0.988179	12914	0	-8.6814
HTR7	5	0.0074695	0.029871	0.723129	737	5	-7.7658	0.99253	0.99253	1.0	17821	0	-7.7658
NPBWR2	5	0.0074763	0.029893	0.723129	738	3	-7.4395	0.55865	0.56707	0.988179	10161	1	-7.4395
CRAMP1L	5	0.0075014	0.029995	0.723129	739	4	-7.5116	0.32073	0.39284	0.988179	7026	1	-7.5116
VWC2	5	0.0075093	0.030018	0.723129	740	3	-2.307	0.4241	0.46238	0.988179	8271	1	-2.307
FZD1	5	0.0075162	0.030046	0.723129	741	4	-7.7721	0.71531	0.7162	0.988179	12844	0	-7.7721
EZR	5	0.00754	0.030131	0.723129	744	4	-8.1262	0.95568	0.95572	1.0	17113	0	-8.1262
PEX14	5	0.00754	0.030131	0.723129	742	4	-8.1262	0.91118	0.91137	1.0	16357	0	-8.1262
GMPPA	5	0.00754	0.030131	0.723129	743	4	-8.3059	0.942	0.94206	1.0	16878	0	-8.3059
CTNNBIP1	4	0.0075555	0.030178	0.723129	745	4	-8.0591	0.98609	0.98601	1.0	17664	0	-8.0591
MISP	5	0.0075565	0.030182	0.723129	746	5	-8.0712	0.99244	0.99245	1.0	17819	0	-8.0712
GPATCH2L	5	0.0075565	0.030182	0.723129	747	5	-7.7014	0.99244	0.99245	1.0	17820	0	-7.7014
ACTL10	5	0.0075648	0.030216	0.723129	749	3	-8.0965	0.21831	0.3253	0.988179	5802	2	-8.0965
TNFRSF18	5	0.0075648	0.030216	0.723129	748	4	-8.2112	0.4501	0.48113	0.988179	8636	1	-8.2112
LEPREL2	5	0.0075992	0.030328	0.723129	750	3	-6.9929	0.11054	0.18943	0.988179	3444	1	-6.9929
CCDC167	5	0.0076184	0.030397	0.723129	751	4	-7.6453	0.82053	0.82107	1.0	14705	0	-7.6453
ILK	5	0.0076384	0.03047	0.723129	752	4	-7.3259	0.96545	0.96544	1.0	17282	0	-7.3259
LPPR2	5	0.007648	0.0305	0.723129	753	4	-2.5442	0.88293	0.88321	1.0	15837	0	-2.5442
DPCR1	5	0.0076488	0.030503	0.723129	756	5	-7.3697	0.99235	0.99236	1.0	17817	0	-7.3697
ARSD	5	0.0076488	0.030503	0.723129	757	5	-7.9545	0.99235	0.99236	1.0	17818	0	-7.9545
BARX2	5	0.0076488	0.030503	0.723129	754	5	-7.8808	0.99235	0.99236	1.0	17816	0	-7.8808
LRRC8E	5	0.0076488	0.030503	0.723129	755	5	-7.4186	0.99235	0.99236	1.0	17814	0	-7.4186
STK32C	5	0.0076633	0.030552	0.723129	758	4	-8.6747	0.53948	0.55086	0.988179	9876	1	-8.6747
EVA1A	5	0.0076633	0.030552	0.723129	759	3	-8.6747	0.67501	0.67652	0.988179	12138	0	-8.6747
MAL	15	0.0076748	0.030597	0.723129	760	10	-7.8573	0.92713	0.92722	1.0	16613	1	-7.8573
PRCP	5	0.0076768	0.030602	0.723129	761	4	-7.9927	0.10692	0.18486	0.988179	3360	1	-7.9927
LRP3	5	0.0076976	0.030679	0.723129	763	5	-8.2885	0.99207	0.99209	1.0	17808	0	-8.2885
HEATR3	5	0.0076976	0.030679	0.723129	762	4	-8.198	0.80062	0.8012	1.0	14352	0	-8.198
SNX20	5	0.0077201	0.030765	0.723129	765	3	-8.2067	0.75662	0.7572	0.988179	13543	0	-8.2067
TMEM235	5	0.0077201	0.030765	0.723129	764	4	-7.6533	0.63557	0.63763	0.988179	11455	0	-7.6533
SMR3B	5	0.0077206	0.030767	0.723129	766	2	-2.56	0.39219	0.4399	0.988179	7872	1	-2.56
KCNJ3	5	0.0077346	0.030828	0.723129	767	5	-7.6061	0.99227	0.99228	1.0	17813	0	-7.6061
AMH	5	0.0077754	0.030974	0.723129	768	4	-3.3678	0.77593	0.7767	0.988179	13904	0	-3.3678
DUSP15	8	0.0077788	0.030986	0.723129	769	6	-7.4485	0.82431	0.82483	1.0	14790	0	-7.4485
POM121C	5	0.0077867	0.031011	0.723129	770	3	-7.3943	0.8223	0.82281	1.0	14748	0	-7.3943
TULP1	5	0.0077867	0.031011	0.723129	772	5	-7.8691	0.99039	0.99037	1.0	17773	0	-7.8691
CXCL6	5	0.0077867	0.031011	0.723129	771	4	-8.2752	0.85978	0.86012	1.0	15459	0	-8.2752
LRFN4	5	0.0078287	0.031156	0.723129	773	5	-7.9378	0.99217	0.99219	1.0	17810	0	-7.9378
KLHDC4	5	0.0078287	0.031156	0.723129	775	5	-8.0193	0.99217	0.99219	1.0	17811	0	-8.0193
FGD1	5	0.0078287	0.031156	0.723129	774	5	-7.7784	0.99217	0.99219	1.0	17812	0	-7.7784
HMX3	5	0.0078301	0.031164	0.723129	776	3	-8.1697	0.40997	0.45225	0.988179	8096	1	-8.1697
PLXND1	5	0.0078504	0.03124	0.723129	778	4	-8.1164	0.80275	0.80333	1.0	14410	0	-8.1164
SYT16	5	0.0078504	0.03124	0.723129	777	4	-8.1164	0.31512	0.3893	0.988179	6960	1	-8.1164
CNOT11	5	0.0078849	0.03135	0.723129	779	1	1.714	0.0065083	0.020119	0.899646	397	3	1.714
FAM198A	5	0.0079298	0.031507	0.723129	780	3	-8.6679	0.81274	0.81333	1.0	14576	0	-8.6679
ST8SIA3	5	0.0079397	0.031544	0.723129	781	4	-7.4581	0.77593	0.7767	0.988179	13805	0	-7.4581
WWOX	8	0.0079538	0.031594	0.723129	782	2	-2.5658	0.12501	0.20786	0.988179	3747	3	-2.5658
RCSD1	5	0.0079551	0.031602	0.723129	783	4	-7.675	0.4898	0.51102	0.988179	9193	1	-7.675
HHIPL2	5	0.0079558	0.031606	0.723129	784	4	-7.2666	0.36107	0.41909	0.988179	7500	1	-7.2666
TUBB3	8	0.0079743	0.031673	0.723129	785	5	-8.2391	0.14561	0.23395	0.988179	4227	3	-8.2391
CENPO	5	0.0079945	0.031745	0.723129	786	3	-7.7014	0.12609	0.20923	0.988179	3772	1	-7.7014
MAPK3	5	0.0080028	0.031773	0.723129	787	3	-7.6353	0.34059	0.40565	0.988179	7253	1	-7.6353
CLEC18C	1	0.0080036	0.031775	0.723129	788	1	-9.6779	0.992	0.99201	1.0	17807	0	-9.6779
HMHA1	5	0.008009	0.031794	0.723129	789	5	-8.0246	0.99199	0.992	1.0	17806	0	-8.0246
FAM92B	5	0.0080116	0.031802	0.723129	790	3	-8.0965	0.19969	0.30198	0.988179	5396	1	-8.0965
SHROOM4	5	0.0080116	0.031802	0.723129	792	4	-8.1839	0.18858	0.28803	0.988179	5164	1	-8.1839
SEC24C	5	0.0080116	0.031802	0.723129	791	3	-7.3361	0.81652	0.81707	1.0	14643	0	-7.3361
C20orf201	5	0.0080238	0.031844	0.723166	793	4	-8.1114	0.70659	0.70763	0.988179	12685	0	-8.1114
P2RY1	5	0.0080492	0.031936	0.724343	794	4	-7.3943	0.16239	0.2552	0.988179	4603	1	-7.3943
BCL11B	5	0.008104	0.032134	0.725579	795	4	-2.6272	0.92467	0.92481	1.0	16561	0	-2.6272
PIK3R5	5	0.0081355	0.03225	0.725579	799	3	-7.4581	0.79466	0.79526	1.0	14271	0	-7.4581
QPCTL	5	0.0081355	0.03225	0.725579	797	5	-7.2305	0.9801	0.98	1.0	17565	0	-7.2305
DOK3	5	0.0081355	0.03225	0.725579	798	3	-5.7456	0.37049	0.42528	0.988179	7599	1	-5.7456
OTOS	5	0.0081355	0.03225	0.725579	796	4	-8.1792	0.25078	0.34954	0.988179	6230	1	-8.1792
PDLIM7	5	0.0081448	0.03228	0.725579	800	4	-7.2666	0.91907	0.91919	1.0	16472	0	-7.2666
RHOT2	5	0.0081774	0.032389	0.725579	801	5	-7.9434	0.99182	0.99183	1.0	17804	0	-7.9434
RASGRF2	5	0.0081774	0.032389	0.725579	802	5	-7.3779	0.99182	0.99183	1.0	17805	0	-7.3779
SOGA2	5	0.0081861	0.032419	0.725579	803	2	-6.419	0.61145	0.61445	0.988179	11028	1	-6.419
KLHL34	5	0.0081903	0.032435	0.725579	804	3	-8.6612	0.14886	0.2381	0.988179	4302	2	-8.6612
C9orf64	5	0.0082016	0.032474	0.725579	805	4	-8.1065	0.88293	0.88321	1.0	15843	0	-8.1065
GP6	5	0.0082016	0.032474	0.725579	806	4	-8.1065	0.44757	0.47923	0.988179	8603	1	-8.1065
SNAPIN	5	0.0083321	0.032938	0.726239	807	2	-6.4507	0.25514	0.35219	0.988179	6283	1	-6.4507
DDC	7	0.0083474	0.033001	0.726239	808	4	-7.6477	0.049286	0.10964	0.971375	2031	2	-7.6477
SRRM5	5	0.0083771	0.033105	0.726239	809	3	-7.4503	0.68974	0.69103	0.988179	12391	0	-7.4503
ICAM4	5	0.0083778	0.033106	0.726239	810	2	-0.19181	0.60649	0.60985	0.988179	10934	1	-0.19181
SIPA1L1	5	0.0083781	0.033106	0.726239	811	4	-8.2619	0.22028	0.32776	0.988179	5850	1	-8.2619
PABPN1L	5	0.0083781	0.033106	0.726239	813	5	-6.4988	0.97368	0.97359	1.0	17451	0	-6.4988
VASP	5	0.0083781	0.033106	0.726239	812	4	-8.3859	0.93478	0.93481	1.0	16738	0	-8.3859
PBX4	5	0.0083791	0.033108	0.726239	821	5	-7.3361	0.99162	0.99162	1.0	17795	0	-7.3361
AKAP2	5	0.0083791	0.033108	0.726239	815	5	-7.5991	0.99162	0.99162	1.0	17798	0	-7.5991
CNBD1	5	0.0083791	0.033108	0.726239	816	5	-7.5266	0.99162	0.99162	1.0	17796	0	-7.5266
NCLN	5	0.0083791	0.033108	0.726239	819	5	-7.7846	0.99162	0.99162	1.0	17801	0	-7.7846
PLCE1	5	0.0083791	0.033108	0.726239	817	5	-7.6132	0.99162	0.99162	1.0	17799	0	-7.6132
OGFOD1	5	0.0083791	0.033108	0.726239	820	5	-7.9434	0.99162	0.99162	1.0	17797	0	-7.9434
COPS7A	5	0.0083791	0.033108	0.726239	814	5	-7.797	0.99162	0.99162	1.0	17802	0	-7.797
NAF1	5	0.0083791	0.033108	0.726239	818	5	-8.2212	0.99162	0.99162	1.0	17800	0	-8.2212
ZDHHC24	5	0.0084058	0.033215	0.727705	822	3	-8.6544	0.18126	0.27902	0.988179	5020	1	-8.6544
C1QTNF9B	4	0.0084233	0.033287	0.728384	823	2	-3.2534	0.070192	0.13727	0.975143	2520	2	-3.2534
CCDC151	5	0.0084655	0.033436	0.730675	824	4	-8.0246	0.89635	0.89655	1.0	16096	0	-8.0246
SFRP1	5	0.0084753	0.033473	0.730675	825	4	-1.0143	0.45191	0.48243	0.988179	8673	1	-1.0143
ZNF114	5	0.0085415	0.033721	0.732572	827	3	-8.651	0.86998	0.87021	1.0	15620	0	-8.651
TMEM107	5	0.0085415	0.033721	0.732572	826	3	-8.651	0.63702	0.63907	0.988179	11481	0	-8.651
TJP2	5	0.0085415	0.033721	0.732572	828	4	-7.7532	0.73437	0.73502	0.988179	13188	0	-7.7532
IGF2	5	0.008542	0.033722	0.732572	829	3	-7.4186	0.49156	0.51242	0.988179	9220	1	-7.4186
C3orf18	5	0.0085922	0.033895	0.733667	830	5	-7.4736	0.99141	0.9914	1.0	17792	0	-7.4736
ERI3	5	0.0085922	0.033895	0.733667	831	5	-7.875	0.99141	0.9914	1.0	17794	0	-7.875
ACTC1	5	0.0085922	0.033895	0.733667	832	5	-7.3276	0.99141	0.9914	1.0	17793	0	-7.3276
SYTL2	16	0.0086339	0.034047	0.736079	833	13	-6.973	0.57499	0.5813	0.988179	10443	2	-6.973
DNAI1	5	0.0086773	0.034189	0.737043	835	3	-8.6476	0.45239	0.48279	0.988179	8678	1	-8.6476
DSP	5	0.0086773	0.034189	0.737043	834	3	-8.6476	0.020582	0.052193	0.947457	978	1	-8.6476
USP49	5	0.0087063	0.034293	0.737043	836	3	-8.2349	0.034737	0.082776	0.961494	1535	2	-8.2349
PTPN18	5	0.0087375	0.034403	0.737043	838	4	-8.0915	0.43337	0.46899	0.988179	8407	1	-8.0915
PLCB1	5	0.0087375	0.034403	0.737043	837	5	-8.1745	0.98501	0.98491	1.0	17643	0	-8.1745
SLC12A3	5	0.0087375	0.034403	0.737043	840	4	-7.5771	0.96068	0.96069	1.0	17198	0	-7.5771
CACHD1	5	0.0087375	0.034403	0.737043	839	4	-8.253	0.93357	0.9336	1.0	16719	0	-8.253
BACH1	5	0.0087752	0.034542	0.737043	842	5	-7.3276	0.99122	0.99121	1.0	17789	0	-7.3276
CACNB4	5	0.0087752	0.034542	0.737043	841	5	-7.721	0.99122	0.99121	1.0	17790	0	-7.721
C9orf16	5	0.0087752	0.034542	0.737043	844	5	-7.7595	0.99122	0.99121	1.0	17787	0	-7.7595
HIVEP1	5	0.0087752	0.034542	0.737043	843	5	-7.8214	0.99122	0.99121	1.0	17788	0	-7.8214
KIAA1024	5	0.0087932	0.034613	0.737144	845	4	-7.8691	0.74765	0.74823	0.988179	13405	0	-7.8691
RPRML	5	0.0088076	0.034669	0.737144	847	3	-7.926	0.59549	0.59976	0.988179	10774	1	-7.926
PRRT2	5	0.0088076	0.034669	0.737144	846	4	-7.7697	0.14765	0.23656	0.988179	4276	1	-7.7697
KCNQ1	5	0.0088431	0.034813	0.738009	848	3	-8.4811	0.17607	0.27241	0.988179	4915	2	-8.4811
TRERF1	5	0.0088641	0.034899	0.738009	849	5	-8.2885	0.99114	0.99111	1.0	17786	0	-8.2885
NR2F6	5	0.0088869	0.034986	0.738009	850	4	-6.964	0.59026	0.59502	0.988179	10681	1	-6.964
IGSF11	5	0.0089153	0.035081	0.738009	853	4	-8.0864	0.95521	0.95525	1.0	17098	0	-8.0864
RASAL3	5	0.0089153	0.035081	0.738009	854	4	-8.3401	0.47984	0.50342	0.988179	9047	1	-8.3401
XKR7	5	0.0089153	0.035081	0.738009	851	5	-8.2574	0.97658	0.97648	1.0	17497	0	-8.2574
C12orf57	5	0.0089153	0.035081	0.738009	855	4	-8.3274	0.90317	0.90333	1.0	16216	0	-8.3274
CSRP3	5	0.0089153	0.035081	0.738009	852	4	-8.0864	0.6303	0.63239	0.988179	11364	1	-8.0864
WWTR1	5	0.008935	0.035154	0.738009	856	4	-8.1457	0.68642	0.68778	0.988179	12340	0	-8.1457
DAXX	5	0.0089525	0.03522	0.738009	858	3	-7.9489	0.86199	0.86228	1.0	15490	0	-7.9489
RAPGEF4	5	0.0089525	0.03522	0.738009	857	3	-6.9261	0.21042	0.31538	0.988179	5615	1	-6.9261
DND1	5	0.0089598	0.035243	0.738009	859	4	-8.6407	0.88615	0.88645	1.0	15898	0	-8.6407
HDAC4	5	0.0089598	0.035243	0.738009	860	5	-8.6407	0.98583	0.98575	1.0	17661	0	-8.6407
NPY2R	5	0.0089779	0.035306	0.738475	861	5	-7.9819	0.99102	0.99099	1.0	17784	0	-7.9819
DDIT4	5	0.0090177	0.035458	0.740148	862	4	-8.1839	0.7588	0.75943	0.988179	13590	0	-8.1839
LCN12	5	0.0090218	0.035468	0.740148	863	2	-5.9935	0.22594	0.33481	0.988179	5968	2	-5.9935
HNRNPDL	5	0.0090346	0.035516	0.740288	864	2	-0.57209	0.0091988	0.026388	0.915651	519	1	-0.57209
NLN	5	0.0090903	0.035728	0.742286	865	4	-8.3695	0.86289	0.86314	1.0	15499	0	-8.3695
TOPAZ1	5	0.0091167	0.03582	0.742286	867	3	-5.9935	0.77593	0.7767	0.988179	13800	0	-5.9935
CNFN	5	0.0091167	0.03582	0.742286	866	3	-7.2931	0.73848	0.73912	0.988179	13258	0	-7.2931
PDZD7	5	0.0091219	0.035834	0.742286	868	4	-8.6373	0.44801	0.47956	0.988179	8610	1	-8.6373
RIPK4	5	0.0091842	0.036091	0.742286	871	5	-7.4981	0.99082	0.99079	1.0	17777	0	-7.4981
CLPP	5	0.0091842	0.036091	0.742286	870	5	-7.5419	0.99082	0.99079	1.0	17781	0	-7.5419
FUT5	5	0.0091842	0.036091	0.742286	869	5	-8.3485	0.99082	0.99079	1.0	17779	0	-8.3485
BCAS4	5	0.0091842	0.036091	0.742286	874	5	-7.3018	0.99082	0.99079	1.0	17778	0	-7.3018
CHRNA9	5	0.0091842	0.036091	0.742286	873	5	-7.3018	0.99082	0.99079	1.0	17782	0	-7.3018
PLCG1	5	0.0091842	0.036091	0.742286	872	5	-7.3018	0.99082	0.99079	1.0	17780	0	-7.3018
CDH4	5	0.009196	0.036128	0.742286	875	3	-7.6048	0.54611	0.55636	0.988179	9975	1	-7.6048
JAK3	5	0.0091998	0.036144	0.742286	876	3	-6.7724	0.68457	0.68591	0.988179	12307	0	-6.7724
PSAP	5	0.0092004	0.036148	0.742286	877	4	-2.1896	0.73003	0.73077	0.988179	13112	0	-2.1896
WFDC1	5	0.0092535	0.03634	0.744985	878	2	-3.3926	0.073598	0.14182	0.975143	2609	2	-3.3926
HCFC2	5	0.0092821	0.036442	0.744985	879	5	-8.0763	0.97705	0.97693	1.0	17518	0	-8.0763
CGA	5	0.0092821	0.036442	0.744985	880	4	-8.1554	0.10904	0.18755	0.988179	3405	1	-8.1554
FAM120AOS	4	0.009283	0.036445	0.744985	881	3	-7.949	0.62333	0.62567	0.988179	11242	0	-7.949
SLC44A1	5	0.0093082	0.036535	0.745052	882	4	-8.0507	0.58496	0.5902	0.988179	10597	1	-8.0507
TNFRSF14	5	0.0093339	0.036628	0.745052	883	3	-7.6014	0.84412	0.84449	1.0	15162	0	-7.6014
ETS1	5	0.0093629	0.036742	0.745052	884	3	-6.5852	0.77593	0.7767	0.988179	13920	0	-6.5852
PIP5KL1	5	0.0093795	0.036794	0.745052	885	4	-7.1726	0.92681	0.92692	1.0	16601	0	-7.1726
ZGPAT	5	0.009395	0.036844	0.745052	886	5	-8.2841	0.9906	0.99058	1.0	17774	0	-8.2841
CHAC1	5	0.009395	0.036844	0.745052	887	5	-7.4455	0.9906	0.99058	1.0	17775	0	-7.4455
KLF16	5	0.0093953	0.036844	0.745052	888	3	-7.3779	0.71398	0.71489	0.988179	12824	0	-7.3779
PRR15	5	0.0093953	0.036844	0.745052	889	3	-6.9042	0.099598	0.17545	0.984436	3206	1	-6.9042
NIPAL4	5	0.0093953	0.036844	0.745052	890	3	-8.4063	0.32846	0.39778	0.988179	7130	1	-8.4063
XXYLT1	5	0.0094176	0.036917	0.745052	891	2	-0.44571	0.071686	0.13925	0.975143	2555	1	-0.44571
FCAR	12	0.0094644	0.037084	0.745052	892	10	-7.3125	0.98773	0.98767	1.0	17697	0	-7.3125
AMBP	5	0.0094723	0.037115	0.745052	893	2	-5.9493	0.47245	0.49774	0.988179	8945	1	-5.9493
GOLPH3L	5	0.0094767	0.037132	0.745052	895	4	-8.0814	0.85293	0.85336	1.0	15307	0	-8.0814
GAS2L2	5	0.0094767	0.037132	0.745052	894	5	-8.454	0.97794	0.97781	1.0	17533	0	-8.454
PODN	5	0.0094874	0.037169	0.745052	896	4	-7.5979	0.80223	0.80279	1.0	14401	0	-7.5979
C16orf3	5	0.0095065	0.037225	0.745052	897	4	-7.5849	0.30772	0.3846	0.988179	6885	1	-7.5849
C4B	3	0.0095112	0.03724	0.745052	898	3	-7.5875	0.91433	0.9145	1.0	16409	0	-7.5875
ADAMTS14	5	0.0095146	0.037256	0.745052	899	4	-6.8927	0.507	0.52451	0.988179	9431	1	-6.8927
UPK1B	5	0.0095574	0.037408	0.745052	900	5	-7.8586	0.98218	0.98212	1.0	17597	0	-7.8586
MPPE1	5	0.0095817	0.037495	0.745052	901	1	-2.2633	0.035774	0.084943	0.961494	1591	1	-2.2633
JARID2	5	0.0096124	0.037612	0.745052	903	5	-8.2928	0.99039	0.99037	1.0	17770	0	-8.2928
HECTD1	5	0.0096124	0.037612	0.745052	902	5	-7.8275	0.99039	0.99037	1.0	17772	0	-7.8275
AMDHD1	5	0.0096124	0.037612	0.745052	904	5	-7.2843	0.99039	0.99037	1.0	17771	0	-7.2843
PNPLA2	5	0.0096311	0.037683	0.745052	905	4	-7.5633	0.55063	0.56018	0.988179	10048	1	-7.5633
DDR2	5	0.0096596	0.037784	0.745052	906	4	-8.0661	0.52516	0.5392	0.988179	9668	1	-8.0661
MAVS	5	0.0096638	0.037798	0.745052	908	2	0.15422	0.14544	0.23374	0.988179	4221	2	0.15422
PTH2	5	0.0096638	0.037798	0.745052	907	2	-5.6002	0.63741	0.63946	0.988179	11489	0	-5.6002
NEO1	5	0.0097161	0.037979	0.745052	909	5	-7.5266	0.99028	0.99027	1.0	17769	0	-7.5266
ZHX3	5	0.0097274	0.038016	0.745052	910	2	-0.4539	0.0092535	0.026506	0.917875	520	2	-0.4539
CHPF	5	0.0097274	0.038016	0.745052	911	3	-8.061	0.63268	0.63475	0.988179	11409	1	-8.061
NID1	5	0.0097453	0.03808	0.745052	913	3	-7.8758	0.80988	0.81048	1.0	14534	0	-7.8758
PRAF2	5	0.0097453	0.03808	0.745052	912	3	-7.9719	0.85875	0.85912	1.0	15423	0	-7.9719
C11orf24	5	0.0097458	0.038082	0.745052	914	1	0.036397	0.21632	0.32286	0.988179	5749	2	0.036397
HIST2H3C	2	0.0097546	0.038108	0.745052	915	1	-4.825	0.41557	0.45629	0.988179	8170	0	-4.825
MTMR9	5	0.0098005	0.038289	0.745052	916	4	-7.0037	0.84289	0.84325	1.0	15125	0	-7.0037
ALOX12B	5	0.0098378	0.038412	0.745052	922	5	-7.6748	0.99016	0.99014	1.0	17763	0	-7.6748
SAMHD1	5	0.0098378	0.038412	0.745052	919	5	-7.6681	0.99016	0.99014	1.0	17768	0	-7.6681
CSF3R	5	0.0098378	0.038412	0.745052	920	5	-7.9764	0.99016	0.99014	1.0	17764	0	-7.9764
SLC39A9	5	0.0098378	0.038412	0.745052	917	5	-7.7275	0.99016	0.99014	1.0	17767	0	-7.7275
TKT	5	0.0098378	0.038412	0.745052	921	5	-7.2755	0.99016	0.99014	1.0	17765	0	-7.2755
KEAP1	5	0.0098378	0.038412	0.745052	918	5	-8.0299	0.99016	0.99014	1.0	17766	0	-8.0299
AJAP1	5	0.0098497	0.038472	0.745052	924	4	-8.061	0.62288	0.62523	0.988179	11231	1	-8.061
FOXB1	5	0.0098497	0.038472	0.745052	925	4	-8.061	0.72288	0.7237	0.988179	12981	0	-8.061
RGAG4	5	0.0098497	0.038472	0.745052	923	4	-8.1886	0.28285	0.36923	0.988179	6585	1	-8.1886
HKDC1	5	0.0098497	0.038472	0.745052	926	4	-8.061	0.83322	0.83357	1.0	14953	0	-8.061
ADCYAP1	5	0.0098552	0.038487	0.745052	927	3	-2.3633	0.3727	0.42677	0.988179	7624	1	-2.3633
EDEM3	5	0.0098853	0.038588	0.745052	928	4	-8.0189	0.81625	0.81679	1.0	14640	0	-8.0189
VENTX	5	0.009902	0.038641	0.745052	929	2	-1.9193	0.064646	0.12993	0.975143	2398	2	-1.9193
GGCX	5	0.0099463	0.03879	0.745052	930	5	-8.5114	0.99005	0.99003	1.0	17762	0	-8.5114
KCNAB3	5	0.009954	0.038815	0.745052	931	2	-5.3874	0.56828	0.57541	0.988179	10330	1	-5.3874
ABCC4	5	0.0099607	0.03884	0.745052	932	5	-7.5991	0.99004	0.99002	1.0	17761	0	-7.5991
KLHL30	5	0.0099646	0.038853	0.745052	933	4	-7.6748	0.95148	0.9515	1.0	17031	0	-7.6748
HIST1H4L	5	0.010019	0.039037	0.745052	934	3	-7.0458	0.30686	0.38404	0.988179	6878	1	-7.0458
CGRRF1	5	0.010025	0.039058	0.745052	940	4	-8.1697	0.87211	0.87234	1.0	15661	0	-8.1697
PDDC1	5	0.010025	0.039058	0.745052	938	4	-8.0558	0.84399	0.84436	1.0	15158	0	-8.0558
ARL8A	5	0.010025	0.039058	0.745052	936	4	-8.357	0.95192	0.95193	1.0	17034	0	-8.357
CHMP1B	5	0.010025	0.039058	0.745052	939	4	-8.5522	0.91629	0.91646	1.0	16435	0	-8.5522
TTC23L	5	0.010025	0.039058	0.745052	937	4	-8.136	0.95659	0.9566	1.0	17129	0	-8.136
SIRPB2	5	0.010025	0.039058	0.745052	935	4	-8.1311	0.93177	0.93185	1.0	16696	0	-8.1311
POU5F2	5	0.010052	0.039155	0.745052	941	4	-8.2794	0.23494	0.34023	0.988179	6073	1	-8.2794
TTC8	5	0.010058	0.039181	0.745052	943	5	-8.3736	0.98994	0.98992	1.0	17759	0	-8.3736
CASR	5	0.010058	0.039181	0.745052	944	5	-7.9434	0.98994	0.98992	1.0	17760	0	-7.9434
SLC25A47	5	0.010058	0.039181	0.745052	942	5	-7.7014	0.98994	0.98992	1.0	17758	0	-7.7014
CLIC4	4	0.010091	0.039299	0.745052	945	4	-7.9233	0.98991	0.98988	1.0	17756	0	-7.9233
COL5A1	5	0.010101	0.039335	0.745052	946	3	-7.875	0.66777	0.66934	0.988179	12011	0	-7.875
VKORC1L1	8	0.010112	0.039366	0.745052	947	5	-7.8665	0.78703	0.78771	1.0	14173	1	-7.8665
KRT19	5	0.010117	0.039386	0.745052	948	3	-6.9042	0.025517	0.062935	0.96123	1178	2	-6.9042
REG1B	5	0.010173	0.0396	0.745052	949	4	-8.6095	0.082439	0.15335	0.976472	2824	1	-8.6095
ARHGAP25	5	0.010175	0.039606	0.745052	953	4	-7.9655	0.5035	0.52174	0.988179	9379	1	-7.9655
CAPSL	5	0.010175	0.039606	0.745052	950	4	-8.613	0.92815	0.92824	1.0	16642	0	-8.613
NEU2	5	0.010175	0.039606	0.745052	951	3	-2.6454	0.51775	0.53314	0.988179	9575	1	-2.6454
CHADL	5	0.010175	0.039606	0.745052	952	3	-8.613	0.81901	0.81958	1.0	14693	0	-8.613
PHF13	5	0.010177	0.03961	0.745052	954	5	-2.8241	0.98982	0.9898	1.0	17755	0	-2.8241
SDSL	5	0.010179	0.039615	0.745052	955	5	-7.7846	0.98982	0.98979	1.0	17754	0	-7.7846
SH3PXD2B	5	0.010192	0.039661	0.745052	958	4	-8.5301	0.49871	0.51796	0.988179	9320	1	-8.5301
SIT1	5	0.010192	0.039661	0.745052	957	4	-8.0507	0.0084873	0.024724	0.902389	492	1	-8.0507
SCAI	5	0.010192	0.039661	0.745052	956	4	-7.5666	0.91986	0.92	1.0	16482	0	-7.5666
STS	5	0.010199	0.039684	0.745052	959	5	-8.1409	0.9898	0.98978	1.0	17753	0	-8.1409
GK5	5	0.010211	0.039733	0.745052	960	1	-5.0983	0.15861	0.25037	0.988179	4511	1	-5.0983
CELA3B	4	0.010244	0.039841	0.745052	961	4	-7.3196	0.96849	0.96845	1.0	17337	0	-7.3196
C16orf62	5	0.010249	0.039853	0.745052	962	3	-5.3874	0.87423	0.87447	1.0	15695	0	-5.3874
MEOX2	5	0.010288	0.039999	0.745052	965	2	-5.8102	0.50925	0.52628	0.988179	9458	1	-5.8102
MEX3C	5	0.010288	0.039999	0.745052	963	4	-7.5418	0.94406	0.94406	1.0	16906	0	-7.5418
PCDHB1	5	0.010288	0.039999	0.745052	964	3	-7.5116	0.83009	0.83049	1.0	14886	0	-7.5116
ITGAL	5	0.010293	0.040016	0.745052	966	3	-6.8927	0.16502	0.25847	0.988179	4669	1	-6.8927
KIAA2013	5	0.010294	0.040019	0.745052	967	5	-7.8395	0.98971	0.98968	1.0	17751	0	-7.8395
ASB15	5	0.010345	0.040192	0.745052	968	4	-8.6095	0.63382	0.63587	0.988179	11431	0	-8.6095
PRDM15	5	0.010379	0.040327	0.745052	970	5	-8.0455	0.96961	0.9695	1.0	17362	0	-8.0455
PHYKPL	5	0.010379	0.040327	0.745052	972	4	-8.4343	0.59462	0.59898	0.988179	10758	1	-8.4343
MYOCD	5	0.010379	0.040327	0.745052	973	5	-8.2027	0.98902	0.98898	1.0	17732	0	-8.2027
ZDHHC5	5	0.010379	0.040327	0.745052	969	4	-7.7196	0.80612	0.80663	1.0	14468	0	-7.7196
DYRK1B	5	0.010379	0.040327	0.745052	971	4	-8.5039	0.69882	0.70003	0.988179	12572	0	-8.5039
DNER	5	0.010411	0.040448	0.745052	974	3	-7.5771	0.038021	0.089572	0.961688	1671	1	-7.5771
ANKRD33	5	0.010418	0.040475	0.745052	975	4	-8.1468	0.115	0.19508	0.988179	3535	1	-8.1468
TREX2	5	0.010429	0.04052	0.745052	976	3	-0.93187	0.29017	0.37377	0.988179	6675	1	-0.93187
TGM4	5	0.010475	0.040687	0.745052	977	4	-6.8742	0.26079	0.35564	0.988179	6345	1	-6.8742
ZNF587	1	0.010484	0.040726	0.745052	978	1	-9.6023	0.98952	0.98947	1.0	17748	0	-9.6023
NES	5	0.010494	0.040768	0.745052	979	4	-8.5667	0.10959	0.18823	0.988179	3417	1	-8.5667
ITGA5	5	0.010498	0.040779	0.745052	982	5	-7.4889	0.9895	0.98946	1.0	17745	0	-7.4889
ASPSCR1	5	0.010498	0.040779	0.745052	983	5	-7.9819	0.9895	0.98946	1.0	17746	0	-7.9819
FYCO1	5	0.010498	0.040779	0.745052	981	5	-7.4424	0.9895	0.98946	1.0	17747	0	-7.4424
GPR84	5	0.010498	0.040779	0.745052	980	5	-8.061	0.9895	0.98946	1.0	17744	0	-8.061
FAM84A	5	0.010499	0.040786	0.745052	984	3	-3.6578	0.28222	0.36882	0.988179	6579	1	-3.6578
UCN3	5	0.010539	0.040915	0.745052	985	3	-7.1936	0.70826	0.70923	0.988179	12719	0	-7.1936
GATSL3	5	0.010592	0.041121	0.745052	986	4	-8.0403	0.3417	0.40637	0.988179	7264	1	-8.0403
ANO1	5	0.010592	0.041121	0.745052	988	4	-8.1015	0.73383	0.73446	0.988179	13176	0	-8.1015
SALL4	5	0.010592	0.041121	0.745052	987	4	-8.1164	0.48326	0.50599	0.988179	9096	1	-8.1164
RHOD	5	0.010601	0.04116	0.745052	989	5	-7.9378	0.9894	0.98935	1.0	17743	0	-7.9378
PNPLA6	5	0.010621	0.041243	0.745052	990	4	-7.4965	0.90221	0.90239	1.0	16196	0	-7.4965
TCTN3	5	0.010675	0.041436	0.745052	991	3	-6.8356	0.84561	0.84596	1.0	15190	0	-6.8356
NDUFB1	5	0.010682	0.041457	0.745052	992	4	-7.0664	0.8145	0.81508	1.0	14617	0	-7.0664
CLDN9	5	0.0107	0.041522	0.745052	993	4	-7.7105	0.86769	0.86796	1.0	15578	0	-7.7105
ZBTB18	5	0.010712	0.041569	0.745052	994	3	-7.5701	0.031752	0.076412	0.961494	1417	1	-7.5701
DPEP3	5	0.010713	0.041573	0.745052	995	4	-6.4238	0.14401	0.23199	0.988179	4183	1	-6.4238
DYNC1LI1	5	0.010719	0.041599	0.745052	996	5	-7.6882	0.98928	0.98924	1.0	17742	0	-7.6882
PRDM7	5	0.010719	0.041599	0.745052	997	5	-7.7014	0.98928	0.98924	1.0	17741	0	-7.7014
IGHMBP2	5	0.01073	0.041641	0.745052	998	4	-6.66	0.60688	0.61022	0.988179	10941	1	-6.66
ZNF707	5	0.010769	0.041793	0.745052	999	4	-7.5466	0.69958	0.70076	0.988179	12583	0	-7.5466
POU5F1B	4	0.010774	0.041803	0.745052	1000	3	-7.9491	0.67236	0.67381	0.988179	12094	0	-7.9491
ANKDD1A	5	0.01081	0.041941	0.745052	1003	5	-7.8871	0.98798	0.98792	1.0	17702	0	-7.8871
C20orf195	5	0.01081	0.041941	0.745052	1002	4	-8.5595	0.21511	0.32137	0.988179	5721	1	-8.5595
MAPK7	5	0.01081	0.041941	0.745052	1001	4	-8.0351	0.57095	0.57772	0.988179	10380	1	-8.0351
DACT3	5	0.01083	0.042024	0.745052	1005	2	-0.63928	0.59597	0.6002	0.988179	10782	1	-0.63928
XKR4	5	0.01083	0.042024	0.745052	1004	4	-7.7532	0.81313	0.81371	1.0	14584	0	-7.7532
RERE	5	0.010866	0.042138	0.745052	1006	2	-4.252	0.24026	0.34335	0.988179	6126	1	-4.252
WNT5B	5	0.010866	0.042138	0.745052	1007	3	-7.0458	0.12928	0.21334	0.988179	3842	2	-7.0458
DMKN	16	0.010889	0.042211	0.745052	1008	12	-7.2973	0.50585	0.52361	0.988179	9412	3	-7.2973
ERLEC1	5	0.01097	0.042483	0.745052	1009	4	-8.5954	0.86883	0.86907	1.0	15597	0	-8.5954
C2orf54	5	0.01097	0.042483	0.745052	1010	4	-8.5954	0.70882	0.70974	0.988179	12729	0	-8.5954
SURF2	5	0.01097	0.042483	0.745052	1011	4	-8.209	0.96348	0.96349	1.0	17245	0	-8.209
NEUROG3	5	0.010976	0.042506	0.745052	1012	3	-7.9545	0.32745	0.39714	0.988179	7118	1	-7.9545
TACR3	5	0.010976	0.042509	0.745052	1013	3	-8.135	0.71056	0.71148	0.988179	12761	0	-8.135
CYP8B1	5	0.010979	0.042516	0.745052	1017	5	-7.4105	0.98902	0.98898	1.0	17736	0	-7.4105
CAPN11	5	0.010979	0.042516	0.745052	1016	5	-7.5849	0.98902	0.98898	1.0	17737	0	-7.5849
MFSD6L	5	0.010979	0.042516	0.745052	1014	5	-7.7275	0.98902	0.98898	1.0	17738	0	-7.7275
ZNF551	5	0.010979	0.042516	0.745052	1019	5	-7.2305	0.98902	0.98898	1.0	17731	0	-7.2305
HOXD13	5	0.010979	0.042516	0.745052	1015	5	-7.708	0.98902	0.98898	1.0	17733	0	-7.708
MYL5	5	0.010979	0.042516	0.745052	1018	5	-7.7784	0.98902	0.98898	1.0	17739	0	-7.7784
GNAS	15	0.011001	0.04259	0.745052	1020	11	-7.3276	0.64569	0.6476	0.988179	11623	1	-7.3276
IGIP	3	0.011022	0.042668	0.745052	1021	1	1.6252	0.031573	0.076027	0.961494	1409	2	1.6252
MCF2L	5	0.011028	0.042685	0.745052	1022	4	-8.0299	0.7405	0.74118	0.988179	13290	0	-8.0299
PLSCR1	5	0.011028	0.042685	0.745052	1024	4	-7.1679	0.83473	0.83508	1.0	14986	0	-7.1679
STX11	5	0.011028	0.042685	0.745052	1023	4	-8.2619	0.32673	0.39665	0.988179	7106	1	-8.2619
ZER1	5	0.011058	0.042794	0.745052	1025	3	-7.3943	0.048873	0.10909	0.971375	2020	2	-7.3943
CNDP2	5	0.011058	0.042794	0.745052	1026	3	-7.8455	0.48777	0.50947	0.988179	9164	1	-7.8455
VKORC1	6	0.011061	0.042802	0.745052	1027	4	-7.9254	0.79096	0.79164	1.0	14209	0	-7.9254
GABPB2	5	0.011129	0.043057	0.745052	1028	5	-7.3361	0.98887	0.98884	1.0	17729	0	-7.3361
C12orf73	5	0.011133	0.043072	0.745052	1029	2	-4.0182	0.062248	0.12676	0.974398	2340	1	-4.0182
OXLD1	5	0.011136	0.043083	0.745052	1030	5	-7.4889	0.98886	0.98883	1.0	17728	0	-7.4889
ZFYVE28	10	0.011151	0.043136	0.745052	1031	5	-3.6621	0.3529	0.4137	0.988179	7403	2	-3.6621
MXI1	7	0.011154	0.04315	0.745052	1032	4	-6.8811	0.37706	0.42965	0.988179	7676	1	-6.8811
LHX4	5	0.011167	0.04319	0.745052	1033	3	-5.4198	0.80428	0.80482	1.0	14438	0	-5.4198
TMEM132B	5	0.01119	0.043269	0.745052	1036	4	-8.5918	0.73799	0.73862	0.988179	13243	0	-8.5918
PRKCDBP	5	0.01119	0.043269	0.745052	1034	3	-8.5918	0.43102	0.46728	0.988179	8371	1	-8.5918
LINGO4	5	0.01119	0.043269	0.745052	1035	3	-8.5735	0.72325	0.72407	0.988179	12989	0	-8.5735
ZBED2	5	0.011216	0.043351	0.745052	1037	3	-7.6748	0.59289	0.59736	0.988179	10734	1	-7.6748
BRINP2	5	0.011242	0.043436	0.745052	1041	4	-8.0246	0.13305	0.21821	0.988179	3919	1	-8.0246
CLDN11	5	0.011242	0.043436	0.745052	1039	4	-5.276	0.65852	0.6603	0.988179	11855	0	-5.276
VTI1A	5	0.011242	0.043436	0.745052	1038	4	-8.136	0.96612	0.96611	1.0	17298	0	-8.136
CENPV	5	0.011242	0.043436	0.745052	1043	4	-7.5875	0.35949	0.41804	0.988179	7482	1	-7.5875
ZNRF2	5	0.011242	0.043436	0.745052	1042	4	-8.0965	0.904	0.90415	1.0	16231	0	-8.0965
PRR25	5	0.011242	0.043436	0.745052	1040	5	-8.061	0.96961	0.96949	1.0	17361	0	-8.061
KIAA0556	5	0.011245	0.043444	0.745052	1044	5	-7.875	0.98875	0.98869	1.0	17724	0	-7.875
SORT1	5	0.011245	0.043444	0.745052	1045	5	-7.9764	0.98875	0.98869	1.0	17725	0	-7.9764
KIAA0226	5	0.011245	0.043444	0.745052	1046	5	-7.4815	0.98875	0.98869	1.0	17726	0	-7.4815
SNAI2	5	0.011245	0.043444	0.745052	1047	5	-7.5041	0.98875	0.98869	1.0	17723	0	-7.5041
RPL37	3	0.011268	0.043538	0.745052	1048	1	-4.8829	0.64662	0.64853	0.988179	11642	0	-4.8829
ZNF672	5	0.011276	0.043567	0.745052	1049	4	-7.2214	0.71023	0.71117	0.988179	12757	0	-7.2214
KAT2B	5	0.011295	0.04363	0.745052	1050	4	-7.8335	0.40964	0.45202	0.988179	8093	1	-7.8335
TTC18	5	0.011304	0.043663	0.745052	1051	4	-7.1658	0.86883	0.86907	1.0	15593	0	-7.1658
STX1A	5	0.011304	0.043663	0.745052	1052	3	-7.5595	0.18422	0.28266	0.988179	5090	2	-7.5595
TCTN2	5	0.011351	0.043808	0.745052	1053	5	-7.5631	0.98443	0.98435	1.0	17636	0	-7.5631
ZNF425	5	0.011358	0.043828	0.745052	1054	3	-7.1265	0.37281	0.42685	0.988179	7625	1	-7.1265
PNMA3	5	0.011361	0.043836	0.745052	1055	3	-8.1655	0.3738	0.42751	0.988179	7636	1	-8.1655
FAM63A	5	0.01139	0.043925	0.745052	1056	5	-7.9209	0.98861	0.98855	1.0	17722	0	-7.9209
ADCY5	5	0.0114	0.043958	0.745052	1057	5	-8.5883	0.98054	0.98046	1.0	17576	0	-8.5883
OSTM1	5	0.01144	0.044114	0.745052	1058	1	0.51401	0.0082395	0.024149	0.899646	481	2	0.51401
ZNF408	5	0.01145	0.044153	0.745052	1061	4	-8.2212	0.43358	0.46914	0.988179	8410	1	-8.2212
FBXL8	5	0.01145	0.044153	0.745052	1059	4	-8.0193	0.69653	0.69775	0.988179	12499	0	-8.0193
ARHGEF25	5	0.01145	0.044153	0.745052	1062	4	-8.0193	0.17952	0.27677	0.988179	4984	1	-8.0193
GRAMD1A	5	0.01145	0.044153	0.745052	1060	5	-8.0193	0.97705	0.97693	1.0	17512	0	-8.0193
NOXA1	5	0.011458	0.044177	0.745052	1063	4	-8.3188	0.18276	0.28088	0.988179	5059	1	-8.3188
SMG9	5	0.011495	0.04431	0.745052	1064	4	-6.7724	0.17754	0.27427	0.988179	4943	1	-6.7724
GJA5	5	0.011497	0.044315	0.745052	1065	5	-8.1649	0.9885	0.98846	1.0	17716	0	-8.1649
PTPRA	5	0.011497	0.044315	0.745052	1070	5	-7.7595	0.9885	0.98846	1.0	17719	0	-7.7595
DOC2A	5	0.011497	0.044315	0.745052	1068	5	-8.2752	0.9885	0.98846	1.0	17717	0	-8.2752
AGPAT6	5	0.011497	0.044315	0.745052	1066	5	-7.4186	0.9885	0.98846	1.0	17720	0	-7.4186
ALOX15B	5	0.011497	0.044315	0.745052	1069	5	-8.1015	0.9885	0.98846	1.0	17721	0	-8.1015
CYP1A2	5	0.011497	0.044315	0.745052	1067	5	-8.0661	0.9885	0.98846	1.0	17718	0	-8.0661
EID1	5	0.011541	0.044459	0.745052	1072	3	-7.6748	0.71176	0.71269	0.988179	12784	0	-7.6748
MYO6	5	0.011541	0.044459	0.745052	1073	4	-7.2122	0.85758	0.85793	1.0	15408	0	-7.2122
TFPI2	5	0.011541	0.044459	0.745052	1071	3	-7.3614	0.35528	0.41528	0.988179	7433	1	-7.3614
NUP37	5	0.011549	0.044482	0.745052	1074	3	-7.5041	0.81115	0.81176	1.0	14558	0	-7.5041
CACNA1D	5	0.011558	0.04451	0.745052	1075	4	-8.1065	0.45147	0.48213	0.988179	8664	1	-8.1065
IGFBP4	5	0.011571	0.044552	0.745052	1076	3	-8.584	0.2225	0.33058	0.988179	5903	2	-8.584
GRID2IP	5	0.011573	0.044561	0.745052	1077	4	-7.5324	0.60073	0.60453	0.988179	10852	1	-7.5324
SPACA1	5	0.011614	0.044705	0.745052	1078	5	-7.3191	0.98839	0.98835	1.0	17715	0	-7.3191
ANKS6	5	0.011629	0.044768	0.745052	1079	5	-7.4024	0.98837	0.98833	1.0	17714	0	-7.4024
ERN2	5	0.01166	0.04487	0.745052	1080	4	-8.5631	0.96114	0.96114	1.0	17202	0	-8.5631
LZTS3	5	0.011689	0.044977	0.745052	1085	4	-8.014	0.064497	0.12974	0.975143	2392	1	-8.014
ZCCHC13	5	0.011689	0.044977	0.745052	1082	4	-8.2574	0.85058	0.851	1.0	15274	0	-8.2574
KIAA1683	5	0.011689	0.044977	0.745052	1081	4	-8.4184	0.88293	0.88321	1.0	15839	0	-8.4184
ST6GAL2	5	0.011689	0.044977	0.745052	1084	4	-8.4343	0.22703	0.33552	0.988179	5984	1	-8.4343
JUND	5	0.011689	0.044977	0.745052	1083	4	-8.014	0.69287	0.69408	0.988179	12440	0	-8.014
CCDC71L	5	0.011689	0.044977	0.745052	1086	4	-8.014	0.54249	0.55337	0.988179	9925	1	-8.014
CNR2	5	0.011744	0.045185	0.745052	1087	4	-8.0266	0.23938	0.34282	0.988179	6116	1	-8.0266
CD109	5	0.011748	0.0452	0.745052	1088	2	-6.5995	0.51579	0.53157	0.988179	9539	1	-6.5995
NLGN4Y	12	0.011749	0.045207	0.745052	1089	7	-7.8078	0.32809	0.39752	0.988179	7127	2	-7.8078
ATP6V0E2	5	0.011752	0.045219	0.745052	1090	5	-7.6948	0.98825	0.9882	1.0	17711	0	-7.6948
LY75	5	0.011752	0.045219	0.745052	1091	5	-8.3102	0.98825	0.9882	1.0	17712	0	-8.3102
ZKSCAN8	5	0.011752	0.045219	0.745052	1092	5	-7.3446	0.98825	0.9882	1.0	17709	0	-7.3446
DCTD	5	0.011752	0.045219	0.745052	1093	5	-7.3018	0.98825	0.9882	1.0	17710	0	-7.3018
PKDCC	5	0.011768	0.045275	0.745294	1094	2	0.50487	0.48773	0.50944	0.988179	9163	1	0.50487
C14orf80	5	0.011822	0.045464	0.746411	1095	2	0.32082	0.14569	0.23405	0.988179	4229	2	0.32082
ACTA1	5	0.011825	0.045471	0.746411	1096	3	-7.6681	0.062352	0.1269	0.974398	2343	1	-7.6681
TSSC4	5	0.011831	0.045492	0.746411	1097	4	-6.4593	0.62653	0.62872	0.988179	11296	1	-6.4593
MBP	13	0.011836	0.045508	0.746411	1098	8	-7.1363	0.067388	0.13359	0.975143	2452	4	-7.1363
RSPH4A	5	0.01186	0.045581	0.74693	1099	3	-7.1842	0.6423	0.64428	0.988179	11569	0	-7.1842
FAM101A	5	0.011877	0.045635	0.74701	1100	3	-8.1602	0.8177	0.81828	1.0	14679	0	-8.1602
PCDHGB4	5	0.011903	0.045725	0.74701	1101	3	-8.3133	0.072569	0.14043	0.975143	2586	2	-8.3133
ZNF576	5	0.011903	0.045725	0.74701	1102	3	-8.5775	0.53277	0.54531	0.988179	9779	1	-8.5775
BET1L	5	0.011916	0.045782	0.74701	1103	5	-7.6201	0.98808	0.98803	1.0	17706	0	-7.6201
ATP6V1E2	5	0.011924	0.04581	0.74701	1104	4	-8.0087	0.56634	0.57375	0.988179	10300	1	-8.0087
SPDYE4	4	0.011944	0.045877	0.74701	1105	3	-5.1557	0.65059	0.65247	0.988179	11713	0	-5.1557
COX7A1	4	0.011944	0.045877	0.74701	1106	3	-8.0005	0.60899	0.61215	0.988179	10984	0	-8.0005
AATK	5	0.012013	0.046103	0.7472	1107	4	-8.2972	0.74231	0.74298	0.988179	13326	0	-8.2972
TTLL7	5	0.012022	0.046132	0.7472	1109	5	-7.4424	0.98798	0.98792	1.0	17701	0	-7.4424
LEF1	5	0.012022	0.046132	0.7472	1111	5	-7.5633	0.98798	0.98792	1.0	17704	0	-7.5633
CLPTM1	5	0.012022	0.046137	0.7472	1112	4	-6.98	0.93826	0.93835	1.0	16813	0	-6.98
ANK2	5	0.012022	0.046132	0.7472	1110	5	-7.4107	0.98798	0.98792	1.0	17700	0	-7.4107
LTB4R2	5	0.012022	0.046132	0.7472	1108	5	-7.6271	0.98798	0.98792	1.0	17703	0	-7.6271
UBE2E1	7	0.012056	0.046248	0.747204	1113	5	-8.3859	0.43891	0.47294	0.988179	8485	1	-8.3859
CDKN2AIP	5	0.01207	0.046296	0.747204	1114	5	-7.1955	0.97114	0.97106	1.0	17392	0	-7.1955
CCDC113	5	0.012098	0.046387	0.747204	1115	2	0.64115	0.078342	0.14802	0.975143	2726	2	0.64115
C11orf94	5	0.012098	0.046387	0.747204	1117	3	-7.7595	0.28959	0.37341	0.988179	6668	1	-7.7595
QRFP	5	0.012098	0.046387	0.747204	1116	3	-7.6132	0.082953	0.15402	0.976472	2831	1	-7.6132
KLF14	5	0.012128	0.046482	0.747204	1118	5	-1.9268	0.98787	0.98782	1.0	17699	0	-1.9268
PRPH2	5	0.012128	0.046483	0.747204	1119	3	-8.5739	0.54396	0.55459	0.988179	9946	1	-8.5739
CCDC85A	5	0.012128	0.046483	0.747204	1120	3	-1.9286	0.63613	0.6382	0.988179	11467	0	-1.9286
KCNK12	5	0.012188	0.046688	0.747204	1122	4	-8.0034	0.28933	0.37324	0.988179	6666	1	-8.0034
DOK6	5	0.012188	0.046688	0.747204	1121	4	-8.0034	0.89712	0.89732	1.0	16105	0	-8.0034
PSPH	5	0.012188	0.046688	0.747204	1123	4	-8.0034	0.83473	0.83508	1.0	14991	0	-8.0034
SPR	5	0.012204	0.046738	0.747204	1124	3	-3.2299	0.16244	0.25524	0.988179	4604	2	-3.2299
MFHAS1	5	0.012259	0.046917	0.747204	1125	3	-7.457	0.04299	0.099885	0.965996	1857	2	-7.457
TMEM233	5	0.012285	0.047004	0.747204	1129	5	-7.8154	0.98772	0.98766	1.0	17693	0	-7.8154
MTPN	5	0.012285	0.047004	0.747204	1127	5	-7.2029	0.98772	0.98766	1.0	17691	0	-7.2029
LRRC71	5	0.012285	0.047004	0.747204	1128	5	-7.1842	0.98772	0.98766	1.0	17694	0	-7.1842
ZNF394	5	0.012285	0.047004	0.747204	1126	5	-7.9209	0.98772	0.98766	1.0	17696	0	-7.9209
RDH10	5	0.012285	0.047004	0.747204	1131	5	-7.3191	0.98772	0.98766	1.0	17695	0	-7.3191
RYR3	5	0.012285	0.047004	0.747204	1130	5	-8.357	0.98772	0.98766	1.0	17690	0	-8.357
C2CD4D	5	0.012305	0.047072	0.747204	1132	4	-8.1135	0.77593	0.7767	0.988179	13981	0	-8.1135
SNURF	4	0.012308	0.047083	0.747204	1133	4	-8.5764	0.98769	0.98764	1.0	17689	0	-8.5764
CAND2	5	0.012314	0.047102	0.747204	1134	4	-7.1265	0.23614	0.34092	0.988179	6084	1	-7.1265
ATAD3A	7	0.012358	0.047271	0.747204	1135	3	-5.8344	0.23032	0.33746	0.988179	6021	2	-5.8344
UPRT	5	0.012368	0.047311	0.747204	1136	3	-7.8924	0.74539	0.74599	0.988179	13376	0	-7.8924
IDH2	5	0.012371	0.047322	0.747204	1137	3	-7.6815	0.52867	0.54196	0.988179	9716	1	-7.6815
CHD4	5	0.012377	0.047341	0.747204	1138	4	-8.0965	0.17334	0.26898	0.988179	4857	1	-8.0965
SERTAD1	5	0.012377	0.047341	0.747204	1141	3	-8.3611	0.45351	0.4836	0.988179	8697	1	-8.3611
TWIST2	5	0.012377	0.047341	0.747204	1140	3	-7.6614	0.059151	0.12268	0.974398	2261	2	-7.6614
CELF6	5	0.012377	0.047341	0.747204	1139	3	-7.721	0.48909	0.5105	0.988179	9186	1	-7.721
VPS37B	5	0.012423	0.047496	0.748452	1142	3	-4.1814	0.098178	0.17359	0.983695	3178	2	-4.1814
GLIS2	5	0.012464	0.04765	0.748452	1143	4	-8.5114	0.96145	0.96144	1.0	17209	0	-8.5114
INPP5A	5	0.012464	0.04765	0.748452	1146	4	-7.998	0.84016	0.84053	1.0	15093	0	-7.998
NRSN2	5	0.012464	0.04765	0.748452	1144	4	-8.2349	0.5614	0.56946	0.988179	10222	1	-8.2349
ANKRD44	5	0.012464	0.04765	0.748452	1145	4	-7.998	0.96874	0.96869	1.0	17348	0	-7.998
NINJ2	5	0.012477	0.047704	0.748452	1147	3	-7.0766	0.29369	0.37593	0.988179	6715	1	-7.0766
INSC	5	0.012479	0.047711	0.748452	1148	3	-1.8792	0.21811	0.32509	0.988179	5797	2	-1.8792
FOXG1	5	0.01254	0.047932	0.748794	1149	3	-2.3073	0.47837	0.50227	0.988179	9028	1	-2.3073
KCNH6	5	0.01254	0.047932	0.748794	1150	4	-7.9873	0.27445	0.36398	0.988179	6502	1	-7.9873
SPATA33	5	0.012559	0.048007	0.748794	1151	2	-1.1348	0.38583	0.4356	0.988179	7784	1	-1.1348
KLRC3	2	0.012561	0.048013	0.748794	1152	1	-4.6887	0.74886	0.74944	0.988179	13434	0	-4.6887
SLC43A2	5	0.012568	0.048038	0.748794	1153	5	-7.1747	0.98743	0.98737	1.0	17684	0	-7.1747
RPS6KL1	5	0.012568	0.048038	0.748794	1155	5	-7.6201	0.98743	0.98737	1.0	17685	0	-7.6201
PRG2	5	0.012568	0.048038	0.748794	1154	5	-7.8093	0.98743	0.98737	1.0	17686	0	-7.8093
TRPC7	5	0.0126	0.048148	0.748794	1157	4	-8.5667	0.40989	0.4522	0.988179	8095	1	-8.5667
GALNT3	5	0.0126	0.048148	0.748794	1156	4	-7.5875	0.942	0.94206	1.0	16881	0	-7.5875
FES	5	0.0126	0.048148	0.748794	1158	4	-8.5667	0.46239	0.49019	0.988179	8805	1	-8.5667
ATXN7	5	0.012641	0.048293	0.750089	1159	3	-8.0455	0.083699	0.155	0.976472	2846	2	-8.0455
PITHD1	5	0.012694	0.048472	0.750089	1161	5	-7.2838	0.98731	0.98722	1.0	17683	0	-7.2838
SCAND1	5	0.012694	0.048472	0.750089	1160	5	-7.4889	0.98731	0.98722	1.0	17682	0	-7.4889
LBX1	5	0.012697	0.048482	0.750089	1162	4	-8.3611	0.55716	0.56579	0.988179	10133	1	-8.3611
PPP1R3E	5	0.012697	0.048482	0.750089	1163	4	-7.998	0.67528	0.67677	0.988179	12143	0	-7.998
COASY	5	0.012697	0.048482	0.750089	1164	4	-7.9927	0.88894	0.88925	1.0	15951	0	-7.9927
RTN4RL1	5	0.012723	0.048589	0.750223	1165	4	-7.2029	0.71252	0.71344	0.988179	12795	0	-7.2029
FNIP1	5	0.012758	0.048702	0.750223	1167	3	-6.7214	0.74518	0.74578	0.988179	13374	0	-6.7214
CYP2A13	5	0.012758	0.048702	0.750223	1166	3	-7.8691	0.92617	0.92629	1.0	16587	0	-7.8691
CACNA2D4	5	0.012797	0.048842	0.750223	1168	4	-8.5631	0.94607	0.9461	1.0	16950	0	-8.5631
SOX3	5	0.012797	0.048842	0.750223	1169	3	-8.5631	0.2172	0.32395	0.988179	5769	2	-8.5631
RGS20	5	0.012807	0.04888	0.750223	1170	4	-8.1933	0.38557	0.43544	0.988179	7779	1	-8.1933
CD44	5	0.012824	0.048931	0.750223	1171	4	-6.8872	0.49594	0.51578	0.988179	9276	1	-6.8872
C17orf59	5	0.012832	0.048958	0.750223	1172	5	-7.7908	0.98717	0.98708	1.0	17680	0	-7.7908
NMRK2	5	0.012832	0.048958	0.750223	1173	5	-7.9655	0.98717	0.98708	1.0	17681	0	-7.9655
SPRY4	5	0.012859	0.049048	0.750223	1174	2	-2.7707	0.072257	0.14001	0.975143	2577	1	-2.7707
ABCC12	5	0.012883	0.049125	0.750223	1176	3	-1.6071	0.066377	0.13221	0.975143	2428	1	-1.6071
FAM8A1	5	0.012883	0.049125	0.750223	1175	3	-7.531	0.053537	0.11526	0.972792	2133	2	-7.531
PCDHAC2	5	0.012939	0.04931	0.750223	1180	4	-7.9873	0.90081	0.90098	1.0	16173	0	-7.9873
RGL3	5	0.012939	0.04931	0.750223	1181	5	-7.3507	0.98372	0.98365	1.0	17622	0	-7.3507
ACAD11	5	0.012939	0.04931	0.750223	1179	4	-7.9873	0.65636	0.65824	0.988179	11817	0	-7.9873
ZC3H12B	5	0.012939	0.04931	0.750223	1177	5	-7.9873	0.98218	0.98212	1.0	17596	0	-7.9873
DERL1	5	0.012939	0.04931	0.750223	1178	4	-7.9873	0.88701	0.88733	1.0	15927	0	-7.9873
C3orf70	5	0.012945	0.04933	0.750223	1182	4	-8.2972	0.70812	0.70909	0.988179	12716	0	-8.2972
INPP5E	5	0.012945	0.04933	0.750223	1183	2	-0.2273	0.32593	0.39613	0.988179	7090	1	-0.2273
POU4F2	5	0.012968	0.049407	0.750223	1185	3	-7.5701	0.86543	0.86568	1.0	15541	0	-7.5701
PTPRH	5	0.012968	0.049407	0.750223	1184	3	-7.1067	0.55828	0.56677	0.988179	10154	1	-7.1067
NMNAT2	5	0.013004	0.049532	0.750223	1187	3	-8.5595	0.61501	0.61779	0.988179	11089	1	-8.5595
GAPDHS	5	0.013004	0.049532	0.750223	1188	5	-7.1265	0.98595	0.98588	1.0	17662	0	-7.1265
TBCD	5	0.013004	0.049532	0.750223	1186	3	-7.7041	0.87302	0.87326	1.0	15680	0	-7.7041
MUC16	5	0.013004	0.049532	0.750223	1189	3	-7.531	0.49524	0.51526	0.988179	9267	1	-7.531
SUN5	5	0.013075	0.049771	0.751743	1190	4	-7.4263	0.4685	0.49473	0.988179	8886	1	-7.4263
SP9	5	0.013105	0.049864	0.751743	1191	2	-5.5717	0.2645	0.35792	0.988179	6390	1	-5.5717
MAP2K1	5	0.013107	0.049871	0.751743	1192	5	-7.3446	0.97969	0.97958	1.0	17560	0	-7.3446
NUTM1	5	0.013132	0.049966	0.751743	1196	5	-7.9489	0.98687	0.98679	1.0	17675	0	-7.9489
SLC27A2	5	0.013132	0.049966	0.751743	1195	5	-7.6815	0.98687	0.98679	1.0	17677	0	-7.6815
TCF20	5	0.013132	0.049966	0.751743	1197	5	-7.9266	0.98687	0.98679	1.0	17676	0	-7.9266
CYP4F2	5	0.013132	0.049966	0.751743	1194	5	-7.1652	0.98687	0.98679	1.0	17678	0	-7.1652
NLRC5	5	0.013132	0.049966	0.751743	1193	5	-8.3736	0.98687	0.98679	1.0	17674	0	-8.3736
CELA2A	5	0.013182	0.050148	0.751914	1198	4	-8.2708	0.08357	0.15485	0.976472	2841	1	-8.2708
HELZ2	5	0.013182	0.050148	0.751914	1199	4	-8.3653	0.68518	0.68656	0.988179	12319	0	-8.3653
KIF26A	5	0.013187	0.050161	0.751914	1200	4	-1.5968	0.83589	0.83622	1.0	15013	0	-1.5968
APBA3	5	0.013188	0.050172	0.751914	1201	2	1.1864	0.019428	0.04966	0.947457	938	3	1.1864
NDUFC2	5	0.013241	0.050353	0.751914	1202	2	-5.4538	0.14084	0.22802	0.988179	4109	1	-5.4538
C17orf96	5	0.013244	0.050361	0.751914	1205	4	-8.5558	0.47781	0.50186	0.988179	9021	1	-8.5558
ASCL4	5	0.013244	0.050361	0.751914	1203	4	-7.2521	0.59541	0.59969	0.988179	10771	1	-7.2521
MGAT4B	5	0.013244	0.050361	0.751914	1204	4	-8.5558	0.30863	0.38519	0.988179	6896	1	-8.5558
SNCAIP	5	0.013266	0.050439	0.751914	1207	4	-8.253	0.92815	0.92824	1.0	16620	0	-8.253
NELFB	5	0.013266	0.050439	0.751914	1206	2	-6.2671	0.012696	0.034511	0.933268	661	2	-6.2671
ANKRD65	9	0.013276	0.050479	0.751914	1208	8	-7.3018	0.68934	0.69064	0.988179	12385	1	-7.3018
SMAD7	5	0.013297	0.050545	0.751914	1209	5	-5.7571	0.9867	0.98662	1.0	17673	0	-5.7571
MOB3A	5	0.013323	0.050631	0.751914	1210	3	-8.4772	0.33433	0.40157	0.988179	7185	1	-8.4772
SH3TC2	5	0.013346	0.050721	0.751914	1211	4	-7.5237	0.67251	0.67395	0.988179	12097	0	-7.5237
TEX2	5	0.013388	0.050869	0.751914	1212	4	-7.3104	0.96612	0.96611	1.0	17299	0	-7.3104
LCE4A	5	0.013393	0.050884	0.751914	1214	3	-7.7468	0.54883	0.55866	0.988179	10014	1	-7.7468
SH2B1	5	0.013393	0.050884	0.751914	1213	2	-0.19926	0.033481	0.080089	0.961494	1485	2	-0.19926
GPR97	5	0.013415	0.050953	0.751914	1216	4	-7.9764	0.42183	0.46074	0.988179	8246	1	-7.9764
PPAP2C	5	0.013415	0.050953	0.751914	1215	4	-8.1164	0.95907	0.95909	1.0	17163	0	-8.1164
BPHL	5	0.013415	0.050953	0.751914	1217	4	-8.1886	0.68985	0.69113	0.988179	12394	0	-8.1886
HABP4	5	0.013432	0.051015	0.751914	1218	3	-7.6477	0.9126	0.91279	1.0	16381	0	-7.6477
FLYWCH1	5	0.013432	0.051015	0.751914	1219	3	-7.8154	0.15976	0.25187	0.988179	4539	2	-7.8154
SH3D19	5	0.013439	0.051036	0.751914	1220	5	-7.9378	0.98656	0.98648	1.0	17670	0	-7.9378
UQCC1	5	0.013439	0.051036	0.751914	1222	5	-7.3276	0.98656	0.98648	1.0	17669	0	-7.3276
BTNL3	5	0.013439	0.051036	0.751914	1221	5	-7.6184	0.98656	0.98648	1.0	17672	0	-7.6184
LRRC18	5	0.01348	0.051188	0.751914	1224	4	-7.8729	0.91844	0.91857	1.0	16467	0	-7.8729
ZNF462	5	0.01348	0.051188	0.751914	1225	4	-8.5522	0.6176	0.62022	0.988179	11126	1	-8.5522
ZNRF1	5	0.01348	0.051188	0.751914	1223	4	-7.4616	0.70904	0.70996	0.988179	12734	0	-7.4616
CD93	5	0.01348	0.051188	0.751914	1226	3	-8.5522	0.43046	0.46688	0.988179	8359	1	-8.5522
MUC12	5	0.01355	0.051432	0.754876	1227	4	-7.6477	0.88788	0.88817	1.0	15937	0	-7.6477
PCMT1	5	0.013568	0.051498	0.755229	1228	3	-6.6549	0.29694	0.37793	0.988179	6762	1	-6.6549
MAST2	5	0.013591	0.051589	0.755951	1229	4	-7.5414	0.19992	0.3023	0.988179	5400	1	-7.5414
DMRTC2	5	0.013677	0.051883	0.75675	1230	3	-8.1602	0.06065	0.12466	0.974398	2301	1	-8.1602
ENTPD3	5	0.013677	0.051883	0.75675	1231	4	-6.7083	0.080894	0.15137	0.975979	2793	1	-6.7083
SPIN4	5	0.013677	0.051883	0.75675	1232	4	-7.7014	0.92815	0.92824	1.0	16633	0	-7.7014
TMEM194A	5	0.013681	0.051897	0.75675	1233	4	-6.9381	0.47584	0.50034	0.988179	8985	1	-6.9381
TCF24	5	0.013681	0.051897	0.75675	1234	3	-8.136	0.10455	0.18181	0.988179	3312	1	-8.136
ZNF496	5	0.013702	0.051971	0.75675	1236	4	-7.971	0.84695	0.8473	1.0	15204	0	-7.971
DOK4	5	0.013702	0.051971	0.75675	1235	4	-7.971	0.52425	0.53847	0.988179	9653	1	-7.971
HOXC4	5	0.013718	0.052022	0.75675	1237	3	-8.0266	0.37258	0.4267	0.988179	7623	1	-8.0266
TNKS1BP1	5	0.013718	0.052022	0.75675	1238	4	-8.2985	0.6015	0.60524	0.988179	10865	1	-8.2985
TRAM2	5	0.013742	0.052111	0.756752	1240	5	-8.1409	0.98626	0.98618	1.0	17667	0	-8.1409
USP2	5	0.013742	0.052111	0.756752	1239	5	-7.2666	0.98626	0.98618	1.0	17666	0	-7.2666
PTPN6	5	0.013753	0.052148	0.756752	1241	2	0.2135	0.44829	0.47976	0.988179	8613	1	0.2135
MCL1	5	0.013814	0.052355	0.75711	1243	3	-6.5373	0.79642	0.79706	1.0	14309	0	-6.5373
SFMBT2	5	0.013814	0.052355	0.75711	1242	3	-7.1652	0.22158	0.32943	0.988179	5874	2	-7.1652
S1PR5	5	0.013821	0.052378	0.75711	1244	4	-8.0712	0.56276	0.57067	0.988179	10244	1	-8.0712
TEX33	5	0.013839	0.05244	0.75711	1245	4	-3.0314	0.086445	0.15851	0.976472	2920	1	-3.0314
RAP1GAP	5	0.013844	0.052465	0.75711	1246	3	-6.0149	0.52492	0.53901	0.988179	9663	1	-6.0149
C19orf71	5	0.013895	0.052646	0.75711	1247	2	-6.5852	0.13946	0.22631	0.988179	4077	2	-6.5852
C9orf89	5	0.013905	0.052675	0.75711	1248	4	-8.39	0.31435	0.38879	0.988179	6952	1	-8.39
CDC42EP5	5	0.013915	0.052706	0.75711	1251	3	-8.5449	0.13996	0.22692	0.988179	4091	1	-8.5449
TRIM47	5	0.013915	0.052706	0.75711	1249	3	-8.4126	0.2801	0.36749	0.988179	6560	1	-8.4126
HCRTR2	5	0.013915	0.052706	0.75711	1250	4	-8.5449	0.64803	0.64992	0.988179	11667	0	-8.5449
HERC6	5	0.01395	0.05283	0.75711	1252	3	-7.9096	0.67292	0.67438	0.988179	12104	0	-7.9096
ALPK1	5	0.013959	0.052863	0.75711	1255	4	-8.253	0.90967	0.90982	1.0	16335	0	-8.253
DBX2	5	0.013959	0.052863	0.75711	1256	4	-7.9655	0.93061	0.93068	1.0	16672	0	-7.9655
FOXE3	5	0.013959	0.052863	0.75711	1257	5	-7.6685	0.97282	0.97275	1.0	17431	0	-7.6685
PDYN	5	0.013959	0.052863	0.75711	1254	4	-8.0763	0.94907	0.94908	1.0	16993	0	-8.0763
TSC2	5	0.013959	0.052863	0.75711	1253	4	-7.305	0.77593	0.7767	0.988179	14027	0	-7.305
PLEKHH2	5	0.014004	0.053036	0.75711	1258	3	-7.0967	0.073917	0.14224	0.975143	2617	2	-7.0967
SEMA4A	5	0.014013	0.053064	0.75711	1259	4	-7.5128	0.87091	0.87113	1.0	15650	0	-7.5128
SCN8A	5	0.014013	0.053064	0.75711	1260	4	-7.5128	0.30789	0.38471	0.988179	6889	1	-7.5128
BAG3	5	0.014042	0.053157	0.75711	1261	3	-2.9154	0.17143	0.26654	0.988179	4817	2	-2.9154
MOSPD3	5	0.014045	0.053168	0.75711	1262	5	-7.1936	0.98595	0.98588	1.0	17663	0	-7.1936
PREP	5	0.014061	0.053221	0.75711	1264	2	-6.6549	0.94305	0.9431	1.0	16895	0	-6.6549
TNKS	5	0.014061	0.053221	0.75711	1265	2	-2.9357	0.22235	0.33038	0.988179	5897	2	-2.9357
R3HDM4	5	0.014061	0.053221	0.75711	1263	3	-8.1409	0.23862	0.34239	0.988179	6109	1	-8.1409
PCDHA9	5	0.014086	0.053306	0.75711	1267	2	-4.8357	0.58053	0.58625	0.988179	10534	1	-4.8357
COLEC11	5	0.014086	0.053306	0.75711	1266	1	0.12449	0.3413	0.40614	0.988179	7261	1	0.12449
SFN	5	0.014126	0.053433	0.75711	1268	2	0.26878	0.11089	0.18987	0.988179	3451	2	0.26878
C12orf44	5	0.014137	0.053476	0.75711	1269	4	-6.7973	0.89446	0.89473	1.0	16057	0	-6.7973
ITPR1	5	0.014137	0.053476	0.75711	1271	3	-7.8729	0.17075	0.26569	0.988179	4801	2	-7.8729
TNFAIP8L3	5	0.014137	0.053476	0.75711	1270	3	-8.5412	0.53169	0.54444	0.988179	9765	1	-8.5412
PARP3	5	0.014137	0.053476	0.75711	1272	3	-7.8208	0.85978	0.86012	1.0	15442	0	-7.8208
HOXA4	5	0.014168	0.053583	0.758032	1273	3	-0.89774	0.8331	0.83346	1.0	14950	0	-0.89774
GPR176	5	0.014217	0.053747	0.758641	1274	4	-7.9927	0.95281	0.95285	1.0	17049	0	-7.9927
PTCHD3	5	0.014222	0.053767	0.758641	1275	3	-6.1171	0.15707	0.24847	0.988179	4477	1	-6.1171
PROZ	5	0.01426	0.053886	0.758641	1276	4	-7.4503	0.88894	0.88925	1.0	15972	0	-7.4503
PML	5	0.014277	0.053935	0.758641	1277	3	-8.1065	0.71148	0.7124	0.988179	12778	0	-8.1065
AGPAT9	5	0.014331	0.054122	0.758641	1278	3	-6.9042	0.58083	0.58652	0.988179	10543	1	-6.9042
NTHL1	5	0.01434	0.054151	0.758641	1279	4	-8.2349	0.26859	0.36042	0.988179	6437	1	-8.2349
SYT3	5	0.014344	0.054168	0.758641	1280	3	-6.9603	0.66422	0.66579	0.988179	11951	0	-6.9603
TBPL1	5	0.01436	0.054216	0.758641	1283	5	-7.1679	0.98564	0.98554	1.0	17657	0	-7.1679
MS4A12	5	0.01436	0.054216	0.758641	1286	5	-7.3862	0.98564	0.98554	1.0	17659	0	-7.3862
TMEM246	5	0.01436	0.054216	0.758641	1287	5	-8.1697	0.98564	0.98554	1.0	17658	0	-8.1697
ZNF212	5	0.01436	0.054216	0.758641	1285	5	-7.3989	0.98564	0.98554	1.0	17660	0	-7.3989
ALKBH4	5	0.01436	0.054216	0.758641	1281	5	-7.2305	0.98564	0.98554	1.0	17656	0	-7.2305
CHRNA10	5	0.01436	0.054216	0.758641	1284	5	-8.1409	0.98564	0.98554	1.0	17655	0	-8.1409
TXNDC5	5	0.01436	0.054216	0.758641	1282	5	-7.1166	0.98564	0.98554	1.0	17654	0	-7.1166
KLF6	5	0.014376	0.054282	0.758773	1288	4	-8.5375	0.44106	0.47452	0.988179	8511	1	-8.5375
GPR19	5	0.014386	0.054321	0.758773	1289	3	-7.4965	0.24221	0.3445	0.988179	6144	1	-7.4965
BID	11	0.014396	0.054352	0.758773	1290	8	-7.0458	0.77772	0.77851	0.990341	14157	1	-7.0458
PSORS1C2	5	0.014418	0.054431	0.759289	1291	2	-6.419	0.12696	0.21035	0.988179	3787	2	-6.419
TAF10	5	0.01444	0.054508	0.759373	1292	2	-5.5717	0.113	0.19256	0.988179	3497	1	-5.5717
IDS	5	0.014477	0.054642	0.759373	1294	4	-7.9545	0.74768	0.74828	0.988179	13407	0	-7.9545
EBF4	5	0.014477	0.054642	0.759373	1293	4	-7.9545	0.89263	0.89294	1.0	16021	0	-7.9545
HEATR5B	5	0.014477	0.054642	0.759373	1295	4	-8.2841	0.96545	0.96544	1.0	17276	0	-8.2841
ODF3L2	5	0.014495	0.054715	0.759373	1296	4	-2.8573	0.75009	0.75071	0.988179	13458	0	-2.8573
CT47B1	5	0.014513	0.054789	0.759373	1297	5	-7.8093	0.98549	0.98538	1.0	17651	0	-7.8093
HP1BP3	5	0.014549	0.054915	0.759373	1298	2	-6.6819	0.55937	0.56769	0.988179	10177	1	-6.6819
TMEM132D	5	0.014565	0.05496	0.759373	1299	3	-7.2755	0.82449	0.82502	1.0	14794	0	-7.2755
ITGA7	5	0.014573	0.054985	0.759373	1303	3	-6.7133	0.041063	0.095887	0.964175	1791	2	-6.7133
SRL	5	0.014573	0.054985	0.759373	1304	4	-8.5338	0.19293	0.29355	0.988179	5244	1	-8.5338
KLHL35	5	0.014573	0.054985	0.759373	1300	4	-8.5338	0.85058	0.851	1.0	15281	0	-8.5338
TIMM10B	5	0.014573	0.054985	0.759373	1302	4	-8.5338	0.47265	0.4979	0.988179	8950	1	-8.5338
GPR35	5	0.014573	0.054985	0.759373	1301	4	-8.5338	0.96771	0.96771	1.0	17328	0	-8.5338
GPLD1	5	0.014604	0.055099	0.760362	1305	3	-8.1065	0.027878	0.068113	0.961494	1265	2	-8.1065
G0S2	5	0.014627	0.055178	0.760879	1306	3	-3.1599	0.10325	0.18017	0.98624	3287	2	-3.1599
FAM117A	5	0.014666	0.05532	0.761668	1307	5	-7.556	0.98533	0.98523	1.0	17648	0	-7.556
RNFT2	5	0.014666	0.05532	0.761668	1308	5	-7.2931	0.98533	0.98523	1.0	17649	0	-7.2931
TPST1	5	0.014713	0.055475	0.762192	1309	4	-7.2666	0.014004	0.03751	0.936383	720	1	-7.2666
CTRB2	5	0.014722	0.055502	0.762192	1310	3	-2.2444	0.55112	0.5606	0.988179	10054	1	-2.2444
KLHL32	5	0.01475	0.055606	0.762192	1313	4	-8.0034	0.44654	0.47851	0.988179	8591	1	-8.0034
CACUL1	5	0.01475	0.055606	0.762192	1312	4	-7.1015	0.51397	0.53008	0.988179	9515	1	-7.1015
SLC32A1	5	0.01475	0.055606	0.762192	1311	5	-7.1955	0.96991	0.96981	1.0	17373	0	-7.1955
TBX10	5	0.014751	0.055612	0.762192	1314	3	-7.8808	0.015589	0.041122	0.946872	782	2	-7.8808
KIAA0195	5	0.014795	0.055767	0.762575	1315	3	-8.5301	0.67234	0.67378	0.988179	12093	0	-8.5301
FAM162B	5	0.014795	0.055767	0.762575	1316	4	-8.472	0.70966	0.71058	0.988179	12743	0	-8.472
IL1R2	5	0.014795	0.055767	0.762575	1317	4	-8.4339	0.92547	0.9256	1.0	16578	0	-8.4339
ARHGAP36	5	0.014822	0.055862	0.763296	1318	3	-7.6353	0.11595	0.19628	0.988179	3558	1	-7.6353
PTPRN	5	0.014876	0.056053	0.764724	1319	3	-6.9713	0.35127	0.41265	0.988179	7380	1	-6.9713
MAP3K13	5	0.014892	0.056111	0.764724	1320	2	-6.6819	0.4968	0.51647	0.988179	9290	1	-6.6819
HIST2H4A	3	0.014949	0.05631	0.764724	1321	3	-8.1347	0.95839	0.9584	1.0	17154	0	-8.1347
TAPBPL	5	0.014988	0.056443	0.764724	1324	5	-7.4813	0.98501	0.98491	1.0	17646	0	-7.4813
ERN1	5	0.014988	0.056443	0.764724	1322	5	-7.6132	0.98501	0.98491	1.0	17644	0	-7.6132
GAD2	5	0.014988	0.056443	0.764724	1323	5	-7.4024	0.98501	0.98491	1.0	17645	0	-7.4024
MAD1L1	5	0.015003	0.056491	0.764724	1325	4	-7.8455	0.042927	0.099763	0.965996	1856	1	-7.8455
EHD1	5	0.015003	0.056491	0.764724	1326	3	-8.5264	0.31411	0.38864	0.988179	6948	1	-8.5264
PADI4	5	0.01504	0.056613	0.764724	1327	3	-5.5024	0.53796	0.54961	0.988179	9853	1	-5.5024
COL7A1	5	0.015041	0.056617	0.764724	1332	4	-8.2119	0.31647	0.39014	0.988179	6979	1	-8.2119
DAAM2	5	0.015041	0.056617	0.764724	1330	5	-7.9434	0.97171	0.97163	1.0	17411	0	-7.9434
KANK3	5	0.015041	0.056617	0.764724	1331	4	-7.9434	0.73507	0.73569	0.988179	13199	0	-7.9434
SLC16A9	5	0.015041	0.056619	0.764724	1333	3	-7.1936	0.54824	0.55814	0.988179	10006	1	-7.1936
HSPG2	5	0.015041	0.056617	0.764724	1329	4	-8.1213	0.9275	0.92758	1.0	16617	0	-8.1213
SMYD4	5	0.015041	0.056617	0.764724	1328	4	-7.2359	0.44849	0.47992	0.988179	8617	1	-7.2359
MAST4	10	0.015055	0.056666	0.764724	1334	8	-6.8981	0.98439	0.98431	1.0	17631	0	-6.8981
SPRR1A	4	0.015061	0.056689	0.764724	1335	4	-7.6353	0.94356	0.94358	1.0	16900	0	-7.6353
CDCP1	5	0.015094	0.05681	0.765238	1336	2	-4.8829	0.66936	0.6709	0.988179	12043	0	-4.8829
SAMD13	6	0.015094	0.056812	0.765238	1337	3	-6.6112	0.61947	0.62197	0.988179	11165	1	-6.6112
HCLS1	5	0.015148	0.057003	0.767234	1338	2	-6.1171	0.75657	0.75715	0.988179	13542	0	-6.1171
FAM3D	5	0.015203	0.057179	0.769035	1339	4	-7.2755	0.92276	0.92289	1.0	16527	0	-7.2755
CES2	5	0.015278	0.057416	0.769549	1340	2	-0.53963	0.073036	0.14103	0.975143	2595	2	-0.53963
VCL	5	0.015279	0.057419	0.769549	1341	5	-7.4503	0.98472	0.98464	1.0	17640	0	-7.4503
BPIFA2	5	0.015279	0.057419	0.769549	1342	5	-7.6681	0.98472	0.98464	1.0	17641	0	-7.6681
CTRL	5	0.015312	0.05754	0.769549	1343	3	-7.1864	0.62048	0.62294	0.988179	11188	1	-7.1864
PAPD7	5	0.015331	0.057602	0.769549	1344	4	-8.014	0.69996	0.70115	0.988179	12587	0	-8.014
UROC1	5	0.015331	0.057602	0.769549	1345	4	-7.9378	0.16024	0.25247	0.988179	4547	1	-7.9378
FAM73B	5	0.015331	0.057602	0.769549	1347	4	-8.0455	0.65281	0.65471	0.988179	11750	0	-8.0455
LY6E	5	0.015331	0.057602	0.769549	1348	4	-7.9378	0.61699	0.61964	0.988179	11117	1	-7.9378
NANOS3	5	0.015331	0.057602	0.769549	1346	4	-8.3145	0.097213	0.17236	0.983082	3157	1	-8.3145
LRRC56	5	0.015347	0.057656	0.769705	1349	3	-7.4907	0.59182	0.59639	0.988179	10708	1	-7.4907
C9orf69	5	0.015393	0.057823	0.770786	1351	2	-6.4663	0.3323	0.40024	0.988179	7170	1	-6.4663
PACSIN2	5	0.015393	0.057823	0.770786	1350	5	-7.96	0.97282	0.97275	1.0	17433	0	-7.96
NDUFA11	5	0.015422	0.057926	0.771593	1352	5	-6.5597	0.98458	0.9845	1.0	17638	0	-6.5597
GNAZ	5	0.015506	0.058204	0.772281	1353	4	-8.5189	0.27313	0.36319	0.988179	6491	1	-8.5189
UBXN11	5	0.015506	0.058204	0.772281	1355	3	-7.556	0.63301	0.63506	0.988179	11415	1	-7.556
KCTD12	5	0.015506	0.058204	0.772281	1354	3	-7.7466	0.094366	0.16869	0.982316	3086	2	-7.7466
MXRA8	5	0.015521	0.058263	0.772281	1356	4	-7.8395	0.8193	0.81986	1.0	14698	0	-7.8395
ZNF444	5	0.015521	0.058263	0.772281	1357	4	-8.1262	0.14551	0.23383	0.988179	4224	1	-8.1262
SORBS1	5	0.01553	0.058286	0.772281	1358	3	-6.8576	0.33862	0.40434	0.988179	7231	1	-6.8576
IGFBP7	5	0.015568	0.058407	0.772281	1361	5	-7.734	0.98443	0.98435	1.0	17633	0	-7.734
FGF17	5	0.015568	0.058407	0.772281	1362	5	-8.014	0.98443	0.98435	1.0	17634	0	-8.014
PGLYRP2	5	0.015568	0.058407	0.772281	1359	5	-7.5414	0.98443	0.98435	1.0	17635	0	-7.5414
ZBTB4	5	0.015568	0.058407	0.772281	1360	5	-8.1015	0.98443	0.98435	1.0	17637	0	-8.1015
LAMB1	5	0.015597	0.058503	0.772985	1363	4	-7.9322	0.72197	0.72279	0.988179	12968	0	-7.9322
EIF3E	5	0.015611	0.058559	0.773159	1364	1	-5.2136	0.79035	0.79103	1.0	14199	0	-5.2136
OBSCN	5	0.015642	0.058667	0.773448	1366	4	-7.487	0.41573	0.45641	0.988179	8172	1	-7.487
ARHGEF17	5	0.015642	0.058667	0.773448	1365	3	-7.487	0.27064	0.36171	0.988179	6461	1	-7.487
NRG1	18	0.015667	0.058756	0.773707	1367	13	-7.343	0.38123	0.43252	0.988179	7723	3	-7.343
NUP188	5	0.015673	0.058772	0.773707	1368	4	-6.9156	0.86327	0.86354	1.0	15510	0	-6.9156
ZNF827	5	0.015693	0.058846	0.774037	1369	4	-7.4813	0.75064	0.75125	0.988179	13470	0	-7.4813
C4orf48	6	0.015705	0.058883	0.774037	1370	5	-7.6721	0.93489	0.93491	1.0	16739	0	-7.6721
STOX2	5	0.015747	0.059013	0.774298	1371	4	-7.1067	0.94562	0.94566	1.0	16940	0	-7.1067
ARHGAP31	5	0.015768	0.059075	0.774298	1372	4	-7.592	0.75618	0.75676	0.988179	13534	0	-7.592
AZU1	5	0.015768	0.059075	0.774298	1374	4	-8.5152	0.95871	0.95872	1.0	17157	0	-8.5152
SYDE1	5	0.015768	0.059075	0.774298	1373	3	-8.5152	0.52135	0.53606	0.988179	9616	1	-8.5152
HIST1H2AG	3	0.01584	0.059328	0.774761	1375	2	-7.2843	0.46616	0.493	0.988179	8853	0	-7.2843
ZHX2	5	0.015897	0.059504	0.774761	1377	4	-8.0712	0.53728	0.54902	0.988179	9846	1	-8.0712
ISOC2	5	0.015897	0.059504	0.774761	1378	4	-7.9266	0.39	0.43841	0.988179	7837	1	-7.9266
HACL1	5	0.015897	0.059504	0.774761	1376	4	-7.9266	0.45751	0.48653	0.988179	8738	1	-7.9266
APOO	5	0.015906	0.059535	0.774761	1382	5	-7.3943	0.98409	0.98402	1.0	17625	0	-7.3943
RAPGEF3	5	0.015906	0.059535	0.774761	1379	5	-8.2313	0.98409	0.98402	1.0	17627	0	-8.2313
TEAD2	5	0.015906	0.059535	0.774761	1380	5	-8.1409	0.98409	0.98402	1.0	17626	0	-8.1409
TP53INP1	5	0.015906	0.059535	0.774761	1381	5	-7.8691	0.98409	0.98402	1.0	17628	0	-7.8691
DMRTA1	5	0.015911	0.05955	0.774761	1383	4	-6.7771	0.31594	0.3898	0.988179	6972	1	-6.7771
HECA	5	0.015914	0.059561	0.774761	1384	3	-8.057	0.20536	0.30904	0.988179	5513	2	-8.057
CDK5R2	5	0.015922	0.059584	0.774761	1385	3	-6.4789	0.50787	0.52518	0.988179	9442	1	-6.4789
OPRD1	5	0.015965	0.059736	0.776174	1386	4	-7.3384	0.86323	0.86349	1.0	15509	0	-7.3384
HSFX1	3	0.016004	0.059865	0.776189	1387	1	0.22043	0.33329	0.40087	0.988179	7178	1	0.22043
VWF	5	0.016018	0.059914	0.776189	1388	4	-7.4024	0.45906	0.48771	0.988179	8760	1	-7.4024
ACKR3	5	0.016019	0.059921	0.776189	1389	2	-0.13224	0.1887	0.28817	0.988179	5165	2	-0.13224
GDI1	5	0.016028	0.059952	0.776189	1391	2	-5.3543	0.57652	0.58267	0.988179	10463	1	-5.3543
RASGRP3	5	0.016028	0.059952	0.776189	1390	3	-8.2485	0.15921	0.25117	0.988179	4530	2	-8.2485
MFI2	5	0.016063	0.060071	0.777135	1392	4	-6.8984	0.031215	0.075287	0.961494	1395	1	-6.8984
LY6G6D	5	0.016074	0.060112	0.777135	1393	3	-7.6882	0.71884	0.71972	0.988179	12920	0	-7.6882
ESPNL	5	0.016123	0.060279	0.77727	1394	3	-7.4796	0.13372	0.21902	0.988179	3936	2	-7.4796
RHO	5	0.016155	0.060386	0.77727	1396	2	-6.5709	0.4877	0.50942	0.988179	9162	1	-6.5709
NRF1	5	0.016155	0.060386	0.77727	1395	3	-7.3697	0.85758	0.85793	1.0	15411	0	-7.3697
LRRC10	5	0.016203	0.060554	0.77727	1399	4	-8.4579	0.53641	0.5483	0.988179	9833	1	-8.4579
PPP1R3G	5	0.016203	0.060554	0.77727	1397	4	-8.1839	0.96647	0.96646	1.0	17301	0	-8.1839
CD38	5	0.016203	0.060554	0.77727	1398	4	-7.9209	0.41415	0.45523	0.988179	8150	1	-7.9209
SLC39A4	5	0.016235	0.060666	0.77727	1400	2	-0.30843	0.16215	0.25489	0.988179	4597	2	-0.30843
ZNRF4	5	0.016235	0.060666	0.77727	1401	3	-8.0712	0.47076	0.49647	0.988179	8920	1	-8.0712
MFSD9	5	0.016237	0.060677	0.77727	1402	4	-4.8694	0.80779	0.80831	1.0	14508	0	-4.8694
CLTB	5	0.016264	0.06076	0.77727	1405	3	-8.5077	0.027381	0.067066	0.961494	1243	2	-8.5077
RAB34	5	0.016264	0.06076	0.77727	1404	5	-8.5077	0.97928	0.97915	1.0	17554	0	-8.5077
VN1R4	5	0.016264	0.06076	0.77727	1403	3	-8.5077	0.14303	0.23074	0.988179	4162	1	-8.5077
NOC2L	5	0.016278	0.060813	0.77727	1407	5	-7.3018	0.98372	0.98365	1.0	17623	0	-7.3018
PUM2	5	0.016278	0.060813	0.77727	1408	5	-7.2029	0.98372	0.98365	1.0	17624	0	-7.2029
ACOXL	5	0.016278	0.060813	0.77727	1406	5	-7.3862	0.98372	0.98365	1.0	17619	0	-7.3862
TIFAB	5	0.016278	0.060813	0.77727	1409	5	-7.4503	0.98372	0.98365	1.0	17620	0	-7.4503
CDK2AP2	5	0.016291	0.06086	0.77733	1410	1	-0.68958	0.15178	0.24184	0.988179	4367	2	-0.68958
ITM2C	5	0.016308	0.060918	0.777515	1411	2	0.284	0.097154	0.17229	0.983082	3155	2	0.284
MMADHC	5	0.016346	0.061037	0.778334	1412	3	-7.353	0.47673	0.50102	0.988179	9002	1	-7.353
POU4F1	5	0.016386	0.061173	0.778334	1413	4	-7.4758	0.081409	0.15205	0.976472	2802	1	-7.4758
ZNF488	5	0.016386	0.061173	0.778334	1415	3	-7.4758	0.53971	0.55105	0.988179	9883	1	-7.4758
GSR	5	0.016386	0.061173	0.778334	1414	4	-7.8924	0.4035	0.44771	0.988179	8020	1	-7.8924
OGFR	5	0.016419	0.061285	0.778334	1417	2	-0.46555	0.49836	0.51768	0.988179	9314	1	-0.46555
MX2	5	0.016419	0.061285	0.778334	1416	2	-1.7116	0.59733	0.60145	0.988179	10802	1	-1.7116
PXDN	5	0.016419	0.061285	0.778334	1418	3	-8.0915	0.14548	0.23378	0.988179	4223	2	-8.0915
PPP1R3A	5	0.016458	0.061414	0.779426	1419	5	-7.534	0.98354	0.98348	1.0	17618	0	-7.534
HELZ	5	0.016508	0.06158	0.779968	1420	4	-8.357	0.12175	0.20372	0.988179	3674	1	-8.357
CIB3	5	0.016511	0.061587	0.779968	1422	4	-7.4945	0.1537	0.24421	0.988179	4403	1	-7.4945
ZC4H2	5	0.016511	0.061587	0.779968	1421	5	-7.5128	0.97794	0.97781	1.0	17532	0	-7.5128
JAG1	5	0.01655	0.061725	0.781176	1423	3	-7.4186	0.14925	0.23859	0.988179	4308	2	-7.4186
PDXP	5	0.01657	0.061793	0.781486	1424	4	-6.7194	0.60531	0.60876	0.988179	10915	1	-6.7194
HIST1H4I	4	0.016607	0.061916	0.782015	1425	3	-4.4847	0.67745	0.67888	0.988179	12188	0	-4.4847
EVC2	5	0.016642	0.062035	0.782015	1426	4	-6.8817	0.93885	0.93893	1.0	16826	0	-6.8817
ACOT8	5	0.016647	0.062052	0.782015	1427	5	-7.1398	0.98335	0.98329	1.0	17617	0	-7.1398
HGD	5	0.016647	0.062052	0.782015	1429	5	-7.1493	0.98335	0.98329	1.0	17616	0	-7.1493
SLC1A3	5	0.016647	0.062052	0.782015	1428	5	-7.0458	0.98335	0.98329	1.0	17615	0	-7.0458
BCL2L15	5	0.016727	0.062294	0.782065	1430	4	-7.1556	0.86664	0.86692	1.0	15565	0	-7.1556
TANGO2	14	0.01673	0.062302	0.782065	1431	8	-7.4762	0.27114	0.36203	0.988179	6467	3	-7.4762
SLC13A5	5	0.016772	0.062453	0.782065	1432	3	-7.9655	0.58885	0.59373	0.988179	10658	1	-7.9655
TSSK6	5	0.016778	0.062469	0.782065	1435	3	-1.4271	0.12715	0.21057	0.988179	3794	2	-1.4271
DOCK5	5	0.016778	0.062469	0.782065	1437	4	-8.5001	0.75036	0.75097	0.988179	13464	0	-8.5001
TUBAL3	5	0.016778	0.062469	0.782065	1436	4	-7.1652	0.80615	0.80666	1.0	14469	0	-7.1652
REEP4	5	0.016778	0.062469	0.782065	1433	3	-7.7819	0.62973	0.63184	0.988179	11356	1	-7.7819
NLRP9	5	0.016778	0.062469	0.782065	1434	4	-7.9122	0.52592	0.53981	0.988179	9680	1	-7.9122
SCARF1	5	0.016781	0.062476	0.782065	1438	2	-0.89173	0.27747	0.36583	0.988179	6533	1	-0.89173
CHRND	5	0.016809	0.062578	0.782065	1439	5	-7.797	0.98319	0.98312	1.0	17614	0	-7.797
PTPRZ1	5	0.01683	0.062658	0.782065	1440	4	-8.014	0.67972	0.68116	0.988179	12222	0	-8.014
TEPP	5	0.016835	0.062676	0.782065	1441	2	-5.0577	0.7057	0.70676	0.988179	12665	0	-5.0577
SOGA1	5	0.016858	0.062751	0.782065	1442	4	-7.9096	0.44246	0.47552	0.988179	8530	1	-7.9096
LIMK2	5	0.016858	0.062751	0.782065	1445	4	-7.9096	0.90148	0.90166	1.0	16178	0	-7.9096
MRM1	5	0.016858	0.062751	0.782065	1444	4	-8.0455	0.028848	0.070223	0.961494	1298	1	-8.0455
COLGALT1	5	0.016858	0.062751	0.782065	1443	4	-7.9096	0.34233	0.40678	0.988179	7273	1	-7.9096
DYRK3	5	0.016944	0.06305	0.783266	1446	4	-8.2349	0.094518	0.1689	0.982316	3092	1	-8.2349
DUSP13	13	0.016946	0.063055	0.783266	1447	10	-7.4266	0.11339	0.19306	0.988179	3506	2	-7.4266
C4orf45	5	0.016967	0.063125	0.783266	1448	3	-7.6201	0.12083	0.20258	0.988179	3654	1	-7.6201
UBE2D1	5	0.017019	0.063277	0.783266	1451	5	-7.1363	0.98298	0.98289	1.0	17612	0	-7.1363
CHODL	5	0.017019	0.063277	0.783266	1452	5	-8.2664	0.98298	0.98289	1.0	17609	0	-8.2664
STK24	5	0.017019	0.063277	0.783266	1450	5	-8.2841	0.98298	0.98289	1.0	17611	0	-8.2841
SLC27A4	5	0.017019	0.063277	0.783266	1449	5	-7.7908	0.98298	0.98289	1.0	17613	0	-7.7908
ANKRD33B	5	0.017053	0.063392	0.783266	1453	4	-7.3779	0.96145	0.96144	1.0	17203	0	-7.3779
ACADS	5	0.017063	0.063434	0.783266	1454	4	-8.0034	0.92815	0.92824	1.0	16621	0	-8.0034
BAAT	5	0.01709	0.063519	0.783266	1455	3	-8.4963	0.15286	0.24315	0.988179	4389	2	-8.4963
RBM47	5	0.01709	0.063519	0.783266	1457	3	-8.4963	0.71822	0.71911	0.988179	12904	0	-8.4963
NCOR2	5	0.01709	0.063519	0.783266	1458	3	-8.4963	0.48511	0.50743	0.988179	9125	1	-8.4963
ITPRIP	5	0.01709	0.063519	0.783266	1456	4	-8.4963	0.079554	0.14961	0.975856	2758	1	-8.4963
CPNE1	5	0.017107	0.063572	0.783266	1459	2	-6.419	0.75525	0.75585	0.988179	13523	0	-6.419
PPAPDC3	5	0.017109	0.063577	0.783266	1460	3	-3.3011	0.13271	0.21777	0.988179	3912	2	-3.3011
KNDC1	5	0.017161	0.063757	0.783266	1461	4	-7.5414	0.65198	0.65384	0.988179	11738	0	-7.5414
SEZ6	5	0.017198	0.06388	0.783266	1462	5	-8.4303	0.9828	0.98272	1.0	17607	0	-8.4303
GPR4	5	0.017201	0.063892	0.783266	1463	2	-0.052582	0.0059371	0.018765	0.899646	368	2	-0.052582
KCTD13	5	0.017201	0.063892	0.783266	1465	2	-5.2136	0.058541	0.1219	0.974398	2249	2	-5.2136
RPRM	5	0.017201	0.063892	0.783266	1466	4	-7.8514	0.57663	0.58277	0.988179	10466	1	-7.8514
PSKH2	5	0.017201	0.063892	0.783266	1464	3	-1.1593	0.10276	0.17954	0.98624	3276	2	-1.1593
TRIM32	5	0.017201	0.063892	0.783266	1467	5	-7.5414	0.97658	0.97648	1.0	17496	0	-7.5414
SIRT4	5	0.017213	0.063935	0.783266	1469	4	-7.7482	0.93766	0.93774	1.0	16806	0	-7.7482
KIAA1257	5	0.017213	0.063935	0.783266	1470	4	-8.3401	0.63653	0.63856	0.988179	11472	0	-8.3401
TMED4	5	0.017213	0.063935	0.783266	1468	4	-8.2797	0.52937	0.54253	0.988179	9729	1	-8.2797
NQO2	5	0.017243	0.064026	0.783318	1472	3	-7.4646	0.32822	0.39761	0.988179	7129	1	-7.4646
HIPK3	5	0.017243	0.064026	0.783318	1471	4	-7.0458	0.72347	0.72429	0.988179	12993	0	-7.0458
ADCY1	5	0.01727	0.064128	0.78403	1473	4	-7.8395	0.50232	0.52079	0.988179	9362	1	-7.8395
ABI3	5	0.017325	0.064307	0.784298	1474	4	-7.4503	0.94406	0.94406	1.0	16913	0	-7.4503
NUPR1	7	0.017345	0.064383	0.784298	1475	6	-7.8514	0.62162	0.62405	0.988179	11209	1	-7.8514
CBL	5	0.017379	0.064496	0.784298	1476	4	-7.1936	0.50737	0.5248	0.988179	9433	1	-7.1936
HCAR2	4	0.01738	0.064499	0.784298	1478	4	-8.0628	0.98262	0.98255	1.0	17606	0	-8.0628
TULP4	5	0.01738	0.064499	0.784298	1477	4	-6.8759	0.13849	0.22507	0.988179	4060	1	-6.8759
CMTM7	5	0.017408	0.064579	0.784298	1481	5	-7.5849	0.98259	0.98252	1.0	17604	0	-7.5849
CRX	5	0.017408	0.064579	0.784298	1479	5	-7.5777	0.98259	0.98252	1.0	17605	0	-7.5777
LGALS13	5	0.017408	0.064579	0.784298	1480	5	-7.2755	0.98259	0.98252	1.0	17603	0	-7.2755
IRX1	5	0.01741	0.064585	0.784298	1482	2	-0.96362	0.53939	0.55078	0.988179	9874	1	-0.96362
ADAMTS9	5	0.01741	0.064585	0.784298	1483	4	-7.8808	0.25545	0.35237	0.988179	6286	1	-7.8808
KAT2A	5	0.017433	0.064657	0.784643	1484	2	-6.0771	0.34265	0.40699	0.988179	7283	1	-6.0771
MRGPRF	5	0.017488	0.064831	0.786222	1485	2	-1.1817	0.67994	0.68137	0.988179	12226	0	-1.1817
AGER	5	0.017507	0.06491	0.786646	1486	3	-7.4608	0.15319	0.24359	0.988179	4394	2	-7.4608
AMPH	5	0.017542	0.065029	0.786703	1487	4	-6.7343	0.95568	0.95572	1.0	17102	0	-6.7343
DLL3	5	0.017545	0.065045	0.786703	1488	3	-8.0034	0.71029	0.71123	0.988179	12758	0	-8.0034
FAM13C	5	0.017545	0.065045	0.786703	1489	4	-7.8632	0.34182	0.40645	0.988179	7266	1	-7.8632
REPIN1	5	0.017609	0.065271	0.78828	1490	2	-0.51478	0.017488	0.045365	0.947457	855	2	-0.51478
CDX4	5	0.017637	0.065356	0.78828	1491	5	-7.2122	0.98236	0.9823	1.0	17602	0	-7.2122
FAM71A	5	0.017651	0.065401	0.78828	1492	3	-1.5919	0.45953	0.48807	0.988179	8767	1	-1.5919
TREML4	5	0.017661	0.065438	0.78828	1493	5	-7.6271	0.98234	0.98228	1.0	17601	0	-7.6271
ACOT1	4	0.017718	0.065625	0.78828	1494	2	-1.5582	0.054394	0.11639	0.973035	2152	1	-1.5582
PLA2G4C	5	0.017732	0.065672	0.78828	1495	1	0.32744	0.5294	0.54256	0.988179	9730	1	0.32744
DEFA4	5	0.017732	0.065672	0.78828	1497	2	-6.1941	0.43801	0.47231	0.988179	8469	1	-6.1941
FAU	5	0.017732	0.065672	0.78828	1496	2	-5.8583	0.77593	0.7767	0.988179	13797	0	-5.8583
C9orf40	5	0.017792	0.06588	0.78828	1498	3	-6.8667	0.2182	0.32518	0.988179	5798	1	-6.8667
ADAMTSL5	5	0.017795	0.065894	0.78828	1499	4	-7.4813	0.53376	0.54611	0.988179	9798	1	-7.4813
FAM194A	5	0.017823	0.065976	0.78828	1502	5	-7.2931	0.98218	0.98212	1.0	17598	0	-7.2931
TOP3B	5	0.017823	0.065976	0.78828	1501	5	-7.7014	0.98218	0.98212	1.0	17600	0	-7.7014
VAMP5	5	0.017823	0.065976	0.78828	1500	5	-7.875	0.98218	0.98212	1.0	17599	0	-7.875
NID2	5	0.017851	0.066059	0.78828	1503	4	-7.8924	0.96874	0.96869	1.0	17340	0	-7.8924
BIRC7	5	0.017851	0.066059	0.78828	1504	4	-7.1633	0.67874	0.68016	0.988179	12206	0	-7.1633
ARNT2	5	0.017868	0.066109	0.78828	1505	4	-7.6546	0.45497	0.48464	0.988179	8712	1	-7.6546
RGS4	12	0.017873	0.066127	0.78828	1506	5	-6.2153	0.34767	0.41027	0.988179	7327	3	-6.2153
RUNX2	5	0.017897	0.066206	0.78828	1508	3	-0.98568	0.30154	0.38083	0.988179	6805	1	-0.98568
MAP3K11	5	0.017897	0.066206	0.78828	1507	3	-6.9156	0.17895	0.27603	0.988179	4969	2	-6.9156
TBC1D3F	1	0.017903	0.066225	0.78828	1509	1	-9.4142	0.9821	0.98204	1.0	17595	0	-9.4142
FBXL14	5	0.017904	0.066226	0.78828	1510	3	-7.7073	0.13552	0.22128	0.988179	3982	2	-7.7073
PCOLCE	5	0.017904	0.066226	0.78828	1512	3	-7.0374	0.55046	0.56004	0.988179	10043	1	-7.0374
GTSF1	5	0.017904	0.066226	0.78828	1511	3	-6.8817	0.88491	0.88515	1.0	15874	0	-6.8817
TBC1D4	5	0.017904	0.066226	0.78828	1513	3	-8.4849	0.11815	0.19916	0.988179	3601	2	-8.4849
BASP1	5	0.017922	0.066277	0.788368	1514	3	-1.24	0.50241	0.52086	0.988179	9365	1	-1.24
ENO1	5	0.018028	0.066639	0.791802	1515	4	-8.0087	0.65101	0.65289	0.988179	11720	0	-8.0087
SDCCAG3	5	0.018034	0.066654	0.791802	1516	4	-8.3486	0.30042	0.3801	0.988179	6796	1	-8.3486
NKX3-1	5	0.018064	0.066756	0.791972	1517	4	-7.734	0.8145	0.81508	1.0	14624	0	-7.734
SPIRE2	5	0.018064	0.066756	0.791972	1518	2	0.56488	0.261	0.35578	0.988179	6349	1	0.56488
C11orf88	5	0.018177	0.067153	0.793334	1519	5	-7.8866	0.97282	0.97275	1.0	17435	0	-7.8866
KCNS1	5	0.018177	0.067153	0.793334	1520	4	-7.7294	0.61251	0.61544	0.988179	11045	1	-7.7294
PRSS33	5	0.018184	0.067176	0.793334	1523	3	-7.7041	0.094976	0.16951	0.982316	3103	2	-7.7041
BAI1	5	0.018184	0.067176	0.793334	1522	4	-6.626	0.94347	0.94351	1.0	16898	0	-6.626
CRB2	5	0.018184	0.067176	0.793334	1521	3	-5.3204	0.62733	0.62949	0.988179	11319	1	-5.3204
OLFM4	5	0.018194	0.067212	0.793334	1524	3	-8.4343	0.13364	0.21892	0.988179	3933	1	-8.4343
GID4	5	0.018211	0.067268	0.793334	1525	5	-7.9655	0.98179	0.98172	1.0	17591	0	-7.9655
RELL2	5	0.018211	0.067268	0.793334	1527	5	-7.0354	0.98179	0.98172	1.0	17593	0	-7.0354
SLC7A14	5	0.018211	0.067268	0.793334	1526	5	-7.2181	0.98179	0.98172	1.0	17590	0	-7.2181
ZNF771	5	0.018244	0.067371	0.793514	1529	3	-7.6477	0.8019	0.80247	1.0	14394	0	-7.6477
PNMAL1	5	0.018244	0.067371	0.793514	1528	3	-8.2619	0.52964	0.54275	0.988179	9736	1	-8.2619
CYP2D6	6	0.018281	0.067498	0.794496	1530	2	-3.2303	0.081273	0.15189	0.976472	2797	2	-3.2303
ACVR2B	5	0.018325	0.06765	0.795197	1531	3	-7.4494	0.011336	0.031381	0.933268	596	2	-7.4494
KRTAP4-7	4	0.018349	0.067731	0.795197	1532	3	-7.3796	0.30469	0.38274	0.988179	6848	1	-7.3796
GPC1	5	0.018357	0.067761	0.795197	1533	3	-7.3018	0.1627	0.2556	0.988179	4613	2	-7.3018
ALDH1B1	5	0.01839	0.067881	0.795197	1534	2	-0.12271	0.1135	0.19318	0.988179	3508	1	-0.12271
POLR2I	5	0.018438	0.06804	0.795197	1535	2	-6.5418	0.37425	0.4278	0.988179	7641	1	-6.5418
TCF7	5	0.018438	0.06804	0.795197	1536	2	-0.96362	0.0087533	0.025337	0.902389	505	2	-0.96362
NLRP11	5	0.018455	0.068094	0.795197	1537	3	-7.534	0.52477	0.53887	0.988179	9661	1	-7.534
KISS1R	5	0.018487	0.068199	0.795197	1539	4	-7.8808	0.58996	0.59474	0.988179	10677	1	-7.8808
MAGEB2	5	0.018487	0.068199	0.795197	1540	4	-8.2664	0.90317	0.90333	1.0	16227	0	-8.2664
PPY	5	0.018487	0.068199	0.795197	1541	4	-8.2928	0.78986	0.79054	1.0	14194	0	-8.2928
DCAF5	5	0.018487	0.068199	0.795197	1538	5	-7.971	0.98136	0.98128	1.0	17587	0	-7.971
ZNF280A	5	0.018493	0.06822	0.795197	1544	3	-7.791	0.31537	0.38944	0.988179	6961	1	-7.791
TMEM18	5	0.018493	0.06822	0.795197	1543	4	-8.4772	0.64445	0.64641	0.988179	11600	0	-8.4772
FLT4	5	0.018493	0.06822	0.795197	1542	3	-8.4772	0.74656	0.74716	0.988179	13390	0	-8.4772
SLC5A9	5	0.018493	0.06822	0.795197	1545	3	-7.5128	0.65814	0.65995	0.988179	11846	0	-7.5128
ZIC4	11	0.018517	0.068294	0.795541	1546	6	-6.8576	0.067233	0.13338	0.975143	2447	3	-6.8576
PQLC1	8	0.018607	0.068615	0.797138	1547	6	-7.7087	0.8461	0.84644	1.0	15197	0	-7.7087
PLA2G3	5	0.018638	0.068712	0.797138	1550	5	-6.9929	0.98136	0.98128	1.0	17586	0	-6.9929
KIAA0196	5	0.018638	0.068712	0.797138	1548	5	-7.4965	0.98136	0.98128	1.0	17585	0	-7.4965
ZNF16	5	0.018638	0.068712	0.797138	1549	5	-7.3697	0.98136	0.98128	1.0	17583	0	-7.3697
MOV10	5	0.018645	0.068734	0.797138	1551	4	-7.4965	0.92411	0.92426	1.0	16552	0	-7.4965
SAMD12	5	0.018653	0.068762	0.797138	1552	4	-7.9927	0.41866	0.45847	0.988179	8206	1	-7.9927
SAMD15	5	0.018658	0.068787	0.797138	1553	3	-7.5041	0.68527	0.68664	0.988179	12322	0	-7.5041
FAM222A	5	0.018658	0.068787	0.797138	1554	4	-8.3317	0.09462	0.16904	0.982316	3097	1	-8.3317
TBC1D9B	5	0.018671	0.068829	0.797138	1555	4	-7.5631	0.49861	0.51789	0.988179	9318	1	-7.5631
CDC14B	6	0.018747	0.069078	0.798531	1556	5	-7.8593	0.85192	0.85236	1.0	15298	0	-7.8593
AHR	5	0.018791	0.069216	0.798531	1557	3	-4.9287	0.71768	0.71857	0.988179	12892	0	-4.9287
ZNF835	5	0.018819	0.069304	0.798531	1559	4	-8.1933	0.82218	0.82269	1.0	14743	0	-8.1933
LCA5	5	0.018819	0.069304	0.798531	1562	4	-8.0712	0.77593	0.7767	0.988179	13776	0	-8.0712
WDFY3	5	0.018819	0.069304	0.798531	1561	5	-7.875	0.97773	0.9776	1.0	17527	0	-7.875
VAMP7	5	0.018819	0.069304	0.798531	1558	4	-7.875	0.95375	0.95376	1.0	17067	0	-7.875
SLIT2	5	0.018819	0.069304	0.798531	1563	4	-7.875	0.15596	0.24705	0.988179	4449	1	-7.875
GABRB1	5	0.018819	0.069304	0.798531	1560	4	-8.0814	0.92276	0.92289	1.0	16535	0	-8.0814
PRLHR	5	0.018846	0.069391	0.799014	1564	4	-7.434	0.31468	0.38902	0.988179	6955	1	-7.434
NBPF4	2	0.018861	0.06945	0.799153	1565	2	-7.4389	0.98114	0.98106	1.0	17582	0	-7.4389
CCDC169	11	0.018886	0.069527	0.799153	1566	8	-7.6882	0.97235	0.97228	1.0	17421	0	-7.6882
MOGAT2	5	0.018889	0.069536	0.799153	1567	2	-5.1762	0.21353	0.31939	0.988179	5691	2	-5.1762
TFAP2D	5	0.018927	0.069662	0.799585	1568	2	-0.34658	0.24881	0.34835	0.988179	6211	1	-0.34658
FIBP	5	0.018927	0.069662	0.799585	1569	5	-7.2305	0.96991	0.96981	1.0	17364	0	-7.2305
SPRED2	5	0.019036	0.070016	0.800746	1571	2	-0.96362	0.051465	0.11256	0.971436	2076	2	-0.96362
PRDM8	5	0.019036	0.070016	0.800746	1570	2	-0.9882	0.099801	0.17571	0.984436	3211	2	-0.9882
GPR126	5	0.01905	0.07007	0.800746	1572	5	-8.1792	0.98095	0.98087	1.0	17580	0	-8.1792
LCORL	5	0.01905	0.07007	0.800746	1573	5	-7.4503	0.98095	0.98087	1.0	17581	0	-7.4503
KCNK4	5	0.019116	0.070307	0.800746	1578	4	-7.8843	0.8981	0.89829	1.0	16130	0	-7.8843
HOXC9	5	0.019116	0.070306	0.800746	1577	4	-7.5041	0.59496	0.59928	0.988179	10765	1	-7.5041
IFNB1	5	0.019116	0.070306	0.800746	1574	4	-6.7343	0.18145	0.27927	0.988179	5025	1	-6.7343
ZNF593	5	0.019116	0.070306	0.800746	1575	4	-6.7471	0.95471	0.95474	1.0	17078	0	-6.7471
TGM7	5	0.019116	0.070306	0.800746	1576	3	-6.8576	0.83301	0.83336	1.0	14948	0	-6.8576
SCGB2B2	4	0.019139	0.070377	0.800746	1579	4	-7.9044	0.98086	0.98077	1.0	17579	0	-7.9044
C20orf78	5	0.01917	0.070475	0.800746	1582	4	-8.3401	0.69013	0.6914	0.988179	12400	0	-8.3401
HAPLN4	5	0.01917	0.070475	0.800746	1581	4	-7.9096	0.12807	0.21179	0.988179	3814	1	-7.9096
TIMP4	5	0.01917	0.070475	0.800746	1580	4	-8.1213	0.89536	0.89559	1.0	16072	0	-8.1213
GPIHBP1	5	0.01917	0.070475	0.800746	1583	4	-7.8691	0.7543	0.7549	0.988179	13512	0	-7.8691
DIRAS3	5	0.01917	0.070475	0.800746	1585	4	-7.9039	0.62271	0.62506	0.988179	11226	1	-7.9039
SRMS	5	0.01917	0.070475	0.800746	1584	4	-8.4618	0.6562	0.65807	0.988179	11814	0	-8.4618
C12orf52	5	0.019198	0.07058	0.801434	1586	4	-5.9855	0.91554	0.91569	1.0	16429	0	-5.9855
STRADA	5	0.019238	0.070704	0.802339	1587	4	-7.4683	0.86439	0.86469	1.0	15533	0	-7.4683
NPPC	5	0.019307	0.070928	0.80386	1588	2	-6.0359	0.45936	0.48794	0.988179	8764	1	-6.0359
OTOF	5	0.019307	0.070928	0.80386	1589	3	-6.7576	0.77593	0.7767	0.988179	14007	0	-6.7576
THAP8	5	0.019354	0.071078	0.80386	1590	2	0.32889	0.42251	0.46125	0.988179	8252	1	0.32889
PRR14	5	0.019357	0.071094	0.80386	1591	3	-2.6142	0.24419	0.34564	0.988179	6166	1	-2.6142
PPARD	5	0.019357	0.071094	0.80386	1592	3	-8.4657	0.039142	0.0919	0.961688	1720	1	-8.4657
ARL4C	5	0.019361	0.071106	0.80386	1593	4	-7.305	0.72625	0.7271	0.988179	13037	0	-7.305
ATHL1	5	0.019416	0.071284	0.804671	1594	4	-7.5705	0.83196	0.83233	1.0	14906	0	-7.5705
SP6	5	0.019455	0.071418	0.804671	1595	3	-6.8927	0.30212	0.38121	0.988179	6810	1	-6.8927
KCNT1	5	0.019464	0.071446	0.804671	1597	5	-7.875	0.98054	0.98046	1.0	17575	0	-7.875
ZDHHC23	5	0.019464	0.071446	0.804671	1598	5	-7.0354	0.98054	0.98046	1.0	17578	0	-7.0354
METAP2	5	0.019464	0.071446	0.804671	1596	5	-7.2931	0.98054	0.98046	1.0	17577	0	-7.2931
SDC3	5	0.019464	0.071446	0.804671	1599	5	-7.8214	0.98054	0.98046	1.0	17573	0	-7.8214
GSTM2	5	0.019551	0.071725	0.806878	1600	2	-6.6135	0.33707	0.40334	0.988179	7215	1	-6.6135
CYGB	5	0.01957	0.071776	0.806878	1602	4	-7.9489	0.1576	0.24911	0.988179	4493	1	-7.9489
KAZALD1	5	0.01957	0.071776	0.806878	1601	3	-8.2212	0.62686	0.62903	0.988179	11304	1	-8.2212
ZBED3	5	0.019669	0.072101	0.80812	1603	3	-1.8711	0.059122	0.12265	0.974398	2260	2	-1.8711
FGFR4	5	0.019687	0.072163	0.80812	1604	3	-7.3191	0.19946	0.3017	0.988179	5388	1	-7.3191
C19orf35	5	0.019735	0.072322	0.80812	1605	2	0.15925	0.60865	0.61183	0.988179	10977	1	0.15925
CCDC6	5	0.019795	0.072519	0.80812	1607	2	-5.9498	0.39981	0.44517	0.988179	7980	1	-5.9498
UPK3A	5	0.019795	0.072519	0.80812	1606	3	-7.5266	0.6516	0.65347	0.988179	11731	0	-7.5266
LRFN3	5	0.019824	0.072612	0.80812	1608	4	-8.006	0.073555	0.14176	0.975143	2607	1	-8.006
NLRP1	5	0.019844	0.072684	0.80812	1609	4	-6.8927	0.25029	0.34925	0.988179	6225	1	-6.8927
DENND2A	5	0.019875	0.072774	0.80812	1611	4	-7.9819	0.69926	0.70045	0.988179	12578	0	-7.9819
GPR162	5	0.019875	0.072774	0.80812	1612	4	-8.0351	0.68834	0.68963	0.988179	12372	0	-8.0351
YLPM1	5	0.019875	0.072774	0.80812	1614	4	-8.1697	0.93659	0.93666	1.0	16778	0	-8.1697
MMACHC	5	0.019875	0.072774	0.80812	1610	4	-8.0915	0.4278	0.46502	0.988179	8320	1	-8.0915
BTK	5	0.019875	0.072774	0.80812	1613	4	-8.3145	0.8482	0.8486	1.0	15224	0	-8.3145
ZFAND3	5	0.0199	0.072862	0.80812	1615	5	-6.9603	0.9801	0.98	1.0	17568	0	-6.9603
ATP6V0A1	5	0.0199	0.072862	0.80812	1620	5	-7.2122	0.9801	0.98	1.0	17571	0	-7.2122
SLC35E3	5	0.0199	0.072862	0.80812	1618	5	-7.2305	0.9801	0.98	1.0	17569	0	-7.2305
RAB1B	5	0.0199	0.072862	0.80812	1617	5	-8.0351	0.9801	0.98	1.0	17566	0	-8.0351
TMEM38A	5	0.0199	0.072862	0.80812	1621	5	-7.4889	0.9801	0.98	1.0	17570	0	-7.4889
TMEM136	5	0.0199	0.072862	0.80812	1619	5	-7.6477	0.9801	0.98	1.0	17567	0	-7.6477
PSTPIP1	5	0.0199	0.072862	0.80812	1616	5	-7.5191	0.9801	0.98	1.0	17563	0	-7.5191
SLC28A3	5	0.019908	0.072892	0.80812	1622	4	-7.3614	0.55495	0.56391	0.988179	10099	1	-7.3614
KRTAP4-2	3	0.019914	0.07291	0.80812	1623	2	-7.1284	0.3982	0.44408	0.988179	7954	1	-7.1284
MORC4	5	0.019931	0.072969	0.80812	1624	3	-7.3862	0.09292	0.16682	0.982316	3056	2	-7.3862
RAB19	5	0.02	0.073201	0.80812	1625	3	-7.6945	0.094459	0.16881	0.982316	3089	2	-7.6945
ANKRD39	5	0.02	0.073201	0.80812	1628	3	-6.9295	0.50048	0.51936	0.988179	9341	1	-6.9295
IQCJ-SCHIP1	5	0.02	0.073201	0.80812	1629	4	-8.4579	0.21878	0.3259	0.988179	5814	1	-8.4579
FAM89B	5	0.02	0.073201	0.80812	1626	4	-7.2396	0.92195	0.9221	1.0	16517	0	-7.2396
ADO	5	0.02	0.073201	0.80812	1627	4	-8.4579	0.31846	0.3914	0.988179	6997	1	-8.4579
SLC12A9	5	0.020012	0.073236	0.80812	1630	4	-7.3191	0.90317	0.90333	1.0	16223	0	-7.3191
MMP17	5	0.020025	0.073277	0.80812	1631	2	-0.52919	0.57405	0.58044	0.988179	10432	1	-0.52919
CDR2	5	0.020082	0.073464	0.80812	1632	4	-8.136	0.3679	0.42362	0.988179	7572	1	-8.136
FBXL6	5	0.020094	0.073504	0.80812	1633	1	1.9855	0.011734	0.032326	0.933268	619	3	1.9855
HBG2	1	0.020119	0.073593	0.80812	1634	1	-9.3714	0.97988	0.97976	1.0	17562	0	-9.3714
TCTEX1D4	5	0.020148	0.07368	0.80812	1635	2	-5.8344	0.13869	0.22531	0.988179	4063	1	-5.8344
DMRTB1	5	0.020234	0.073925	0.80812	1638	4	-8.1649	0.91915	0.91927	1.0	16474	0	-8.1649
ARAP1	5	0.020234	0.073925	0.80812	1637	4	-7.8514	0.9681	0.96807	1.0	17334	0	-7.8514
CDHR5	5	0.020234	0.073925	0.80812	1636	4	-7.8514	0.4993	0.51843	0.988179	9326	1	-7.8514
GPR89A	3	0.020235	0.073926	0.80812	1639	2	-3.8382	0.65704	0.6589	0.988179	11828	0	-3.8382
ARHGEF11	5	0.020283	0.074087	0.80812	1641	4	-7.7145	0.73511	0.73573	0.988179	13200	0	-7.7145
CCNJL	5	0.020283	0.074087	0.80812	1640	2	-3.0614	0.11125	0.19033	0.988179	3460	1	-3.0614
SPEN	5	0.020311	0.074175	0.80812	1644	5	-7.1265	0.97969	0.97958	1.0	17558	0	-7.1265
CPNE7	5	0.020311	0.074175	0.80812	1645	5	-7.556	0.97969	0.97958	1.0	17559	0	-7.556
CASP4	5	0.020311	0.074175	0.80812	1643	5	-7.042	0.97969	0.97958	1.0	17557	0	-7.042
EMP3	5	0.020311	0.074175	0.80812	1642	5	-7.4186	0.97969	0.97958	1.0	17561	0	-7.4186
WNT16	5	0.020375	0.074383	0.80812	1646	4	-7.2795	0.93413	0.93415	1.0	16730	0	-7.2795
LITAF	5	0.020392	0.074428	0.80812	1647	4	-7.9287	0.96279	0.9628	1.0	17227	0	-7.9287
C15orf52	5	0.020392	0.074428	0.80812	1649	5	-7.7468	0.97055	0.97048	1.0	17384	0	-7.7468
IQCF6	5	0.020392	0.074428	0.80812	1650	4	-7.3779	0.79472	0.79532	1.0	14274	0	-7.3779
EPHB1	5	0.020392	0.074428	0.80812	1651	1	0.19303	0.16408	0.25733	0.988179	4651	2	0.19303
RIMS4	5	0.020392	0.074428	0.80812	1648	4	-7.6271	0.92411	0.92426	1.0	16551	0	-7.6271
MYPN	5	0.020466	0.074663	0.80812	1652	4	-6.8927	0.12347	0.20594	0.988179	3711	1	-6.8927
GYPC	8	0.020468	0.074669	0.80812	1653	7	-7.7775	0.82754	0.82799	1.0	14844	0	-7.7775
C6orf120	5	0.020481	0.074713	0.80812	1654	5	-8.0351	0.97952	0.97941	1.0	17556	0	-8.0351
DPF3	5	0.020527	0.074863	0.80812	1657	3	-7.1363	0.47059	0.49635	0.988179	8918	1	-7.1363
GPR150	5	0.020527	0.074863	0.80812	1656	3	-1.7016	0.61404	0.61691	0.988179	11073	1	-1.7016
NPC1L1	5	0.020527	0.074863	0.80812	1655	3	-7.0664	0.23849	0.34232	0.988179	6107	1	-7.0664
TSPYL5	5	0.020557	0.07495	0.80812	1658	4	-7.4224	0.58564	0.59081	0.988179	10611	1	-7.4224
CD151	5	0.020565	0.074977	0.80812	1659	5	-7.7136	0.97607	0.976	1.0	17490	0	-7.7136
MKI67	5	0.020565	0.074977	0.80812	1664	4	-7.8455	0.88491	0.88515	1.0	15880	0	-7.8455
ARHGAP10	5	0.020565	0.074977	0.80812	1662	5	-7.8455	0.97171	0.97163	1.0	17412	0	-7.8455
PPP1R14B	5	0.020565	0.074977	0.80812	1660	4	-7.8455	0.84712	0.84747	1.0	15208	0	-7.8455
SPINT2	5	0.020565	0.074977	0.80812	1663	4	-7.9153	0.22954	0.33699	0.988179	6008	1	-7.9153
HDAC11	5	0.020565	0.074977	0.80812	1661	4	-8.0455	0.52553	0.5395	0.988179	9675	1	-8.0455
CLUH	5	0.020575	0.075014	0.80812	1665	4	-6.8323	0.14833	0.23742	0.988179	4291	1	-6.8323
IGFBP3	5	0.020611	0.07514	0.80812	1667	4	-6.4792	0.2908	0.37414	0.988179	6683	1	-6.4792
TRIM50	5	0.020611	0.07514	0.80812	1668	3	-7.7404	0.92617	0.9263	1.0	16588	0	-7.7404
TCP11X2	5	0.020611	0.07514	0.80812	1666	4	-7.5633	0.96874	0.96869	1.0	17343	0	-7.5633
EEF2K	5	0.020636	0.075226	0.80812	1669	3	-2.0715	0.025397	0.062679	0.96123	1174	2	-2.0715
GPSM1	11	0.020641	0.075242	0.80812	1670	5	-4.1782	0.5543	0.56338	0.988179	10089	2	-4.1782
RASSF1	5	0.020704	0.07545	0.80812	1672	4	-8.4501	0.80969	0.81027	1.0	14531	0	-8.4501
LMO1	5	0.020704	0.07545	0.80812	1671	4	-7.7658	0.71278	0.7137	0.988179	12800	0	-7.7658
PRDM2	10	0.020705	0.075452	0.80812	1673	8	-7.3824	0.97907	0.97894	1.0	17549	0	-7.3824
KCNB1	5	0.020717	0.075489	0.80812	1674	2	-6.0359	0.69929	0.70047	0.988179	12579	0	-6.0359
FOXH1	5	0.020721	0.075505	0.80812	1676	5	-8.253	0.97928	0.97915	1.0	17551	0	-8.253
HSPA4	5	0.020721	0.075505	0.80812	1677	5	-7.0037	0.97928	0.97915	1.0	17552	0	-7.0037
HIST1H4K	3	0.020721	0.075506	0.80812	1678	2	-8.7402	0.6486	0.6505	0.988179	11678	0	-8.7402
TMEM44	5	0.020721	0.075505	0.80812	1675	5	-7.1067	0.97928	0.97915	1.0	17553	0	-7.1067
SLC25A37	5	0.020722	0.075508	0.80812	1679	4	-7.9798	0.95004	0.95004	1.0	17011	0	-7.9798
ATF5	5	0.020747	0.075582	0.80812	1680	2	-6.4029	0.27022	0.36145	0.988179	6456	1	-6.4029
PROS1	5	0.020747	0.075585	0.80812	1681	4	-8.198	0.95192	0.95193	1.0	17045	0	-8.198
TRAPPC5	5	0.020798	0.075746	0.80812	1682	3	-6.9269	0.18668	0.28569	0.988179	5135	2	-6.9269
MAP3K1	5	0.020807	0.075783	0.80812	1683	4	-6.6952	0.96874	0.96869	1.0	17347	0	-6.6952
NTF4	5	0.020853	0.07591	0.80812	1684	3	-2.7015	0.1685	0.26283	0.988179	4743	2	-2.7015
LPPR3	5	0.02092	0.076129	0.80812	1686	4	-7.0143	0.4651	0.4922	0.988179	8844	1	-7.0143
SOGA3	5	0.02092	0.076129	0.80812	1685	4	-6.2954	0.57092	0.5777	0.988179	10379	1	-6.2954
HOXB5	5	0.02092	0.076129	0.80812	1687	3	-7.0458	0.14229	0.22984	0.988179	4139	2	-7.0458
C1QA	5	0.020934	0.076174	0.80812	1689	2	-6.0973	0.6869	0.68825	0.988179	12346	0	-6.0973
LAMTOR3	5	0.020934	0.076174	0.80812	1688	1	-5.0983	0.30026	0.37999	0.988179	6792	1	-5.0983
ZDHHC19	5	0.020948	0.076231	0.80812	1690	5	-7.5414	0.97905	0.97892	1.0	17548	0	-7.5414
GHDC	5	0.020968	0.076283	0.80812	1692	4	-8.4422	0.53492	0.54708	0.988179	9814	1	-8.4422
NPC2	5	0.020968	0.076283	0.80812	1697	4	-7.9209	0.92815	0.92824	1.0	16636	0	-7.9209
PRKAA1	5	0.020968	0.076283	0.80812	1694	4	-7.8866	0.94705	0.94706	1.0	16963	0	-7.8866
OXER1	5	0.020968	0.076283	0.80812	1691	4	-7.9719	0.50244	0.5209	0.988179	9366	1	-7.9719
ELOVL3	5	0.020968	0.076283	0.80812	1695	4	-7.8514	0.61179	0.61477	0.988179	11035	1	-7.8514
ZNRF3	5	0.020968	0.076283	0.80812	1696	4	-7.8395	0.45184	0.48238	0.988179	8672	1	-7.8395
ACAP1	5	0.020968	0.076283	0.80812	1693	4	-8.4143	0.79084	0.7915	1.0	14204	0	-8.4143
TRIO	5	0.020978	0.076322	0.80812	1699	5	-6.8694	0.97341	0.97332	1.0	17444	0	-6.8694
CRYBB3	5	0.020978	0.076322	0.80812	1698	3	-7.8384	0.6731	0.67457	0.988179	12107	0	-7.8384
MRFAP1L1	4	0.020982	0.076333	0.80812	1700	3	-8.2105	0.89221	0.89253	1.0	16015	0	-8.2105
SCML4	5	0.021015	0.076433	0.80812	1701	3	-7.9764	0.060435	0.12437	0.974398	2294	2	-7.9764
LRRC26	5	0.021097	0.076696	0.80812	1702	2	0.56888	0.062077	0.12655	0.974398	2335	2	0.56888
ORAI1	5	0.021121	0.076774	0.80812	1703	4	-7.4146	0.96348	0.96349	1.0	17249	0	-7.4146
CNPY3	5	0.021155	0.076882	0.80812	1707	5	-7.5116	0.97885	0.97874	1.0	17545	0	-7.5116
RPS6KA1	5	0.021155	0.076882	0.80812	1705	5	-7.734	0.97885	0.97874	1.0	17543	0	-7.734
STAT5B	5	0.021155	0.076882	0.80812	1704	5	-7.5633	0.97885	0.97874	1.0	17547	0	-7.5633
KLB	5	0.021155	0.076882	0.80812	1708	5	-7.1556	0.97885	0.97874	1.0	17544	0	-7.1556
PTH1R	5	0.021155	0.076882	0.80812	1706	5	-7.4581	0.97885	0.97874	1.0	17546	0	-7.4581
ASCL1	5	0.021178	0.076943	0.80812	1709	3	-1.4006	0.22258	0.33068	0.988179	5904	1	-1.4006
TRAPPC6A	7	0.021179	0.076945	0.80812	1710	4	-5.7456	0.15496	0.24584	0.988179	4431	2	-5.7456
TYMP	5	0.021181	0.076957	0.80812	1711	4	-8.0393	0.96478	0.9648	1.0	17259	0	-8.0393
LRRC58	5	0.021181	0.076957	0.80812	1715	3	-1.0098	0.51108	0.52773	0.988179	9478	1	-1.0098
DIAPH2	5	0.021181	0.076957	0.80812	1712	3	-7.0664	0.33874	0.40441	0.988179	7233	1	-7.0664
BDKRB2	5	0.021181	0.076957	0.80812	1713	4	-7.5705	0.87899	0.87927	1.0	15782	0	-7.5705
NXPH4	5	0.021181	0.076957	0.80812	1714	3	-0.70764	0.75102	0.75163	0.988179	13476	0	-0.70764
ACTL7A	5	0.021296	0.077358	0.809176	1717	3	-8.4422	0.44537	0.47765	0.988179	8570	1	-8.4422
DLX1	5	0.021296	0.077358	0.809176	1718	3	-1.4601	0.275	0.36434	0.988179	6512	1	-1.4601
SCN11A	5	0.021296	0.077358	0.809176	1716	4	-7.5266	0.70667	0.7077	0.988179	12686	0	-7.5266
C1orf111	5	0.021313	0.07742	0.809176	1721	4	-7.2931	0.33532	0.40222	0.988179	7194	1	-7.2931
FAM179A	5	0.021313	0.07742	0.809176	1719	2	-6.0359	0.42329	0.46182	0.988179	8260	1	-6.0359
PLXNA1	5	0.021313	0.07742	0.809176	1720	3	-7.4659	0.16315	0.25619	0.988179	4629	2	-7.4659
RUNDC1	5	0.021319	0.077439	0.809176	1722	4	-6.9603	0.25875	0.35439	0.988179	6330	1	-6.9603
WDR76	5	0.021342	0.07751	0.809176	1723	3	-6.7724	0.014931	0.039645	0.946872	748	1	-6.7724
HDGFRP3	5	0.021369	0.077587	0.809176	1724	5	-7.3276	0.97863	0.97851	1.0	17542	0	-7.3276
SRPX	5	0.021383	0.07763	0.809176	1725	5	-7.1015	0.9745	0.97442	1.0	17460	0	-7.1015
CCDC27	5	0.021383	0.07763	0.809176	1726	4	-7.8335	0.85758	0.85793	1.0	15417	0	-7.8335
ZNF195	9	0.021403	0.077691	0.809176	1727	7	-7.7468	0.85985	0.86018	1.0	15462	0	-7.7468
SPAG11A	4	0.021411	0.077722	0.809176	1728	4	-6.5302	0.95155	0.95156	1.0	17033	0	-6.5302
ZSCAN9	5	0.021434	0.077811	0.809176	1729	4	-7.4581	0.73267	0.73333	0.988179	13154	0	-7.4581
SIVA1	7	0.021442	0.07784	0.809176	1730	5	-7.3361	0.19664	0.29819	0.988179	5322	2	-7.3361
SETD4	5	0.021449	0.077865	0.809176	1731	1	-5.4198	0.56492	0.57252	0.988179	10275	1	-5.4198
ARPC4-TTLL3	4	0.021484	0.077975	0.809176	1732	3	-8.2514	0.38509	0.43511	0.988179	7773	1	-8.2514
POMK	5	0.021503	0.078036	0.809176	1733	4	-7.0967	0.91181	0.91202	1.0	16368	0	-7.0967
ZNF335	5	0.021518	0.078082	0.809176	1734	3	-4.7363	0.81613	0.81668	1.0	14636	0	-4.7363
PTRF	5	0.021557	0.078214	0.809176	1735	2	-5.016	0.1253	0.20823	0.988179	3753	1	-5.016
GBP3	5	0.021564	0.078239	0.809176	1736	3	-5.735	0.86664	0.86692	1.0	15556	0	-5.735
ELF3	5	0.021587	0.078308	0.809176	1737	4	-7.8691	0.59592	0.60015	0.988179	10781	1	-7.8691
MOXD1	5	0.0216	0.078354	0.809176	1738	5	-7.3446	0.9784	0.97828	1.0	17541	0	-7.3446
SPOCD1	5	0.0216	0.078354	0.809176	1739	5	-7.4105	0.9784	0.97828	1.0	17540	0	-7.4105
ERICH1	5	0.021611	0.078391	0.809176	1740	4	-6.7343	0.33258	0.40042	0.988179	7173	1	-6.7343
NAPRT1	5	0.021638	0.078469	0.809176	1741	3	-7.1652	0.21372	0.31961	0.988179	5694	2	-7.1652
FBXL19	5	0.021644	0.07849	0.809176	1743	3	-7.5346	0.56148	0.56955	0.988179	10223	1	-7.5346
CDC34	5	0.021644	0.07849	0.809176	1744	3	-7.4302	0.86112	0.86142	1.0	15469	0	-7.4302
PJA1	5	0.021644	0.07849	0.809176	1742	4	-7.9612	0.90967	0.90982	1.0	16327	0	-7.9612
GSG2	5	0.021726	0.078744	0.809176	1745	2	-6.3022	0.71882	0.7197	0.988179	12919	0	-6.3022
ZNF831	5	0.021759	0.078839	0.809176	1746	3	-2.7335	0.48069	0.50407	0.988179	9063	1	-2.7335
FMOD	5	0.021774	0.078882	0.809176	1747	3	-1.9976	0.13688	0.22297	0.988179	4018	1	-1.9976
ZNF211	5	0.021813	0.079012	0.809176	1748	4	-8.3777	0.39809	0.444	0.988179	7952	1	-8.3777
TGIF2LY	3	0.021816	0.079018	0.809176	1749	1	-5.3204	0.69525	0.69644	0.988179	12477	0	-5.3204
CECR6	9	0.021825	0.079053	0.809176	1750	4	0.13182	0.030631	0.074045	0.961494	1375	3	0.13182
R3HDM2	5	0.021842	0.079099	0.809176	1751	5	-7.7014	0.97816	0.97802	1.0	17539	0	-7.7014
CHRNA2	5	0.021855	0.079133	0.809176	1752	3	-1.7108	0.52744	0.54098	0.988179	9701	1	-1.7108
YPEL4	5	0.021936	0.079377	0.809176	1753	3	-7.2577	0.17864	0.27567	0.988179	4962	2	-7.2577
CEBPB	5	0.021954	0.079429	0.809176	1754	3	-7.5487	0.61645	0.61915	0.988179	11112	1	-7.5487
KRTAP9-1	3	0.021957	0.079442	0.809176	1755	3	-8.7241	0.91599	0.91616	1.0	16431	0	-8.7241
GSTT2	3	0.021968	0.079475	0.809176	1756	3	-2.2196	0.97803	0.97791	1.0	17537	0	-2.2196
PNPLA7	5	0.021982	0.079518	0.809176	1757	4	-7.634	0.82337	0.82388	1.0	14785	0	-7.634
INPP4A	5	0.022009	0.079599	0.809176	1758	5	-7.5453	0.97629	0.97621	1.0	17492	0	-7.5453
ROR2	5	0.022009	0.079599	0.809176	1759	3	-2.9372	0.70647	0.70751	0.988179	12681	0	-2.9372
ARHGEF12	5	0.022009	0.079599	0.809176	1760	4	-8.2067	0.80779	0.80831	1.0	14504	0	-8.2067
COX6B2	5	0.022017	0.07963	0.809176	1761	4	-7.1316	0.30653	0.38385	0.988179	6873	1	-7.1316
KCNK6	5	0.022046	0.079723	0.809176	1764	4	-6.8001	0.52949	0.54263	0.988179	9732	1	-6.8001
MROH7	5	0.022046	0.079723	0.809176	1763	4	-6.8001	0.95741	0.95743	1.0	17141	0	-6.8001
HPD	5	0.022046	0.079723	0.809176	1762	4	-7.3466	0.62182	0.62424	0.988179	11214	1	-7.3466
RNF14	5	0.022064	0.079786	0.809176	1766	5	-7.3018	0.97794	0.97781	1.0	17536	0	-7.3018
C11orf1	5	0.022064	0.079786	0.809176	1767	5	-7.4503	0.97794	0.97781	1.0	17535	0	-7.4503
C11orf48	5	0.022064	0.079786	0.809176	1768	5	-7.4186	0.97794	0.97781	1.0	17529	0	-7.4186
GATC	5	0.022064	0.079786	0.809176	1765	5	-7.8267	0.97794	0.97781	1.0	17534	0	-7.8267
HOXB8	5	0.022064	0.079786	0.809176	1769	5	-7.7357	0.97794	0.97781	1.0	17530	0	-7.7357
STOX1	12	0.022067	0.079793	0.809176	1770	8	-7.4906	0.56063	0.56879	0.988179	10206	1	-7.4906
OXT	5	0.022071	0.079808	0.809176	1773	3	-1.0069	0.15717	0.24858	0.988179	4483	2	-1.0069
VGF	5	0.022071	0.079808	0.809176	1771	3	-8.1886	0.15028	0.23996	0.988179	4337	2	-8.1886
TNIP2	5	0.022071	0.079808	0.809176	1774	3	-7.077	0.57793	0.58393	0.988179	10490	1	-7.077
WHAMM	5	0.022071	0.079808	0.809176	1772	4	-8.0864	0.25784	0.35383	0.988179	6316	1	-8.0864
JAM3	5	0.022099	0.079889	0.809176	1775	4	-8.2752	0.47597	0.50044	0.988179	8988	1	-8.2752
KDM4B	5	0.022153	0.080063	0.809176	1776	4	-7.0354	0.58066	0.58637	0.988179	10538	1	-7.0354
TMEM184A	5	0.022179	0.080143	0.809176	1777	4	-7.3104	0.49015	0.51127	0.988179	9196	1	-7.3104
HLA-DQB2	5	0.022234	0.08033	0.809176	1779	2	-5.3204	0.66473	0.6663	0.988179	11962	0	-5.3204
PSTPIP2	5	0.022234	0.08033	0.809176	1778	1	0.48197	0.060163	0.12402	0.974398	2289	2	0.48197
KRTAP5-9	4	0.022248	0.080383	0.809176	1780	4	-8.2015	0.97775	0.97762	1.0	17528	0	-8.2015
TNK1	5	0.022303	0.080568	0.809176	1781	4	-7.8214	0.88982	0.89013	1.0	15977	0	-7.8214
ZDHHC9	5	0.022303	0.080568	0.809176	1783	4	-7.8214	0.51967	0.53469	0.988179	9596	1	-7.8214
ANO9	5	0.022303	0.080568	0.809176	1782	4	-8.0193	0.4896	0.51088	0.988179	9190	1	-8.0193
TM9SF2	5	0.022306	0.080574	0.809176	1786	4	-7.7275	0.82053	0.82107	1.0	14735	0	-7.7275
ERVFRD-1	5	0.022306	0.080574	0.809176	1788	2	-6.4507	0.87899	0.87927	1.0	15783	0	-6.4507
DNTTIP1	5	0.022306	0.080574	0.809176	1784	3	-7.4813	0.49979	0.51881	0.988179	9334	1	-7.4813
CRISPLD1	5	0.022306	0.080574	0.809176	1790	4	-7.2396	0.92411	0.92426	1.0	16549	0	-7.2396
PHLDB1	5	0.022306	0.080574	0.809176	1789	3	-7.797	0.16196	0.25464	0.988179	4588	1	-7.797
GYLTL1B	5	0.022306	0.080574	0.809176	1785	3	-1.088	0.18675	0.28579	0.988179	5137	2	-1.088
APOE	5	0.022306	0.080574	0.809176	1787	4	-6.3273	0.70795	0.70892	0.988179	12712	0	-6.3273
DDIT4L	5	0.022315	0.080615	0.809176	1791	1	0.72927	0.015159	0.04014	0.946872	757	2	0.72927
SST	5	0.022321	0.080633	0.809176	1792	5	-6.9603	0.97768	0.97755	1.0	17526	0	-6.9603
UNC5C	5	0.022327	0.080652	0.809176	1795	4	-8.4303	0.4314	0.46759	0.988179	8382	1	-8.4303
PROB1	5	0.022327	0.080652	0.809176	1793	3	-8.4303	0.43365	0.46917	0.988179	8411	1	-8.4303
SREBF1	5	0.022327	0.080652	0.809176	1794	4	-8.4303	0.40609	0.4495	0.988179	8051	1	-8.4303
SLC25A52	4	0.022367	0.080773	0.809857	1796	2	-5.5072	0.57605	0.58226	0.988179	10461	0	-5.5072
SRSF4	5	0.022396	0.080855	0.809857	1798	1	2.4194	0.0026303	0.009225	0.899646	175	3	2.4194
ZNF865	5	0.022396	0.080855	0.809857	1797	3	-8.0507	0.1953	0.2965	0.988179	5300	1	-8.0507
SLC26A11	5	0.022508	0.081221	0.811999	1799	4	-7.9378	0.92815	0.92824	1.0	16634	0	-7.9378
DLX3	5	0.02252	0.081259	0.811999	1802	5	-7.2755	0.97748	0.97735	1.0	17523	0	-7.2755
TRAK1	5	0.02252	0.081259	0.811999	1801	5	-8.0712	0.97748	0.97735	1.0	17522	0	-8.0712
FAM205A	5	0.02252	0.081259	0.811999	1800	5	-8.1213	0.97748	0.97735	1.0	17524	0	-8.1213
P2RY4	5	0.022532	0.081295	0.811999	1803	3	-7.534	0.033145	0.079363	0.961494	1469	2	-7.534
COA4	5	0.022565	0.081424	0.812844	1804	2	-0.089701	0.4364	0.47114	0.988179	8452	1	-0.089701
IFT43	5	0.022586	0.081482	0.812973	1805	4	-7.0967	0.22931	0.33687	0.988179	6005	1	-7.0967
SCNN1A	5	0.022692	0.081806	0.813673	1806	5	-6.7849	0.97114	0.97106	1.0	17401	0	-6.7849
MRPL19	5	0.022696	0.081814	0.813673	1807	4	-8.4263	0.065855	0.13151	0.975143	2422	1	-8.4263
TRABD	5	0.022696	0.081814	0.813673	1808	3	-8.4263	0.64717	0.64904	0.988179	11650	0	-8.4263
CPLX3	5	0.022738	0.081953	0.813673	1809	4	-7.8154	0.22145	0.32928	0.988179	5871	1	-7.8154
ELANE	5	0.022738	0.081953	0.813673	1810	4	-7.8154	0.79765	0.79825	1.0	14320	0	-7.8154
CCL16	5	0.022738	0.081953	0.813673	1811	4	-7.8808	0.95987	0.95986	1.0	17172	0	-7.8808
ASCL2	5	0.022738	0.081953	0.813673	1813	4	-7.8154	0.10425	0.18141	0.988008	3306	1	-7.8154
HMGCS2	5	0.022738	0.081953	0.813673	1812	4	-7.8924	0.74946	0.75005	0.988179	13444	0	-7.8924
SAMD11	5	0.022748	0.081982	0.813673	1814	2	-0.43831	0.12025	0.20183	0.988179	3638	2	-0.43831
PF4	2	0.022755	0.082004	0.813673	1815	1	-2.8749	0.0085695	0.024917	0.902389	497	1	-2.8749
ARMCX2	5	0.022769	0.082055	0.813727	1816	5	-7.4813	0.97723	0.9771	1.0	17519	0	-7.4813
RRBP1	5	0.022802	0.082138	0.814102	1817	4	-7.7881	0.3048	0.38281	0.988179	6850	1	-7.7881
CMPK2	5	0.022863	0.082333	0.815292	1818	2	-2.7744	0.62535	0.62759	0.988179	11273	1	-2.7744
URAD	5	0.022883	0.082397	0.815292	1819	2	-0.11927	0.62671	0.62889	0.988179	11302	1	-0.11927
IFIH1	5	0.022954	0.08262	0.815292	1824	5	-7.721	0.97705	0.97693	1.0	17513	0	-7.721
TIMD4	5	0.022954	0.08262	0.815292	1822	5	-7.7595	0.97705	0.97693	1.0	17517	0	-7.7595
CNGA3	5	0.022954	0.08262	0.815292	1823	5	-7.2577	0.97705	0.97693	1.0	17515	0	-7.2577
FUCA1	5	0.022954	0.08262	0.815292	1820	5	-7.4105	0.97705	0.97693	1.0	17514	0	-7.4105
MAP3K4	5	0.022954	0.08262	0.815292	1821	5	-7.7275	0.97705	0.97693	1.0	17516	0	-7.7275
KCNK3	5	0.022992	0.082739	0.815292	1825	3	-1.4822	0.099395	0.17519	0.984436	3201	2	-1.4822
MYBPC1	5	0.022992	0.082739	0.815292	1826	2	-6.2272	0.096709	0.1717	0.982478	3143	2	-6.2272
BOD1	7	0.023036	0.082868	0.815292	1827	4	-4.3497	0.64283	0.6448	0.988179	11574	1	-4.3497
PYCARD	5	0.023052	0.08292	0.815292	1828	3	-8.4224	0.45439	0.48423	0.988179	8704	1	-8.4224
TRIM11	5	0.023052	0.08292	0.815292	1829	4	-8.4224	0.35644	0.41605	0.988179	7440	1	-8.4224
EMID1	5	0.023052	0.08292	0.815292	1830	4	-7.1747	0.95375	0.95376	1.0	17071	0	-7.1747
CSAG1	3	0.023064	0.082965	0.815292	1831	3	-7.7784	0.97694	0.97683	1.0	17510	0	-7.7784
ASGR1	5	0.023073	0.082997	0.815292	1832	3	-7.4345	0.568	0.57517	0.988179	10325	1	-7.4345
TSTD1	10	0.023073	0.082999	0.815292	1833	6	-6.9283	0.21505	0.32129	0.988179	5720	2	-6.9283
PODXL	5	0.02313	0.083179	0.815292	1834	5	-7.9764	0.97687	0.97675	1.0	17509	0	-7.9764
AFF2	5	0.023139	0.083217	0.815292	1835	3	-6.7214	0.18655	0.28554	0.988179	5133	1	-6.7214
ADAMTS4	5	0.023139	0.083217	0.815292	1836	4	-7.2931	0.83079	0.83119	1.0	14897	0	-7.2931
RNF5	5	0.023142	0.083224	0.815292	1838	4	-7.8093	0.36096	0.41901	0.988179	7499	1	-7.8093
PXDC1	5	0.023142	0.083224	0.815292	1837	4	-8.1505	0.32085	0.3929	0.988179	7028	1	-8.1505
MTDH	5	0.023151	0.083254	0.815292	1839	5	-7.3697	0.97685	0.97673	1.0	17508	0	-7.3697
ANPEP	5	0.02337	0.083949	0.819364	1840	3	-7.5116	0.1822	0.2802	0.988179	5045	1	-7.5116
NR0B2	5	0.023417	0.084117	0.819364	1841	4	-7.6815	0.19154	0.29179	0.988179	5210	1	-7.6815
KLK11	5	0.023417	0.084117	0.819364	1842	3	-1.3999	0.51927	0.53438	0.988179	9592	1	-1.3999
AKAP6	5	0.023419	0.084125	0.819364	1844	5	-7.0458	0.97658	0.97648	1.0	17502	0	-7.0458
GAS2L3	5	0.023419	0.084125	0.819364	1847	5	-7.2396	0.97658	0.97648	1.0	17500	0	-7.2396
RRAGB	5	0.023419	0.084125	0.819364	1848	5	-6.9381	0.97658	0.97648	1.0	17503	0	-6.9381
ALCAM	5	0.023419	0.084125	0.819364	1843	5	-7.4813	0.97658	0.97648	1.0	17507	0	-7.4813
DOCK4	5	0.023419	0.084125	0.819364	1849	5	-6.8694	0.97658	0.97648	1.0	17499	0	-6.8694
NLK	5	0.023419	0.084125	0.819364	1846	5	-7.8031	0.97658	0.97648	1.0	17505	0	-7.8031
STK38	5	0.023419	0.084125	0.819364	1845	5	-7.6271	0.97658	0.97648	1.0	17506	0	-7.6271
TCF21	5	0.023451	0.084238	0.819581	1851	3	-2.1398	0.58679	0.59185	0.988179	10626	1	-2.1398
CHRNA4	5	0.023451	0.084238	0.819581	1850	3	-8.4184	0.73675	0.73739	0.988179	13220	0	-8.4184
AMPD3	5	0.023506	0.08441	0.820176	1852	3	-6.7569	0.41895	0.45868	0.988179	8211	1	-6.7569
ESRP2	5	0.02356	0.084577	0.820176	1853	3	-2.1763	0.066466	0.13233	0.975143	2430	2	-2.1763
MTHFR	5	0.023595	0.084699	0.820176	1857	4	-7.0804	0.75069	0.7513	0.988179	13471	0	-7.0804
DEFA6	5	0.023595	0.084699	0.820176	1859	4	-7.8031	0.25766	0.35372	0.988179	6313	1	-7.8031
PPM1N	5	0.023595	0.084699	0.820176	1856	4	-7.6048	0.17144	0.26655	0.988179	4818	1	-7.6048
SORCS1	5	0.023595	0.084699	0.820176	1855	4	-7.8031	0.72143	0.72227	0.988179	12959	0	-7.8031
SORCS2	5	0.023595	0.084699	0.820176	1854	4	-7.8031	0.77593	0.7767	0.988179	13740	0	-7.8031
C19orf45	5	0.023595	0.084699	0.820176	1858	4	-8.3818	0.79366	0.79428	1.0	14258	0	-8.3818
FAM24B	5	0.023624	0.084801	0.820176	1860	4	-7.374	0.60447	0.60799	0.988179	10904	1	-7.374
HCN2	5	0.023646	0.084861	0.820176	1861	5	-7.1586	0.97635	0.97626	1.0	17493	0	-7.1586
IGFBP2	5	0.023666	0.084928	0.820176	1863	4	-7.6546	0.57572	0.58196	0.988179	10454	1	-7.6546
NPFF	5	0.023666	0.084928	0.820176	1862	4	-7.387	0.92044	0.92059	1.0	16495	0	-7.387
DRAP1	5	0.023668	0.084937	0.820176	1864	3	-7.8031	0.6491	0.65099	0.988179	11687	0	-7.8031
CCDC9	5	0.023668	0.084937	0.820176	1865	3	-7.9434	0.43473	0.46994	0.988179	8427	1	-7.9434
NAT8	5	0.023712	0.085064	0.820968	1866	5	-7.9666	0.97629	0.9762	1.0	17491	0	-7.9666
GNPTG	5	0.023776	0.085261	0.821056	1867	2	-0.799	0.042075	0.098017	0.965487	1825	1	-0.799
CCDC71	5	0.023789	0.085299	0.821056	1868	4	-8.1839	0.28116	0.36815	0.988179	6571	1	-8.1839
LRRC61	5	0.023817	0.08538	0.821056	1870	2	-5.8817	0.37984	0.4316	0.988179	7707	1	-5.8817
C1orf226	5	0.023817	0.08538	0.821056	1869	3	-7.6061	0.87899	0.87927	1.0	15780	0	-7.6061
SYNE3	5	0.023851	0.08548	0.821056	1871	3	-6.9552	0.65566	0.65755	0.988179	11804	0	-6.9552
C1orf106	5	0.023867	0.085529	0.821056	1872	3	-8.4143	0.15553	0.24653	0.988179	4444	1	-8.4143
ALG12	5	0.023884	0.08558	0.821056	1873	3	-6.8096	0.10688	0.18481	0.988179	3357	2	-6.8096
RAB40A	3	0.023917	0.085685	0.821056	1874	3	-8.198	0.97345	0.97335	1.0	17448	0	-8.198
TIGD1	4	0.023925	0.085712	0.821056	1875	3	-7.234	0.84132	0.84166	1.0	15108	0	-7.234
IL1B	5	0.023934	0.085735	0.821056	1876	5	-7.1363	0.97607	0.976	1.0	17489	0	-7.1363
BCAP31	5	0.023934	0.085735	0.821056	1877	5	-7.734	0.97607	0.976	1.0	17488	0	-7.734
MAGEB18	5	0.023934	0.085735	0.821056	1879	5	-7.7658	0.97607	0.976	1.0	17485	0	-7.7658
WFIKKN2	5	0.023934	0.085735	0.821056	1878	5	-7.5705	0.97607	0.976	1.0	17487	0	-7.5705
PURB	5	0.023938	0.085751	0.821056	1880	2	-0.65444	0.72594	0.72679	0.988179	13031	0	-0.65444
MSRB1	5	0.023967	0.085853	0.821056	1883	3	-8.2067	0.056713	0.1195	0.974398	2206	2	-8.2067
HIST1H1E	5	0.023967	0.085853	0.821056	1882	3	-6.6084	0.71001	0.71094	0.988179	12751	0	-6.6084
FBXO41	5	0.023967	0.085853	0.821056	1881	2	-6.5418	0.044044	0.10204	0.965996	1896	2	-6.5418
HDGFL1	5	0.024038	0.086069	0.821056	1884	3	-4.9753	0.0083651	0.024457	0.899646	488	2	-4.9753
DOT1L	5	0.024041	0.086077	0.821056	1887	4	-7.797	0.41812	0.45811	0.988179	8197	1	-7.797
DAZAP1	5	0.024041	0.086077	0.821056	1886	4	-7.797	0.1562	0.24737	0.988179	4453	1	-7.797
PES1	5	0.024041	0.086077	0.821056	1888	4	-7.288	0.83196	0.83233	1.0	14926	0	-7.288
KLHL9	5	0.024041	0.086077	0.821056	1885	4	-7.9745	0.041649	0.097153	0.965487	1809	1	-7.9745
NRXN2	5	0.024118	0.086313	0.822807	1889	2	-0.068493	0.066883	0.1329	0.975143	2438	2	-0.068493
GRM8	5	0.024211	0.08662	0.822807	1890	5	-7.6201	0.97579	0.97571	1.0	17484	0	-7.6201
IGSF3	4	0.024212	0.086621	0.822807	1891	3	-5.3137	0.64962	0.6515	0.988179	11698	0	-5.3137
SLC22A17	5	0.024249	0.08674	0.822807	1894	3	-7.6409	0.29876	0.37906	0.988179	6779	1	-7.6409
DMRTA2	5	0.024249	0.08674	0.822807	1893	4	-8.357	0.91395	0.91413	1.0	16402	0	-8.357
OAF	5	0.024249	0.08674	0.822807	1895	4	-7.5633	0.57168	0.57838	0.988179	10389	1	-7.5633
CD74	5	0.024249	0.08674	0.822807	1896	2	-0.27779	0.15859	0.25036	0.988179	4510	2	-0.27779
RP1L1	5	0.024249	0.08674	0.822807	1892	3	-7.7014	0.77593	0.7767	0.988179	13744	0	-7.7014
TNFRSF11A	5	0.024249	0.08674	0.822807	1897	2	-5.9275	0.018459	0.047545	0.947457	893	2	-5.9275
RABL6	5	0.024254	0.086763	0.822807	1898	4	-7.8206	0.8177	0.81828	1.0	14667	0	-7.8206
CAPNS2	5	0.024254	0.086763	0.822807	1899	3	-7.434	0.24159	0.34413	0.988179	6139	1	-7.434
FITM2	5	0.024317	0.086967	0.823524	1900	3	-6.9156	0.23893	0.34257	0.988179	6111	1	-6.9156
GFOD2	7	0.024317	0.086969	0.823524	1901	4	-7.7468	0.73802	0.73864	0.988179	13244	1	-7.7468
RAMP1	5	0.024425	0.087304	0.823524	1902	3	-8.3401	0.099287	0.17505	0.984436	3197	2	-8.3401
STYXL1	5	0.024437	0.087346	0.823524	1903	4	-7.7908	0.95281	0.95285	1.0	17055	0	-7.7908
C1orf158	5	0.024445	0.087372	0.823524	1905	4	-7.379	0.37467	0.42806	0.988179	7646	1	-7.379
TSPEAR	5	0.024445	0.087372	0.823524	1904	5	-7.379	0.96933	0.96925	1.0	17358	0	-7.379
TTLL6	5	0.02448	0.087479	0.823524	1908	5	-7.5041	0.97552	0.97545	1.0	17481	0	-7.5041
EAF1	5	0.02448	0.087479	0.823524	1910	5	-7.7658	0.97552	0.97545	1.0	17482	0	-7.7658
ALLC	5	0.02448	0.087479	0.823524	1906	5	-8.0661	0.97552	0.97545	1.0	17477	0	-8.0661
C16orf45	5	0.02448	0.087479	0.823524	1911	5	-7.9489	0.97552	0.97545	1.0	17480	0	-7.9489
TNFRSF21	5	0.02448	0.087479	0.823524	1912	5	-7.0766	0.97552	0.97545	1.0	17476	0	-7.0766
SWSAP1	5	0.02448	0.087479	0.823524	1909	5	-7.0458	0.97552	0.97545	1.0	17475	0	-7.0458
ABCA4	5	0.02448	0.087479	0.823524	1907	5	-7.4266	0.97552	0.97545	1.0	17483	0	-7.4266
ZNF281	5	0.02448	0.087479	0.823524	1913	5	-7.4889	0.97552	0.97545	1.0	17478	0	-7.4889
RAB3IP	8	0.024499	0.087542	0.823547	1914	7	-6.8925	0.75631	0.75689	0.988179	13536	1	-6.8925
CISH	5	0.024523	0.087608	0.823547	1915	4	-7.6815	0.94907	0.94908	1.0	16991	0	-7.6815
MOK	5	0.02456	0.08772	0.823547	1916	2	-5.2501	0.14967	0.23915	0.988179	4317	2	-5.2501
GOT1L1	5	0.02456	0.08772	0.823547	1917	2	1.0501	0.014728	0.039167	0.946872	744	3	1.0501
DLG2	8	0.024613	0.08789	0.823547	1918	6	-7.5247	0.95577	0.95581	1.0	17115	0	-7.5247
COL9A3	5	0.024633	0.08795	0.823547	1919	4	-6.7638	0.6222	0.62459	0.988179	11221	1	-6.7638
FSCN3	5	0.02464	0.08797	0.823547	1921	4	-8.4063	0.22873	0.33652	0.988179	6002	1	-8.4063
CXCL3	5	0.02464	0.08797	0.823547	1920	3	-8.4063	0.64621	0.64812	0.988179	11632	0	-8.4063
IPO9	5	0.024641	0.087972	0.823547	1922	5	-6.7973	0.97341	0.97332	1.0	17442	0	-6.7973
RNPEP	5	0.024695	0.08814	0.823547	1923	1	-0.27515	0.46397	0.49135	0.988179	8828	1	-0.27515
MAN1B1	5	0.024749	0.088314	0.823547	1924	3	-6.6621	0.7259	0.72674	0.988179	13030	0	-6.6621
UGT1A1	5	0.024793	0.088463	0.823547	1925	3	-7.1067	0.72881	0.72958	0.988179	13082	0	-7.1067
AACS	5	0.024793	0.088463	0.823547	1926	3	-7.7527	0.028417	0.069293	0.961494	1281	1	-7.7527
KCNK10	5	0.024857	0.08866	0.823547	1928	3	-7.9322	0.90059	0.90077	1.0	16171	0	-7.9322
SEMA6C	5	0.024857	0.08866	0.823547	1927	1	0.30593	0.11797	0.19892	0.988179	3598	2	0.30593
SOX21	5	0.02488	0.088733	0.823547	1929	4	-8.1908	0.81596	0.81652	1.0	14634	0	-8.1908
GSPT2	5	0.02488	0.088733	0.823547	1934	4	-7.7846	0.37403	0.42765	0.988179	7637	1	-7.7846
GANAB	5	0.02488	0.088733	0.823547	1933	4	-7.7846	0.87302	0.87326	1.0	15677	0	-7.7846
NPHP4	5	0.02488	0.088733	0.823547	1935	4	-7.7846	0.74452	0.74512	0.988179	13361	0	-7.7846
TRIM28	5	0.02488	0.088733	0.823547	1930	4	-7.7846	0.40405	0.44807	0.988179	8027	1	-7.7846
FAH	5	0.02488	0.088733	0.823547	1932	4	-7.7846	0.4947	0.51485	0.988179	9261	1	-7.7846
PSME4	5	0.02488	0.088733	0.823547	1931	4	-7.7846	0.96026	0.96025	1.0	17185	0	-7.7846
LST1	10	0.024902	0.088804	0.823547	1936	7	-7.2446	0.42514	0.46313	0.988179	8286	1	-7.2446
PIRT	5	0.024912	0.088836	0.823547	1937	2	0.70124	0.17188	0.26711	0.988179	4827	2	0.70124
CLIC5	5	0.024977	0.089027	0.823547	1939	4	-8.4022	0.91704	0.91718	1.0	16445	0	-8.4022
SLC19A1	5	0.024977	0.089027	0.823547	1940	4	-8.4022	0.71658	0.71747	0.988179	12872	0	-8.4022
CCND2	5	0.024977	0.089027	0.823547	1938	3	-8.4022	0.38333	0.43394	0.988179	7750	1	-8.4022
IL2RB	5	0.024995	0.089079	0.823547	1943	5	-6.9492	0.97501	0.97491	1.0	17471	0	-6.9492
MLKL	5	0.024995	0.089079	0.823547	1944	5	-7.2029	0.97501	0.97491	1.0	17472	0	-7.2029
LAMTOR4	5	0.024995	0.089079	0.823547	1942	5	-7.8632	0.97501	0.97491	1.0	17470	0	-7.8632
POLG2	5	0.024995	0.089079	0.823547	1941	5	-7.9153	0.97501	0.97491	1.0	17473	0	-7.9153
TOLLIP	5	0.0251	0.089391	0.823547	1945	2	-0.96362	0.056616	0.11937	0.974398	2205	2	-0.96362
TELO2	5	0.0251	0.089391	0.823547	1946	2	0.8395	0.033953	0.08113	0.961494	1505	3	0.8395
SYNGR2	5	0.025125	0.089454	0.823547	1947	5	-7.4107	0.97368	0.97359	1.0	17449	0	-7.4107
LGALS2	5	0.025128	0.089465	0.823547	1948	3	-7.371	0.63435	0.63639	0.988179	11439	0	-7.371
CYB5D1	5	0.025174	0.089604	0.823547	1949	4	-7.2403	0.70771	0.70869	0.988179	12706	0	-7.2403
DMRT2	8	0.025179	0.089624	0.823547	1950	7	-7.4396	0.56592	0.57338	0.988179	10290	1	-7.4396
PLEKHG3	5	0.025179	0.089629	0.823547	1951	4	-6.4187	0.96505	0.96508	1.0	17269	0	-6.4187
C7orf49	7	0.02519	0.08966	0.823547	1952	5	-7.7014	0.19267	0.29322	0.988179	5236	2	-7.7014
MESDC1	5	0.025208	0.089726	0.823547	1953	4	-7.3466	0.1182	0.19921	0.988179	3602	1	-7.3466
MAPRE2	5	0.025208	0.089726	0.823547	1954	3	-6.9156	0.8981	0.89829	1.0	16128	0	-6.9156
WFDC3	5	0.025228	0.089777	0.823547	1955	4	-5.3204	0.89263	0.89294	1.0	16037	0	-5.3204
UNC13D	5	0.025242	0.089816	0.823547	1956	5	-7.6132	0.97476	0.97467	1.0	17468	0	-7.6132
PID1	5	0.025248	0.089832	0.823547	1957	5	-7.734	0.97475	0.97466	1.0	17467	0	-7.734
CASP9	8	0.025327	0.090077	0.823547	1958	4	-3.1015	0.022074	0.055448	0.947457	1049	4	-3.1015
RFPL3	4	0.025346	0.090132	0.823547	1959	2	-7.0871	0.61931	0.62182	0.988179	11162	0	-7.0871
SHC2	5	0.025351	0.090148	0.823547	1961	4	-8.0034	0.35791	0.41699	0.988179	7464	1	-8.0034
TMEM185B	5	0.025351	0.090148	0.823547	1960	4	-7.9209	0.69558	0.69679	0.988179	12485	0	-7.9209
PDK3	5	0.025357	0.090166	0.823547	1969	3	-8.3506	0.85758	0.85793	1.0	15416	0	-8.3506
ARHGAP23	5	0.025357	0.090166	0.823547	1966	4	-8.3982	0.32238	0.39388	0.988179	7051	1	-8.3982
FOSL2	5	0.025357	0.090166	0.823547	1963	4	-7.8871	0.15278	0.24304	0.988179	4386	1	-7.8871
SYCE2	5	0.025357	0.090166	0.823547	1968	4	-8.3982	0.63581	0.63788	0.988179	11461	0	-8.3982
MYO18B	5	0.025357	0.090166	0.823547	1965	3	-7.5274	0.48663	0.50859	0.988179	9147	1	-7.5274
H6PD	5	0.025357	0.090166	0.823547	1964	3	-2.3416	0.035654	0.084712	0.961494	1586	2	-2.3416
RAG1	5	0.025357	0.090166	0.823547	1967	3	-8.3982	0.7142	0.7151	0.988179	12829	0	-8.3982
KL	5	0.025357	0.090166	0.823547	1962	3	-5.8583	0.47565	0.5002	0.988179	8984	1	-5.8583
PHKA2	5	0.025382	0.090258	0.823547	1970	3	-1.7332	0.069451	0.13625	0.975143	2501	2	-1.7332
FAM179B	5	0.025382	0.090258	0.823547	1971	2	0.74413	0.056392	0.11909	0.974398	2197	2	0.74413
EIF2D	5	0.025496	0.090618	0.823547	1978	5	-7.2755	0.9745	0.97442	1.0	17463	0	-7.2755
SYNJ2	5	0.025496	0.090618	0.823547	1973	5	-7.9266	0.9745	0.97442	1.0	17456	0	-7.9266
FAM196B	5	0.025496	0.090618	0.823547	1976	5	-7.6546	0.9745	0.97442	1.0	17459	0	-7.6546
CXCL17	5	0.025496	0.090618	0.823547	1975	5	-7.1166	0.9745	0.97442	1.0	17465	0	-7.1166
TNFSF13	5	0.025496	0.090618	0.823547	1972	5	-7.5414	0.9745	0.97442	1.0	17464	0	-7.5414
THBD	5	0.025496	0.090618	0.823547	1974	5	-7.6132	0.9745	0.97442	1.0	17458	0	-7.6132
SPAG5	5	0.025496	0.090618	0.823547	1977	5	-7.1556	0.9745	0.97442	1.0	17466	0	-7.1556
UBQLN1	5	0.025496	0.090618	0.823547	1979	5	-7.5991	0.9745	0.97442	1.0	17462	0	-7.5991
RMI2	5	0.025505	0.090643	0.823547	1980	2	0.48544	0.1306	0.21507	0.988179	3870	2	0.48544
RLN3	5	0.025505	0.090643	0.823547	1981	4	-7.592	0.95192	0.95193	1.0	17038	0	-7.592
EVL	5	0.025505	0.090643	0.823547	1982	3	-7.1747	0.14513	0.23335	0.988179	4215	1	-7.1747
JOSD2	7	0.025518	0.090682	0.823547	1983	4	-7.3342	0.22307	0.3313	0.988179	5913	1	-7.3342
SLC23A3	5	0.025556	0.090797	0.824175	1984	4	-7.2029	0.063713	0.12873	0.975143	2371	1	-7.2029
DEFB104A	2	0.025587	0.090896	0.824429	1985	2	-7.6097	0.75374	0.75436	0.988179	13504	0	-7.6097
OPALIN	7	0.025626	0.09102	0.824429	1986	3	-6.2492	0.44875	0.48011	0.988179	8619	1	-6.2492
SLC25A6	5	0.025677	0.091165	0.824429	1988	4	-7.2029	0.95151	0.95153	1.0	17032	0	-7.2029
GALK1	5	0.025677	0.091165	0.824429	1987	2	-5.5717	0.7171	0.71799	0.988179	12883	0	-5.5717
XPC	5	0.025719	0.091293	0.824429	1993	4	-8.3941	0.63174	0.63379	0.988179	11392	1	-8.3941
IL2RG	5	0.025719	0.091293	0.824429	1989	3	-8.3941	0.18837	0.28779	0.988179	5160	1	-8.3941
FTL	5	0.025719	0.091293	0.824429	1992	3	-6.6685	0.40971	0.45207	0.988179	8094	1	-6.6685
POU3F4	5	0.025719	0.091293	0.824429	1991	4	-8.3941	0.95281	0.95285	1.0	17052	0	-8.3941
SYT11	5	0.025719	0.091293	0.824429	1990	3	-7.675	0.3608	0.41891	0.988179	7496	1	-7.675
PALD1	5	0.025792	0.091519	0.824429	1994	4	-7.6271	0.20158	0.30433	0.988179	5447	1	-7.6271
SLC22A3	5	0.025802	0.091555	0.824429	1996	3	-0.9271	0.63077	0.63285	0.988179	11371	1	-0.9271
FSCB	5	0.025802	0.091555	0.824429	1995	3	-6.8458	0.68769	0.68901	0.988179	12359	0	-6.8458
PTPN14	5	0.025842	0.091695	0.824429	2000	4	-7.7721	0.76072	0.76133	0.988179	13626	0	-7.7721
BTG1	5	0.025842	0.091695	0.824429	1998	4	-7.7721	0.89885	0.899	1.0	16132	0	-7.7721
SH3RF1	5	0.025842	0.091695	0.824429	2002	4	-7.5631	0.92747	0.92755	1.0	16616	0	-7.5631
[truncated: 16,010 more rows]
