# Supplementary material for: Genome-scale identification of cellular pathways required for cell surface recognition
Source: Genome Res. 2018 Sep;28(9):1372–82. doi: 10.1101/gr.231183.117 (PMC6120632; doi:10.1101/gr.231183.117)
Supplement: Supplemental Material [file supp_gr.231183.117_Supplemental_DataS1.zip › Supplementary Data1/Day15_HEK_293_E_CD59.gene_summary.txt]

id	num	neg|score	neg|p-value	neg|fdr	neg|rank	neg|goodsgrna	neg|lfc	pos|score	pos|p-value	pos|fdr	pos|rank	pos|goodsgrna	pos|lfc
CST9L	5	2.2894e-06	1.0721e-05	0.193069	1	5	-7.9692	1.0	1.0	0.999998	18009	0	-7.9692
C2orf50	5	1.6736e-05	7.9993e-05	0.518358	2	3	-5.7597	0.14259	0.3053	0.996208	5510	2	-5.7597
GSC	5	1.8189e-05	9.0439e-05	0.518358	3	4	-6.8762	0.60237	0.74004	0.999956	13087	1	-6.8762
ALDH3A1	5	2.756e-05	0.00012837	0.518358	4	3	-1.5901	0.81126	0.8514	0.999956	15084	1	-1.5901
CUTA	5	4.6015e-05	0.00022678	0.518358	5	4	-6.3794	0.6797	0.79826	0.999956	14145	1	-6.3794
SAPCD2	5	5.134e-05	0.00024933	0.518358	6	2	0.94438	0.13221	0.29091	0.996208	5249	3	0.94438
HOXD11	5	5.2627e-05	0.00025262	0.518358	7	5	-7.2418	0.99987	0.99988	0.999956	18005	0	-7.2418
CYP2E1	5	7.9517e-05	0.00037138	0.518358	8	3	-7.4536	0.47218	0.64399	0.999956	11441	2	-7.4536
AXIN2	5	8.2679e-05	0.00037962	0.518358	9	3	-7.225	0.91308	0.91571	0.999956	16236	1	-7.225
SEPN1	5	8.7747e-05	0.00040491	0.518358	10	2	0.49219	0.08074	0.20883	0.975817	3841	2	0.49219
NXN	5	9.6624e-05	0.00044835	0.518358	11	5	-7.2815	0.9999	0.9999	0.999956	18008	0	-7.2815
PLAC8	5	9.7626e-05	0.00045164	0.518358	12	5	-7.6558	0.9999	0.9999	0.999956	18007	0	-7.6558
FAM160A2	5	0.00010545	0.00049013	0.518358	13	3	-6.8005	0.36889	0.57015	0.999956	10158	1	-6.8005
C12orf73	5	0.00010974	0.00050827	0.518358	14	3	-6.2238	0.28434	0.48782	0.999956	8688	2	-6.2238
FAM171A1	5	0.00011805	0.00054841	0.518358	15	4	-7.8393	0.56876	0.71487	0.999956	12656	1	-7.8393
DLG4	5	0.00012302	0.0005693	0.518358	16	5	-7.5286	0.99988	0.99988	0.999956	18006	0	-7.5286
ADAM33	5	0.00013099	0.00060613	0.518358	17	3	-6.2375	0.70617	0.80744	0.999956	14324	1	-6.2375
RMDN2	9	0.00013467	0.00061933	0.518358	18	8	-6.678	0.11344	0.26415	0.986355	4816	1	-6.678
RGMB	5	0.0001378	0.00063197	0.518358	19	2	0.043283	0.60242	0.74009	0.999956	13088	2	0.043283
KATNB1	5	0.0001385	0.00063307	0.518358	20	5	-6.3501	0.99986	0.99986	0.999956	18004	0	-6.3501
CREB3L2	5	0.00014205	0.00064682	0.518358	21	5	-7.8322	0.99986	0.99986	0.999956	18003	0	-7.8322
EGR3	5	0.00014481	0.00066386	0.518358	22	4	-5.4774	0.75138	0.82466	0.999956	14630	1	-5.4774
HCAR3	4	0.00014815	0.00067925	0.518358	23	3	-5.9133	0.62894	0.76003	0.999956	13468	1	-5.9133
RBM46	5	0.00015066	0.0006908	0.518358	24	5	-6.8288	0.99985	0.99986	0.999956	18002	0	-6.8288
APMAP	5	0.00015974	0.00073918	0.532475	25	3	-6.3147	0.83232	0.86207	0.999956	15290	1	-6.3147
ARHGEF15	5	0.00017208	0.00079746	0.552361	26	4	-6.7446	0.96787	0.96824	0.999956	17205	0	-6.7446
SLURP1	5	0.00019027	0.00088597	0.57797	27	4	-7.9151	0.53307	0.68846	0.999956	12192	1	-7.9151
ONECUT1	5	0.00019291	0.00089862	0.57797	28	1	0.071654	0.89112	0.89846	0.999956	15932	1	0.071654
MAST1	5	0.00020977	0.00097449	0.58645	29	4	-6.3193	0.93218	0.93332	0.999956	16541	0	-6.3193
CCDC155	5	0.00022518	0.001052	0.58645	30	3	-3.9896	0.90214	0.90677	0.999956	16079	1	-3.9896
XPNPEP1	5	0.00024102	0.0011317	0.58645	31	5	-7.4547	0.99976	0.99978	0.999956	18001	0	-7.4547
TPD52L1	10	0.00024779	0.0011554	0.58645	32	9	-6.4273	0.99973	0.99975	0.999956	18000	0	-6.4273
PYGB	5	0.00024802	0.001157	0.58645	33	2	-0.5977	0.92923	0.93041	0.999956	16491	0	-0.5977
PLCXD1	5	0.00025955	0.0012048	0.58645	34	3	-6.8888	0.95848	0.95901	0.999956	17034	0	-6.8888
DUSP28	5	0.00026626	0.0012296	0.58645	35	4	-8.0213	0.73301	0.81734	0.999956	14501	1	-8.0213
C19orf47	5	0.00026762	0.0012367	0.58645	36	5	-6.6808	0.99891	0.99893	0.999956	17974	0	-6.6808
KAAG1	5	0.00027994	0.0012945	0.58645	37	2	-0.49828	0.53626	0.69084	0.999956	12228	2	-0.49828
ZBTB7C	5	0.00028497	0.0013219	0.58645	39	5	-7.3011	0.99972	0.99974	0.999956	17998	0	-7.3011
TMEM192	5	0.00028497	0.0013219	0.58645	38	5	-6.1332	0.99972	0.99974	0.999956	17997	0	-6.1332
KNDC1	5	0.00028925	0.0013417	0.58645	40	2	-0.54685	0.47298	0.64454	0.999956	11450	1	-0.54685
FBXL4	5	0.00030125	0.0013929	0.58645	41	5	-6.9668	0.9997	0.99973	0.999956	17996	0	-6.9668
MTHFR	5	0.00030446	0.0014072	0.58645	42	4	-6.851	0.61189	0.74716	0.999956	13224	1	-6.851
ZNF821	5	0.0003059	0.0014149	0.58645	43	3	-6.5534	0.69838	0.80468	0.999956	14276	1	-6.5534
ADAMDEC1	5	0.00032125	0.0014753	0.58645	44	5	-6.7053	0.99315	0.9932	0.999956	17823	0	-6.7053
BHLHA9	5	0.00032954	0.0015122	0.58645	45	3	-6.6423	0.92421	0.92559	0.999956	16414	1	-6.6423
IDO1	5	0.00033773	0.0015534	0.58645	46	5	-6.8563	0.99966	0.99969	0.999956	17995	0	-6.8563
RGS5	9	0.00033818	0.0015545	0.58645	47	9	-6.0816	0.99966	0.99969	0.999956	17994	0	-6.0816
SPDYE4	4	0.0003407	0.0015638	0.58645	48	3	-7.0473	0.82526	0.85843	0.999956	15222	1	-7.0473
GPR26	5	0.00035824	0.0016441	0.58645	49	2	-0.7732	0.65381	0.77942	0.999956	13805	2	-0.7732
SLC25A13	5	0.00037721	0.0017255	0.58645	50	5	-6.8651	0.99962	0.99964	0.999956	17992	0	-6.8651
ZFYVE26	5	0.00037779	0.0017288	0.58645	51	5	-6.7839	0.9874	0.98743	0.999956	17637	0	-6.7839
HSFX1	3	0.00038091	0.0017409	0.58645	52	2	-7.2369	0.84105	0.86685	0.999956	15375	0	-7.2369
C16orf52	5	0.00038204	0.0017464	0.58645	53	4	-6.6209	0.10612	0.25375	0.982355	4649	1	-6.6209
C5orf55	5	0.00038458	0.0017585	0.58645	54	3	-8.2945	0.69958	0.80511	0.999956	14283	1	-8.2945
R3HDML	5	0.00041334	0.0018866	0.606683	55	4	-6.6179	0.80778	0.8497	0.999956	15051	1	-6.6179
PCDH20	5	0.00041566	0.0018948	0.606683	56	4	-6.4883	0.97271	0.97289	0.999956	17287	0	-6.4883
GPR97	5	0.00042606	0.001935	0.606683	57	4	-8.2997	0.93124	0.9324	0.999956	16523	0	-8.2997
MTSS1L	5	0.00043439	0.0019778	0.606683	58	3	-8.4181	0.015991	0.056471	0.858566	1183	2	-8.4181
ABCA8	5	0.00044287	0.0020114	0.606683	59	5	-7.2331	0.99956	0.99958	0.999956	17990	0	-7.2331
DIRAS1	5	0.00044545	0.0020213	0.606683	60	3	-5.1711	0.4804	0.64986	0.999956	11536	1	-5.1711
C2CD4C	5	0.00045601	0.0020587	0.607775	61	4	-6.5937	0.71822	0.81186	0.999956	14402	1	-6.5937
DSC3	5	0.00046844	0.0021098	0.612823	62	4	-4.9439	0.91472	0.91711	0.999956	16259	1	-4.9439
TBL2	5	0.00050315	0.0022577	0.645302	63	5	-6.7271	0.9995	0.99952	0.999956	17989	0	-6.7271
DEDD2	5	0.00052354	0.0023429	0.645302	64	2	0.27383	0.46045	0.63556	0.999956	11288	2	0.27383
ZBTB24	5	0.00054414	0.0024298	0.645302	65	5	-7.1847	0.9916	0.99162	0.999956	17769	0	-7.1847
TMEM14C	4	0.00055868	0.0024858	0.645302	66	2	-3.1297	0.23127	0.42196	0.999956	7554	2	-3.1297
UGT8	5	0.00055877	0.0024858	0.645302	67	4	-8.2669	0.90166	0.90641	0.999956	16075	1	-8.2669
VIM	5	0.00056035	0.0024897	0.645302	68	4	-6.1663	0.91992	0.92167	0.999956	16342	1	-6.1663
MPND	5	0.00057864	0.0025837	0.645302	69	2	1.1775	0.1627	0.33285	0.999626	5990	3	1.1775
DPT	5	0.00060929	0.0027107	0.645302	72	5	-6.8725	0.99939	0.99941	0.999956	17988	0	-6.8725
GADD45G	5	0.00060929	0.0027107	0.645302	71	5	-7.2279	0.99939	0.99941	0.999956	17986	0	-7.2279
SLC31A2	5	0.00060929	0.0027107	0.645302	70	5	-6.9749	0.99939	0.99941	0.999956	17987	0	-6.9749
TTBK2	5	0.00062393	0.002775	0.645302	73	4	-7.4464	0.019226	0.065035	0.879042	1329	1	-7.4464
CCDC71L	5	0.00062393	0.002775	0.645302	74	4	-7.1477	0.96247	0.96293	0.999956	17108	0	-7.1477
CACNA1A	5	0.00063373	0.0028261	0.645302	75	2	0.20663	0.83817	0.86526	0.999956	15351	1	0.20663
C8orf31	5	0.0006386	0.0028503	0.645302	76	4	-7.9993	0.87745	0.88898	0.999956	15773	1	-7.9993
KLHL26	5	0.00066528	0.0029531	0.645302	77	4	-7.5823	0.80177	0.84683	0.999956	15011	1	-7.5823
EGR1	5	0.0006739	0.0029883	0.645302	78	4	-6.2593	0.39809	0.59088	0.999956	10520	1	-6.2593
FADS6	5	0.00067953	0.003012	0.645302	79	3	-6.2148	0.40155	0.59336	0.999956	10557	2	-6.2148
SLC25A52	4	0.00070787	0.0031329	0.645302	80	3	-7.0311	0.95685	0.9574	0.999956	17006	0	-7.0311
PDE7B	5	0.00071698	0.0031698	0.645302	81	4	-7.3593	0.86424	0.8805	0.999956	15613	1	-7.3593
PIP4K2B	5	0.00072597	0.0032011	0.645302	83	4	-6.7228	0.95288	0.9536	0.999956	16935	0	-6.7228
PSEN1	5	0.00072597	0.0032011	0.645302	82	4	-7.7396	0.66551	0.78855	0.999956	13962	1	-7.7396
RGS4	12	0.00072736	0.0032055	0.645302	84	6	-0.83403	0.25953	0.45738	0.999956	8161	5	-0.83403
TRIM45	5	0.00073631	0.0032412	0.645302	85	5	-6.6579	0.99926	0.99928	0.999956	17984	0	-6.6579
CTSL	5	0.00074468	0.0032775	0.645302	86	5	-6.1663	0.99926	0.99928	0.999956	17983	0	-6.1663
KBTBD7	5	0.00075193	0.0033127	0.645302	87	2	0.17516	0.45899	0.63447	0.999956	11274	2	0.17516
LPPR1	5	0.00075311	0.0033193	0.645302	88	4	-7.2639	0.81765	0.85461	0.999956	15144	1	-7.2639
DCDC2B	5	0.00075584	0.0033286	0.645302	89	5	-6.9991	0.99924	0.99926	0.999956	17982	0	-6.9991
SRM	5	0.00077274	0.0034078	0.645302	90	4	-3.9272	0.50756	0.66967	0.999956	11880	1	-3.9272
PXDC1	5	0.00079389	0.0035117	0.645302	91	4	-6.1326	0.94961	0.95035	0.999956	16878	0	-6.1326
PLIN5	5	0.00079825	0.0035304	0.645302	92	4	-6.1922	0.88788	0.89613	0.999956	15896	1	-6.1922
UCKL1	5	0.000799	0.0035376	0.645302	93	2	-0.25201	0.63079	0.76141	0.999956	13495	2	-0.25201
UNC13B	5	0.00080551	0.0035661	0.645302	94	5	-6.4973	0.99919	0.99921	0.999956	17981	0	-6.4973
PDLIM5	15	0.00082417	0.0036486	0.645302	95	12	-4.9103	0.51378	0.67415	0.999956	11950	3	-4.9103
PGLYRP2	5	0.00082593	0.0036541	0.645302	96	5	-6.9919	0.99917	0.99919	0.999956	17979	0	-6.9919
SLCO2A1	5	0.00082593	0.0036541	0.645302	97	5	-6.8024	0.99917	0.99919	0.999956	17980	0	-6.8024
PRDM9	5	0.00082695	0.0036591	0.645302	98	3	-1.3493	0.13251	0.29131	0.996208	5256	1	-1.3493
SDHAF1	5	0.00084147	0.0037179	0.645302	99	3	-8.2932	0.2465	0.44124	0.999956	7861	2	-8.2932
ZNRF1	5	0.00085409	0.0037657	0.645302	100	3	-5.7258	0.88565	0.89456	0.999956	15872	1	-5.7258
PLOD1	5	0.00086596	0.0038185	0.645302	101	4	-8.2867	0.6067	0.74335	0.999956	13148	1	-8.2867
B4GALNT1	5	0.00086677	0.0038212	0.645302	102	4	-7.054	0.69966	0.80514	0.999956	14285	1	-7.054
BBX	5	0.00087775	0.0038658	0.645302	103	3	-6.1501	0.91517	0.91749	0.999956	16282	1	-6.1501
PHACTR2	5	0.00088431	0.0038949	0.645302	104	4	-6.4765	0.9726	0.97279	0.999956	17285	0	-6.4765
KRTAP13-3	4	0.00089416	0.0039301	0.645302	105	2	-2.5393	0.31324	0.52242	0.999956	9306	2	-2.5393
HIF3A	5	0.00089847	0.0039427	0.645302	106	3	-7.0737	0.8937	0.90038	0.999956	15964	1	-7.0737
UBE4B	5	0.00090236	0.0039603	0.645302	107	4	-5.8391	0.62152	0.75447	0.999956	13360	1	-5.8391
TREX2	5	0.00090917	0.0039928	0.645302	108	2	0.32491	0.16878	0.34112	0.999626	6139	2	0.32491
ARRDC1	5	0.00092209	0.0040516	0.645302	109	4	-6.9898	0.95237	0.95309	0.999956	16923	0	-6.9898
ST8SIA5	5	0.00093729	0.0041159	0.645302	110	4	-7.1194	0.64063	0.76904	0.999956	13629	1	-7.1194
ISL2	5	0.00094278	0.0041456	0.645302	111	4	-7.5561	0.45245	0.62981	0.999956	11190	1	-7.5561
TERT	5	0.00094414	0.0041528	0.645302	112	3	-7.0643	0.69013	0.80184	0.999956	14215	1	-7.0643
GUCY2C	5	0.00095793	0.0042149	0.645302	113	4	-6.8826	0.97488	0.97503	0.999956	17329	0	-6.8826
AMN1	5	0.00097782	0.0042985	0.645302	114	4	-6.7839	0.40106	0.593	0.999956	10555	1	-6.7839
TRABD	5	0.00098746	0.0043435	0.645302	115	3	-1.755	0.36764	0.56923	0.999956	10145	2	-1.755
PTBP2	5	0.00099124	0.0043562	0.645302	117	5	-6.3916	0.99901	0.99902	0.999956	17978	0	-6.3916
CHRNA6	5	0.00099124	0.0043562	0.645302	116	5	-7.1722	0.99901	0.99902	0.999956	17977	0	-7.1722
MANBA	5	0.0009994	0.0043881	0.645302	118	3	-5.861	0.49928	0.66359	0.999956	11775	1	-5.861
MUC12	5	0.0010004	0.0043925	0.645302	119	3	-6.5419	0.96038	0.96085	0.999956	17071	0	-6.5419
LYZL1	4	0.0010045	0.0044112	0.645302	120	2	-4.0749	0.51142	0.67243	0.999956	11922	2	-4.0749
MYO5C	5	0.0010193	0.00447	0.645302	121	3	-0.76335	0.28824	0.49262	0.999956	8769	1	-0.76335
PPIF	5	0.0010282	0.0044969	0.645302	122	5	-7.3386	0.98744	0.98748	0.999956	17638	0	-7.3386
LRFN1	5	0.0010309	0.0045101	0.645302	123	2	-0.72359	0.51887	0.67792	0.999956	12011	2	-0.72359
ZXDB	5	0.0010358	0.0045266	0.645302	124	3	-6.1609	0.93975	0.94075	0.999956	16686	0	-6.1609
TMIGD1	5	0.0010384	0.0045376	0.645302	125	5	-6.367	0.99896	0.99898	0.999956	17976	0	-6.367
PRAMEF12	5	0.0010384	0.0045376	0.645302	126	5	-7.1363	0.99896	0.99898	0.999956	17975	0	-7.1363
WFIKKN1	5	0.0010473	0.0045695	0.645302	127	3	-7.0485	0.45853	0.63411	0.999956	11268	2	-7.0485
TBX5	5	0.0010511	0.0045882	0.645302	128	4	-7.5936	0.13211	0.29077	0.996208	5247	1	-7.5936
NR0B2	5	0.0010736	0.0046888	0.645302	129	4	-7.5231	0.9124	0.91516	0.999956	16225	1	-7.5231
FANCD2OS	5	0.0010744	0.0046932	0.645302	130	4	-6.9965	0.45748	0.63335	0.999956	11253	1	-6.9965
REXO1	5	0.0010884	0.0047471	0.645302	131	4	-6.4316	0.85437	0.87453	0.999956	15509	1	-6.4316
FKBP15	5	0.0010954	0.004779	0.645302	132	4	-6.9429	0.66094	0.78496	0.999956	13905	1	-6.9429
TACSTD2	5	0.0011124	0.0048515	0.645302	133	3	-0.8392	0.6731	0.79461	0.999956	14067	1	-0.8392
ZNF710	5	0.0011341	0.0049532	0.645302	134	2	1.1323	0.21052	0.39571	0.999956	7096	3	1.1323
MIA3	5	0.001135	0.0049593	0.645302	135	5	-6.8912	0.99887	0.99887	0.999956	17973	0	-6.8912
MARC1	5	0.0011491	0.0050137	0.645302	136	4	-6.1822	0.93725	0.93832	0.999956	16643	0	-6.1822
ALKBH6	5	0.0011623	0.005061	0.645302	137	5	-6.678	0.99884	0.99885	0.999956	17972	0	-6.678
PRR9	5	0.0011634	0.0050637	0.645302	138	4	-8.2299	0.9697	0.97	0.999956	17233	0	-8.2299
NCK2	5	0.0011773	0.0051303	0.645302	139	3	-6.428	0.82804	0.85983	0.999956	15243	1	-6.428
ITLN1	5	0.001179	0.0051391	0.645302	140	4	-5.8483	0.94799	0.94871	0.999956	16836	0	-5.8483
ZNF462	5	0.0011845	0.0051605	0.645302	141	3	-6.5811	0.52632	0.68345	0.999956	12109	2	-6.5811
CTSS	5	0.0011893	0.0051836	0.645302	142	5	-6.6579	0.99881	0.99881	0.999956	17971	0	-6.6579
CD276	8	0.00119	0.0051885	0.645302	143	2	0.5116	0.30672	0.51472	0.999956	9161	3	0.5116
RARG	5	0.0012212	0.0053183	0.645302	144	3	-6.1086	0.50404	0.66711	0.999956	11843	2	-6.1086
KCNK3	5	0.0012243	0.0053342	0.645302	145	3	-7.3769	0.70626	0.80747	0.999956	14325	1	-7.3769
DENND2C	5	0.0012276	0.0053491	0.645302	146	5	-6.5637	0.99877	0.99878	0.999956	17970	0	-6.5637
CTLA4	5	0.0012305	0.005365	0.645302	147	3	-6.6476	0.48404	0.65246	0.999956	11581	2	-6.6476
DLX1	5	0.0012315	0.0053683	0.645302	148	4	-6.8651	0.84194	0.86738	0.999956	15382	1	-6.8651
MFAP4	5	0.0012356	0.0053892	0.645302	150	4	-7.4836	0.86239	0.87934	0.999956	15596	1	-7.4836
NXPH3	5	0.0012356	0.0053892	0.645302	149	4	-6.9901	0.8754	0.8876	0.999956	15742	1	-6.9901
SULF2	5	0.0012396	0.0054107	0.645302	151	2	-0.25823	0.72355	0.8138	0.999956	14442	1	-0.25823
FGD2	5	0.0012523	0.0054645	0.64744	152	4	-7.5776	0.89749	0.90323	0.999956	16016	1	-7.5776
LRRC17	5	0.0012859	0.0055998	0.652348	153	3	-7.0471	0.41781	0.60502	0.999956	10767	2	-7.0471
ZMYM6	5	0.0012885	0.0056083	0.652348	154	4	-6.8728	0.37531	0.57461	0.999956	10249	1	-6.8728
TNFAIP8L1	5	0.0012947	0.005635	0.652348	155	2	0.002195	0.51984	0.6786	0.999956	12028	2	0.002195
SOWAHB	5	0.0013133	0.0057174	0.652348	157	4	-6.605	0.93041	0.93156	0.999956	16509	0	-6.605
ADAMTS12	5	0.0013133	0.0057174	0.652348	156	4	-7.4664	0.76265	0.82927	0.999956	14716	1	-7.4664
TICAM1	5	0.0013296	0.005784	0.652348	158	5	-6.3226	0.99867	0.99866	0.999956	17969	0	-6.3226
SH2D4B	5	0.001341	0.0058406	0.652348	159	4	-7.7057	0.98009	0.98017	0.999956	17415	0	-7.7057
LGI4	5	0.0013497	0.0058736	0.652348	160	4	-4.5943	0.95495	0.95561	0.999956	16969	0	-4.5943
LANCL1	5	0.0013513	0.0058818	0.652348	161	3	-8.1989	0.17025	0.34309	0.999626	6181	2	-8.1989
SNX20	5	0.0013539	0.0058939	0.652348	162	2	0.80163	0.26388	0.46272	0.999956	8248	3	0.80163
PTPRF	5	0.0013649	0.0059406	0.652348	164	4	-6.1726	0.59144	0.73182	0.999956	12944	1	-6.1726
LACTB	5	0.0013649	0.0059406	0.652348	163	4	-7.4547	0.84388	0.86853	0.999956	15404	1	-7.4547
STC1	5	0.0013818	0.0060187	0.656916	165	4	-6.4498	0.9813	0.98137	0.999956	17430	0	-6.4498
GPD1L	5	0.0014048	0.0061127	0.658474	166	3	-5.2961	0.95203	0.95276	0.999956	16918	0	-5.2961
ABHD1	5	0.0014187	0.0061787	0.658474	167	4	-7.443	0.87841	0.88962	0.999956	15790	1	-7.443
PALB2	5	0.0014189	0.0061793	0.658474	169	5	-7.9894	0.99858	0.99857	0.999956	17965	0	-7.9894
CPNE8	5	0.0014189	0.0061793	0.658474	168	5	-6.6579	0.99858	0.99857	0.999956	17966	0	-6.6579
CDY2B	1	0.0014387	0.0062518	0.660114	170	1	-8.237	0.99856	0.99855	0.999956	17964	0	-8.237
BAI2	5	0.0014501	0.0063046	0.660114	171	5	-5.9132	0.99855	0.99854	0.999956	17962	0	-5.9132
IQCC	5	0.0014501	0.0063046	0.660114	172	5	-6.829	0.99855	0.99854	0.999956	17963	0	-6.829
MED10	5	0.0014599	0.0063453	0.660533	173	2	-0.7732	0.0080492	0.031885	0.77563	737	2	-0.7732
TNFSF4	5	0.0014821	0.0064355	0.66187	174	5	-6.2705	0.99852	0.99851	0.999956	17961	0	-6.2705
WIPI2	5	0.0014822	0.006436	0.66187	175	3	-5.0292	0.18088	0.35732	0.999946	6402	1	-5.0292
CD109	5	0.0015056	0.0065366	0.66187	176	3	-7.2347	0.87151	0.88512	0.999956	15694	1	-7.2347
GIMAP6	6	0.0015082	0.0065454	0.66187	177	3	-2.7471	0.073914	0.19431	0.975817	3561	3	-2.7471
APCDD1	5	0.0015135	0.0065789	0.66187	178	3	-7.617	0.7068	0.80766	0.999956	14327	1	-7.617
C10orf126	5	0.0015149	0.0065866	0.66187	179	4	-4.9768	0.77427	0.83428	0.999956	14802	1	-4.9768
TAS2R31	5	0.0015277	0.006651	0.66187	180	4	-6.3779	0.9324	0.93352	0.999956	16545	0	-6.3779
PTPRT	5	0.0015376	0.0066889	0.66187	181	4	-8.1708	0.96856	0.96892	0.999956	17215	0	-8.1708
CRK	5	0.0015376	0.0066889	0.66187	182	4	-6.2584	0.97307	0.97326	0.999956	17297	0	-6.2584
PPP2CB	5	0.0015494	0.0067406	0.663339	183	5	-6.656	0.99845	0.99845	0.999956	17960	0	-6.656
WBP2NL	5	0.00157	0.0068126	0.666783	184	3	-4.9768	0.25884	0.45657	0.999956	8143	2	-4.9768
SLPI	5	0.0015819	0.0068643	0.668033	185	4	-6.3715	0.95216	0.95288	0.999956	16920	0	-6.3715
TMUB1	5	0.0016157	0.0070144	0.668033	186	3	-1.5331	0.78502	0.83911	0.999956	14878	1	-1.5331
ROMO1	5	0.001619	0.0070292	0.668033	187	5	-6.8475	0.99838	0.99838	0.999956	17958	0	-6.8475
ATP6V0D2	5	0.001619	0.0070292	0.668033	188	5	-6.1962	0.99838	0.99838	0.999956	17959	0	-6.1962
HSPA2	5	0.001625	0.007049	0.668033	189	1	1.744	0.055683	0.15385	0.96746	2858	3	1.744
FCRLA	13	0.001626	0.007054	0.668033	190	10	-6.7558	0.53781	0.692	0.999956	12252	3	-6.7558
NAB2	5	0.0016335	0.007088	0.668033	191	3	-5.585	0.4035	0.59473	0.999956	10579	2	-5.585
NETO2	5	0.0016399	0.0071221	0.668033	192	5	-6.4972	0.99836	0.99835	0.999956	17957	0	-6.4972
SBNO2	5	0.0016801	0.007297	0.680885	193	1	0.96311	0.20581	0.38968	0.999956	6983	3	0.96311
LCP2	5	0.0017351	0.0075449	0.687357	194	4	-7.782	0.53674	0.69119	0.999956	12238	1	-7.782
NFXL1	5	0.0017714	0.0076873	0.687357	195	3	-6.9429	0.58335	0.72577	0.999956	12838	1	-6.9429
RASL10B	5	0.0017825	0.0077329	0.687357	196	4	-6.6972	0.95764	0.95818	0.999956	17018	0	-6.6972
SLIT3	5	0.0017902	0.0077698	0.687357	197	2	-0.53822	0.25693	0.45423	0.999956	8095	2	-0.53822
CCNA1	5	0.0018071	0.0078368	0.687357	199	5	-6.0183	0.99819	0.99819	0.999956	17955	0	-6.0183
AGA	5	0.0018071	0.0078368	0.687357	198	5	-6.3706	0.99819	0.99819	0.999956	17956	0	-6.3706
MRM1	5	0.0018201	0.0078946	0.687357	200	4	-7.5989	0.74063	0.82031	0.999956	14558	1	-7.5989
MYO1C	5	0.001833	0.0079468	0.687357	201	4	-6.936	0.424	0.60937	0.999956	10853	1	-6.936
KLK5	5	0.0018452	0.0079968	0.687357	202	2	0.42431	0.47923	0.649	0.999956	11526	2	0.42431
MEGF8	5	0.0018453	0.0079974	0.687357	203	5	-7.1705	0.99648	0.99649	0.999956	17904	0	-7.1705
MC5R	5	0.0018691	0.0080914	0.687357	204	3	-6.342	0.53525	0.69006	0.999956	12215	1	-6.342
MEIOB	5	0.0018778	0.0081172	0.687357	205	4	-6.6392	0.76034	0.82828	0.999956	14701	1	-6.6392
GLIS3	5	0.0018808	0.0081277	0.687357	206	3	-6.8219	0.81321	0.85237	0.999956	15098	1	-6.8219
FAM161B	5	0.0018909	0.0081761	0.687357	207	4	-5.8063	0.9218	0.92337	0.999956	16379	1	-5.8063
FAM20A	5	0.0019002	0.0082167	0.687357	208	3	-6.3882	0.64202	0.77014	0.999956	13646	2	-6.3882
FAM102B	5	0.0019147	0.0082734	0.687357	209	5	-6.3294	0.99809	0.99807	0.999956	17954	0	-6.3294
AKR1C1	4	0.0019168	0.0082811	0.687357	210	2	-2.0883	0.60767	0.74407	0.999956	13167	1	-2.0883
CD79A	5	0.0019191	0.0082915	0.687357	211	3	-6.9767	0.96054	0.96103	0.999956	17074	0	-6.9767
ANKRD29	5	0.0019191	0.0082915	0.687357	212	4	-7.2348	0.741	0.82047	0.999956	14562	1	-7.2348
RXFP2	5	0.0019268	0.0083256	0.687357	214	4	-7.352	0.94939	0.95013	0.999956	16874	0	-7.352
TK1	5	0.0019268	0.0083256	0.687357	215	4	-7.291	0.71796	0.81177	0.999956	14400	1	-7.291
KLHL1	5	0.0019268	0.0083256	0.687357	213	4	-7.352	0.8822	0.89218	0.999956	15825	1	-7.352
MUC16	5	0.0019297	0.0083388	0.687357	216	2	0.51061	0.52489	0.68239	0.999956	12086	2	0.51061
CARTPT	5	0.0019319	0.0083443	0.687357	217	5	-6.8826	0.99807	0.99806	0.999956	17953	0	-6.8826
ARHGAP25	5	0.0019428	0.008385	0.687357	218	4	-6.9463	0.77608	0.83511	0.999956	14812	1	-6.9463
G6PC3	5	0.0019511	0.0084163	0.687357	219	4	-5.8037	0.80405	0.84795	0.999956	15028	1	-5.8037
POLDIP3	5	0.001954	0.0084301	0.687357	220	3	-8.1202	0.1248	0.28034	0.993716	5077	1	-8.1202
KLF9	5	0.0019553	0.008435	0.687357	221	2	0.69656	0.29007	0.49485	0.999956	8807	3	0.69656
ADPRHL1	5	0.0019655	0.0084856	0.688364	222	3	-5.1012	0.86684	0.88208	0.999956	15641	1	-5.1012
TANK	7	0.0019973	0.0086142	0.695534	223	7	-6.0951	0.998	0.99799	0.999956	17952	0	-6.0951
C9orf3	5	0.0020303	0.0087583	0.695534	224	5	-6.7652	0.99797	0.99796	0.999956	17951	0	-6.7652
C6orf118	5	0.0020413	0.0088061	0.695534	225	3	-6.8386	0.35666	0.56155	0.999956	10005	2	-6.8386
MYL7	5	0.0020431	0.0088165	0.695534	226	4	-7.3331	0.90038	0.90543	0.999956	16061	1	-7.3331
MYO9A	5	0.0020825	0.0089837	0.695534	227	4	-7.3268	0.97851	0.97858	0.999956	17387	0	-7.3268
AJAP1	5	0.002086	0.0089985	0.695534	228	3	-7.5867	0.84924	0.87158	0.999956	15458	1	-7.5867
CHST9	8	0.0021083	0.0090914	0.695534	229	7	-6.8011	0.6445	0.77208	0.999956	13683	1	-6.8011
PRKAA1	5	0.0021393	0.0092052	0.695534	230	3	-6.9012	0.046912	0.13356	0.965715	2483	2	-6.9012
ABCA3	5	0.002152	0.0092569	0.695534	231	4	-6.2813	0.97953	0.97959	0.999956	17400	0	-6.2813
FLCN	5	0.0021608	0.0092927	0.695534	232	3	-7.569	0.024208	0.078075	0.905763	1551	2	-7.569
PDE4D	5	0.0021695	0.0093289	0.695534	233	5	-6.7652	0.99783	0.99781	0.999956	17950	0	-6.7652
GJB2	5	0.0021754	0.0093487	0.695534	234	4	-4.053	0.80963	0.85061	0.999956	15071	1	-4.053
TTLL6	5	0.0021887	0.0093999	0.695534	236	5	-7.4133	0.99781	0.99779	0.999956	17948	0	-7.4133
DMAP1	5	0.0021887	0.0093999	0.695534	235	5	-6.4396	0.99781	0.99779	0.999956	17949	0	-6.4396
TREML4	5	0.0022071	0.0094686	0.695534	237	4	-7.3583	0.3522	0.55837	0.999956	9952	1	-7.3583
CETN2	5	0.0022222	0.0095296	0.695534	238	5	-7.3268	0.99252	0.99257	0.999956	17804	0	-7.3268
RAB3GAP1	5	0.0022337	0.0095675	0.695534	239	5	-7.0163	0.99777	0.99775	0.999956	17946	0	-7.0163
KBTBD8	5	0.0022337	0.0095675	0.695534	241	5	-7.092	0.99777	0.99775	0.999956	17945	0	-7.092
KDM7A	5	0.0022337	0.0095675	0.695534	240	5	-6.7529	0.99777	0.99775	0.999956	17947	0	-6.7529
ARL5C	5	0.0022544	0.0096528	0.695534	242	5	-6.6063	0.99775	0.99772	0.999956	17944	0	-6.6063
ARMCX3	5	0.0022567	0.0096627	0.695534	243	5	-7.2279	0.99774	0.99772	0.999956	17943	0	-7.2279
USH1G	5	0.0022579	0.0096693	0.695534	245	2	0.35675	0.54482	0.6971	0.999956	12342	1	0.35675
IKZF4	5	0.0022579	0.0096693	0.695534	244	2	-0.7732	0.18267	0.35966	0.999946	6450	1	-0.7732
SAE1	6	0.002279	0.0097567	0.695534	246	6	-5.5563	0.99772	0.9977	0.999956	17942	0	-5.5563
RPH3AL	5	0.0022803	0.0097616	0.695534	247	3	-1.3808	0.87529	0.88753	0.999956	15740	1	-1.3808
CCDC30	5	0.0022848	0.0097754	0.695534	248	5	-6.7367	0.99772	0.99769	0.999956	17941	0	-6.7367
GAK	5	0.0023045	0.00986	0.695534	249	3	-6.4277	0.48248	0.65132	0.999956	11560	2	-6.4277
TLK2	5	0.0023311	0.0099474	0.695534	250	5	-6.0024	0.99767	0.99765	0.999956	17940	0	-6.0024
MTM1	5	0.0023328	0.009954	0.695534	251	4	-7.2584	0.93209	0.93322	0.999956	16536	0	-7.2584
CYS1	5	0.0023405	0.0099843	0.695534	252	1	1.1177	0.057298	0.15749	0.96746	2929	4	1.1177
GOLGA6B	1	0.0023592	0.010056	0.695534	253	1	-8.1283	0.99764	0.99762	0.999956	17939	0	-8.1283
PPP1R15B	5	0.0023724	0.010112	0.695534	254	5	-6.11	0.99763	0.9976	0.999956	17938	0	-6.11
ADAM23	5	0.0023889	0.010188	0.695534	255	3	-6.2857	0.28711	0.49124	0.999956	8742	2	-6.2857
HES6	10	0.002389	0.01019	0.695534	256	3	-0.32822	0.37093	0.57158	0.999956	10195	3	-0.32822
SLC25A48	5	0.0024178	0.010304	0.695534	257	3	-6.7629	0.5148	0.67492	0.999956	11960	2	-6.7629
HOXB8	5	0.0024321	0.010351	0.695534	258	4	-7.6199	0.97402	0.97418	0.999956	17316	0	-7.6199
MDC1	5	0.0024492	0.010417	0.695534	259	5	-6.1726	0.99755	0.99753	0.999956	17937	0	-6.1726
KIAA1244	5	0.0024505	0.010424	0.695534	260	2	-0.66626	0.070362	0.18655	0.975817	3429	2	-0.66626
DNAJC25	5	0.0024628	0.01048	0.695534	261	4	-5.8943	0.78396	0.83864	0.999956	14870	1	-5.8943
FANCA	5	0.0025055	0.010646	0.695534	262	3	-1.3715	0.25411	0.45073	0.999956	8027	2	-1.3715
MAP1S	5	0.0025056	0.010647	0.695534	263	5	-6.8475	0.99749	0.99748	0.999956	17936	0	-6.8475
ABCB6	5	0.0025065	0.010653	0.695534	264	3	-5.3631	0.42951	0.61329	0.999956	10911	2	-5.3631
NTN4	5	0.0025234	0.01072	0.695534	265	4	-8.0601	0.77821	0.83608	0.999956	14826	1	-8.0601
VSTM2B	5	0.0025234	0.01072	0.695534	266	3	-8.0601	0.26109	0.45927	0.999956	8200	2	-8.0601
TTLL7	5	0.0025327	0.010757	0.695534	267	5	-6.5655	0.99747	0.99745	0.999956	17935	0	-6.5655
MAN2C1	5	0.002537	0.010774	0.695534	268	3	-5.9033	0.89638	0.90239	0.999956	15995	1	-5.9033
TRAF4	5	0.0025536	0.010835	0.695534	269	4	-6.5176	0.62407	0.75632	0.999956	13389	1	-6.5176
ADRA1D	5	0.0025605	0.01086	0.695534	270	1	0.74479	0.076768	0.20044	0.975817	3679	4	0.74479
FSCN2	5	0.0025656	0.01088	0.695534	271	3	-8.0563	0.84841	0.87111	0.999956	15452	1	-8.0563
TBX1	5	0.0025799	0.01095	0.695534	272	4	-6.6608	0.86878	0.88334	0.999956	15665	1	-6.6608
TMED7	5	0.0025834	0.01096	0.695534	273	5	-6.2375	0.99742	0.9974	0.999956	17934	0	-6.2375
ZNF506	5	0.0025834	0.01096	0.695534	274	5	-6.8912	0.99742	0.9974	0.999956	17933	0	-6.8912
CREM	26	0.0025838	0.010962	0.695534	275	11	0.11563	0.51153	0.67251	0.999956	11924	9	0.11563
EVX2	5	0.0026036	0.011027	0.695534	276	4	-7.1349	0.67901	0.79801	0.999956	14143	1	-7.1349
IFT80	5	0.0026143	0.011073	0.695534	277	5	-6.7839	0.99739	0.99737	0.999956	17932	0	-6.7839
CNPY4	5	0.0026183	0.011088	0.695534	278	4	-7.4656	0.50263	0.66604	0.999956	11826	1	-7.4656
CYP2F1	5	0.0026397	0.011178	0.695534	279	5	-6.9503	0.99736	0.99734	0.999956	17931	0	-6.9503
SLC13A4	5	0.0026435	0.011191	0.695534	280	2	-0.037147	0.36893	0.57017	0.999956	10159	1	-0.037147
PZP	5	0.0026748	0.011309	0.695534	281	3	-2.7382	0.19404	0.37448	0.999956	6725	2	-2.7382
SH2D2A	5	0.0026828	0.011337	0.695534	282	4	-6.8764	0.85641	0.87572	0.999956	15526	1	-6.8764
BTF3L4	7	0.0026942	0.011389	0.695534	283	7	-4.7674	0.99731	0.99729	0.999956	17930	0	-4.7674
KIF13A	8	0.0026962	0.011398	0.695534	284	6	-7.3788	0.76499	0.83027	0.999956	14731	1	-7.3788
CGA	5	0.002698	0.011406	0.695534	285	2	-0.6022	0.42081	0.60713	0.999956	10815	2	-0.6022
FAM154A	5	0.0027308	0.011535	0.695534	286	4	-6.5014	0.22689	0.41652	0.999956	7469	1	-6.5014
ABCD1	5	0.0027342	0.01155	0.695534	287	3	-6.3093	0.68294	0.7994	0.999956	14166	1	-6.3093
DHRS11	5	0.0027501	0.011616	0.695534	288	5	-7.4893	0.99725	0.99723	0.999956	17928	0	-7.4893
ST6GALNAC3	5	0.0027501	0.011616	0.695534	289	5	-6.1151	0.99725	0.99723	0.999956	17929	0	-6.1151
FAM49A	5	0.002766	0.011678	0.695534	290	4	-7.6709	0.9675	0.96788	0.999956	17199	0	-7.6709
SEMA4C	5	0.0027759	0.01172	0.695534	292	4	-6.8475	0.29063	0.49551	0.999956	8819	1	-6.8475
PNMAL2	5	0.0027759	0.01172	0.695534	291	4	-6.8437	0.17542	0.35	0.999946	6295	1	-6.8437
GDAP1	5	0.002778	0.011728	0.695534	293	5	-6.7367	0.99722	0.9972	0.999956	17927	0	-6.7367
MED9	5	0.0027805	0.011739	0.695534	294	2	0.39321	0.61448	0.74909	0.999956	13260	2	0.39321
RLN1	4	0.0027859	0.011766	0.695534	295	2	-3.8914	0.43927	0.62026	0.999956	11016	2	-3.8914
JMJD1C	5	0.0027935	0.011806	0.695534	296	4	-7.1041	0.9059	0.90976	0.999956	16128	1	-7.1041
ZNF347	5	0.0028105	0.011878	0.695534	297	5	-6.4765	0.99719	0.99717	0.999956	17926	0	-6.4765
C17orf107	5	0.0028267	0.011938	0.695534	298	4	-6.8739	0.61254	0.74767	0.999956	13232	1	-6.8739
DEF6	5	0.0028355	0.011973	0.695534	299	3	-4.4305	0.89472	0.90114	0.999956	15977	1	-4.4305
RSPO3	5	0.0028467	0.012018	0.695534	300	3	-6.7072	0.12406	0.27928	0.993716	5055	1	-6.7072
FAM90A1	3	0.0028663	0.012092	0.695534	301	2	-7.9456	0.14218	0.30472	0.996208	5503	1	-7.9456
UPF1	5	0.0028668	0.012094	0.695534	302	5	-5.7269	0.99713	0.99712	0.999956	17925	0	-5.7269
ITGAX	5	0.0028801	0.012147	0.695534	303	4	-6.8364	0.34083	0.55019	0.999956	9818	1	-6.8364
GLTSCR2	5	0.0028905	0.012187	0.695534	304	3	-3.5516	0.090591	0.22963	0.975817	4231	2	-3.5516
LAX1	5	0.0029009	0.012227	0.695534	305	4	-7.2482	0.074332	0.19521	0.975817	3578	1	-7.2482
DFFB	5	0.0029213	0.012312	0.695534	306	3	-5.6375	0.89677	0.90269	0.999956	16003	1	-5.6375
THSD1	5	0.0029375	0.012381	0.695534	307	4	-6.5964	0.90505	0.90908	0.999956	16116	1	-6.5964
THNSL2	5	0.0029455	0.012408	0.695534	308	4	-6.5198	0.84331	0.86818	0.999956	15396	1	-6.5198
OLIG1	5	0.0029471	0.012414	0.695534	309	3	-6.5716	0.56211	0.70999	0.999956	12562	2	-6.5716
GAPDHS	5	0.0029566	0.012454	0.695534	310	5	-5.9701	0.99704	0.99702	0.999956	17924	0	-5.9701
SLC35G6	3	0.0029622	0.012478	0.695534	311	2	-7.2611	0.89933	0.90463	0.999956	16045	0	-7.2611
TNFAIP8	5	0.0029797	0.01255	0.695534	312	5	-6.3969	0.99702	0.997	0.999956	17923	0	-6.3969
SLC39A7	5	0.0030005	0.012634	0.695534	313	1	1.0721	0.068351	0.1821	0.975817	3350	3	1.0721
HERC4	8	0.0030034	0.01264	0.695534	314	7	-6.0888	0.9986	0.99859	0.999956	17967	0	-6.0888
DDHD2	5	0.0030098	0.012664	0.695534	315	5	-6.942	0.99699	0.99698	0.999956	17922	0	-6.942
IZUMO3	5	0.0030224	0.012713	0.695534	317	4	-6.9098	0.79404	0.8432	0.999956	14957	1	-6.9098
SERPINE3	5	0.0030224	0.012713	0.695534	318	4	-6.3757	0.68345	0.79958	0.999956	14171	1	-6.3757
CEMP1	5	0.0030224	0.012713	0.695534	316	4	-7.2003	0.90011	0.90523	0.999956	16056	1	-7.2003
ATG4C	5	0.0030444	0.0128	0.695534	319	5	-5.9033	0.99696	0.99695	0.999956	17921	0	-5.9033
SEC16B	5	0.0030483	0.012815	0.695534	320	4	-6.7668	0.85349	0.87401	0.999956	15501	1	-6.7668
CYB5D1	5	0.0030555	0.012842	0.695534	321	3	-1.1293	0.95774	0.95827	0.999956	17022	0	-1.1293
EHHADH	5	0.0030715	0.012898	0.695534	322	2	0.73401	0.16907	0.34151	0.999626	6143	3	0.73401
VPS33B	5	0.0031036	0.013021	0.695534	323	4	-8.0134	0.36319	0.56622	0.999956	10089	1	-8.0134
SH2D3C	5	0.0031296	0.01312	0.695534	324	2	0.064213	0.91441	0.91685	0.999956	16256	1	0.064213
NECAP2	5	0.0031319	0.013128	0.695534	325	3	-6.8178	0.64796	0.77478	0.999956	13726	2	-6.8178
ARL16	5	0.0031482	0.013195	0.695534	326	4	-7.1259	0.87684	0.88856	0.999956	15763	1	-7.1259
TCHH	5	0.0031482	0.013195	0.695534	327	3	-7.0955	0.14765	0.31225	0.996208	5640	1	-7.0955
PROS1	5	0.0031663	0.013268	0.695534	329	5	-6.5744	0.99683	0.99683	0.999956	17919	0	-6.5744
M6PR	5	0.0031663	0.013268	0.695534	328	5	-5.7739	0.99683	0.99683	0.999956	17920	0	-5.7739
RAB7L1	6	0.0031688	0.013278	0.695534	330	5	-6.1683	0.99148	0.9915	0.999956	17767	0	-6.1683
VSTM1	5	0.0031692	0.013279	0.695534	331	3	-7.6859	0.92838	0.92958	0.999956	16480	0	-7.6859
OVGP1	5	0.0031708	0.013284	0.695534	332	4	-6.8728	0.975	0.97515	0.999956	17331	0	-6.8728
SLC1A3	5	0.0031708	0.013284	0.695534	333	4	-7.3891	0.773	0.83369	0.999956	14791	1	-7.3891
TMEM125	5	0.0031824	0.013337	0.695534	334	3	-2.3841	0.42409	0.60945	0.999956	10854	2	-2.3841
SLIT2	5	0.0031995	0.0134	0.695534	335	2	-0.094081	0.34662	0.55435	0.999956	9880	1	-0.094081
FOXI1	5	0.0032018	0.013411	0.695534	336	3	-5.3469	0.90936	0.91256	0.999956	16179	1	-5.3469
INSR	5	0.0032109	0.013448	0.695534	337	3	-1.3309	0.83965	0.86607	0.999956	15364	1	-1.3309
PPP3R2	5	0.0032155	0.013465	0.695534	338	3	-6.8103	0.34393	0.55241	0.999956	9853	2	-6.8103
ZSWIM5	5	0.0032186	0.01348	0.695534	339	4	-6.8792	0.97795	0.978	0.999956	17379	0	-6.8792
TTC34	5	0.0032204	0.01349	0.695534	340	3	-1.6449	0.96148	0.96192	0.999956	17089	0	-1.6449
ASXL3	5	0.0032289	0.013532	0.695534	342	5	-6.5086	0.99677	0.99677	0.999956	17917	0	-6.5086
MED12	5	0.0032289	0.013532	0.695534	341	5	-5.8511	0.99677	0.99677	0.999956	17918	0	-5.8511
TIMD4	5	0.0032379	0.013564	0.695534	343	3	-8.0015	0.48705	0.65462	0.999956	11620	1	-8.0015
DOK4	5	0.0032379	0.013564	0.695534	344	3	-6.6893	0.94682	0.9476	0.999956	16809	0	-6.6893
C14orf80	5	0.0032754	0.013718	0.695534	345	2	0.88375	0.2236	0.41239	0.999956	7394	3	0.88375
SLC44A5	5	0.003295	0.013795	0.695534	346	5	-5.9033	0.99671	0.99671	0.999956	17916	0	-5.9033
MRPS24	5	0.003295	0.013795	0.695534	348	5	-5.9537	0.99671	0.99671	0.999956	17914	0	-5.9537
LEP	5	0.003295	0.013795	0.695534	347	5	-6.6272	0.99671	0.99671	0.999956	17915	0	-6.6272
SOX17	5	0.003301	0.01382	0.695534	350	2	0.37022	0.92706	0.92829	0.999956	16460	1	0.37022
LRAT	5	0.003301	0.01382	0.695534	349	3	-5.3517	0.3807	0.57848	0.999956	10312	2	-5.3517
LXN	5	0.0033184	0.013885	0.695534	351	5	-5.7214	0.9935	0.99353	0.999956	17831	0	-5.7214
KIAA2022	5	0.0033304	0.013937	0.695534	352	2	0.31369	0.76634	0.83083	0.999956	14747	1	0.31369
UBE2R2	5	0.0033342	0.013956	0.695534	354	5	-6.0024	0.99667	0.99667	0.999956	17913	0	-6.0024
STAT5B	5	0.0033342	0.013956	0.695534	353	5	-6.4642	0.99667	0.99667	0.999956	17912	0	-6.4642
SRRM1	5	0.0033749	0.014124	0.695534	355	5	-5.4444	0.99663	0.99662	0.999956	17911	0	-5.4444
FBXO16	5	0.0033825	0.014151	0.695534	356	2	0.57895	0.32291	0.53372	0.999956	9499	2	0.57895
TAS2R39	5	0.0033854	0.014164	0.695534	357	4	-6.3166	0.30702	0.51508	0.999956	9165	1	-6.3166
MFSD12	5	0.0033923	0.014193	0.695534	358	3	-5.7379	0.64014	0.76866	0.999956	13621	2	-5.7379
GDF11	5	0.003404	0.014246	0.695534	359	3	-1.8201	0.16892	0.34132	0.999626	6141	1	-1.8201
VEZT	5	0.0034099	0.014271	0.695534	360	5	-6.1822	0.99659	0.99659	0.999956	17910	0	-6.1822
GIMAP2	5	0.003419	0.014305	0.695534	361	3	-5.3345	0.60074	0.73881	0.999956	13061	2	-5.3345
TIMELESS	5	0.0034403	0.014392	0.695534	362	2	-0.7732	0.14113	0.30326	0.996208	5476	2	-0.7732
PRRG1	5	0.0034437	0.014408	0.695534	365	5	-6.2891	0.99656	0.99656	0.999956	17907	0	-6.2891
C5orf60	5	0.0034437	0.014408	0.695534	364	5	-6.8826	0.99656	0.99656	0.999956	17908	0	-6.8826
SPTY2D1	5	0.0034437	0.014408	0.695534	363	5	-6.9991	0.99656	0.99656	0.999956	17909	0	-6.9991
RIBC1	7	0.0034461	0.014418	0.695534	366	6	-6.7746	0.90858	0.91191	0.999956	16164	1	-6.7746
WDFY4	5	0.0034624	0.014473	0.695534	367	4	-6.2373	0.45673	0.63282	0.999956	11244	1	-6.2373
FKBP1B	6	0.00347	0.014512	0.695534	368	5	-6.7467	0.37106	0.57167	0.999956	10197	1	-6.7467
SPATA20	5	0.0034785	0.014554	0.695534	369	4	-6.7914	0.87054	0.8845	0.999956	15684	1	-6.7914
KLHDC1	5	0.0034819	0.014567	0.695534	371	5	-7.1069	0.99652	0.99652	0.999956	17906	0	-7.1069
PIK3CA	5	0.0034819	0.014567	0.695534	370	5	-7.0617	0.99652	0.99652	0.999956	17905	0	-7.0617
TRIML2	5	0.0034953	0.014617	0.695534	372	4	-3.353	0.30883	0.51723	0.999956	9212	1	-3.353
PROKR1	5	0.0034967	0.014623	0.695534	373	4	-6.103	0.86842	0.88312	0.999956	15661	1	-6.103
SSBP4	5	0.0035005	0.01464	0.695534	374	4	-7.3707	0.95276	0.95348	0.999956	16930	0	-7.3707
RBM3	5	0.0035005	0.01464	0.695534	375	4	-7.1508	0.94485	0.94574	0.999956	16766	0	-7.1508
TSPYL1	5	0.0035185	0.014694	0.695534	376	3	-5.4275	0.73699	0.81889	0.999956	14536	1	-5.4275
CCDC121	5	0.0035199	0.014698	0.695534	377	5	-5.7784	0.99648	0.99649	0.999956	17903	0	-5.7784
DOK3	5	0.0035503	0.014829	0.695534	378	3	-2.2327	0.31876	0.52888	0.999956	9419	2	-2.2327
CSHL1	6	0.0035507	0.01483	0.695534	379	5	-5.3682	0.75796	0.82731	0.999956	14683	1	-5.3682
WIPF1	5	0.0035724	0.014914	0.695534	380	4	-5.7662	0.95512	0.95579	0.999956	16974	0	-5.7662
HRCT1	5	0.0035885	0.014976	0.695534	381	3	-5.8757	0.56741	0.71389	0.999956	12631	1	-5.8757
SLC25A32	5	0.0035895	0.01498	0.695534	382	4	-6.7838	0.74887	0.82361	0.999956	14616	1	-6.7838
MCPH1	5	0.0035971	0.01501	0.695534	383	5	-5.4677	0.9964	0.99641	0.999956	17902	0	-5.4677
C2orf49	5	0.0035971	0.01501	0.695534	384	5	-5.7597	0.9964	0.99641	0.999956	17901	0	-5.7597
SRCIN1	5	0.0036052	0.015047	0.695534	385	2	1.4387	0.021395	0.070717	0.893719	1425	3	1.4387
PPP1R32	5	0.0036146	0.015092	0.695534	386	2	1.0874	0.17965	0.35565	0.999946	6377	3	1.0874
TEX35	7	0.0036168	0.015099	0.695534	387	6	-5.9863	0.81481	0.85319	0.999956	15114	1	-5.9863
PXK	5	0.0036306	0.015145	0.695534	388	5	-5.5417	0.99637	0.99638	0.999956	17900	0	-5.5417
ALKBH5	5	0.003641	0.01519	0.695534	389	4	-7.1363	0.96215	0.96263	0.999956	17102	0	-7.1363
ZNF385A	5	0.0036602	0.015266	0.695534	390	3	-3.7064	0.050936	0.14305	0.965715	2653	2	-3.7064
BIRC3	5	0.0036633	0.015279	0.695534	391	5	-5.4107	0.99634	0.99636	0.999956	17899	0	-5.4107
MMP11	5	0.0036794	0.015337	0.695534	392	3	-5.5494	0.55563	0.70516	0.999956	12475	2	-5.5494
TNFAIP1	5	0.0036814	0.015345	0.695534	393	4	-6.2752	0.76413	0.82987	0.999956	14726	1	-6.2752
HMBOX1	5	0.0036814	0.015345	0.695534	394	4	-7.0309	0.91937	0.92117	0.999956	16337	1	-7.0309
COMP	5	0.0036957	0.015405	0.695534	395	2	0.11218	0.28963	0.4943	0.999956	8800	1	0.11218
PTP4A3	5	0.0037181	0.0155	0.695534	396	2	-0.17398	0.4311	0.61444	0.999956	10927	2	-0.17398
RUFY2	5	0.0037333	0.015557	0.695534	397	4	-5.976	0.18552	0.36335	0.999946	6528	1	-5.976
FRMD7	5	0.0037355	0.015569	0.695534	398	5	-6.8739	0.99626	0.99628	0.999956	17898	0	-6.8739
SLC45A4	5	0.0037701	0.015709	0.695534	399	2	0.6298	0.3117	0.52061	0.999956	9268	3	0.6298
SGCZ	5	0.0037763	0.015728	0.695534	400	4	-7.349	0.66427	0.78753	0.999956	13947	1	-7.349
PACRGL	7	0.0037792	0.015739	0.695534	401	6	-5.7784	0.98689	0.98689	0.999956	17630	0	-5.7784
TRAF5	5	0.0037807	0.015744	0.695534	402	5	-5.9701	0.99622	0.99624	0.999956	17897	0	-5.9701
DMP1	5	0.0037836	0.015756	0.695534	403	4	-6.9497	0.96508	0.96551	0.999956	17157	0	-6.9497
SERPINE2	5	0.0038147	0.015871	0.695534	404	3	-4.6736	0.16854	0.34079	0.999626	6131	2	-4.6736
FOXF1	5	0.0038173	0.015881	0.695534	405	4	-6.4973	0.92335	0.92478	0.999956	16403	1	-6.4973
CD69	5	0.0038173	0.015881	0.695534	406	5	-5.646	0.99413	0.99416	0.999956	17844	0	-5.646
GLRX5	5	0.0038197	0.015889	0.695534	409	5	-6.5745	0.99618	0.9962	0.999956	17895	0	-6.5745
SPINK6	5	0.0038197	0.015889	0.695534	408	5	-6.4737	0.99618	0.9962	0.999956	17894	0	-6.4737
RAD51D	5	0.0038197	0.015889	0.695534	407	5	-5.7183	0.99618	0.9962	0.999956	17896	0	-5.7183
FBXL7	5	0.0038251	0.015921	0.695534	410	3	-0.81626	0.78525	0.83922	0.999956	14881	1	-0.81626
SCNN1G	5	0.0038479	0.01601	0.695534	411	4	-7.1143	0.95335	0.95406	0.999956	16943	0	-7.1143
YLPM1	5	0.0038479	0.01601	0.695534	412	4	-5.8447	0.91251	0.91524	0.999956	16226	1	-5.8447
SIRT2	5	0.00388	0.016135	0.695534	413	4	-7.011	0.95328	0.95399	0.999956	16941	0	-7.011
HBS1L	5	0.0038937	0.016192	0.695534	414	5	-5.2698	0.99611	0.99613	0.999956	17893	0	-5.2698
CLDN18	5	0.0039041	0.016234	0.695534	415	4	-7.4536	0.072984	0.19232	0.975817	3524	1	-7.4536
FLG	5	0.0039228	0.01631	0.695534	416	4	-5.6433	0.91566	0.91791	0.999956	16289	1	-5.6433
MED27	8	0.0039233	0.016312	0.695534	417	7	-6.2423	0.90726	0.91087	0.999956	16141	1	-6.2423
PPAPDC2	5	0.003935	0.016351	0.695534	418	2	0.90231	0.24279	0.43661	0.999956	7786	3	0.90231
LOC101928603	5	0.0039559	0.016435	0.695534	419	4	-7.2347	0.9775	0.97757	0.999956	17370	0	-7.2347
IL36B	5	0.0039622	0.01646	0.695534	420	5	-6.0971	0.99604	0.99606	0.999956	17892	0	-6.0971
ARID2	5	0.0039899	0.016549	0.695534	421	3	-6.3916	0.77954	0.83664	0.999956	14833	1	-6.3916
WDR37	5	0.0040061	0.016606	0.695534	422	4	-7.0995	0.48382	0.65231	0.999956	11576	1	-7.0995
ART4	5	0.0040348	0.016711	0.695534	423	2	-0.7732	0.97348	0.97365	0.999956	17308	0	-0.7732
FFAR2	5	0.0040407	0.01673	0.695534	426	5	-7.1722	0.99596	0.99599	0.999956	17888	0	-7.1722
USP14	5	0.0040407	0.01673	0.695534	427	5	-5.9033	0.99596	0.99599	0.999956	17890	0	-5.9033
FNBP1L	5	0.0040407	0.01673	0.695534	424	5	-6.1962	0.99596	0.99599	0.999956	17889	0	-6.1962
CADM4	5	0.0040407	0.01673	0.695534	425	5	-6.3166	0.99596	0.99599	0.999956	17891	0	-6.3166
CCRN4L	5	0.0040436	0.016742	0.695534	428	4	-7.3645	0.98351	0.98357	0.999956	17546	0	-7.3645
CDPF1	5	0.0040449	0.016745	0.695534	429	2	0.50331	0.17669	0.35167	0.999946	6323	2	0.50331
KRTAP9-2	1	0.0040514	0.016776	0.695534	430	1	-9.2377	0.99595	0.99598	0.999956	17887	0	-9.2377
TOR1B	5	0.0040633	0.016823	0.695534	431	4	-5.8614	0.97145	0.97168	0.999956	17262	0	-5.8614
IPO13	5	0.0040867	0.016896	0.695534	432	5	-7.1508	0.99536	0.9954	0.999956	17873	0	-7.1508
MTPN	5	0.0040924	0.016918	0.695534	433	4	-6.4247	0.15788	0.32619	0.998005	5883	1	-6.4247
SP8	5	0.0040998	0.016949	0.695534	434	3	-7.3154	0.90111	0.90599	0.999956	16067	1	-7.3154
SPHKAP	5	0.0041011	0.016955	0.695534	435	3	-6.9867	0.4036	0.59479	0.999956	10581	2	-6.9867
TAS2R14	5	0.0041153	0.017017	0.695534	436	5	-6.8998	0.99588	0.99592	0.999956	17884	0	-6.8998
RB1CC1	5	0.0041153	0.017017	0.695534	437	5	-5.7407	0.99588	0.99592	0.999956	17885	0	-5.7407
GON4L	5	0.0041153	0.017017	0.695534	438	5	-5.5673	0.99588	0.99592	0.999956	17886	0	-5.5673
C10orf129	5	0.0041464	0.017128	0.695534	439	5	-7.3567	0.99585	0.99589	0.999956	17883	0	-7.3567
C5orf20	5	0.0041547	0.017165	0.695534	440	2	0.13666	0.25274	0.44904	0.999956	7994	2	0.13666
GSG1L	6	0.0041551	0.017166	0.695534	441	3	-3.1454	0.72649	0.81494	0.999956	14463	1	-3.1454
C10orf62	5	0.0041566	0.017174	0.695534	442	4	-7.0845	0.32709	0.53871	0.999956	9596	1	-7.0845
EDNRB	5	0.0041697	0.017222	0.695534	445	2	-0.3284	0.44005	0.62083	0.999956	11025	2	-0.3284
SLC12A8	5	0.0041697	0.017222	0.695534	443	2	-0.7732	0.34209	0.5511	0.999956	9828	2	-0.7732
CHST12	5	0.0041697	0.017222	0.695534	444	3	-6.4745	0.25879	0.45651	0.999956	8141	2	-6.4745
NDUFA11	5	0.0041907	0.017303	0.695534	446	5	-6.7746	0.99581	0.99585	0.999956	17881	0	-6.7746
DMXL1	5	0.0041907	0.017303	0.695534	447	5	-5.8152	0.99581	0.99585	0.999956	17882	0	-5.8152
NXT1	5	0.0041907	0.017303	0.695534	448	5	-6.1247	0.99581	0.99585	0.999956	17880	0	-6.1247
LOXL3	5	0.0042234	0.017429	0.695534	449	3	-6.1717	0.75901	0.82775	0.999956	14691	1	-6.1717
NIPSNAP3A	5	0.0042338	0.017476	0.695534	451	4	-7.0769	0.93605	0.93718	0.999956	16619	0	-7.0769
ISLR2	5	0.0042338	0.017476	0.695534	450	5	-6.8253	0.99408	0.9941	0.999956	17842	0	-6.8253
PGBD2	5	0.0042564	0.017567	0.695534	452	2	0.98143	0.21423	0.40051	0.999956	7166	3	0.98143
PAQR9	5	0.0042564	0.017567	0.695534	453	3	-2.3307	0.8669	0.88212	0.999956	15642	1	-2.3307
ZBTB46	5	0.0042564	0.017567	0.695534	454	3	-4.8377	0.16673	0.33833	0.999626	6085	2	-4.8377
TICAM2	5	0.0042743	0.017634	0.695534	455	5	-5.7969	0.99573	0.99576	0.999956	17878	0	-5.7969
ZCCHC13	5	0.0042743	0.017634	0.695534	456	5	-5.9633	0.99573	0.99576	0.999956	17879	0	-5.9633
KRT38	5	0.004288	0.017695	0.695534	457	4	-6.7838	0.90935	0.91255	0.999956	16178	1	-6.7838
CDRT15L2	5	0.004288	0.017695	0.695534	458	4	-7.015	0.72141	0.81303	0.999956	14427	1	-7.015
C16orf58	5	0.004298	0.017735	0.695534	459	3	-1.7486	0.84587	0.86966	0.999956	15426	1	-1.7486
SLC9A1	5	0.0043059	0.017766	0.695534	460	4	-7.0693	0.73034	0.81637	0.999956	14485	1	-7.0693
MEOX1	13	0.0043217	0.017829	0.696273	461	8	-1.2014	0.70339	0.80647	0.999956	14305	4	-1.2014
TRAPPC3	6	0.0043331	0.017862	0.696273	462	6	-4.6875	0.99567	0.9957	0.999956	17877	0	-4.6875
IRF9	5	0.0043552	0.017941	0.696857	463	5	-6.3858	0.99564	0.99568	0.999956	17876	0	-6.3858
DDC	7	0.0043589	0.017954	0.696857	464	3	0.40749	0.32773	0.53946	0.999956	9611	2	0.40749
SLC18A3	5	0.0043745	0.018017	0.697786	465	3	-3.7754	0.19766	0.37922	0.999956	6806	2	-3.7754
FAM46D	5	0.0043999	0.018114	0.700028	466	5	-6.1962	0.9956	0.99564	0.999956	17875	0	-6.1962
ZNF829	5	0.0044235	0.018208	0.70169	467	4	-6.851	0.076558	0.19999	0.975817	3666	1	-6.851
BGN	5	0.0044294	0.018235	0.70169	468	1	0.65123	0.31917	0.52933	0.999956	9428	3	0.65123
SLC25A39	5	0.0044702	0.018377	0.705662	469	4	-7.3011	0.90731	0.91092	0.999956	16143	1	-7.3011
PROSER1	5	0.0044843	0.018442	0.706646	470	5	-5.4207	0.98798	0.98804	0.999956	17655	0	-5.4207
CACNG1	5	0.0045392	0.018652	0.710333	471	3	-6.7253	0.93241	0.93353	0.999956	16546	0	-6.7253
ZNF777	5	0.0045392	0.018652	0.710333	472	1	1.014	0.1891	0.36803	0.999946	6624	3	1.014
REG1B	5	0.0045465	0.01868	0.710333	473	3	-6.0338	0.85327	0.87389	0.999956	15500	1	-6.0338
GADD45A	7	0.0045513	0.018696	0.710333	474	4	-6.3166	0.43058	0.61408	0.999956	10919	3	-6.3166
ZNF146	5	0.0045758	0.018784	0.710556	475	4	-6.5852	0.9432	0.94412	0.999956	16740	0	-6.5852
CASC3	5	0.0045942	0.018851	0.710556	476	1	1.8991	0.047834	0.13574	0.965715	2522	4	1.8991
C5orf30	5	0.0046038	0.018887	0.710556	477	5	-6.4255	0.9954	0.99544	0.999956	17874	0	-6.4255
KRT23	5	0.0046099	0.018908	0.710556	478	4	-6.6726	0.1621	0.33203	0.999626	5980	1	-6.6726
FMNL1	5	0.0046123	0.018923	0.710556	479	3	-6.1391	0.5469	0.69859	0.999956	12365	2	-6.1391
CSRP2BP	5	0.0046401	0.019045	0.710556	480	4	-7.4013	0.97145	0.97168	0.999956	17264	0	-7.4013
FBXL2	5	0.0046401	0.019045	0.710556	481	4	-7.0386	0.55679	0.70606	0.999956	12486	1	-7.0386
LRRC40	5	0.004679	0.019189	0.710556	482	4	-7.1508	0.10269	0.24886	0.980982	4561	1	-7.1508
GLIPR1L1	5	0.0046801	0.019191	0.710556	483	4	-6.8474	0.31691	0.52673	0.999956	9382	1	-6.8474
CC2D2B	5	0.0047007	0.019263	0.710556	485	5	-6.4629	0.9953	0.99535	0.999956	17871	0	-6.4629
NOL4	5	0.0047007	0.019263	0.710556	486	5	-6.0274	0.9953	0.99535	0.999956	17870	0	-6.0274
MAGI3	5	0.0047007	0.019263	0.710556	484	5	-7.4547	0.9953	0.99535	0.999956	17872	0	-7.4547
PAK4	5	0.004704	0.019273	0.710556	487	1	1.0566	0.20016	0.38244	0.999956	6854	3	1.0566
FERMT1	5	0.0047254	0.019351	0.710556	488	4	-7.0307	0.95187	0.95258	0.999956	16915	0	-7.0307
PDGFRB	5	0.004733	0.019382	0.710556	489	3	-7.0033	0.18918	0.36815	0.999946	6630	2	-7.0033
PRL	5	0.004733	0.019382	0.710556	491	3	-7.9023	0.49772	0.66246	0.999956	11755	2	-7.9023
CTNNAL1	5	0.004733	0.019382	0.710556	490	3	-7.4057	0.47149	0.64352	0.999956	11434	2	-7.4057
CRNN	5	0.0047581	0.019485	0.710556	492	5	-5.8687	0.99524	0.99529	0.999956	17869	0	-5.8687
LSMD1	5	0.0047589	0.019488	0.710556	493	1	0.29463	0.43103	0.61439	0.999956	10924	2	0.29463
ARMC8	5	0.0047594	0.019491	0.710556	494	4	-5.989	0.13658	0.29699	0.996208	5362	1	-5.989
AKAP14	7	0.004772	0.019543	0.711001	495	6	-5.5789	0.16854	0.34079	0.999626	6129	1	-5.5789
ZMYND11	5	0.0047941	0.019635	0.712921	496	5	-5.5789	0.99521	0.99525	0.999956	17868	0	-5.5789
CCDC33	5	0.0048138	0.019707	0.714077	497	4	-3.5647	0.94323	0.94415	0.999956	16741	0	-3.5647
CCDC106	5	0.0048687	0.019924	0.720496	498	2	0.92021	0.23677	0.42904	0.999956	7649	3	0.92021
MTG2	5	0.0048867	0.020004	0.721053	499	5	-4.9103	0.99511	0.99515	0.999956	17867	0	-4.9103
XRCC1	5	0.0048982	0.020055	0.721053	500	4	-7.015	0.79585	0.84405	0.999956	14969	1	-7.015
GPX5	7	0.0049096	0.020113	0.721053	501	5	-6.8563	0.60754	0.74397	0.999956	13162	2	-6.8563
MAFB	5	0.0049131	0.020123	0.721053	502	3	-5.4293	0.60444	0.74164	0.999956	13119	2	-5.4293
JAM3	5	0.0049236	0.020155	0.721053	503	3	-6.1981	0.62891	0.76001	0.999956	13466	1	-6.1981
ARHGAP31	5	0.004929	0.020179	0.721053	504	4	-6.7053	0.81389	0.85271	0.999956	15104	1	-6.7053
TMPRSS11D	5	0.0049602	0.020303	0.72111	505	4	-7.3891	0.90972	0.91282	0.999956	16187	1	-7.3891
RAD51B	5	0.0049785	0.020373	0.72111	506	2	-0.7732	0.96469	0.96514	0.999956	17148	0	-0.7732
SLTM	5	0.0049871	0.020408	0.72111	508	5	-6.342	0.99501	0.99504	0.999956	17866	0	-6.342
GLA	5	0.0049871	0.020408	0.72111	507	5	-6.8651	0.99501	0.99504	0.999956	17865	0	-6.8651
GPR22	5	0.0049966	0.020447	0.72111	509	5	-7.0071	0.99284	0.9929	0.999956	17811	0	-7.0071
TEX2	5	0.005021	0.020542	0.72111	510	4	-6.9586	0.98169	0.98177	0.999956	17438	0	-6.9586
PLAU	5	0.0050334	0.02059	0.72111	511	3	-4.8999	0.095333	0.23814	0.977235	4386	2	-4.8999
ISG20	5	0.0050659	0.020701	0.72111	512	2	1.1628	0.1299	0.28763	0.996208	5186	3	1.1628
DBN1	5	0.0050751	0.020737	0.72111	513	4	-6.5086	0.74542	0.82223	0.999956	14586	1	-6.5086
DHX9	5	0.0050871	0.020784	0.72111	514	5	-5.0711	0.99491	0.99494	0.999956	17862	0	-5.0711
ARL14	5	0.0050871	0.020784	0.72111	517	5	-6.7463	0.99491	0.99494	0.999956	17861	0	-6.7463
PRSS35	5	0.0050871	0.020784	0.72111	516	5	-6.0134	0.99491	0.99494	0.999956	17864	0	-6.0134
SH3BGRL2	5	0.0050871	0.020784	0.72111	515	5	-6.4038	0.99491	0.99494	0.999956	17863	0	-6.4038
ARAF	5	0.0050883	0.020787	0.72111	518	2	0.0019965	0.006538	0.026344	0.725414	654	2	0.0019965
DEAF1	5	0.005106	0.020862	0.72111	519	3	-5.5184	0.24661	0.44139	0.999956	7863	1	-5.5184
VAV2	5	0.0051457	0.021013	0.72111	520	3	-6.1126	0.82149	0.85653	0.999956	15192	1	-6.1126
DCXR	5	0.0051468	0.021015	0.72111	521	3	-1.4712	0.64566	0.77297	0.999956	13697	2	-1.4712
SSMEM1	5	0.0051554	0.021045	0.72111	522	4	-6.6931	0.6246	0.75671	0.999956	13396	1	-6.6931
SST	5	0.0051587	0.021059	0.72111	523	4	-6.7814	0.88067	0.89118	0.999956	15812	1	-6.7814
PDCD2L	5	0.0051587	0.021059	0.72111	524	3	-6.1326	0.37468	0.57419	0.999956	10237	2	-6.1326
HIBADH	5	0.0051637	0.021079	0.72111	525	4	-6.6738	0.4658	0.63939	0.999956	11351	1	-6.6738
SPICE1	5	0.0051707	0.021102	0.72111	527	2	-0.7732	0.91474	0.91712	0.999956	16260	1	-0.7732
RPRML	5	0.0051707	0.021102	0.72111	526	2	-0.26981	0.9464	0.94719	0.999956	16798	0	-0.26981
LARP4	5	0.0051915	0.021179	0.721737	528	4	-7.0955	0.94917	0.9499	0.999956	16870	0	-7.0955
LGALS9C	3	0.0051999	0.02121	0.721737	529	2	-4.1002	0.29852	0.50495	0.999956	8985	1	-4.1002
RHBDL3	5	0.0052162	0.021271	0.721737	530	2	-0.74956	0.84791	0.87081	0.999956	15446	1	-0.74956
KRTDAP	7	0.0052189	0.021281	0.721737	531	5	-7.4939	0.97241	0.97261	0.999956	17283	1	-7.4939
ZNF627	5	0.0052677	0.021455	0.723976	532	4	-6.983	0.98351	0.98357	0.999956	17484	0	-6.983
TRIM39	5	0.005273	0.021476	0.723976	533	3	-6.9429	0.31465	0.52406	0.999956	9338	2	-6.9429
RBM28	5	0.0053023	0.021587	0.723976	534	5	-4.9768	0.9947	0.99472	0.999956	17860	0	-4.9768
KDM5D	5	0.0053079	0.021607	0.723976	535	1	0.57733	0.31889	0.52903	0.999956	9421	3	0.57733
PLGRKT	5	0.0053628	0.021812	0.723976	536	3	-4.7842	0.7808	0.83723	0.999956	14843	1	-4.7842
TPST1	5	0.0053702	0.021847	0.723976	537	4	-7.2815	0.81607	0.85381	0.999956	15127	1	-7.2815
ECI1	5	0.0053803	0.021881	0.723976	539	3	-7.1319	0.50847	0.67032	0.999956	11888	1	-7.1319
CD226	5	0.0053803	0.021881	0.723976	538	3	-6.2017	0.16791	0.33994	0.999626	6110	2	-6.2017
NR1H3	5	0.0054026	0.021969	0.723976	540	2	-0.5647	0.029196	0.090783	0.934976	1748	2	-0.5647
APOE	5	0.0054177	0.022033	0.723976	541	1	1.2788	0.12973	0.28738	0.996208	5182	3	1.2788
GOLGA7	5	0.0054566	0.022187	0.723976	542	5	-6.3757	0.99454	0.99457	0.999956	17859	0	-6.3757
GLCE	5	0.0054741	0.022259	0.723976	543	4	-7.0845	0.74794	0.82326	0.999956	14602	1	-7.0845
MAN1C1	5	0.0054741	0.022259	0.723976	544	4	-6.9668	0.68198	0.79906	0.999956	14161	1	-6.9668
CCDC158	5	0.0054754	0.022263	0.723976	545	5	-5.9371	0.99452	0.99455	0.999956	17858	0	-5.9371
SERPINF1	5	0.005481	0.022287	0.723976	546	3	-6.6978	0.75031	0.82422	0.999956	14624	1	-6.6978
FAM21C	3	0.0054965	0.022349	0.723976	547	1	0.31824	0.45309	0.63027	0.999956	11200	1	0.31824
U2SURP	5	0.0055252	0.022464	0.723976	548	5	-6.11	0.99447	0.9945	0.999956	17857	0	-6.11
RSL1D1	5	0.0055252	0.022464	0.723976	550	5	-5.5789	0.99447	0.9945	0.999956	17855	0	-5.5789
SNX24	5	0.0055252	0.022464	0.723976	549	5	-5.243	0.99447	0.9945	0.999956	17856	0	-5.243
TOX4	5	0.0055252	0.022464	0.723976	551	5	-5.8333	0.99447	0.9945	0.999956	17854	0	-5.8333
PCSK4	5	0.0055253	0.022467	0.723976	552	2	0.88287	0.23464	0.42631	0.999956	7614	3	0.88287
GDF2	5	0.0055253	0.022467	0.723976	553	2	-0.00087357	0.86739	0.88243	0.999956	15650	1	-0.00087357
RARA	5	0.0055274	0.022476	0.723976	554	3	-1.2739	0.68494	0.8001	0.999956	14184	1	-1.2739
ZNF778	5	0.0055402	0.022525	0.723976	555	3	-6.0705	0.444	0.62363	0.999956	11071	2	-6.0705
SLC34A2	5	0.00555	0.022557	0.723976	556	3	-6.4158	0.48679	0.65444	0.999956	11616	2	-6.4158
KCNK2	5	0.0055642	0.022608	0.723976	557	4	-7.8589	0.26178	0.46014	0.999956	8215	1	-7.8589
IFNLR1	5	0.0055748	0.022648	0.723976	558	3	-6.168	0.40343	0.59468	0.999956	10577	1	-6.168
HEXDC	5	0.0055823	0.022672	0.723976	559	3	-6.3715	0.85126	0.87276	0.999956	15481	1	-6.3715
GRIN2C	5	0.0055838	0.022677	0.723976	560	4	-7.7633	0.9552	0.95587	0.999956	16977	0	-7.7633
IL26	5	0.0055838	0.022677	0.723976	561	4	-7.1217	0.81201	0.85178	0.999956	15088	1	-7.1217
SNTB1	5	0.0055996	0.022736	0.723976	562	3	-1.6703	0.90531	0.90929	0.999956	16119	1	-1.6703
CDC14B	6	0.0056188	0.022811	0.723976	563	5	-6.5013	0.73642	0.81866	0.999956	14528	1	-6.5013
ZIK1	5	0.005634	0.022874	0.723976	564	4	-7.8545	0.94771	0.94847	0.999956	16830	0	-7.8545
MSR1	5	0.005634	0.022874	0.723976	565	4	-7.8545	0.22633	0.41581	0.999956	7455	1	-7.8545
MIIP	5	0.005634	0.022874	0.723976	566	3	-6.7448	0.080796	0.20896	0.975817	3845	2	-6.7448
SPSB4	5	0.0056372	0.022887	0.723976	567	4	-1.884	0.78827	0.84055	0.999956	14900	1	-1.884
POLR2F	5	0.0056433	0.022911	0.723976	569	5	-5.3219	0.99436	0.99439	0.999956	17852	0	-5.3219
ZNF407	5	0.0056433	0.022911	0.723976	568	5	-6.1393	0.99436	0.99439	0.999956	17851	0	-6.1393
C8orf22	4	0.0056511	0.022944	0.723976	570	4	-7.2589	0.99435	0.99438	0.999956	17850	0	-7.2589
ZNF256	5	0.0057094	0.023161	0.723976	572	4	-7.8501	0.96199	0.96246	0.999956	17097	0	-7.8501
AQP3	5	0.0057094	0.023161	0.723976	571	5	-6.8005	0.99241	0.99247	0.999956	17798	0	-6.8005
PRRT3	5	0.0057437	0.023298	0.723976	573	3	-6.0855	0.68151	0.7989	0.999956	14156	1	-6.0855
TMPRSS2	5	0.0057469	0.023311	0.723976	574	2	0.54078	0.025737	0.081961	0.913388	1616	3	0.54078
ASUN	5	0.0057581	0.023355	0.723976	577	5	-5.243	0.99424	0.99427	0.999956	17847	0	-5.243
DLG1	5	0.0057581	0.023355	0.723976	575	5	-5.3219	0.99424	0.99427	0.999956	17848	0	-5.3219
PRMT1	5	0.0057581	0.023355	0.723976	576	5	-5.4661	0.99424	0.99427	0.999956	17849	0	-5.4661
MVP	5	0.0057672	0.023391	0.723976	578	3	-2.2174	0.47665	0.64717	0.999956	11498	2	-2.2174
MYH14	5	0.0057749	0.023421	0.723976	580	4	-6.6461	0.84717	0.87037	0.999956	15434	1	-6.6461
MYO7B	5	0.0057749	0.023421	0.723976	581	4	-6.5876	0.33675	0.54731	0.999956	9774	1	-6.5876
FKBP4	5	0.0057749	0.023421	0.723976	579	4	-6.5992	0.95389	0.95457	0.999956	16947	0	-6.5992
SZRD1	5	0.0057899	0.02348	0.723976	582	2	-0.18669	0.84762	0.87064	0.999956	15443	1	-0.18669
HK3	5	0.0058012	0.023523	0.723976	583	4	-7.0531	0.59972	0.73803	0.999956	13047	1	-7.0531
CLINT1	5	0.0058144	0.023561	0.723976	584	5	-6.4973	0.99419	0.99421	0.999956	17846	0	-6.4973
SH3GLB2	5	0.0058151	0.023564	0.723976	585	3	-6.9911	0.39483	0.58856	0.999956	10488	2	-6.9911
GJA5	5	0.0058317	0.023634	0.723976	586	4	-6.0816	0.79169	0.84211	0.999956	14936	1	-6.0816
PROCA1	5	0.0058327	0.023638	0.723976	588	4	-7.4779	0.29947	0.5061	0.999956	9001	1	-7.4779
ADPRHL2	5	0.0058327	0.023638	0.723976	587	4	-6.942	0.24243	0.43612	0.999956	7776	1	-6.942
GPR18	5	0.0058454	0.02369	0.724174	589	3	-5.9166	0.082921	0.2135	0.975817	3934	2	-5.9166
EID1	5	0.0058567	0.023725	0.724174	590	2	0.096809	0.25508	0.45191	0.999956	8048	2	0.096809
USP15	5	0.0058703	0.023774	0.724255	591	5	-5.4075	0.99413	0.99416	0.999956	17843	0	-5.4075
SOGA1	5	0.0059115	0.023925	0.724255	592	2	0.58777	0.32528	0.53653	0.999956	9565	3	0.58777
MGMT	5	0.0059141	0.023935	0.724255	593	4	-6.4158	0.8836	0.89317	0.999956	15847	1	-6.4158
NES	5	0.005932	0.024009	0.724255	594	2	-0.49237	0.57849	0.72208	0.999956	12779	1	-0.49237
RAB32	5	0.005932	0.024009	0.724255	595	4	-6.5852	0.80297	0.84742	0.999956	15019	1	-6.5852
ERCC6	5	0.0059372	0.024026	0.724255	597	4	-6.9012	0.86765	0.88261	0.999956	15656	1	-6.9012
TRIM37	5	0.0059372	0.024026	0.724255	596	4	-7.3645	0.96468	0.96513	0.999956	17147	0	-7.3645
AFAP1	5	0.0059664	0.024136	0.724255	598	3	-7.2003	0.59002	0.73074	0.999956	12929	2	-7.2003
FABP12	5	0.005978	0.024182	0.724255	600	3	-6.428	0.8355	0.86377	0.999956	15321	1	-6.428
DLX3	5	0.005978	0.024182	0.724255	599	3	-6.6084	0.35861	0.56287	0.999956	10029	1	-6.6084
DCAF15	5	0.0059908	0.024238	0.724255	601	3	-2.4373	0.85082	0.8725	0.999956	15477	1	-2.4373
ANXA3	5	0.0059975	0.024264	0.724255	602	5	-4.9103	0.994	0.99402	0.999956	17841	0	-4.9103
MTMR7	5	0.0060212	0.024351	0.724255	603	2	0.21002	0.4443	0.62384	0.999956	11078	2	0.21002
CDK18	5	0.0060628	0.024503	0.724255	604	2	0.48153	0.90789	0.91135	0.999956	16150	1	0.48153
CACYBP	6	0.0060726	0.024533	0.724255	605	5	-6.3084	0.48563	0.65359	0.999956	11600	1	-6.3084
PSORS1C2	5	0.0061015	0.024627	0.724255	606	3	-6.8151	0.50743	0.66957	0.999956	11877	2	-6.8151
GALM	5	0.0061309	0.024737	0.724255	607	3	-5.5404	0.013296	0.049126	0.836007	1058	2	-5.5404
NMNAT1	5	0.0061367	0.024762	0.724255	609	5	-5.1307	0.99386	0.99388	0.999956	17837	0	-5.1307
C2orf40	5	0.0061367	0.024762	0.724255	610	5	-5.6821	0.99386	0.99388	0.999956	17839	0	-5.6821
TICRR	5	0.0061367	0.024762	0.724255	611	5	-6.3294	0.99386	0.99388	0.999956	17840	0	-6.3294
CBX5	5	0.0061367	0.024762	0.724255	608	5	-6.1962	0.99386	0.99388	0.999956	17838	0	-6.1962
MYO19	5	0.0061515	0.024821	0.724255	613	4	-6.9168	0.93622	0.93735	0.999956	16623	0	-6.9168
POT1	5	0.0061515	0.024821	0.724255	612	4	-6.9168	0.90339	0.90776	0.999956	16094	1	-6.9168
MSANTD3	6	0.0061533	0.024826	0.724255	614	5	-7.3324	0.98711	0.98713	0.999956	17635	0	-7.3324
CAND2	5	0.0061571	0.024839	0.724255	615	3	-7.1847	0.52593	0.68317	0.999956	12103	2	-7.1847
TSPAN32	5	0.0061858	0.024951	0.724255	616	3	-5.8342	0.3997	0.59203	0.999956	10541	1	-5.8342
TMEM86B	5	0.0061865	0.024956	0.724255	617	3	-4.8913	0.44822	0.62669	0.999956	11132	2	-4.8913
ECT2L	5	0.0061974	0.024998	0.724255	618	3	-6.1726	0.22582	0.41518	0.999956	7444	1	-6.1726
CDKN2A	10	0.0062113	0.025056	0.724255	619	4	-0.082598	0.68303	0.79943	0.999956	14168	3	-0.082598
SLC26A2	5	0.0062206	0.025098	0.724255	620	4	-6.942	0.96523	0.96565	0.999956	17158	0	-6.942
NKX6-1	5	0.0062211	0.025098	0.724255	621	3	-0.87871	0.38131	0.57891	0.999956	10322	2	-0.87871
HSPA12A	5	0.0062406	0.02517	0.724255	622	2	-0.71732	0.91066	0.91364	0.999956	16199	1	-0.71732
ZNF616	5	0.0062446	0.025182	0.724255	624	3	-6.0776	0.86738	0.88242	0.999956	15649	1	-6.0776
MAPK15	5	0.0062446	0.025182	0.724255	623	3	-6.4942	0.88354	0.89312	0.999956	15846	1	-6.4942
RIPK2	5	0.0062524	0.025214	0.724255	625	3	-7.7633	0.75724	0.82702	0.999956	14680	1	-7.7633
ZNF563	5	0.0062786	0.025319	0.724255	626	4	-5.5132	0.88971	0.89746	0.999956	15918	1	-5.5132
NDUFA13	5	0.0062824	0.025336	0.724255	627	5	-4.9161	0.99372	0.99374	0.999956	17836	0	-4.9161
HMGA2	5	0.0062824	0.025336	0.724255	628	5	-6.4973	0.99372	0.99374	0.999956	17835	0	-6.4973
ZDHHC12	5	0.006289	0.025357	0.724255	629	4	-5.1977	0.70019	0.80532	0.999956	14288	1	-5.1977
SLC20A2	5	0.006289	0.025357	0.724255	630	4	-6.9084	0.5488	0.70001	0.999956	12394	1	-6.9084
RFX2	5	0.0063436	0.025563	0.724255	631	4	-5.2871	0.31785	0.52781	0.999956	9401	1	-5.2871
RHO	5	0.0063503	0.025583	0.724255	632	1	1.0143	0.099322	0.24394	0.980608	4480	3	1.0143
NOB1	5	0.0063572	0.025613	0.724255	633	5	-4.4605	0.99364	0.99367	0.999956	17834	0	-4.4605
CTXN1	4	0.0063782	0.025691	0.724255	634	3	-6.1506	0.94724	0.94801	0.999956	16817	0	-6.1506
CALCA	7	0.0064275	0.025872	0.724255	635	3	1.616	0.024742	0.079435	0.907703	1576	4	1.616
DAG1	5	0.006442	0.025927	0.724255	636	3	-6.3747	0.94095	0.94191	0.999956	16708	0	-6.3747
PGBD4	5	0.006467	0.026028	0.724255	637	4	-7.314	0.9308	0.93197	0.999956	16513	0	-7.314
DDX43	5	0.0064898	0.026113	0.724255	638	5	-6.8475	0.99351	0.99354	0.999956	17833	0	-6.8475
ASPSCR1	5	0.0064971	0.026137	0.724255	639	3	-6.6307	0.27938	0.48181	0.999956	8578	2	-6.6307
HIRA	5	0.006529	0.026246	0.724255	640	4	-6.8912	0.56848	0.71467	0.999956	12647	1	-6.8912
DCUN1D3	5	0.0065697	0.026403	0.724255	641	2	0.58811	0.27638	0.47804	0.999956	8514	3	0.58811
NUDT12	5	0.0065755	0.026428	0.724255	643	5	-4.6232	0.99342	0.99346	0.999956	17827	0	-4.6232
SYNCRIP	5	0.0065755	0.026428	0.724255	644	5	-5.3721	0.99342	0.99346	0.999956	17828	0	-5.3721
PPP4C	5	0.0065755	0.026428	0.724255	642	5	-4.5351	0.99342	0.99346	0.999956	17829	0	-4.5351
BTBD3	5	0.0065755	0.026428	0.724255	645	5	-6.9503	0.99342	0.99346	0.999956	17830	0	-6.9503
BBS2	5	0.0065782	0.026437	0.724255	646	4	-5.3219	0.87906	0.89008	0.999956	15796	1	-5.3219
CACHD1	5	0.0065782	0.026437	0.724255	647	3	-1.2239	0.40689	0.59716	0.999956	10621	2	-1.2239
TSC22D3	13	0.0066071	0.026537	0.724255	648	8	-4.9439	0.35086	0.55743	0.999956	9933	5	-4.9439
MYH13	5	0.0066245	0.026602	0.724255	649	2	0.84035	0.23552	0.42743	0.999956	7630	3	0.84035
HDC	5	0.0066374	0.026664	0.724255	650	4	-6.8826	0.98171	0.98178	0.999956	17440	0	-6.8826
C12orf39	5	0.0066411	0.026676	0.724255	651	4	-6.5745	0.75351	0.82551	0.999956	14648	1	-6.5745
SNCG	5	0.0066793	0.026802	0.724255	652	5	-6.5086	0.98834	0.9884	0.999956	17668	0	-6.5086
TSPAN1	5	0.0066885	0.026837	0.724255	653	3	-6.0906	0.23618	0.42826	0.999956	7638	2	-6.0906
FNDC3B	5	0.0066991	0.026878	0.724255	654	4	-5.7739	0.60714	0.74368	0.999956	13155	1	-5.7739
ANK1	13	0.0067047	0.026899	0.724255	655	7	-4.7813	0.086555	0.2211	0.975817	4071	4	-4.7813
LRRK2	5	0.0067098	0.026913	0.724255	657	5	-6.6168	0.99329	0.99333	0.999956	17826	0	-6.6168
ANKRA2	5	0.0067098	0.026913	0.724255	656	5	-4.3822	0.99329	0.99333	0.999956	17825	0	-4.3822
RLN2	4	0.0067517	0.02708	0.724255	658	1	-0.53638	0.88417	0.89354	0.999956	15854	0	-0.53638
LRBA	5	0.0067563	0.027095	0.724255	659	5	-6.8739	0.99148	0.9915	0.999956	17768	0	-6.8739
CKMT2	5	0.0067605	0.027112	0.724255	662	3	-7.8005	0.16441	0.33515	0.999626	6029	2	-7.8005
TMEM177	5	0.0067605	0.027112	0.724255	660	3	-7.8005	0.08624	0.22046	0.975817	4063	2	-7.8005
TMEM190	5	0.0067605	0.027112	0.724255	663	3	-7.8005	0.92131	0.92294	0.999956	16368	1	-7.8005
TXNDC11	5	0.0067605	0.027112	0.724255	661	3	-7.8005	0.92223	0.92374	0.999956	16391	1	-7.8005
SLC16A14	5	0.006789	0.027212	0.724255	664	4	-6.4883	0.91365	0.91618	0.999956	16246	1	-6.4883
TAPT1	5	0.0067969	0.027244	0.724255	665	4	-6.1962	0.67609	0.79691	0.999956	14112	1	-6.1962
HOXB4	5	0.0067969	0.027244	0.724255	666	2	0.026861	0.67188	0.79361	0.999956	14056	1	0.026861
XCL2	4	0.0068039	0.027277	0.724255	667	3	-6.1423	0.85512	0.87496	0.999956	15514	1	-6.1423
PI16	5	0.006811	0.027305	0.724255	668	4	-7.288	0.94027	0.94124	0.999956	16699	0	-7.288
KLHL17	5	0.0068126	0.027308	0.724255	669	3	-5.1533	0.67342	0.79485	0.999956	14074	1	-5.1533
GLRA4	5	0.0068266	0.027365	0.724255	670	3	-6.6179	0.59343	0.7333	0.999956	12969	1	-6.6179
EXOC6B	5	0.0068438	0.027423	0.724255	671	3	-5.6866	0.55797	0.70693	0.999956	12505	1	-5.6866
P2RX3	5	0.006844	0.027424	0.724255	672	4	-5.6784	0.62142	0.75439	0.999956	13359	1	-5.6784
TXNIP	5	0.0068467	0.027434	0.724255	673	5	-6.1247	0.99315	0.9932	0.999956	17821	0	-6.1247
POLR2G	5	0.0068467	0.027434	0.724255	676	5	-5.4207	0.99315	0.9932	0.999956	17824	0	-5.4207
ASPM	5	0.0068467	0.027434	0.724255	674	5	-5.5587	0.99315	0.9932	0.999956	17820	0	-5.5587
MURC	5	0.0068467	0.027434	0.724255	675	5	-6.2375	0.99315	0.9932	0.999956	17822	0	-6.2375
ITGB1BP1	5	0.0068747	0.027538	0.724255	677	4	-6.3188	0.7851	0.83915	0.999956	14879	1	-6.3188
TCF25	5	0.0068747	0.027538	0.724255	678	4	-7.2682	0.73843	0.81944	0.999956	14543	1	-7.2682
CXCL16	5	0.0068848	0.027573	0.724255	679	3	-6.532	0.69962	0.80512	0.999956	14284	1	-6.532
MGAT4B	5	0.0068986	0.02764	0.724255	680	3	-6.8692	0.12693	0.2834	0.996208	5123	2	-6.8692
SLC36A2	5	0.0069227	0.027718	0.724255	681	2	0.85228	0.22734	0.41704	0.999956	7480	3	0.85228
OLIG2	5	0.0069281	0.027737	0.724255	682	3	-6.0378	0.075834	0.19843	0.975817	3634	2	-6.0378
TYMS	5	0.0069344	0.02776	0.724255	683	5	-6.4	0.99284	0.9929	0.999956	17810	0	-6.4
HES7	5	0.006947	0.027802	0.724255	684	5	-5.6417	0.99305	0.9931	0.999956	17819	0	-5.6417
FRZB	5	0.0069534	0.027825	0.724255	685	3	-5.5303	0.25039	0.44609	0.999956	7938	2	-5.5303
FGD1	5	0.0069557	0.027834	0.724255	686	3	-5.5547	0.33106	0.5433	0.999956	9695	2	-5.5547
FES	5	0.0069749	0.027905	0.724255	688	3	-0.96425	0.29519	0.50097	0.999956	8908	2	-0.96425
NTPCR	5	0.0069749	0.027905	0.724255	687	3	-3.6258	0.074954	0.19653	0.975817	3600	2	-3.6258
GCNT1	5	0.0069822	0.027935	0.724255	689	4	-6.1909	0.30525	0.51297	0.999956	9124	1	-6.1909
TTC21B	5	0.0069822	0.027935	0.724255	690	3	-7.7913	0.3167	0.52648	0.999956	9378	2	-7.7913
TREM1	5	0.0070017	0.028008	0.724255	692	5	-6.9749	0.99217	0.99222	0.999956	17788	0	-6.9749
TUBGCP3	5	0.0070017	0.028008	0.724255	691	4	-7.2815	0.065698	0.17625	0.972892	3257	1	-7.2815
CRY1	5	0.007003	0.028016	0.724255	696	5	-7.4013	0.993	0.99305	0.999956	17815	0	-7.4013
KIF23	5	0.007003	0.028016	0.724255	694	5	-4.4771	0.993	0.99305	0.999956	17816	0	-4.4771
BAZ2B	5	0.007003	0.028016	0.724255	693	5	-7.2482	0.993	0.99305	0.999956	17818	0	-7.2482
BTAF1	5	0.007003	0.028016	0.724255	695	5	-4.8759	0.993	0.99305	0.999956	17817	0	-4.8759
NDST1	5	0.0070082	0.028038	0.724255	697	1	0.99512	0.13254	0.29135	0.996208	5258	3	0.99512
POTEJ	4	0.0070153	0.028071	0.724255	698	4	-6.0619	0.99298	0.99304	0.999956	17814	0	-6.0619
MUC20	5	0.0070631	0.028247	0.727744	699	3	-6.4973	0.6705	0.79252	0.999956	14036	2	-6.4973
IL5	5	0.0070805	0.028318	0.727744	700	4	-6.8826	0.98351	0.98357	0.999956	17577	0	-6.8826
NPPB	5	0.0071179	0.028445	0.727744	701	2	0.83004	0.1133	0.26394	0.986355	4814	3	0.83004
KRTAP10-1	1	0.0071272	0.028485	0.727744	702	1	-5.8764	0.99287	0.99293	0.999956	17812	0	-5.8764
LYSMD2	8	0.007138	0.028521	0.727744	703	6	-6.1672	0.73103	0.81663	0.999956	14490	2	-6.1672
ZNF644	10	0.0071391	0.028526	0.727744	704	8	-5.4424	0.90196	0.90664	0.999956	16077	1	-5.4424
MAP3K3	5	0.0071495	0.028564	0.727744	705	2	0.18345	0.52942	0.68573	0.999956	12142	2	0.18345
HPS1	5	0.0071617	0.028606	0.727744	706	5	-6.0648	0.99284	0.9929	0.999956	17809	0	-6.0648
TWIST2	5	0.0071628	0.02861	0.727744	707	3	-6.605	0.78328	0.83836	0.999956	14866	1	-6.605
SYT16	5	0.0071628	0.02861	0.727744	708	3	-6.605	0.22248	0.41097	0.999956	7362	2	-6.605
IGFBP5	5	0.0072132	0.028797	0.730421	709	3	-6.3093	0.55837	0.70722	0.999956	12512	2	-6.3093
DDX53	5	0.0072132	0.028797	0.730421	710	4	-7.782	0.95069	0.95141	0.999956	16902	0	-7.782
ABHD16A	5	0.0072275	0.028857	0.730912	711	1	0.74472	0.25038	0.44609	0.999956	7937	3	0.74472
NALCN	5	0.0072446	0.028915	0.731373	712	3	-5.0066	0.46616	0.63967	0.999956	11357	2	-5.0066
AKAP4	5	0.007276	0.029036	0.733402	713	4	-5.8581	0.30953	0.51809	0.999956	9225	1	-5.8581
MBOAT7	5	0.0073097	0.029165	0.734238	715	3	-0.80231	0.33935	0.54919	0.999956	9799	2	-0.80231
JMY	5	0.0073097	0.029165	0.734238	714	4	-5.6231	0.98351	0.98357	0.999956	17574	0	-5.6231
PRPF4	5	0.0073313	0.029258	0.734238	716	5	-6.0648	0.99267	0.99273	0.999956	17806	0	-6.0648
CCDC82	5	0.0073313	0.029258	0.734238	717	5	-5.3966	0.99267	0.99273	0.999956	17807	0	-5.3966
METTL21C	5	0.0073336	0.029273	0.734238	718	5	-5.9113	0.98617	0.98617	0.999956	17616	0	-5.9113
PPAPDC1A	5	0.0073657	0.029389	0.736063	719	4	-6.0127	0.98014	0.98022	0.999956	17419	0	-6.0127
ZNF726	5	0.0073765	0.029428	0.736063	720	4	-6.8296	0.97047	0.97076	0.999956	17244	0	-6.8296
ARSG	5	0.0074429	0.02968	0.736071	722	3	-7.5285	0.78201	0.83777	0.999956	14855	1	-7.5285
CERKL	5	0.0074429	0.02968	0.736071	721	3	-6.9354	0.96165	0.96208	0.999956	17093	0	-6.9354
TREX1	5	0.0074741	0.029787	0.736071	723	2	0.49237	0.6285	0.75968	0.999956	13457	2	0.49237
CELA1	5	0.0074832	0.029825	0.736071	726	5	-5.1209	0.99252	0.99257	0.999956	17805	0	-5.1209
C1orf87	5	0.0074832	0.029825	0.736071	727	5	-6.3546	0.99252	0.99257	0.999956	17802	0	-6.3546
NUP85	5	0.0074832	0.029825	0.736071	724	5	-4.4318	0.99252	0.99257	0.999956	17803	0	-4.4318
PYURF	5	0.0074832	0.029825	0.736071	725	5	-5.2172	0.99252	0.99257	0.999956	17801	0	-5.2172
PRKAR1A	5	0.0074896	0.029848	0.736071	728	4	-7.0307	0.86973	0.88395	0.999956	15672	1	-7.0307
PPP1R17	8	0.0075587	0.030079	0.736071	729	7	-6.1185	0.91896	0.9208	0.999956	16331	1	-6.1185
BCORL1	5	0.0075625	0.030094	0.736071	730	3	-6.1198	0.86278	0.87958	0.999956	15601	1	-6.1198
EPS15	5	0.0075681	0.030113	0.736071	731	5	-5.9537	0.99243	0.99249	0.999956	17800	0	-5.9537
ASAH2B	5	0.0075781	0.030142	0.736071	732	5	-6.8024	0.99242	0.99248	0.999956	17799	0	-6.8024
DLC1	12	0.0075803	0.030149	0.736071	733	5	-0.59127	0.15106	0.31699	0.996208	5730	4	-0.59127
SYCE1	5	0.0076078	0.030245	0.736071	734	3	-0.97091	0.60473	0.74185	0.999956	13122	2	-0.97091
C8orf76	5	0.0076162	0.030271	0.736071	737	4	-6.8115	0.82819	0.85991	0.999956	15245	1	-6.8115
WDR87	5	0.0076162	0.030271	0.736071	735	4	-5.976	0.79142	0.84199	0.999956	14933	1	-5.976
ABCC1	5	0.0076162	0.030271	0.736071	736	4	-6.5566	0.5726	0.71771	0.999956	12700	1	-6.5566
CSTF3	8	0.0076554	0.030408	0.736071	738	7	-5.347	0.225	0.41415	0.999956	7425	1	-5.347
ATP1A1	5	0.0076566	0.030411	0.736071	742	5	-4.8045	0.99234	0.9924	0.999956	17793	0	-4.8045
SLC7A5	5	0.0076566	0.030411	0.736071	741	5	-6.7463	0.99234	0.9924	0.999956	17795	0	-6.7463
IL18	5	0.0076566	0.030411	0.736071	739	5	-5.6417	0.99234	0.9924	0.999956	17794	0	-5.6417
HNRNPH1	5	0.0076566	0.030411	0.736071	740	5	-4.9768	0.99234	0.9924	0.999956	17796	0	-4.9768
CYP2D6	6	0.0076574	0.030415	0.736071	743	4	-4.952	0.86994	0.88409	0.999956	15675	1	-4.952
ARGLU1	5	0.0076932	0.03055	0.736071	744	2	0.71517	0.29954	0.50619	0.999956	9003	3	0.71517
ATP8B4	5	0.0076933	0.030551	0.736071	745	3	-7.7633	0.019063	0.064595	0.879042	1320	2	-7.7633
UFL1	5	0.0076933	0.030551	0.736071	746	3	-6.6093	0.054367	0.15087	0.96746	2804	2	-6.6093
WFDC10A	3	0.0077153	0.030631	0.736071	747	3	-6.8998	0.99228	0.99234	0.999956	17792	0	-6.8998
TCERG1	5	0.0077437	0.030741	0.736071	748	5	-4.6902	0.99226	0.99231	0.999956	17791	0	-4.6902
LMCD1	9	0.0077617	0.030808	0.736071	749	4	-0.31505	0.49612	0.66126	0.999956	11738	3	-0.31505
SP140	5	0.007771	0.030837	0.736071	750	4	-6.8024	0.63866	0.76749	0.999956	13599	1	-6.8024
KLHL24	5	0.007775	0.030849	0.736071	751	4	-6.5832	0.84629	0.86989	0.999956	15427	1	-6.5832
PXMP2	5	0.0077754	0.030851	0.736071	752	4	-6.7652	0.44565	0.62482	0.999956	11096	1	-6.7652
GINM1	5	0.0078327	0.031045	0.736071	756	5	-5.6513	0.99217	0.99222	0.999956	17787	0	-5.6513
PARD6B	5	0.0078327	0.031045	0.736071	755	5	-5.7597	0.99217	0.99222	0.999956	17789	0	-5.7597
ZNF354B	5	0.0078327	0.031045	0.736071	753	5	-6.1537	0.99217	0.99222	0.999956	17790	0	-6.1537
EPHA6	5	0.0078327	0.031045	0.736071	757	5	-6.9749	0.99217	0.99222	0.999956	17786	0	-6.9749
ETNPPL	5	0.0078327	0.031045	0.736071	754	5	-5.8416	0.99217	0.99222	0.999956	17785	0	-5.8416
PRKAR1B	5	0.0078369	0.031061	0.736071	758	3	-7.7586	0.56498	0.71207	0.999956	12596	1	-7.7586
ABCB8	5	0.0078369	0.031061	0.736071	759	3	-6.0414	0.068514	0.18246	0.975817	3355	2	-6.0414
SYNPO	5	0.0078575	0.031117	0.736071	760	2	0.41994	0.62359	0.75595	0.999956	13386	1	0.41994
MAGEA4	5	0.0078623	0.031137	0.736071	761	5	-5.7029	0.98963	0.98964	0.999956	17715	0	-5.7029
C10orf53	8	0.0078639	0.031145	0.736071	762	6	-6.3588	0.72476	0.81426	0.999956	14449	2	-6.3588
CEP76	5	0.0078865	0.031231	0.73684	763	3	-6.0052	0.55133	0.70189	0.999956	12429	1	-6.0052
THAP1	8	0.0079209	0.031362	0.73684	764	7	-5.309	0.8544	0.87455	0.999956	15510	1	-5.309
PPP1R14C	5	0.0079328	0.031404	0.73684	765	5	-7.0463	0.99207	0.99211	0.999956	17783	0	-7.0463
CDKAL1	5	0.0079392	0.031425	0.73684	766	5	-6.5249	0.98678	0.98678	0.999956	17629	0	-6.5249
PODXL2	5	0.0079945	0.031636	0.73684	767	2	-0.32403	0.12498	0.28059	0.993716	5085	2	-0.32403
MEPE	5	0.0080125	0.031692	0.73684	769	5	-6.3294	0.99199	0.99203	0.999956	17782	0	-6.3294
CHAF1A	5	0.0080125	0.031692	0.73684	768	5	-5.9701	0.99199	0.99203	0.999956	17781	0	-5.9701
FBXL14	5	0.0080492	0.031826	0.73684	770	1	0.18636	0.69575	0.80376	0.999956	14260	1	0.18636
OPTN	5	0.0080753	0.031927	0.73684	771	4	-6.7839	0.83444	0.86322	0.999956	15310	1	-6.7839
LRRC36	5	0.0080958	0.032006	0.73684	772	5	-5.7892	0.9919	0.99195	0.999956	17780	0	-5.7892
LGMN	5	0.0081034	0.032035	0.73684	773	5	-5.6436	0.9919	0.99194	0.999956	17779	0	-5.6436
ZNF660	5	0.008104	0.032036	0.73684	774	4	-5.5643	0.95675	0.9573	0.999956	17002	0	-5.5643
ADAM32	5	0.0081162	0.032075	0.73684	775	5	-6.367	0.99188	0.99192	0.999956	17778	0	-6.367
ACPT	5	0.0081178	0.03208	0.73684	776	2	0.19029	0.2688	0.46883	0.999956	8372	2	0.19029
C15orf61	5	0.0081588	0.032223	0.73684	777	2	0.16218	0.66316	0.78669	0.999956	13935	1	0.16218
ELAVL2	5	0.0081909	0.032356	0.73684	780	5	-5.4677	0.99181	0.99183	0.999956	17776	0	-5.4677
CDIPT	5	0.0081909	0.032356	0.73684	779	5	-4.1134	0.99181	0.99183	0.999956	17777	0	-4.1134
CLEC2B	5	0.0081909	0.032356	0.73684	778	5	-6.8024	0.99181	0.99183	0.999956	17775	0	-6.8024
SLC8A3	11	0.0082122	0.032428	0.73684	781	6	-5.5789	0.90835	0.91173	0.999956	16159	2	-5.5789
EID2	5	0.0082135	0.032431	0.73684	782	1	0.62783	0.32772	0.53944	0.999956	9610	3	0.62783
HDDC3	5	0.0082187	0.032447	0.73684	784	3	-1.8736	0.78088	0.83727	0.999956	14845	1	-1.8736
C1QL2	5	0.0082187	0.032447	0.73684	785	3	-7.7154	0.53297	0.68839	0.999956	12191	2	-7.7154
SOCS7	5	0.0082187	0.032447	0.73684	783	3	-1.7401	0.9331	0.93423	0.999956	16562	0	-1.7401
PPCS	8	0.0082213	0.032456	0.73684	786	7	-3.5676	0.13507	0.2949	0.996208	5319	1	-3.5676
CCDC146	5	0.0082256	0.032472	0.73684	788	4	-7.6738	0.86696	0.88216	0.999956	15644	1	-7.6738
SYNPO2L	5	0.0082256	0.032472	0.73684	787	4	-7.7443	0.6333	0.76334	0.999956	13528	1	-7.7443
AKR1E2	5	0.0082383	0.032522	0.73684	789	4	-6.7746	0.93205	0.93318	0.999956	16535	0	-6.7746
DYDC1	5	0.008256	0.032587	0.73684	790	5	-4.8759	0.99174	0.99176	0.999956	17774	0	-4.8759
NFKBIE	5	0.0082792	0.032662	0.73684	791	5	-4.4305	0.99172	0.99174	0.999956	17773	0	-4.4305
PANK4	5	0.0082884	0.032696	0.73684	792	3	-5.3507	0.68981	0.80174	0.999956	14213	1	-5.3507
SLC45A2	5	0.0082957	0.032723	0.73684	793	2	0.35173	0.33528	0.54626	0.999956	9758	2	0.35173
COL9A2	5	0.0082962	0.032726	0.73684	794	2	-0.036735	0.038157	0.11277	0.952704	2128	2	-0.036735
GPX4	5	0.0082962	0.032726	0.73684	795	2	0.83419	0.24411	0.43825	0.999956	7810	3	0.83419
ABHD17A	3	0.0083596	0.032953	0.73684	796	2	-6.5743	0.60764	0.74405	0.999956	13165	1	-6.5743
RAB5C	5	0.0083635	0.032977	0.73684	797	3	-6.4883	0.85942	0.87752	0.999956	15564	1	-6.4883
NOVA1	5	0.0083778	0.033027	0.73684	798	2	0.82665	0.015999	0.056489	0.858566	1184	3	0.82665
RTN4R	5	0.0083861	0.033055	0.73684	799	2	0.35554	0.66984	0.79202	0.999956	14028	2	0.35554
CLCN3	5	0.008399	0.033106	0.73684	802	5	-6.6063	0.9916	0.99162	0.999956	17770	0	-6.6063
PSMC4	5	0.008399	0.033106	0.73684	801	5	-6.3166	0.9916	0.99162	0.999956	17772	0	-6.3166
FTSJ3	5	0.008399	0.033106	0.73684	800	5	-5.5132	0.9916	0.99162	0.999956	17771	0	-5.5132
JUP	5	0.0084011	0.033111	0.73684	803	2	0.92126	0.2248	0.41389	0.999956	7419	3	0.92126
LAMTOR2	7	0.0084102	0.033154	0.73684	804	5	-6.4255	0.45727	0.63321	0.999956	11251	2	-6.4255
PRX	5	0.0084252	0.033216	0.73684	805	3	-5.5921	0.5747	0.7193	0.999956	12729	2	-5.5921
ERG	5	0.0084278	0.033222	0.73684	806	4	-6.1029	0.94277	0.94371	0.999956	16734	0	-6.1029
MYL5	5	0.0084553	0.033323	0.73684	807	3	-6.3958	0.81783	0.85469	0.999956	15148	1	-6.3958
ST6GAL2	5	0.0084615	0.033343	0.73684	809	3	-6.561	0.6259	0.75768	0.999956	13419	2	-6.561
IQCF5	5	0.0084615	0.033343	0.73684	808	4	-6.561	0.85139	0.87284	0.999956	15483	1	-6.561
NGEF	5	0.0084873	0.033435	0.73684	810	3	-0.91064	0.93227	0.9334	0.999956	16543	0	-0.91064
HIPK4	5	0.0085158	0.033534	0.73684	811	3	-4.1475	0.96549	0.96591	0.999956	17162	0	-4.1475
FLNB	5	0.0085158	0.033534	0.73684	812	3	-6.7271	0.38453	0.58122	0.999956	10363	1	-6.7271
RGS20	5	0.0085308	0.033593	0.73684	813	3	-6.605	0.09186	0.23223	0.975817	4284	2	-6.605
CYP46A1	5	0.008542	0.033637	0.73684	814	2	-0.48097	0.26467	0.4637	0.999956	8260	1	-0.48097
GPR65	5	0.0085965	0.033818	0.73684	815	5	-4.7679	0.9914	0.99142	0.999956	17762	0	-4.7679
CCT4	5	0.0085965	0.033818	0.73684	819	5	-3.9901	0.9914	0.99142	0.999956	17764	0	-3.9901
NUPL2	5	0.0085965	0.033818	0.73684	816	5	-5.6211	0.9914	0.99142	0.999956	17765	0	-5.6211
ERCC3	5	0.0085965	0.033818	0.73684	818	5	-5.4677	0.9914	0.99142	0.999956	17763	0	-5.4677
NDUFB5	5	0.0085965	0.033818	0.73684	817	5	-4.6087	0.9914	0.99142	0.999956	17766	0	-4.6087
LIPN	5	0.0086036	0.033838	0.73684	820	4	-6.8206	0.95631	0.95691	0.999956	16994	0	-6.8206
SERPINB10	5	0.0086982	0.034181	0.73684	821	3	-7.5669	0.33679	0.54733	0.999956	9775	2	-7.5669
SPPL2C	5	0.0087301	0.034295	0.73684	823	4	-6.5521	0.79153	0.84204	0.999956	14935	1	-6.5521
COL4A4	5	0.0087301	0.034295	0.73684	822	3	-6.5521	0.62167	0.75459	0.999956	13362	1	-6.5521
RPS6KL1	5	0.0087301	0.034295	0.73684	824	3	-6.5521	0.86299	0.8797	0.999956	15604	1	-6.5521
TNFAIP2	5	0.008761	0.034409	0.73684	825	3	-1.0864	0.6378	0.76685	0.999956	13591	1	-1.0864
GPT2	5	0.0087871	0.034507	0.73684	827	4	-6.7723	0.94926	0.95	0.999956	16872	0	-6.7723
GAB1	5	0.0087871	0.034507	0.73684	828	4	-6.8563	0.96163	0.96206	0.999956	17092	0	-6.8563
DNAJC22	5	0.0087871	0.034507	0.73684	826	4	-6.7932	0.87518	0.88745	0.999956	15739	1	-6.7932
SERTAD3	5	0.0087971	0.034544	0.73684	831	5	-6.3166	0.9912	0.99122	0.999956	17760	0	-6.3166
HNRNPU	5	0.0087971	0.034544	0.73684	830	5	-4.3819	0.9912	0.99122	0.999956	17761	0	-4.3819
C14orf39	5	0.0087971	0.034544	0.73684	829	5	-5.6001	0.9912	0.99122	0.999956	17759	0	-5.6001
COL27A1	5	0.0088049	0.034577	0.73684	832	3	-7.7251	0.11048	0.25996	0.985546	4748	2	-7.7251
SLITRK6	5	0.0088049	0.034577	0.73684	833	4	-7.7251	0.062771	0.16979	0.971382	3147	1	-7.7251
C16orf3	5	0.0088157	0.034608	0.73684	834	1	0.015148	0.70137	0.80571	0.999956	14296	1	0.015148
AP1M2	5	0.0088516	0.034769	0.73684	836	4	-5.2961	0.74645	0.82265	0.999956	14592	1	-5.2961
KCNK15	5	0.0088516	0.034769	0.73684	835	2	0.40449	0.14537	0.30909	0.996208	5579	2	0.40449
ARPP21	8	0.0088611	0.034807	0.73684	837	5	-4.7507	0.67232	0.79395	0.999956	14062	3	-4.7507
CLK3	5	0.0088695	0.034841	0.73684	838	5	-5.6535	0.98521	0.98525	0.999956	17601	0	-5.6535
SFSWAP	5	0.0088705	0.034845	0.73684	839	3	-4.7293	0.13344	0.2926	0.996208	5277	1	-4.7293
CTF1	5	0.0088746	0.034857	0.73684	840	3	-5.6033	0.13732	0.29802	0.996208	5377	2	-5.6033
FAM104A	5	0.008901	0.034955	0.73684	841	4	-7.2142	0.88166	0.89182	0.999956	15821	1	-7.2142
TATDN1	5	0.0089202	0.035014	0.73684	842	5	-4.7293	0.99108	0.9911	0.999956	17758	0	-4.7293
MAB21L1	5	0.0089252	0.035038	0.73684	843	3	-0.72119	0.43595	0.6179	0.999956	10983	1	-0.72119
ZNF750	5	0.0089567	0.035147	0.73684	844	3	-6.3294	0.89883	0.90425	0.999956	16038	1	-6.3294
IFT88	5	0.0089638	0.035172	0.73684	845	4	-6.7253	0.94496	0.94584	0.999956	16769	0	-6.7253
TLE3	5	0.0089799	0.035233	0.73684	846	2	-0.4249	0.60052	0.73863	0.999956	13055	2	-0.4249
BRIP1	5	0.0090084	0.035325	0.73684	848	5	-6.5086	0.99099	0.99101	0.999956	17755	0	-6.5086
PCDHB14	5	0.0090084	0.035325	0.73684	850	5	-5.3472	0.99099	0.99101	0.999956	17753	0	-5.3472
LIN28B	5	0.0090084	0.035325	0.73684	849	5	-5.5132	0.99099	0.99101	0.999956	17756	0	-5.5132
ZNF669	5	0.0090084	0.035325	0.73684	847	5	-4.9768	0.99099	0.99101	0.999956	17757	0	-4.9768
IFI44L	5	0.0090084	0.035325	0.73684	851	5	-6.5637	0.99099	0.99101	0.999956	17754	0	-6.5637
FAM149A	5	0.0090346	0.035419	0.73684	852	3	-1.0815	0.95324	0.95395	0.999956	16939	0	-1.0815
ZNF804B	5	0.0090431	0.035447	0.73684	853	4	-5.6451	0.93664	0.93776	0.999956	16632	0	-5.6451
NABP1	7	0.0090888	0.035614	0.73684	854	5	-6.1354	0.24114	0.43454	0.999956	7750	2	-6.1354
KATNA1	5	0.0091005	0.035652	0.73684	855	5	-6.4043	0.9909	0.99092	0.999956	17752	0	-6.4043
DMRTC1B	2	0.0091167	0.03571	0.73684	856	2	-7.4041	0.99088	0.9909	0.999956	17751	0	-7.4041
MB21D2	5	0.0091184	0.035716	0.73684	857	2	0.32935	0.10496	0.25208	0.982225	4619	2	0.32935
FAM159A	5	0.0091281	0.035753	0.73684	859	4	-5.7183	0.97973	0.97978	0.999956	17405	0	-5.7183
SCFD2	5	0.0091281	0.035753	0.73684	858	4	-6.1945	0.9689	0.96926	0.999956	17223	0	-6.1945
ATP6V0D1	5	0.0091442	0.035817	0.73684	860	5	-3.9896	0.99086	0.99088	0.999956	17750	0	-3.9896
PURG	5	0.0091622	0.035887	0.73684	861	4	-5.0992	0.65726	0.78213	0.999956	13861	1	-5.0992
COX6A1	5	0.0091987	0.03602	0.73684	862	4	-5.9613	0.92429	0.92566	0.999956	16416	1	-5.9613
MLF2	5	0.0092184	0.036083	0.73684	865	3	-6.348	0.89789	0.90353	0.999956	16021	1	-6.348
LSR	5	0.0092184	0.036083	0.73684	864	4	-7.7105	0.8475	0.87056	0.999956	15440	1	-7.7105
DOCK5	5	0.0092184	0.036083	0.73684	866	3	-6.3747	0.7312	0.81669	0.999956	14492	1	-6.3747
TTC23L	5	0.0092184	0.036083	0.73684	863	3	-6.656	0.11098	0.26067	0.985546	4761	2	-6.656
KIF2A	5	0.0092212	0.036093	0.73684	870	5	-6.0951	0.99078	0.99081	0.999956	17746	0	-6.0951
ATP6V0C	5	0.0092212	0.036093	0.73684	871	5	-4.227	0.99078	0.99081	0.999956	17745	0	-4.227
SUCLA2	5	0.0092212	0.036093	0.73684	869	5	-4.3323	0.99078	0.99081	0.999956	17747	0	-4.3323
TP53BP1	5	0.0092212	0.036093	0.73684	868	5	-6.2375	0.99078	0.99081	0.999956	17748	0	-6.2375
YEATS4	5	0.0092212	0.036093	0.73684	867	5	-4.5224	0.99078	0.99081	0.999956	17749	0	-4.5224
C1orf50	5	0.0092261	0.036108	0.73684	873	3	-5.2803	0.84813	0.87095	0.999956	15449	1	-5.2803
ZIC1	5	0.0092261	0.036108	0.73684	872	2	-0.34002	0.63117	0.7617	0.999956	13504	2	-0.34002
MEGF6	5	0.0092532	0.036207	0.73684	874	2	0.47811	0.60196	0.73974	0.999956	13078	2	0.47811
ZNF8	5	0.009299	0.036372	0.73684	879	4	-6.7174	0.94477	0.94565	0.999956	16764	0	-6.7174
PLAUR	5	0.009299	0.036372	0.73684	877	4	-6.469	0.87389	0.88661	0.999956	15727	1	-6.469
CCNE1	5	0.009299	0.036372	0.73684	878	4	-7.1363	0.93856	0.93959	0.999956	16669	0	-7.1363
TMEM63B	5	0.009299	0.036372	0.73684	876	4	-6.7174	0.96467	0.96512	0.999956	17146	0	-6.7174
MVB12B	5	0.009299	0.036372	0.73684	875	4	-6.8386	0.58554	0.72738	0.999956	12868	1	-6.8386
ZNF562	6	0.0093324	0.036508	0.73684	880	5	-5.7994	0.9887	0.98874	0.999956	17674	0	-5.7994
GLB1L3	5	0.0093509	0.03657	0.73684	881	4	-5.6618	0.58505	0.72702	0.999956	12859	1	-5.6618
ZFAND4	5	0.0093629	0.036614	0.73684	882	2	0.44767	0.19602	0.37706	0.999956	6761	2	0.44767
SSX7	3	0.0093945	0.036717	0.73684	883	3	-7.288	0.99061	0.99063	0.999956	17744	0	-7.288
PTPRR	5	0.0094034	0.036746	0.73684	884	3	-6.5295	0.97039	0.97067	0.999956	17242	0	-6.5295
ZNF667	5	0.0094048	0.036751	0.73684	885	3	-7.3268	0.23209	0.42298	0.999956	7572	2	-7.3268
ATP5O	5	0.0094273	0.036829	0.73684	892	5	-4.2806	0.99057	0.99061	0.999956	17738	0	-4.2806
GDPD3	5	0.0094273	0.036829	0.73684	889	5	-6.6477	0.99057	0.99061	0.999956	17739	0	-6.6477
MFAP1	5	0.0094273	0.036829	0.73684	886	5	-5.3219	0.99057	0.99061	0.999956	17741	0	-5.3219
CD300LD	5	0.0094273	0.036829	0.73684	890	5	-5.1444	0.99057	0.99061	0.999956	17743	0	-5.1444
AARS	5	0.0094273	0.036829	0.73684	891	5	-3.6258	0.99057	0.99061	0.999956	17742	0	-3.6258
TMEM167A	5	0.0094273	0.036829	0.73684	888	5	-4.5662	0.99057	0.99061	0.999956	17737	0	-4.5662
PTPN23	5	0.0094273	0.036829	0.73684	887	5	-5.585	0.99057	0.99061	0.999956	17740	0	-5.585
ADCK2	5	0.009445	0.036897	0.73684	893	2	-0.7732	0.30924	0.51773	0.999956	9221	2	-0.7732
NGFR	5	0.0094774	0.037021	0.73684	894	3	-6.7838	0.71904	0.81217	0.999956	14410	1	-6.7838
DNAJC11	5	0.0095168	0.037162	0.73684	895	5	-5.2937	0.99048	0.99052	0.999956	17735	0	-5.2937
FRMD1	5	0.009527	0.037199	0.73684	896	3	-6.192	0.97966	0.97972	0.999956	17402	0	-6.192
C16orf11	5	0.0095319	0.037216	0.73684	898	3	-7.1217	0.43971	0.62058	0.999956	11021	2	-7.1217
IQSEC2	5	0.0095319	0.037216	0.73684	897	3	-4.8759	0.81615	0.85385	0.999956	15130	1	-4.8759
IFNGR1	5	0.0095735	0.037374	0.73684	899	5	-5.4677	0.99043	0.99046	0.999956	17734	0	-5.4677
C19orf33	5	0.0095766	0.037386	0.73684	900	3	-7.2584	0.56763	0.71405	0.999956	12636	1	-7.2584
C12orf61	5	0.0096086	0.037496	0.73684	901	2	0.89226	0.20729	0.39156	0.999956	7026	3	0.89226
GAPVD1	5	0.009618	0.037527	0.73684	903	4	-6.6685	0.86758	0.88256	0.999956	15653	1	-6.6685
RUNX1	5	0.009618	0.037527	0.73684	902	3	-7.6958	0.18744	0.36583	0.999946	6580	2	-7.6958
BCAS4	5	0.009618	0.037527	0.73684	905	3	-6.5386	0.89517	0.90147	0.999956	15984	1	-6.5386
SPATA9	5	0.009618	0.037527	0.73684	904	4	-7.2366	0.81636	0.85397	0.999956	15135	1	-7.2366
ZNF384	5	0.0096364	0.037595	0.73684	906	3	-6.4277	0.25362	0.45016	0.999956	8017	2	-6.4277
MTMR14	5	0.0096471	0.037627	0.73684	907	5	-7.0769	0.98792	0.98797	0.999956	17652	0	-7.0769
NMI	5	0.009679	0.037739	0.73684	913	5	-5.6535	0.99032	0.99035	0.999956	17729	0	-5.6535
AURKB	5	0.009679	0.037739	0.73684	908	5	-5.7407	0.99032	0.99035	0.999956	17728	0	-5.7407
IGBP1	5	0.009679	0.037739	0.73684	912	5	-4.5224	0.99032	0.99035	0.999956	17730	0	-4.5224
RAB28	5	0.009679	0.037739	0.73684	909	5	-5.7597	0.99032	0.99035	0.999956	17727	0	-5.7597
GNAT3	5	0.009679	0.037739	0.73684	910	5	-5.5132	0.99032	0.99035	0.999956	17731	0	-5.5132
DLD	5	0.009679	0.037739	0.73684	911	5	-4.8406	0.99032	0.99035	0.999956	17732	0	-4.8406
TRPM8	5	0.0096816	0.03775	0.73684	915	4	-6.6978	0.60231	0.74	0.999956	13084	1	-6.6978
TMEM40	5	0.0096816	0.03775	0.73684	914	4	-6.6978	0.8695	0.88381	0.999956	15670	1	-6.6978
ADAMTSL5	5	0.0096887	0.037776	0.73684	916	3	-6.5203	0.76331	0.82954	0.999956	14721	1	-6.5203
EPM2A	5	0.0097185	0.037878	0.73684	917	3	-6.4745	0.59887	0.73739	0.999956	13037	2	-6.4745
GSKIP	5	0.0097185	0.037878	0.73684	918	2	-0.7732	0.53993	0.69348	0.999956	12275	2	-0.7732
QSER1	5	0.0097743	0.038073	0.73684	920	3	-5.3955	0.10349	0.25	0.980982	4582	2	-5.3955
UROS	5	0.0097743	0.038073	0.73684	919	3	-6.5295	0.97114	0.97138	0.999956	17258	0	-6.5295
PPP1R3B	5	0.0097793	0.038095	0.73684	921	4	-5.5072	0.80879	0.85019	0.999956	15062	1	-5.5072
RCAN3	10	0.0097965	0.038168	0.73684	922	8	-5.1253	0.18543	0.36324	0.999946	6526	1	-5.1253
EFNB3	5	0.0098005	0.038185	0.73684	923	4	-0.87931	0.18463	0.36217	0.999946	6502	1	-0.87931
ASB2	5	0.0098275	0.038275	0.73684	924	3	-3.5023	0.46697	0.64024	0.999956	11364	1	-3.5023
RNF11	5	0.0098447	0.03834	0.73684	925	5	-6.5637	0.99016	0.99017	0.999956	17726	0	-6.5637
EPGN	7	0.0098666	0.038419	0.73684	926	6	-5.8342	0.073906	0.19429	0.975817	3560	1	-5.8342
DOT1L	5	0.0098955	0.038526	0.73684	928	2	-0.55488	0.41407	0.60233	0.999956	10721	2	-0.55488
IDI2	5	0.0098955	0.038526	0.73684	927	3	-7.6354	0.61166	0.74701	0.999956	13220	1	-7.6354
LOXL1	5	0.0099099	0.038579	0.73684	929	2	0.092714	0.42573	0.61059	0.999956	10868	2	0.092714
DDR2	5	0.0099499	0.03872	0.73684	931	3	-7.6859	0.39153	0.58619	0.999956	10447	2	-7.6859
HHATL	5	0.0099499	0.03872	0.73684	930	3	-7.6859	0.83555	0.8638	0.999956	15322	1	-7.6859
XRCC4	5	0.0099614	0.038767	0.73684	935	5	-5.9033	0.99004	0.99005	0.999956	17722	0	-5.9033
EFTUD2	5	0.0099614	0.038767	0.73684	933	5	-5.2698	0.99004	0.99005	0.999956	17725	0	-5.2698
CUL3	5	0.0099614	0.038767	0.73684	934	5	-5.188	0.99004	0.99005	0.999956	17721	0	-5.188
GCK	5	0.0099614	0.038767	0.73684	932	5	-5.0403	0.99004	0.99005	0.999956	17724	0	-5.0403
CCNYL1	5	0.0099614	0.038767	0.73684	936	5	-5.3721	0.99004	0.99005	0.999956	17723	0	-5.3721
SLC25A35	5	0.0099646	0.038779	0.73684	937	2	0.092602	0.18659	0.36472	0.999946	6559	2	0.092602
CTRB2	5	0.010003	0.038914	0.73684	938	2	0.83216	0.23478	0.42648	0.999956	7617	3	0.83216
NCCRP1	5	0.010037	0.039032	0.73684	939	3	-6.5111	0.85883	0.8772	0.999956	15558	1	-6.5111
LATS2	5	0.010037	0.039032	0.73684	940	3	-6.5111	0.84969	0.87185	0.999956	15463	1	-6.5111
MYO1A	5	0.010049	0.039077	0.73684	943	4	-6.2067	0.96484	0.96529	0.999956	17151	0	-6.2067
FCHSD1	5	0.010049	0.039077	0.73684	942	4	-6.9257	0.94172	0.94264	0.999956	16719	0	-6.9257
OTOL1	5	0.010049	0.039077	0.73684	941	4	-7.0163	0.89865	0.90413	0.999956	16032	1	-7.0163
PHOX2A	5	0.010068	0.03915	0.73684	946	3	-5.2961	0.34516	0.55328	0.999956	9865	2	-5.2961
TBC1D20	5	0.010068	0.03915	0.73684	947	4	-5.9537	0.97629	0.97642	0.999956	17352	0	-5.9537
SDCBP2	5	0.010068	0.03915	0.73684	944	4	-6.0846	0.97252	0.97271	0.999956	17284	0	-6.0846
APH1B	5	0.010068	0.03915	0.73684	945	4	-6.053	0.97731	0.97739	0.999956	17367	0	-6.053
GPRASP2	5	0.010074	0.039171	0.73684	948	2	0.074563	0.6037	0.74108	0.999956	13108	2	0.074563
CPD	5	0.010127	0.039361	0.73684	949	4	-6.5852	0.71436	0.81042	0.999956	14374	1	-6.5852
GSPT2	5	0.010129	0.039369	0.73684	951	3	-5.7615	0.695	0.80349	0.999956	14251	1	-5.7615
TLX3	5	0.010129	0.039369	0.73684	952	3	-7.2362	0.6703	0.79237	0.999956	14034	2	-7.2362
PRAP1	5	0.010129	0.039367	0.73684	950	2	-0.16484	0.46503	0.63883	0.999956	11342	2	-0.16484
C6orf15	5	0.010129	0.039369	0.73684	953	3	-7.6019	0.29022	0.495	0.999956	8812	1	-7.6019
ZNF239	5	0.010151	0.039449	0.73684	954	5	-6.5637	0.98985	0.98986	0.999956	17720	0	-6.5637
SLITRK5	5	0.010173	0.039531	0.73684	955	4	-6.4513	0.96257	0.96303	0.999956	17117	0	-6.4513
ADCY1	5	0.010183	0.039564	0.73684	956	2	0.18799	0.66092	0.78494	0.999956	13904	2	0.18799
PRSS57	5	0.010196	0.039609	0.73684	957	3	-3.8771	0.81184	0.8517	0.999956	15087	1	-3.8771
EPDR1	12	0.010205	0.039637	0.73684	958	6	-0.28234	0.14743	0.31192	0.996208	5633	4	-0.28234
NTHL1	5	0.010232	0.039735	0.73684	959	3	-5.0147	0.12787	0.28478	0.996208	5142	2	-5.0147
RPA1	5	0.010235	0.039746	0.73684	962	5	-4.053	0.98977	0.98978	0.999956	17719	0	-4.053
SMG6	5	0.010235	0.039746	0.73684	961	5	-4.3615	0.98977	0.98978	0.999956	17717	0	-4.3615
FASN	5	0.010235	0.039746	0.73684	963	5	-5.3156	0.98977	0.98978	0.999956	17716	0	-5.3156
POLR3G	5	0.010235	0.039746	0.73684	960	5	-3.9901	0.98977	0.98978	0.999956	17718	0	-3.9901
TMEM256	5	0.010275	0.039903	0.73684	966	2	-0.055695	0.6128	0.74786	0.999956	13235	1	-0.055695
S1PR5	5	0.010275	0.039903	0.73684	965	4	-7.2418	0.94951	0.95024	0.999956	16875	0	-7.2418
RABEPK	5	0.010275	0.039903	0.73684	964	4	-6.4859	0.94812	0.94884	0.999956	16841	0	-6.4859
VWA5A	5	0.010293	0.039968	0.73684	967	2	1.6456	0.048964	0.13843	0.965715	2572	3	1.6456
OAS2	6	0.010307	0.040031	0.73684	968	3	-2.9881	0.24268	0.43646	0.999956	7784	2	-2.9881
ZNF860	5	0.01031	0.040038	0.73684	969	4	-5.9947	0.98351	0.98357	0.999956	17560	0	-5.9947
ATG2B	5	0.010338	0.040135	0.73684	970	3	-6.4745	0.45317	0.63032	0.999956	11201	1	-6.4745
PCDH9	5	0.010338	0.040135	0.73684	971	4	-6.093	0.9782	0.97828	0.999956	17383	0	-6.093
FLYWCH1	5	0.010347	0.040164	0.73684	972	1	0.52885	0.12488	0.28046	0.993716	5081	2	0.52885
RBP5	5	0.010397	0.040356	0.73684	973	4	-6.8728	0.98011	0.9802	0.999956	17416	0	-6.8728
PPAPDC3	5	0.010401	0.040368	0.73684	974	3	-1.5544	0.15445	0.32158	0.997128	5803	2	-1.5544
SPINK5	5	0.010409	0.040392	0.73684	975	5	-5.4906	0.98959	0.9896	0.999956	17714	0	-5.4906
HLA-DRB5	3	0.01041	0.040393	0.73684	976	3	-7.058	0.98959	0.9896	0.999956	17713	0	-7.058
CDKN2B	6	0.010417	0.040423	0.73684	977	5	-6.1315	0.95626	0.95686	0.999956	16992	1	-6.1315
SMC5	5	0.010419	0.040428	0.73684	978	5	-5.0403	0.98958	0.98959	0.999956	17712	0	-5.0403
PPP1R3C	5	0.010429	0.040464	0.73684	979	3	-0.87232	0.81914	0.85533	0.999956	15169	1	-0.87232
GNG13	3	0.010431	0.040468	0.73684	980	2	-7.2193	0.63049	0.76119	0.999956	13489	1	-7.2193
SNAP29	5	0.010437	0.040487	0.73684	981	4	-6.0361	0.72512	0.81441	0.999956	14452	1	-6.0361
GSG1	5	0.010481	0.040648	0.73684	983	3	-0.96578	0.42694	0.61148	0.999956	10877	2	-0.96578
KRT85	5	0.010481	0.040648	0.73684	982	2	0.11054	0.57677	0.72086	0.999956	12755	2	0.11054
SEH1L	5	0.010516	0.040779	0.73684	991	5	-3.9901	0.98948	0.9895	0.999956	17707	0	-3.9901
ESPL1	5	0.010516	0.040779	0.73684	992	5	-3.7827	0.98948	0.9895	0.999956	17706	0	-3.7827
CCDC109B	5	0.010516	0.040779	0.73684	990	5	-5.5354	0.98948	0.9895	0.999956	17708	0	-5.5354
CAB39	5	0.010516	0.040779	0.73684	986	5	-4.6902	0.98948	0.9895	0.999956	17705	0	-4.6902
ANKRD34B	5	0.010516	0.040779	0.73684	989	5	-5.4677	0.98948	0.9895	0.999956	17702	0	-5.4677
KCNH1	5	0.010516	0.040779	0.73684	994	4	-7.1908	0.10501	0.25215	0.982225	4621	1	-7.1908
PCBD2	5	0.010516	0.040779	0.73684	987	5	-4.1842	0.98948	0.9895	0.999956	17711	0	-4.1842
UMPS	5	0.010516	0.040779	0.73684	988	5	-4.6087	0.98948	0.9895	0.999956	17704	0	-4.6087
P2RY10	5	0.010516	0.040779	0.73684	984	5	-6.8296	0.98948	0.9895	0.999956	17703	0	-6.8296
DDB1	5	0.010516	0.040779	0.73684	985	5	-3.8552	0.98948	0.9895	0.999956	17710	0	-3.8552
KANSL2	5	0.010516	0.040779	0.73684	993	5	-5.8861	0.98948	0.9895	0.999956	17709	0	-5.8861
SETDB2	5	0.010575	0.040994	0.73684	997	4	-6.6477	0.046859	0.13344	0.965715	2480	1	-6.6477
SCN1A	5	0.010575	0.040994	0.73684	1001	4	-6.6477	0.12866	0.28587	0.996208	5156	1	-6.6477
C19orf48	5	0.010575	0.040994	0.73684	998	4	-6.6477	0.93966	0.94064	0.999956	16684	0	-6.6477
CDC25A	5	0.010575	0.040994	0.73684	1000	4	-6.6477	0.14064	0.30261	0.996208	5467	1	-6.6477
GPR85	5	0.010575	0.040994	0.73684	999	4	-6.6477	0.21047	0.39566	0.999956	7095	1	-6.6477
NLRP7	5	0.010575	0.040994	0.73684	996	4	-6.6477	0.73931	0.81977	0.999956	14551	1	-6.6477
ZFYVE9	5	0.010575	0.040994	0.73684	995	4	-6.3807	0.087932	0.22406	0.975817	4116	1	-6.3807
COL4A1	5	0.010577	0.041003	0.73684	1002	3	-5.5547	0.84052	0.86655	0.999956	15369	1	-5.5547
TRMT10C	5	0.010626	0.041188	0.73684	1003	5	-5.0106	0.98937	0.98939	0.999956	17701	0	-5.0106
NDUFV2	5	0.010732	0.041563	0.73684	1004	5	-4.7293	0.98927	0.98929	0.999956	17700	0	-4.7293
GORASP1	5	0.010775	0.041732	0.73684	1005	4	-5.9157	0.22887	0.41896	0.999956	7513	1	-5.9157
CDH16	5	0.010778	0.041742	0.73684	1007	4	-6.6375	0.96862	0.96897	0.999956	17216	0	-6.6375
NEGR1	5	0.010778	0.041742	0.73684	1008	4	-6.324	0.962	0.96247	0.999956	17098	0	-6.324
FAM193B	5	0.010778	0.041742	0.73684	1006	4	-6.697	0.74735	0.82302	0.999956	14598	1	-6.697
CIDEA	5	0.010785	0.041767	0.73684	1009	3	-1.5846	0.76618	0.83077	0.999956	14745	1	-1.5846
PLEKHJ1	5	0.010816	0.041876	0.73684	1011	3	-6.8364	0.2812	0.48404	0.999956	8623	2	-6.8364
PROC	5	0.010816	0.041876	0.73684	1010	3	-6.0338	0.83494	0.86346	0.999956	15316	1	-6.0338
CLPTM1	5	0.010839	0.041949	0.73684	1012	3	-2.1282	0.20901	0.39379	0.999956	7060	2	-2.1282
PSMB2	5	0.010852	0.041989	0.73684	1013	5	-5.513	0.98915	0.98919	0.999956	17697	0	-5.513
FAM72D	5	0.010852	0.041989	0.73684	1015	5	-5.3721	0.98915	0.98919	0.999956	17696	0	-5.3721
SNRPD2	5	0.010852	0.041989	0.73684	1016	5	-4.227	0.98915	0.98919	0.999956	17694	0	-4.227
OCIAD1	5	0.010852	0.041989	0.73684	1018	5	-6.7932	0.98915	0.98919	0.999956	17695	0	-6.7932
NUP214	5	0.010852	0.041989	0.73684	1017	5	-3.9901	0.98915	0.98919	0.999956	17698	0	-3.9901
SELK	5	0.010852	0.041989	0.73684	1014	5	-5.2284	0.98915	0.98919	0.999956	17699	0	-5.2284
CA13	5	0.010874	0.042077	0.73684	1020	2	-0.31445	0.91266	0.91537	0.999956	16230	1	-0.31445
LPAR5	5	0.010874	0.042077	0.73684	1019	3	-6.034	0.60608	0.74289	0.999956	13136	2	-6.034
JAKMIP2	5	0.010876	0.042087	0.73684	1021	4	-6.4594	0.91316	0.91577	0.999956	16240	1	-6.4594
HRH3	5	0.010894	0.042143	0.73684	1023	4	-6.7746	0.97225	0.97245	0.999956	17278	0	-6.7746
PLIN3	5	0.010894	0.042141	0.73684	1022	2	1.0224	0.14634	0.31039	0.996208	5607	3	1.0224
RNF103	5	0.010922	0.042238	0.73684	1024	4	-5.0984	0.87578	0.88786	0.999956	15748	1	-5.0984
NUDT16	7	0.010942	0.042316	0.73684	1025	2	0.47975	0.36267	0.56586	0.999956	10083	3	0.47975
MYL1	5	0.010954	0.042362	0.73684	1026	4	-6.9503	0.69577	0.80376	0.999956	14261	1	-6.9503
IZUMO4	5	0.010957	0.042371	0.73684	1027	4	-7.6507	0.21457	0.40095	0.999956	7175	1	-7.6507
GPR75-ASB3	2	0.010981	0.042455	0.73684	1028	2	-7.708	0.98902	0.98906	0.999956	17693	0	-7.708
ATF5	5	0.011003	0.042527	0.73684	1029	3	-5.6001	0.63577	0.76527	0.999956	13563	1	-5.6001
DPPA2	5	0.011007	0.042538	0.73684	1031	2	0.12595	0.89746	0.90321	0.999956	16015	1	0.12595
LMBR1	5	0.011007	0.042538	0.73684	1030	2	-0.7732	0.8739	0.88662	0.999956	15728	1	-0.7732
ZNF780B	5	0.011028	0.042614	0.73684	1032	5	-5.7349	0.98897	0.98902	0.999956	17692	0	-5.7349
BNIP3L	5	0.011038	0.042643	0.73684	1033	5	-6.4859	0.98896	0.98901	0.999956	17691	0	-6.4859
TCHP	5	0.011106	0.042888	0.73684	1034	5	-6.6063	0.98889	0.98893	0.999956	17690	0	-6.6063
PIP5K1C	5	0.011123	0.042958	0.73684	1035	2	1.0793	0.16511	0.33611	0.999626	6046	3	1.0793
ZNF850	5	0.011127	0.042971	0.73684	1036	5	-5.8861	0.98887	0.98891	0.999956	17689	0	-5.8861
TM9SF4	5	0.011145	0.043033	0.73684	1039	4	-6.6168	0.4876	0.65501	0.999956	11627	1	-6.6168
KPNA1	5	0.011145	0.043033	0.73684	1040	4	-7.1143	0.74027	0.82017	0.999956	14555	1	-7.1143
CD40	5	0.011145	0.043033	0.73684	1038	4	-6.6168	0.9642	0.96467	0.999956	17139	0	-6.6168
HR	5	0.011145	0.043033	0.73684	1037	4	-6.6168	0.32773	0.53947	0.999956	9613	1	-6.6168
BCL6	5	0.011151	0.043051	0.73684	1041	3	-5.9276	0.96964	0.96994	0.999956	17232	0	-5.9276
KRT77	5	0.011165	0.0431	0.73684	1042	4	-7.6456	0.94754	0.94831	0.999956	16826	0	-7.6456
INPP5A	5	0.011167	0.043108	0.73684	1043	3	-2.1054	0.59014	0.73083	0.999956	12932	2	-2.1054
SH2D3A	5	0.011175	0.043137	0.73684	1044	2	-0.7732	0.52392	0.68171	0.999956	12069	2	-0.7732
TSPYL4	5	0.011222	0.043291	0.73684	1045	2	1.8328	0.032173	0.098061	0.936823	1881	3	1.8328
SNPH	5	0.01123	0.043321	0.73684	1046	3	-6.342	0.74843	0.82345	0.999956	14612	1	-6.342
ATP5A1	5	0.011257	0.043399	0.73684	1058	5	-4.3822	0.98874	0.98879	0.999956	17684	0	-4.3822
DYNC1I2	5	0.011257	0.043399	0.73684	1050	5	-4.1134	0.98874	0.98879	0.999956	17681	0	-4.1134
NEK5	5	0.011257	0.043399	0.73684	1051	5	-5.8861	0.98874	0.98879	0.999956	17683	0	-5.8861
SPRYD4	5	0.011257	0.043399	0.73684	1049	5	-5.934	0.98874	0.98879	0.999956	17687	0	-5.934
ANKRD13C	5	0.011257	0.043399	0.73684	1057	5	-5.6797	0.98874	0.98879	0.999956	17685	0	-5.6797
C21orf59	5	0.011257	0.043399	0.73684	1060	5	-6.3546	0.98874	0.98879	0.999956	17675	0	-6.3546
SKP1	5	0.011257	0.043399	0.73684	1047	5	-4.1875	0.98874	0.98879	0.999956	17678	0	-4.1875
EIF1	5	0.011257	0.043399	0.73684	1059	5	-5.9033	0.98874	0.98879	0.999956	17677	0	-5.9033
NRBP1	5	0.011257	0.043399	0.73684	1048	5	-4.0671	0.98874	0.98879	0.999956	17686	0	-4.0671
POLD1	5	0.011257	0.043399	0.73684	1056	5	-2.7382	0.98874	0.98879	0.999956	17682	0	-2.7382
DEFB129	5	0.011257	0.043399	0.73684	1054	5	-4.3323	0.98874	0.98879	0.999956	17676	0	-4.3323
SDAD1	5	0.011257	0.043399	0.73684	1055	5	-4.3323	0.98874	0.98879	0.999956	17679	0	-4.3323
NDUFB9	5	0.011257	0.043399	0.73684	1052	5	-4.8045	0.98874	0.98879	0.999956	17688	0	-4.8045
MED20	5	0.011257	0.043399	0.73684	1053	5	-4.5662	0.98874	0.98879	0.999956	17680	0	-4.5662
SLC26A6	5	0.011281	0.043491	0.73684	1061	3	-5.6961	0.96019	0.96065	0.999956	17068	0	-5.6961
NTSR1	5	0.011304	0.043567	0.73684	1062	2	1.1336	0.17263	0.34628	0.999946	6230	3	1.1336
KCNJ6	5	0.011317	0.043618	0.73684	1064	4	-5.9332	0.18102	0.3575	0.999946	6404	1	-5.9332
OTUB2	5	0.011317	0.043618	0.73684	1063	3	-7.0228	0.10228	0.2483	0.980982	4551	1	-7.0228
SDR42E1	5	0.011329	0.043662	0.73684	1065	4	-7.4312	0.2651	0.46424	0.999956	8267	1	-7.4312
ANKRD52	5	0.011329	0.043662	0.73684	1067	4	-7.2991	0.92484	0.92618	0.999956	16425	1	-7.2991
GRK4	5	0.011329	0.043662	0.73684	1066	4	-6.8826	0.23489	0.42662	0.999956	7620	1	-6.8826
NEURL1	5	0.01134	0.043697	0.73684	1068	2	1.6347	0.063729	0.17189	0.971382	3182	3	1.6347
TINAG	5	0.011381	0.043841	0.738119	1069	5	-6.4594	0.98862	0.98866	0.999956	17673	0	-6.4594
CDYL2	5	0.011385	0.043855	0.738119	1070	1	1.2644	0.0268	0.08473	0.921644	1655	3	1.2644
ORMDL1	5	0.01141	0.043947	0.738973	1071	5	-6.2907	0.98859	0.98863	0.999956	17672	0	-6.2907
RS1	5	0.011468	0.044177	0.741453	1073	2	1.7993	0.04367	0.12595	0.96272	2354	3	1.7993
SPEM1	5	0.011468	0.044177	0.741453	1072	3	-1.3642	0.56193	0.70985	0.999956	12559	2	-1.3642
C6orf141	5	0.011513	0.044325	0.741985	1074	3	-7.6354	0.35298	0.55893	0.999956	9962	1	-7.6354
HAS3	5	0.011536	0.044408	0.741985	1075	4	-6.5958	0.96302	0.96347	0.999956	17124	0	-6.5958
SRPX2	5	0.011541	0.044424	0.741985	1076	2	0.067523	0.66164	0.78548	0.999956	13917	1	0.067523
SCN3B	5	0.011541	0.044424	0.741985	1077	2	-0.7732	0.3005	0.50734	0.999956	9028	1	-0.7732
GNA11	5	0.011549	0.044453	0.741985	1078	3	-5.305	0.12649	0.28273	0.995778	5113	1	-5.305
NSUN6	5	0.011596	0.044626	0.741985	1079	5	-5.1594	0.9884	0.98846	0.999956	17671	0	-5.1594
STAT5A	5	0.011604	0.044657	0.741985	1080	3	-7.2549	0.56222	0.71008	0.999956	12564	2	-7.2549
STPG1	5	0.011621	0.044727	0.741985	1081	5	-5.347	0.98838	0.98843	0.999956	17670	0	-5.347
KCNAB1	5	0.011632	0.044766	0.741985	1082	5	-6.2101	0.98837	0.98842	0.999956	17669	0	-6.2101
CACNB3	5	0.011662	0.044868	0.741985	1083	4	-5.0435	0.5736	0.71847	0.999956	12717	1	-5.0435
FOXA3	5	0.011688	0.044967	0.741985	1084	4	-7.2108	0.88798	0.89621	0.999956	15897	1	-7.2108
MDH1B	5	0.011713	0.04507	0.741985	1087	3	-6.086	0.10374	0.25037	0.980982	4590	2	-6.086
ROGDI	5	0.011713	0.04507	0.741985	1085	3	-6.6179	0.49626	0.66138	0.999956	11739	1	-6.6179
DUSP27	5	0.011713	0.04507	0.741985	1086	5	-6.6136	0.98542	0.98544	0.999956	17605	0	-6.6136
EPS8L1	5	0.01174	0.045176	0.741985	1088	2	-0.52729	0.51065	0.67188	0.999956	11911	1	-0.52729
ZNF551	5	0.01175	0.045217	0.741985	1089	4	-7.5006	0.31825	0.5283	0.999956	9406	1	-7.5006
PFAS	5	0.011776	0.045301	0.741985	1091	3	-3.9896	0.1357	0.29575	0.996208	5339	1	-3.9896
CSGALNACT1	5	0.011776	0.045301	0.741985	1090	2	0.038257	0.19927	0.38128	0.999956	6837	2	0.038257
CCDC172	5	0.011796	0.045362	0.741985	1096	5	-4.3323	0.9882	0.98826	0.999956	17658	0	-4.3323
PEX3	5	0.011796	0.045362	0.741985	1093	5	-5.7532	0.9882	0.98826	0.999956	17661	0	-5.7532
SARS	5	0.011796	0.045362	0.741985	1101	5	-1.9397	0.9882	0.98826	0.999956	17663	0	-1.9397
SLC25A26	5	0.011796	0.045362	0.741985	1098	5	-2.5761	0.9882	0.98826	0.999956	17667	0	-2.5761
VPS72	5	0.011796	0.045362	0.741985	1094	5	-6.342	0.9882	0.98826	0.999956	17665	0	-6.342
PSMC2	5	0.011796	0.045362	0.741985	1097	5	-3.5405	0.9882	0.98826	0.999956	17666	0	-3.5405
EIF3B	5	0.011796	0.045362	0.741985	1092	5	-5.1307	0.9882	0.98826	0.999956	17659	0	-5.1307
RPF2	5	0.011796	0.045362	0.741985	1099	5	-2.1844	0.9882	0.98826	0.999956	17662	0	-2.1844
SNX16	5	0.011796	0.045362	0.741985	1095	5	-5.5573	0.9882	0.98826	0.999956	17660	0	-5.5573
SLMO2	5	0.011796	0.045362	0.741985	1100	5	-2.7382	0.9882	0.98826	0.999956	17664	0	-2.7382
FHOD1	5	0.011843	0.045506	0.74231	1103	2	-0.17001	0.48606	0.65389	0.999956	11606	2	-0.17001
LASP1	5	0.011843	0.045506	0.74231	1102	3	-5.2158	0.20149	0.38417	0.999956	6888	2	-5.2158
KIF6	5	0.011843	0.045506	0.74231	1104	2	2.2001	0.016543	0.057913	0.863374	1208	3	2.2001
SLC4A2	5	0.011874	0.045621	0.74352	1105	3	-0.80221	0.54926	0.70036	0.999956	12400	1	-0.80221
ELAVL4	5	0.011932	0.045851	0.744578	1106	3	-3.9901	0.039783	0.11666	0.957164	2195	2	-3.9901
YWHAE	4	0.011977	0.046004	0.744578	1107	4	-5.9079	0.98802	0.98808	0.999956	17657	0	-5.9079
POU1F1	5	0.011981	0.046014	0.744578	1108	4	-6.5745	0.71894	0.81212	0.999956	14407	1	-6.5745
OTUD6B	5	0.011983	0.046024	0.744578	1109	5	-4.561	0.98802	0.98807	0.999956	17656	0	-4.561
PHLDA2	5	0.012009	0.046114	0.744578	1110	2	0.93028	0.21253	0.39835	0.999956	7137	3	0.93028
CAMK2B	5	0.012011	0.046122	0.744578	1111	3	-6.4546	0.15548	0.32292	0.997498	5830	2	-6.4546
CRTAP	5	0.012013	0.04613	0.744578	1112	3	-3.3538	0.052204	0.14594	0.965715	2707	2	-3.3538
CYP1A1	5	0.012013	0.04613	0.744578	1113	1	0.6533	0.15481	0.32205	0.997128	5813	3	0.6533
ACVR1C	5	0.01203	0.046196	0.744578	1114	3	-6.5992	0.03855	0.11372	0.952704	2146	2	-6.5992
MRAS	8	0.012051	0.046269	0.744578	1115	6	-6.0565	0.53499	0.68988	0.999956	12212	2	-6.0565
ABCA12	5	0.012057	0.046292	0.744578	1116	5	-5.2507	0.98794	0.988	0.999956	17654	0	-5.2507
SIX4	5	0.01207	0.046336	0.744578	1117	5	-2.3019	0.98793	0.98799	0.999956	17653	0	-2.3019
IGFBP2	5	0.012084	0.046385	0.744578	1119	3	-0.81679	0.83461	0.8633	0.999956	15311	1	-0.81679
HIVEP3	5	0.012084	0.046385	0.744578	1120	3	-3.5405	0.8936	0.9003	0.999956	15962	1	-3.5405
ZNF621	5	0.012084	0.046385	0.744578	1118	2	0.29009	0.93074	0.9319	0.999956	16512	0	0.29009
SMIM22	5	0.012095	0.046422	0.744578	1121	1	0.63839	0.11079	0.2604	0.985546	4756	3	0.63839
KPNB1	5	0.012105	0.046451	0.744578	1122	5	-3.5405	0.98789	0.98795	0.999956	17651	0	-3.5405
MAGEA10	5	0.012106	0.046453	0.744578	1123	4	-6.1862	0.93841	0.93944	0.999956	16668	0	-6.1862
CLDN2	5	0.012113	0.046472	0.744578	1124	4	-5.9815	0.55124	0.70183	0.999956	12426	1	-5.9815
C2CD4B	5	0.01215	0.046599	0.74465	1125	1	0.53503	0.64541	0.77278	0.999956	13692	2	0.53503
UPK1A	5	0.012201	0.046771	0.74465	1128	4	-7.0769	0.9185	0.92042	0.999956	16326	1	-7.0769
TFG	5	0.012201	0.046771	0.74465	1127	4	-6.5637	0.21847	0.4059	0.999956	7266	1	-6.5637
MRGBP	5	0.012201	0.046771	0.74465	1129	4	-6.5637	0.49569	0.66094	0.999956	11729	1	-6.5637
CDH18	5	0.012201	0.046771	0.74465	1126	4	-6.6222	0.060885	0.1656	0.967663	3073	1	-6.6222
CRYGB	5	0.012204	0.046783	0.74465	1130	2	-0.14522	0.17847	0.35408	0.999946	6357	2	-0.14522
ELOVL3	5	0.01223	0.046866	0.74465	1131	3	-6.4498	0.36653	0.56848	0.999956	10131	1	-6.4498
OPN1LW	2	0.012275	0.047027	0.74465	1132	2	-6.349	0.98772	0.98778	0.999956	17650	0	-6.349
MCF2	5	0.012284	0.047053	0.74465	1133	5	-6.5745	0.98772	0.98778	0.999956	17649	0	-6.5745
CCDC8	5	0.012305	0.047129	0.74465	1134	2	-0.49216	0.89352	0.90024	0.999956	15960	1	-0.49216
ACYP1	5	0.012315	0.04716	0.74465	1135	5	-6.3916	0.98769	0.98774	0.999956	17648	0	-6.3916
KDM4A	5	0.012329	0.047211	0.74465	1136	3	-6.5566	0.1239	0.27904	0.993716	5050	2	-6.5566
LDHD	5	0.012329	0.047211	0.74465	1137	3	-7.1675	0.47078	0.64301	0.999956	11425	2	-7.1675
KCNK17	5	0.012341	0.04726	0.74465	1138	2	0.61493	0.30622	0.51413	0.999956	9148	3	0.61493
FAM124B	5	0.012366	0.047345	0.74465	1140	3	-1.0245	0.5422	0.69517	0.999956	12305	1	-1.0245
NEU2	5	0.012366	0.047345	0.74465	1139	2	0.67018	0.04314	0.12471	0.96272	2328	3	0.67018
DSC1	5	0.012366	0.047345	0.74465	1141	3	-4.6402	0.14799	0.31272	0.996208	5647	2	-4.6402
ZNF799	2	0.012398	0.047454	0.74465	1142	2	-7.166	0.9876	0.98765	0.999956	17647	0	-7.166
NUFIP2	5	0.012416	0.047513	0.74465	1143	4	-7.5286	0.18142	0.35805	0.999946	6417	1	-7.5286
FAM43A	5	0.012423	0.04754	0.74465	1144	1	-0.094766	0.5869	0.72838	0.999956	12888	1	-0.094766
HRH4	5	0.012443	0.047618	0.74465	1147	5	-6.7839	0.98756	0.9876	0.999956	17641	0	-6.7839
PSMB4	5	0.012443	0.047618	0.74465	1145	5	-4.7293	0.98756	0.9876	0.999956	17642	0	-4.7293
PTCD2	5	0.012443	0.047618	0.74465	1146	5	-4.092	0.98756	0.9876	0.999956	17646	0	-4.092
NUDT21	5	0.012443	0.047618	0.74465	1149	5	-3.8506	0.98756	0.9876	0.999956	17643	0	-3.8506
GTF2B	5	0.012443	0.047618	0.74465	1151	5	-3.5405	0.98756	0.9876	0.999956	17640	0	-3.5405
RLIM	5	0.012443	0.047618	0.74465	1150	5	-6.7367	0.98756	0.9876	0.999956	17644	0	-6.7367
VNN2	5	0.012443	0.047618	0.74465	1148	5	-4.8406	0.98756	0.9876	0.999956	17645	0	-4.8406
STATH	3	0.012448	0.047634	0.74465	1152	3	-6.6579	0.98755	0.9876	0.999956	17639	0	-6.6579
TMEM145	5	0.012477	0.047738	0.745627	1153	3	-5.3599	0.76978	0.83231	0.999956	14768	1	-5.3599
FGFR1OP2	9	0.012513	0.047857	0.746061	1154	7	-5.0403	0.82104	0.85631	0.999956	15188	1	-5.0403
GJC1	5	0.012517	0.047869	0.746061	1155	5	-6.5528	0.98597	0.98598	0.999956	17615	0	-6.5528
MPG	5	0.012532	0.047922	0.746061	1156	2	0.40952	0.38762	0.58342	0.999956	10402	2	0.40952
RAB27B	5	0.012535	0.047931	0.746061	1157	4	-4.9861	0.60247	0.74013	0.999956	13090	1	-4.9861
PPP1R8	15	0.012627	0.048254	0.748611	1158	11	-4.8045	0.02092	0.069447	0.890789	1404	3	-4.8045
LRFN2	5	0.012637	0.048285	0.748611	1159	4	-6.5419	0.90905	0.91229	0.999956	16173	1	-6.5419
TNFSF18	5	0.012637	0.048285	0.748611	1161	4	-6.8024	0.2122	0.39792	0.999956	7127	1	-6.8024
APAF1	5	0.012637	0.048285	0.748611	1160	4	-6.5852	0.98005	0.98013	0.999956	17412	0	-6.5852
CLCN2	5	0.012641	0.048303	0.748611	1162	3	-1.4891	0.97328	0.97346	0.999956	17304	0	-1.4891
CSMD2	5	0.012656	0.048352	0.748734	1163	4	-3.4821	0.4195	0.60621	0.999956	10794	1	-3.4821
CTSV	5	0.012704	0.048519	0.749077	1165	4	-6.799	0.8428	0.8679	0.999956	15391	1	-6.799
MMP1	5	0.012704	0.048519	0.749077	1164	3	-7.3086	0.46932	0.64194	0.999956	11404	2	-7.3086
SLC5A10	5	0.012707	0.04853	0.749077	1166	2	-0.47271	0.030516	0.094025	0.936823	1797	2	-0.47271
IL7	7	0.01271	0.048541	0.749077	1167	6	-5.6211	0.12871	0.28594	0.996208	5158	1	-5.6211
SHPK	5	0.01275	0.048676	0.749202	1168	3	-5.035	0.80731	0.84947	0.999956	15048	1	-5.035
DCAF4	5	0.012759	0.048712	0.749202	1169	5	-4.4305	0.98724	0.98727	0.999956	17636	0	-4.4305
NANOG	3	0.012766	0.048737	0.749202	1170	3	-6.851	0.97092	0.97118	0.999956	17255	0	-6.851
CDA	5	0.012771	0.048755	0.749202	1171	3	-5.2381	0.81652	0.85404	0.999956	15136	1	-5.2381
CYP19A1	5	0.01279	0.048823	0.749202	1173	3	-6.4353	0.83772	0.86501	0.999956	15347	1	-6.4353
GYPC	8	0.01279	0.048823	0.749202	1172	7	-3.2613	0.818	0.85477	0.999956	15150	1	-3.2613
EPX	5	0.012802	0.04887	0.749202	1174	3	-7.0386	0.89525	0.90153	0.999956	15986	1	-7.0386
ICAM5	5	0.012805	0.048882	0.749202	1175	2	0.17437	0.43417	0.61665	0.999956	10960	2	0.17437
NPL	5	0.012849	0.049038	0.749707	1176	4	-6.1877	0.71296	0.80992	0.999956	14366	1	-6.1877
GFPT2	5	0.012859	0.049075	0.749707	1177	1	0.29673	0.91899	0.92083	0.999956	16332	1	0.29673
CITED4	5	0.01286	0.049079	0.749707	1178	2	-0.7732	0.8872	0.89567	0.999956	15885	1	-0.7732
RCBTB2	5	0.012888	0.04917	0.749707	1179	4	-5.8981	0.74531	0.82219	0.999956	14584	1	-5.8981
NIN	5	0.012899	0.049201	0.749707	1180	4	-7.5989	0.78685	0.83992	0.999956	14890	1	-7.5989
TRAF2	5	0.012934	0.049316	0.749707	1181	2	1.2819	0.12314	0.27796	0.993716	5032	3	1.2819
ARHGAP4	5	0.012941	0.049339	0.749707	1182	2	-0.24926	0.17598	0.35073	0.999946	6307	2	-0.24926
PFN1	5	0.012976	0.04946	0.749707	1183	4	-7.015	0.036416	0.10855	0.947761	2061	1	-7.015
BEST2	5	0.012978	0.049467	0.749707	1184	2	-0.18629	0.56938	0.71534	0.999956	12665	2	-0.18629
C7orf66	5	0.012987	0.049495	0.749707	1185	3	-6.4304	0.031384	0.096137	0.936823	1842	2	-6.4304
HK1	5	0.013011	0.049575	0.749707	1186	3	-5.0409	0.83327	0.86258	0.999956	15299	1	-5.0409
EXOC1	5	0.013022	0.049623	0.749707	1187	5	-4.9439	0.98698	0.98698	0.999956	17634	0	-4.9439
NINL	5	0.013077	0.04981	0.749707	1190	2	-0.21395	0.52035	0.67899	0.999956	12032	2	-0.21395
CLDN24	2	0.013077	0.049809	0.749707	1189	2	-8.0781	0.98692	0.98693	0.999956	17632	0	-8.0781
IFNA10	2	0.013077	0.049809	0.749707	1188	2	-7.5701	0.98692	0.98693	0.999956	17633	0	-7.5701
SBK2	5	0.0131	0.049883	0.749707	1191	3	-5.4655	0.49591	0.6611	0.999956	11734	2	-5.4655
VSIG4	5	0.0131	0.049883	0.749707	1192	3	-7.5936	0.56402	0.71139	0.999956	12584	2	-7.5936
PCGF5	5	0.013107	0.049903	0.749707	1194	4	-7.3707	0.95864	0.95916	0.999956	17039	0	-7.3707
LYZL4	5	0.013107	0.049903	0.749707	1193	4	-6.4594	0.96524	0.96565	0.999956	17159	0	-6.4594
CXCR4	5	0.013107	0.049903	0.749707	1195	4	-7.092	0.89194	0.89907	0.999956	15945	1	-7.092
GTF2H2C	4	0.013111	0.049919	0.749707	1196	4	-5.1877	0.98689	0.98689	0.999956	17631	0	-5.1877
EDC3	5	0.013159	0.050098	0.749707	1197	3	-5.2172	0.72329	0.81371	0.999956	14440	1	-5.2172
HAPLN3	5	0.013159	0.050098	0.749707	1198	2	1.015	0.1871	0.3654	0.999946	6569	3	1.015
OSER1	5	0.013181	0.050174	0.749707	1199	3	-6.5958	0.56384	0.71126	0.999956	12583	1	-6.5958
SCPEP1	5	0.013181	0.050174	0.749707	1200	3	-4.3822	0.60753	0.74397	0.999956	13161	1	-4.3822
DCK	5	0.013226	0.050332	0.749707	1201	4	-6.2092	0.91172	0.91456	0.999956	16213	1	-6.2092
MVB12A	5	0.013226	0.050332	0.749707	1202	4	-7.1436	0.97502	0.97518	0.999956	17333	0	-7.1436
LECT1	5	0.013272	0.050505	0.749707	1203	3	-5.3432	0.44682	0.62567	0.999956	11109	2	-5.3432
TUBA1B	4	0.013302	0.050605	0.749707	1204	4	-5.8783	0.9867	0.9867	0.999956	17628	0	-5.8783
PSMD14	5	0.013323	0.050675	0.749707	1211	5	-4.1134	0.98668	0.98668	0.999956	17625	0	-4.1134
ZNF790	5	0.013323	0.050675	0.749707	1209	5	-5.243	0.98668	0.98668	0.999956	17624	0	-5.243
OGT	5	0.013323	0.050675	0.749707	1210	5	-4.3323	0.98668	0.98668	0.999956	17621	0	-4.3323
LUC7L3	5	0.013323	0.050675	0.749707	1207	5	-4.6087	0.98668	0.98668	0.999956	17626	0	-4.6087
MCM7	5	0.013323	0.050675	0.749707	1206	5	-5.0711	0.98668	0.98668	0.999956	17627	0	-5.0711
MGAT4C	5	0.013323	0.050675	0.749707	1208	5	-6.6477	0.98668	0.98668	0.999956	17622	0	-6.6477
ATP6V1A	5	0.013323	0.050675	0.749707	1205	5	-4.1875	0.98668	0.98668	0.999956	17623	0	-4.1875
ADAT1	5	0.013326	0.050682	0.749707	1213	3	-4.9768	0.74825	0.82337	0.999956	14609	1	-4.9768
MCU	5	0.013326	0.050682	0.749707	1212	2	0.95382	0.21929	0.40694	0.999956	7285	3	0.95382
ACVR2B	5	0.01337	0.05084	0.749707	1214	3	-6.1797	0.41996	0.60653	0.999956	10799	2	-6.1797
NSMF	5	0.013383	0.050889	0.749707	1215	3	-5.8529	0.74884	0.8236	0.999956	14614	1	-5.8529
ASF1B	5	0.013396	0.050935	0.749707	1216	5	-7.1792	0.98624	0.98624	0.999956	17617	0	-7.1792
FAM9A	5	0.013412	0.050981	0.749707	1217	5	-6.3449	0.98659	0.98659	0.999956	17620	0	-6.3449
NKIRAS2	7	0.013431	0.051051	0.749707	1218	4	-5.8511	0.76243	0.82918	0.999956	14714	2	-5.8511
FBXW10	7	0.013444	0.051092	0.749707	1219	3	0.38906	0.60744	0.74389	0.999956	13159	2	0.38906
GABBR2	5	0.013445	0.051095	0.749707	1220	3	-5.072	0.54767	0.69918	0.999956	12376	2	-5.072
KRT16	4	0.013447	0.051106	0.749707	1221	1	-0.090102	0.44847	0.62687	0.999956	11137	1	-0.090102
KLF16	5	0.013448	0.051109	0.749707	1224	3	-3.5868	0.97752	0.9776	0.999956	17372	0	-3.5868
CPNE5	5	0.013448	0.051109	0.749707	1222	4	-5.1593	0.16057	0.3299	0.999385	5944	1	-5.1593
CYP2C19	5	0.013448	0.051109	0.749707	1223	4	-5.8943	0.60534	0.7423	0.999956	13128	1	-5.8943
FRMD3	15	0.013454	0.051134	0.749707	1225	10	-5.9062	0.13207	0.2907	0.996208	5245	4	-5.9062
CPEB3	5	0.013459	0.051151	0.749707	1227	3	-4.8759	0.2501	0.44572	0.999956	7933	2	-4.8759
C18orf63	5	0.013459	0.051151	0.749707	1228	2	0.11574	0.11132	0.26115	0.985728	4770	2	0.11574
CYP4A22	5	0.013459	0.051151	0.749707	1226	3	-5.4045	0.63917	0.76788	0.999956	13607	1	-5.4045
WDR13	5	0.01349	0.051238	0.749707	1230	2	-0.62824	0.96187	0.96232	0.999956	17095	0	-0.62824
CDH15	5	0.01349	0.051238	0.749707	1229	4	-5.7727	0.80018	0.84607	0.999956	14997	1	-5.7727
HLA-DRA	5	0.0135	0.051272	0.749707	1231	5	-7.0769	0.9865	0.98651	0.999956	17619	0	-7.0769
CXorf65	5	0.013505	0.051288	0.749707	1232	3	-5.2219	0.6059	0.74275	0.999956	13134	2	-5.2219
GPR64	5	0.013521	0.051341	0.749878	1233	4	-6.6978	0.97108	0.97133	0.999956	17256	0	-6.6978
ILVBL	5	0.013561	0.05148	0.751116	1234	2	1.0051	0.1879	0.36644	0.999946	6591	3	1.0051
MLLT4	5	0.013568	0.051509	0.751116	1235	3	-4.6232	0.23902	0.43187	0.999956	7706	1	-4.6232
SH3TC2	5	0.013617	0.051695	0.753216	1236	2	1.4461	0.098798	0.24318	0.980593	4464	3	1.4461
CST3	5	0.013655	0.051805	0.753897	1237	2	0.82692	0.23713	0.42951	0.999956	7656	3	0.82692
OSBPL2	5	0.013673	0.051873	0.753897	1238	4	-5.5587	0.94711	0.94788	0.999956	16812	0	-5.5587
WWC3	5	0.013677	0.051891	0.753897	1239	3	-6.9084	0.41784	0.60503	0.999956	10768	1	-6.9084
DEPDC1	5	0.013707	0.051985	0.753897	1240	5	-3.7827	0.98629	0.98629	0.999956	17618	0	-3.7827
SLC26A11	5	0.013713	0.052003	0.753897	1241	3	-6.4107	0.88946	0.89726	0.999956	15913	1	-6.4107
PCDHAC2	5	0.013727	0.052035	0.753897	1243	2	0.7217	0.28527	0.48896	0.999956	8705	3	0.7217
DHRS3	5	0.013727	0.052035	0.753897	1242	3	-5.6451	0.66597	0.78892	0.999956	13970	2	-5.6451
TRIM36	9	0.013744	0.0521	0.75398	1244	6	-6.2759	0.13613	0.29636	0.996208	5348	3	-6.2759
SETX	5	0.013778	0.052208	0.75398	1247	4	-5.5588	0.93957	0.94056	0.999956	16681	0	-5.5588
DDN	5	0.013778	0.052208	0.75398	1245	4	-6.4859	0.95762	0.95816	0.999956	17017	0	-6.4859
HNRNPH3	5	0.013778	0.052208	0.75398	1246	4	-7.1363	0.31296	0.5221	0.999956	9300	1	-7.1363
MTMR2	5	0.013814	0.052333	0.754841	1248	4	-4.9439	0.3893	0.58457	0.999956	10424	1	-4.9439
C12orf77	5	0.013819	0.052351	0.754841	1249	4	-7.5723	0.84826	0.87103	0.999956	15451	1	-7.5723
CHD7	5	0.01384	0.052436	0.755002	1250	4	-6.3293	0.85089	0.87254	0.999956	15479	1	-6.3293
EXD2	5	0.013893	0.052628	0.755002	1251	2	0.66333	0.29618	0.50211	0.999956	8930	3	0.66333
FBXL8	5	0.013893	0.052628	0.755002	1252	3	-1.4718	0.11237	0.26261	0.986355	4791	2	-1.4718
ICAM2	5	0.013895	0.052638	0.755002	1253	2	1.2232	0.15853	0.32705	0.998005	5901	3	1.2232
ZNF512B	5	0.0139	0.052656	0.755002	1254	3	-6.4058	0.57931	0.7227	0.999956	12787	2	-6.4058
SERINC2	5	0.0139	0.052656	0.755002	1256	3	-6.4058	0.95755	0.95809	0.999956	17016	0	-6.4058
GOLGA3	5	0.0139	0.052656	0.755002	1255	4	-6.4058	0.95715	0.95767	0.999956	17008	0	-6.4058
CRYAA	5	0.01395	0.052831	0.756906	1257	3	-6.109	0.70597	0.80737	0.999956	14323	1	-6.109
SLC45A3	5	0.013981	0.052949	0.757996	1258	2	0.041834	0.075109	0.19687	0.975817	3609	2	0.041834
CAMP	5	0.014013	0.05306	0.758975	1259	3	-7.5669	0.11924	0.27242	0.989315	4959	1	-7.5669
PLAC8L1	5	0.014029	0.053113	0.759119	1260	4	-6.4745	0.59792	0.73669	0.999956	13025	1	-6.4745
PKIB	6	0.01405	0.053187	0.759119	1261	4	-4.4208	0.41532	0.60322	0.999956	10735	2	-4.4208
SAFB2	5	0.014059	0.053217	0.759119	1262	3	-3.5405	0.52355	0.68141	0.999956	12064	2	-3.5405
SAT2	5	0.014065	0.053238	0.759119	1263	5	-4.5662	0.98593	0.98595	0.999956	17614	0	-4.5662
CIR1	5	0.014087	0.053306	0.759482	1264	4	-6.4008	0.51585	0.67568	0.999956	11974	1	-6.4008
TRPV1	5	0.014113	0.053393	0.759659	1265	1	0.81946	0.2693	0.46944	0.999956	8379	3	0.81946
CXCL10	4	0.014165	0.053579	0.759659	1266	4	-6.7824	0.98584	0.98585	0.999956	17613	0	-6.7824
XIRP1	5	0.014168	0.053587	0.759659	1267	2	-0.5265	0.69647	0.80401	0.999956	14265	1	-0.5265
SERPINA6	5	0.014168	0.053588	0.759659	1268	2	0.82427	0.058629	0.16049	0.967663	2984	3	0.82427
TNFSF10	6	0.01417	0.053598	0.759659	1269	3	-1.973	0.17594	0.35067	0.999946	6304	3	-1.973
TRPM6	5	0.014181	0.053636	0.759659	1270	4	-7.2815	0.83511	0.86356	0.999956	15320	1	-7.2815
CDCA7L	5	0.014189	0.053667	0.759659	1271	5	-7.0463	0.98581	0.98583	0.999956	17612	0	-7.0463
PPP1R16A	5	0.014199	0.053699	0.759659	1272	3	-7.5615	0.50087	0.66473	0.999956	11798	2	-7.5615
NDST4	5	0.014222	0.053784	0.759659	1273	4	-7.0258	0.94881	0.94952	0.999956	16858	0	-7.0258
DOK1	5	0.014256	0.053907	0.759659	1274	3	-5.7269	0.10327	0.24967	0.980982	4577	2	-5.7269
PIFO	5	0.014259	0.053914	0.759659	1275	5	-4.3323	0.98574	0.98577	0.999956	17611	0	-4.3323
CMTR2	5	0.014274	0.053964	0.759659	1276	5	-5.7597	0.98573	0.98575	0.999956	17610	0	-5.7597
CRX	5	0.014275	0.053969	0.759659	1278	4	-6.4859	0.89478	0.90119	0.999956	15979	1	-6.4859
ALAD	5	0.014275	0.053969	0.759659	1279	4	-6.4629	0.12758	0.28432	0.996208	5136	1	-6.4629
TEF	5	0.014275	0.053969	0.759659	1277	4	-6.4629	0.036524	0.10882	0.947851	2067	1	-6.4629
HIST2H3C	2	0.014291	0.054032	0.759659	1280	1	-3.3777	0.56076	0.70899	0.999956	12539	1	-3.3777
MRS2	5	0.014292	0.054035	0.759659	1281	5	-4.6501	0.98571	0.98572	0.999956	17609	0	-4.6501
GPR4	5	0.014317	0.054109	0.760094	1282	3	-6.688	0.45705	0.63306	0.999956	11250	2	-6.688
ACACB	5	0.014367	0.054286	0.760624	1284	2	0.32377	0.36254	0.56576	0.999956	10080	2	0.32377
PLEKHD1	5	0.014367	0.054286	0.760624	1283	2	0.77649	0.26923	0.46936	0.999956	8378	3	0.77649
ZNF157	5	0.014386	0.054356	0.760624	1285	2	-0.58338	0.90119	0.90604	0.999956	16068	1	-0.58338
COPG1	5	0.014386	0.054357	0.760624	1286	5	-5.3966	0.98561	0.98563	0.999956	17608	0	-5.3966
RPS6KA3	5	0.014398	0.054389	0.760624	1287	4	-5.3979	0.96155	0.96199	0.999956	17090	0	-5.3979
UBD	5	0.014401	0.0544	0.760624	1288	5	-5.4078	0.9856	0.98562	0.999956	17607	0	-5.4078
PCCB	5	0.014416	0.054449	0.760729	1289	5	-6.9911	0.98558	0.9856	0.999956	17606	0	-6.9911
KANK1	5	0.014439	0.054529	0.761252	1290	3	-4.8317	0.19789	0.37952	0.999956	6812	1	-4.8317
IL13RA2	5	0.014452	0.054586	0.761452	1291	4	-6.4513	0.97695	0.97704	0.999956	17363	0	-6.4513
PABPN1L	5	0.014495	0.054725	0.762135	1292	2	-0.22855	0.94904	0.94976	0.999956	16863	0	-0.22855
ZNF329	5	0.014498	0.054738	0.762135	1293	3	-5.8251	0.18032	0.35656	0.999946	6393	2	-5.8251
TP53I13	5	0.014504	0.054762	0.762135	1294	4	-7.0706	0.12589	0.28189	0.994865	5102	1	-7.0706
NBEAL2	5	0.014549	0.054919	0.763741	1295	3	-6.1962	0.74942	0.82385	0.999956	14621	1	-6.1962
NUP107	5	0.014597	0.055085	0.764011	1296	4	-7.5506	0.98351	0.98357	0.999956	17464	0	-7.5506
CUBN	5	0.014597	0.055085	0.764011	1298	3	-6.799	0.48947	0.65634	0.999956	11649	2	-6.799
ARL8B	5	0.014597	0.055085	0.764011	1297	4	-7.5506	0.93664	0.93777	0.999956	16633	0	-7.5506
SRGAP1	5	0.014604	0.055109	0.764011	1299	4	-6.0183	0.90988	0.91297	0.999956	16190	1	-6.0183
OGFOD1	5	0.014643	0.055238	0.765213	1300	4	-7.4193	0.9695	0.96982	0.999956	17230	0	-7.4193
PRELP	5	0.014658	0.055296	0.765222	1301	2	1.4477	0.089888	0.22819	0.975817	4201	3	1.4477
GBP4	5	0.014672	0.055347	0.765222	1302	5	-6.4513	0.98533	0.98536	0.999956	17604	0	-6.4513
CD40LG	5	0.014678	0.055366	0.765222	1303	5	-4.7771	0.98532	0.98535	0.999956	17603	0	-4.7771
PRC1	5	0.014753	0.055626	0.767224	1305	4	-6.4396	0.86226	0.87926	0.999956	15593	1	-6.4396
COMMD2	5	0.014753	0.055626	0.767224	1304	4	-7.4489	0.60497	0.74203	0.999956	13124	1	-7.4489
COIL	5	0.014757	0.055639	0.767224	1306	5	-4.6269	0.98524	0.98528	0.999956	17602	0	-4.6269
R3HDM4	5	0.014822	0.055856	0.769061	1307	3	-0.98871	0.50237	0.66586	0.999956	11822	2	-0.98871
SCNN1D	5	0.014829	0.055876	0.769061	1308	4	-7.5451	0.97917	0.97924	0.999956	17397	0	-7.5451
PUS7L	6	0.014843	0.055918	0.769061	1309	5	-5.2793	0.070185	0.18615	0.975817	3420	1	-5.2793
PRSS50	5	0.01485	0.055943	0.769061	1310	5	-5.347	0.98515	0.9852	0.999956	17600	0	-5.347
FAHD1	5	0.014876	0.056033	0.769106	1311	1	0.24213	0.58344	0.72583	0.999956	12841	2	0.24213
GFOD1	11	0.014878	0.056043	0.769106	1312	5	0.10471	0.11652	0.26852	0.988327	4892	5	0.10471
COL11A1	5	0.014888	0.056074	0.769106	1313	2	-0.16655	0.85401	0.87432	0.999956	15505	1	-0.16655
MLXIPL	5	0.014955	0.056314	0.769663	1314	2	-0.14572	0.38565	0.582	0.999956	10377	2	-0.14572
C2orf61	5	0.01498	0.056395	0.769663	1315	4	-6.7367	0.97195	0.97215	0.999956	17273	0	-6.7367
CXorf57	5	0.01498	0.056395	0.769663	1317	4	-6.4277	0.14142	0.30369	0.996208	5486	1	-6.4277
DSEL	5	0.01498	0.056395	0.769663	1318	4	-6.7463	0.69361	0.80303	0.999956	14238	1	-6.7463
TMEM155	5	0.01498	0.056395	0.769663	1316	4	-6.4277	0.81203	0.85179	0.999956	15089	1	-6.4277
MYB	5	0.01498	0.056395	0.769663	1319	4	-7.3583	0.098178	0.24227	0.980593	4448	1	-7.3583
DNER	5	0.014985	0.056414	0.769663	1320	1	0.90988	0.23675	0.42902	0.999956	7647	3	0.90988
MBLAC2	5	0.015049	0.056639	0.772154	1321	3	-6.0682	0.79772	0.84492	0.999956	14982	1	-6.0682
MYCT1	5	0.015094	0.056787	0.773022	1322	2	-0.13798	0.79363	0.843	0.999956	14949	1	-0.13798
TLR6	5	0.015095	0.056789	0.773022	1323	4	-6.8998	0.92191	0.92345	0.999956	16382	1	-6.8998
TMLHE	5	0.015146	0.056951	0.773313	1324	3	-6.3489	0.087061	0.22216	0.975817	4087	1	-6.3489
RBP4	5	0.015146	0.056951	0.773313	1325	3	-5.3258	0.015257	0.054475	0.852332	1151	2	-5.3258
C20orf194	5	0.015148	0.056959	0.773313	1326	3	-5.4906	0.60374	0.7411	0.999956	13109	1	-5.4906
SPATA31A3	1	0.01518	0.057064	0.773313	1327	1	-8.7903	0.98482	0.98486	0.999956	17599	0	-8.7903
APOC1	5	0.015203	0.057143	0.773313	1328	2	0.10643	0.35789	0.56239	0.999956	10020	2	0.10643
CNTNAP2	5	0.015213	0.057175	0.773313	1329	3	-5.1847	0.50034	0.66436	0.999956	11795	2	-5.1847
CAMKK1	5	0.015234	0.05724	0.773313	1333	4	-6.4158	0.97499	0.97514	0.999956	17330	0	-6.4158
PRKACA	5	0.015234	0.05724	0.773313	1331	4	-6.4158	0.98351	0.98357	0.999956	17507	0	-6.4158
UHRF1BP1	5	0.015234	0.05724	0.773313	1332	4	-6.2583	0.95219	0.95291	0.999956	16922	0	-6.2583
CDH2	5	0.015234	0.05724	0.773313	1330	4	-6.4158	0.92909	0.93027	0.999956	16488	0	-6.4158
PLXNB2	5	0.015278	0.057391	0.773808	1334	2	-0.56185	0.26803	0.46784	0.999956	8351	1	-0.56185
TBX22	5	0.015285	0.057405	0.773808	1336	3	-5.9857	0.52871	0.68522	0.999956	12136	2	-5.9857
TRIM65	5	0.015285	0.057405	0.773808	1335	1	-0.66807	0.67322	0.79468	0.999956	14069	1	-0.66807
TUSC5	5	0.015305	0.057483	0.774205	1337	4	-6.656	0.48718	0.65471	0.999956	11622	1	-6.656
HTR1D	5	0.015314	0.05752	0.774205	1338	3	-5.0619	0.52474	0.68229	0.999956	12083	1	-5.0619
CCDC53	5	0.015373	0.057723	0.776076	1339	4	-6.4859	0.95736	0.9579	0.999956	17014	0	-6.4859
DPF1	5	0.015393	0.057789	0.776076	1340	3	-6.6477	0.47938	0.64911	0.999956	11529	1	-6.6477
WDR86	5	0.015393	0.057789	0.776076	1341	2	1.9012	0.029749	0.092153	0.936461	1770	3	1.9012
PRELID2	6	0.015433	0.057926	0.777335	1342	5	-5.744	0.44779	0.62636	0.999956	11124	1	-5.744
ARHGAP33	5	0.015475	0.05806	0.778555	1343	2	0.27695	0.67332	0.79478	0.999956	14072	2	0.27695
PCDH18	5	0.015524	0.05826	0.779457	1344	4	-6.4038	0.32978	0.54189	0.999956	9668	1	-6.4038
ANAPC13	3	0.015541	0.05832	0.779457	1345	2	-6.4464	0.51795	0.67725	0.999956	11998	1	-6.4464
OGFOD3	5	0.015541	0.05832	0.779457	1346	3	-5.447	0.0020103	0.008706	0.527903	297	2	-5.447
REC8	5	0.01555	0.058343	0.779457	1347	4	-7.5286	0.97664	0.97676	0.999956	17357	0	-7.5286
TSTA3	5	0.01555	0.058343	0.779457	1348	4	-7.5286	0.82023	0.85589	0.999956	15180	1	-7.5286
CDC42EP1	5	0.015584	0.058452	0.780325	1349	1	1.4911	0.080256	0.2078	0.975817	3819	3	1.4911
TLX1	5	0.015653	0.058699	0.78304	1350	2	0.66343	0.29326	0.49865	0.999956	8864	3	0.66343
IL18RAP	5	0.015671	0.058755	0.783215	1351	4	-6.2485	0.94675	0.94752	0.999956	16808	0	-6.2485
WHAMM	5	0.015693	0.058834	0.783683	1352	1	1.0956	0.16612	0.33751	0.999626	6069	3	1.0956
ZNF184	5	0.015749	0.059018	0.784741	1354	3	-3.1374	0.15481	0.32205	0.997128	5814	2	-3.1374
PTRF	5	0.015749	0.059018	0.784741	1353	3	-5.1596	0.81875	0.85513	0.999956	15163	1	-5.1596
PABPN1	4	0.015774	0.059101	0.784741	1355	4	-6.0605	0.98423	0.98427	0.999956	17598	0	-6.0605
SLC39A6	5	0.015788	0.059143	0.784741	1357	4	-7.5231	0.76186	0.82896	0.999956	14712	1	-7.5231
SFXN3	5	0.015788	0.059143	0.784741	1356	3	-6.3489	0.51477	0.6749	0.999956	11959	1	-6.3489
SPNS1	5	0.015801	0.059175	0.784741	1358	4	-6.8563	0.71499	0.81065	0.999956	14378	1	-6.8563
TCEB3B	5	0.015854	0.059362	0.786142	1359	2	1.1256	0.16726	0.3391	0.999626	6097	3	1.1256
GLDN	5	0.015856	0.059368	0.786142	1360	2	-0.71364	0.50241	0.66589	0.999956	11823	2	-0.71364
TMEM151B	5	0.015882	0.059453	0.786427	1361	3	-6.7271	0.5839	0.72617	0.999956	12847	2	-6.7271
SLC6A13	9	0.015889	0.059477	0.786427	1362	6	-6.1962	0.71159	0.80942	0.999956	14355	2	-6.1962
LHPP	5	0.015911	0.059542	0.786559	1363	3	-0.84225	0.37794	0.57649	0.999956	10278	2	-0.84225
C16orf89	5	0.015921	0.059574	0.786559	1364	4	-7.054	0.93808	0.93912	0.999956	16663	0	-7.054
PRKCA	5	0.015941	0.059657	0.787078	1365	4	-5.172	0.85842	0.87693	0.999956	15553	1	-5.172
DUSP15	8	0.015983	0.0598	0.787582	1366	2	-0.018101	0.4923	0.65845	0.999956	11684	3	-0.018101
TEKT5	5	0.016018	0.059931	0.787582	1368	4	-7.5175	0.9118	0.91463	0.999956	16215	1	-7.5175
MYH2	5	0.016018	0.059931	0.787582	1367	4	-7.5175	0.61447	0.74909	0.999956	13259	1	-7.5175
ALG3	5	0.016019	0.059937	0.787582	1369	2	1.5355	0.042058	0.12216	0.96093	2289	3	1.5355
INMT	5	0.016032	0.059982	0.787582	1370	2	0.32126	0.60575	0.74265	0.999956	13132	1	0.32126
PSMB5	10	0.016072	0.060126	0.787582	1371	8	-2.7401	0.99973	0.99975	0.999956	17999	0	-2.7401
TCP11L2	5	0.016073	0.060132	0.787582	1372	4	-6.2196	0.67396	0.79527	0.999956	14083	1	-6.2196
SEC24A	5	0.016073	0.060132	0.787582	1373	4	-6.3794	0.6079	0.74424	0.999956	13171	1	-6.3794
PRDX1	5	0.016073	0.060132	0.787582	1375	4	-6.9084	0.70589	0.80735	0.999956	14322	1	-6.9084
CNIH1	5	0.016073	0.060132	0.787582	1374	4	-6.668	0.84632	0.86992	0.999956	15428	1	-6.668
UBA7	5	0.016143	0.060373	0.787853	1376	4	-5.792	0.093729	0.23577	0.97675	4341	1	-5.792
PRPH2	5	0.016155	0.060423	0.787853	1378	2	0.11768	0.026908	0.084999	0.923807	1657	2	0.11768
WNT7B	5	0.016155	0.060423	0.787853	1377	1	0.72742	0.089319	0.22698	0.975817	4180	3	0.72742
ATP4A	5	0.01619	0.060537	0.787853	1380	4	-6.1563	0.79989	0.84595	0.999956	14995	1	-6.1563
C6orf52	5	0.01619	0.060537	0.787853	1379	2	0.15101	0.55668	0.70596	0.999956	12484	2	0.15101
TTC30B	5	0.016226	0.060626	0.787853	1383	4	-6.1617	0.36434	0.56696	0.999956	10106	1	-6.1617
LENG9	5	0.016226	0.060626	0.787853	1382	3	-5.4873	0.61634	0.75051	0.999956	13282	2	-5.4873
ZFHX3	5	0.016226	0.060626	0.787853	1385	4	-7.5119	0.78018	0.83694	0.999956	14839	1	-7.5119
HIP1R	5	0.016226	0.060626	0.787853	1384	4	-7.1327	0.58108	0.72406	0.999956	12807	1	-7.1327
ZBTB1	5	0.016226	0.060626	0.787853	1381	3	-5.6309	0.20941	0.39432	0.999956	7071	2	-5.6309
ALDH3A2	5	0.016259	0.060705	0.787853	1386	2	-0.65726	0.66145	0.78533	0.999956	13911	2	-0.65726
SHISA6	5	0.016264	0.060722	0.787853	1387	1	0.13557	0.89116	0.89849	0.999956	15934	1	0.13557
GSTT1	5	0.016264	0.060722	0.787853	1388	2	0.30779	0.78211	0.83781	0.999956	14858	1	0.30779
ZNF580	5	0.016334	0.060895	0.788768	1389	3	-6.3501	0.83726	0.86474	0.999956	15341	1	-6.3501
SULT1C3	5	0.016361	0.060968	0.788768	1390	4	-6.4513	0.7671	0.83117	0.999956	14753	1	-6.4513
HOXC13	5	0.016361	0.060968	0.788768	1391	4	-6.367	0.87736	0.88892	0.999956	15772	1	-6.367
FGF20	5	0.016361	0.060968	0.788768	1392	4	-6.367	0.86465	0.88074	0.999956	15618	1	-6.367
TMEM164	7	0.016383	0.061025	0.788948	1393	4	-7.1933	0.34794	0.55529	0.999956	9896	3	-7.1933
RIMBP2	5	0.0164	0.061071	0.788979	1394	2	1.62	0.054497	0.15118	0.96746	2810	3	1.62
HBE1	5	0.016423	0.061136	0.789077	1395	3	-6.0951	0.10045	0.24558	0.980982	4503	2	-6.0951
FAM120AOS	4	0.016456	0.061235	0.789077	1396	2	-0.80861	0.54656	0.69835	0.999956	12363	1	-0.80861
MAGT1	5	0.016491	0.061313	0.789077	1398	4	-7.5063	0.71205	0.80957	0.999956	14358	1	-7.5063
HOXA5	5	0.016491	0.061313	0.789077	1397	3	-6.5937	0.60428	0.74152	0.999956	13117	2	-6.5937
LTB4R2	5	0.016491	0.061313	0.789077	1399	3	-6.5249	0.15817	0.32657	0.998005	5891	1	-6.5249
NELFE	5	0.0165	0.061342	0.789077	1400	4	-6.5419	0.76903	0.83199	0.999956	14765	1	-6.5419
TOR1A	5	0.016563	0.06152	0.790544	1401	3	-4.053	0.37745	0.57613	0.999956	10273	2	-4.053
FUK	5	0.016587	0.061581	0.790544	1402	2	-0.05875	0.91435	0.91679	0.999956	16255	1	-0.05875
ITIH6	5	0.016589	0.061588	0.790544	1403	3	-5.4211	0.59533	0.73469	0.999956	12994	1	-5.4211
USP28	5	0.016645	0.061741	0.791942	1404	3	-4.3323	0.7553	0.82623	0.999956	14660	1	-4.3323
CLEC3B	5	0.016727	0.061968	0.79368	1405	2	0.015728	0.51909	0.67808	0.999956	12014	1	0.015728
RHOBTB2	5	0.016743	0.062008	0.79368	1406	3	-7.5006	0.77932	0.83655	0.999956	14832	1	-7.5006
DAK	5	0.016743	0.062008	0.79368	1407	3	-5.9375	0.46933	0.64195	0.999956	11405	1	-5.9375
CD28	9	0.016778	0.062094	0.794206	1408	7	-5.8152	0.81869	0.8551	0.999956	15161	2	-5.8152
PCDHGB7	5	0.016798	0.062153	0.794409	1409	4	-5.8943	0.52747	0.68431	0.999956	12119	1	-5.8943
GPR35	5	0.016835	0.062264	0.794702	1410	1	0.60197	0.17508	0.34954	0.999946	6284	3	0.60197
GUCY2D	5	0.016942	0.062545	0.794702	1411	2	-0.7732	0.82497	0.85829	0.999956	15216	1	-0.7732
CNPY2	5	0.016944	0.062548	0.794702	1414	4	-6.342	0.88223	0.8922	0.999956	15826	1	-6.342
CYB561	5	0.016944	0.062548	0.794702	1415	4	-7.4547	0.94585	0.94669	0.999956	16782	0	-7.4547
GJA10	5	0.016944	0.062548	0.794702	1413	4	-6.342	0.27534	0.4768	0.999956	8495	1	-6.342
MPP3	5	0.016944	0.062548	0.794702	1412	4	-6.7607	0.27585	0.4774	0.999956	8504	1	-6.7607
MATN2	5	0.016978	0.062639	0.794702	1418	3	-7.495	0.60368	0.74106	0.999956	13107	2	-7.495
BAG6	5	0.016978	0.062639	0.794702	1416	3	-7.495	0.76286	0.82935	0.999956	14717	1	-7.495
BEND4	5	0.016978	0.062639	0.794702	1417	4	-6.4642	0.29181	0.49692	0.999956	8838	1	-6.4642
PIGZ	5	0.016992	0.062672	0.794702	1419	3	-6.506	0.95928	0.95978	0.999956	17055	0	-6.506
EXPH5	5	0.016998	0.062684	0.794702	1420	2	0.71285	0.29663	0.50263	0.999956	8941	3	0.71285
LGALS7B	2	0.017015	0.062721	0.794702	1421	1	-4.5657	0.75643	0.82669	0.999956	14673	0	-4.5657
C20orf26	5	0.017045	0.062804	0.794702	1422	3	-5.412	0.76181	0.82893	0.999956	14710	1	-5.412
CHRNA3	5	0.017053	0.062827	0.794702	1423	2	0.65854	0.31386	0.52316	0.999956	9321	3	0.65854
IRAK1	5	0.017076	0.062882	0.794702	1424	2	0.52053	0.64991	0.77634	0.999956	13754	2	0.52053
CLDN16	5	0.017076	0.062882	0.794702	1425	3	-7.4133	0.33348	0.54499	0.999956	9736	2	-7.4133
TRIM11	5	0.017161	0.063111	0.794985	1426	2	0.71875	0.28773	0.49197	0.999956	8756	3	0.71875
SYNE3	5	0.017161	0.063111	0.794985	1427	1	0.52664	0.50537	0.6681	0.999956	11854	2	0.52664
SYNDIG1L	5	0.017193	0.063199	0.794985	1428	4	-6.2101	0.98003	0.98011	0.999956	17411	0	-6.2101
C3orf30	5	0.017215	0.063258	0.794985	1430	4	-6.3294	0.95636	0.95694	0.999956	16996	0	-6.3294
CPE	5	0.017215	0.063258	0.794985	1429	4	-6.3294	0.96615	0.96657	0.999956	17174	0	-6.3294
MAML1	5	0.017215	0.063258	0.794985	1432	4	-6.3294	0.91847	0.92039	0.999956	16325	1	-6.3294
RNASE1	5	0.017215	0.063258	0.794985	1433	4	-6.5958	0.81445	0.85299	0.999956	15112	1	-6.5958
MELK	5	0.017215	0.063258	0.794985	1431	4	-6.688	0.96505	0.96549	0.999956	17154	0	-6.688
CAPN15	5	0.017352	0.063607	0.795356	1434	1	1.1833	0.044845	0.12868	0.96331	2403	4	1.1833
MSL1	5	0.017355	0.063612	0.795356	1435	4	-5.7029	0.060676	0.16513	0.967663	3064	1	-5.7029
KIR2DL4	6	0.017365	0.063649	0.795356	1436	4	-5.7894	0.74827	0.82339	0.999956	14610	1	-5.7894
SMPD3	5	0.017419	0.063775	0.795356	1437	2	1.1456	0.16469	0.33553	0.999626	6039	3	1.1456
TAOK1	5	0.017465	0.063885	0.795356	1438	4	-5.792	0.86951	0.88382	0.999956	15671	1	-5.792
PROSC	5	0.017465	0.063885	0.795356	1439	3	-7.4836	0.67207	0.79376	0.999956	14059	2	-7.4836
CFP	5	0.017488	0.063938	0.795356	1442	4	-6.3166	0.92177	0.92333	0.999956	16378	1	-6.3166
FLRT3	5	0.017488	0.063938	0.795356	1441	4	-6.3166	0.82703	0.85931	0.999956	15235	1	-6.3166
EED	5	0.017488	0.063938	0.795356	1440	4	-6.3166	0.98351	0.98357	0.999956	17566	0	-6.3166
FBXL13	5	0.017516	0.064013	0.795356	1443	2	-0.068312	0.57487	0.71944	0.999956	12732	2	-0.068312
ZNF559	12	0.017538	0.064066	0.795356	1444	9	-4.7034	0.99963	0.99965	0.999956	17993	0	-4.7034
NCOA6	5	0.017542	0.064081	0.795356	1445	3	-5.9796	0.75441	0.82585	0.999956	14654	1	-5.9796
CYP4A11	3	0.017586	0.064206	0.795356	1446	3	-6.8475	0.98241	0.98253	0.999956	17441	0	-6.8475
TNK2	5	0.017596	0.064234	0.795356	1447	1	0.07991	0.89845	0.90396	0.999956	16030	1	0.07991
ZNF592	5	0.0176	0.064246	0.795356	1448	3	-7.0985	0.085933	0.21984	0.975817	4052	2	-7.0985
GABRB3	5	0.0176	0.064246	0.795356	1449	3	-7.0985	0.87359	0.88641	0.999956	15722	1	-7.0985
OXGR1	5	0.0176	0.064246	0.795356	1450	2	-0.78944	0.11583	0.26753	0.986878	4881	2	-0.78944
DDAH1	7	0.017604	0.064256	0.795356	1451	5	-6.1962	0.032377	0.098563	0.936823	1889	1	-6.1962
COMMD1	5	0.017622	0.064303	0.795356	1452	4	-6.1332	0.27862	0.48083	0.999956	8564	1	-6.1332
GRK7	5	0.017622	0.064303	0.795356	1453	4	-5.959	0.87131	0.885	0.999956	15693	1	-5.959
NT5C2	5	0.017634	0.064327	0.795356	1454	3	-6.324	0.97153	0.97175	0.999956	17265	0	-6.324
KEAP1	5	0.017678	0.064447	0.795356	1455	3	-0.90349	0.65642	0.78148	0.999956	13841	2	-0.90349
ARL6IP1	5	0.017731	0.064583	0.795356	1460	3	-7.4779	0.12921	0.28662	0.996208	5169	2	-7.4779
SKOR2	5	0.017731	0.064583	0.795356	1459	3	-7.4779	0.074342	0.19522	0.975817	3579	2	-7.4779
PCDH10	5	0.017731	0.064583	0.795356	1457	3	-7.4779	0.27351	0.47454	0.999956	8461	2	-7.4779
RASD2	5	0.017731	0.064583	0.795356	1456	3	-6.6449	0.59225	0.73244	0.999956	12956	1	-6.6449
ZNF526	5	0.017731	0.064583	0.795356	1458	3	-6.1945	0.41845	0.60547	0.999956	10777	2	-6.1945
SLC6A7	5	0.017759	0.064654	0.795356	1461	2	-0.67809	0.090949	0.2304	0.975817	4242	2	-0.67809
C17orf58	8	0.017772	0.064684	0.795356	1462	6	-5.7959	0.99235	0.9924	0.999956	17797	0	-5.7959
CEP41	9	0.017787	0.064714	0.795356	1463	7	-5.3219	0.99441	0.99444	0.999956	17853	0	-5.3219
EMP3	5	0.0178	0.064751	0.795356	1464	3	-5.1378	0.55558	0.70512	0.999956	12474	2	-5.1378
ZCCHC7	5	0.017802	0.064755	0.795356	1465	4	-6.4038	0.93751	0.9386	0.999956	16652	0	-6.4038
CPEB2	5	0.017814	0.064787	0.795356	1466	2	-0.63102	0.94395	0.94484	0.999956	16751	0	-0.63102
PPIC	5	0.017825	0.064816	0.795356	1467	4	-5.513	0.24	0.4331	0.999956	7728	1	-5.513
SNAP23	6	0.017833	0.06484	0.795356	1468	5	-6.0537	0.017825	0.0613	0.867053	1273	1	-6.0537
GGCT	11	0.017861	0.064902	0.795356	1469	6	-6.4594	0.46141	0.63628	0.999956	11301	5	-6.4594
ROM1	5	0.017868	0.064922	0.795356	1470	2	0.20857	0.38091	0.57862	0.999956	10314	1	0.20857
MINK1	5	0.017991	0.065237	0.796748	1471	3	-6.1217	0.5297	0.68592	0.999956	12147	2	-6.1217
UBE2D1	5	0.017999	0.065256	0.796748	1474	3	-7.0643	0.33616	0.54688	0.999956	9766	2	-7.0643
BRWD1	5	0.017999	0.065256	0.796748	1473	3	-7.4721	0.59624	0.73541	0.999956	13003	1	-7.4721
KCNMB1	5	0.017999	0.065256	0.796748	1472	3	-6.0698	0.89084	0.89825	0.999956	15928	1	-6.0698
ASB17	5	0.017999	0.065256	0.796748	1475	4	-7.4721	0.94801	0.94874	0.999956	16838	0	-7.4721
ZP1	5	0.018064	0.065421	0.796813	1477	3	-2.8839	0.32378	0.53475	0.999956	9520	2	-2.8839
WNT3A	5	0.018064	0.065421	0.796813	1476	3	-2.601	0.78401	0.83867	0.999956	14872	1	-2.601
WNK1	5	0.018085	0.065477	0.796813	1478	3	-0.9398	0.83272	0.86227	0.999956	15293	1	-0.9398
CHD1L	5	0.01811	0.065532	0.796813	1479	4	-6.4158	0.98351	0.98357	0.999956	17468	0	-6.4158
SPAG16	5	0.01811	0.065532	0.796813	1481	4	-6.4513	0.92613	0.9274	0.999956	16442	1	-6.4513
NUP62	5	0.01811	0.065532	0.796813	1480	4	-6.2907	0.087624	0.22339	0.975817	4102	1	-6.2907
C16orf97	5	0.018123	0.065571	0.796813	1482	3	-6.2101	0.40391	0.59501	0.999956	10583	2	-6.2101
DUS3L	5	0.018183	0.065724	0.797156	1483	2	1.0956	0.17347	0.34742	0.999946	6246	3	1.0956
WRNIP1	5	0.018194	0.065752	0.797156	1484	1	0.09785	0.48586	0.65374	0.999956	11605	2	0.09785
PIAS4	5	0.018235	0.065852	0.797156	1485	4	-5.8193	0.96389	0.96435	0.999956	17137	0	-5.8193
LIPT2	5	0.018239	0.065867	0.797156	1486	3	-1.1405	0.62854	0.75971	0.999956	13458	2	-1.1405
ZNF793	5	0.018246	0.06589	0.797156	1488	4	-7.4664	0.61755	0.75146	0.999956	13302	1	-7.4664
CASP14	5	0.018246	0.06589	0.797156	1487	3	-6.4784	0.33377	0.54519	0.999956	9741	1	-6.4784
PDZD11	5	0.018253	0.06591	0.797156	1489	4	-6.688	0.22402	0.41291	0.999956	7401	1	-6.688
TMEM47	5	0.018303	0.066045	0.797645	1490	2	1.0769	0.094714	0.23723	0.97675	4373	3	1.0769
MIEN1	5	0.018355	0.066175	0.797645	1491	2	0.14386	0.61224	0.74744	0.999956	13229	2	0.14386
DAB2IP	5	0.018357	0.066181	0.797645	1492	2	0.38515	0.067376	0.17996	0.975562	3322	2	0.38515
MAEL	5	0.018389	0.06628	0.797645	1495	4	-6.2776	0.72836	0.81561	0.999956	14474	1	-6.2776
SNX5	5	0.018389	0.06628	0.797645	1493	4	-6.5788	0.93788	0.93894	0.999956	16660	0	-6.5788
SPAM1	5	0.018389	0.06628	0.797645	1494	4	-6.2776	0.93941	0.94041	0.999956	16676	0	-6.2776
GPR114	5	0.018394	0.066292	0.797645	1496	3	-6.3082	0.78653	0.83978	0.999956	14884	1	-6.3082
HIST2H3A	2	0.018399	0.066304	0.797645	1497	2	-7.8592	0.9816	0.98167	0.999956	17436	0	-7.8592
OBP2B	4	0.018432	0.066386	0.797917	1498	2	-3.0595	0.80468	0.84824	0.999956	15031	1	-3.0595
PRKCB	5	0.018459	0.06646	0.797917	1499	2	0.45377	0.53631	0.69086	0.999956	12231	2	0.45377
MAGEA8	5	0.018459	0.06646	0.797917	1500	2	0.19171	0.74003	0.82007	0.999956	14554	1	0.19171
LRRTM2	5	0.018517	0.066615	0.798857	1501	4	-5.2396	0.93479	0.93589	0.999956	16591	0	-5.2396
GNG4	3	0.018538	0.066669	0.798857	1502	3	-6.4546	0.98146	0.98153	0.999956	17432	0	-6.4546
C5orf45	5	0.018547	0.066698	0.798857	1503	4	-7.2003	0.97861	0.97868	0.999956	17388	0	-7.2003
TARDBP	4	0.018552	0.066716	0.798857	1504	4	-5.1938	0.98145	0.98152	0.999956	17431	0	-5.1938
C1orf111	5	0.018628	0.066913	0.799014	1505	3	-7.2279	0.95909	0.9596	0.999956	17053	0	-7.2279
C5orf47	5	0.01866	0.067001	0.799014	1506	3	-6.3028	0.91166	0.91451	0.999956	16210	1	-6.3028
CCDC88C	5	0.018683	0.067069	0.799014	1507	1	0.66086	0.31163	0.52052	0.999956	9264	3	0.66086
MYL12A	5	0.018693	0.067099	0.799014	1508	4	-6.5419	0.97589	0.97603	0.999956	17344	0	-6.5419
SLC11A2	5	0.018693	0.067099	0.799014	1509	4	-7.1069	0.96498	0.96542	0.999956	17153	0	-7.1069
HAPLN4	5	0.018701	0.067118	0.799014	1510	3	-7.2482	0.59604	0.73523	0.999956	13001	2	-7.2482
ETV7	12	0.018754	0.067257	0.799014	1511	4	0.64339	0.16869	0.341	0.999626	6136	7	0.64339
ARF5	5	0.018758	0.067266	0.799014	1513	4	-6.8178	0.33429	0.54556	0.999956	9746	1	-6.8178
HECTD3	5	0.018758	0.067266	0.799014	1512	3	-6.2617	0.61723	0.75121	0.999956	13296	2	-6.2617
ECHDC2	5	0.018758	0.067266	0.799014	1514	3	-5.7792	0.90951	0.91266	0.999956	16183	1	-5.7792
NPFFR1	5	0.018764	0.067289	0.799014	1516	2	0.47915	0.56871	0.71483	0.999956	12654	2	0.47915
TENM3	5	0.018764	0.067289	0.799014	1515	2	-0.67542	0.079884	0.20696	0.975817	3804	2	-0.67542
TSR3	5	0.018771	0.067305	0.799014	1517	2	0.20134	0.31586	0.52548	0.999956	9358	2	0.20134
LST1	10	0.018801	0.067386	0.799057	1518	4	0.18052	0.43928	0.62026	0.999956	11017	4	0.18052
CYP4F2	5	0.018839	0.06748	0.799057	1519	4	-5.9375	0.9804	0.98047	0.999956	17422	0	-5.9375
LAMP1	5	0.018843	0.067486	0.799057	1520	3	-5.3799	0.60766	0.74407	0.999956	13166	1	-5.3799
NKX1-2	5	0.018846	0.067495	0.799057	1521	3	-7.2549	0.94984	0.95058	0.999956	16886	0	-7.2549
OSCAR	5	0.018867	0.06755	0.799057	1522	2	0.97571	0.21349	0.39959	0.999956	7155	3	0.97571
MGST1	8	0.0189	0.067624	0.799057	1523	6	-5.5671	0.46727	0.64044	0.999956	11368	2	-5.5671
RBM12	5	0.018923	0.067675	0.799057	1524	3	-6.2975	0.35864	0.56289	0.999956	10030	2	-6.2975
NPBWR2	5	0.018954	0.06775	0.799057	1525	1	0.49787	0.28715	0.49128	0.999956	8743	2	0.49787
RABL5	9	0.018966	0.067778	0.799057	1526	5	-6.8912	0.87188	0.88533	0.999956	15697	1	-6.8912
KAT8	5	0.018989	0.067841	0.799057	1528	4	-6.4513	0.97795	0.978	0.999956	17380	0	-6.4513
EID3	5	0.018989	0.067841	0.799057	1529	4	-7.015	0.93673	0.93785	0.999956	16636	0	-7.015
ZNF350	5	0.018989	0.067841	0.799057	1527	4	-6.251	0.81768	0.85462	0.999956	15146	1	-6.251
CDH3	5	0.019042	0.067978	0.800019	1530	3	-7.4489	0.41876	0.60569	0.999956	10785	2	-7.4489
CACUL1	5	0.019063	0.068045	0.800019	1531	3	-5.2175	0.63382	0.76374	0.999956	13536	2	-5.2175
MYO16	5	0.019068	0.068056	0.800019	1532	2	-0.5345	0.62804	0.75934	0.999956	13448	2	-0.5345
SFXN5	5	0.019117	0.068197	0.800889	1533	4	-6.3193	0.44444	0.62394	0.999956	11079	1	-6.3193
ADAM30	5	0.019135	0.068242	0.800889	1534	4	-5.5038	0.75332	0.82543	0.999956	14647	1	-5.5038
SORBS2	5	0.019207	0.068435	0.800889	1535	4	-5.1116	0.62826	0.75951	0.999956	13452	1	-5.1116
ATP5L	4	0.019231	0.068489	0.800889	1536	4	-6.2629	0.98077	0.98084	0.999956	17426	0	-6.2629
PRAM1	5	0.01928	0.068623	0.800889	1537	2	-0.42975	0.22898	0.41908	0.999956	7518	2	-0.42975
PRSS58	5	0.019284	0.068637	0.800889	1539	4	-5.4551	0.92808	0.92931	0.999956	16478	0	-5.4551
QPCTL	5	0.019284	0.068637	0.800889	1538	3	-6.996	0.43109	0.61443	0.999956	10926	1	-6.996
IFNW1	3	0.019286	0.06864	0.800889	1540	3	-6.1962	0.98071	0.98079	0.999956	17425	0	-6.1962
DCT	5	0.019334	0.068763	0.800889	1541	2	-0.61271	0.95451	0.95518	0.999956	16962	0	-0.61271
SOS2	5	0.019337	0.068774	0.800889	1545	4	-6.2375	0.9541	0.95477	0.999956	16953	0	-6.2375
CWH43	5	0.019337	0.068774	0.800889	1544	4	-6.3037	0.95115	0.95187	0.999956	16908	0	-6.3037
MFN1	5	0.019337	0.068774	0.800889	1542	4	-6.4038	0.96688	0.96727	0.999956	17187	0	-6.4038
OS9	5	0.019337	0.068774	0.800889	1543	4	-6.2375	0.91212	0.91491	0.999956	16220	1	-6.2375
CXorf23	5	0.019337	0.068774	0.800889	1546	4	-6.7839	0.54661	0.69839	0.999956	12364	1	-6.7839
GLRX3	5	0.019349	0.068798	0.800889	1547	2	0.63997	0.071261	0.18848	0.975817	3468	3	0.63997
CDR2L	5	0.019386	0.068893	0.801485	1548	3	-5.7284	0.66914	0.79147	0.999956	14016	2	-5.7284
CCDC170	5	0.019482	0.069153	0.801964	1550	2	0.01064	0.4896	0.65643	0.999956	11652	2	0.01064
NR4A3	5	0.019482	0.069153	0.801964	1551	2	-0.7732	0.29323	0.49861	0.999956	8863	2	-0.7732
GPR174	5	0.019482	0.069153	0.801964	1549	2	0.41795	0.10157	0.24727	0.980982	4535	2	0.41795
ZAR1L	5	0.019497	0.069191	0.801964	1552	2	0.11962	0.60898	0.74505	0.999956	13185	2	0.11962
YY1	5	0.019508	0.069225	0.801964	1553	4	-6.3456	0.42226	0.60814	0.999956	10827	1	-6.3456
CCDC9	5	0.019551	0.06932	0.801964	1554	1	1.5316	0.029915	0.09258	0.936461	1778	4	1.5316
GNAT1	5	0.019558	0.069335	0.801964	1556	4	-6.4555	0.71381	0.81022	0.999956	14371	1	-6.4555
ING2	5	0.019558	0.069335	0.801964	1557	3	-5.5214	0.58172	0.72454	0.999956	12812	2	-5.5214
SOAT2	5	0.019558	0.069335	0.801964	1555	3	-7.4371	0.87043	0.88442	0.999956	15683	1	-7.4371
MNT	5	0.01966	0.069596	0.804468	1558	2	-0.21404	0.63383	0.76374	0.999956	13538	2	-0.21404
THRA	5	0.019682	0.069651	0.804587	1559	4	-6.4403	0.94655	0.94733	0.999956	16801	0	-6.4403
SCOC	8	0.019758	0.069849	0.80628	1560	5	-3.8031	0.97559	0.97576	0.999956	17343	1	-3.8031
SYNGR4	5	0.019783	0.069919	0.80628	1561	2	-0.64204	0.50769	0.66975	0.999956	11882	1	-0.64204
MYOZ2	5	0.019813	0.069995	0.80628	1562	3	-7.4312	0.30191	0.50901	0.999956	9055	1	-7.4312
PDLIM4	5	0.019827	0.070035	0.80628	1563	4	-5.763	0.83626	0.86417	0.999956	15331	1	-5.763
ALDH18A1	5	0.019841	0.070065	0.80628	1564	4	-6.1962	0.81576	0.85365	0.999956	15123	1	-6.1962
KIAA1432	5	0.01985	0.070084	0.80628	1565	4	-4.8357	0.52498	0.68245	0.999956	12088	1	-4.8357
ARMCX5	5	0.019868	0.070137	0.80628	1566	4	-6.5528	0.93629	0.93743	0.999956	16624	0	-6.5528
KRTAP10-10	4	0.019883	0.070177	0.80628	1567	2	-2.8973	0.8135	0.85251	0.999956	15101	1	-2.8973
CRYM	5	0.019904	0.070234	0.80628	1568	3	-5.6001	0.41702	0.60445	0.999956	10755	1	-5.6001
PSAP	5	0.019971	0.070401	0.80628	1570	2	0.70113	0.28553	0.48928	0.999956	8709	3	0.70113
AIFM3	5	0.019971	0.070401	0.80628	1569	3	-4.4305	0.31832	0.52837	0.999956	9409	2	-4.4305
FGF22	5	0.019985	0.070434	0.80628	1571	3	-1.2911	0.62203	0.75483	0.999956	13367	2	-1.2911
WDR96	5	0.019996	0.070469	0.80628	1572	4	-6.2101	0.28606	0.48996	0.999956	8718	1	-6.2101
STK33	5	0.019996	0.070469	0.80628	1573	4	-6.342	0.98351	0.98357	0.999956	17505	0	-6.342
IFT122	5	0.019996	0.070469	0.80628	1574	4	-6.5852	0.94068	0.94164	0.999956	16705	0	-6.5852
ZC3H3	5	0.020141	0.070841	0.809316	1576	2	0.052034	0.58668	0.72825	0.999956	12885	2	0.052034
C11orf21	5	0.020141	0.070841	0.809316	1575	2	-0.56855	0.55311	0.70328	0.999956	12449	2	-0.56855
N6AMT1	5	0.020154	0.07087	0.809316	1577	3	-7.4253	0.26837	0.46828	0.999956	8361	2	-7.4253
USP43	5	0.020229	0.071062	0.810993	1578	2	0.20521	0.77471	0.83446	0.999956	14807	1	0.20521
MORF4L1	4	0.020288	0.071207	0.811091	1579	4	-4.6098	0.97971	0.97977	0.999956	17403	0	-4.6098
C3orf79	5	0.020311	0.071271	0.811091	1581	4	-6.1962	0.9491	0.94982	0.999956	16867	0	-6.1962
STX4	5	0.020311	0.071271	0.811091	1580	4	-6.5745	0.59611	0.73529	0.999956	13002	1	-6.5745
CARHSP1	5	0.020365	0.071416	0.811091	1582	2	1.1765	0.15479	0.32203	0.997128	5812	3	1.1765
GUCY1A3	5	0.020365	0.071416	0.811091	1583	3	-5.4677	0.62289	0.75544	0.999956	13375	2	-5.4677
LDB2	5	0.020365	0.071416	0.811091	1584	2	0.92759	0.081293	0.21004	0.975817	3870	3	0.92759
DNAJB11	5	0.020371	0.07143	0.811091	1585	3	-5.7597	0.87702	0.88869	0.999956	15765	1	-5.7597
SLC27A5	5	0.020371	0.07143	0.811091	1586	2	-0.66934	0.59156	0.73191	0.999956	12946	2	-0.66934
IL17B	5	0.020434	0.071588	0.812361	1587	3	-6.4585	0.32553	0.53684	0.999956	9570	2	-6.4585
UBE3D	5	0.020502	0.071759	0.812361	1588	4	-4.8461	0.94041	0.94139	0.999956	16701	0	-4.8461
SMPDL3A	5	0.020506	0.071768	0.812361	1591	3	-7.4193	0.14618	0.31017	0.996208	5602	2	-7.4193
NUDCD3	5	0.020506	0.071768	0.812361	1589	3	-6.1466	0.18711	0.36541	0.999946	6570	1	-6.1466
CACNG3	5	0.020506	0.071768	0.812361	1590	4	-6.3807	0.9817	0.98178	0.999956	17439	0	-6.3807
SCAND1	5	0.020636	0.072112	0.812361	1592	1	0.82003	0.25554	0.45245	0.999956	8060	3	0.82003
VAC14	5	0.020644	0.072135	0.812361	1594	3	-5.7082	0.5576	0.70665	0.999956	12498	2	-5.7082
SEC14L5	5	0.020644	0.072135	0.812361	1593	3	-5.7082	0.83195	0.86187	0.999956	15286	1	-5.7082
TNFAIP3	5	0.020651	0.072161	0.812361	1595	3	-6.4555	0.41887	0.60576	0.999956	10788	2	-6.4555
CDH17	5	0.020651	0.072161	0.812361	1596	3	-5.5313	0.071998	0.19013	0.975817	3492	1	-5.5313
KMO	5	0.020659	0.072174	0.812361	1599	4	-6.2643	0.97019	0.97048	0.999956	17241	0	-6.2643
CRISP3	5	0.020659	0.072174	0.812361	1600	4	-6.1822	0.76809	0.83159	0.999956	14759	1	-6.1822
STAC3	5	0.020659	0.072174	0.812361	1598	4	-6.1822	0.97055	0.97083	0.999956	17248	0	-6.1822
IGJ	5	0.020659	0.072174	0.812361	1597	4	-6.2643	0.83181	0.86179	0.999956	15284	1	-6.2643
MARCH8	5	0.02069	0.072266	0.812527	1601	4	-4.9439	0.93687	0.93798	0.999956	16638	0	-4.9439
HIST1H4I	4	0.020695	0.072279	0.812527	1602	2	-3.2847	0.71847	0.81196	0.999956	14404	1	-3.2847
SLC13A5	5	0.020744	0.072409	0.813257	1603	1	0.26632	0.39852	0.59119	0.999956	10522	2	0.26632
ADAM11	5	0.020825	0.0726	0.813257	1605	3	-5.4743	0.94713	0.9479	0.999956	16813	0	-5.4743
BCAN	5	0.020825	0.0726	0.813257	1604	3	-7.4133	0.69653	0.80403	0.999956	14266	1	-7.4133
ADAMTSL1	5	0.020826	0.072601	0.813257	1607	2	-0.71293	0.8543	0.87449	0.999956	15507	1	-0.71293
ZNF100	5	0.020826	0.072601	0.813257	1606	4	-5.0089	0.15288	0.31943	0.997128	5761	1	-5.0089
ZNF727	5	0.020831	0.072615	0.813257	1608	4	-5.4851	0.070127	0.18602	0.975817	3417	1	-5.4851
SIGLEC11	5	0.020858	0.072681	0.81349	1609	4	-6.4401	0.91543	0.91772	0.999956	16287	1	-6.4401
ATP5J2	7	0.020899	0.072781	0.81411	1610	6	-3.9242	0.88845	0.89654	0.999956	15902	1	-3.9242
PSMB8	5	0.020961	0.072958	0.814999	1611	1	0.97933	0.12642	0.28262	0.995765	5110	3	0.97933
CHD1	5	0.020996	0.073043	0.814999	1612	4	-6.2643	0.21252	0.39834	0.999956	7136	1	-6.2643
AXDND1	5	0.020996	0.073043	0.814999	1613	4	-6.168	0.05679	0.15634	0.96746	2899	1	-6.168
PAFAH1B2	5	0.020996	0.073043	0.814999	1614	4	-6.5958	0.81269	0.85213	0.999956	15092	1	-6.5958
KIF1A	5	0.021012	0.073087	0.814999	1615	4	-5.1444	0.96739	0.96779	0.999956	17197	0	-5.1444
FAM8A1	5	0.021069	0.073238	0.816179	1616	2	0.16997	0.60171	0.73954	0.999956	13073	1	0.16997
CNBD1	5	0.021121	0.073367	0.816608	1618	4	-7.4073	0.84797	0.87085	0.999956	15447	1	-7.4073
COL8A1	5	0.021121	0.073367	0.816608	1617	3	-6.1615	0.27129	0.47187	0.999956	8423	2	-6.1615
RILPL1	5	0.021178	0.073514	0.817226	1620	3	-6.6476	0.90405	0.90832	0.999956	16104	1	-6.6476
NTN1	5	0.021178	0.073514	0.817226	1619	2	-0.79259	0.91008	0.91314	0.999956	16192	1	-0.79259
TRIM72	5	0.021218	0.073625	0.817353	1621	3	-1.9082	0.76761	0.83138	0.999956	14756	1	-1.9082
DMKN	16	0.021246	0.073699	0.817353	1622	9	-1.8146	0.30526	0.51297	0.999956	9125	4	-1.8146
NUDT2	5	0.021268	0.073755	0.817353	1623	4	-6.254	0.34563	0.55364	0.999956	9870	1	-6.254
SULT1C4	5	0.021286	0.073802	0.817353	1624	4	-5.4207	0.43783	0.61924	0.999956	11001	1	-5.4207
HHEX	5	0.021301	0.073833	0.817353	1625	2	0.79854	0.2555	0.45241	0.999956	8058	3	0.79854
CCDC175	5	0.021341	0.073935	0.817353	1628	4	-5.7269	0.1136	0.26436	0.986355	4820	1	-5.7269
CREB3	5	0.021341	0.073935	0.817353	1629	4	-6.8028	0.91841	0.92033	0.999956	16324	1	-6.8028
TEN1	5	0.021341	0.073935	0.817353	1627	4	-7.2306	0.39008	0.58513	0.999956	10434	1	-7.2306
IDH1	5	0.021341	0.073935	0.817353	1626	4	-6.1537	0.6931	0.80285	0.999956	14235	1	-6.1537
IL13RA1	5	0.021384	0.074032	0.817353	1630	4	-7.4013	0.5641	0.71144	0.999956	12586	1	-7.4013
XYLT1	5	0.021398	0.074064	0.817353	1631	2	0.14488	0.3788	0.57713	0.999956	10290	2	0.14488
GNRH2	5	0.021422	0.074125	0.817353	1632	1	1.1609	0.043095	0.12459	0.96272	2327	4	1.1609
ZNF862	5	0.021422	0.074125	0.817353	1633	2	-0.021048	0.53415	0.68925	0.999956	12202	2	-0.021048
ZNF493	9	0.02149	0.074301	0.817353	1634	7	-5.0992	0.34293	0.55169	0.999956	9839	1	-5.0992
IFNGR2	5	0.021508	0.07435	0.817353	1635	4	-4.9299	0.96043	0.96091	0.999956	17072	0	-4.9299
BLK	5	0.02153	0.074407	0.817353	1637	4	-6.7746	0.88993	0.89762	0.999956	15920	1	-6.7746
CHADL	5	0.02153	0.074407	0.817353	1636	1	1.4948	0.077492	0.20193	0.975817	3709	3	1.4948
NBR1	5	0.02158	0.074539	0.817353	1638	4	-6.4179	0.97213	0.97234	0.999956	17276	0	-6.4179
SVOPL	5	0.021638	0.074678	0.817353	1639	1	0.76255	0.077217	0.20135	0.975817	3695	4	0.76255
TMEM55A	5	0.021638	0.074678	0.817353	1640	1	0.024858	0.011495	0.044138	0.80586	983	2	0.024858
CCHCR1	5	0.02167	0.074759	0.817353	1641	3	-6.668	0.77688	0.83548	0.999956	14818	1	-6.668
ASCC3	7	0.021674	0.074764	0.817353	1642	5	-3.1362	0.74456	0.82187	0.999956	14580	1	-3.1362
TXLNA	5	0.021675	0.074766	0.817353	1644	3	-7.3952	0.56775	0.71415	0.999956	12637	2	-7.3952
FAAH	5	0.021675	0.074766	0.817353	1643	3	-7.3952	0.89152	0.89877	0.999956	15935	1	-7.3952
RND3	5	0.021725	0.074889	0.817353	1647	4	-6.367	0.47811	0.64822	0.999956	11514	1	-6.367
SERINC4	5	0.021725	0.074889	0.817353	1646	4	-6.1393	0.98351	0.98357	0.999956	17591	0	-6.1393
RHAG	5	0.021725	0.074889	0.817353	1648	4	-6.1393	0.75419	0.82577	0.999956	14653	1	-6.1393
PRRC2C	5	0.021725	0.074889	0.817353	1645	4	-6.5309	0.4108	0.59996	0.999956	10679	1	-6.5309
MAN1A2	5	0.021725	0.074889	0.817353	1649	4	-6.1393	0.59744	0.73634	0.999956	13015	1	-6.1393
DOCK10	5	0.021774	0.075008	0.817353	1651	3	-6.4546	0.20097	0.38352	0.999956	6872	2	-6.4546
ITPRIPL2	5	0.021774	0.075008	0.817353	1652	2	-0.39831	0.31374	0.52301	0.999956	9318	2	-0.39831
CPS1	5	0.021774	0.075008	0.817353	1650	2	0.83321	0.13183	0.29036	0.996208	5238	3	0.83321
FAM24B	5	0.021782	0.075023	0.817353	1653	3	-5.6878	0.301	0.50795	0.999956	9040	1	-5.6878
ZNF610	7	0.021826	0.075147	0.817761	1654	5	-6.6477	0.69182	0.80242	0.999956	14224	2	-6.6477
KLHL25	5	0.021909	0.075345	0.817761	1656	2	-0.11956	0.95837	0.95892	0.999956	17032	0	-0.11956
ADAMTS17	5	0.021909	0.075345	0.817761	1655	1	1.1006	0.058062	0.15924	0.96746	2961	4	1.1006
DCAF8	5	0.02191	0.075348	0.817761	1657	4	-6.4396	0.73676	0.8188	0.999956	14534	1	-6.4396
NEURL1B	5	0.021917	0.075367	0.817761	1659	2	-0.35992	0.88975	0.89748	0.999956	15919	1	-0.35992
ARIH2OS	5	0.021917	0.075367	0.817761	1658	2	0.23815	0.69779	0.80446	0.999956	14272	1	0.23815
CLCN5	10	0.021942	0.075435	0.817761	1660	6	-6.4083	0.82035	0.85596	0.999956	15184	2	-6.4083
DOC2A	5	0.02197	0.075513	0.817761	1662	3	-7.3891	0.1731	0.34694	0.999946	6239	1	-7.3891
PDE4A	5	0.02197	0.075513	0.817761	1661	3	-7.3891	0.7009	0.80556	0.999956	14292	1	-7.3891
FBXO31	5	0.02199	0.075562	0.817761	1663	2	0.38547	0.55722	0.70637	0.999956	12491	2	0.38547
GZMH	7	0.021994	0.075571	0.817761	1664	6	-4.402	0.71601	0.81103	0.999956	14387	1	-4.402
PTPRG	5	0.022052	0.075719	0.817761	1666	2	0.15505	0.67573	0.79665	0.999956	14108	1	0.15505
BEST3	7	0.022052	0.075719	0.817761	1665	4	-2.7382	0.48535	0.65337	0.999956	11596	3	-2.7382
CBR3	5	0.022058	0.075741	0.817761	1667	4	-6.1687	0.47046	0.64277	0.999956	11418	1	-6.1687
SETD9	5	0.022058	0.075741	0.817761	1668	4	-6.1247	0.44812	0.62662	0.999956	11131	1	-6.1247
SIMC1	5	0.022109	0.075879	0.81872	1669	2	0.26172	0.25577	0.45277	0.999956	8068	2	0.26172
ZNF664	5	0.022126	0.075921	0.81872	1670	3	-5.4906	0.25488	0.45165	0.999956	8043	2	-5.4906
SIK2	5	0.022188	0.076076	0.819901	1671	3	-7.2415	0.61255	0.74767	0.999956	13233	2	-7.2415
PRODH	5	0.022207	0.076127	0.819955	1672	3	-5.6301	0.40218	0.59383	0.999956	10563	2	-5.6301
PDZD4	5	0.022261	0.076271	0.820614	1673	4	-7.2279	0.35201	0.55823	0.999956	9949	1	-7.2279
SLC7A10	5	0.022287	0.076341	0.820614	1674	3	-5.8152	0.955	0.95566	0.999956	16970	0	-5.8152
CAMK1	5	0.022339	0.076479	0.820614	1676	3	-5.7082	0.26359	0.46233	0.999956	8243	2	-5.7082
EREG	5	0.022339	0.076479	0.820614	1675	3	-7.383	0.2823	0.48541	0.999956	8644	2	-7.383
MAGEB5	5	0.022339	0.076479	0.820614	1678	4	-7.383	0.98351	0.98357	0.999956	17516	0	-7.383
ATF7IP2	5	0.022339	0.076479	0.820614	1677	3	-6.7293	0.97385	0.97402	0.999956	17314	0	-6.7293
MIP	5	0.022413	0.076663	0.820614	1680	4	-6.11	0.14731	0.31175	0.996208	5627	1	-6.11
TEKT3	5	0.022413	0.076663	0.820614	1679	4	-6.11	0.82544	0.85852	0.999956	15223	1	-6.11
ZNF420	5	0.022413	0.076663	0.820614	1681	4	-6.11	0.45605	0.63236	0.999956	11237	1	-6.11
HMHA1	5	0.022423	0.076689	0.820614	1682	3	-1.8015	0.29218	0.49736	0.999956	8844	2	-1.8015
SCRN1	5	0.022423	0.076689	0.820614	1683	2	1.0627	0.19553	0.37643	0.999956	6754	3	1.0627
PTK7	5	0.022478	0.076834	0.821679	1684	1	2.4202	0.0032965	0.013844	0.577403	429	4	2.4202
AGMAT	5	0.022522	0.076949	0.822155	1685	2	0.37987	0.57086	0.71644	0.999956	12681	2	0.37987
TEAD2	5	0.022532	0.07697	0.822155	1686	1	0.15757	0.091122	0.23075	0.975817	4254	2	0.15757
MTFP1	6	0.02258	0.077099	0.822373	1687	4	-3.9467	0.90842	0.91178	0.999956	16161	1	-3.9467
EDEM2	5	0.022613	0.077177	0.822373	1688	1	0.60312	0.32095	0.53142	0.999956	9456	3	0.60312
WAS	5	0.022659	0.077291	0.822373	1689	2	-0.31731	0.96371	0.96416	0.999956	17133	0	-0.31731
TOMM20	4	0.022671	0.077326	0.822373	1690	4	-3.8911	0.97733	0.97741	0.999956	17368	0	-3.8911
TRPM4	5	0.022703	0.077391	0.822373	1691	3	-7.3769	0.91167	0.91452	0.999956	16211	1	-7.3769
DENND1B	5	0.022703	0.077391	0.822373	1693	3	-5.7284	0.60826	0.74451	0.999956	13179	2	-5.7284
RBP3	5	0.022703	0.077391	0.822373	1692	4	-5.9423	0.80184	0.84687	0.999956	15012	1	-5.9423
TSN	6	0.022737	0.077484	0.822373	1694	4	-3.2908	0.88766	0.89598	0.999956	15892	1	-3.2908
GGT6	5	0.022748	0.077518	0.822373	1695	2	0.5998	0.62542	0.75732	0.999956	13406	2	0.5998
PDPR	5	0.02279	0.077608	0.822373	1696	4	-6.0951	0.95528	0.95594	0.999956	16979	0	-6.0951
AWAT1	5	0.02279	0.077608	0.822373	1697	4	-6.7839	0.7236	0.81382	0.999956	14443	1	-6.7839
PIWIL2	5	0.02279	0.077608	0.822373	1699	4	-6.0951	0.64803	0.77485	0.999956	13727	1	-6.0951
CNKSR1	5	0.02279	0.077608	0.822373	1698	4	-7.2946	0.8844	0.89369	0.999956	15856	1	-7.2946
PDK1	5	0.022802	0.07763	0.822373	1700	3	-6.1632	0.092684	0.23394	0.97675	4310	2	-6.1632
POMGNT2	5	0.022835	0.077724	0.822885	1701	2	1.6873	0.056865	0.15653	0.96746	2903	3	1.6873
TRIM10	5	0.022856	0.077786	0.823029	1702	3	-5.4906	0.16301	0.3333	0.999626	6000	2	-5.4906
LMAN1	5	0.022875	0.077829	0.823029	1703	3	-6.2261	0.5107	0.67192	0.999956	11913	2	-6.2261
SERPINA3	5	0.022911	0.077922	0.823528	1704	4	-5.5013	0.15346	0.32023	0.997128	5778	1	-5.5013
MAN2A2	5	0.023019	0.078213	0.825414	1705	1	1.2102	0.14982	0.31527	0.996208	5689	3	1.2102
APOBEC2	5	0.023044	0.078276	0.825414	1707	4	-4.9918	0.9318	0.93294	0.999956	16532	0	-4.9918
NUDT22	5	0.023044	0.078276	0.825414	1706	3	-6.9153	0.2153	0.4019	0.999956	7193	1	-6.9153
CARKD	5	0.023073	0.078354	0.825414	1708	3	-6.6044	0.31398	0.52329	0.999956	9326	1	-6.6044
C1orf100	6	0.023078	0.078365	0.825414	1709	4	-6.5312	0.57417	0.71891	0.999956	12726	1	-6.5312
RBM17	4	0.023106	0.078433	0.825414	1710	4	-5.2242	0.97689	0.97699	0.999956	17362	0	-5.2242
TBATA	5	0.023154	0.078552	0.825414	1712	3	-0.9007	0.37036	0.57118	0.999956	10182	2	-0.9007
ADAMTS5	5	0.023154	0.078552	0.825414	1711	2	-0.23196	0.66067	0.78475	0.999956	13901	2	-0.23196
ATAD2B	5	0.023195	0.078655	0.825414	1713	4	-6.2705	0.90156	0.90634	0.999956	16073	1	-6.2705
LYG1	5	0.023195	0.078655	0.825414	1714	4	-6.5637	0.94784	0.94858	0.999956	16833	0	-6.5637
MYOCD	5	0.023222	0.078719	0.825414	1715	3	-6.2205	0.34843	0.55562	0.999956	9904	2	-6.2205
SMCO2	5	0.023225	0.078724	0.825414	1717	4	-6.8563	0.36007	0.56396	0.999956	10049	1	-6.8563
MYPOP	5	0.023225	0.078724	0.825414	1716	3	-6.0719	0.22693	0.41656	0.999956	7470	2	-6.0719
HRH2	5	0.023235	0.078753	0.825414	1718	1	1.0514	0.054859	0.15196	0.96746	2824	4	1.0514
DEFB110	3	0.023247	0.078788	0.825414	1719	3	-6.7839	0.97675	0.97686	0.999956	17359	0	-6.7839
TSC22D1	11	0.023272	0.078845	0.825473	1720	6	-1.3521	0.34128	0.55052	0.999956	9825	3	-1.3521
ZNF331	5	0.023289	0.078885	0.825473	1721	3	-5.0403	0.83191	0.86185	0.999956	15285	1	-5.0403
ARL10	5	0.023336	0.079	0.825957	1722	2	0.15076	0.3362	0.54691	0.999956	9767	2	0.15076
TOMM20L	5	0.023344	0.079023	0.825957	1723	4	-6.9503	0.94614	0.94697	0.999956	16791	0	-6.9503
STX1B	5	0.023381	0.079139	0.826695	1724	3	-7.3645	0.195	0.37572	0.999956	6748	2	-7.3645
MGARP	5	0.023417	0.079235	0.82673	1725	3	-4.6501	0.89388	0.90052	0.999956	15965	1	-4.6501
EHD2	5	0.023417	0.079235	0.82673	1726	2	-0.10643	0.38878	0.58423	0.999956	10413	2	-0.10643
KAL1	5	0.023499	0.07944	0.82839	1727	3	-5.188	0.85013	0.87211	0.999956	15468	1	-5.188
SPOCK3	7	0.023574	0.079634	0.829625	1728	5	-6.367	0.68902	0.80146	0.999956	14208	2	-6.367
SPAG17	5	0.02358	0.07965	0.829625	1729	4	-6.0648	0.68788	0.80109	0.999956	14200	1	-6.0648
LILRB5	5	0.023668	0.079898	0.82974	1730	2	0.75381	0.27778	0.47979	0.999956	8541	3	0.75381
SLC9A4	5	0.023681	0.07993	0.82974	1732	3	-7.3583	0.11765	0.27017	0.988602	4919	2	-7.3583
SYTL4	5	0.023681	0.07993	0.82974	1733	3	-6.1446	0.9251	0.92641	0.999956	16430	1	-6.1446
HEATR6	5	0.023681	0.07993	0.82974	1734	3	-7.3583	0.34427	0.55267	0.999956	9857	2	-7.3583
HOXC10	5	0.023681	0.07993	0.82974	1731	3	-7.3583	0.52256	0.68067	0.999956	12053	2	-7.3583
FSD1	5	0.023696	0.079971	0.82974	1735	3	-6.4188	0.92636	0.92763	0.999956	16447	1	-6.4188
ECEL1	5	0.023722	0.080031	0.82974	1736	3	-1.2201	0.19858	0.38042	0.999956	6822	2	-1.2201
SAMD4B	5	0.023758	0.080125	0.82974	1739	4	-5.5474	0.6854	0.80025	0.999956	14187	1	-5.5474
C6orf201	5	0.023758	0.080125	0.82974	1738	4	-6.4277	0.53853	0.69251	0.999956	12264	1	-6.4277
GNLY	5	0.023758	0.080125	0.82974	1737	4	-6.0144	0.90351	0.90785	0.999956	16095	1	-6.0144
SCARA5	5	0.023776	0.080168	0.82974	1740	2	-0.56896	0.88315	0.89283	0.999956	15841	1	-0.56896
PALM3	5	0.023857	0.080375	0.829933	1742	2	0.27168	0.48818	0.65541	0.999956	11636	2	0.27168
MAGEC1	5	0.023857	0.080375	0.829933	1741	4	-6.5309	0.92924	0.93043	0.999956	16492	0	-6.5309
CNOT8	5	0.023879	0.080439	0.829933	1743	4	-5.6513	0.81958	0.85555	0.999956	15175	1	-5.6513
CSAG1	3	0.023884	0.080455	0.829933	1744	2	-6.9911	0.85918	0.8774	0.999956	15562	0	-6.9911
PNPLA3	5	0.023948	0.080612	0.829933	1745	3	-6.0593	0.30266	0.50993	0.999956	9074	2	-6.0593
B3GNT5	5	0.023952	0.080623	0.829933	1749	4	-6.7529	0.94954	0.95028	0.999956	16876	0	-6.7529
ATXN3L	5	0.023952	0.080623	0.829933	1746	4	-6.4878	0.58622	0.7279	0.999956	12877	1	-6.4878
CYP4X1	5	0.023952	0.080623	0.829933	1748	4	-6.0495	0.87603	0.88802	0.999956	15753	1	-6.0495
SLC12A2	5	0.023952	0.080623	0.829933	1747	4	-6.2408	0.21443	0.40078	0.999956	7172	1	-6.2408
POU3F3	5	0.023992	0.080727	0.829933	1750	3	-0.7948	0.80655	0.84911	0.999956	15041	1	-0.7948
CKAP2L	5	0.024	0.080744	0.829933	1751	3	-6.0459	0.93832	0.93935	0.999956	16666	0	-6.0459
PRKACB	5	0.024046	0.080861	0.829933	1752	3	-4.5662	0.652	0.778	0.999956	13778	1	-4.5662
NXPH2	5	0.024098	0.081007	0.829933	1753	3	-6.8475	0.03555	0.10645	0.94389	2027	2	-6.8475
PRKCDBP	5	0.024127	0.081073	0.829933	1755	2	-0.12906	0.5127	0.67333	0.999956	11935	2	-0.12906
STAP1	5	0.024127	0.081072	0.829933	1754	4	-7.2749	0.88419	0.89356	0.999956	15855	1	-7.2749
ACOT2	4	0.024162	0.081148	0.829933	1756	2	-3.1404	0.8775	0.88901	0.999956	15774	0	-3.1404
CD7	5	0.024196	0.081241	0.829933	1757	2	0.52822	0.39733	0.59035	0.999956	10511	2	0.52822
POLR2H	9	0.024228	0.081316	0.829933	1758	7	-4.1134	0.99938	0.9994	0.999956	17985	0	-4.1134
CORO2B	5	0.024344	0.081609	0.829933	1759	1	0.89394	0.24014	0.43328	0.999956	7735	3	0.89394
NCR3LG1	5	0.024345	0.081616	0.829933	1764	4	-7.2142	0.72585	0.81469	0.999956	14457	1	-7.2142
HOXA11	5	0.024345	0.081616	0.829933	1763	4	-6.034	0.55928	0.70789	0.999956	12519	1	-6.034
TFEC	5	0.024345	0.081616	0.829933	1765	4	-6.0951	0.74538	0.82222	0.999956	14585	1	-6.0951
GALNT13	5	0.024345	0.081616	0.829933	1762	4	-6.3037	0.00085409	0.00383	0.363028	190	1	-6.3037
ADPRH	5	0.024345	0.081616	0.829933	1761	4	-6.8115	0.16201	0.33188	0.999626	5977	1	-6.8115
ZPLD1	5	0.024345	0.081616	0.829933	1766	4	-6.5419	0.92167	0.92325	0.999956	16374	1	-6.5419
PRODH2	5	0.024345	0.081616	0.829933	1760	4	-6.034	0.97941	0.97946	0.999956	17398	0	-6.034
PPP3CA	5	0.024353	0.081633	0.829933	1769	3	-7.3458	0.40974	0.5992	0.999956	10659	2	-7.3458
LTA	5	0.024353	0.081633	0.829933	1768	4	-6.3135	0.96227	0.96275	0.999956	17107	0	-6.3135
SHROOM1	5	0.024353	0.081633	0.829933	1767	3	-6.3586	0.45554	0.63199	0.999956	11231	2	-6.3586
VIL1	5	0.02444	0.08186	0.829933	1771	3	-6.4094	0.60134	0.73926	0.999956	13068	1	-6.4094
INSIG1	5	0.02444	0.08186	0.829933	1770	2	0.3988	0.24505	0.43941	0.999956	7833	2	0.3988
GATA1	5	0.024496	0.081992	0.829933	1772	3	-6.1977	0.63679	0.76605	0.999956	13577	2	-6.1977
SPAG7	5	0.024506	0.082017	0.829933	1774	2	0.47181	0.63756	0.76667	0.999956	13587	2	0.47181
PLBD2	5	0.024506	0.082017	0.829933	1773	2	0.078546	0.27295	0.47387	0.999956	8453	2	0.078546
FOSB	5	0.024538	0.082093	0.829933	1775	2	-0.66453	0.16809	0.34019	0.999626	6116	2	-0.66453
KHDRBS2	5	0.024549	0.082123	0.829933	1776	4	-5.7968	0.37053	0.5713	0.999956	10185	1	-5.7968
DAPK3	5	0.024631	0.082334	0.829933	1777	2	-0.58988	0.32488	0.53606	0.999956	9558	1	-0.58988
ZNF831	5	0.024641	0.082361	0.829933	1778	1	0.74503	0.27484	0.47618	0.999956	8482	3	0.74503
VKORC1	6	0.024647	0.082373	0.829933	1779	1	0.68985	0.28053	0.48321	0.999956	8604	3	0.68985
CES1	5	0.024688	0.082463	0.829933	1781	4	-7.3395	0.85898	0.87728	0.999956	15559	1	-7.3395
DGKE	5	0.024688	0.082463	0.829933	1780	3	-6.561	0.26906	0.46915	0.999956	8377	1	-6.561
DSCAML1	5	0.024695	0.082482	0.829933	1782	2	0.0079657	0.77354	0.83393	0.999956	14797	1	0.0079657
LCE1F	3	0.024714	0.082529	0.829933	1783	3	-6.008	0.97529	0.97545	0.999956	17337	0	-6.008
MBL2	5	0.024727	0.082556	0.829933	1784	4	-6.3294	0.97053	0.97082	0.999956	17246	0	-6.3294
RGN	5	0.024727	0.082556	0.829933	1788	4	-6.0183	0.35969	0.56367	0.999956	10043	1	-6.0183
GHR	5	0.024727	0.082556	0.829933	1789	4	-6.0183	0.48545	0.65345	0.999956	11597	1	-6.0183
RALYL	5	0.024727	0.082556	0.829933	1787	4	-6.4038	0.62588	0.75767	0.999956	13418	1	-6.4038
HPS5	5	0.024727	0.082556	0.829933	1786	4	-6.251	0.80876	0.85018	0.999956	15061	1	-6.251
EPB41L4A	5	0.024727	0.082556	0.829933	1785	4	-6.0183	0.84017	0.86635	0.999956	15366	1	-6.0183
CYGB	5	0.024759	0.082638	0.829933	1790	3	-4.8245	0.35586	0.56102	0.999956	9987	1	-4.8245
RAB11FIP3	5	0.024776	0.082684	0.829933	1792	2	-0.21644	0.43087	0.61427	0.999956	10922	2	-0.21644
ADAM8	5	0.024776	0.082684	0.829933	1791	1	-0.43612	0.96909	0.96943	0.999956	17226	0	-0.43612
STX6	6	0.024833	0.082814	0.829933	1793	4	-6.7356	0.51827	0.67747	0.999956	12000	2	-6.7356
AKT2	5	0.024856	0.082872	0.829933	1794	3	-6.192	0.66107	0.78507	0.999956	13907	2	-6.192
CLIC3	5	0.024857	0.082874	0.829933	1795	1	0.63594	0.19169	0.37143	0.999956	6675	3	0.63594
THBD	5	0.024911	0.083004	0.829933	1796	1	0.72834	0.2666	0.46607	0.999956	8314	3	0.72834
NFE2L1	5	0.024965	0.083126	0.829933	1797	3	-6.7932	0.9471	0.94787	0.999956	16811	0	-6.7932
P2RX6	5	0.024971	0.083144	0.829933	1799	3	-3.0162	0.69551	0.80367	0.999956	14258	1	-3.0162
TNNI1	5	0.024971	0.083144	0.829933	1800	3	-5.1596	0.54903	0.70019	0.999956	12399	2	-5.1596
C2orf72	5	0.024971	0.083144	0.829933	1798	2	0.68788	0.28978	0.49449	0.999956	8802	3	0.68788
ZCCHC10	5	0.024997	0.083209	0.829933	1801	4	-5.2666	0.20933	0.39421	0.999956	7067	1	-5.2666
NRK	5	0.024997	0.083209	0.829933	1802	4	-6.5198	0.81109	0.85132	0.999956	15082	1	-6.5198
MYLK	10	0.025015	0.083255	0.829933	1803	7	-5.6084	0.99861	0.9986	0.999956	17968	0	-5.6084
MRPL27	5	0.025019	0.083264	0.829933	1804	4	-5.5573	0.1722	0.3457	0.999946	6219	1	-5.5573
HGS	5	0.025024	0.083274	0.829933	1806	4	-6.7253	0.90483	0.9089	0.999956	16115	1	-6.7253
NCF1	5	0.025024	0.083274	0.829933	1805	4	-5.959	0.38468	0.58133	0.999956	10366	1	-5.959
ADORA2A	5	0.025024	0.083274	0.829933	1807	3	-7.3331	0.45778	0.63358	0.999956	11261	2	-7.3331
BRD1	5	0.025073	0.083409	0.830709	1808	2	-0.40842	0.42232	0.60819	0.999956	10828	2	-0.40842
ABHD12B	5	0.025177	0.083676	0.830709	1809	4	-6.0024	0.15664	0.32446	0.99786	5853	1	-6.0024
FBP1	5	0.025177	0.083676	0.830709	1810	4	-6.688	0.23057	0.42107	0.999956	7540	1	-6.688
PGF	5	0.025181	0.083684	0.830709	1811	2	-0.60718	0.2294	0.41963	0.999956	7524	2	-0.60718
CHSY3	5	0.025189	0.083703	0.830709	1813	2	1.1842	0.13698	0.29754	0.996208	5369	3	1.1842
RELL2	5	0.025189	0.083703	0.830709	1812	3	-5.2961	0.91577	0.918	0.999956	16292	1	-5.2961
TMEM102	5	0.025235	0.083817	0.830709	1814	3	-6.4745	0.53661	0.6911	0.999956	12236	2	-6.4745
HLA-DOA	5	0.025278	0.083924	0.830709	1815	3	-4.435	0.17452	0.34882	0.999946	6268	2	-4.435
HSFY1	2	0.025301	0.083985	0.830709	1816	2	-6.7326	0.9747	0.97485	0.999956	17325	0	-6.7326
KALRN	10	0.025304	0.083993	0.830709	1817	6	-4.2464	0.56524	0.71226	0.999956	12600	3	-4.2464
S100G	3	0.025358	0.084109	0.830709	1819	3	-6.1393	0.97464	0.97479	0.999956	17323	0	-6.1393
HGD	5	0.025358	0.084108	0.830709	1818	3	-5.1697	0.89753	0.90327	0.999956	16018	1	-5.1697
SFMBT2	5	0.025367	0.084136	0.830709	1823	4	-7.3268	0.97614	0.97629	0.999956	17349	0	-7.3268
SPG11	5	0.025367	0.084136	0.830709	1824	4	-7.3268	0.20626	0.39025	0.999956	6992	1	-7.3268
NLK	5	0.025367	0.084136	0.830709	1821	3	-4.9838	0.96738	0.96778	0.999956	17196	0	-4.9838
SEBOX	5	0.025367	0.084136	0.830709	1820	3	-7.1719	0.11652	0.26853	0.988327	4893	2	-7.1719
CACNA2D2	5	0.025367	0.084136	0.830709	1822	3	-5.6929	0.93489	0.93598	0.999956	16593	0	-5.6929
TTC30A	5	0.025522	0.08452	0.831405	1827	3	-1.0569	0.47273	0.64437	0.999956	11446	2	-1.0569
MICU2	5	0.025522	0.08452	0.831405	1826	3	-4.5224	0.34328	0.55194	0.999956	9844	2	-4.5224
PSPN	5	0.025522	0.08452	0.831405	1825	2	-0.29833	0.48072	0.65007	0.999956	11541	2	-0.29833
CUEDC2	5	0.025532	0.084545	0.831405	1828	3	-3.4498	0.2569	0.45419	0.999956	8094	2	-3.4498
RYR3	5	0.025532	0.084545	0.831405	1829	1	1.7073	0.02236	0.073259	0.897099	1469	4	1.7073
B9D2	5	0.025563	0.08462	0.831405	1830	3	-5.6247	0.30072	0.50761	0.999956	9032	2	-5.6247
RBM5	5	0.0256	0.084715	0.831405	1832	4	-7.1436	0.94997	0.9507	0.999956	16888	0	-7.1436
MRAP2	5	0.0256	0.084715	0.831405	1835	4	-6.034	0.38803	0.58371	0.999956	10408	1	-6.034
CNOT4	5	0.0256	0.084715	0.831405	1833	4	-6.5745	0.97046	0.97074	0.999956	17243	0	-6.5745
STMND1	5	0.0256	0.084715	0.831405	1831	4	-6.9084	0.30017	0.50692	0.999956	9020	1	-6.9084
BMPR1B	5	0.0256	0.084715	0.831405	1834	4	-5.9863	0.35714	0.56189	0.999956	10010	1	-5.9863
NDUFS7	5	0.025712	0.084994	0.83196	1836	3	-5.3721	0.37122	0.57179	0.999956	10199	1	-5.3721
PPAP2C	5	0.025719	0.085015	0.83196	1840	3	-6.8977	0.33121	0.54341	0.999956	9697	2	-6.8977
HRC	5	0.025719	0.085015	0.83196	1837	3	-7.3204	0.59373	0.73351	0.999956	12974	1	-7.3204
SLC46A3	5	0.025719	0.085015	0.83196	1839	3	-7.3204	0.97365	0.97383	0.999956	17312	0	-7.3204
SETD5	5	0.025719	0.085015	0.83196	1838	3	-6.3489	0.49895	0.66336	0.999956	11774	2	-6.3489
LENEP	3	0.025741	0.085073	0.83196	1841	2	-7.768	0.36514	0.56749	0.999956	10113	1	-7.768
TNFRSF1B	5	0.025752	0.085101	0.83196	1842	3	-5.3177	0.72954	0.81608	0.999956	14483	1	-5.3177
MRPS2	5	0.025783	0.08518	0.83196	1843	4	-5.305	0.28065	0.48338	0.999956	8607	1	-5.305
BAG3	5	0.025787	0.085188	0.83196	1844	3	-0.90986	0.57926	0.72267	0.999956	12786	2	-0.90986
KRTAP16-1	5	0.025802	0.085233	0.83196	1845	2	-0.017085	0.53172	0.68745	0.999956	12173	1	-0.017085
GJB4	5	0.025895	0.085487	0.833817	1846	3	-6.0052	0.68111	0.79875	0.999956	14154	1	-6.0052
LGALS3BP	5	0.025917	0.085546	0.833817	1847	2	0.27754	0.63063	0.76129	0.999956	13493	1	0.27754
MLNR	5	0.025937	0.085593	0.833817	1848	2	-0.44024	0.33389	0.54527	0.999956	9742	1	-0.44024
GCDH	5	0.025943	0.085609	0.833817	1849	3	-5.2688	0.67091	0.79286	0.999956	14041	1	-5.2688
IL10RB	5	0.025982	0.085712	0.833916	1851	4	-5.9701	0.77656	0.83534	0.999956	14817	1	-5.9701
SLC25A40	5	0.025982	0.085712	0.833916	1850	4	-6.3546	0.38063	0.57841	0.999956	10311	1	-6.3546
GGH	5	0.026018	0.085804	0.833951	1852	3	-4.092	0.55786	0.70684	0.999956	12503	2	-4.092
DEFB105A	3	0.02602	0.085808	0.833951	1853	3	-6.6272	0.97398	0.97414	0.999956	17315	0	-6.6272
RNF103-CHMP3	3	0.026042	0.085864	0.834052	1854	2	-6.503	0.8988	0.90423	0.999956	16035	0	-6.503
KPRP	5	0.026102	0.086026	0.83508	1855	3	-7.314	0.047227	0.13432	0.965715	2497	2	-7.314
TDRD3	5	0.026142	0.086123	0.83508	1856	4	-6.1822	0.53042	0.68646	0.999956	12158	1	-6.1822
RPS25	4	0.02615	0.086148	0.83508	1857	4	-4.8977	0.97385	0.97401	0.999956	17313	0	-4.8977
LINGO3	5	0.026153	0.086156	0.83508	1858	2	-0.054708	0.16206	0.33196	0.999626	5978	1	-0.054708
TMEM132E	5	0.026189	0.086249	0.835252	1859	2	0.8365	0.24446	0.43866	0.999956	7819	3	0.8365
TET1	5	0.0262	0.086272	0.835252	1860	4	-6.157	0.94974	0.95048	0.999956	16881	0	-6.157
SOX9	5	0.026234	0.086362	0.835252	1861	2	-0.3549	0.95635	0.95694	0.999956	16995	0	-0.3549
DAND5	5	0.026251	0.086405	0.835252	1862	3	-6.1687	0.6183	0.75204	0.999956	13308	2	-6.1687
MICB	5	0.026251	0.086405	0.835252	1863	3	-6.1687	0.048086	0.13631	0.965715	2532	2	-6.1687
CCNB3	9	0.026277	0.086465	0.835377	1864	7	-4.9708	0.17752	0.35278	0.999946	6336	1	-4.9708
TWF1	5	0.026356	0.086658	0.836793	1865	4	-6.4513	0.7199	0.81247	0.999956	14415	1	-6.4513
UBR3	5	0.026438	0.086875	0.837926	1866	3	-7.0293	0.23332	0.42457	0.999956	7594	2	-7.0293
KRT17	1	0.026447	0.08689	0.837926	1867	1	-8.5549	0.97355	0.97374	0.999956	17311	0	-8.5549
ACTR5	5	0.026476	0.08696	0.837926	1868	1	0.63753	0.090669	0.22982	0.975817	4232	4	0.63753
ARRDC2	5	0.026477	0.086961	0.837926	1869	3	-5.6866	0.88835	0.89648	0.999956	15900	1	-5.6866
RAB3A	5	0.026567	0.087188	0.837968	1870	3	-6.1629	0.51564	0.67552	0.999956	11970	2	-6.1629
GNAI2	5	0.026594	0.087254	0.837968	1871	2	-0.2164	0.37156	0.57201	0.999956	10204	1	-0.2164
FOS	5	0.026594	0.087254	0.837968	1872	4	-6.4745	0.92675	0.928	0.999956	16453	1	-6.4745
LRRC45	5	0.026638	0.087378	0.837968	1873	1	-0.17927	0.33152	0.54362	0.999956	9702	1	-0.17927
NHLRC3	5	0.026638	0.087378	0.837968	1875	4	-7.0617	0.43165	0.61484	0.999956	10933	1	-7.0617
SATB2	5	0.026638	0.087378	0.837968	1874	3	-1.6453	0.23061	0.42112	0.999956	7543	2	-1.6453
BFSP1	5	0.026696	0.087524	0.837968	1876	3	-5.3472	0.51967	0.67848	0.999956	12023	2	-5.3472
TAS2R5	5	0.026715	0.087584	0.837968	1879	4	-5.9371	0.16674	0.33835	0.999626	6086	1	-5.9371
ZNF699	5	0.026715	0.087584	0.837968	1880	4	-5.9371	0.93749	0.93857	0.999956	16651	0	-5.9371
NRIP1	5	0.026715	0.087584	0.837968	1878	4	-6.4859	0.13879	0.30008	0.996208	5411	1	-6.4859
OSBPL10	5	0.026715	0.087584	0.837968	1877	4	-5.9371	0.28403	0.48747	0.999956	8678	1	-5.9371
SFTA2	5	0.026761	0.087705	0.837968	1884	4	-6.4784	0.97546	0.97563	0.999956	17340	0	-6.4784
ERCC4	5	0.026761	0.087705	0.837968	1881	4	-7.1108	0.96623	0.96663	0.999956	17175	0	-7.1108
ELMOD1	5	0.026761	0.087705	0.837968	1883	4	-7.3011	0.60158	0.73944	0.999956	13071	1	-7.3011
DPY19L1	5	0.026761	0.087705	0.837968	1882	4	-6.8692	0.98087	0.98094	0.999956	17429	0	-6.8692
AGRN	5	0.0268	0.087803	0.837968	1885	1	1.0537	0.18155	0.35821	0.999946	6420	3	1.0537
LHFPL2	5	0.026854	0.087941	0.837968	1886	2	1.4503	0.12414	0.27938	0.993716	5056	3	1.4503
ARHGEF11	5	0.026908	0.088076	0.837968	1887	1	1.0436	0.116	0.26779	0.987195	4885	3	1.0436
KRIT1	5	0.026912	0.088086	0.837968	1888	4	-5.7109	0.97791	0.97796	0.999956	17378	0	-5.7109
CD300C	5	0.026912	0.088087	0.837968	1889	3	-6.157	0.95508	0.95575	0.999956	16973	0	-6.157
G3BP2	5	0.026955	0.088206	0.837968	1890	4	-6.0495	0.72284	0.81357	0.999956	14437	1	-6.0495
CAMSAP1	5	0.026962	0.088219	0.837968	1892	1	1.1001	0.052083	0.14567	0.965715	2704	4	1.1001
SSX1	3	0.026962	0.088219	0.837968	1891	3	-7.7491	0.94402	0.9449	0.999956	16752	0	-7.7491
USP17L13	1	0.026987	0.088279	0.837968	1893	1	-6.7198	0.97301	0.9732	0.999956	17295	0	-6.7198
TCP10L	5	0.026991	0.088287	0.837968	1894	4	-6.2101	0.97972	0.97978	0.999956	17404	0	-6.2101
TMEM194A	5	0.02707	0.088487	0.837968	1895	4	-4.4682	0.54701	0.69868	0.999956	12367	1	-4.4682
DERA	5	0.027102	0.088586	0.837968	1897	3	-5.7508	0.19093	0.37046	0.999956	6662	1	-5.7508
CELF2	5	0.027102	0.088586	0.837968	1896	3	-7.2946	0.42065	0.60703	0.999956	10811	2	-7.2946
TAS2R30	4	0.027137	0.088679	0.837968	1898	4	-5.9795	0.97286	0.97304	0.999956	17292	0	-5.9795
ZNF507	5	0.02715	0.088716	0.837968	1899	2	1.3199	0.060335	0.16434	0.967663	3053	3	1.3199
FGL1	5	0.027159	0.088736	0.837968	1900	4	-6.1962	0.44863	0.62699	0.999956	11138	1	-6.1962
TMEM67	5	0.027159	0.088736	0.837968	1901	4	-6.1537	0.41116	0.60021	0.999956	10689	1	-6.1537
ZNF620	5	0.027159	0.088736	0.837968	1903	4	-6.1247	0.84723	0.87041	0.999956	15435	1	-6.1247
LDHB	5	0.027159	0.088736	0.837968	1902	4	-7.1651	0.85696	0.87605	0.999956	15531	1	-7.1651
LMO7	5	0.027178	0.088775	0.837968	1904	3	-5.885	0.76411	0.82986	0.999956	14725	1	-5.885
PDCD6	9	0.027196	0.088822	0.837968	1905	5	-5.1294	0.79184	0.84218	0.999956	14939	2	-5.1294
HOOK2	5	0.027232	0.088928	0.837968	1906	3	-6.4396	0.15822	0.32663	0.998005	5893	1	-6.4396
MBNL3	5	0.027253	0.088981	0.837968	1908	2	0.91359	0.15383	0.32072	0.997128	5787	3	0.91359
PARD6G	5	0.027253	0.088981	0.837968	1907	3	-2.0068	0.58532	0.72721	0.999956	12864	2	-2.0068
WNT8B	5	0.027285	0.089068	0.837968	1909	2	-0.46448	0.11585	0.26756	0.986878	4882	1	-0.46448
ASCC2	5	0.027324	0.089171	0.837968	1910	2	0.57804	0.54634	0.69819	0.999956	12357	2	0.57804
FXYD3	13	0.027416	0.089408	0.837968	1911	6	0.167	0.14992	0.31542	0.996208	5694	5	0.167
BTG2	5	0.02742	0.089416	0.837968	1912	2	1.6583	0.052594	0.14682	0.965715	2737	3	1.6583
HAND2	5	0.02742	0.089416	0.837968	1913	3	-2.1511	0.56741	0.71389	0.999956	12632	2	-2.1511
MBD4	8	0.027446	0.089493	0.837968	1914	4	-1.942	0.6971	0.80423	0.999956	14268	3	-1.942
KLHL33	5	0.027494	0.089596	0.837968	1916	3	-1.7894	0.83836	0.86538	0.999956	15353	1	-1.7894
GPS2	5	0.027494	0.089596	0.837968	1915	2	0.72359	0.29553	0.50134	0.999956	8917	3	0.72359
GLG1	5	0.027494	0.089596	0.837968	1918	3	-6.8024	0.82215	0.85686	0.999956	15194	1	-6.8024
SLC18B1	5	0.027494	0.089596	0.837968	1917	3	-3.8307	0.7656	0.83052	0.999956	14737	1	-3.8307
FCAR	12	0.027496	0.089601	0.837968	1919	7	-5.7045	0.17677	0.35177	0.999946	6325	5	-5.7045
ZBTB10	5	0.0275	0.089612	0.837968	1920	3	-7.288	0.26854	0.46851	0.999956	8366	2	-7.288
DNAJA2	5	0.027607	0.089858	0.837968	1922	4	-6.9911	0.9489	0.94961	0.999956	16860	0	-6.9911
LIG1	5	0.027607	0.089858	0.837968	1925	4	-5.9033	0.87823	0.88949	0.999956	15786	1	-5.9033
COL4A3BP	5	0.027607	0.089858	0.837968	1924	4	-7.2003	0.96008	0.96055	0.999956	17067	0	-7.2003
SAMD9	5	0.027607	0.089858	0.837968	1926	4	-6.1247	0.84399	0.8686	0.999956	15405	1	-6.1247
SPO11	5	0.027607	0.089858	0.837968	1921	4	-5.9033	0.97406	0.97422	0.999956	17317	0	-5.9033
FEM1C	5	0.027607	0.089858	0.837968	1923	4	-5.6558	0.92308	0.92453	0.999956	16401	1	-5.6558
PTGER1	5	0.027609	0.089863	0.837968	1927	1	1.476	0.022694	0.074142	0.89914	1485	4	1.476
NAA38	4	0.027615	0.089875	0.837968	1928	4	-3.7463	0.97238	0.97259	0.999956	17281	0	-3.7463
CCL26	5	0.027654	0.089978	0.837968	1929	2	0.81456	0.26015	0.45812	0.999956	8174	3	0.81456
FTMT	5	0.02768	0.090044	0.837968	1930	3	-5.9827	0.40436	0.59532	0.999956	10589	2	-5.9827
C19orf10	5	0.027744	0.090214	0.837968	1931	3	-6.7839	0.25288	0.44922	0.999956	7996	2	-6.7839
CCR8	5	0.027768	0.090286	0.837968	1933	4	-5.7784	0.050513	0.14204	0.965715	2639	1	-5.7784
HIATL1	5	0.027768	0.090286	0.837968	1932	3	-6.1537	0.3442	0.55261	0.999956	9856	2	-6.1537
GREB1L	5	0.027781	0.090316	0.837968	1934	3	-5.2688	0.38547	0.58187	0.999956	10375	2	-5.2688
FBXL16	5	0.027824	0.090426	0.837968	1935	4	-5.8666	0.44099	0.62149	0.999956	11033	1	-5.8666
CCND3	15	0.027827	0.090431	0.837968	1936	10	-5.1356	0.97141	0.97164	0.999956	17261	2	-5.1356
SCO2	5	0.027827	0.090432	0.837968	1937	4	-5.8921	0.61627	0.75046	0.999956	13281	1	-5.8921
CCDC58	4	0.027858	0.090519	0.837968	1938	4	-5.9559	0.97214	0.97234	0.999956	17277	0	-5.9559
STK39	5	0.02787	0.090544	0.837968	1939	4	-7.2616	0.91351	0.91608	0.999956	16244	1	-7.2616
SSNA1	5	0.027878	0.090562	0.837968	1940	1	-0.1115	0.61102	0.74652	0.999956	13212	2	-0.1115
CHAT	5	0.027882	0.090571	0.837968	1942	2	1.246	0.12575	0.28168	0.994865	5097	3	1.246
RMND5B	5	0.027882	0.090571	0.837968	1943	2	-0.63114	0.17999	0.35611	0.999946	6385	2	-0.63114
TGM3	5	0.027882	0.090571	0.837968	1941	2	1.5952	0.061632	0.16726	0.969257	3107	3	1.5952
LSP1	5	0.027932	0.090716	0.837968	1944	2	-0.16773	0.15909	0.32786	0.998458	5912	2	-0.16773
CCBE1	5	0.027944	0.090745	0.837968	1945	3	-7.2815	0.35361	0.5594	0.999956	9966	1	-7.2815
PAPSS1	5	0.027944	0.090745	0.837968	1946	3	-6.8028	0.56839	0.71461	0.999956	12645	2	-6.8028
ISOC1	5	0.027986	0.09084	0.837968	1947	2	1.0489	0.18325	0.36037	0.999946	6463	3	1.0489
SDHC	9	0.028007	0.090889	0.837968	1948	7	-4.4771	0.99215	0.9922	0.999956	17784	0	-4.4771
PCDH11X	3	0.02801	0.090901	0.837968	1949	3	-6.0274	0.97199	0.97219	0.999956	17274	0	-6.0274
SH3BP4	5	0.02804	0.090965	0.837968	1950	1	1.4898	0.091253	0.231	0.975817	4255	3	1.4898
ZNF652	5	0.028071	0.091037	0.837968	1951	4	-6.08	0.86254	0.87944	0.999956	15598	1	-6.08
ZSWIM2	5	0.028071	0.091037	0.837968	1953	4	-6.3757	0.92108	0.92272	0.999956	16364	1	-6.3757
ABCA13	5	0.028071	0.091037	0.837968	1956	4	-5.8861	0.80039	0.84616	0.999956	14998	1	-5.8861
C4BPB	5	0.028071	0.091037	0.837968	1952	4	-5.8861	0.95244	0.95317	0.999956	16925	0	-5.8861
CENPI	5	0.028071	0.091037	0.837968	1955	4	-6.0844	0.97354	0.97373	0.999956	17310	0	-6.0844
ZRSR2	5	0.028071	0.091037	0.837968	1954	4	-6.086	0.52361	0.68145	0.999956	12065	1	-6.086
HNRNPA1	4	0.028096	0.091098	0.837968	1957	4	-3.7765	0.9719	0.9721	0.999956	17272	0	-3.7765
KIF15	5	0.028121	0.091155	0.837968	1958	4	-6.11	0.39444	0.58827	0.999956	10481	1	-6.11
ZHX1	5	0.028171	0.091273	0.837968	1959	3	-4.9827	0.24745	0.44244	0.999956	7879	2	-4.9827
TXNDC8	6	0.028205	0.09136	0.837968	1960	3	-2.4791	0.58053	0.72367	0.999956	12802	2	-2.4791
HOXB13	5	0.028225	0.091413	0.837968	1961	2	0.68862	0.2999	0.50661	0.999956	9011	3	0.68862
MCFD2	10	0.028241	0.091447	0.837968	1962	7	-5.3435	0.25983	0.45775	0.999956	8169	3	-5.3435
KCNJ12	5	0.028256	0.091481	0.837968	1963	3	-5.0623	0.38621	0.58241	0.999956	10386	2	-5.0623
CDC42EP3	5	0.028282	0.091546	0.837968	1964	3	-6.0495	0.20835	0.39293	0.999956	7046	2	-6.0495
NUGGC	5	0.028309	0.09162	0.837968	1965	2	-0.7732	0.32375	0.53472	0.999956	9519	2	-0.7732
BIVM	5	0.02831	0.091621	0.837968	1966	4	-6.7558	0.9484	0.94911	0.999956	16847	0	-6.7558
SBSPON	5	0.028327	0.091665	0.837968	1968	3	-7.2749	0.91836	0.92029	0.999956	16322	1	-7.2749
TM6SF1	5	0.028327	0.091665	0.837968	1970	3	-7.2749	0.34743	0.55493	0.999956	9889	2	-7.2749
DHRS13	5	0.028327	0.091665	0.837968	1969	3	-7.2749	0.6432	0.77106	0.999956	13658	1	-7.2749
PFKM	5	0.028327	0.091665	0.837968	1967	4	-7.2749	0.72173	0.81315	0.999956	14428	1	-7.2749
REG3A	5	0.028363	0.091756	0.838372	1971	1	0.22262	0.017705	0.060976	0.866808	1265	2	0.22262
FITM1	5	0.028417	0.091881	0.839086	1972	2	1.1211	0.17453	0.34884	0.999946	6269	3	1.1211
HIAT1	5	0.028495	0.092061	0.839456	1974	4	-6.5198	0.52076	0.67932	0.999956	12039	1	-6.5198
OSTF1	5	0.028495	0.092061	0.839456	1975	4	-5.8687	0.45242	0.62979	0.999956	11188	1	-5.8687
INHBC	5	0.028495	0.092061	0.839456	1973	4	-6.1392	0.92531	0.92662	0.999956	16435	1	-6.1392
PEX12	5	0.028552	0.092204	0.840334	1976	3	-4.5508	0.56752	0.71396	0.999956	12634	2	-4.5508
TNFRSF17	5	0.028657	0.092465	0.840567	1977	4	-4.597	0.83591	0.86399	0.999956	15325	1	-4.597
DSTN	4	0.028668	0.092492	0.840567	1978	4	-5.5741	0.97133	0.97157	0.999956	17260	0	-5.5741
MMP24	5	0.028675	0.092513	0.840567	1979	2	-0.7732	0.43778	0.6192	0.999956	10998	2	-0.7732
RAPGEFL1	5	0.028754	0.092723	0.840567	1981	3	-5.9375	0.063451	0.1713	0.971382	3173	1	-5.9375
GALNS	5	0.028754	0.092723	0.840567	1980	3	-7.2682	0.97458	0.97473	0.999956	17322	0	-7.2682
ATG7	5	0.028754	0.092723	0.840567	1982	3	-7.225	0.66914	0.79146	0.999956	14015	1	-7.225
ZNF692	5	0.028767	0.092756	0.840567	1985	2	0.45822	0.41085	0.59999	0.999956	10681	2	0.45822
BAG2	5	0.028767	0.092756	0.840567	1984	3	-3.0292	0.34261	0.55146	0.999956	9833	1	-3.0292
SLC16A6	5	0.028767	0.092756	0.840567	1983	1	0.60209	0.32893	0.54087	0.999956	9643	3	0.60209
TCERG1L	5	0.028838	0.092924	0.840567	1986	2	-0.7732	0.92617	0.92745	0.999956	16444	1	-0.7732
SPR	5	0.028864	0.092996	0.840567	1987	2	0.92086	0.21606	0.40287	0.999956	7210	3	0.92086
A2M	5	0.028864	0.092996	0.840567	1988	2	-0.078108	0.53522	0.69004	0.999956	12214	2	-0.078108
KRTAP9-6	2	0.028876	0.093021	0.840567	1989	2	-6.0894	0.97112	0.97137	0.999956	17257	0	-6.0894
ZNF879	5	0.028902	0.09308	0.840567	1990	3	-0.87378	0.1684	0.34061	0.999626	6125	2	-0.87378
ZBTB39	5	0.028926	0.093139	0.840567	1992	4	-6.7367	0.19028	0.36961	0.999956	6649	1	-6.7367
ZNF330	5	0.028926	0.093139	0.840567	1991	4	-6.7367	0.97503	0.97519	0.999956	17334	0	-6.7367
RBL2	5	0.028968	0.093236	0.840567	1993	3	-6.1272	0.67342	0.79485	0.999956	14073	2	-6.1272
C6orf165	5	0.029001	0.093306	0.840567	1994	4	-6.4038	0.95478	0.95545	0.999956	16965	0	-6.4038
GPATCH2L	5	0.02901	0.093326	0.840567	1995	3	-5.1356	0.67407	0.79536	0.999956	14085	1	-5.1356
POU5F1	6	0.029044	0.093419	0.840567	1996	4	-5.1252	0.7395	0.81985	0.999956	14552	2	-5.1252
RASGRP4	5	0.02905	0.093433	0.840567	1997	4	-5.5755	0.72948	0.81605	0.999956	14481	1	-5.5755
CCDC42B	5	0.029117	0.093594	0.840567	1998	3	-6.9586	0.4653	0.63902	0.999956	11344	2	-6.9586
LGALS9	5	0.029146	0.093663	0.840567	1999	4	-5.4293	0.73668	0.81878	0.999956	14532	1	-5.4293
[truncated: 16,010 more rows]
