# Supplementary material for: Genome-scale identification of cellular pathways required for cell surface recognition
Source: Genome Res. 2018 Sep;28(9):1372–82. doi: 10.1101/gr.231183.117 (PMC6120632; doi:10.1101/gr.231183.117)
Supplement: Supplemental Material [file supp_gr.231183.117_Supplemental_DataS1.zip › Supplementary Data1/Day15_HEK_293_E_CD59_repeat.gene_summary.txt]

id	num	neg|score	neg|p-value	neg|fdr	neg|rank	neg|goodsgrna	neg|lfc	pos|score	pos|p-value	pos|fdr	pos|rank	pos|goodsgrna	pos|lfc
FBXL8	5	1.0103e-05	4.8111e-05	0.334777	1	5	-9.271	0.99999	0.99999	0.99999	18007	0	-9.271
SFRP1	5	1.3241e-05	7.0105e-05	0.334777	2	2	0.21589	0.71379	0.71592	0.99999	12545	0	0.21589
HES6	10	1.6347e-05	8.77e-05	0.334777	3	5	-4.7054	0.544	0.57354	0.99999	10029	1	-4.7054
CECR6	9	1.8658e-05	0.00010145	0.334777	4	6	-1.9039	0.34634	0.44913	0.99999	7841	1	-1.9039
FGF2	5	2.3799e-05	0.00012344	0.334777	5	5	-9.4338	0.99998	0.99998	0.99999	18006	0	-9.4338
FAM105B	5	2.756e-05	0.00013609	0.334777	6	2	-0.81145	0.61727	0.62918	0.99999	11009	1	-0.81145
MESP2	5	2.8539e-05	0.00014268	0.334777	7	4	-8.8109	0.23048	0.34491	0.99999	5980	1	-8.8109
STOML1	5	2.9684e-05	0.00014873	0.334777	8	5	-9.5912	0.99997	0.99997	0.99999	18005	0	-9.5912
FARP1	9	3.6579e-05	0.00018557	0.340684	9	9	-8.5056	0.99996	0.99997	0.99999	18004	0	-8.5056
ATP10B	5	3.7547e-05	0.00019107	0.340684	10	3	-9.6435	0.62663	0.6368	0.99999	11134	1	-9.6435
UBE2E2	5	4.158e-05	0.00020811	0.340684	11	4	-9.6878	0.088853	0.17753	0.99999	3149	1	-9.6878
IGF1	5	4.8962e-05	0.00024001	0.360149	12	5	-9.5398	0.99995	0.99996	0.99999	18003	0	-9.5398
TRADD	5	6.358e-05	0.00030489	0.421313	13	5	-4.6256	0.99994	0.99994	0.99999	18002	0	-4.6256
TXNRD2	5	7.8233e-05	0.00037417	0.421313	14	3	-9.5055	0.83701	0.83768	0.99999	14747	0	-9.5055
CCM2L	5	8.1563e-05	0.00039231	0.421313	15	5	-9.5372	0.99891	0.9989	0.99999	17950	0	-9.5372
C11orf87	5	8.2679e-05	0.00039616	0.421313	16	3	-7.5779	0.022085	0.057971	0.90499	1153	2	-7.5779
DVL2	5	8.7843e-05	0.0004209	0.421313	17	5	-9.2772	0.99991	0.99992	0.99999	18001	0	-9.2772
KBTBD13	5	9.0262e-05	0.00043245	0.421313	18	4	-2.7599	0.75825	0.75995	0.99999	13355	0	-2.7599
ZSCAN1	5	9.2582e-05	0.00044455	0.421313	19	5	-9.5088	0.99991	0.99992	0.99999	18000	0	-9.5088
E2F1	5	0.00010278	0.00049183	0.421735	21	5	-9.0231	0.9999	0.99991	0.99999	17998	0	-9.0231
JUNB	5	0.00010278	0.00049183	0.421735	20	5	-9.2741	0.9999	0.99991	0.99999	17999	0	-9.2741
GK5	5	0.0001378	0.00063974	0.461129	22	2	-6.1467	0.92342	0.9235	0.99999	16446	0	-6.1467
SIX5	5	0.00013897	0.00064689	0.461129	24	5	-8.8485	0.99986	0.99987	0.99999	17996	0	-8.8485
INSIG1	5	0.00013897	0.00064689	0.461129	25	5	-8.8485	0.99986	0.99987	0.99999	17997	0	-8.8485
ZNF469	5	0.00013897	0.00064689	0.461129	23	5	-8.8485	0.99986	0.99987	0.99999	17995	0	-8.8485
ALPI	5	0.00014526	0.00068318	0.461129	26	5	-8.9786	0.99985	0.99987	0.99999	17994	0	-8.9786
RTN4R	5	0.00014694	0.00069143	0.461129	27	5	-8.4304	0.99908	0.99908	0.99999	17958	0	-8.4304
GFRA2	5	0.00015669	0.00073541	0.472949	28	3	-3.8691	0.39389	0.47651	0.99999	8330	1	-3.8691
RNF224	5	0.0001674	0.0007849	0.47325	29	3	-9.9772	0.6843	0.68741	0.99999	12046	1	-9.9772
CNTN2	5	0.00018832	0.00088057	0.47325	30	5	-8.573	0.97872	0.97873	0.99999	17493	0	-8.573
CHST14	5	0.00019291	0.00089872	0.47325	31	5	-7.9964	0.99644	0.99646	0.99999	17876	0	-7.9964
SLC2A6	5	0.00019491	0.00090641	0.47325	32	4	-6.2347	0.015366	0.043448	0.870308	897	1	-6.2347
C14orf180	5	0.0002063	0.00095755	0.47325	33	4	-7.9278	0.89989	0.90027	0.99999	16002	0	-7.9278
C7orf55	5	0.00021841	0.0010098	0.47325	34	5	-9.0084	0.99978	0.99979	0.99999	17993	0	-9.0084
SPG7	5	0.00022461	0.0010378	0.47325	36	5	-9.2462	0.99978	0.99978	0.99999	17991	0	-9.2462
ACTA1	5	0.00022461	0.0010378	0.47325	35	5	-8.8972	0.99978	0.99978	0.99999	17992	0	-8.8972
MT4	3	0.00022537	0.0010411	0.47325	37	2	-9.6116	0.76574	0.76728	0.99999	13478	0	-9.6116
ZNF135	5	0.00022857	0.0010549	0.47325	38	5	-8.7281	0.99316	0.99318	0.99999	17801	0	-8.7281
FOXB1	5	0.00022974	0.0010615	0.47325	39	4	-9.0845	0.65075	0.65716	0.99999	11495	1	-9.0845
LRRC29	5	0.00023909	0.0011066	0.47325	40	5	-9.1254	0.99976	0.99977	0.99999	17990	0	-9.1254
SLC22A4	5	0.00024385	0.0011417	0.47325	41	5	-9.2081	0.99976	0.99976	0.99999	17989	0	-9.2081
KRTAP12-3	5	0.00024802	0.0011582	0.47325	42	3	-9.7597	0.036256	0.087704	0.950171	1661	2	-9.7597
PPIL6	5	0.00026468	0.0012308	0.47325	43	5	-8.8852	0.99974	0.99974	0.99999	17988	0	-8.8852
SPDYE4	4	0.00027152	0.001266	0.47325	44	4	-9.5538	0.99973	0.99973	0.99999	17987	0	-9.5538
UBALD2	5	0.00027625	0.001288	0.47325	45	3	-9.9036	0.83512	0.83585	0.99999	14707	0	-9.9036
DCAF15	5	0.00027943	0.0013023	0.47325	46	5	-9.0805	0.99972	0.99973	0.99999	17986	0	-9.0805
FBXL12	5	0.00028975	0.0013512	0.47325	47	5	-8.7281	0.99971	0.99972	0.99999	17985	0	-8.7281
IRF1	5	0.00028984	0.0013518	0.47325	48	4	-9.0979	0.37901	0.46781	0.99999	8187	1	-9.0979
LTB4R	5	0.00029879	0.0013842	0.47325	49	5	-9.5676	0.9965	0.99651	0.99999	17878	0	-9.5676
TMIE	5	0.00030313	0.0014046	0.47325	50	3	-1.6635	0.60784	0.6216	0.99999	10869	1	-1.6635
KCNC2	5	0.00030673	0.0014183	0.47325	51	4	-2.4614	0.72997	0.73193	0.99999	12840	0	-2.4614
CTRB2	5	0.00030968	0.0014343	0.47325	52	4	-9.3401	0.75172	0.75352	0.99999	13234	0	-9.3401
MAGEA2	3	0.00031416	0.0014464	0.47325	53	2	-5.0282	0.78508	0.78643	0.99999	13838	0	-5.0282
AP2A1	5	0.00031988	0.0014782	0.47325	54	5	-8.905	0.98783	0.98785	0.99999	17683	0	-8.905
CPZ	5	0.00032398	0.001492	0.47325	55	4	-9.063	0.9425	0.94257	0.99999	16793	0	-9.063
HTR7	5	0.00032405	0.0014925	0.47325	56	5	-8.7146	0.99968	0.99968	0.99999	17984	0	-8.7146
SLC6A5	5	0.0003253	0.001498	0.47325	57	4	-9.3342	0.24291	0.35946	0.99999	6216	1	-9.3342
GALR2	5	0.00035278	0.0016141	0.483152	58	4	-9.6385	0.81854	0.81959	0.99999	14413	0	-9.6385
TNFAIP8L1	5	0.00035305	0.0016157	0.483152	59	5	-8.8194	0.99965	0.99965	0.99999	17982	0	-8.8194
COLGALT1	5	0.00035305	0.0016157	0.483152	60	5	-9.2524	0.99965	0.99965	0.99999	17983	0	-9.2524
NAT16	5	0.00035824	0.0016372	0.483152	61	2	-0.94778	0.83121	0.83198	0.99999	14637	0	-0.94778
KLHL33	5	0.00036382	0.0016635	0.483152	62	5	-9.0592	0.99964	0.99964	0.99999	17981	0	-9.0592
PQLC3	5	0.00037825	0.0017361	0.484255	63	4	-9.8552	0.90021	0.9006	0.99999	16010	0	-9.8552
PLGRKT	5	0.00038181	0.001751	0.484255	64	5	-8.1109	0.99152	0.99152	0.99999	17761	0	-8.1109
SGPP1	5	0.00039037	0.0017862	0.484255	65	5	-8.1912	0.99793	0.99791	0.99999	17921	0	-8.1912
PTF1A	5	0.00039197	0.0017928	0.484255	66	3	-1.4944	0.48938	0.53624	0.99999	9384	1	-1.4944
RUNDC1	5	0.00040088	0.001834	0.484255	67	3	-9.3135	0.13364	0.23145	0.99999	4037	1	-9.3135
ASH2L	5	0.00041334	0.0018934	0.484255	68	1	-4.9067	0.43508	0.50152	0.99999	8767	1	-4.9067
MAP2K6	5	0.00041609	0.001906	0.484255	69	5	-9.3692	0.99958	0.99959	0.99999	17980	0	-9.3692
STS	5	0.00041843	0.001917	0.484255	70	4	-9.8387	0.72289	0.72493	0.99999	12715	0	-9.8387
EPHA8	5	0.00042112	0.0019264	0.484255	71	5	-8.6211	0.99958	0.99958	0.99999	17979	0	-8.6211
PLA2G4E	5	0.00042307	0.0019363	0.484255	72	4	-9.2863	0.86209	0.86263	0.99999	15296	0	-9.2863
ABHD17C	5	0.00043009	0.0019676	0.485352	73	5	-8.6163	0.99957	0.99958	0.99999	17978	0	-8.6163
DTNA	15	0.00045475	0.0020693	0.497256	74	6	-0.11474	0.023978	0.062036	0.920661	1210	7	-0.11474
LHX8	5	0.00046844	0.002126	0.497256	75	4	-7.0095	0.94601	0.94604	0.99999	16860	0	-7.0095
ADAMTS16	5	0.00046935	0.0021309	0.497256	76	3	-9.822	0.54078	0.5713	0.99999	9995	1	-9.822
KIF26B	5	0.00048739	0.0022101	0.497256	77	3	-2.0457	0.67179	0.6758	0.99999	11814	1	-2.0457
ZNF414	5	0.0004877	0.0022117	0.497256	78	5	-9.2368	0.99951	0.99952	0.99999	17977	0	-9.2368
MTUS2	10	0.00048918	0.0022205	0.497256	79	6	-6.5981	0.93024	0.9303	0.99999	16565	0	-6.5981
SPRY4	5	0.00049616	0.0022491	0.497256	80	3	-2.8056	0.069399	0.15241	0.99999	2728	1	-2.8056
NR2F1	5	0.00050219	0.0022695	0.497256	81	3	-9.8114	0.71052	0.71267	0.99999	12487	0	-9.8114
ROPN1B	4	0.00050702	0.0022876	0.497256	82	2	-1.6007	0.35713	0.45524	0.99999	7953	1	-1.6007
NBPF3	6	0.00050802	0.002292	0.497256	83	6	-8.3332	0.99949	0.9995	0.99999	17976	0	-8.3332
TRAPPC12	5	0.00051939	0.0023404	0.501709	84	4	-2.2379	0.45663	0.51499	0.99999	9014	1	-2.2379
POU2F2	5	0.0005284	0.0023805	0.50431	85	3	-9.8029	0.76239	0.764	0.99999	13421	0	-9.8029
FCN2	5	0.00056572	0.002546	0.509262	86	3	-9.0088	0.73694	0.73885	0.99999	12970	0	-9.0088
DOCK3	5	0.00056829	0.0025576	0.509262	87	5	-9.0047	0.99943	0.99943	0.99999	17975	0	-9.0047
APRT	5	0.00057069	0.0025708	0.509262	88	3	-8.0548	0.73526	0.7372	0.99999	12946	0	-8.0548
DCHS2	12	0.00057107	0.002573	0.509262	89	8	-5.4199	0.43788	0.50329	0.99999	8792	2	-5.4199
XPC	5	0.00057727	0.0026032	0.509262	90	2	-6.275	0.61326	0.62597	0.99999	10947	1	-6.275
ST8SIA3	5	0.00057864	0.0026065	0.509262	91	4	-7.8721	0.84799	0.84861	0.99999	14817	0	-7.8721
CEACAM8	5	0.0005799	0.0026148	0.509262	92	5	-9.1254	0.99942	0.99942	0.99999	17974	0	-9.1254
ATP13A1	5	0.00058446	0.0026302	0.509262	93	5	-8.7415	0.99942	0.99942	0.99999	17973	0	-8.7415
RBBP8NL	5	0.00059742	0.0026857	0.51177	94	3	-9.4982	0.071368	0.15615	0.99999	2796	2	-9.4982
DEDD2	5	0.00061382	0.0027577	0.51177	95	3	-8.9376	0.19464	0.3034	0.99999	5242	2	-8.9376
FAM134A	5	0.00061447	0.0027621	0.51177	96	5	-9.0341	0.99939	0.99939	0.99999	17972	0	-9.0341
CTCFL	12	0.00061911	0.0027808	0.51177	97	9	-8.5712	0.93018	0.93025	0.99999	16564	1	-8.5712
RNF220	5	0.00062104	0.0027852	0.51177	98	5	-8.7853	0.99938	0.99939	0.99999	17971	0	-8.7853
PRSS46	5	0.00063427	0.0028424	0.517002	99	5	-8.5264	0.99937	0.99937	0.99999	17970	0	-8.5264
TRIM50	5	0.00065145	0.0029238	0.526485	100	5	-9.2081	0.99923	0.99924	0.99999	17964	0	-9.2081
ZNF442	5	0.00067732	0.0030409	0.540264	101	5	-9.1186	0.99932	0.99933	0.99999	17969	0	-9.1186
ATAD3B	4	0.00068333	0.0030717	0.540264	102	2	-3.2323	0.84611	0.84674	0.99999	14793	0	-3.2323
MAPRE2	5	0.00068883	0.0030995	0.540264	103	4	-7.5658	0.58239	0.60187	0.99999	10547	1	-7.5658
KRT16	4	0.00069525	0.003136	0.540264	104	4	-6.4711	0.99644	0.99646	0.99999	17877	0	-6.4711
KLK12	6	0.00069825	0.0031503	0.540264	105	3	-7.0726	0.66301	0.66792	0.99999	11683	1	-7.0726
ZNF397	5	0.0007069	0.0031872	0.541425	106	5	-8.8731	0.99929	0.99931	0.99999	17968	0	-8.8731
PABPC1L	5	0.00072056	0.0032553	0.542477	107	4	-9.1887	0.68511	0.68817	0.99999	12058	1	-9.1887
GPC6	5	0.00072955	0.0032823	0.542477	108	4	-9.0875	0.78001	0.78151	0.99999	13755	0	-9.0875
PDS5B	5	0.00073597	0.0033081	0.542477	109	5	-8.7592	0.99926	0.99927	0.99999	17967	0	-8.7592
RNASE1	5	0.00074392	0.0033351	0.542477	110	4	-7.6815	0.18285	0.2896	0.99999	5022	1	-7.6815
SCRN2	5	0.00075208	0.0033741	0.542477	111	5	-8.7939	0.99925	0.99926	0.99999	17965	0	-8.7939
G6PC3	5	0.00075208	0.0033741	0.542477	112	5	-9.0979	0.99925	0.99926	0.99999	17966	0	-9.0979
MYOG	5	0.00076217	0.0034159	0.544335	113	3	-3.4989	0.26744	0.38764	0.99999	6736	2	-3.4989
SBNO2	5	0.00079386	0.0035698	0.549173	114	3	-2.4199	0.3954	0.4774	0.99999	8347	1	-2.4199
BZRAP1	5	0.000799	0.0035957	0.549173	115	3	-8.7592	0.88818	0.88864	0.99999	15772	0	-8.7592
CNNM2	5	0.00080348	0.0036166	0.549173	116	5	-8.7101	0.9992	0.99919	0.99999	17963	0	-8.7101
PROX2	5	0.00081003	0.0036512	0.549173	117	5	-9.1657	0.99827	0.99826	0.99999	17931	0	-9.1657
DMRTC2	5	0.00082132	0.0036936	0.549173	118	5	-7.6054	0.99152	0.99152	0.99999	17767	0	-7.6054
AIRE	5	0.00083424	0.0037436	0.549173	119	5	-9.4475	0.99882	0.99882	0.99999	17947	0	-9.4475
C10orf53	8	0.00085357	0.0038233	0.549173	120	7	-8.2476	0.9959	0.99593	0.99999	17865	0	-8.2476
ZNF280A	5	0.00085734	0.0038404	0.549173	121	4	-9.7264	0.76046	0.76209	0.99999	13383	0	-9.7264
CCDC155	5	0.00086101	0.0038585	0.549173	122	4	-9.1524	0.9545	0.95458	0.99999	17033	0	-9.1524
SCN11A	5	0.00087485	0.0039124	0.549173	123	4	-8.7592	0.87743	0.878	0.99999	15595	0	-8.7592
MISP	5	0.00087735	0.0039228	0.549173	124	5	-9.0485	0.99912	0.99912	0.99999	17962	0	-9.0485
MAATS1	5	0.00087735	0.0039228	0.549173	125	5	-8.9365	0.99912	0.99912	0.99999	17961	0	-8.9365
PLA2G2E	5	0.00087993	0.0039344	0.549173	126	3	-9.7219	0.75292	0.75469	0.99999	13257	0	-9.7219
FXR2	5	0.0008994	0.004013	0.549173	128	5	-9.2209	0.9991	0.99909	0.99999	17960	0	-9.2209
ZNF628	5	0.0008994	0.004013	0.549173	127	5	-9.3605	0.9991	0.99909	0.99999	17959	0	-9.3605
PARP12	5	0.00090917	0.0040565	0.549173	129	2	-1.1368	0.75631	0.75803	0.99999	13316	0	-1.1368
PEG10	5	0.00091136	0.0040664	0.549173	130	5	-9.1789	0.99739	0.99739	0.99999	17900	0	-9.1789
VGLL1	5	0.00091474	0.0040861	0.549173	131	4	-8.5056	0.15428	0.25575	0.99999	4466	1	-8.5056
KLHL26	5	0.00092075	0.0041109	0.549173	132	4	-8.3779	0.12738	0.22389	0.99999	3916	1	-8.3779
HES5	5	0.00093502	0.0041752	0.549173	133	3	-2.0314	0.68299	0.68621	0.99999	12020	1	-2.0314
TMEM125	5	0.00094938	0.0042434	0.549173	134	4	-8.8649	0.81684	0.81786	0.99999	14386	0	-8.8649
SSUH2	5	0.00094938	0.0042434	0.549173	135	5	-8.6733	0.97106	0.97115	0.99999	17344	0	-8.6733
GALNT7	5	0.0009534	0.0042626	0.549173	136	4	-8.0761	0.96585	0.96603	0.99999	17236	0	-8.0761
TSPAN15	5	0.00095601	0.0042736	0.549173	138	5	-8.7192	0.99904	0.99903	0.99999	17955	0	-8.7192
TRIM69	5	0.00095601	0.0042736	0.549173	137	5	-8.516	0.99904	0.99903	0.99999	17957	0	-8.516
NMUR2	5	0.00095601	0.0042736	0.549173	139	5	-9.2648	0.99904	0.99903	0.99999	17956	0	-9.2648
DLX4	6	0.00098592	0.0043985	0.549173	140	5	-5.7378	0.62403	0.63466	0.99999	11095	1	-5.7378
TMEM107	5	0.00098746	0.0044062	0.549173	141	4	-7.8962	0.96285	0.963	0.99999	17188	0	-7.8962
WDR13	5	0.00098871	0.0044106	0.549173	142	4	-9.1254	0.83563	0.83634	0.99999	14718	0	-9.1254
ACHE	5	0.00099659	0.004438	0.549173	143	5	-8.9936	0.999	0.99899	0.99999	17954	0	-8.9936
USP49	5	0.0010123	0.0044969	0.549173	144	3	-9.2493	0.78085	0.78235	0.99999	13771	0	-9.2493
VAPA	9	0.0010135	0.0044996	0.549173	145	8	-8.2917	0.99566	0.9957	0.99999	17855	0	-8.2917
HIP1R	5	0.0010161	0.004509	0.549173	146	5	-9.0449	0.99898	0.99898	0.99999	17953	0	-9.0449
MAFA	5	0.0010193	0.0045227	0.549173	147	3	-7.6248	0.44203	0.50585	0.99999	8849	1	-7.6248
KRTAP13-2	4	0.0010221	0.0045332	0.549173	148	4	-9.0837	0.99898	0.99897	0.99999	17952	0	-9.0837
FAM69C	5	0.0010276	0.0045442	0.549173	149	4	-7.97	0.48934	0.53622	0.99999	9383	1	-7.97
PITHD1	5	0.0010405	0.0045936	0.551452	150	5	-8.6211	0.99896	0.99896	0.99999	17951	0	-8.6211
HERPUD1	5	0.0010744	0.0047537	0.564777	151	2	0.81927	0.036234	0.087669	0.950171	1660	3	0.81927
LDLRAD4	5	0.0010845	0.0047987	0.564777	152	4	-7.0449	0.50317	0.54534	0.99999	9539	1	-7.0449
GPR153	5	0.0010845	0.0047987	0.564777	153	4	-5.754	0.76667	0.7682	0.99999	13496	0	-5.754
NRG1	18	0.0011066	0.0048983	0.570393	154	14	-8.7221	0.81732	0.81836	0.99999	14396	2	-8.7221
SPRED3	5	0.001109	0.0049098	0.570393	155	4	-9.2985	0.95729	0.95731	0.99999	17091	0	-9.2985
ISL1	5	0.0011295	0.0049945	0.572566	156	4	-8.664	0.96291	0.96305	0.99999	17189	0	-8.664
BBC3	18	0.0011386	0.0050434	0.572566	157	14	-7.4173	0.66074	0.66592	0.99999	11645	3	-7.4173
GSG1	5	0.001142	0.0050577	0.572566	158	4	-9.2081	0.72028	0.72236	0.99999	12664	0	-9.2081
ZNF621	5	0.0011547	0.0051127	0.572566	159	5	-9.0979	0.99885	0.99885	0.99999	17949	0	-9.0979
ZNF526	5	0.0011547	0.0051127	0.572566	160	5	-8.4304	0.99885	0.99885	0.99999	17948	0	-8.4304
KLK3	6	0.001157	0.0051193	0.572566	161	3	-3.63	0.28114	0.40351	0.99999	7011	2	-3.63
BRSK2	5	0.0011796	0.0052144	0.573732	162	3	-9.6739	0.89675	0.89712	0.99999	15954	0	-9.6739
NMB	5	0.0011845	0.0052326	0.573732	163	3	-7.6722	0.48479	0.53323	0.99999	9334	1	-7.6722
TMEM38A	5	0.0012071	0.005326	0.573732	164	5	-8.516	0.99879	0.99879	0.99999	17946	0	-8.516
SALL4	5	0.0012077	0.0053299	0.573732	165	4	-9.6692	0.7913	0.79261	0.99999	13942	0	-9.6692
HAND2	5	0.0012088	0.0053381	0.573732	166	4	-9.3663	0.9191	0.91927	0.99999	16368	0	-9.3663
PHLDB3	5	0.0012182	0.0053761	0.573732	167	5	-9.084	0.99184	0.99182	0.99999	17773	0	-9.084
SMIM1	5	0.0012267	0.0054151	0.573732	168	5	-9.2524	0.97352	0.97356	0.99999	17406	0	-9.2524
FAM229A	5	0.0012283	0.0054234	0.573732	169	5	-8.3511	0.99877	0.99877	0.99999	17945	0	-8.3511
POU3F3	5	0.0012395	0.0054825	0.573732	170	4	-6.0247	0.73978	0.7417	0.99999	13021	0	-6.0247
TRIP11	5	0.0012471	0.0055091	0.573732	171	4	-8.0112	0.7842	0.78555	0.99999	13824	0	-8.0112
PATZ1	5	0.001264	0.0055801	0.573732	172	3	-1.0833	0.64724	0.65408	0.99999	11447	1	-1.0833
KIRREL2	5	0.0012737	0.0056158	0.573732	173	3	-2.9299	0.5705	0.59283	0.99999	10380	1	-2.9299
TACC2	5	0.0012757	0.0056219	0.573732	174	4	-9.149	0.89473	0.89512	0.99999	15902	0	-9.149
ZNF668	5	0.0012797	0.0056367	0.573732	175	5	-9.2304	0.99872	0.99872	0.99999	17944	0	-9.2304
MAVS	5	0.0012883	0.0056746	0.573732	176	4	-2.0334	0.72916	0.73114	0.99999	12826	0	-2.0334
SLC22A14	5	0.0012947	0.0057021	0.573732	177	2	0.1656	0.52537	0.56046	0.99999	9806	1	0.1656
PGLS	5	0.0012951	0.0057032	0.573732	178	4	-9.2336	0.17082	0.27531	0.99999	4781	1	-9.2336
LGALS3BP	5	0.0012951	0.0057032	0.573732	179	4	-9.0805	0.82897	0.82981	0.99999	14594	0	-9.0805
SIAH2	5	0.0013068	0.0057566	0.57588	180	5	-9.4393	0.99869	0.99869	0.99999	17943	0	-9.4393
CEACAM16	5	0.0013249	0.0058286	0.579864	181	5	-8.237	0.99034	0.99034	0.99999	17742	0	-8.237
ABRA	5	0.0013314	0.0058616	0.579942	182	3	-8.0039	0.7283	0.7303	0.99999	12814	0	-8.0039
DEF8	6	0.0013388	0.0059028	0.580279	183	4	-8.6346	0.64559	0.65269	0.99999	11421	1	-8.6346
RNF152	5	0.0013497	0.0059408	0.580279	184	3	-1.285	0.51773	0.55519	0.99999	9716	1	-1.285
HOXB1	5	0.0013582	0.0059858	0.580279	185	5	-8.3217	0.99864	0.99863	0.99999	17942	0	-8.3217
SEMA7A	5	0.0013616	0.0059988	0.580279	186	5	-9.648	0.99483	0.99487	0.99999	17838	0	-9.648
RTBDN	5	0.001368	0.0060276	0.580279	187	4	-9.0592	0.9653	0.96547	0.99999	17226	0	-9.0592
PRAM1	5	0.001382	0.0060903	0.580279	188	5	-9.4931	0.994	0.99402	0.99999	17820	0	-9.4931
UGT1A4	4	0.0013987	0.0061535	0.580279	189	4	-9.6485	0.95094	0.95097	0.99999	16953	0	-9.6485
CD320	5	0.0014031	0.0061673	0.580279	190	5	-8.7281	0.97627	0.9763	0.99999	17449	0	-8.7281
TIAM1	5	0.0014048	0.0061739	0.580279	191	1	-0.25873	0.087893	0.17636	0.99999	3135	2	-0.25873
SCARA5	5	0.0014256	0.0062558	0.580279	193	4	-2.0362	0.5153	0.55352	0.99999	9682	1	-2.0362
DUS3L	5	0.0014256	0.0062558	0.580279	192	4	-9.6409	0.85885	0.85937	0.99999	15251	0	-9.6409
CDS1	5	0.0014352	0.006285	0.580279	194	4	-7.5858	0.80084	0.80207	0.99999	14110	0	-7.5858
PDZRN3	5	0.0014599	0.0063927	0.580279	195	4	-8.3856	0.84799	0.84861	0.99999	14900	0	-8.3856
KCNK17	5	0.0014656	0.0064197	0.580279	198	4	-9.0449	0.79246	0.79376	0.99999	13965	0	-9.0449
TCF3	5	0.0014656	0.0064197	0.580279	196	5	-9.0449	0.99702	0.99701	0.99999	17892	0	-9.0449
MAST1	5	0.0014656	0.0064197	0.580279	197	4	-9.1356	0.69679	0.69933	0.99999	12260	1	-9.1356
AIF1	9	0.001472	0.006445	0.580279	199	9	-8.1583	0.99853	0.99851	0.99999	17941	0	-8.1583
D2HGDH	5	0.0014808	0.0064829	0.580279	200	4	-9.4256	0.2812	0.40358	0.99999	7012	1	-9.4256
GAST	5	0.0014933	0.0065351	0.580279	201	4	-9.0806	0.80211	0.80331	0.99999	14127	0	-9.0806
TRPC4AP	5	0.0014967	0.0065527	0.580279	202	3	-2.6695	0.12599	0.22227	0.99999	3884	2	-2.6695
INSC	5	0.001507	0.0066044	0.580279	203	2	-0.31591	0.12886	0.22572	0.99999	3937	2	-0.31591
ZIC2	5	0.0015149	0.0066396	0.580279	204	3	-8.7237	0.79139	0.79273	0.99999	13944	0	-8.7237
ASAH2	5	0.0015175	0.0066523	0.580279	205	5	-8.7415	0.99848	0.99846	0.99999	17940	0	-8.7415
ETHE1	5	0.0015218	0.0066687	0.580279	206	4	-9.3605	0.58324	0.60252	0.99999	10558	1	-9.3605
RASAL3	5	0.0015242	0.0066764	0.580279	207	4	-8.8319	0.88191	0.88241	0.99999	15671	0	-8.8319
CHRNA2	5	0.0015304	0.0067028	0.580279	208	4	-8.4082	0.7336	0.73553	0.99999	12911	0	-8.4082
WNK4	5	0.0015519	0.0068051	0.584042	209	4	-9.1152	0.52425	0.55968	0.99999	9792	1	-9.1152
TRIM73	3	0.001557	0.0068277	0.584042	210	2	-7.5009	0.54889	0.57707	0.99999	10098	0	-7.5009
TPO	5	0.0015637	0.0068568	0.584042	211	3	-9.6241	0.67709	0.68075	0.99999	11923	1	-9.6241
ANKRD33	5	0.00157	0.006876	0.584042	212	4	-8.0761	0.13078	0.22806	0.99999	3984	1	-8.0761
S100A4	3	0.0015798	0.0069228	0.584829	213	3	-9.3663	0.99842	0.9984	0.99999	17939	0	-9.3663
ELOVL7	5	0.001625	0.0071196	0.584829	214	4	-9.2772	0.92502	0.92509	0.99999	16477	0	-9.2772
EXOC3L4	5	0.00163	0.0071394	0.584829	215	5	-8.9365	0.99837	0.99836	0.99999	17938	0	-8.9365
RASL10B	5	0.00163	0.0071394	0.584829	216	5	-8.869	0.99837	0.99836	0.99999	17937	0	-8.869
COX8C	4	0.0016313	0.0071449	0.584829	217	3	-9.7892	0.69492	0.69749	0.99999	12230	0	-9.7892
FOXN4	5	0.0016442	0.0071982	0.584829	218	5	-8.5051	0.99783	0.9978	0.99999	17914	0	-8.5051
FBXL14	5	0.0016546	0.007245	0.584829	219	4	-2.6418	0.48896	0.53599	0.99999	9379	1	-2.6418
KCNS1	5	0.0016605	0.0072741	0.584829	220	4	-5.3396	0.86151	0.86204	0.99999	15290	0	-5.3396
OPTC	5	0.001665	0.0072884	0.584829	223	5	-9.1591	0.99833	0.99832	0.99999	17934	0	-9.1591
STAR	5	0.001665	0.0072884	0.584829	221	5	-8.9131	0.99833	0.99832	0.99999	17935	0	-8.9131
DDX3Y	5	0.001665	0.0072884	0.584829	222	5	-8.4304	0.99833	0.99832	0.99999	17936	0	-8.4304
EGR4	5	0.0016801	0.0073495	0.584829	224	3	-6.2994	0.6743	0.67818	0.99999	11856	1	-6.2994
SYNGR4	5	0.0016858	0.0073736	0.584829	226	3	-9.6096	0.61529	0.62759	0.99999	10983	1	-9.6096
PIK3R5	5	0.0016858	0.0073736	0.584829	225	4	-8.774	0.95663	0.95666	0.99999	17081	0	-8.774
VAMP2	5	0.0016954	0.0074149	0.584829	227	5	-8.952	0.9983	0.99829	0.99999	17933	0	-8.952
ZNF503	5	0.0016954	0.0074149	0.584829	228	5	-9.0979	0.9983	0.99829	0.99999	17932	0	-9.0979
C7orf57	5	0.0017014	0.0074374	0.584829	229	4	-9.3342	0.83392	0.83465	0.99999	14684	0	-9.3342
SHISA6	5	0.001731	0.0075633	0.587212	230	4	-8.8278	0.94668	0.94668	0.99999	16864	0	-8.8278
BMP6	5	0.0017351	0.0075749	0.587212	231	3	-8.5212	0.15856	0.26075	0.99999	4554	1	-8.5212
ZDHHC11	5	0.0017459	0.0076101	0.587212	232	5	-8.6451	0.99825	0.99823	0.99999	17930	0	-8.6451
LIPE	5	0.0017536	0.0076384	0.587212	233	5	-8.8109	0.98569	0.98569	0.99999	17636	0	-8.8109
SLC23A2	5	0.0017609	0.0076634	0.587212	234	5	-8.9248	0.99824	0.99821	0.99999	17929	0	-8.9248
PPM1N	5	0.0017902	0.0077789	0.587212	235	4	-8.8932	0.90593	0.9063	0.99999	16126	0	-8.8932
CLEC4F	5	0.0017984	0.0078157	0.587212	236	5	-8.4738	0.9982	0.99818	0.99999	17928	0	-8.4738
MESDC1	5	0.0018245	0.0079136	0.587212	237	3	-2.2445	0.66505	0.66973	0.99999	11709	1	-2.2445
MATN1	5	0.0018254	0.007918	0.587212	238	5	-6.9337	0.97691	0.97694	0.99999	17462	0	-6.9337
TRO	14	0.001841	0.0079763	0.587212	239	8	-6.9682	0.51161	0.55097	0.99999	9640	3	-6.9682
SRSF1	5	0.0018452	0.0079889	0.587212	240	3	-6.7516	0.84799	0.84861	0.99999	14804	0	-6.7516
NCR3	5	0.0018574	0.0080373	0.587212	241	4	-8.7766	0.42743	0.49684	0.99999	8681	1	-8.7766
SIGLEC1	5	0.0018633	0.0080659	0.587212	242	3	-2.9981	0.71798	0.72011	0.99999	12617	0	-2.9981
GPC5	5	0.0018882	0.0081693	0.587212	243	3	-1.2345	0.74579	0.74765	0.99999	13139	0	-1.2345
FGF22	5	0.0019015	0.008221	0.587212	244	3	-8.4898	0.60402	0.61856	0.99999	10823	1	-8.4898
SNIP1	5	0.0019018	0.0082221	0.587212	245	5	-8.6308	0.9981	0.99807	0.99999	17926	0	-8.6308
NLK	5	0.0019018	0.0082221	0.587212	246	5	-8.9012	0.9981	0.99807	0.99999	17927	0	-8.9012
ZNF821	5	0.0019026	0.0082248	0.587212	247	3	-2.3515	0.28896	0.41254	0.99999	7168	1	-2.3515
FAM174A	5	0.0019095	0.0082479	0.587212	248	4	-8.9936	0.76149	0.76312	0.99999	13406	0	-8.9936
CEBPB	5	0.0019124	0.0082594	0.587212	249	4	-9.5851	0.73867	0.74057	0.99999	13001	0	-9.5851
ERBB2	5	0.0019212	0.0082924	0.587212	250	5	-8.0023	0.99808	0.99805	0.99999	17925	0	-8.0023
FOXP4	5	0.0019274	0.0083199	0.587212	251	5	-8.1485	0.9958	0.99584	0.99999	17858	0	-8.1485
COMP	5	0.0019399	0.0083694	0.587212	252	3	-3.9649	0.79005	0.79141	0.99999	13921	0	-3.9649
RTKN	5	0.0019401	0.00837	0.587212	253	4	-7.8057	0.41955	0.49202	0.99999	8600	1	-7.8057
KLK4	5	0.0019433	0.0083826	0.587212	254	5	-9.1083	0.99806	0.99803	0.99999	17924	0	-9.1083
PAX4	5	0.0019506	0.0084106	0.587212	255	5	-8.7766	0.99785	0.99782	0.99999	17917	0	-8.7766
DHRS3	5	0.0019553	0.0084282	0.587212	256	2	-1.2011	0.77876	0.78026	0.99999	13733	0	-1.2011
GRAMD2	5	0.0019566	0.0084343	0.587212	257	4	-8.735	0.74394	0.74578	0.99999	13104	0	-8.735
CCZ1B	5	0.001967	0.0084788	0.587212	258	3	-2.7295	0.13625	0.23452	0.99999	4086	2	-2.7295
LBX1	5	0.0019692	0.0084865	0.587212	259	4	-9.5801	0.80189	0.80309	0.99999	14124	0	-9.5801
NTSR1	5	0.0019759	0.0085113	0.587212	260	5	-9.1756	0.994	0.99402	0.99999	17819	0	-9.1756
PRRT2	5	0.0019759	0.0085113	0.587212	261	4	-9.3224	0.94001	0.9401	0.99999	16738	0	-9.3224
PIANP	5	0.0019849	0.0085553	0.587994	262	5	-9.3105	0.99802	0.99799	0.99999	17923	0	-9.3105
DLC1	12	0.0020005	0.008624	0.58952	263	10	-8.2934	0.61211	0.625	0.99999	10926	1	-8.2934
SPIN1	5	0.0020103	0.0086597	0.58952	264	2	-1.2129	0.10462	0.19668	0.99999	3474	2	-1.2129
ARSD	5	0.0020144	0.0086757	0.58952	265	5	-8.9824	0.99696	0.99696	0.99999	17891	0	-8.9824
ROPN1L	5	0.0020399	0.0087763	0.594115	266	3	-6.1467	0.6388	0.64693	0.99999	11312	1	-6.1467
AGRP	5	0.0020651	0.0088896	0.599529	267	5	-8.2041	0.99793	0.99791	0.99999	17922	0	-8.2041
LILRA5	8	0.0020897	0.0089863	0.600055	268	7	-7.5758	0.95808	0.95813	0.99999	17103	0	-7.5758
HS6ST1	5	0.0020929	0.0089973	0.600055	269	3	-7.3344	0.8916	0.89205	0.99999	15830	0	-7.3344
KRTAP17-1	5	0.0020929	0.0089973	0.600055	270	1	-4.5488	0.54119	0.57159	0.99999	9997	1	-4.5488
CREB3L2	5	0.0021466	0.0092145	0.601416	271	5	-8.8812	0.99785	0.99782	0.99999	17918	0	-8.8812
FAM117A	5	0.0021466	0.0092145	0.601416	272	5	-8.6211	0.99785	0.99782	0.99999	17916	0	-8.6211
TNFAIP8L3	5	0.0021466	0.0092145	0.601416	273	5	-8.6017	0.99785	0.99782	0.99999	17919	0	-8.6017
MKNK1	5	0.0021466	0.0092145	0.601416	274	5	-8.8151	0.99785	0.99782	0.99999	17920	0	-8.8151
ZNF326	8	0.0021514	0.0092376	0.601416	275	8	-7.3973	0.99785	0.99782	0.99999	17915	0	-7.3973
TMEM171	5	0.0021539	0.009247	0.601416	276	5	-8.9673	0.98153	0.98154	0.99999	17548	0	-8.9673
APBA3	5	0.0021576	0.0092596	0.601416	277	4	-8.562	0.75739	0.75905	0.99999	13336	0	-8.562
F13A1	5	0.0021694	0.0093047	0.601416	278	3	-9.5601	0.44427	0.50721	0.99999	8873	1	-9.5601
TCF15	5	0.0021754	0.0093316	0.601416	279	3	-2.5015	0.23405	0.3491	0.99999	6039	2	-2.5015
ERMP1	5	0.0021928	0.0093987	0.601416	280	5	-8.5366	0.99781	0.99778	0.99999	17912	0	-8.5366
IL4I1	5	0.0021928	0.0093987	0.601416	281	5	-8.2297	0.99781	0.99778	0.99999	17913	0	-8.2297
POLL	5	0.0022139	0.0094768	0.601416	282	4	-8.4026	0.056842	0.12849	0.989442	2336	1	-8.4026
MYPN	5	0.0022225	0.0095087	0.601416	283	4	-7.6344	0.72505	0.72708	0.99999	12748	0	-7.6344
HDAC6	5	0.0022276	0.0095296	0.601416	284	4	-9.0769	0.91738	0.91758	0.99999	16340	0	-9.0769
CPNE1	5	0.0022347	0.0095521	0.601416	285	5	-8.5108	0.99777	0.99773	0.99999	17910	0	-8.5108
MYH10	5	0.0022347	0.0095521	0.601416	286	5	-9.372	0.99777	0.99773	0.99999	17911	0	-9.372
KCNK18	5	0.0022607	0.0096599	0.602923	287	4	-9.5525	0.87025	0.87074	0.99999	15462	0	-9.5525
C10orf90	5	0.002269	0.0096896	0.602923	288	4	-9.4061	0.89044	0.89087	0.99999	15814	0	-9.4061
C9orf16	5	0.002278	0.0097204	0.602923	289	5	-9.0047	0.99772	0.99768	0.99999	17909	0	-9.0047
CCDC9	5	0.0022786	0.0097231	0.602923	290	4	-8.562	0.9561	0.95615	0.99999	17061	0	-8.562
MYO5A	5	0.0022854	0.0097435	0.602923	291	2	-0.78869	0.60824	0.62192	0.99999	10878	1	-0.78869
FAM210B	5	0.0023093	0.0098364	0.603482	292	4	-9.5474	0.48899	0.536	0.99999	9380	1	-9.5474
KLHL29	5	0.0023143	0.0098545	0.603482	293	2	-0.40053	0.23947	0.35549	0.99999	6143	2	-0.40053
ARHGAP21	5	0.0023208	0.0098787	0.603482	294	5	-8.6964	0.99768	0.99764	0.99999	17908	0	-8.6964
MTNR1B	5	0.0023403	0.0099612	0.603482	295	3	-1.9618	0.014603	0.041787	0.867191	865	2	-1.9618
CLDN23	5	0.0023405	0.0099617	0.603482	296	3	-2.3032	0.73869	0.74058	0.99999	13002	0	-2.3032
ERICH1	5	0.0023584	0.01003	0.603482	297	3	-8.5264	0.17592	0.28143	0.99999	4879	2	-8.5264
ATG4B	5	0.0023584	0.01003	0.603482	298	2	0.67318	0.045618	0.10647	0.979516	1952	3	0.67318
VCAM1	5	0.0023637	0.010054	0.603482	299	5	-8.4898	0.99764	0.9976	0.99999	17906	0	-8.4898
MBTD1	5	0.0023637	0.010054	0.603482	300	5	-8.2977	0.99764	0.9976	0.99999	17907	0	-8.2977
CCDC105	5	0.00239	0.010164	0.607452	301	5	-9.5398	0.99077	0.99077	0.99999	17751	0	-9.5398
MPST	5	0.0023955	0.010188	0.607452	302	2	-4.3699	0.78596	0.7873	0.99999	13852	0	-4.3699
MFSD2A	5	0.0024112	0.010249	0.608521	303	5	-8.4631	0.99759	0.99756	0.99999	17905	0	-8.4631
AXIN2	5	0.0024178	0.010274	0.608521	304	4	-8.4414	0.80106	0.80228	0.99999	14112	0	-8.4414
PLIN5	5	0.0024277	0.010307	0.608521	305	5	-9.1952	0.98216	0.98218	0.99999	17560	0	-9.1952
ZNF142	5	0.0024689	0.010484	0.614562	306	5	-9.5321	0.9875	0.98752	0.99999	17678	0	-9.5321
RNF223	5	0.0024762	0.010517	0.614562	307	2	-0.24954	0.22568	0.33937	0.99999	5876	2	-0.24954
ELAVL1	5	0.0024947	0.010592	0.614562	308	5	-9.4256	0.97994	0.97997	0.99999	17511	0	-9.4256
NDN	5	0.002497	0.010603	0.614562	309	4	-7.8475	0.94162	0.94168	0.99999	16764	0	-7.8475
LOC101928603	5	0.0025054	0.010636	0.614562	310	5	-8.1583	0.99749	0.99748	0.99999	17904	0	-8.1583
SSTR3	5	0.0025055	0.010636	0.614562	311	3	-4.0079	0.81659	0.81761	0.99999	14380	0	-4.0079
NACAD	5	0.0025151	0.010674	0.614562	312	4	-9.0521	0.17087	0.27535	0.99999	4782	1	-9.0521
KDM4B	5	0.0025179	0.010684	0.614562	313	3	-2.4067	0.094366	0.18427	0.99999	3261	2	-2.4067
CCDC85A	5	0.0025519	0.010819	0.614562	314	4	-8.6796	0.65791	0.66347	0.99999	11599	1	-8.6796
GH2	5	0.0025566	0.010837	0.614562	315	5	-8.516	0.99744	0.99743	0.99999	17901	0	-8.516
ITGA10	5	0.0025566	0.010837	0.614562	317	5	-8.516	0.99744	0.99743	0.99999	17903	0	-8.516
ANGPTL4	5	0.0025566	0.010837	0.614562	316	5	-8.8444	0.99744	0.99743	0.99999	17902	0	-8.8444
RSPH4A	5	0.0025605	0.010853	0.614562	318	2	-6.3701	0.47446	0.52648	0.99999	9208	1	-6.3701
BMP1	5	0.0025712	0.010897	0.615118	319	3	-9.2936	0.65408	0.66011	0.99999	11539	1	-9.2936
RSPO3	5	0.0025958	0.010991	0.618456	320	4	-8.952	0.79512	0.7964	0.99999	14011	0	-8.952
CCNO	5	0.0026155	0.011065	0.619304	321	3	-7.9154	0.88122	0.8817	0.99999	15662	0	-7.9154
MAU2	5	0.0026381	0.011156	0.619304	322	4	-8.9748	0.94828	0.94834	0.99999	16894	0	-8.9748
NSMAF	5	0.0026381	0.011156	0.619304	323	5	-9.0047	0.98899	0.989	0.99999	17709	0	-9.0047
CPT1C	5	0.0026417	0.011168	0.619304	324	4	-8.2486	0.79258	0.79389	0.99999	13969	0	-8.2486
ZZEF1	5	0.0026759	0.011308	0.619304	325	4	-8.9209	0.94926	0.9493	0.99999	16916	0	-8.9209
CLEC11A	5	0.0026817	0.011332	0.619304	326	4	-7.3023	0.52607	0.56093	0.99999	9816	1	-7.3023
GLTPD2	5	0.0026903	0.011367	0.619304	327	4	-8.6693	0.60094	0.61615	0.99999	10772	1	-8.6693
NACC1	5	0.002698	0.011398	0.619304	329	3	-9.3283	0.77323	0.7747	0.99999	13608	0	-9.3283
GPT	5	0.002698	0.011398	0.619304	328	4	-2.7504	0.8793	0.87983	0.99999	15625	0	-2.7504
PXDN	5	0.0026992	0.011403	0.619304	330	3	-2.7631	0.1518	0.25285	0.99999	4404	2	-2.7631
ZNF583	5	0.0027026	0.011418	0.619304	332	5	-8.1246	0.9973	0.99729	0.99999	17898	0	-8.1246
CCM2	5	0.0027026	0.011418	0.619304	331	5	-8.6066	0.9973	0.99729	0.99999	17899	0	-8.6066
OCEL1	5	0.002722	0.011508	0.620783	333	4	-8.9558	0.33532	0.44293	0.99999	7716	1	-8.9558
C7orf49	7	0.0027228	0.011514	0.620783	334	5	-8.9288	0.89482	0.89521	0.99999	15905	0	-8.9288
IVD	5	0.0027644	0.011674	0.626071	335	4	-7.3843	0.77307	0.77453	0.99999	13605	0	-7.3843
TMEM158	5	0.0027804	0.011749	0.626071	336	2	-1.2129	0.17655	0.28217	0.99999	4892	2	-1.2129
SEL1L3	5	0.0027927	0.011803	0.626071	337	5	-9.1723	0.97806	0.97807	0.99999	17483	0	-9.1723
SESTD1	5	0.0028032	0.011839	0.626071	338	5	-8.3913	0.9972	0.99719	0.99999	17897	0	-8.3913
PPP2R3B	3	0.0028046	0.011844	0.626071	339	3	-9.9017	0.99584	0.99588	0.99999	17861	0	-9.9017
MYO3B	5	0.002808	0.011856	0.626071	340	3	-8.1314	0.045479	0.10622	0.979516	1948	2	-8.1314
ZSWIM1	5	0.002808	0.011856	0.626071	341	3	-7.9663	0.83323	0.83398	0.99999	14674	0	-7.9663
PABPC1L2B	3	0.0028364	0.011954	0.627415	342	2	-9.8997	0.64347	0.65089	0.99999	11390	0	-9.8997
OVGP1	5	0.002859	0.012051	0.627415	343	5	-8.7548	0.99714	0.99714	0.99999	17896	0	-8.7548
POU6F2	5	0.0028925	0.012194	0.627415	344	4	-4.3891	0.39945	0.47981	0.99999	8391	1	-4.3891
SLC38A2	5	0.0029124	0.012267	0.627415	345	5	-8.8972	0.99103	0.99104	0.99999	17756	0	-8.8972
SCGB2B2	4	0.002915	0.012276	0.627415	346	4	-9.0194	0.99709	0.99708	0.99999	17895	0	-9.0194
ASCL1	5	0.0029388	0.012368	0.627415	347	3	-4.6733	0.25899	0.37798	0.99999	6574	2	-4.6733
R3HDML	5	0.0029455	0.012395	0.627415	348	4	-8.3038	0.52592	0.56083	0.99999	9813	1	-8.3038
SGTA	5	0.0029505	0.012417	0.627415	350	4	-9.4983	0.45916	0.51658	0.99999	9049	1	-9.4983
DHRS7	5	0.0029505	0.012417	0.627415	349	3	-3.2901	0.3128	0.43053	0.99999	7496	1	-3.2901
FZD9	5	0.0029534	0.01243	0.627415	351	3	-1.3053	0.52671	0.56134	0.99999	9823	1	-1.3053
OSTM1	5	0.0029573	0.012443	0.627415	352	5	-8.8962	0.98395	0.98398	0.99999	17593	0	-8.8962
PHPT1	5	0.002968	0.012486	0.627415	353	4	-8.6211	0.20548	0.31603	0.99999	5466	1	-8.6211
ZCCHC11	5	0.0029802	0.012529	0.627415	354	5	-8.1781	0.99702	0.99701	0.99999	17893	0	-8.1781
FAM222A	5	0.0029802	0.012529	0.627415	355	5	-8.3627	0.99702	0.99701	0.99999	17894	0	-8.3627
GPR27	5	0.0030005	0.012606	0.627415	356	4	-1.0982	0.89279	0.89323	0.99999	15856	0	-1.0982
EPS8L1	5	0.0030085	0.01263	0.627415	357	4	-4.8001	0.34697	0.44949	0.99999	7846	1	-4.8001
GPR56	5	0.0030105	0.012636	0.627415	358	4	-8.9634	0.83321	0.83396	0.99999	14673	0	-8.9634
NAT8L	5	0.0030105	0.012636	0.627415	359	4	-8.8892	0.15798	0.26008	0.99999	4541	1	-8.8892
TNIP1	5	0.0030233	0.01269	0.627415	360	3	-8.2795	0.098942	0.1899	0.99999	3355	2	-8.2795
LRP11	5	0.003027	0.012704	0.627415	361	4	-3.6266	0.94254	0.94261	0.99999	16794	0	-3.6266
SLC13A5	5	0.0030455	0.012788	0.627415	362	4	-8.4193	0.51105	0.55059	0.99999	9632	1	-8.4193
PBLD	5	0.0030555	0.012825	0.627415	363	4	-8.3453	0.66871	0.67309	0.99999	11764	1	-8.3453
KIAA1549	5	0.0030813	0.01292	0.627415	364	4	-9.4772	0.84799	0.84861	0.99999	14889	0	-9.4772
DMPK	5	0.003084	0.012931	0.627415	366	4	-9.4904	0.88229	0.88279	0.99999	15678	0	-9.4904
HRK	5	0.003084	0.012931	0.627415	365	4	-5.8498	0.94601	0.94604	0.99999	16850	0	-5.8498
FAM195B	5	0.0031105	0.013058	0.627415	367	3	-5.1152	0.55897	0.58439	0.99999	10255	1	-5.1152
KCNK9	5	0.0031404	0.013182	0.627415	368	4	-9.4878	0.80651	0.80765	0.99999	14210	0	-9.4878
ZNF48	5	0.0031404	0.013182	0.627415	369	4	-9.4878	0.65184	0.65809	0.99999	11511	1	-9.4878
ANXA11	5	0.0031484	0.013215	0.627415	370	3	-9.0158	0.93044	0.9305	0.99999	16567	0	-9.0158
PLSCR4	5	0.0031601	0.013259	0.627415	372	4	-9.3135	0.64566	0.65273	0.99999	11422	1	-9.3135
MST1R	5	0.0031601	0.013259	0.627415	371	4	-9.0485	0.26691	0.38703	0.99999	6726	1	-9.0485
SSBP4	5	0.0031627	0.013269	0.627415	375	5	-8.8444	0.99684	0.99684	0.99999	17890	0	-8.8444
IGSF1	5	0.0031627	0.013269	0.627415	374	5	-8.3335	0.99684	0.99684	0.99999	17889	0	-8.3335
OSBPL7	5	0.0031627	0.013269	0.627415	373	5	-9.1356	0.99684	0.99684	0.99999	17888	0	-9.1356
LILRB5	5	0.0031654	0.013282	0.627415	376	3	-2.2309	0.035078	0.085329	0.947391	1621	1	-2.2309
PTCHD2	5	0.0031655	0.013282	0.627415	377	2	-0.50149	0.64671	0.65365	0.99999	11438	1	-0.50149
PNMAL1	5	0.0031782	0.013334	0.627415	378	5	-6.6417	0.96891	0.96907	0.99999	17300	0	-6.6417
ZNF750	5	0.0031822	0.013353	0.627415	379	5	-9.3806	0.98382	0.98385	0.99999	17589	0	-9.3806
KRT19	5	0.0031824	0.013353	0.627415	380	5	-7.3613	0.98702	0.98703	0.99999	17667	0	-7.3613
ASIC5	5	0.0031876	0.013378	0.627415	381	4	-3.6495	0.6974	0.69993	0.99999	12267	1	-3.6495
TPRN	5	0.0031925	0.013398	0.627415	382	5	-8.6379	0.99661	0.9966	0.99999	17883	0	-8.6379
CCDC124	5	0.0031959	0.013411	0.627415	383	5	-8.8559	0.9968	0.9968	0.99999	17887	0	-8.8559
ARHGAP31	5	0.0032127	0.013486	0.627415	384	5	-8.8771	0.99192	0.9919	0.99999	17774	0	-8.8771
C3orf22	5	0.0032128	0.013487	0.627415	385	4	-8.3335	0.49613	0.54064	0.99999	9454	1	-8.3335
ADCK2	5	0.0032128	0.013487	0.627415	386	3	-4.7956	0.71001	0.71217	0.99999	12479	0	-4.7956
P2RX2	5	0.0032204	0.01352	0.627415	387	2	-6.1733	0.19926	0.30877	0.99999	5336	2	-6.1733
CTU1	5	0.0032283	0.013554	0.627415	389	5	-8.5919	0.99677	0.99677	0.99999	17885	0	-8.5919
STRA8	5	0.0032283	0.013554	0.627415	388	5	-8.1912	0.99677	0.99677	0.99999	17886	0	-8.1912
PRCD	2	0.0032541	0.013659	0.627705	390	2	-5.8499	0.99675	0.99674	0.99999	17884	0	-5.8499
GGT5	5	0.0032603	0.013682	0.627705	391	4	-8.1109	0.83717	0.83783	0.99999	14750	0	-8.1109
APOB	5	0.0032603	0.013682	0.627705	392	3	-1.8156	0.66277	0.66771	0.99999	11679	1	-1.8156
GABRD	5	0.0032651	0.013703	0.627705	393	4	-9.2209	0.83236	0.83313	0.99999	14661	0	-9.2209
CHPF	5	0.0032829	0.013775	0.627705	394	3	-2.4141	0.24718	0.36444	0.99999	6313	1	-2.4141
NDUFA4L2	5	0.0033029	0.013847	0.627705	395	4	-8.7982	0.77699	0.77849	0.99999	13682	0	-8.7982
TMEM115	5	0.0033029	0.013847	0.627705	396	4	-7.9285	0.82385	0.82482	0.99999	14507	0	-7.9285
C3orf70	5	0.0033093	0.013874	0.627705	397	4	-6.6281	0.8684	0.86888	0.99999	15422	0	-6.6281
FGF17	5	0.0033093	0.013874	0.627705	398	4	-9.4772	0.61182	0.62476	0.99999	10922	1	-9.4772
RASL11A	5	0.0033218	0.013923	0.628365	399	4	-8.8649	0.66012	0.66539	0.99999	11632	1	-8.8649
SLC25A48	5	0.0033469	0.014027	0.628749	400	4	-8.0206	0.80457	0.80578	0.99999	14176	0	-8.0206
INSM2	5	0.0033469	0.014027	0.628749	401	4	-8.0206	0.49179	0.53781	0.99999	9408	1	-8.0206
TP53INP2	5	0.0033653	0.014098	0.628749	402	4	-9.4745	0.52783	0.5621	0.99999	9837	1	-9.4745
RAB40AL	4	0.0033692	0.014111	0.628749	403	2	-1.3058	0.72699	0.72905	0.99999	12789	0	-1.3058
KHDC3L	5	0.0033862	0.014171	0.628749	405	4	-8.8609	0.96859	0.96875	0.99999	17291	0	-8.8609
SLC9A6	5	0.0033862	0.014171	0.628749	404	5	-9.0047	0.97755	0.97757	0.99999	17471	0	-9.0047
IZUMO4	5	0.0033976	0.014215	0.628749	406	5	-8.7192	0.9966	0.9966	0.99999	17882	0	-8.7192
BAIAP2	5	0.0034287	0.014343	0.628749	407	5	-8.0259	0.99657	0.99656	0.99999	17879	0	-8.0259
HLA-E	5	0.0034287	0.014343	0.628749	409	5	-8.7101	0.99657	0.99656	0.99999	17880	0	-8.7101
UNC5CL	5	0.0034287	0.014343	0.628749	408	5	-8.7548	0.99657	0.99656	0.99999	17881	0	-8.7548
GID4	5	0.0034403	0.014385	0.628749	410	3	-1.9118	0.59362	0.61045	0.99999	10683	1	-1.9118
RGL3	5	0.0034406	0.014386	0.628749	411	4	-9.3835	0.82762	0.8285	0.99999	14573	0	-9.3835
CYP4B1	5	0.0034406	0.014386	0.628749	412	4	-8.9131	0.80939	0.8105	0.99999	14256	0	-8.9131
MARVELD3	5	0.0034848	0.014569	0.635035	413	3	-2.2096	0.179	0.28503	0.99999	4946	1	-2.2096
CLDN17	5	0.0034953	0.01461	0.635035	414	4	-8.516	0.29126	0.41528	0.99999	7216	1	-8.516
GRAP	4	0.0035011	0.014635	0.635035	415	3	-6.3175	0.25996	0.37909	0.99999	6593	1	-6.3175
KCNH3	5	0.0035185	0.014706	0.636555	416	2	-5.5176	0.082953	0.17046	0.99999	3035	1	-5.5176
DACT2	5	0.0035491	0.014822	0.637376	417	4	-9.2493	0.20047	0.31018	0.99999	5364	1	-9.2493
SLC5A7	5	0.0035571	0.014858	0.637376	419	5	-9.4638	0.98772	0.98775	0.99999	17681	0	-9.4638
ARC	5	0.0035571	0.014858	0.637376	418	3	-9.4638	0.93578	0.93585	0.99999	16664	0	-9.4638
KIAA1199	5	0.0035604	0.014866	0.637376	420	4	-6.8863	0.27176	0.39258	0.99999	6825	1	-6.8863
FGB	5	0.0035971	0.015007	0.638847	421	5	-8.5468	0.9964	0.99643	0.99999	17875	0	-8.5468
ZSWIM4	5	0.0036066	0.015048	0.638847	423	4	-9.4584	0.53621	0.56799	0.99999	9942	1	-9.4584
SDC1	5	0.0036066	0.015048	0.638847	422	4	-9.3224	0.68406	0.68719	0.99999	12041	1	-9.3224
LRIT1	5	0.0036121	0.015073	0.638847	424	5	-9.442	0.97789	0.9779	0.99999	17477	0	-9.442
KLHL25	5	0.0036135	0.015078	0.638847	425	5	-9.4611	0.98887	0.98888	0.99999	17706	0	-9.4611
L1CAM	5	0.003658	0.015247	0.64045	426	5	-9.3015	0.99634	0.99637	0.99999	17874	0	-9.3015
TRABD	5	0.0036631	0.015273	0.64045	427	2	-0.40454	0.68197	0.68526	0.99999	12007	1	-0.40454
HOXA7	5	0.0036642	0.015275	0.64045	428	5	-8.3742	0.99634	0.99636	0.99999	17873	0	-8.3742
TNNT1	5	0.0036719	0.015304	0.64045	430	5	-8.8403	0.98264	0.98266	0.99999	17566	0	-8.8403
GUCY2D	5	0.0036719	0.015304	0.64045	429	4	-8.8403	0.84799	0.84861	0.99999	15003	0	-8.8403
C19orf80	5	0.0036951	0.015408	0.64045	431	4	-8.508	0.9083	0.90865	0.99999	16169	0	-8.508
SEMA4F	5	0.0037018	0.015436	0.64045	432	4	-9.2894	0.94207	0.94214	0.99999	16769	0	-9.2894
ZFR	5	0.0037019	0.015436	0.64045	434	3	-9.4557	0.667	0.67152	0.99999	11737	1	-9.4557
DXO	5	0.0037019	0.015436	0.64045	433	4	-9.4557	0.69607	0.69861	0.99999	12247	1	-9.4557
HSPA12A	5	0.0037337	0.015566	0.642805	435	5	-9.1887	0.9812	0.98122	0.99999	17541	0	-9.1887
FEZF2	5	0.0037426	0.0156	0.642805	437	4	-7.9042	0.93105	0.93112	0.99999	16581	0	-7.9042
TAL1	5	0.0037426	0.0156	0.642805	436	3	-6.9645	0.19904	0.30853	0.99999	5333	2	-6.9645
C10orf62	5	0.0037684	0.015704	0.64548	438	5	-8.7237	0.99623	0.99625	0.99999	17872	0	-8.7237
TLE3	5	0.003798	0.015824	0.64548	439	3	-9.4502	0.70341	0.70579	0.99999	12357	1	-9.4502
TMEM129	5	0.0038023	0.015844	0.64548	440	3	-2.4364	0.24153	0.35786	0.99999	6184	2	-2.4364
ARHGAP39	5	0.0038023	0.015844	0.64548	441	2	-0.75703	0.053102	0.12125	0.984871	2210	1	-0.75703
CATSPERD	5	0.0038024	0.015844	0.64548	442	5	-8.4845	0.9962	0.99622	0.99999	17871	0	-8.4845
GRM6	5	0.0038251	0.015947	0.646634	443	3	-2.6193	0.039737	0.094717	0.961426	1774	2	-2.6193
CRYBB3	5	0.0038418	0.01601	0.646634	444	4	-7.8924	0.86592	0.86641	0.99999	15383	0	-7.8924
TMEM164	7	0.0038537	0.016052	0.646634	445	5	-8.6353	0.3602	0.45702	0.99999	7981	1	-8.6353
C1QTNF5	5	0.0038624	0.016093	0.646634	446	3	-1.5419	0.21478	0.32689	0.99999	5647	2	-1.5419
AIF1L	8	0.003874	0.016136	0.646634	447	8	-7.7381	0.99613	0.99616	0.99999	17870	0	-7.7381
VAX2	5	0.0038795	0.016158	0.646634	448	4	-8.8278	0.66445	0.6692	0.99999	11700	1	-8.8278
KRT14	5	0.0038795	0.016158	0.646634	449	5	-8.9321	0.98656	0.98653	0.99999	17655	0	-8.9321
C20orf166	5	0.00388	0.01616	0.646634	450	3	-5.3874	0.79383	0.79513	0.99999	13990	0	-5.3874
FAM196A	5	0.0039188	0.016322	0.649398	451	4	-8.9248	0.91361	0.91386	0.99999	16269	0	-8.9248
CARD10	5	0.0039188	0.016322	0.649398	452	2	0.7427	0.039889	0.09504	0.963079	1777	3	0.7427
KLHL3	5	0.0039329	0.016369	0.649398	453	5	-7.8711	0.99607	0.9961	0.99999	17869	0	-7.8711
ZBED6CL	5	0.003935	0.016373	0.649398	454	3	-7.9356	0.62523	0.63564	0.99999	11120	1	-7.9356
TMEM88	5	0.0039554	0.016447	0.650887	455	4	-8.8236	0.8254	0.82637	0.99999	14539	0	-8.8236
AMT	5	0.0039708	0.0165	0.651587	456	5	-8.4138	0.99603	0.99606	0.99999	17868	0	-8.4138
UVSSA	5	0.0039899	0.016576	0.652382	457	2	-0.74466	0.28653	0.40973	0.99999	7117	2	-0.74466
CDKN3	5	0.0039967	0.016611	0.652382	458	4	-8.7679	0.62535	0.63575	0.99999	11124	1	-8.7679
DEFB119	9	0.0040112	0.016666	0.652382	459	4	-4.3764	0.47173	0.52471	0.99999	9177	1	-4.3764
ERC1	5	0.0040333	0.016752	0.652382	460	4	-8.8194	0.80581	0.80696	0.99999	14197	0	-8.8194
PKDCC	5	0.0040449	0.016785	0.652382	461	3	-9.1288	0.81359	0.81468	0.99999	14335	0	-9.1288
BCAR3	5	0.0040521	0.016821	0.652382	462	5	-9.1117	0.99595	0.99597	0.99999	17867	0	-9.1117
SLC30A10	5	0.0040705	0.016896	0.652382	463	4	-9.2273	0.42669	0.49638	0.99999	8671	1	-9.2273
SH3RF2	5	0.0040835	0.016943	0.652382	464	5	-8.5417	0.99592	0.99594	0.99999	17866	0	-8.5417
ZNF513	5	0.0040943	0.01698	0.652382	465	4	-8.1449	0.7461	0.74795	0.99999	13145	0	-8.1449
CYB5R1	5	0.0040943	0.01698	0.652382	466	3	-9.4366	0.58264	0.60205	0.99999	10550	1	-9.4366
STK19	5	0.0040998	0.016999	0.652382	467	2	-0.64912	0.29556	0.42022	0.99999	7324	1	-0.64912
ST6GALNAC6	5	0.0041095	0.017046	0.652382	468	3	-7.278	0.68773	0.69067	0.99999	12102	1	-7.278
CCDC147	5	0.0041276	0.017115	0.652382	469	5	-8.8771	0.99587	0.9959	0.99999	17862	0	-8.8771
ANAPC16	5	0.0041276	0.017115	0.652382	470	5	-8.6403	0.99587	0.9959	0.99999	17863	0	-8.6403
SLC6A6	5	0.0041276	0.017115	0.652382	471	5	-8.626	0.99587	0.9959	0.99999	17864	0	-8.626
CIB2	8	0.0041297	0.017121	0.652382	472	6	-8.7052	0.61244	0.62529	0.99999	10936	1	-8.7052
DGKQ	5	0.0041352	0.017145	0.652382	473	2	-0.57132	0.8276	0.82847	0.99999	14572	0	-0.57132
KIF17	5	0.0041611	0.017243	0.652382	474	3	-8.0332	0.22474	0.33834	0.99999	5853	1	-8.0332
CLUH	5	0.004168	0.017266	0.652382	475	5	-9.4256	0.99288	0.99288	0.99999	17797	0	-9.4256
WDR76	5	0.0041943	0.017383	0.652382	477	4	-9.4311	0.094416	0.18434	0.99999	3262	1	-9.4311
PDE10A	5	0.0041943	0.017383	0.652382	476	4	-9.4311	0.95049	0.95054	0.99999	16946	0	-9.4311
SMLR1	5	0.0041943	0.017383	0.652382	478	4	-9.4311	0.55797	0.5837	0.99999	10245	1	-9.4311
KIAA2022	5	0.0042015	0.017414	0.652382	479	5	-8.2548	0.9958	0.99584	0.99999	17860	0	-8.2548
PHLDB2	5	0.0042015	0.017414	0.652382	480	5	-8.6918	0.9958	0.99584	0.99999	17859	0	-8.6918
EBF4	5	0.0042347	0.017545	0.652382	482	5	-9.2985	0.98063	0.98067	0.99999	17527	0	-9.2985
HTR1A	5	0.0042347	0.017545	0.652382	481	3	-1.3897	0.076558	0.16262	0.99999	2900	2	-1.3897
SYT10	5	0.0042378	0.017557	0.652382	483	4	-8.9673	0.95908	0.95914	0.99999	17115	0	-8.9673
NAGS	5	0.0042393	0.017563	0.652382	484	5	-8.572	0.99576	0.9958	0.99999	17857	0	-8.572
HOXA9	5	0.0042646	0.017672	0.652382	485	2	-0.8931	0.51505	0.55336	0.99999	9676	1	-0.8931
LRRK1	5	0.0042672	0.017683	0.652382	488	3	-9.4283	0.71918	0.7213	0.99999	12643	0	-9.4283
CEBPD	5	0.0042672	0.017683	0.652382	487	3	-2.0934	0.47794	0.52876	0.99999	9248	1	-2.0934
PRPS1	5	0.0042672	0.017683	0.652382	486	4	-9.119	0.68647	0.68945	0.99999	12080	1	-9.119
TMEM19	5	0.004275	0.017716	0.652382	489	5	-8.0901	0.99573	0.99576	0.99999	17856	0	-8.0901
WNT3	5	0.0043029	0.017812	0.653254	491	4	-2.4525	0.70316	0.70556	0.99999	12351	1	-2.4525
PKN1	5	0.0043029	0.017812	0.653254	490	4	-6.5674	0.62916	0.63885	0.99999	11169	1	-6.5674
WFS1	5	0.0043195	0.017877	0.6543	492	4	-7.278	0.90004	0.90043	0.99999	16005	0	-7.278
GHDC	5	0.0043374	0.017942	0.654738	493	2	0.49266	0.15893	0.26122	0.99999	4561	2	0.49266
HPD	5	0.0043452	0.017962	0.654738	494	5	-8.4193	0.99565	0.99569	0.99999	17854	0	-8.4193
CYP46A1	5	0.0043698	0.018052	0.655786	495	3	-9.4228	0.93093	0.93099	0.99999	16580	0	-9.4228
ASCC1	5	0.0043795	0.018086	0.655786	496	4	-8.869	0.95288	0.95293	0.99999	17000	0	-8.869
OPN3	5	0.0043834	0.0181	0.655786	497	5	-8.562	0.99562	0.99566	0.99999	17853	0	-8.562
ABCC12	5	0.0044233	0.018243	0.656127	498	5	-8.5212	0.99558	0.99563	0.99999	17852	0	-8.5212
OTUD1	5	0.0044294	0.018267	0.656127	499	4	-2.5212	0.88975	0.8902	0.99999	15802	0	-2.5212
NTN5	5	0.0044323	0.018275	0.656127	500	3	-9.42	0.71011	0.71227	0.99999	12481	0	-9.42
CLEC10A	5	0.0044323	0.018275	0.656127	501	3	-9.42	0.26789	0.38817	0.99999	6742	2	-9.42
ARHGAP28	5	0.0044561	0.018364	0.656127	504	4	-8.8319	0.64664	0.65359	0.99999	11437	1	-8.8319
KIF26A	5	0.0044561	0.018364	0.656127	502	4	-1.6551	0.67611	0.67984	0.99999	11886	1	-1.6551
FAM110A	5	0.0044561	0.018364	0.656127	503	4	-2.0211	0.7481	0.74994	0.99999	13180	0	-2.0211
C15orf56	5	0.0044843	0.018468	0.657657	505	2	-0.7979	0.67578	0.67953	0.99999	11875	1	-0.7979
FOXQ1	5	0.0044981	0.018532	0.657657	506	4	-2.2644	0.6496	0.65612	0.99999	11482	1	-2.2644
PIF1	5	0.0045016	0.018549	0.657657	507	5	-7.0814	0.97847	0.97848	0.99999	17486	0	-7.0814
ZNF24	5	0.0045141	0.01859	0.657657	508	5	-8.1109	0.99549	0.99552	0.99999	17850	0	-8.1109
GAPT	5	0.0045141	0.01859	0.657657	509	5	-8.701	0.99549	0.99552	0.99999	17851	0	-8.701
C1QL4	5	0.0045392	0.018694	0.660056	510	3	-7.8393	0.2162	0.32852	0.99999	5676	1	-7.8393
LRRC42	5	0.0045975	0.018918	0.662152	512	5	-8.0259	0.9954	0.99544	0.99999	17848	0	-8.0259
RUNDC3A	5	0.0045975	0.018918	0.662152	511	5	-8.6066	0.9954	0.99544	0.99999	17849	0	-8.6066
ADAM28	5	0.0046024	0.018934	0.662152	513	4	-8.7853	0.70433	0.70667	0.99999	12376	1	-8.7853
HAND1	5	0.0046052	0.018944	0.662152	514	3	-8.562	0.16897	0.2731	0.99999	4746	1	-8.562
CSNK1G2	5	0.0046313	0.019051	0.662152	515	4	-9.4117	0.95908	0.95914	0.99999	17116	0	-9.4117
SSNA1	5	0.0046313	0.019051	0.662152	516	3	-9.4117	0.4687	0.52274	0.99999	9146	1	-9.4117
SLC12A5	5	0.0046367	0.019078	0.662152	517	5	-8.0332	0.99536	0.9954	0.99999	17847	0	-8.0332
ABCC3	5	0.0046437	0.019102	0.662152	518	3	-8.6451	0.81156	0.81266	0.99999	14297	0	-8.6451
CHST3	5	0.0046491	0.019129	0.662152	519	3	-3.9445	0.84799	0.84861	0.99999	15053	0	-3.9445
UBXN11	5	0.0046704	0.019212	0.662152	521	4	-8.9091	0.69145	0.69419	0.99999	12173	1	-8.9091
PFKFB3	5	0.0046704	0.019212	0.662152	520	4	-8.781	0.91548	0.91567	0.99999	16305	0	-8.781
PTCHD4	5	0.0046822	0.019252	0.662152	522	5	-8.9443	0.99532	0.99535	0.99999	17846	0	-8.9443
FIGLA	5	0.004687	0.019272	0.662152	523	3	-4.6278	0.5916	0.60889	0.99999	10656	1	-4.6278
EGLN2	5	0.0047017	0.019337	0.662152	524	4	-9.4089	0.91531	0.91551	0.99999	16299	0	-9.4089
WAS	5	0.0047017	0.019337	0.662152	525	4	-9.4089	0.43835	0.5036	0.99999	8797	1	-9.4089
WDR81	5	0.004704	0.019342	0.662152	526	3	-1.684	0.29475	0.41931	0.99999	7304	1	-1.684
CAPN11	5	0.0047272	0.019429	0.663076	527	5	-8.7679	0.99527	0.99531	0.99999	17845	0	-8.7679
NCCRP1	5	0.0047304	0.019443	0.663076	528	4	-8.869	0.74564	0.7475	0.99999	13137	0	-8.869
SYCN	5	0.0047495	0.019517	0.664157	529	4	-8.7766	0.67355	0.67748	0.99999	11839	1	-8.7766
TGM6	5	0.0047589	0.019554	0.664157	530	3	-7.9285	0.57749	0.5981	0.99999	10479	1	-7.9285
KLHL11	5	0.0047746	0.019622	0.664157	532	5	-8.7592	0.99523	0.99527	0.99999	17843	0	-8.7592
WFDC12	5	0.0047746	0.019622	0.664157	531	5	-8.8609	0.99523	0.99527	0.99999	17844	0	-8.8609
JAG2	5	0.004793	0.019696	0.66537	533	4	-7.3322	0.70151	0.70392	0.99999	12334	1	-7.3322
GATA4	5	0.004811	0.019766	0.66537	534	3	-7.4401	0.53121	0.56446	0.99999	9883	1	-7.4401
URAD	5	0.0048136	0.019777	0.66537	535	4	-3.0082	0.24344	0.36007	0.99999	6223	1	-3.0082
JPH2	5	0.0048301	0.01984	0.66537	536	4	-8.869	0.79675	0.79798	0.99999	14042	0	-8.869
KIAA1919	5	0.0048472	0.019913	0.66537	537	4	-9.4033	0.7808	0.78229	0.99999	13770	0	-9.4033
TRIM54	5	0.0048596	0.019967	0.66537	538	3	-5.4525	0.62848	0.63828	0.99999	11155	1	-5.4525
TIGD1	4	0.0048638	0.019978	0.66537	539	3	-7.7738	0.22942	0.3437	0.99999	5958	1	-7.7738
SFRP5	5	0.0048687	0.01999	0.66537	540	4	-9.0304	0.82449	0.82548	0.99999	14528	0	-9.0304
CDK17	5	0.0048688	0.01999	0.66537	541	5	-8.0619	0.99513	0.99518	0.99999	17842	0	-8.0619
PRDM16	5	0.0049108	0.020178	0.668053	542	3	-8.9481	0.59605	0.61235	0.99999	10713	1	-8.9481
FAT1	5	0.004912	0.020182	0.668053	544	3	-4.3721	0.10149	0.19294	0.99999	3409	2	-4.3721
BLNK	5	0.004912	0.020182	0.668053	543	4	-9.149	0.16731	0.27115	0.99999	4713	1	-9.149
PRR19	5	0.0049505	0.020327	0.669597	545	4	-8.0259	0.71456	0.71668	0.99999	12561	0	-8.0259
KRT31	4	0.0049517	0.020329	0.669597	546	2	-3.5091	0.12434	0.22031	0.99999	3848	2	-3.5091
IYD	5	0.0049689	0.020381	0.669597	547	5	-8.0476	0.99503	0.99508	0.99999	17841	0	-8.0476
VILL	5	0.0049785	0.020413	0.669597	548	2	-0.92214	0.46031	0.51732	0.99999	9061	1	-0.92214
GRIA1	5	0.0049793	0.020415	0.669597	549	4	-9.3976	0.88267	0.88316	0.99999	15688	0	-9.3976
VSIG10L	5	0.0049998	0.020495	0.67099	550	3	-9.2049	0.16033	0.26287	0.99999	4585	2	-9.2049
LONRF3	5	0.0050166	0.02057	0.67125	551	4	-2.0912	0.79644	0.79768	0.99999	14033	0	-2.0912
CALM3	5	0.0050385	0.020639	0.67125	552	3	-8.916	0.11	0.20327	0.99999	3575	2	-8.916
URM1	8	0.0050396	0.020644	0.67125	553	4	-7.7097	0.93312	0.93315	0.99999	16622	0	-7.7097
LENG9	5	0.0050509	0.020691	0.67125	554	4	-8.7592	0.68853	0.69146	0.99999	12113	1	-8.7592
GCGR	5	0.0050659	0.020742	0.67125	555	3	-7.6907	0.24066	0.35685	0.99999	6166	2	-7.6907
C15orf60	5	0.005071	0.020763	0.67125	556	5	-8.2795	0.99493	0.99498	0.99999	17839	0	-8.2795
SFXN1	5	0.005071	0.020763	0.67125	557	5	-7.8475	0.99493	0.99498	0.99999	17840	0	-7.8475
PPP1R16A	5	0.0050883	0.020834	0.672318	558	2	0.25772	0.20853	0.31956	0.99999	5527	2	0.25772
ANKRD34C	5	0.005105	0.020898	0.67317	559	3	-9.392	0.032074	0.079087	0.944088	1500	1	-9.392
OLIG2	5	0.0051288	0.02099	0.674956	560	4	-8.7548	0.63251	0.64157	0.99999	11221	1	-8.7548
DBNDD1	5	0.0051432	0.021043	0.675266	561	2	-0.82219	0.61849	0.63014	0.99999	11022	1	-0.82219
MNX1	6	0.0051612	0.021106	0.675266	562	4	-4.8705	0.82468	0.82566	0.99999	14531	0	-4.8705
FNDC4	5	0.0051735	0.021153	0.675266	563	5	-7.8393	0.99483	0.99487	0.99999	17836	0	-7.8393
GOLM1	5	0.0051735	0.021153	0.675266	564	5	-8.6458	0.99483	0.99487	0.99999	17837	0	-8.6458
UPB1	5	0.0051981	0.021243	0.675266	565	3	-3.0442	0.64741	0.65422	0.99999	11451	1	-3.0442
DENND1C	5	0.005217	0.02131	0.675266	566	4	-8.8604	0.81528	0.81632	0.99999	14360	0	-8.8604
TNFRSF14	5	0.0052711	0.021511	0.675266	567	5	-2.3075	0.99473	0.99476	0.99999	17833	0	-2.3075
C14orf105	5	0.0052711	0.021511	0.675266	570	5	-8.4026	0.99473	0.99476	0.99999	17834	0	-8.4026
CCNY	5	0.0052711	0.021511	0.675266	569	5	-8.4138	0.99473	0.99476	0.99999	17835	0	-8.4138
ZFP57	5	0.0052711	0.021511	0.675266	568	5	-8.6826	0.99473	0.99476	0.99999	17832	0	-8.6826
RNF135	5	0.0052764	0.021534	0.675266	571	3	-9.2399	0.35372	0.4533	0.99999	7916	1	-9.2399
KDM1A	5	0.0052805	0.021551	0.675266	573	1	0.9315	0.038189	0.091605	0.958457	1720	3	0.9315
KCNN4	5	0.0052805	0.021551	0.675266	572	2	-0.66049	0.55031	0.57809	0.99999	10122	1	-0.66049
INPP5A	5	0.0053005	0.021629	0.675266	574	2	-3.1551	0.6943	0.6969	0.99999	12217	1	-3.1551
LCLAT1	5	0.0053015	0.021632	0.675266	575	4	-8.746	0.11815	0.21303	0.99999	3737	1	-8.746
STON1-GTF2A1L	4	0.0053031	0.021636	0.675266	576	2	-0.70553	0.52655	0.56124	0.99999	9822	1	-0.70553
TBC1D21	5	0.0053037	0.021638	0.675266	577	5	-9.3835	0.97236	0.97238	0.99999	17373	0	-9.3835
TAL2	5	0.0053148	0.021676	0.67528	578	5	-8.5519	0.99469	0.99472	0.99999	17831	0	-8.5519
TPRX1	5	0.0053628	0.021847	0.676691	579	3	-8.557	0.80633	0.80747	0.99999	14207	0	-8.557
ATP2C2	5	0.0053714	0.021873	0.676691	580	5	-7.8226	0.99463	0.99466	0.99999	17830	0	-7.8226
SLITRK1	5	0.0053798	0.021899	0.676691	581	4	-8.9326	0.88585	0.88633	0.99999	15735	0	-8.9326
CDK20	5	0.0054074	0.021997	0.676691	582	3	-8.5338	0.29864	0.42294	0.99999	7369	1	-8.5338
CHD3	5	0.0054173	0.02204	0.676691	583	3	-2.8549	0.72153	0.72359	0.99999	12692	0	-2.8549
AQP6	5	0.0054375	0.022112	0.676691	584	5	-9.3778	0.98609	0.98609	0.99999	17643	0	-9.3778
SLC22A2	5	0.0054515	0.022152	0.676691	585	4	-8.2454	0.30969	0.42887	0.99999	7465	1	-8.2454
LYNX1	12	0.0054517	0.022154	0.676691	586	6	-4.3699	0.4117	0.4872	0.99999	8510	3	-4.3699
LRFN1	5	0.0054565	0.02218	0.676691	587	2	0.68738	0.052362	0.11981	0.984643	2190	3	0.68738
FAT2	5	0.0054613	0.022205	0.676691	588	4	-9.0628	0.50184	0.54444	0.99999	9528	1	-9.0628
MAP3K6	5	0.0054726	0.022259	0.676691	589	4	-7.7449	0.72582	0.72787	0.99999	12766	0	-7.7449
MAP10	5	0.0054758	0.022273	0.676691	591	5	-8.6546	0.99452	0.99456	0.99999	17829	0	-8.6546
OTP	5	0.0054758	0.022273	0.676691	590	5	-7.8141	0.99452	0.99456	0.99999	17828	0	-7.8141
SRMS	5	0.0054997	0.022362	0.676691	592	4	-7.37	0.2673	0.38747	0.99999	6731	1	-7.37
GPR174	5	0.0055021	0.022372	0.676691	593	5	-6.6606	0.96947	0.96962	0.99999	17312	0	-6.6606
NENF	5	0.0055105	0.022405	0.676691	595	2	-1.4113	0.1521	0.25318	0.99999	4416	2	-1.4113
AP5S1	5	0.0055105	0.022405	0.676691	594	3	-1.3735	0.040476	0.096204	0.96753	1790	1	-1.3735
SLC5A2	5	0.0055419	0.022525	0.676691	596	4	-8.7326	0.60458	0.61899	0.99999	10830	1	-8.7326
GP1BB	5	0.0055734	0.022633	0.676691	599	4	-9.372	0.30096	0.42421	0.99999	7399	1	-9.372
CD8A	5	0.0055734	0.022633	0.676691	598	3	-2.2468	0.17544	0.28086	0.99999	4869	2	-2.2468
TPPP	5	0.0055734	0.022633	0.676691	597	4	-9.372	0.63689	0.64528	0.99999	11278	1	-9.372
PACS2	5	0.0055792	0.022654	0.676691	601	5	-8.8024	0.99442	0.99445	0.99999	17827	0	-8.8024
STK16	5	0.0055792	0.022654	0.676691	600	5	-8.557	0.99442	0.99445	0.99999	17826	0	-8.557
ZFYVE26	5	0.0055822	0.02266	0.676691	602	3	-7.4117	0.71424	0.71638	0.99999	12553	0	-7.4117
GSG2	5	0.0055823	0.02266	0.676691	603	3	-1.7521	0.80744	0.80855	0.99999	14226	0	-1.7521
KIAA0930	5	0.0056294	0.022832	0.677405	604	4	-8.8361	0.60284	0.61763	0.99999	10807	1	-8.8361
GNAL	12	0.0056318	0.022842	0.677405	605	8	-7.5398	0.30779	0.42786	0.99999	7444	2	-7.5398
MON1A	5	0.005632	0.022842	0.677405	606	4	-8.7281	0.13206	0.22961	0.99999	4011	1	-8.7281
ALDH3B2	5	0.0056372	0.02286	0.677405	607	2	0.70941	0.031277	0.077404	0.944088	1471	3	0.70941
FAM65C	5	0.0056484	0.02291	0.677405	609	4	-9.3692	0.4178	0.49098	0.99999	8580	1	-9.3692
RAD52	5	0.0056484	0.02291	0.677405	608	4	-8.8422	0.91811	0.91831	0.99999	16356	0	-8.8422
SLC20A2	5	0.0056842	0.023034	0.678452	610	5	-8.6115	0.99432	0.99435	0.99999	17824	0	-8.6115
TMEM14C	4	0.0056856	0.023038	0.678452	611	2	-4.8104	0.46796	0.52225	0.99999	9141	1	-4.8104
SCUBE2	5	0.0056919	0.023058	0.678452	612	4	-6.8372	0.28791	0.41131	0.99999	7143	1	-6.8372
HAPLN4	5	0.0057167	0.023164	0.680246	613	5	-9.3663	0.9928	0.99281	0.99999	17796	0	-9.3663
ZNF804B	5	0.0057301	0.023213	0.680246	614	5	-8.2977	0.99427	0.9943	0.99999	17823	0	-8.2977
UNG	5	0.0057345	0.023233	0.680246	615	3	-2.6103	0.20723	0.31808	0.99999	5505	2	-2.6103
UCK1	5	0.0057621	0.023343	0.680999	616	3	-8.0332	0.55089	0.57851	0.99999	10134	1	-8.0332
C5orf46	4	0.0057671	0.02336	0.680999	617	4	-9.2554	0.98884	0.98885	0.99999	17705	0	-9.2554
NYNRIN	5	0.0057911	0.023458	0.680999	618	5	-7.7886	0.99421	0.99423	0.99999	17822	0	-7.7886
RUNX2	5	0.0058018	0.023497	0.680999	619	3	-1.8424	0.81091	0.81201	0.99999	14285	0	-1.8424
BPHL	5	0.0058142	0.023543	0.680999	620	4	-8.7192	0.89454	0.89494	0.99999	15896	0	-8.7192
HCN4	5	0.0058252	0.023586	0.680999	621	3	-8.217	0.68321	0.68642	0.99999	12025	1	-8.217
MEI1	5	0.0058252	0.023586	0.680999	622	3	-1.137	0.18182	0.28841	0.99999	5004	2	-1.137
RGCC	5	0.0058252	0.023586	0.680999	623	4	-7.3843	0.52707	0.56159	0.99999	9827	1	-7.3843
ENTPD8	5	0.0058506	0.023677	0.680999	624	4	-7.2408	0.2364	0.35187	0.99999	6086	1	-7.2408
TCEA2	5	0.0058567	0.023698	0.680999	625	4	-4.3242	0.30723	0.42755	0.99999	7440	1	-4.3242
DNAH9	10	0.0058613	0.023717	0.680999	626	7	-7.8176	0.88237	0.88287	0.99999	15681	1	-7.8176
FBXW10	7	0.0058831	0.023806	0.680999	627	5	-8.6872	0.42988	0.49831	0.99999	8704	2	-8.6872
ZNF416	5	0.0058938	0.023846	0.680999	628	5	-8.1715	0.99411	0.99414	0.99999	17821	0	-8.1715
PTPRM	5	0.0059063	0.023885	0.680999	629	4	-8.8771	0.77194	0.77341	0.99999	13589	0	-8.8771
SKOR1	5	0.0059063	0.023885	0.680999	630	4	-8.7146	0.30871	0.42836	0.99999	7454	1	-8.7146
FGF23	5	0.0059063	0.023885	0.680999	631	4	-8.0367	0.23986	0.35595	0.99999	6151	1	-8.0367
KDM4D	5	0.0059115	0.023901	0.680999	632	4	-8.572	0.86565	0.86614	0.99999	15379	0	-8.572
ABHD8	5	0.0059371	0.023987	0.681365	633	4	-8.5919	0.46288	0.51895	0.99999	9093	1	-8.5919
SLC19A3	5	0.0059375	0.02399	0.681365	634	3	-9.3576	0.2182	0.33083	0.99999	5713	2	-9.3576
LMTK3	5	0.0059994	0.024217	0.681588	635	4	-9.3547	0.94931	0.94936	0.99999	16918	0	-9.3547
COL9A3	5	0.0059994	0.024217	0.681588	636	3	-9.3547	0.26247	0.3819	0.99999	6636	1	-9.3547
LIG3	5	0.0060002	0.024223	0.681588	638	5	-7.7971	0.994	0.99402	0.99999	17818	0	-7.7971
CTSE	5	0.0060002	0.024223	0.681588	637	5	-8.6017	0.994	0.99402	0.99999	17817	0	-8.6017
ZNF554	5	0.0060084	0.024249	0.681588	639	5	-8.7101	0.97649	0.97651	0.99999	17456	0	-8.7101
BCAS4	5	0.0060084	0.024249	0.681588	640	4	-8.7101	0.69112	0.69388	0.99999	12163	1	-8.7101
COMTD1	5	0.0060212	0.024299	0.681588	641	2	0.19874	0.2093	0.32047	0.99999	5541	2	0.19874
MATK	5	0.0060216	0.024301	0.681588	642	3	-7.5658	0.71162	0.71375	0.99999	12510	0	-7.5658
ROR2	5	0.0060666	0.024463	0.682551	643	4	-2.2085	0.21261	0.32434	0.99999	5604	1	-2.2085
KCNK2	5	0.0060692	0.02447	0.682551	644	4	-8.2661	0.9678	0.96799	0.99999	17274	0	-8.2661
RINL	5	0.006079	0.024506	0.682551	646	4	-9.3518	0.49893	0.54251	0.99999	9484	1	-9.3518
ASF1B	5	0.006079	0.024506	0.682551	645	4	-9.3518	0.55284	0.57996	0.99999	10170	1	-9.3518
RHBDL3	5	0.0061152	0.024636	0.682551	647	4	-8.7056	0.47241	0.52514	0.99999	9186	1	-8.7056
UPF3A	5	0.0061152	0.024636	0.682551	648	4	-8.7056	0.71135	0.71349	0.99999	12504	0	-8.7056
ABLIM2	5	0.0061162	0.024638	0.682551	649	5	-8.3157	0.99388	0.9939	0.99999	17816	0	-8.3157
HOMER3	5	0.0061162	0.024638	0.682551	650	5	-8.3685	0.99388	0.9939	0.99999	17815	0	-8.3685
ELOVL2	5	0.0061641	0.024836	0.683998	651	4	-7.8621	0.96379	0.96396	0.99999	17202	0	-7.8621
BTBD1	5	0.006169	0.024856	0.683998	652	4	-9.2894	0.7534	0.75518	0.99999	13271	0	-9.2894
LAMC1	5	0.0061712	0.024863	0.683998	653	4	-9.3489	0.79034	0.79168	0.99999	13924	0	-9.3489
PTPN5	5	0.0062002	0.02498	0.683998	654	2	-0.078307	0.05656	0.12796	0.989442	2324	2	-0.078307
ARHGAP27	10	0.0062098	0.025014	0.683998	655	6	-8.5572	0.10429	0.19627	0.99999	3467	2	-8.5572
PTPRR	5	0.00623	0.025101	0.683998	658	4	-8.8649	0.77523	0.7767	0.99999	13652	0	-8.8649
MAP1LC3C	5	0.00623	0.025101	0.683998	656	4	-9.0084	0.95563	0.95574	0.99999	17052	0	-9.0084
ENTPD6	5	0.00623	0.025101	0.683998	657	4	-8.701	0.38085	0.46889	0.99999	8208	1	-8.701
RFTN2	5	0.0062391	0.02514	0.683998	659	5	-8.3453	0.99376	0.99378	0.99999	17814	0	-8.3453
TWF2	5	0.0062391	0.02514	0.683998	660	5	-8.2672	0.99376	0.99378	0.99999	17813	0	-8.2672
GGNBP2	5	0.0062391	0.02514	0.683998	661	5	-8.3038	0.99376	0.99378	0.99999	17812	0	-8.3038
TRAPPC5	5	0.0062406	0.025146	0.683998	662	1	-5.6748	0.042874	0.10101	0.974193	1863	2	-5.6748
EPN1	5	0.0062524	0.025187	0.684072	663	3	-3.7338	0.55713	0.58308	0.99999	10231	1	-3.7338
TMEM200C	5	0.0062897	0.025331	0.685497	664	4	-2.7726	0.62055	0.63183	0.99999	11048	1	-2.7726
TSHZ2	5	0.0062955	0.025352	0.685497	665	3	-6.2408	0.025367	0.064915	0.921137	1267	2	-6.2408
CCL26	5	0.0063284	0.025483	0.685497	667	3	-9.343	0.62528	0.63568	0.99999	11122	1	-9.343
TNPO2	5	0.0063284	0.025483	0.685497	666	5	-9.343	0.98556	0.98556	0.99999	17634	0	-9.343
FAM217A	5	0.0063382	0.025511	0.685497	668	5	-8.6964	0.97847	0.97848	0.99999	17485	0	-8.6964
TMEM97	5	0.0063596	0.025588	0.685497	672	5	-8.0259	0.99364	0.99368	0.99999	17810	0	-8.0259
MTMR7	5	0.0063596	0.025588	0.685497	670	5	-7.7449	0.99364	0.99368	0.99999	17808	0	-7.7449
C9orf116	5	0.0063596	0.025588	0.685497	669	5	-8.4577	0.99364	0.99368	0.99999	17809	0	-8.4577
GCLC	5	0.0063596	0.025588	0.685497	671	5	-7.92	0.99364	0.99368	0.99999	17811	0	-7.92
FAM73B	5	0.006376	0.025658	0.685497	674	3	-1.5056	0.10912	0.20218	0.99999	3561	2	-1.5056
SPATA25	5	0.006376	0.025658	0.685497	673	2	-0.55113	0.76381	0.76539	0.99999	13454	0	-0.55113
CELF4	5	0.0064052	0.025775	0.687467	675	2	0.82371	0.032651	0.080262	0.944088	1523	3	0.82371
IMPACT	5	0.0064138	0.025808	0.687467	676	5	-8.2672	0.99359	0.99362	0.99999	17807	0	-8.2672
KCNG4	5	0.0064423	0.02591	0.689096	677	4	-9.2336	0.62076	0.63199	0.99999	11053	1	-9.2336
CGNL1	5	0.00646	0.025975	0.689096	678	3	-8.8972	0.59112	0.60854	0.99999	10649	1	-8.8972
C1QTNF3	5	0.0064622	0.025984	0.689096	679	5	-8.4935	0.98498	0.985	0.99999	17614	0	-8.4935
TM4SF19	5	0.0064908	0.026091	0.689096	680	5	-8.5519	0.99351	0.99354	0.99999	17806	0	-8.5519
FANCE	5	0.0064908	0.026091	0.689096	681	5	-8.3569	0.99351	0.99354	0.99999	17805	0	-8.3569
SLAMF1	5	0.0065007	0.026128	0.689096	682	4	-8.6163	0.90841	0.90876	0.99999	16176	0	-8.6163
FBXO45	5	0.0065061	0.026146	0.689096	683	4	-9.3372	0.62068	0.63192	0.99999	11051	1	-9.3372
AKR7A3	5	0.0065148	0.026175	0.689096	684	3	-1.9877	0.65514	0.66106	0.99999	11558	1	-1.9877
ACPP	5	0.006549	0.026296	0.690281	685	4	-8.236	0.40076	0.48059	0.99999	8404	1	-8.236
CCL24	5	0.0065508	0.0263	0.690281	686	5	-8.4468	0.99345	0.99348	0.99999	17804	0	-8.4468
RNF25	5	0.0065601	0.026335	0.690281	687	4	-8.7056	0.85853	0.85905	0.99999	15247	0	-8.7056
SLC25A11	5	0.0065697	0.026377	0.690371	688	3	-1.4031	0.95497	0.95506	0.99999	17041	0	-1.4031
LHFP	5	0.0065808	0.026424	0.69059	689	3	-7.6213	0.26152	0.38086	0.99999	6618	1	-7.6213
CLPTM1L	5	0.0066023	0.026504	0.690762	690	3	-1.0242	0.18332	0.29014	0.99999	5033	2	-1.0242
SPRN	5	0.0066103	0.026537	0.690762	691	3	-1.7981	0.6638	0.66862	0.99999	11692	1	-1.7981
HIST1H3C	5	0.0066172	0.026561	0.690762	692	3	-1.9834	0.82104	0.82208	0.99999	14463	0	-1.9834
HUS1B	5	0.0066238	0.026584	0.690762	693	5	-9.0341	0.98642	0.9864	0.99999	17652	0	-9.0341
KLHL30	5	0.0066548	0.026715	0.690796	694	3	-2.7528	0.78965	0.791	0.99999	13917	0	-2.7528
SYCE3	5	0.0066548	0.026715	0.690796	695	3	-9.1545	0.42587	0.49589	0.99999	8663	1	-9.1545
SFI1	5	0.0066691	0.026767	0.690796	696	5	-8.5417	0.99333	0.99336	0.99999	17803	0	-8.5417
TCP10	5	0.0066793	0.026804	0.690796	697	5	-7.9663	0.9894	0.98941	0.99999	17723	0	-7.9663
TRIP6	5	0.0066823	0.026815	0.690796	698	4	-8.6826	0.73109	0.73308	0.99999	12860	0	-8.6826
HP1BP3	5	0.0066823	0.026815	0.690796	699	4	-3.7147	0.55592	0.58221	0.99999	10210	1	-3.7147
LRRTM4	5	0.0067244	0.026977	0.693889	700	5	-8.2423	0.99328	0.99331	0.99999	17802	0	-8.2423
CLDN3	5	0.0067341	0.027024	0.693889	701	5	-8.4951	0.99272	0.99273	0.99999	17793	0	-8.4951
SPECC1	5	0.0067847	0.02722	0.693889	704	5	-8.8319	0.9893	0.9893	0.99999	17718	0	-8.8319
ERN1	5	0.0067847	0.02722	0.693889	705	4	-8.678	0.76319	0.76476	0.99999	13440	0	-8.678
IFI27L1	5	0.0067847	0.02722	0.693889	702	4	-8.678	0.75666	0.75834	0.99999	13323	0	-8.678
PTRF	5	0.0067847	0.02722	0.693889	703	4	-9.2304	0.95131	0.95132	0.99999	16964	0	-9.2304
GRM7	5	0.006789	0.027236	0.693889	706	3	-7.6722	0.91273	0.91303	0.99999	16246	0	-7.6722
ARHGAP33	5	0.0067915	0.027244	0.693889	707	5	-8.5264	0.98679	0.98677	0.99999	17659	0	-8.5264
ANKFN1	5	0.0068138	0.027336	0.695258	708	4	-9.3254	0.92072	0.92087	0.99999	16396	0	-9.3254
EMR3	5	0.006836	0.027421	0.695642	709	5	-8.2795	0.99316	0.99318	0.99999	17800	0	-8.2795
MGAM	5	0.0068378	0.027429	0.695642	710	2	-0.55065	0.21859	0.33127	0.99999	5720	2	-0.55065
TMEM62	5	0.0068986	0.027658	0.696926	711	2	-5.976	0.33504	0.44277	0.99999	7712	1	-5.976
DGAT1	5	0.0069016	0.027667	0.696926	712	5	-8.4631	0.9931	0.99311	0.99999	17799	0	-8.4631
IGFBP5	5	0.0069041	0.027673	0.696926	715	4	-9.149	0.60017	0.61554	0.99999	10760	1	-9.149
KCNIP2	5	0.0069041	0.027673	0.696926	714	4	-9.0231	0.95327	0.95333	0.99999	17009	0	-9.0231
SBK1	5	0.0069041	0.027673	0.696926	713	4	-8.6733	0.88912	0.88959	0.99999	15787	0	-8.6733
IRX1	5	0.0069534	0.027841	0.699401	716	1	0.55424	0.052867	0.12078	0.984871	2203	3	0.55424
TCF21	5	0.0069551	0.027849	0.699401	717	3	-2.6264	0.79673	0.79796	0.99999	14041	0	-2.6264
AHCYL1	5	0.0069997	0.028012	0.702522	718	4	-7.2533	0.80492	0.80611	0.99999	14184	0	-7.2533
BCL7C	5	0.0070112	0.028059	0.702729	719	4	-8.7371	0.71402	0.71615	0.99999	12550	0	-8.7371
CTRL	5	0.0070401	0.028161	0.704297	720	4	-9.3165	0.91572	0.91591	0.99999	16310	0	-9.3165
PIN1	5	0.0070631	0.028245	0.705422	721	4	-7.1896	0.6165	0.62857	0.99999	11000	1	-7.1896
PYGO1	5	0.0071173	0.028463	0.707138	722	5	-8.1178	0.99288	0.99288	0.99999	17798	0	-8.1178
ATG16L1	5	0.0071231	0.028486	0.707138	723	4	-8.7723	0.86822	0.86869	0.99999	15419	0	-8.7723
FUT8	5	0.0071231	0.028486	0.707138	724	4	-8.6733	0.91447	0.91471	0.99999	16276	0	-8.6733
CCSER2	10	0.007131	0.028507	0.707138	725	9	-7.5986	0.99269	0.99269	0.99999	17789	0	-7.5986
RNF207	5	0.0071473	0.028576	0.707138	726	3	-9.3135	0.90615	0.90654	0.99999	16132	0	-9.3135
SELO	5	0.0071727	0.028677	0.707138	727	2	-0.41768	0.15813	0.26025	0.99999	4543	2	-0.41768
EPHA4	5	0.0071914	0.02874	0.707138	729	3	-8.577	0.80606	0.8072	0.99999	14204	0	-8.577
ANPEP	5	0.0071914	0.02874	0.707138	728	3	-7.2154	0.28457	0.40746	0.99999	7072	2	-7.2154
TEX35	7	0.0071993	0.028769	0.707138	730	7	-7.3613	0.9928	0.9928	0.99999	17795	0	-7.3613
EID1	5	0.0072052	0.028793	0.707138	731	5	-8.4729	0.99279	0.9928	0.99999	17794	0	-8.4729
TMEM196	5	0.0072275	0.028873	0.707138	732	1	1.7353	0.0014552	0.0055465	0.472296	211	3	1.7353
KRT71	5	0.0072423	0.028923	0.707138	733	5	-9.0341	0.99199	0.99198	0.99999	17780	0	-9.0341
PDE1B	5	0.0072627	0.028991	0.707138	735	4	-9.3105	0.086599	0.17481	0.99999	3112	1	-9.3105
AIFM3	5	0.0072627	0.028991	0.707138	736	3	-8.8873	0.47879	0.52928	0.99999	9262	1	-8.8873
CHADL	5	0.0072627	0.028991	0.707138	734	4	-9.3105	0.82208	0.82309	0.99999	14478	0	-9.3105
ERAS	5	0.0072758	0.029038	0.707138	737	5	-8.0404	0.99272	0.99273	0.99999	17792	0	-8.0404
RFWD3	5	0.0072758	0.029038	0.707138	738	5	-8.2297	0.99272	0.99273	0.99999	17791	0	-8.2297
PRKD3	5	0.0072758	0.029038	0.707138	739	5	-8.236	0.99272	0.99273	0.99999	17790	0	-8.236
KCTD12	5	0.0072823	0.02906	0.707138	740	2	-0.33982	0.34912	0.45072	0.99999	7868	1	-0.33982
GRIN2C	5	0.0073531	0.029334	0.710416	741	4	-8.9248	0.7635	0.76506	0.99999	13449	0	-8.9248
CD46	5	0.0073531	0.029334	0.710416	742	4	-8.9936	0.22159	0.33475	0.99999	5784	1	-8.9936
BID	11	0.0073737	0.029404	0.710416	743	8	-7.338	0.32601	0.43773	0.99999	7632	2	-7.338
SPSB1	5	0.0073741	0.029407	0.710416	744	2	-0.7877	0.20109	0.3109	0.99999	5376	2	-0.7877
PROM2	5	0.0073919	0.029476	0.710416	745	3	-1.3811	0.53253	0.56537	0.99999	9901	1	-1.3811
MGAT5B	5	0.007393	0.029481	0.710416	746	5	-7.6999	0.99261	0.99261	0.99999	17788	0	-7.6999
DDHD1	5	0.0073961	0.029492	0.710416	747	4	-8.8194	0.70694	0.70916	0.99999	12419	0	-8.8194
C19orf24	5	0.0074024	0.02951	0.710416	748	2	-0.58719	0.085116	0.17305	0.99999	3086	2	-0.58719
EZH1	5	0.0074467	0.029671	0.711972	749	4	-8.4359	0.86831	0.86879	0.99999	15421	0	-8.4359
BCAR1	5	0.0074592	0.02972	0.711972	750	3	-3.4605	0.61068	0.62386	0.99999	10906	1	-3.4605
PLCB1	5	0.0074711	0.029762	0.711972	751	3	-9.3045	0.2605	0.37966	0.99999	6602	2	-9.3045
ANKHD1-EIF4EBP3	5	0.007485	0.029812	0.711972	753	4	-8.8236	0.9678	0.96799	0.99999	17279	0	-8.8236
ZNF688	5	0.007485	0.029812	0.711972	754	4	-8.6964	0.58346	0.60269	0.99999	10560	1	-8.6964
IFIT1B	5	0.007485	0.029812	0.711972	752	4	-8.6498	0.43721	0.50289	0.99999	8786	1	-8.6498
APPL2	5	0.0075014	0.029879	0.712446	755	4	-8.2486	0.013077	0.038392	0.845512	816	1	-8.2486
PBX4	5	0.0075234	0.029951	0.712446	756	5	-8.5338	0.99248	0.99249	0.99999	17787	0	-8.5338
SYP	5	0.0075234	0.029951	0.712446	757	5	-8.8526	0.99248	0.99249	0.99999	17786	0	-8.8526
RBBP9	5	0.0075836	0.030166	0.714466	758	3	-7.3143	0.35636	0.45479	0.99999	7946	1	-7.3143
BLOC1S3	5	0.0075836	0.030166	0.714466	759	2	-0.078425	0.72799	0.73001	0.99999	12808	0	-0.078425
KCTD8	5	0.0075877	0.030179	0.714466	760	3	-7.4401	0.76997	0.77146	0.99999	13551	0	-7.4401
OAS1	5	0.0076193	0.030296	0.714466	762	4	-9.0377	0.51764	0.55512	0.99999	9713	1	-9.0377
C5AR1	5	0.0076193	0.030295	0.714466	761	3	-1.0051	0.80548	0.80663	0.99999	14195	0	-1.0051
MLYCD	5	0.0076583	0.030442	0.714466	763	4	-8.4359	0.84799	0.84861	0.99999	15115	0	-8.4359
RELL2	5	0.0076583	0.030442	0.714466	765	3	-9.0432	0.2954	0.42004	0.99999	7318	1	-9.0432
GMPR2	5	0.0076583	0.030442	0.714466	764	4	-9.2985	0.34567	0.44877	0.99999	7836	1	-9.2985
CHTF18	5	0.0076658	0.030466	0.714466	766	3	-2.1712	0.73618	0.73812	0.99999	12961	0	-2.1712
KRTAP19-2	2	0.0077021	0.030599	0.714466	767	1	-5.7336	0.69398	0.69661	0.99999	12210	0	-5.7336
PHOSPHO1	5	0.0077206	0.030675	0.714466	768	2	-1.0275	0.66805	0.67249	0.99999	11747	1	-1.0275
PTGER4	5	0.0077553	0.030812	0.714466	769	4	-8.6403	0.88963	0.89007	0.99999	15797	0	-8.6403
ADAMTS20	5	0.0077662	0.030852	0.714466	770	4	-9.2954	0.32141	0.43521	0.99999	7589	1	-9.2954
TSC22D1	11	0.0077929	0.030954	0.714466	771	7	-3.7536	0.83897	0.83967	0.99999	14779	1	-3.7536
ULBP2	4	0.0078073	0.031011	0.714466	772	4	-8.8811	0.99219	0.99218	0.99999	17785	0	-8.8811
C19orf26	5	0.0078217	0.031057	0.714466	773	3	-4.9067	0.82418	0.82514	0.99999	14517	0	-4.9067
SIGLEC8	5	0.0078244	0.031063	0.714466	774	5	-9.0592	0.97921	0.97922	0.99999	17501	0	-9.0592
KRT35	5	0.0078389	0.031122	0.714466	778	5	-8.6733	0.99216	0.99215	0.99999	17783	0	-8.6733
ZBTB38	5	0.0078389	0.031122	0.714466	777	5	-7.9433	0.99216	0.99215	0.99999	17781	0	-7.9433
ZNF396	5	0.0078389	0.031122	0.714466	775	5	-8.5468	0.99216	0.99215	0.99999	17784	0	-8.5468
AQP9	5	0.0078389	0.031122	0.714466	776	5	-8.0761	0.99216	0.99215	0.99999	17782	0	-8.0761
MRC2	5	0.0078687	0.031222	0.714466	779	4	-9.2924	0.86746	0.86792	0.99999	15407	0	-9.2924
CCDC71L	5	0.0078687	0.031222	0.714466	780	3	-9.2924	0.6365	0.64495	0.99999	11272	1	-9.2924
NIPAL2	5	0.0078849	0.031285	0.714466	781	4	-7.5043	0.88425	0.88473	0.99999	15716	0	-7.5043
IRAK1BP1	5	0.0079397	0.031494	0.714466	782	2	-5.7115	0.058555	0.13182	0.989858	2397	2	-5.7115
TLCD2	5	0.0079529	0.031538	0.714466	783	2	-0.23726	0.7276	0.72962	0.99999	12802	0	-0.23726
ASB2	5	0.0079529	0.031538	0.714466	784	4	-2.0482	0.94152	0.94159	0.99999	16761	0	-2.0482
POU4F1	5	0.007963	0.031575	0.714466	785	3	-9.2894	0.2721	0.39298	0.99999	6836	1	-9.2894
BASP1	5	0.0079793	0.031636	0.714466	786	4	-8.0901	0.88923	0.88968	0.99999	15789	0	-8.0901
DEAF1	5	0.0079886	0.031665	0.714466	787	4	-8.7723	0.82286	0.82387	0.99999	14492	0	-8.7723
GNG12	4	0.008003	0.031717	0.714466	788	3	-8.7743	0.28521	0.40817	0.99999	7091	1	-8.7743
FNIP2	5	0.0080084	0.031734	0.714466	792	5	-7.7971	0.99199	0.99198	0.99999	17778	0	-7.7971
CD5L	5	0.0080084	0.031734	0.714466	791	5	-8.1109	0.99199	0.99198	0.99999	17776	0	-8.1109
ZNF540	5	0.0080084	0.031734	0.714466	789	5	-8.397	0.99199	0.99198	0.99999	17779	0	-8.397
SDC3	5	0.0080084	0.031734	0.714466	790	5	-8.5003	0.99199	0.99198	0.99999	17777	0	-8.5003
FAM71F1	5	0.0080218	0.031775	0.714466	794	2	-0.80698	0.24894	0.36642	0.99999	6344	1	-0.80698
SLC23A3	5	0.0080218	0.031775	0.714466	793	2	-0.73779	0.32238	0.43575	0.99999	7595	1	-0.73779
CALN1	5	0.0080544	0.031891	0.714466	795	5	-8.6273	0.97905	0.97905	0.99999	17500	0	-8.6273
KRT37	5	0.0080555	0.031894	0.714466	797	4	-9.2863	0.83088	0.83164	0.99999	14630	0	-9.2863
HAS3	5	0.0080555	0.031894	0.714466	796	5	-9.2863	0.9894	0.98941	0.99999	17721	0	-9.2863
MAP4K1	5	0.0080587	0.031908	0.714466	798	3	-2.318	0.3744	0.46516	0.99999	8134	1	-2.318
AK4	3	0.0080606	0.031915	0.714466	799	3	-8.9209	0.99194	0.99192	0.99999	17775	0	-8.9209
TSPEAR	5	0.008104	0.032076	0.714466	800	3	-8.0901	0.29345	0.4178	0.99999	7276	2	-8.0901
A2ML1	5	0.0081178	0.032119	0.714466	801	4	-7.8141	0.9632	0.96338	0.99999	17199	0	-7.8141
C22orf29	5	0.0081178	0.032119	0.714466	802	3	-8.3394	0.18412	0.29108	0.99999	5049	2	-8.3394
ZNF77	5	0.0081178	0.032119	0.714466	803	4	-8.4523	0.60237	0.61724	0.99999	10798	1	-8.4523
BRD3	5	0.0081342	0.03219	0.714466	804	4	-8.626	0.13403	0.23192	0.99999	4043	1	-8.626
CABLES1	5	0.0081342	0.03219	0.714466	806	4	-8.7636	0.89722	0.89758	0.99999	15960	0	-8.7636
ZDHHC8	5	0.0081342	0.03219	0.714466	805	4	-8.626	0.56946	0.59206	0.99999	10368	1	-8.626
SH2D5	5	0.0081539	0.032257	0.714466	807	4	-8.9116	0.31496	0.43169	0.99999	7523	1	-8.9116
OSCAR	5	0.0081588	0.032273	0.714466	808	3	-8.7056	0.58917	0.60708	0.99999	10629	1	-8.7056
HIST1H4J	3	0.0081632	0.032288	0.714466	809	2	-9.271	0.62954	0.63914	0.99999	11176	0	-9.271
PRSS16	5	0.0081644	0.032292	0.714466	810	5	-8.2672	0.99184	0.99182	0.99999	17772	0	-8.2672
FANCA	5	0.008183	0.032359	0.714466	811	4	-9.2493	0.14615	0.24607	0.99999	4283	1	-9.2493
STAT3	5	0.008183	0.032359	0.714466	812	3	-3.9424	0.58706	0.60544	0.99999	10606	1	-3.9424
TRAPPC2L	5	0.0082057	0.032432	0.714466	813	4	-8.8892	0.50134	0.54409	0.99999	9520	1	-8.8892
PIM3	5	0.0082073	0.032439	0.714466	814	3	-1.9502	0.06343	0.1412	0.99999	2537	2	-1.9502
OAZ1	5	0.0082135	0.032456	0.714466	815	1	0.35833	0.22049	0.33347	0.99999	5765	2	0.35833
ARRDC2	5	0.0082388	0.032557	0.714466	816	5	-9.2241	0.99176	0.99175	0.99999	17771	0	-9.2241
ID4	5	0.0082485	0.032592	0.714466	817	2	0.82012	0.027789	0.070092	0.929956	1356	3	0.82012
KRTAP16-1	5	0.0082485	0.032592	0.714466	818	3	-7.1229	0.78336	0.78473	0.99999	13810	0	-7.1229
HOXC12	5	0.0082683	0.032669	0.714466	819	3	-8.8852	0.30846	0.42823	0.99999	7451	1	-8.8852
SRPX2	5	0.0082714	0.032679	0.714466	820	3	-8.0628	0.70354	0.70591	0.99999	12360	1	-8.0628
SMPD2	5	0.0082714	0.032679	0.714466	822	5	-9.2802	0.98702	0.98703	0.99999	17663	0	-9.2802
LGALSL	5	0.0082714	0.032679	0.714466	821	3	-2.2574	0.55188	0.57923	0.99999	10152	1	-2.2574
PLCXD1	5	0.0082753	0.032694	0.714466	823	2	-0.025083	0.52522	0.56035	0.99999	9802	1	-0.025083
TTC16	5	0.0082809	0.032716	0.714466	824	4	-8.7853	0.15157	0.25259	0.99999	4397	1	-8.7853
GPR180	5	0.0083186	0.03285	0.714466	826	5	-8.562	0.99168	0.99167	0.99999	17770	0	-8.562
RILPL1	5	0.0083186	0.03285	0.714466	825	5	-7.6151	0.99168	0.99167	0.99999	17769	0	-7.6151
DNAI2	5	0.008323	0.032869	0.714466	827	2	-0.13392	0.7206	0.72268	0.99999	12677	0	-0.13392
RXFP1	5	0.0083261	0.032876	0.714466	828	3	-6.8372	0.24428	0.36104	0.99999	6244	1	-6.8372
NKD2	5	0.0083305	0.032892	0.714466	829	4	-4.7593	0.96165	0.96177	0.99999	17165	0	-4.7593
DPCR1	5	0.0084031	0.033149	0.717016	831	3	-9.2772	0.59498	0.61153	0.99999	10700	1	-9.2772
FAM135B	5	0.0084031	0.033149	0.717016	830	3	-9.2772	0.38527	0.47148	0.99999	8249	1	-9.2772
MYO10	5	0.0084062	0.033156	0.717016	832	5	-8.8403	0.99159	0.99159	0.99999	17768	0	-8.8403
KRTAP13-3	4	0.008421	0.033215	0.717016	833	3	-7.2728	0.75868	0.76037	0.99999	13360	0	-7.2728
C14orf142	5	0.0084522	0.033321	0.717016	834	3	-1.9536	0.52132	0.55766	0.99999	9760	1	-1.9536
ZNF8	5	0.0084818	0.033419	0.717016	838	5	-7.8962	0.99152	0.99152	0.99999	17762	0	-7.8962
FKBP1A	5	0.0084818	0.033419	0.717016	839	5	-7.6054	0.99152	0.99152	0.99999	17763	0	-7.6054
LAMB2	5	0.0084818	0.033419	0.717016	835	5	-8.6872	0.99152	0.99152	0.99999	17765	0	-8.6872
PEPD	5	0.0084818	0.033419	0.717016	836	5	-7.8226	0.99152	0.99152	0.99999	17764	0	-7.8226
IL13	5	0.0084818	0.033419	0.717016	837	5	-9.091	0.99152	0.99152	0.99999	17766	0	-9.091
GRID1	5	0.0084936	0.033467	0.717016	840	4	-8.9443	0.58425	0.60329	0.99999	10573	1	-8.9443
XKR8	5	0.0085127	0.033527	0.717016	842	3	-9.2618	0.12352	0.21935	0.99999	3831	2	-9.2618
RAB3D	5	0.0085127	0.033527	0.717016	841	3	-7.616	0.25562	0.37405	0.99999	6490	1	-7.616
SEMA5A	5	0.008542	0.033627	0.717751	843	1	0.72911	0.0073735	0.024302	0.750599	583	4	0.72911
SYNPO2	5	0.0085509	0.033669	0.717751	844	5	-8.4277	0.99079	0.99078	0.99999	17752	0	-8.4277
ARL8A	5	0.0085548	0.033681	0.717751	845	4	-8.8892	0.74141	0.74332	0.99999	13054	0	-8.8892
SOCS4	5	0.0085673	0.033726	0.717851	846	4	-7.6248	0.96619	0.96637	0.99999	17240	0	-7.6248
CHD5	5	0.0086099	0.033862	0.719023	847	4	-9.271	0.79467	0.79596	0.99999	14004	0	-9.271
BNIP2	5	0.0086128	0.03387	0.719023	848	4	-6.6977	0.71674	0.7189	0.99999	12594	0	-6.6977
CABP1	9	0.0086219	0.033901	0.719023	849	7	-7.6344	0.70002	0.70247	0.99999	12314	1	-7.6344
ADORA2B	5	0.0086515	0.034011	0.720518	850	3	-2.3831	0.35915	0.4564	0.99999	7970	1	-2.3831
AATK	5	0.0086665	0.034065	0.720812	851	4	-3.2318	0.69084	0.69363	0.99999	12158	1	-3.2318
TMEM109	5	0.0087026	0.0342	0.722825	852	4	-8.7939	0.64133	0.64908	0.99999	11353	1	-8.7939
CYP4F3	5	0.0087503	0.034382	0.723635	853	5	-8.1846	0.99125	0.99125	0.99999	17760	0	-8.1846
KCNMB1	5	0.008761	0.034415	0.723635	854	3	-4.2452	0.80165	0.80286	0.99999	14120	0	-4.2452
SRRM5	5	0.0087776	0.034478	0.723635	855	4	-8.8194	0.8272	0.82811	0.99999	14566	0	-8.8194
CCDC177	5	0.0087901	0.03453	0.723635	856	3	-7.9626	0.47436	0.52641	0.99999	9205	1	-7.9626
SLC25A37	5	0.0087901	0.03453	0.723635	857	3	-2.8791	0.09228	0.18172	0.99999	3222	2	-2.8791
XIRP1	5	0.0087967	0.034553	0.723635	858	4	-9.2648	0.96406	0.96423	0.99999	17210	0	-9.2648
DLX5	5	0.0087967	0.034553	0.723635	859	4	-9.2648	0.5094	0.5495	0.99999	9616	1	-9.2648
ARTN	5	0.008814	0.034611	0.723635	860	5	-7.5858	0.99119	0.99119	0.99999	17759	0	-7.5858
PIK3C2B	5	0.0088574	0.034789	0.723635	861	4	-8.9209	0.73492	0.73683	0.99999	12938	0	-8.9209
SNTB1	5	0.0088574	0.034789	0.723635	863	4	-9.2049	0.91173	0.91205	0.99999	16235	0	-9.2049
PROP1	5	0.0088574	0.034789	0.723635	862	4	-9.0413	0.57182	0.59384	0.99999	10399	1	-9.0413
WNT4	5	0.0088609	0.034801	0.723635	864	3	-8.3098	0.17035	0.27476	0.99999	4772	1	-8.3098
CTSZ	5	0.0088609	0.034801	0.723635	866	4	-8.4468	0.88225	0.88275	0.99999	15677	0	-8.4468
FMNL1	5	0.0088609	0.034801	0.723635	865	3	-9.0979	0.72645	0.72852	0.99999	12779	0	-9.0979
C3orf58	5	0.0088893	0.034906	0.724305	867	5	-8.2041	0.99111	0.99111	0.99999	17758	0	-8.2041
LY86	5	0.0089006	0.03495	0.724305	868	4	-9.2618	0.89225	0.8927	0.99999	15844	0	-9.2618
CRYBA2	5	0.008901	0.034954	0.724305	869	2	-0.42271	0.71353	0.71567	0.99999	12540	0	-0.42271
ZKSCAN7	5	0.0089658	0.035197	0.727916	870	5	-7.6248	0.99103	0.99104	0.99999	17757	0	-7.6248
SP5	5	0.0089691	0.035209	0.727916	871	3	-8.9248	0.74763	0.74947	0.99999	13173	0	-8.9248
RHCG	5	0.0089873	0.03527	0.728073	872	4	-8.6403	0.74138	0.74329	0.99999	13053	0	-8.6403
PRR21	3	0.0090211	0.035419	0.728073	873	3	-9.6193	0.91851	0.9187	0.99999	16360	0	-9.6193
ACACB	5	0.0090275	0.035439	0.728073	874	3	-9.2587	0.73126	0.73324	0.99999	12865	0	-9.2587
KBTBD7	5	0.0090275	0.035439	0.728073	875	3	-2.899	0.019008	0.051405	0.896902	1031	2	-2.899
GGN	5	0.0090275	0.035439	0.728073	876	3	-9.2587	0.62881	0.63857	0.99999	11162	1	-9.2587
UROC1	5	0.0090346	0.03546	0.728073	877	3	-7.4725	0.19028	0.29823	0.99999	5154	1	-7.4725
PRR18	5	0.0090685	0.035587	0.729029	878	4	-8.7939	0.66036	0.66559	0.99999	11635	1	-8.7939
GPR55	5	0.0090685	0.035587	0.729029	879	4	-8.6223	0.77998	0.78148	0.99999	13754	0	-8.6223
PLEKHH3	5	0.0090894	0.035654	0.729574	880	4	-4.1434	0.76539	0.76693	0.99999	13470	0	-4.1434
TMEM186	5	0.0091333	0.035814	0.730596	882	5	-7.5658	0.99087	0.99087	0.99999	17755	0	-7.5658
FAM73A	5	0.0091333	0.035814	0.730596	881	5	-7.8226	0.99087	0.99087	0.99999	17754	0	-7.8226
CDY1B	1	0.0091391	0.035839	0.730596	883	1	-10.352	0.99086	0.99087	0.99999	17753	0	-10.352
LRRC47	5	0.0091441	0.035866	0.730596	884	2	-1.2129	0.078212	0.16463	0.99999	2931	2	-1.2129
STEAP1B	3	0.00917	0.035964	0.73175	885	2	-9.6145	0.40107	0.48077	0.99999	8408	1	-9.6145
SMAD1	5	0.0092535	0.036249	0.731869	886	4	-6.7626	0.77168	0.77314	0.99999	13584	0	-6.7626
BEGAIN	5	0.0092535	0.036249	0.731869	887	3	-1.6569	0.73263	0.73456	0.99999	12891	0	-1.6569
MXRA5	5	0.0092563	0.036263	0.731869	888	4	-9.0341	0.24885	0.36632	0.99999	6343	1	-9.0341
FOXN1	5	0.0093176	0.036491	0.731869	892	5	-8.7504	0.99068	0.99068	0.99999	17749	0	-8.7504
LRP10	5	0.0093176	0.036491	0.731869	889	5	-8.9786	0.99068	0.99068	0.99999	17748	0	-8.9786
PCDHA13	5	0.0093176	0.036491	0.731869	890	5	-8.9936	0.99068	0.99068	0.99999	17750	0	-8.9936
OGFOD1	5	0.0093176	0.036491	0.731869	891	5	-8.572	0.99068	0.99068	0.99999	17747	0	-8.572
COL11A1	5	0.0093452	0.036594	0.731869	894	3	-9.2493	0.22725	0.34121	0.99999	5909	2	-9.2493
KIAA1217	5	0.0093452	0.036594	0.731869	893	3	-9.2493	0.62683	0.63696	0.99999	11137	1	-9.2493
SOCS6	5	0.009351	0.036616	0.731869	895	4	-6.8701	0.38896	0.47364	0.99999	8279	1	-6.8701
CYP3A5	6	0.0093859	0.036731	0.731869	896	6	-7.6721	0.99061	0.99062	0.99999	17746	0	-7.6721
ZFAT	5	0.0094034	0.036793	0.731869	897	4	-6.1672	0.9632	0.96338	0.99999	17193	0	-6.1672
YBX2	5	0.0094127	0.036828	0.731869	898	4	-8.8526	0.77275	0.7742	0.99999	13599	0	-8.8526
ACSM2A	5	0.0094176	0.036837	0.731869	899	1	0.06695	0.65302	0.65917	0.99999	11527	1	0.06695
PDZD2	5	0.0094375	0.036921	0.731869	900	4	-9.2462	0.45744	0.51547	0.99999	9022	1	-9.2462
KLRG2	5	0.0094524	0.03697	0.731869	901	2	-1.1439	0.86729	0.86774	0.99999	15403	0	-1.1439
ZNF853	5	0.0094723	0.037045	0.731869	902	2	0.27029	0.11522	0.20947	0.99999	3686	2	0.27029
S100PBP	5	0.0094896	0.037107	0.731869	903	5	-8.2297	0.99051	0.99052	0.99999	17745	0	-8.2297
PLOD2	5	0.0094896	0.037107	0.731869	905	5	-7.736	0.99051	0.99052	0.99999	17743	0	-7.736
RBP5	5	0.0094896	0.037107	0.731869	904	5	-8.573	0.99051	0.99052	0.99999	17744	0	-8.573
CCDC159	5	0.0094903	0.03711	0.731869	906	4	-2.3616	0.69329	0.69597	0.99999	12202	1	-2.3616
ITGA3	5	0.009527	0.037238	0.731869	907	3	-6.8036	0.64257	0.65011	0.99999	11374	1	-6.8036
ZMYND19	5	0.0095389	0.037277	0.731869	909	4	-9.243	0.73515	0.73707	0.99999	12942	0	-9.243
URGCP	5	0.0095389	0.037277	0.731869	908	4	-9.243	0.76219	0.7638	0.99999	13417	0	-9.243
HNF4G	5	0.0095692	0.037396	0.731869	910	4	-8.577	0.70945	0.7116	0.99999	12463	0	-8.577
ICAM3	5	0.0095692	0.037396	0.731869	912	4	-8.8731	0.229	0.34322	0.99999	5946	1	-8.8731
DDR2	5	0.0095692	0.037396	0.731869	911	4	-8.577	0.81724	0.81828	0.99999	14394	0	-8.577
WDR72	5	0.0095817	0.037442	0.731869	913	2	-5.8498	0.26342	0.383	0.99999	6658	1	-5.8498
GPR12	5	0.0096086	0.037544	0.731869	914	4	-8.2297	0.41267	0.48778	0.99999	8522	1	-8.2297
SYNGR1	5	0.0096093	0.037549	0.731869	915	4	-8.1516	0.096197	0.18655	0.99999	3298	1	-8.1516
C17orf98	5	0.0096364	0.037654	0.731869	916	3	-4.5529	0.79249	0.79379	0.99999	13966	0	-4.5529
GAPVD1	5	0.0096477	0.03769	0.731869	917	5	-8.8403	0.98202	0.98205	0.99999	17557	0	-8.8403
C2orf53	5	0.0096554	0.037722	0.731869	918	5	-7.6344	0.99034	0.99034	0.99999	17741	0	-7.6344
IRX5	5	0.0096569	0.037731	0.731869	919	4	-9.2399	0.53292	0.56566	0.99999	9909	1	-9.2399
C17orf74	5	0.0097049	0.037882	0.731869	920	3	-2.5371	0.11383	0.20785	0.99999	3652	2	-2.5371
XK	5	0.0097185	0.037929	0.731869	921	3	-7.8309	0.13457	0.23255	0.99999	4056	2	-7.8309
GLCCI1	5	0.0097185	0.037929	0.731869	922	1	-0.26758	0.026361	0.067043	0.922396	1307	2	-0.26758
MCU	5	0.0097598	0.038059	0.731869	923	4	-9.2368	0.36832	0.46165	0.99999	8068	1	-9.2368
SLC19A1	5	0.0097598	0.038059	0.731869	924	4	-9.2368	0.70595	0.70819	0.99999	12406	0	-9.2368
HLX	5	0.0097854	0.03817	0.731869	925	2	-0.93691	0.4566	0.51497	0.99999	9013	1	-0.93691
ACPT	5	0.0097854	0.03817	0.731869	926	2	0.33925	0.26605	0.38604	0.99999	6717	2	0.33925
CACNA1G	5	0.0098005	0.038234	0.731869	927	5	-8.8812	0.98498	0.985	0.99999	17618	0	-8.8812
H3F3C	4	0.0098051	0.038248	0.731869	928	3	-7.0449	0.93454	0.93458	0.99999	16639	0	-7.0449
APH1B	5	0.0098064	0.038255	0.731869	929	4	-8.2233	0.96619	0.96637	0.99999	17246	0	-8.2233
LMO4	5	0.0098337	0.03836	0.731869	930	5	-7.5251	0.99017	0.99017	0.99999	17740	0	-7.5251
ITGB4	5	0.0098552	0.038447	0.731869	931	4	-1.2123	0.56503	0.58882	0.99999	10317	1	-1.2123
MCF2L2	5	0.0098664	0.038485	0.731869	933	4	-8.9012	0.9669	0.96709	0.99999	17257	0	-8.9012
TGM4	5	0.0098664	0.038485	0.731869	934	4	-8.567	0.82284	0.82385	0.99999	14491	0	-8.567
ITIH6	5	0.0098664	0.038485	0.731869	932	4	-8.6593	0.86678	0.86727	0.99999	15395	0	-8.6593
RGS9BP	5	0.0098765	0.038523	0.731869	935	3	-9.2336	0.87106	0.87152	0.99999	15481	0	-9.2336
POLE4	5	0.0098765	0.038523	0.731869	936	4	-9.2336	0.92378	0.92388	0.99999	16451	0	-9.2336
HMBOX1	5	0.0099139	0.038654	0.731869	937	5	-8.8485	0.99009	0.99009	0.99999	17739	0	-8.8485
CLCN1	5	0.009915	0.038657	0.731869	938	2	-5.1403	0.05121	0.11761	0.983893	2150	2	-5.1403
SLC35G3	4	0.0099449	0.038765	0.731869	939	3	-5.8422	0.52758	0.56193	0.99999	9834	1	-5.8422
ACTN1	5	0.0099638	0.038827	0.731869	940	3	-7.9356	0.81339	0.81446	0.99999	14331	0	-7.9356
C17orf102	5	0.0099646	0.038833	0.731869	941	2	-1.1104	0.1703	0.2747	0.99999	4770	2	-1.1104
MOB3C	5	0.0099897	0.038927	0.731869	942	3	-9.2304	0.71922	0.72134	0.99999	12644	0	-9.2304
GPSM3	5	0.0099897	0.038927	0.731869	943	4	-9.2304	0.9545	0.95458	0.99999	17025	0	-9.2304
GJA8	5	0.010002	0.038969	0.731869	946	5	-8.4359	0.99	0.99	0.99999	17736	0	-8.4359
ACAA1	5	0.010002	0.038969	0.731869	944	5	-8.6115	0.99	0.99	0.99999	17738	0	-8.6115
SLC31A2	5	0.010002	0.038969	0.731869	945	5	-7.9356	0.99	0.99	0.99999	17737	0	-7.9356
LRFN3	5	0.010028	0.039058	0.731869	947	4	-8.562	0.33485	0.44266	0.99999	7710	1	-8.562
FLCN	5	0.010028	0.039058	0.731869	948	4	-8.746	0.080327	0.16725	0.99999	2979	1	-8.746
NYAP2	5	0.010053	0.039153	0.731869	949	3	-3.1866	0.77633	0.77784	0.99999	13669	0	-3.1866
FAM98C	5	0.010071	0.039224	0.731869	950	2	0.0023279	0.060406	0.13539	0.997282	2444	2	0.0023279
L3HYPDH	5	0.010074	0.039235	0.731869	951	1	-0.11565	0.27785	0.39966	0.99999	6954	1	-0.11565
SERPINB6	5	0.010091	0.039301	0.731869	952	5	-8.2297	0.98991	0.98991	0.99999	17735	0	-8.2297
EPG5	5	0.010094	0.039312	0.731869	953	5	-8.2977	0.98991	0.98991	0.99999	17734	0	-8.2977
RBM20	5	0.010105	0.039349	0.731869	954	4	-7.7195	0.96724	0.96743	0.99999	17264	0	-7.7195
RELB	5	0.010114	0.039376	0.731869	955	4	-8.8319	0.94409	0.94412	0.99999	16820	0	-8.8319
KLHDC4	5	0.010116	0.039387	0.731869	957	4	-9.2273	0.90216	0.90252	0.99999	16040	0	-9.2273
TAB1	5	0.010116	0.039387	0.731869	958	4	-9.2273	0.031215	0.077274	0.944088	1467	1	-9.2273
BTBD17	5	0.010116	0.039387	0.731869	956	4	-9.2273	0.75342	0.75519	0.99999	13272	0	-9.2273
PHF13	5	0.010118	0.0394	0.731869	959	4	-8.8972	0.81883	0.81985	0.99999	14419	0	-8.8972
FBXW2	5	0.010121	0.03941	0.731869	960	3	-8.6163	0.19433	0.30303	0.99999	5236	1	-8.6163
SP140L	5	0.010121	0.03941	0.731869	961	3	-2.1851	0.86009	0.86061	0.99999	15266	0	-2.1851
SELPLG	5	0.010121	0.03941	0.731869	962	5	-8.4792	0.97159	0.97164	0.99999	17347	0	-8.4792
ATXN2	5	0.010129	0.03944	0.731869	963	1	0.71095	0.046449	0.10811	0.980087	1986	3	0.71095
HOXB6	5	0.01016	0.039566	0.731869	964	4	-8.9288	0.95421	0.95428	0.99999	17019	0	-8.9288
TM9SF4	5	0.010183	0.039638	0.731869	966	5	-9.0805	0.98982	0.98982	0.99999	17733	0	-9.0805
ZNF45	5	0.010183	0.039638	0.731869	969	5	-8.5417	0.98982	0.98982	0.99999	17732	0	-8.5417
COX8A	5	0.010183	0.039639	0.731869	970	4	-6.8205	0.90835	0.90869	0.99999	16173	0	-6.8205
SCRN3	5	0.010183	0.039638	0.731869	968	5	-7.8721	0.98982	0.98982	0.99999	17731	0	-7.8721
HR	5	0.010183	0.039638	0.731869	967	5	-8.0112	0.98982	0.98982	0.99999	17729	0	-8.0112
DSPP	5	0.010183	0.039638	0.731869	965	5	-7.5758	0.98982	0.98982	0.99999	17730	0	-7.5758
CDH22	5	0.010209	0.039743	0.731869	972	2	-0.50564	0.37649	0.46635	0.99999	8155	1	-0.50564
IDH2	5	0.010209	0.039743	0.731869	971	4	-7.8393	0.87192	0.87243	0.99999	15500	0	-7.8393
SEMA6B	5	0.010211	0.039754	0.731869	973	4	-8.557	0.67801	0.68158	0.99999	11938	1	-8.557
KLHL32	5	0.010247	0.039891	0.731869	975	5	-9.2241	0.98121	0.98124	0.99999	17542	0	-9.2241
PMEPA1	5	0.010247	0.039891	0.731869	976	3	-2.7707	0.51394	0.55257	0.99999	9663	1	-2.7707
PPM1D	5	0.010247	0.039891	0.731869	977	4	-9.2241	0.72333	0.72534	0.99999	12724	0	-9.2241
TTC7A	5	0.010247	0.039891	0.731869	974	3	-9.2241	0.11884	0.21381	0.99999	3749	2	-9.2241
VEGFA	17	0.010251	0.039907	0.731869	978	12	-7.2657	0.74755	0.74941	0.99999	13170	1	-7.2657
MYO1F	5	0.010265	0.039961	0.731869	979	3	-8.746	0.64738	0.6542	0.99999	11450	1	-8.746
NAPRT1	5	0.010347	0.040261	0.731869	980	3	-3.3981	0.22509	0.33873	0.99999	5862	2	-3.3981
CCL22	5	0.010355	0.040292	0.731869	981	3	-8.4523	0.81436	0.81544	0.99999	14345	0	-8.4523
TRANK1	5	0.010355	0.040292	0.731869	982	4	-8.2486	0.7337	0.73563	0.99999	12913	0	-8.2486
PRKCD	5	0.010392	0.04042	0.731869	984	4	-8.6964	0.84799	0.84861	0.99999	15078	0	-8.6964
VCAN	5	0.010392	0.04042	0.731869	983	4	-8.567	0.88039	0.8809	0.99999	15643	0	-8.567
ARL5C	5	0.010395	0.040428	0.731869	986	5	-8.5417	0.9896	0.98961	0.99999	17728	0	-8.5417
OVCA2	5	0.010395	0.040428	0.731869	985	5	-7.6628	0.9896	0.98961	0.99999	17727	0	-7.6628
EPHX3	5	0.010396	0.040431	0.731869	988	4	-3.8775	0.2903	0.41415	0.99999	7194	1	-3.8775
PPP1R16B	5	0.010396	0.040431	0.731869	987	3	-9.2209	0.59872	0.61443	0.99999	10742	1	-9.2209
ITGA2B	5	0.010402	0.040456	0.731869	989	1	-0.55562	0.72091	0.72299	0.99999	12683	0	-0.55562
KLHL4	5	0.010424	0.04054	0.731869	991	2	-0.62703	0.7342	0.73612	0.99999	12927	0	-0.62703
ITPR1	5	0.010424	0.04054	0.731869	990	4	-8.4951	0.20241	0.31242	0.99999	5404	1	-8.4951
MAGEA6	3	0.010439	0.040594	0.731869	992	3	-9.0158	0.98956	0.98956	0.99999	17726	0	-9.0158
ATP1A4	10	0.010466	0.040693	0.731869	993	8	-7.2673	0.98611	0.98611	0.99999	17646	0	-7.2673
UCN3	5	0.010488	0.040769	0.731869	994	4	-1.5565	0.79447	0.79576	0.99999	14001	0	-1.5565
ESRRB	5	0.010506	0.040834	0.731869	995	5	-2.3047	0.98949	0.9895	0.99999	17725	0	-2.3047
HECTD2	5	0.010539	0.040943	0.731869	996	4	-8.3157	0.51307	0.55196	0.99999	9655	1	-8.3157
NFIX	5	0.010539	0.040943	0.731869	997	2	-4.5819	0.33034	0.44015	0.99999	7663	1	-4.5819
PLA2G2F	5	0.010543	0.040957	0.731869	998	4	-9.2177	0.40598	0.48369	0.99999	8457	1	-9.2177
TMEM79	5	0.010553	0.040987	0.731869	999	5	-8.9012	0.98135	0.98137	0.99999	17545	0	-8.9012
PRKCI	5	0.010596	0.041152	0.731869	1001	5	-8.4026	0.9894	0.98941	0.99999	17719	0	-8.4026
LRRC37B	5	0.010596	0.041152	0.731869	1003	5	-7.8558	0.9894	0.98941	0.99999	17722	0	-7.8558
ZFP3	5	0.010596	0.041152	0.731869	1000	5	-8.4468	0.9894	0.98941	0.99999	17720	0	-8.4468
CD160	5	0.010596	0.041152	0.731869	1002	5	-8.3627	0.9894	0.98941	0.99999	17724	0	-8.3627
KIF7	5	0.010665	0.041425	0.731869	1004	2	-1.1411	0.72329	0.72531	0.99999	12723	0	-1.1411
PANK2	5	0.010665	0.041425	0.731869	1005	4	-8.0761	0.68312	0.68633	0.99999	12023	1	-8.0761
NR2F2	5	0.010675	0.041464	0.731869	1006	3	-0.98307	0.52483	0.56007	0.99999	9796	1	-0.98307
VKORC1	6	0.010696	0.041541	0.731869	1007	3	-4.6644	0.79209	0.7934	0.99999	13959	0	-4.6644
ANKH	5	0.010704	0.041565	0.731869	1008	5	-8.4577	0.9893	0.98929	0.99999	17717	0	-8.4577
HMG20B	5	0.01071	0.041592	0.731869	1009	4	-9.2145	0.6722	0.67619	0.99999	11817	1	-9.2145
FUK	5	0.01071	0.041592	0.731869	1010	3	-8.4154	0.49546	0.54022	0.99999	9447	1	-8.4154
ISG15	5	0.010715	0.041613	0.731869	1011	4	-2.1181	0.59645	0.61265	0.99999	10718	1	-2.1181
HRCT1	5	0.010721	0.041635	0.731869	1014	4	-8.5417	0.68651	0.68949	0.99999	12082	1	-8.5417
C9orf117	5	0.010721	0.041635	0.731869	1012	4	-8.562	0.77454	0.77603	0.99999	13638	0	-8.562
DUOX2	5	0.010721	0.041635	0.731869	1013	4	-8.5417	0.57552	0.5966	0.99999	10455	1	-8.5417
DUPD1	5	0.010729	0.04166	0.731869	1015	2	-1.2609	0.77838	0.77989	0.99999	13701	0	-1.2609
SLC7A7	5	0.01073	0.041662	0.731869	1016	2	-0.16459	0.031673	0.078214	0.944088	1484	2	-0.16459
MESP1	5	0.010773	0.041822	0.731869	1017	3	-2.2019	0.87193	0.87244	0.99999	15501	0	-2.2019
MAN2C1	5	0.010773	0.041822	0.731869	1018	4	-5.934	0.60036	0.61568	0.99999	10761	1	-5.934
ALDH3A1	5	0.010785	0.041866	0.731869	1019	3	-0.85487	0.79196	0.79326	0.99999	13957	0	-0.85487
SRD5A1	5	0.010798	0.041914	0.731869	1021	5	-7.4452	0.9892	0.98921	0.99999	17714	0	-7.4452
GALNT10	5	0.010798	0.041914	0.731869	1023	5	-7.6815	0.9892	0.98921	0.99999	17715	0	-7.6815
AP3S2	5	0.010798	0.041914	0.731869	1022	5	-8.4468	0.9892	0.98921	0.99999	17713	0	-8.4468
DPP8	5	0.010798	0.041914	0.731869	1020	5	-7.5147	0.9892	0.98921	0.99999	17716	0	-7.5147
C13orf35	5	0.010821	0.041994	0.731869	1024	4	-8.6066	0.92546	0.92552	0.99999	16486	0	-8.6066
RC3H1	5	0.010836	0.042044	0.731869	1025	4	-3.1415	0.74261	0.74449	0.99999	13075	0	-3.1415
TBX20	5	0.010839	0.042053	0.731869	1026	3	-7.8141	0.62071	0.63195	0.99999	11052	1	-7.8141
FAM47E	5	0.010868	0.042151	0.731869	1027	3	-9.2113	0.94267	0.94273	0.99999	16798	0	-9.2113
RETN	5	0.010888	0.042215	0.731869	1028	3	-3.1197	0.17376	0.27887	0.99999	4838	1	-3.1197
F11	5	0.010901	0.042264	0.731869	1029	5	-8.7723	0.9891	0.98911	0.99999	17712	0	-8.7723
TEX22	5	0.010927	0.042353	0.731869	1033	4	-4.9072	0.6121	0.625	0.99999	10925	1	-4.9072
SYNGR2	5	0.010927	0.042353	0.731869	1031	4	-8.5366	0.75641	0.75811	0.99999	13319	0	-8.5366
CR1L	5	0.010927	0.042353	0.731869	1032	4	-8.6826	0.53692	0.5685	0.99999	9949	1	-8.6826
NHEJ1	5	0.010927	0.042353	0.731869	1030	4	-8.5366	0.031484	0.077809	0.944088	1476	1	-8.5366
VAC14	5	0.010952	0.04244	0.731869	1034	3	-1.7819	0.67522	0.67904	0.99999	11865	1	-1.7819
LLGL1	5	0.010993	0.042567	0.731869	1035	2	-0.1987	0.27202	0.3929	0.99999	6833	2	-0.1987
CCDC129	5	0.010993	0.042567	0.731869	1036	3	-3.6417	0.73305	0.73497	0.99999	12898	0	-3.6417
SMAD3	5	0.011013	0.042638	0.731869	1039	5	-8.9012	0.98899	0.989	0.99999	17710	0	-8.9012
PLEKHO2	5	0.011013	0.042639	0.731869	1041	5	-8.0476	0.98468	0.98472	0.99999	17606	0	-8.0476
HHIPL1	5	0.011013	0.042639	0.731869	1040	3	-9.2081	0.20631	0.31701	0.99999	5491	2	-9.2081
PVRL2	5	0.011013	0.042638	0.731869	1038	5	-7.8475	0.98899	0.989	0.99999	17708	0	-7.8475
TMEM60	5	0.011013	0.042638	0.731869	1037	5	-8.1071	0.98899	0.989	0.99999	17711	0	-8.1071
PTRHD1	5	0.011019	0.042658	0.731869	1042	4	-8.7101	0.7009	0.70331	0.99999	12327	1	-8.7101
DARC	5	0.011058	0.042784	0.731869	1043	2	-0.62897	0.40736	0.48454	0.99999	8472	1	-0.62897
CHST15	5	0.011065	0.042804	0.731869	1044	4	-7.7625	0.70674	0.70897	0.99999	12417	0	-7.7625
MBNL3	5	0.011112	0.042978	0.731869	1045	5	-7.9278	0.98889	0.98889	0.99999	17707	0	-7.9278
CDH20	5	0.011114	0.042982	0.731869	1048	4	-9.0084	0.96291	0.96306	0.99999	17190	0	-9.0084
IFNL1	5	0.011114	0.042982	0.731869	1046	4	-9.1083	0.86293	0.86344	0.99999	15313	0	-9.1083
FCHO1	5	0.011114	0.042982	0.731869	1047	4	-9.1254	0.77379	0.77527	0.99999	13621	0	-9.1254
TNS4	5	0.011114	0.042982	0.731869	1049	4	-8.7982	0.95648	0.95652	0.99999	17073	0	-8.7982
NPB	5	0.011116	0.042991	0.731869	1050	3	-3.9468	0.89279	0.89324	0.99999	15857	0	-3.9468
IL22RA2	7	0.011143	0.04308	0.731869	1051	6	-8.0332	0.81038	0.81148	0.99999	14276	1	-8.0332
LPPR1	5	0.011166	0.043157	0.731869	1055	4	-9.2049	0.78674	0.7881	0.99999	13870	0	-9.2049
PLCD1	5	0.011166	0.043157	0.731869	1056	4	-8.7908	0.86282	0.86334	0.99999	15312	0	-8.7908
PRDM11	5	0.011166	0.043157	0.731869	1054	3	-9.2049	0.15166	0.2527	0.99999	4400	2	-9.2049
KCNAB2	5	0.011166	0.043157	0.731869	1052	4	-9.2049	0.90405	0.90442	0.99999	16087	0	-9.2049
SVOPL	5	0.011166	0.043157	0.731869	1053	4	-9.2049	0.87492	0.87547	0.99999	15549	0	-9.2049
ICAM4	5	0.011167	0.04316	0.731869	1057	4	-1.4333	0.432	0.49963	0.99999	8741	1	-1.4333
SYNE3	5	0.011209	0.043306	0.731869	1058	3	-1.4908	0.19237	0.30073	0.99999	5197	2	-1.4908
ECE1	5	0.011237	0.043401	0.731869	1061	5	-8.5519	0.98876	0.98877	0.99999	17702	0	-8.5519
MYOM3	5	0.011237	0.043401	0.731869	1060	5	-8.1781	0.98876	0.98877	0.99999	17703	0	-8.1781
XPO4	5	0.011237	0.043401	0.731869	1059	5	-7.9587	0.98876	0.98877	0.99999	17704	0	-7.9587
TMEM198	5	0.011249	0.043433	0.731869	1062	3	-1.1991	0.63426	0.64306	0.99999	11240	1	-1.1991
SYDE1	5	0.011267	0.043504	0.731869	1063	3	-7.1765	0.86105	0.8616	0.99999	15282	0	-7.1765
RAB36	5	0.011292	0.043595	0.731869	1065	4	-9.0121	0.837	0.83767	0.99999	14746	0	-9.0121
SLC35E2	5	0.011292	0.043595	0.731869	1066	4	-8.7939	0.52474	0.56001	0.99999	9794	1	-8.7939
NLRC5	5	0.011292	0.043595	0.731869	1064	4	-8.5264	0.87226	0.87277	0.99999	15510	0	-8.5264
FAM84A	5	0.011298	0.04362	0.731869	1067	3	-2.7661	0.79123	0.79255	0.99999	13940	0	-2.7661
PRMT6	5	0.011298	0.04362	0.731869	1068	4	-8.3913	0.47604	0.52748	0.99999	9228	1	-8.3913
BOC	5	0.011299	0.043621	0.731869	1069	3	-7.6666	0.78615	0.78749	0.99999	13855	0	-7.6666
AGMAT	5	0.011299	0.043621	0.731869	1070	4	-9.2017	0.87673	0.87727	0.99999	15582	0	-9.2017
C2CD4D	5	0.011331	0.043731	0.731869	1071	3	-8.0112	0.84799	0.84861	0.99999	15047	0	-8.0112
CTRC	5	0.011336	0.043751	0.731869	1072	2	-0.91004	0.53124	0.56447	0.99999	9884	1	-0.91004
TKTL2	5	0.011352	0.043803	0.731869	1073	5	-8.9131	0.98865	0.98866	0.99999	17701	0	-8.9131
BAIAP2L2	5	0.011357	0.043825	0.731869	1074	2	0.95189	0.023483	0.060971	0.91847	1194	3	0.95189
FAM109B	5	0.011371	0.043879	0.731869	1075	3	-7.1492	0.64058	0.64845	0.99999	11342	1	-7.1492
KRTAP10-3	3	0.011375	0.043889	0.731869	1077	2	-9.5525	0.38624	0.47203	0.99999	8262	1	-9.5525
ABCB10	3	0.011375	0.043889	0.731869	1076	2	-9.5525	0.6543	0.6603	0.99999	11542	0	-9.5525
THRB	5	0.011406	0.043989	0.731869	1078	3	-7.9739	0.48128	0.53094	0.99999	9288	1	-7.9739
ITGAL	5	0.011413	0.044018	0.731869	1080	3	-4.3459	0.76072	0.76238	0.99999	13389	0	-4.3459
RIPPLY2	5	0.011413	0.044018	0.731869	1079	2	-1.1836	0.18716	0.29456	0.99999	5102	2	-1.1836
DEFB124	3	0.011432	0.044107	0.731869	1081	2	-1.3206	0.60484	0.6192	0.99999	10834	0	-1.3206
MYH6	5	0.011443	0.044153	0.731869	1082	4	-9.1984	0.95875	0.95879	0.99999	17110	0	-9.1984
MESDC2	5	0.011444	0.044154	0.731869	1085	5	-7.9964	0.98856	0.98857	0.99999	17699	0	-7.9964
USP33	5	0.011444	0.044154	0.731869	1084	5	-7.6628	0.98856	0.98857	0.99999	17700	0	-7.6628
THBS4	5	0.011444	0.044154	0.731869	1083	5	-7.4725	0.98856	0.98857	0.99999	17698	0	-7.4725
MDH1B	5	0.011483	0.044294	0.731869	1088	4	-8.8972	0.071842	0.1569	0.99999	2807	1	-8.8972
SLITRK2	5	0.011483	0.044294	0.731869	1089	4	-8.7636	0.95165	0.95168	0.99999	16973	0	-8.7636
FBXO7	5	0.011483	0.044294	0.731869	1087	4	-8.8194	0.089364	0.17816	0.99999	3158	1	-8.8194
GSR	5	0.011483	0.044294	0.731869	1086	4	-8.7504	0.27154	0.39234	0.99999	6821	1	-8.7504
EFS	5	0.011495	0.044337	0.731869	1090	3	-8.3217	0.8794	0.87992	0.99999	15629	0	-8.3217
SCARF2	5	0.011513	0.044403	0.731869	1092	3	-1.2908	0.57249	0.59433	0.99999	10410	1	-1.2908
TREX1	5	0.011513	0.044403	0.731869	1091	4	-7.2026	0.59156	0.60887	0.99999	10655	1	-7.2026
PSAPL1	5	0.011549	0.044518	0.731869	1093	4	-1.3669	0.87686	0.8774	0.99999	15583	0	-1.3669
PCDHB6	5	0.011553	0.044526	0.731869	1094	5	-7.5043	0.98845	0.98846	0.99999	17697	0	-7.5043
WDR88	5	0.01158	0.044622	0.731869	1096	4	-9.1952	0.81226	0.81334	0.99999	14307	0	-9.1952
CD97	5	0.01158	0.044622	0.731869	1095	5	-9.1952	0.97956	0.97959	0.99999	17507	0	-9.1952
PANX2	5	0.011604	0.044714	0.731869	1097	3	-1.6425	0.8319	0.83266	0.99999	14653	0	-1.6425
B4GALT7	5	0.011632	0.044815	0.731869	1098	3	-8.397	0.60324	0.61794	0.99999	10811	1	-8.397
LRFN2	5	0.011656	0.044896	0.731869	1100	5	-8.6451	0.98834	0.98836	0.99999	17692	0	-8.6451
KLHL38	5	0.011656	0.044896	0.731869	1099	5	-7.8309	0.98834	0.98836	0.99999	17696	0	-7.8309
ECM1	5	0.011656	0.044896	0.731869	1103	5	-8.4193	0.98834	0.98836	0.99999	17695	0	-8.4193
PPIB	5	0.011656	0.044896	0.731869	1101	5	-8.0761	0.98834	0.98836	0.99999	17693	0	-8.0761
C15orf32	5	0.011656	0.044896	0.731869	1102	5	-8.8568	0.98834	0.98836	0.99999	17694	0	-8.8568
NUDT15	5	0.011659	0.044906	0.731869	1104	3	-7.6999	0.84799	0.84861	0.99999	14963	0	-7.6999
FAM46C	5	0.01168	0.044996	0.731869	1105	4	-8.6593	0.29976	0.42356	0.99999	7388	1	-8.6593
SELV	5	0.01168	0.044996	0.731869	1106	4	-8.8003	0.45802	0.51586	0.99999	9031	1	-8.8003
RORB	5	0.011713	0.045135	0.731869	1108	4	-9.1415	0.89044	0.89087	0.99999	15809	0	-9.1415
EVC	5	0.011713	0.045135	0.731869	1107	4	-9.1919	0.5424	0.57242	0.99999	10007	1	-9.1919
ASCL2	5	0.011713	0.045135	0.731869	1110	4	-8.3511	0.73507	0.73699	0.99999	12941	0	-8.3511
PHYHIP	5	0.011713	0.045135	0.731869	1109	3	-9.1919	0.75189	0.75367	0.99999	13237	0	-9.1919
QPCTL	5	0.011741	0.045233	0.731869	1111	4	-8.3335	0.66152	0.66659	0.99999	11661	1	-8.3335
SUV420H2	5	0.011743	0.045242	0.731869	1112	5	-2.9576	0.98826	0.98827	0.99999	17691	0	-2.9576
ANXA1	5	0.011753	0.045277	0.731869	1114	5	-7.9587	0.98825	0.98826	0.99999	17690	0	-7.9587
FAHD2B	4	0.011753	0.045277	0.731869	1113	3	-5.9846	0.75393	0.75571	0.99999	13283	0	-5.9846
SLCO4A1	5	0.011811	0.045475	0.734418	1115	3	-2.7957	0.28883	0.4124	0.99999	7165	1	-2.7957
FGFRL1	5	0.01185	0.045605	0.734624	1116	1	-0.36416	0.19784	0.30714	0.99999	5313	1	-0.36416
ZNF776	5	0.01186	0.045633	0.734624	1118	5	-7.9711	0.98814	0.98815	0.99999	17689	0	-7.9711
SAR1B	5	0.01186	0.045633	0.734624	1117	5	-8.6211	0.98814	0.98815	0.99999	17688	0	-8.6211
TIMP1	5	0.011866	0.045651	0.734624	1119	4	-8.7548	0.40805	0.48498	0.99999	8481	1	-8.7548
RAB20	5	0.011932	0.0459	0.737964	1120	3	-8.3098	0.86561	0.8661	0.99999	15378	0	-8.3098
PTPRS	5	0.011959	0.045993	0.73814	1122	4	-8.9786	0.49422	0.53938	0.99999	9430	1	-8.9786
TSPO	5	0.011959	0.045993	0.73814	1121	2	-0.59872	0.12028	0.21555	0.99999	3774	2	-0.59872
PLXDC1	5	0.011974	0.046044	0.738303	1123	5	-7.5456	0.98803	0.98804	0.99999	17687	0	-7.5456
PRB2	3	0.011989	0.046103	0.738394	1124	2	-9.5347	0.43112	0.49908	0.99999	8726	1	-9.5347
PLEKHM2	5	0.011999	0.046136	0.738394	1125	3	-9.1854	0.7089	0.71104	0.99999	12454	0	-9.1854
PPP4R4	7	0.012015	0.046188	0.738394	1126	4	-6.5431	0.95585	0.95593	0.99999	17054	0	-6.5431
CHIT1	5	0.012041	0.046281	0.738394	1127	3	-6.3172	0.14074	0.23977	0.99999	4177	1	-6.3172
ZNF536	5	0.012061	0.046357	0.738394	1128	4	-8.5056	0.25944	0.37848	0.99999	6584	1	-8.5056
IRX4	5	0.012062	0.046363	0.738394	1129	3	-1.9955	0.35868	0.45614	0.99999	7965	1	-1.9955
SNX15	5	0.012067	0.046378	0.738394	1131	5	-8.3394	0.98793	0.98795	0.99999	17685	0	-8.3394
LRRTM2	5	0.012067	0.046378	0.738394	1130	5	-8.572	0.98793	0.98795	0.99999	17686	0	-8.572
MSX1	5	0.012078	0.046426	0.738439	1132	4	-5.3441	0.43828	0.50355	0.99999	8795	1	-5.3441
CHFR	5	0.012105	0.046512	0.738439	1134	3	-2.1054	0.53283	0.56559	0.99999	9908	1	-2.1054
WNT2	5	0.012105	0.046512	0.738439	1133	3	-8.8852	0.52846	0.5625	0.99999	9844	1	-8.8852
FBXO39	5	0.012143	0.046626	0.738439	1135	3	-9.1822	0.86259	0.86313	0.99999	15305	0	-9.1822
PCP2	5	0.01215	0.046653	0.738439	1136	4	-1.9552	0.90241	0.90279	0.99999	16047	0	-1.9552
VWA1	7	0.012167	0.046713	0.738439	1137	3	-0.2354	0.57845	0.59882	0.99999	10494	1	-0.2354
PEAK1	5	0.012175	0.046738	0.738439	1138	4	-8.9326	0.2759	0.39737	0.99999	6907	1	-8.9326
HNRNPAB	5	0.012204	0.046838	0.738439	1139	4	-5.7115	0.94207	0.94214	0.99999	16781	0	-5.7115
SBSN	5	0.012215	0.046873	0.738439	1140	5	-7.429	0.98099	0.98102	0.99999	17535	0	-7.429
TBC1D3F	1	0.012242	0.046951	0.738439	1141	1	-10.256	0.98776	0.98777	0.99999	17682	0	-10.256
FBXL17	5	0.012254	0.046994	0.738439	1143	4	-8.5003	0.67125	0.67532	0.99999	11804	1	-8.5003
AFF1	5	0.012254	0.046994	0.738439	1142	4	-9.1524	0.8722	0.87271	0.99999	15508	0	-9.1524
CTBP2	5	0.012254	0.046994	0.738439	1145	4	-8.6403	0.96834	0.96853	0.99999	17289	0	-8.6403
PRR22	5	0.012254	0.046994	0.738439	1144	4	-8.5056	0.41547	0.48953	0.99999	8551	1	-8.5056
TNNT2	5	0.012259	0.047009	0.738439	1146	4	-8.0332	0.96724	0.96743	0.99999	17265	0	-8.0332
CYP4F2	5	0.012276	0.04707	0.738439	1147	5	-8.4414	0.98772	0.98775	0.99999	17680	0	-8.4414
LTB	8	0.012279	0.047078	0.738439	1148	7	-6.0048	0.71273	0.71488	0.99999	12526	1	-6.0048
CCDC42B	5	0.012314	0.047211	0.739376	1149	3	-3.1499	0.55072	0.57839	0.99999	10131	1	-3.1499
PADI4	5	0.012336	0.04729	0.739376	1151	3	-1.7548	0.58755	0.60583	0.99999	10615	1	-1.7548
SDHAF1	5	0.012336	0.04729	0.739376	1150	3	-2.6087	0.18689	0.29426	0.99999	5099	2	-2.6087
GPR97	5	0.012349	0.047333	0.739376	1152	3	-3.0122	0.060421	0.13542	0.997282	2445	2	-3.0122
TBC1D4	5	0.012352	0.047343	0.739376	1153	4	-8.9861	0.20896	0.32005	0.99999	5534	1	-8.9861
LRRC24	5	0.012368	0.0474	0.739636	1154	3	-6.1654	0.75917	0.76085	0.99999	13367	0	-6.1654
CA5B	5	0.012389	0.047463	0.739973	1155	5	-8.567	0.98761	0.98764	0.99999	17679	0	-8.567
MIIP	5	0.01243	0.047608	0.740024	1158	4	-9.1756	0.80128	0.80248	0.99999	14115	0	-9.1756
PSD2	5	0.01243	0.047608	0.740024	1156	3	-8.0044	0.26807	0.38837	0.99999	6746	1	-8.0044
CENPB	5	0.01243	0.047608	0.740024	1157	3	-9.1756	0.43403	0.50086	0.99999	8759	1	-9.1756
CELA3B	4	0.012436	0.047631	0.740024	1159	3	-8.6644	0.92292	0.92301	0.99999	16444	0	-8.6644
PKDREJ	5	0.012477	0.047791	0.741879	1160	2	-0.41284	0.41141	0.48704	0.99999	8509	1	-0.41284
DENND4B	5	0.012505	0.047888	0.742101	1162	5	-7.9587	0.9875	0.98752	0.99999	17676	0	-7.9587
APPL1	5	0.012505	0.047888	0.742101	1161	5	-7.3843	0.9875	0.98752	0.99999	17677	0	-7.3843
STXBP1	5	0.012532	0.047993	0.742307	1163	2	-1.428	0.58349	0.60271	0.99999	10561	1	-1.428
DPYSL2	5	0.01254	0.048025	0.742307	1164	4	-8.567	0.72224	0.72429	0.99999	12707	0	-8.567
SLC47A2	5	0.01254	0.048025	0.742307	1165	4	-9.0304	0.91376	0.914	0.99999	16272	0	-9.0304
EPHB6	5	0.012586	0.048175	0.742604	1166	3	-7.7271	0.2719	0.39276	0.99999	6830	2	-7.7271
TAS2R16	5	0.012588	0.048181	0.742604	1167	3	-9.1723	0.50269	0.54501	0.99999	9534	1	-9.1723
CD1D	5	0.012598	0.048216	0.742604	1168	2	-1.5268	0.65234	0.65854	0.99999	11517	1	-1.5268
CNOT8	5	0.012632	0.04832	0.742604	1170	4	-8.4898	0.54143	0.57175	0.99999	9999	1	-8.4898
TEKT5	5	0.012632	0.04832	0.742604	1169	4	-2.6668	0.46497	0.52031	0.99999	9111	1	-2.6668
PITX3	5	0.012632	0.04832	0.742604	1171	4	-8.6733	0.8317	0.83246	0.99999	14650	0	-8.6733
MRFAP1	5	0.012641	0.04835	0.742604	1172	2	-0.70695	0.15365	0.25501	0.99999	4448	1	-0.70695
WNK1	5	0.012665	0.04843	0.742604	1173	4	-2.7041	0.96097	0.96105	0.99999	17149	0	-2.7041
TMCO3	5	0.012696	0.048551	0.742604	1174	4	-7.1365	0.42972	0.4982	0.99999	8702	1	-7.1365
SP7	5	0.012719	0.048628	0.742604	1177	5	-7.6344	0.98728	0.98729	0.99999	17674	0	-7.6344
TMEM98	5	0.012719	0.048628	0.742604	1178	5	-8.4951	0.98728	0.98729	0.99999	17672	0	-8.4951
YY1	5	0.012719	0.048628	0.742604	1175	5	-7.4938	0.98728	0.98729	0.99999	17673	0	-7.4938
WASF3	5	0.012719	0.048628	0.742604	1176	5	-7.736	0.98728	0.98729	0.99999	17671	0	-7.736
MYLK2	5	0.01273	0.048663	0.742604	1179	4	-8.3742	0.51613	0.5541	0.99999	9691	1	-8.3742
AGMO	5	0.01273	0.048663	0.742604	1180	3	-9.169	0.67861	0.68212	0.99999	11947	1	-9.169
KHSRP	5	0.012777	0.048828	0.744301	1181	3	-8.0286	0.631	0.6403	0.99999	11202	1	-8.0286
MUC16	5	0.012833	0.049024	0.744301	1182	3	-2.1857	0.069971	0.15351	0.99999	2749	1	-2.1857
WASF2	5	0.012845	0.049064	0.744301	1183	5	-8.9288	0.98715	0.98717	0.99999	17670	0	-8.9288
DCUN1D2	5	0.012862	0.049126	0.744301	1184	5	-6.9446	0.98714	0.98716	0.99999	17669	0	-6.9446
BTN2A2	16	0.012876	0.049169	0.744301	1185	9	-7.0536	0.84489	0.84557	0.99999	14791	1	-7.0536
JDP2	5	0.01289	0.049219	0.744301	1186	5	-7.8558	0.98368	0.98372	0.99999	17587	0	-7.8558
GSTA3	4	0.012895	0.049232	0.744301	1187	4	-8.002	0.98711	0.98712	0.99999	17668	0	-8.002
ZBTB17	5	0.012908	0.049278	0.744301	1189	3	-7.1765	0.59587	0.61222	0.99999	10711	1	-7.1765
CD109	5	0.012908	0.049278	0.744301	1188	4	-8.1246	0.37418	0.46503	0.99999	8133	1	-8.1246
FAM102A	5	0.01295	0.049415	0.744301	1190	3	-2.8595	0.27585	0.39732	0.99999	6904	1	-2.8595
FAM20A	5	0.012958	0.049441	0.744301	1191	4	-2.199	0.57804	0.59853	0.99999	10488	1	-2.199
HIVEP2	5	0.012963	0.049462	0.744301	1192	3	-1.0513	0.15673	0.25863	0.99999	4520	1	-1.0513
C2orf50	5	0.012968	0.049482	0.744301	1193	2	-5.3412	0.70414	0.7065	0.99999	12372	1	-5.3412
VHL	5	0.012981	0.049526	0.744301	1194	5	-8.0761	0.98702	0.98703	0.99999	17664	0	-8.0761
EPM2A	5	0.012981	0.049526	0.744301	1197	5	-9.0121	0.98702	0.98703	0.99999	17665	0	-9.0121
WIBG	5	0.012981	0.049526	0.744301	1198	5	-7.9587	0.98702	0.98703	0.99999	17662	0	-7.9587
TOP2B	5	0.012981	0.049526	0.744301	1196	5	-7.4964	0.98702	0.98703	0.99999	17666	0	-7.4964
EXOC3	5	0.012981	0.049526	0.744301	1195	5	-8.0259	0.98702	0.98703	0.99999	17661	0	-8.0259
HSD17B8	5	0.013011	0.049631	0.744301	1199	3	-8.3799	0.14988	0.25057	0.99999	4363	1	-8.3799
WNT16	5	0.013013	0.049642	0.744301	1201	3	-9.1624	0.37965	0.46819	0.99999	8193	1	-9.1624
SPAG7	5	0.013013	0.049642	0.744301	1200	4	-9.1624	0.94565	0.94568	0.99999	16846	0	-9.1624
CCDC103	5	0.013042	0.04974	0.745148	1202	4	-8.9936	0.73084	0.73284	0.99999	12857	0	-8.9936
SLC35B3	5	0.013077	0.049865	0.746397	1203	2	0.94078	0.038269	0.091773	0.958561	1724	3	0.94078
NMT2	5	0.013103	0.049945	0.746506	1204	5	-7.8882	0.9869	0.9869	0.99999	17660	0	-7.8882
PRR15L	5	0.013107	0.049955	0.746506	1205	4	-8.5417	0.67313	0.67706	0.99999	11830	1	-8.5417
LRRC17	5	0.013155	0.050145	0.748624	1206	3	-5.0492	0.64534	0.65247	0.99999	11419	1	-5.0492
AGTRAP	9	0.013168	0.050189	0.748624	1207	3	-0.41873	0.33171	0.44088	0.99999	7675	2	-0.41873
CAMKMT	5	0.013187	0.050248	0.748624	1208	3	-7.5658	0.38404	0.47076	0.99999	8235	1	-7.5658
MYCL	5	0.013207	0.050321	0.748624	1209	4	-8.8444	0.6736	0.67751	0.99999	11841	1	-8.8444
KLF16	5	0.013225	0.050388	0.748624	1210	4	-8.4738	0.68503	0.68808	0.99999	12057	1	-8.4738
SULT4A1	5	0.013225	0.050388	0.748624	1211	4	-3.4935	0.93219	0.93224	0.99999	16598	0	-3.4935
FRY	5	0.013225	0.050388	0.748624	1212	4	-8.4738	0.7897	0.79105	0.99999	13918	0	-8.4738
DEFB113	3	0.013286	0.050624	0.74906	1213	2	-9.0047	0.57083	0.59307	0.99999	10384	0	-9.0047
KRT40	5	0.013296	0.050661	0.74906	1214	3	-8.6115	0.83157	0.83233	0.99999	14646	0	-8.6115
LRRC40	5	0.013297	0.050663	0.74906	1215	5	-8.0831	0.9867	0.98668	0.99999	17658	0	-8.0831
REG3G	5	0.013305	0.050688	0.74906	1216	5	-7.4147	0.98669	0.98667	0.99999	17657	0	-7.4147
CBLB	5	0.013311	0.050702	0.74906	1217	3	-4.9029	0.77421	0.77571	0.99999	13631	0	-4.9029
TOX2	5	0.013311	0.050702	0.74906	1218	4	-8.9091	0.30009	0.42371	0.99999	7392	1	-8.9091
LRP2BP	5	0.013312	0.050708	0.74906	1219	5	-8.6733	0.98669	0.98666	0.99999	17656	0	-8.6733
GMIP	5	0.013332	0.050783	0.749499	1220	4	-9.1557	0.63177	0.64093	0.99999	11213	1	-9.1557
FBXW9	5	0.0134	0.051019	0.749499	1223	5	-9.1014	0.97753	0.97754	0.99999	17470	0	-9.1014
GJB5	5	0.0134	0.051019	0.749499	1222	5	-8.4898	0.97258	0.97261	0.99999	17385	0	-8.4898
GCDH	5	0.0134	0.051019	0.749499	1221	4	-8.4685	0.93625	0.93635	0.99999	16677	0	-8.4685
B3GNT9	5	0.013405	0.051029	0.749499	1226	3	-7.6248	0.31955	0.43418	0.99999	7571	1	-7.6248
NKX2-4	5	0.013405	0.051029	0.749499	1224	2	0.20821	0.10702	0.19961	0.99999	3522	2	0.20821
ARNT2	5	0.013405	0.051029	0.749499	1225	3	-8.2672	0.12412	0.22005	0.99999	3843	2	-8.2672
EXTL1	5	0.013426	0.0511	0.749929	1227	4	-7.7625	0.38985	0.47415	0.99999	8292	1	-7.7625
FOXN3	5	0.013442	0.051165	0.750262	1228	5	-7.8962	0.98656	0.98653	0.99999	17654	0	-7.8962
NKX6-3	5	0.01347	0.051249	0.750356	1229	5	-9.1524	0.98529	0.9853	0.99999	17626	0	-9.1524
SLIT3	5	0.013514	0.051397	0.750356	1230	2	-1.1365	0.58384	0.60297	0.99999	10565	1	-1.1365
TMED1	5	0.01355	0.05151	0.750356	1231	3	-3.045	0.82787	0.82873	0.99999	14578	0	-3.045
SPTSSA	5	0.013577	0.051606	0.750356	1232	5	-7.9433	0.98642	0.98641	0.99999	17653	0	-7.9433
TRAM1	5	0.01359	0.051643	0.750356	1234	4	-8.746	0.9545	0.95458	0.99999	17026	0	-8.746
MAML3	5	0.01359	0.051643	0.750356	1233	4	-8.4631	0.70283	0.70525	0.99999	12344	1	-8.4631
B9D2	5	0.01359	0.051643	0.750356	1236	4	-8.5417	0.63382	0.64268	0.99999	11230	1	-8.5417
PXMP4	5	0.01359	0.051643	0.750356	1235	5	-8.5315	0.98556	0.98556	0.99999	17630	0	-8.5315
AGBL5	5	0.013623	0.051764	0.750356	1237	2	-0.44173	0.49588	0.54048	0.99999	9449	1	-0.44173
CDHR2	5	0.013636	0.051798	0.750356	1238	4	-9.149	0.74025	0.74216	0.99999	13034	0	-9.149
DNM1	5	0.013636	0.051798	0.750356	1239	3	-9.149	0.75963	0.76129	0.99999	13376	0	-9.149
MIB2	5	0.013647	0.051839	0.750356	1240	2	-0.68412	0.76814	0.76965	0.99999	13522	0	-0.68412
EIF5A2	5	0.013668	0.051921	0.750356	1242	5	-7.4725	0.98633	0.98632	0.99999	17651	0	-7.4725
RRAGB	5	0.013668	0.051921	0.750356	1244	5	-7.9584	0.98633	0.98632	0.99999	17650	0	-7.9584
HIST1H4A	5	0.013668	0.051921	0.750356	1241	5	-7.3262	0.98633	0.98632	0.99999	17649	0	-7.3262
COMMD2	5	0.013668	0.051921	0.750356	1243	5	-8.6451	0.98633	0.98632	0.99999	17648	0	-8.6451
GBX1	5	0.013677	0.051953	0.750356	1245	1	-0.24081	0.54349	0.57319	0.99999	10019	1	-0.24081
LILRA2	6	0.013726	0.052108	0.750356	1246	5	-8.6451	0.87561	0.87616	0.99999	15557	0	-8.6451
GPR116	5	0.01373	0.05212	0.750356	1247	3	-7.5658	0.92289	0.92297	0.99999	16440	0	-7.5658
MEX3B	5	0.013732	0.052124	0.750356	1248	3	-8.3661	0.57876	0.59906	0.99999	10499	1	-8.3661
ZSCAN2	8	0.013742	0.052165	0.750356	1249	5	-5.0878	0.88658	0.88706	0.99999	15744	0	-5.0878
VAT1	5	0.013774	0.052273	0.750356	1250	4	-8.9131	0.53157	0.5647	0.99999	9890	1	-8.9131
DUSP5	5	0.013782	0.0523	0.750356	1251	5	-2.4607	0.98622	0.98622	0.99999	17647	0	-2.4607
CNTROB	5	0.013794	0.052345	0.750356	1252	5	-9.1457	0.98556	0.98556	0.99999	17628	0	-9.1457
ZXDB	5	0.013794	0.052345	0.750356	1253	3	-9.1457	0.78034	0.78183	0.99999	13761	0	-9.1457
ORM2	4	0.013835	0.05248	0.750356	1254	2	-7.8724	0.05414	0.12327	0.98565	2247	1	-7.8724
HAO1	5	0.013841	0.052505	0.750356	1256	3	-8.8194	0.27334	0.3944	0.99999	6861	2	-8.8194
WBP2NL	5	0.013841	0.052505	0.750356	1255	2	-5.8498	0.60777	0.62154	0.99999	10868	1	-5.8498
SDS	5	0.013863	0.052584	0.750356	1257	3	-8.4898	0.68655	0.68953	0.99999	12084	1	-8.4898
PLS1	5	0.013863	0.052584	0.750356	1258	3	-8.1246	0.52108	0.5575	0.99999	9755	1	-8.1246
CKMT2	5	0.013881	0.052649	0.750356	1259	4	-3.9449	0.45439	0.51361	0.99999	8991	1	-3.9449
STARD13	5	0.013884	0.052662	0.750356	1260	4	-8.9248	0.89427	0.89468	0.99999	15890	0	-8.9248
SAMD8	5	0.013909	0.052755	0.750356	1264	5	-7.4938	0.98609	0.98609	0.99999	17642	0	-7.4938
FXYD1	5	0.013909	0.052755	0.750356	1262	5	-7.6344	0.98609	0.98609	0.99999	17641	0	-7.6344
CAMK2D	5	0.013909	0.052755	0.750356	1263	5	-7.3143	0.98609	0.98609	0.99999	17644	0	-7.3143
ACER1	5	0.013909	0.052755	0.750356	1261	5	-7.5557	0.98609	0.98609	0.99999	17645	0	-7.5557
DMRT3	5	0.013935	0.052843	0.750356	1265	4	-8.0971	0.96284	0.96299	0.99999	17187	0	-8.0971
LTC4S	5	0.01395	0.052897	0.750356	1266	3	-1.3205	0.083468	0.17108	0.99999	3044	2	-1.3205
CRLF1	5	0.013965	0.052963	0.750356	1267	4	-9.1423	0.1959	0.30486	0.99999	5264	1	-9.1423
UTF1	5	0.013965	0.052963	0.750356	1268	3	-8.595	0.87379	0.87431	0.99999	15534	0	-8.595
MPL	5	0.013974	0.052984	0.750356	1269	5	-8.781	0.98498	0.985	0.99999	17617	0	-8.781
GPR137B	5	0.014004	0.053091	0.750356	1270	2	0.60395	0.062159	0.13874	0.99999	2489	3	0.60395
ABCA1	5	0.014033	0.053181	0.750356	1271	3	-8.2965	0.71433	0.71647	0.99999	12554	0	-8.2965
FBXO31	5	0.014042	0.053206	0.750356	1272	3	-2.4303	0.81174	0.81284	0.99999	14299	0	-2.4303
FTMT	5	0.014045	0.053219	0.750356	1273	4	-6.9531	0.86112	0.86165	0.99999	15284	0	-6.9531
TBC1D2	5	0.014059	0.053264	0.750356	1274	4	-7.6439	0.030785	0.076376	0.94345	1457	1	-7.6439
SYNE2	14	0.014073	0.053302	0.750356	1275	9	-7.5655	0.24003	0.35612	0.99999	6155	3	-7.5655
TRPV3	5	0.01408	0.053325	0.750356	1276	3	-8.0366	0.91547	0.91567	0.99999	16304	0	-8.0366
ZNF497	5	0.014113	0.053433	0.750356	1277	3	-1.2158	0.70953	0.7117	0.99999	12466	0	-1.2158
HIST1H2AD	4	0.014115	0.053437	0.750356	1278	4	-7.6038	0.94209	0.94216	0.99999	16787	0	-7.6038
KCNN1	5	0.014137	0.053506	0.750356	1281	3	-9.139	0.73986	0.74177	0.99999	13022	0	-9.139
HRG	5	0.014137	0.053506	0.750356	1280	3	-9.139	0.1519	0.25296	0.99999	4407	2	-9.139
CHRNB3	5	0.014137	0.053506	0.750356	1279	4	-9.139	0.30046	0.42391	0.99999	7394	1	-9.139
STAMBPL1	5	0.014168	0.053626	0.750356	1284	3	-7.5456	0.89597	0.89636	0.99999	15942	0	-7.5456
TBC1D26	5	0.014168	0.053626	0.750356	1282	4	-8.2174	0.94788	0.94794	0.99999	16891	0	-8.2174
EGF	5	0.014168	0.05363	0.750356	1285	5	-7.6907	0.98583	0.98584	0.99999	17638	0	-7.6907
CDCA2	5	0.014168	0.05363	0.750356	1286	5	-8.2917	0.98583	0.98584	0.99999	17640	0	-8.2917
ZDHHC23	5	0.014168	0.05363	0.750356	1287	5	-8.4193	0.98583	0.98584	0.99999	17639	0	-8.4193
DIXDC1	5	0.014168	0.053626	0.750356	1283	2	-0.24612	0.25663	0.37523	0.99999	6517	2	-0.24612
DSCR3	5	0.014185	0.053683	0.750519	1288	4	-6.7741	0.96018	0.96022	0.99999	17134	0	-6.7741
ITFG2	5	0.01425	0.053916	0.753186	1289	3	-7.8882	0.66131	0.6664	0.99999	11655	1	-7.8882
MBP	13	0.014302	0.054087	0.753648	1290	8	-7.3644	0.93941	0.93951	0.99999	16727	1	-7.3644
KLHL24	5	0.014307	0.0541	0.753648	1291	5	-7.5436	0.98569	0.98569	0.99999	17637	0	-7.5436
CYP2S1	5	0.014314	0.054125	0.753648	1292	5	-8.6546	0.98569	0.98568	0.99999	17635	0	-8.6546
LSAMP	5	0.01433	0.054183	0.753648	1294	3	-9.1356	0.84799	0.84861	0.99999	15040	0	-9.1356
TGM3	5	0.01433	0.054183	0.753648	1293	4	-2.088	0.1478	0.24804	0.99999	4322	1	-2.088
DGCR2	5	0.014344	0.054232	0.753648	1295	4	-9.1322	0.69426	0.69686	0.99999	12215	1	-9.1322
LGR6	5	0.014359	0.054277	0.753648	1296	2	0.079134	0.062193	0.1388	0.99999	2491	2	0.079134
LY6G5C	5	0.014418	0.054491	0.753648	1297	4	-8.9131	0.52123	0.55761	0.99999	9759	1	-8.9131
ATAD3A	7	0.014425	0.054518	0.753648	1298	5	-4.6278	0.71234	0.71446	0.99999	12521	1	-4.6278
HIST1H2AB	3	0.014432	0.054542	0.753648	1299	3	-9.4825	0.94787	0.94792	0.99999	16882	0	-9.4825
PRRG2	5	0.014435	0.054553	0.753648	1300	4	-7.278	0.79642	0.79767	0.99999	14032	0	-7.278
CD22	5	0.01444	0.054576	0.753648	1304	5	-8.7025	0.98556	0.98556	0.99999	17631	0	-8.7025
SFTPD	5	0.01444	0.054576	0.753648	1303	5	-7.3843	0.98556	0.98556	0.99999	17632	0	-7.3843
ZNF28	5	0.01444	0.054576	0.753648	1301	5	-7.9815	0.98556	0.98556	0.99999	17629	0	-7.9815
RDH13	5	0.01444	0.054576	0.753648	1302	5	-8.0831	0.98556	0.98556	0.99999	17633	0	-8.0831
ADAMTS19	5	0.014468	0.054675	0.754429	1305	3	-1.5276	0.17712	0.28282	0.99999	4907	2	-1.5276
MTFR2	5	0.014506	0.054807	0.754871	1306	3	-8.1246	0.74441	0.74625	0.99999	13114	0	-8.1246
HAL	5	0.014513	0.054833	0.754871	1308	5	-9.1322	0.97106	0.97115	0.99999	17341	0	-9.1322
ENG	5	0.014513	0.054833	0.754871	1307	4	-9.1322	0.31911	0.43394	0.99999	7562	1	-9.1322
KRT32	5	0.014584	0.05507	0.75666	1310	3	-7.6815	0.32012	0.43451	0.99999	7579	1	-7.6815
RNF113B	5	0.014584	0.05507	0.75666	1309	4	-1.5583	0.77226	0.77374	0.99999	13594	0	-1.5583
EDNRB	5	0.014599	0.055111	0.75666	1311	3	-8.2865	0.54578	0.57484	0.99999	10057	1	-8.2865
EPB42	5	0.014604	0.055131	0.75666	1312	2	-0.844	0.2694	0.38989	0.99999	6773	1	-0.844
VKORC1L1	8	0.014616	0.055173	0.756664	1313	6	-8.1724	0.15156	0.25257	0.99999	4395	1	-8.1724
C1RL	5	0.014658	0.055321	0.757794	1314	1	0.32703	0.067391	0.14868	0.99999	2652	2	0.32703
FGL2	5	0.014689	0.055429	0.757794	1316	4	-8.6017	0.59386	0.61064	0.99999	10687	1	-8.6017
C19orf44	5	0.014689	0.055429	0.757794	1315	4	-8.5468	0.94348	0.94354	0.99999	16813	0	-8.5468
ANKRD33B	5	0.014692	0.055439	0.757794	1317	3	-9.1288	0.13521	0.23328	0.99999	4064	1	-9.1288
GJA9	5	0.014711	0.055517	0.757794	1318	5	-8.5869	0.98529	0.9853	0.99999	17625	0	-8.5869
FEV	5	0.014713	0.055523	0.757794	1319	4	-8.3569	0.81266	0.81374	0.99999	14314	0	-8.3569
TUBB2B	3	0.014808	0.055844	0.757794	1320	2	-2.197	0.23342	0.34834	0.99999	6023	1	-2.197
SYT16	5	0.01484	0.055943	0.757794	1321	5	-8.7766	0.98516	0.98518	0.99999	17624	0	-8.7766
ZNF599	5	0.014853	0.055987	0.757794	1323	4	-8.2733	0.50298	0.5452	0.99999	9537	1	-8.2733
HDGFL1	5	0.014853	0.055987	0.757794	1322	2	-1.0196	0.076481	0.16253	0.99999	2897	2	-1.0196
MB21D1	5	0.014853	0.055987	0.757794	1324	3	-9.0047	0.32283	0.43599	0.99999	7603	1	-9.0047
HIST1H3G	5	0.014857	0.055998	0.757794	1325	5	-8.104	0.98514	0.98516	0.99999	17623	0	-8.104
PNPLA5	5	0.01488	0.056074	0.757794	1326	3	-9.1254	0.74268	0.74457	0.99999	13077	0	-9.1254
ZNF749	5	0.014897	0.056128	0.757794	1327	5	-2.7666	0.9851	0.98512	0.99999	17622	0	-2.7666
INADL	5	0.014921	0.056212	0.757794	1328	4	-8.4738	0.8897	0.89014	0.99999	15800	0	-8.4738
GFOD1	11	0.014957	0.05634	0.757794	1329	6	-2.2981	0.14657	0.24657	0.99999	4295	3	-2.2981
PF4	2	0.01497	0.056382	0.757794	1330	2	-8.9613	0.8415	0.84218	0.99999	14785	0	-8.9613
FBXL18	5	0.014998	0.056478	0.757794	1331	4	-8.2797	0.89103	0.89146	0.99999	15824	0	-8.2797
ARAF	5	0.014998	0.056478	0.757794	1332	3	-8.0259	0.60995	0.62327	0.99999	10899	1	-8.0259
MOB3A	5	0.015007	0.056504	0.757794	1333	4	-1.9502	0.90835	0.90871	0.99999	16174	0	-1.9502
GUCD1	5	0.015012	0.056518	0.757794	1334	2	-0.87137	0.73253	0.73446	0.99999	12886	0	-0.87137
PSMB11	5	0.015018	0.056535	0.757794	1340	5	-8.1246	0.98498	0.985	0.99999	17620	0	-8.1246
ANO10	5	0.015018	0.056535	0.757794	1338	5	-7.3023	0.98498	0.985	0.99999	17616	0	-7.3023
DNASE2	5	0.015018	0.056535	0.757794	1335	5	-8.4304	0.98498	0.985	0.99999	17619	0	-8.4304
PURG	5	0.015018	0.056535	0.757794	1336	5	-7.2657	0.98498	0.985	0.99999	17613	0	-7.2657
SAR1A	5	0.015018	0.056535	0.757794	1339	5	-7.4068	0.98498	0.985	0.99999	17621	0	-7.4068
KRT84	5	0.015018	0.056535	0.757794	1337	5	-7.9964	0.98498	0.985	0.99999	17615	0	-7.9964
PPP1R12B	12	0.015029	0.056578	0.757794	1341	10	-7.2447	0.67875	0.68225	0.99999	11950	2	-7.2447
HIST1H3I	5	0.015045	0.056626	0.757794	1343	2	-0.57014	0.18819	0.29577	0.99999	5122	1	-0.57014
TCTA	5	0.015045	0.056626	0.757794	1342	3	-8.0476	0.39956	0.47988	0.99999	8394	1	-8.0476
HNF1B	5	0.015057	0.056664	0.757794	1344	3	-3.7642	0.7877	0.78907	0.99999	13882	0	-3.7642
AOC1	5	0.01511	0.056846	0.757794	1345	4	-9.122	0.7345	0.73643	0.99999	12931	0	-9.122
NKX2-5	7	0.015116	0.056869	0.757794	1346	6	-8.6308	0.9154	0.9156	0.99999	16302	0	-8.6308
SGSH	5	0.01512	0.056881	0.757794	1347	3	-8.4138	0.60479	0.61916	0.99999	10833	1	-8.4138
TFF1	5	0.01512	0.056881	0.757794	1348	3	-8.5264	0.22206	0.33529	0.99999	5793	2	-8.5264
NLGN2	5	0.015134	0.05693	0.757794	1350	4	-8.8568	0.7782	0.77971	0.99999	13698	0	-8.8568
MRC1	5	0.015134	0.05693	0.757794	1349	4	-8.4898	0.8911	0.89153	0.99999	15826	0	-8.4898
DGCR6	3	0.015145	0.056963	0.757794	1351	3	-9.3015	0.98486	0.98486	0.99999	17612	0	-9.3015
DACH1	5	0.015154	0.056992	0.757794	1352	5	-7.418	0.98485	0.98486	0.99999	17611	0	-7.418
KANK4	5	0.015176	0.057065	0.757794	1355	3	-1.4264	0.84799	0.84861	0.99999	14888	0	-1.4264
IL27RA	5	0.015176	0.057065	0.757794	1356	4	-8.781	0.88899	0.88946	0.99999	15785	0	-8.781
ILVBL	5	0.015176	0.057065	0.757794	1353	2	-0.04738	0.75724	0.75892	0.99999	13334	0	-0.04738
IKZF4	5	0.015176	0.057065	0.757794	1354	4	-8.3627	0.84799	0.84861	0.99999	14915	0	-8.3627
TEAD4	5	0.015197	0.057139	0.758221	1357	5	-8.0566	0.9848	0.98483	0.99999	17610	0	-8.0566
RGS19	5	0.015252	0.057326	0.758727	1358	4	-8.4792	0.7261	0.72816	0.99999	12773	0	-8.4792
C8B	5	0.015306	0.057518	0.758727	1359	4	-8.8771	0.8236	0.82458	0.99999	14504	0	-8.8771
ZDHHC14	5	0.015312	0.057538	0.758727	1360	3	-6.2251	0.78813	0.7895	0.99999	13895	0	-6.2251
ACOXL	5	0.015316	0.057557	0.758727	1365	5	-7.9356	0.98468	0.98472	0.99999	17605	0	-7.9356
GZMK	5	0.015316	0.057557	0.758727	1366	5	-7.8393	0.98468	0.98472	0.99999	17607	0	-7.8393
SLC35G1	5	0.015316	0.057557	0.758727	1364	5	-7.5858	0.98468	0.98472	0.99999	17608	0	-7.5858
GPCPD1	5	0.015316	0.057557	0.758727	1363	5	-7.9739	0.98468	0.98472	0.99999	17603	0	-7.9739
PRAMEF12	5	0.015316	0.057557	0.758727	1361	5	-8.0259	0.98468	0.98472	0.99999	17609	0	-8.0259
LNP1	5	0.015316	0.057557	0.758727	1362	5	-8.1178	0.98468	0.98472	0.99999	17604	0	-8.1178
AP4M1	5	0.015378	0.057775	0.760009	1368	4	-8.5417	0.94103	0.94113	0.99999	16754	0	-8.5417
ULK1	5	0.015378	0.057775	0.760009	1367	4	-8.4193	0.74104	0.74295	0.99999	13047	0	-8.4193
ITGB5	5	0.015393	0.057823	0.760009	1370	2	-0.092526	0.72668	0.72873	0.99999	12782	0	-0.092526
RSPO4	5	0.015393	0.057823	0.760009	1369	3	-8.104	0.60865	0.62224	0.99999	10883	1	-8.104
NRIP2	5	0.015469	0.058082	0.761436	1373	3	-8.7276	0.68014	0.68355	0.99999	11976	1	-8.7276
STX11	5	0.015469	0.058082	0.761436	1372	3	-7.9529	0.66875	0.67313	0.99999	11765	1	-7.9529
EZH2	5	0.015469	0.058082	0.761436	1371	3	-9.1152	0.51161	0.55097	0.99999	9641	1	-9.1152
C19orf73	5	0.015475	0.0581	0.761436	1374	2	-0.11588	0.54699	0.57568	0.99999	10075	1	-0.11588
SMTN	5	0.015521	0.058266	0.763057	1375	3	-1.0751	0.54772	0.57622	0.99999	10086	1	-1.0751
CDC25B	5	0.015584	0.058471	0.763714	1376	4	-9.0304	0.3003	0.42381	0.99999	7393	1	-9.0304
IFNGR2	5	0.015584	0.058471	0.763714	1377	5	-7.8721	0.98099	0.98102	0.99999	17538	0	-7.8721
MARCO	5	0.015592	0.058497	0.763714	1378	5	-7.7886	0.98441	0.98443	0.99999	17601	0	-7.7886
RNF4	5	0.015592	0.058497	0.763714	1379	5	-7.5147	0.98441	0.98443	0.99999	17600	0	-7.5147
ZIM2	4	0.015601	0.058529	0.763714	1380	3	-8.5709	0.67299	0.67693	0.99999	11827	0	-8.5709
SFXN3	5	0.015637	0.058657	0.764832	1381	4	-8.8649	0.45443	0.51363	0.99999	8992	1	-8.8649
CTLA4	5	0.015688	0.05883	0.765914	1382	4	-9.1117	0.62467	0.63518	0.99999	11107	1	-9.1117
RSBN1L	5	0.015688	0.05883	0.765914	1383	3	-9.1117	0.69128	0.69402	0.99999	12167	1	-9.1117
EDEM1	5	0.01572	0.058931	0.765914	1384	1	-0.35632	0.42332	0.49434	0.99999	8639	1	-0.35632
BNIP3L	5	0.01574	0.058993	0.765914	1385	5	-7.5658	0.98426	0.98429	0.99999	17599	0	-7.5658
KIF3B	5	0.01576	0.059064	0.765914	1386	4	-8.4249	0.75049	0.75233	0.99999	13219	0	-8.4249
C17orf72	10	0.015777	0.059125	0.765914	1387	8	-8.1074	0.58132	0.60103	0.99999	10537	1	-8.1074
NKX2-1	5	0.015829	0.059297	0.765914	1389	2	-0.56581	0.41576	0.48971	0.99999	8556	1	-0.56581
SASH1	5	0.015829	0.059297	0.765914	1388	3	-7.418	0.19252	0.30091	0.99999	5199	1	-7.418
STARD3	5	0.01585	0.059361	0.765914	1391	3	-7.8882	0.65371	0.65977	0.99999	11532	1	-7.8882
JAKMIP3	5	0.01585	0.059361	0.765914	1390	4	-7.951	0.78645	0.78781	0.99999	13862	0	-7.951
CUEDC1	5	0.015865	0.059405	0.765914	1392	4	-8.7723	0.95288	0.95293	0.99999	16992	0	-8.7723
MYH2	5	0.015865	0.059405	0.765914	1393	4	-8.5968	0.34379	0.4477	0.99999	7810	1	-8.5968
NT5C1A	5	0.015881	0.059463	0.765914	1398	5	-8.5919	0.98412	0.98415	0.99999	17597	0	-8.5919
FAM166A	5	0.015881	0.059463	0.765914	1397	5	-7.9815	0.98412	0.98415	0.99999	17595	0	-7.9815
GSTO2	5	0.015881	0.059463	0.765914	1394	5	-7.951	0.98412	0.98415	0.99999	17594	0	-7.951
UNC13A	5	0.015881	0.059463	0.765914	1395	5	-8.4738	0.98412	0.98415	0.99999	17596	0	-8.4738
GNLY	5	0.015881	0.059463	0.765914	1396	5	-7.6999	0.98412	0.98415	0.99999	17598	0	-7.6999
MAG	5	0.01591	0.059557	0.766577	1399	4	-5.5419	0.42258	0.49386	0.99999	8633	1	-5.5419
PDIA2	5	0.015965	0.059752	0.766592	1400	3	-1.9218	0.78599	0.78733	0.99999	13853	0	-1.9218
NSUN2	5	0.015975	0.059778	0.766592	1402	4	-8.678	0.082388	0.16977	0.99999	3024	1	-8.678
ACAN	5	0.015975	0.059778	0.766592	1401	2	-0.12835	0.6635	0.66833	0.99999	11689	1	-0.12835
CCR6	5	0.015979	0.059791	0.766592	1403	3	-8.2627	0.078469	0.16494	0.99999	2938	2	-8.2627
SUMO3	6	0.016011	0.059909	0.766592	1404	5	-4.7578	0.43898	0.50398	0.99999	8808	1	-4.7578
Mar-01	10	0.016066	0.060102	0.766592	1405	7	-7.6023	0.30005	0.42369	0.99999	7391	2	-7.6023
TJP2	5	0.016074	0.060131	0.766592	1406	3	-8.3511	0.80468	0.80588	0.99999	14179	0	-8.3511
BCKDHA	5	0.016074	0.060131	0.766592	1407	4	-8.6451	0.59284	0.60985	0.99999	10671	1	-8.6451
C10orf99	5	0.016077	0.060145	0.766592	1408	3	-9.1048	0.19598	0.30494	0.99999	5266	2	-9.1048
HOXB13	5	0.016077	0.060145	0.766592	1410	3	-7.7475	0.94354	0.94359	0.99999	16815	0	-7.7475
TMEM95	5	0.016077	0.060145	0.766592	1409	4	-9.1048	0.6573	0.66296	0.99999	11590	1	-9.1048
ZNF254	10	0.016082	0.060159	0.766592	1411	8	-8.161	0.98734	0.98734	0.99999	17675	0	-8.161
PNMA5	5	0.016097	0.060205	0.766592	1412	4	-8.4026	0.83134	0.83211	0.99999	14642	0	-8.4026
GALR3	5	0.016101	0.060218	0.766592	1414	3	-1.109	0.52193	0.55809	0.99999	9768	1	-1.109
KIRREL	5	0.016101	0.060218	0.766592	1413	3	-7.3843	0.77511	0.7766	0.99999	13649	0	-7.3843
ZNF185	10	0.016105	0.060239	0.766592	1415	6	-8.5102	0.26736	0.38755	0.99999	6734	3	-8.5102
NLRP6	5	0.016166	0.060442	0.76726	1416	2	-0.83779	0.31394	0.43115	0.99999	7515	1	-0.83779
MB	5	0.016183	0.060505	0.76726	1418	5	-8.516	0.98382	0.98385	0.99999	17592	0	-8.516
CABP5	5	0.016183	0.060505	0.76726	1419	5	-7.3143	0.98382	0.98385	0.99999	17591	0	-7.3143
ZSWIM6	5	0.016183	0.060503	0.76726	1417	3	-1.0829	0.44002	0.50464	0.99999	8821	1	-1.0829
MELK	5	0.016183	0.060505	0.76726	1420	5	-7.9278	0.98382	0.98385	0.99999	17590	0	-7.9278
FAM114A2	5	0.016211	0.0606	0.767393	1422	4	-8.9012	0.68653	0.68951	0.99999	12083	1	-8.9012
PARD3B	5	0.016211	0.0606	0.767393	1421	4	-8.4631	0.50922	0.54936	0.99999	9612	1	-8.4631
DERL2	5	0.016237	0.060688	0.767967	1423	3	-2.6489	0.84799	0.84861	0.99999	14902	0	-2.6489
FLNA	5	0.016263	0.060774	0.768505	1424	3	-7.3843	0.47152	0.52458	0.99999	9174	1	-7.3843
TNFAIP3	5	0.016302	0.060901	0.769578	1425	4	-6.1354	0.9556	0.9557	0.99999	17051	0	-6.1354
PER2	5	0.016363	0.06109	0.77038	1426	5	-8.3098	0.98364	0.98367	0.99999	17586	0	-8.3098
KCNK7	5	0.016385	0.061167	0.77038	1427	4	-8.8319	0.062352	0.13911	0.99999	2498	1	-8.8319
SLC25A29	5	0.016385	0.061167	0.77038	1428	4	-8.397	0.68283	0.68606	0.99999	12015	1	-8.397
BCL6B	5	0.016402	0.061225	0.77038	1429	3	-6.092	0.64631	0.65331	0.99999	11431	1	-6.092
KCNK1	5	0.016406	0.061236	0.77038	1430	3	-1.5155	0.45014	0.51093	0.99999	8935	1	-1.5155
NHSL1	5	0.016486	0.061493	0.77038	1431	5	-7.2026	0.98351	0.98355	0.99999	17584	0	-7.2026
GABRA4	5	0.016486	0.061493	0.77038	1435	5	-7.2026	0.98351	0.98355	0.99999	17585	0	-7.2026
APEX2	5	0.016486	0.061493	0.77038	1434	5	-7.7799	0.98351	0.98355	0.99999	17581	0	-7.7799
AREL1	5	0.016486	0.061493	0.77038	1433	5	-8.572	0.98351	0.98355	0.99999	17583	0	-8.572
PDIA4	5	0.016486	0.061493	0.77038	1432	5	-8.2917	0.98351	0.98355	0.99999	17582	0	-8.2917
FOSB	5	0.016505	0.061565	0.77038	1437	3	-8.6615	0.51018	0.54999	0.99999	9625	1	-8.6615
LRRC27	5	0.016505	0.061565	0.77038	1436	4	-9.0979	0.48167	0.53118	0.99999	9296	1	-9.0979
AMIGO3	5	0.016509	0.061578	0.77038	1438	1	0.10357	0.68365	0.68681	0.99999	12032	1	0.10357
CDK4	5	0.016579	0.061813	0.77038	1440	3	-8.2672	0.24214	0.35858	0.99999	6200	1	-8.2672
MEX3D	5	0.016579	0.061813	0.77038	1441	2	-0.12452	0.24441	0.36119	0.99999	6247	1	-0.12452
NTNG2	5	0.016579	0.061813	0.77038	1439	3	-2.7426	0.26441	0.38416	0.99999	6682	2	-2.7426
R3HCC1	5	0.016634	0.062021	0.77038	1442	5	-8.0112	0.98337	0.98339	0.99999	17580	0	-8.0112
PCGF2	5	0.016661	0.062114	0.77038	1445	4	-8.8361	0.9632	0.96338	0.99999	17194	0	-8.8361
RHOBTB2	5	0.016661	0.062114	0.77038	1447	4	-8.3913	0.57608	0.597	0.99999	10465	1	-8.3913
SMARCA1	5	0.016661	0.062114	0.77038	1448	4	-8.3913	0.84799	0.84861	0.99999	15089	0	-8.3913
AEN	5	0.016661	0.062114	0.77038	1443	4	-8.3913	0.87359	0.87411	0.99999	15529	0	-8.3913
CACNA1D	5	0.016661	0.062114	0.77038	1444	4	-8.3913	0.94559	0.94562	0.99999	16843	0	-8.3913
ELL3	5	0.016661	0.062114	0.77038	1446	4	-8.3913	0.84799	0.84861	0.99999	15147	0	-8.3913
C20orf201	5	0.016669	0.062136	0.77038	1449	2	-0.2036	0.23959	0.35562	0.99999	6147	2	-0.2036
FUZ	5	0.016672	0.062148	0.77038	1451	2	-0.23666	0.5294	0.56317	0.99999	9868	1	-0.23666
HLA-DQA2	5	0.016672	0.062148	0.77038	1452	3	-7.4291	0.25636	0.37491	0.99999	6514	1	-7.4291
MPDZ	5	0.016672	0.062148	0.77038	1450	2	0.021114	0.089219	0.178	0.99999	3155	2	0.021114
ZNF276	5	0.016715	0.06229	0.77038	1453	3	-8.2999	0.21896	0.3317	0.99999	5728	2	-8.2999
C14orf178	4	0.016737	0.062362	0.77038	1454	3	-7.0969	0.88322	0.8837	0.99999	15696	0	-7.0969
FAM134C	5	0.01678	0.062509	0.77038	1455	5	-8.8194	0.98322	0.98323	0.99999	17578	0	-8.8194
DENND2C	5	0.01678	0.062509	0.77038	1457	5	-7.8882	0.98322	0.98323	0.99999	17576	0	-7.8882
ZNF691	5	0.01678	0.062509	0.77038	1458	5	-7.5354	0.98322	0.98323	0.99999	17577	0	-7.5354
MYL2	5	0.01678	0.062509	0.77038	1456	5	-8.2977	0.98322	0.98323	0.99999	17579	0	-8.2977
KPNA6	5	0.016781	0.062512	0.77038	1459	4	-7.7449	0.84799	0.84861	0.99999	15176	0	-7.7449
ZNF329	5	0.0169	0.062924	0.77038	1465	4	-8.5315	0.67367	0.67757	0.99999	11842	1	-8.5315
UCK2	5	0.0169	0.062924	0.77038	1466	4	-8.3856	0.91098	0.91129	0.99999	16222	0	-8.3856
CA7	5	0.0169	0.062924	0.77038	1463	4	-8.7548	0.43014	0.49848	0.99999	8709	1	-8.7548
MMP9	5	0.0169	0.062924	0.77038	1467	4	-8.3856	0.90601	0.90638	0.99999	16129	0	-8.3856
TICAM1	5	0.0169	0.062924	0.77038	1464	5	-8.577	0.98135	0.98137	0.99999	17546	0	-8.577
FAM135A	5	0.0169	0.062924	0.77038	1460	4	-8.3856	0.41666	0.49027	0.99999	8568	1	-8.3856
PLEKHJ1	5	0.0169	0.062924	0.77038	1461	4	-8.3856	0.92534	0.92541	0.99999	16483	0	-8.3856
METTL21C	5	0.0169	0.062924	0.77038	1462	4	-8.4414	0.11365	0.20764	0.99999	3646	1	-8.4414
ZNF331	5	0.016917	0.062972	0.77038	1469	2	-5.9143	0.53533	0.56736	0.99999	9932	1	-5.9143
IGF2BP1	5	0.016917	0.062972	0.77038	1468	4	-8.1715	0.17914	0.28521	0.99999	4949	1	-8.1715
LIMCH1	5	0.01695	0.063078	0.77038	1470	5	-8.6498	0.98305	0.98306	0.99999	17575	0	-8.6498
NCK2	5	0.016994	0.063213	0.77038	1471	3	-3.0046	0.43347	0.50053	0.99999	8752	1	-3.0046
MYADML2	5	0.016998	0.063225	0.77038	1472	3	-1.8658	0.33242	0.44129	0.99999	7683	1	-1.8658
LHFPL5	5	0.016998	0.063227	0.77038	1473	3	-7.418	0.32456	0.43694	0.99999	7620	1	-7.418
ATP6V0E2	5	0.017005	0.063248	0.77038	1474	4	-8.9748	0.66207	0.66709	0.99999	11670	1	-8.9748
MMP2	5	0.01703	0.063325	0.77038	1475	4	-2.2595	0.37403	0.46494	0.99999	8131	1	-2.2595
ADAP1	5	0.017053	0.063412	0.77038	1476	4	-8.7415	0.78888	0.79023	0.99999	13904	0	-8.7415
FNDC8	5	0.017079	0.063501	0.77038	1481	5	-8.4414	0.98292	0.98294	0.99999	17571	0	-8.4414
ABI1	5	0.017079	0.063501	0.77038	1478	5	-7.1765	0.98292	0.98294	0.99999	17574	0	-7.1765
CTSS	5	0.017079	0.063501	0.77038	1480	5	-7.8475	0.98292	0.98294	0.99999	17572	0	-7.8475
TNIK	5	0.017079	0.063501	0.77038	1477	5	-7.2902	0.98292	0.98294	0.99999	17573	0	-7.2902
CXorf36	5	0.017079	0.063501	0.77038	1479	5	-7.3772	0.98292	0.98294	0.99999	17570	0	-7.3772
CFD	5	0.017092	0.063548	0.77038	1482	3	-9.0875	0.26411	0.38379	0.99999	6672	1	-9.0875
PMP22	5	0.017092	0.063548	0.77038	1483	5	-7.8552	0.97524	0.9753	0.99999	17426	0	-7.8552
ARHGEF7	5	0.017107	0.063596	0.77038	1484	3	-8.8568	0.67707	0.68073	0.99999	11922	1	-8.8568
CGREF1	14	0.017114	0.063621	0.77038	1485	10	-7.0389	0.12356	0.21938	0.99999	3832	3	-7.0389
KISS1R	5	0.017148	0.063738	0.77038	1487	4	-8.397	0.57879	0.59908	0.99999	10500	1	-8.397
PCED1B	5	0.017148	0.063738	0.77038	1489	4	-8.3799	0.75907	0.76074	0.99999	13365	0	-8.3799
SMARCA2	5	0.017148	0.063738	0.77038	1486	5	-8.4249	0.97441	0.97446	0.99999	17418	0	-8.4249
NCOA7	5	0.017148	0.063738	0.77038	1488	4	-8.6308	0.15851	0.26069	0.99999	4552	1	-8.6308
TANGO2	14	0.01715	0.063746	0.77038	1490	7	-7.0132	0.83813	0.8388	0.99999	14768	2	-7.0132
AUNIP	5	0.017209	0.063949	0.77232	1491	3	-8.9748	0.088648	0.17727	0.99999	3144	2	-8.9748
SLC18A1	5	0.01727	0.064158	0.773134	1492	4	-6.8205	0.70059	0.70303	0.99999	12321	1	-6.8205
ZNF672	5	0.017288	0.06422	0.773134	1494	3	-1.8088	0.77014	0.77163	0.99999	13554	0	-1.8088
KIAA1614	5	0.017288	0.06422	0.773134	1495	3	-9.084	0.68114	0.68447	0.99999	11991	1	-9.084
ZNF71	5	0.017288	0.06422	0.773134	1493	4	-8.2627	0.47165	0.52466	0.99999	9176	1	-8.2627
ADAMTSL2	5	0.017293	0.064231	0.773134	1496	3	-1.101	0.79494	0.79622	0.99999	14008	0	-1.101
STC1	5	0.017325	0.064329	0.773507	1497	2	-0.040432	0.050435	0.11608	0.983893	2123	2	-0.040432
KRTAP9-2	1	0.017341	0.064386	0.773507	1498	1	-10.131	0.98266	0.98269	0.99999	17569	0	-10.131
SLC39A12	5	0.017365	0.064477	0.773507	1499	5	-8.104	0.98264	0.98266	0.99999	17568	0	-8.104
GABPB2	5	0.017365	0.064477	0.773507	1500	5	-8.069	0.98264	0.98266	0.99999	17565	0	-8.069
COG7	5	0.017365	0.064477	0.773507	1501	5	-8.3627	0.98264	0.98266	0.99999	17567	0	-8.3627
ADD2	5	0.017433	0.064695	0.775122	1502	3	-6.9023	0.24654	0.3637	0.99999	6293	2	-6.9023
MMD2	5	0.017444	0.064735	0.775122	1503	4	-8.3742	0.82722	0.82813	0.99999	14567	0	-8.3742
MPLKIP	5	0.017488	0.064873	0.775122	1504	4	-7.1896	0.49217	0.53805	0.99999	9412	1	-7.1896
KLC2	5	0.017496	0.064901	0.775122	1505	5	-7.7713	0.9825	0.98253	0.99999	17564	0	-7.7713
SPINT3	3	0.01751	0.064954	0.775122	1506	3	-8.4951	0.98249	0.98252	0.99999	17563	0	-8.4951
FAM188B	5	0.017542	0.065059	0.775122	1507	2	-0.31328	0.20493	0.3154	0.99999	5454	2	-0.31328
SMOC2	5	0.017579	0.065186	0.775122	1510	2	-0.22424	0.18145	0.28799	0.99999	4996	2	-0.22424
TMEM51	5	0.017579	0.065186	0.775122	1508	2	-1.2129	0.35376	0.45332	0.99999	7917	1	-1.2129
FKRP	5	0.017579	0.065186	0.775122	1509	2	-0.92785	0.26429	0.38401	0.99999	6679	2	-0.92785
CCDC8	5	0.017603	0.065262	0.775122	1511	3	-6.7851	0.92683	0.9269	0.99999	16500	0	-6.7851
LAMTOR2	7	0.017614	0.065298	0.775122	1512	6	-8.3157	0.6711	0.67518	0.99999	11802	1	-8.3157
CDC42EP4	5	0.017624	0.065324	0.775122	1513	3	-1.2129	0.84799	0.84861	0.99999	15157	0	-1.2129
NUP188	5	0.017624	0.065324	0.775122	1514	3	-1.8794	0.25244	0.37041	0.99999	6413	1	-1.8794
TRMT13	5	0.017679	0.065513	0.775122	1515	5	-8.577	0.98232	0.98236	0.99999	17562	0	-8.577
TMEM132E	5	0.017687	0.065537	0.775122	1517	4	-9.0769	0.71559	0.71772	0.99999	12576	0	-9.0769
TMEM200B	5	0.017687	0.065537	0.775122	1516	4	-8.452	0.44932	0.51039	0.99999	8922	1	-8.452
GDF7	5	0.017705	0.065594	0.775122	1518	3	-1.7302	0.73798	0.73988	0.99999	12988	0	-1.7302
MICAL3	5	0.017714	0.065624	0.775122	1521	4	-8.4631	0.78433	0.78568	0.99999	13826	0	-8.4631
MET	5	0.017714	0.065624	0.775122	1519	5	-8.3685	0.98202	0.98205	0.99999	17555	0	-8.3685
ZDHHC2	5	0.017714	0.065624	0.775122	1520	4	-8.582	0.9274	0.92746	0.99999	16506	0	-8.582
TREML1	11	0.017758	0.065789	0.775122	1522	9	-7.6999	0.71	0.71216	0.99999	12478	2	-7.6999
F2RL2	5	0.017759	0.065794	0.775122	1523	4	-6.3233	0.95988	0.95993	0.99999	17129	0	-6.3233
LPHN1	5	0.017771	0.065834	0.775122	1524	3	-1.8778	0.20538	0.31592	0.99999	5463	2	-1.8778
ABCG1	5	0.017774	0.065844	0.775122	1525	4	-8.1912	0.6854	0.68843	0.99999	12062	1	-8.1912
DUSP28	5	0.017774	0.065844	0.775122	1527	4	-1.0872	0.54754	0.5761	0.99999	10083	1	-1.0872
BTN1A1	5	0.017774	0.065844	0.775122	1526	3	-1.3934	0.69549	0.69805	0.99999	12238	1	-1.3934
RBM46	5	0.017801	0.065927	0.775122	1528	5	-8.0112	0.9822	0.98222	0.99999	17561	0	-8.0112
WDR83	5	0.017814	0.065963	0.775122	1529	2	0.31595	0.52501	0.56019	0.99999	9800	1	0.31595
HRH2	5	0.017826	0.065993	0.775122	1530	4	-8.9824	0.89462	0.89501	0.99999	15898	0	-8.9824
CRYGD	4	0.017831	0.066006	0.775122	1531	4	-8.9838	0.93953	0.93963	0.99999	16731	0	-8.9838
CXCR4	5	0.017847	0.066054	0.775122	1532	5	-7.9815	0.98215	0.98218	0.99999	17559	0	-7.9815
CTSC	8	0.017864	0.066096	0.775122	1533	2	-1.2861	0.0030707	0.010804	0.589514	330	2	-1.2861
STAP2	5	0.017868	0.066114	0.775122	1534	3	-0.85013	0.65044	0.65687	0.99999	11491	1	-0.85013
FGF9	5	0.01787	0.066121	0.775122	1535	3	-9.0734	0.78493	0.78627	0.99999	13835	0	-9.0734
DZIP1	5	0.017922	0.066273	0.775122	1536	3	-6.9337	0.11295	0.20681	0.99999	3628	1	-6.9337
THTPA	8	0.017935	0.066317	0.775122	1537	6	-8.0072	0.74879	0.75062	0.99999	13191	1	-8.0072
KLC3	5	0.017942	0.066349	0.775122	1538	3	-8.228	0.7504	0.75223	0.99999	13216	0	-8.228
LMCD1	9	0.01795	0.066382	0.775122	1539	7	-8.2486	0.71886	0.72098	0.99999	12635	1	-8.2486
GLYCTK	5	0.017969	0.066443	0.775122	1540	4	-3.3897	0.96035	0.96041	0.99999	17136	0	-3.3897
PRKG2	5	0.017975	0.066464	0.775122	1543	5	-8.397	0.98202	0.98205	0.99999	17554	0	-8.397
DCTN4	5	0.017975	0.066464	0.775122	1542	5	-7.5758	0.98202	0.98205	0.99999	17553	0	-7.5758
ZNF350	5	0.017975	0.066464	0.775122	1541	5	-8.6546	0.98202	0.98205	0.99999	17556	0	-8.6546
MOCS1	5	0.017977	0.066469	0.775122	1544	4	-8.7146	0.56602	0.58953	0.99999	10331	1	-8.7146
TSSK6	5	0.018012	0.066592	0.775122	1545	4	-1.8323	0.94356	0.9436	0.99999	16816	0	-1.8323
FGF13	5	0.018012	0.066592	0.775122	1546	4	-8.4631	0.57649	0.59732	0.99999	10471	1	-8.4631
WLS	5	0.018012	0.066592	0.775122	1547	4	-8.4669	0.94601	0.94604	0.99999	16855	0	-8.4669
ITGB3	5	0.018058	0.066742	0.775268	1548	2	1.2649	0.024402	0.062924	0.920661	1229	3	1.2649
PPAP2C	5	0.018065	0.066761	0.775268	1550	3	-8.3779	0.26777	0.38802	0.99999	6739	1	-8.3779
ELOVL3	5	0.018065	0.066761	0.775268	1549	3	-9.0699	0.70489	0.7072	0.99999	12386	1	-9.0699
ACD	5	0.018068	0.066776	0.775268	1551	3	-9.0158	0.56251	0.58701	0.99999	10298	1	-9.0158
DNALI1	5	0.018108	0.066915	0.775959	1552	5	-6.0963	0.98189	0.98191	0.99999	17552	0	-6.0963
APOM	9	0.018138	0.067019	0.775959	1553	6	-7.5658	0.89569	0.89607	0.99999	15914	0	-7.5658
ARHGEF26	5	0.018194	0.067201	0.775959	1554	2	-0.34452	0.034542	0.084216	0.947208	1601	2	-0.34452
XAGE5	2	0.018195	0.067205	0.775959	1555	2	-8.7168	0.79351	0.7948	0.99999	13985	0	-8.7168
KRTAP12-2	4	0.018197	0.067213	0.775959	1556	1	-0.21372	0.098867	0.1898	0.99999	3354	2	-0.21372
GNB3	5	0.018213	0.067271	0.775959	1557	4	-8.1649	0.76936	0.77086	0.99999	13541	0	-8.1649
DUS1L	5	0.018213	0.067271	0.775959	1558	3	-8.1246	0.55118	0.57872	0.99999	10138	1	-8.1246
FSCN1	5	0.018248	0.067382	0.775959	1559	3	-1.3243	0.41238	0.48761	0.99999	8517	1	-1.3243
PCDH15	5	0.01827	0.067455	0.775959	1560	5	-9.0663	0.97023	0.97033	0.99999	17325	0	-9.0663
PWWP2B	5	0.018278	0.067484	0.775959	1561	3	-2.5829	0.55771	0.5835	0.99999	10239	1	-2.5829
CREG2	5	0.018303	0.067579	0.775959	1562	1	0.080364	0.14537	0.24519	0.99999	4264	2	0.080364
C10orf71	5	0.018311	0.067605	0.775959	1564	4	-8.3569	0.24753	0.36484	0.99999	6321	1	-8.3569
CCR3	5	0.018311	0.067605	0.775959	1563	4	-8.7592	0.59773	0.61368	0.99999	10733	1	-8.7592
TOX3	5	0.018311	0.067605	0.775959	1565	4	-8.678	0.66939	0.67368	0.99999	11778	1	-8.678
RBM12	5	0.018311	0.067605	0.775959	1566	4	-8.4685	0.49648	0.54087	0.99999	9457	1	-8.4685
U2AF1L4	5	0.018314	0.067611	0.775959	1569	5	-8.4468	0.98169	0.9817	0.99999	17551	0	-8.4468
RAPH1	5	0.018314	0.067611	0.775959	1568	5	-7.7886	0.98169	0.9817	0.99999	17549	0	-7.7886
YPEL1	5	0.018314	0.067611	0.775959	1567	5	-7.1229	0.98169	0.9817	0.99999	17550	0	-7.1229
COX7A1	4	0.018357	0.067767	0.777243	1570	3	-9.0142	0.68978	0.69262	0.99999	12134	0	-9.0142
PTGER2	5	0.018401	0.067914	0.778352	1571	4	-8.3511	0.77248	0.77394	0.99999	13596	0	-8.3511
PRAP1	5	0.018411	0.06795	0.778352	1572	2	-0.52338	0.59504	0.61157	0.99999	10701	1	-0.52338
ZMIZ2	5	0.018466	0.068128	0.779091	1573	2	0.3692	0.1295	0.22651	0.99999	3952	2	0.3692
CYP7A1	5	0.01847	0.068149	0.779091	1574	5	-6.2975	0.98153	0.98154	0.99999	17547	0	-6.2975
RALB	5	0.018519	0.068297	0.779091	1575	3	-6.3233	0.94103	0.94113	0.99999	16756	0	-6.3233
TTLL12	5	0.01852	0.068298	0.779091	1576	3	-1.0262	0.74563	0.74748	0.99999	13136	0	-1.0262
DPYSL4	5	0.018526	0.068313	0.779091	1578	3	-9.0628	0.69827	0.70074	0.99999	12280	1	-9.0628
HPX	5	0.018526	0.068313	0.779091	1577	3	-8.6004	0.0082574	0.02699	0.772663	629	2	-8.6004
PCDHB4	5	0.018551	0.068407	0.779091	1579	4	-7.8485	0.77406	0.77555	0.99999	13626	0	-7.8485
C3orf33	5	0.018574	0.068488	0.779091	1580	3	-6.1733	0.34477	0.44825	0.99999	7824	1	-6.1733
SLC25A23	5	0.01858	0.068506	0.779091	1581	4	-8.4523	0.4502	0.51098	0.99999	8936	1	-8.4523
ZNF213	5	0.018628	0.068659	0.779091	1582	1	0.79879	0.0087554	0.028448	0.787751	650	4	0.79879
HTR1F	5	0.018655	0.068748	0.779091	1583	5	-7.5557	0.98135	0.98137	0.99999	17544	0	-7.5557
LILRB4	5	0.01866	0.068771	0.779091	1584	3	-2.0649	0.0050565	0.017072	0.686539	447	2	-2.0649
CHST6	5	0.018664	0.068782	0.779091	1585	4	-7.5102	0.18069	0.28709	0.99999	4981	1	-7.5102
PRAMEF22	2	0.018668	0.068797	0.779091	1586	2	-9.0695	0.98133	0.98135	0.99999	17543	0	-9.0695
KLK10	5	0.018683	0.068845	0.779091	1587	3	-8.6066	0.86077	0.8613	0.99999	15277	0	-8.6066
KTI12	5	0.018719	0.068955	0.779091	1588	3	-3.8478	0.021449	0.056648	0.899528	1134	1	-3.8478
SLC1A6	5	0.018719	0.068955	0.779091	1589	3	-7.2154	0.80745	0.80857	0.99999	14227	0	-7.2154
FBXL7	5	0.018737	0.069016	0.779091	1590	1	0.71739	0.045751	0.10671	0.979516	1960	3	0.71739
PHOX2A	5	0.018788	0.069193	0.779091	1594	3	-9.0592	0.045957	0.10713	0.979517	1969	2	-9.0592
PSMB8	5	0.018788	0.069193	0.779091	1592	4	-9.0592	0.91919	0.91937	0.99999	16372	0	-9.0592
SLC38A5	5	0.018788	0.069193	0.779091	1591	4	-8.3772	0.32563	0.4375	0.99999	7627	1	-8.3772
SLC30A4	5	0.018788	0.069193	0.779091	1595	3	-9.0592	0.84799	0.84861	0.99999	14912	0	-9.0592
RBM47	5	0.018788	0.069193	0.779091	1593	3	-8.4847	0.81125	0.81237	0.99999	14290	0	-8.4847
SLC12A7	5	0.01881	0.06927	0.779091	1596	4	-8.2174	0.7735	0.77498	0.99999	13615	0	-8.2174
HOXB3	5	0.01881	0.06927	0.779091	1597	4	-8.7982	0.9678	0.96799	0.99999	17280	0	-8.7982
MRI1	5	0.018818	0.069294	0.779091	1598	3	-1.6335	0.19992	0.30955	0.99999	5354	1	-1.6335
KRTAP10-9	2	0.018877	0.069476	0.779091	1599	2	-5.6586	0.98112	0.98115	0.99999	17540	0	-5.6586
NPTX1	5	0.018897	0.069536	0.779091	1601	3	-7.8802	0.90146	0.90184	0.99999	16033	0	-7.8802
LEPREL1	5	0.018897	0.069536	0.779091	1600	4	-8.6964	0.86928	0.86976	0.99999	15442	0	-8.6964
RABL5	9	0.018899	0.06954	0.779091	1602	5	-7.7799	0.18711	0.29451	0.99999	5101	3	-7.7799
FRMD4A	5	0.018948	0.069696	0.779091	1603	4	-3.5212	0.81676	0.81778	0.99999	14385	0	-3.5212
CHD6	5	0.018981	0.069814	0.779091	1604	4	-8.2977	0.89523	0.89561	0.99999	15910	0	-8.2977
PTCHD3	5	0.018981	0.069814	0.779091	1606	3	-1.8728	0.55736	0.58324	0.99999	10235	1	-1.8728
NEK11	5	0.018981	0.069814	0.779091	1605	4	-8.2105	0.745	0.74687	0.99999	13125	0	-8.2105
HIST1H2AG	3	0.018995	0.069862	0.779091	1607	3	-8.4082	0.93921	0.93931	0.99999	16726	0	-8.4082
RASSF7	5	0.019007	0.069897	0.779091	1609	2	0.19779	0.020411	0.054423	0.899528	1086	2	0.19779
PPAPDC2	5	0.019007	0.069897	0.779091	1608	2	0.10241	0.24601	0.36304	0.99999	6278	2	0.10241
PLP1	5	0.019009	0.069903	0.779091	1610	5	-7.0954	0.98099	0.98102	0.99999	17539	0	-7.0954
EHMT1	5	0.019009	0.069903	0.779091	1613	5	-8.1912	0.98099	0.98102	0.99999	17537	0	-8.1912
ZNF180	5	0.019009	0.069903	0.779091	1612	5	-7.3843	0.98099	0.98102	0.99999	17536	0	-7.3843
UPP1	5	0.019009	0.069903	0.779091	1614	5	-8.3856	0.98099	0.98102	0.99999	17534	0	-8.3856
SYF2	5	0.019009	0.069903	0.779091	1611	5	-7.8226	0.98099	0.98102	0.99999	17533	0	-7.8226
TSPYL4	5	0.019024	0.069944	0.779091	1615	4	-7.4068	0.12039	0.21565	0.99999	3778	1	-7.4068
ATP7B	5	0.019042	0.070004	0.779091	1618	3	-9.0557	0.3608	0.45735	0.99999	7988	1	-9.0557
GALNT14	5	0.019042	0.070004	0.779091	1617	3	-9.0557	0.65557	0.66142	0.99999	11563	1	-9.0557
ENPEP	5	0.019042	0.070004	0.779091	1616	3	-9.0557	0.43431	0.50104	0.99999	8763	1	-9.0557
SMDT1	5	0.01912	0.070277	0.780003	1620	2	1.1619	0.014151	0.040767	0.860603	853	3	1.1619
PRF1	5	0.01912	0.070277	0.780003	1621	3	-7.864	0.65179	0.65805	0.99999	11509	1	-7.864
PSD4	5	0.01912	0.070277	0.780003	1619	3	-8.9404	0.81934	0.82036	0.99999	14428	0	-8.9404
C1orf159	5	0.019128	0.070303	0.780003	1622	4	-8.8444	0.059049	0.13277	0.990765	2413	1	-8.8444
DAND5	5	0.019128	0.070303	0.780003	1623	4	-8.4792	0.81778	0.81883	0.99999	14403	0	-8.4792
NPC2	5	0.019144	0.070353	0.780078	1624	4	-8.261	0.52619	0.56102	0.99999	9817	1	-8.261
GJC1	5	0.019179	0.070475	0.780944	1625	5	-7.6534	0.98082	0.98085	0.99999	17532	0	-7.6534
MEOX2	5	0.019253	0.07071	0.781705	1627	2	-0.46078	0.0020653	0.0075963	0.528136	259	2	-0.46078
ARHGEF16	5	0.019253	0.07071	0.781705	1626	2	0.52217	0.058657	0.13202	0.989858	2399	3	0.52217
DUSP18	5	0.019264	0.070748	0.781705	1628	3	-9.0521	0.27351	0.39459	0.99999	6866	1	-9.0521
GRHL2	5	0.019318	0.070922	0.781705	1629	3	-1.8787	0.20515	0.31565	0.99999	5460	2	-1.8787
SOX5	8	0.019347	0.071008	0.781705	1630	6	-8.2844	0.45494	0.51394	0.99999	9000	1	-8.2844
STX4	5	0.019375	0.071095	0.781705	1632	5	-7.4618	0.98063	0.98067	0.99999	17529	0	-7.4618
SPNS1	5	0.019375	0.071095	0.781705	1633	5	-7.278	0.98063	0.98067	0.99999	17526	0	-7.278
CRYBA1	5	0.019375	0.071095	0.781705	1634	5	-8.4685	0.98063	0.98067	0.99999	17528	0	-8.4685
MAB21L3	5	0.019375	0.071095	0.781705	1631	5	-7.0814	0.98063	0.98067	0.99999	17530	0	-7.0814
NPTXR	5	0.019429	0.071269	0.781705	1637	4	-8.3335	0.059994	0.13461	0.996622	2431	1	-8.3335
GRIK5	5	0.019429	0.071269	0.781705	1636	4	-8.4577	0.75616	0.75787	0.99999	13313	0	-8.4577
COL13A1	5	0.019429	0.071269	0.781705	1635	4	-8.572	0.7892	0.79054	0.99999	13909	0	-8.572
RHOBTB1	5	0.01946	0.071363	0.781705	1638	2	-0.65658	0.6949	0.69747	0.99999	12229	1	-0.65658
YAP1	6	0.019466	0.07139	0.781705	1639	3	-3.4632	0.052507	0.1201	0.984871	2194	3	-3.4632
NT5C	5	0.019493	0.071476	0.781705	1640	3	-9.0485	0.10304	0.19479	0.99999	3440	1	-9.0485
NCOR2	5	0.019493	0.071476	0.781705	1641	3	-2.8454	0.68623	0.68924	0.99999	12073	1	-2.8454
MYL6	4	0.019501	0.071504	0.781705	1642	3	-8.6079	0.75934	0.76102	0.99999	13370	0	-8.6079
NAGK	5	0.019517	0.071556	0.781705	1643	5	-8.0213	0.98048	0.98052	0.99999	17525	0	-8.0213
OPALIN	7	0.019523	0.071578	0.781705	1644	5	-7.4618	0.74183	0.74374	0.99999	13061	1	-7.4618
SPNS3	5	0.019605	0.071846	0.781705	1645	3	-7.3843	0.7252	0.72724	0.99999	12752	0	-7.3843
POU5F1B	4	0.019628	0.071929	0.781705	1646	4	-5.4567	0.98037	0.98041	0.99999	17524	0	-5.4567
DPT	5	0.019659	0.072035	0.781705	1648	4	-8.4138	0.64019	0.64814	0.99999	11334	1	-8.4138
PLK3	5	0.019659	0.072035	0.781705	1647	4	-8.8852	0.94562	0.94565	0.99999	16844	0	-8.8852
DDX19B	5	0.019659	0.072035	0.781705	1649	3	-8.3742	0.46877	0.52277	0.99999	9147	1	-8.3742
SNN	5	0.019659	0.072035	0.781705	1650	3	-1.6619	0.82616	0.8271	0.99999	14551	0	-1.6619
TMEM179	5	0.019659	0.072035	0.781705	1651	2	-0.67292	0.66362	0.66844	0.99999	11690	1	-0.67292
GPR176	5	0.01966	0.072037	0.781705	1652	3	-7.6999	0.14661	0.24662	0.99999	4297	2	-7.6999
ARHGEF5	5	0.01969	0.072131	0.781705	1654	4	-8.4026	0.93302	0.93305	0.99999	16621	0	-8.4026
TNFRSF13C	5	0.01969	0.072131	0.781705	1655	4	-8.3276	0.86393	0.86446	0.99999	15337	0	-8.3276
PRDM1	5	0.01969	0.072131	0.781705	1653	4	-8.4138	0.50042	0.5435	0.99999	9506	1	-8.4138
CPNE8	5	0.019716	0.072206	0.781705	1662	5	-7.6815	0.98028	0.98033	0.99999	17518	0	-7.6815
KMO	5	0.019716	0.072206	0.781705	1656	5	-7.0673	0.98028	0.98033	0.99999	17520	0	-7.0673
TDRD3	5	0.019716	0.072206	0.781705	1658	5	-7.3613	0.98028	0.98033	0.99999	17519	0	-7.3613
KRT26	5	0.019716	0.072206	0.781705	1661	5	-8.1516	0.98028	0.98033	0.99999	17523	0	-8.1516
TMTC4	5	0.019716	0.072206	0.781705	1659	5	-7.451	0.98028	0.98033	0.99999	17517	0	-7.451
KLF5	5	0.019716	0.072206	0.781705	1657	5	-7.2026	0.98028	0.98033	0.99999	17522	0	-7.2026
BIVM	5	0.019716	0.072206	0.781705	1660	5	-8.1633	0.98028	0.98033	0.99999	17521	0	-8.1633
NT5M	5	0.019739	0.07228	0.781705	1664	3	-9.0449	0.78765	0.78902	0.99999	13881	0	-9.0449
TFDP3	5	0.019739	0.07228	0.781705	1663	4	-9.0449	0.90811	0.90847	0.99999	16167	0	-9.0449
ASB3	5	0.019739	0.07228	0.781705	1665	4	-9.0449	0.8241	0.82507	0.99999	14515	0	-9.0449
IGFL1	5	0.019761	0.072359	0.782092	1666	3	-8.6872	0.74378	0.74563	0.99999	13098	0	-8.6872
DPYS	5	0.019855	0.072666	0.783442	1667	4	-8.0548	0.93128	0.93135	0.99999	16585	0	-8.0548
RHOF	5	0.019855	0.072666	0.783442	1668	2	-6.4153	0.59741	0.61343	0.99999	10727	1	-6.4153
FOXH1	5	0.019877	0.07274	0.783442	1669	5	-8.5919	0.97285	0.97288	0.99999	17386	0	-8.5919
OGDHL	5	0.019877	0.07274	0.783442	1671	3	-6.6792	0.14428	0.24395	0.99999	4245	2	-6.6792
SPATA31E1	5	0.019877	0.07274	0.783442	1670	4	-7.9524	0.96102	0.96109	0.99999	17151	0	-7.9524
COL9A1	5	0.019884	0.072765	0.783442	1672	5	-8.217	0.98012	0.98016	0.99999	17516	0	-8.217
FAM24A	5	0.019927	0.072904	0.783442	1673	5	-7.5758	0.98007	0.98011	0.99999	17515	0	-7.5758
KBTBD11	5	0.019985	0.073068	0.783442	1674	3	-1.1052	0.48967	0.53644	0.99999	9390	1	-1.1052
TTYH2	6	0.019987	0.073076	0.783442	1675	4	-8.8933	0.85177	0.85238	0.99999	15208	0	-8.8933
RASSF4	5	0.019997	0.073118	0.783442	1677	4	-8.7896	0.47406	0.52621	0.99999	9202	1	-8.7896
MYOZ2	5	0.019997	0.073118	0.783442	1676	4	-8.4026	0.64635	0.65336	0.99999	11432	1	-8.4026
UTRN	5	0.020005	0.073136	0.783442	1678	3	-9.0413	0.10637	0.19881	0.99999	3505	2	-9.0413
CTSB	5	0.020005	0.073136	0.783442	1680	3	-4.1806	0.9001	0.90048	0.99999	16007	0	-4.1806
FAM65A	5	0.020005	0.073136	0.783442	1681	4	-9.0413	0.83122	0.83199	0.99999	14638	0	-9.0413
CD226	5	0.020005	0.073136	0.783442	1679	3	-3.0564	0.65754	0.66316	0.99999	11593	1	-3.0564
PCDHGA10	5	0.020061	0.073314	0.783848	1684	5	-8.3511	0.97994	0.97997	0.99999	17513	0	-8.3511
ZNF234	5	0.020061	0.073314	0.783848	1682	5	-7.6439	0.97994	0.97997	0.99999	17512	0	-7.6439
REEP5	5	0.020061	0.073314	0.783848	1683	5	-8.0476	0.97994	0.97997	0.99999	17514	0	-8.0476
KCNE4	5	0.020094	0.073435	0.783848	1686	3	-1.575	0.075635	0.16147	0.99999	2873	2	-1.575
FABP1	5	0.020094	0.073435	0.783848	1687	2	-3.3541	0.10334	0.19516	0.99999	3447	2	-3.3541
ENTPD3	5	0.020094	0.073435	0.783848	1685	3	-1.0972	0.62192	0.63295	0.99999	11062	1	-1.0972
RPH3AL	5	0.020161	0.073642	0.785589	1688	3	-1.7618	0.68745	0.6904	0.99999	12097	1	-1.7618
TRIM63	5	0.0202	0.073768	0.78646	1689	2	0.7339	0.028294	0.071166	0.93061	1377	3	0.7339
ADRA2B	5	0.020229	0.073863	0.787009	1690	1	0.80458	0.042875	0.10101	0.974193	1864	3	0.80458
PHF23	5	0.020321	0.07416	0.787903	1694	4	-8.4577	0.73547	0.73741	0.99999	12949	0	-8.4577
HCRTR2	5	0.020321	0.07416	0.787903	1693	4	-8.5395	0.63325	0.6422	0.99999	11227	1	-8.5395
DYRK2	5	0.020321	0.07416	0.787903	1692	4	-8.5108	0.86751	0.86796	0.99999	15409	0	-8.5108
FKBP6	5	0.020321	0.07416	0.787903	1691	4	-8.3157	0.77317	0.77464	0.99999	13607	0	-8.3157
RNF126	5	0.020365	0.074298	0.787903	1697	2	0.22957	0.55159	0.57901	0.99999	10146	1	0.22957
P2RX5	5	0.020365	0.074298	0.787903	1696	3	-8.6356	0.4464	0.50857	0.99999	8897	1	-8.6356
DDX17	5	0.020365	0.074298	0.787903	1695	2	-6.4806	0.66989	0.67412	0.99999	11786	1	-6.4806
IL1R2	5	0.020371	0.074318	0.787903	1698	4	-7.8309	0.55095	0.57855	0.99999	10135	1	-7.8309
CRIPAK	3	0.020414	0.07446	0.787903	1699	1	0.4005	0.07875	0.16531	0.99999	2944	2	0.4005
NEMF	5	0.020436	0.074523	0.787903	1703	5	-7.4068	0.97956	0.97959	0.99999	17508	0	-7.4068
ARMCX3	5	0.020436	0.074523	0.787903	1702	5	-8.1178	0.97956	0.97959	0.99999	17506	0	-8.1178
GSTCD	5	0.020436	0.074523	0.787903	1700	5	-8.0476	0.97956	0.97959	0.99999	17510	0	-8.0476
TNFSF4	5	0.020436	0.074523	0.787903	1701	5	-8.3157	0.97956	0.97959	0.99999	17509	0	-8.3157
ALPP	3	0.020463	0.074613	0.787903	1704	2	-9.1624	0.76402	0.76559	0.99999	13456	0	-9.1624
COX4I2	5	0.020473	0.074643	0.787903	1705	3	-7.9663	0.17433	0.27954	0.99999	4853	2	-7.9663
PCK1	5	0.020475	0.074647	0.787903	1706	2	-0.0062068	0.27472	0.39599	0.99999	6886	2	-0.0062068
IQCJ	9	0.020524	0.074808	0.788537	1707	6	-4.8418	0.030003	0.074775	0.94117	1428	1	-4.8418
SHF	5	0.020527	0.074818	0.788537	1708	2	-1.1957	0.15177	0.25281	0.99999	4403	2	-1.1957
KLHL17	5	0.020564	0.07493	0.788537	1710	3	-9.0341	0.94833	0.94839	0.99999	16895	0	-9.0341
PRR12	5	0.020564	0.07493	0.788537	1709	3	-1.7113	0.76819	0.7697	0.99999	13524	0	-1.7113
TNP2	5	0.020574	0.074969	0.788537	1712	2	0.76555	0.0064421	0.021431	0.731042	527	3	0.76555
ARHGEF40	5	0.020574	0.074969	0.788537	1711	2	-0.4058	0.26803	0.38831	0.99999	6745	2	-0.4058
ALDH2	5	0.020636	0.075183	0.78945	1713	4	-7.8715	0.78536	0.78671	0.99999	13846	0	-7.8715
CCDC150	5	0.020637	0.075188	0.78945	1714	4	-8.8024	0.95049	0.95054	0.99999	16937	0	-8.8024
C7orf31	5	0.020637	0.075188	0.78945	1715	4	-8.557	0.59053	0.60809	0.99999	10641	1	-8.557
VWA5B2	5	0.02067	0.0753	0.790172	1716	2	-1.0253	0.57324	0.59488	0.99999	10426	1	-1.0253
VSTM4	5	0.020744	0.075547	0.791255	1717	3	-1.2576	0.77556	0.77706	0.99999	13658	0	-1.2576
ZHX3	5	0.020774	0.075635	0.791255	1719	3	-2.9663	0.63305	0.64203	0.99999	11226	1	-2.9663
LRRFIP1	5	0.020774	0.075635	0.791255	1718	4	-8.4631	0.51354	0.55229	0.99999	9657	1	-8.4631
SLC44A2	5	0.020792	0.075691	0.791255	1722	5	-7.7886	0.97921	0.97922	0.99999	17503	0	-7.7886
DNAJC10	5	0.020792	0.075691	0.791255	1720	5	-7.8802	0.97921	0.97922	0.99999	17504	0	-7.8802
COL20A1	5	0.020792	0.075691	0.791255	1721	5	-7.7449	0.97921	0.97922	0.99999	17502	0	-7.7449
ZNF385A	5	0.020798	0.075711	0.791255	1723	2	-4.5488	0.50474	0.54638	0.99999	9551	1	-4.5488
GIPC1	5	0.020853	0.075868	0.792438	1724	3	-1.7563	0.63077	0.64011	0.99999	11198	1	-1.7563
XKR7	5	0.020875	0.075942	0.792656	1725	3	-2.9845	0.13157	0.22903	0.99999	4000	1	-2.9845
ENO2	5	0.020885	0.075977	0.792656	1726	4	-9.0304	0.31366	0.431	0.99999	7503	1	-9.0304
C3	5	0.020907	0.076058	0.792798	1727	3	-3.959	0.8206	0.82164	0.99999	14452	0	-3.959
DUOXA1	5	0.020929	0.076123	0.792798	1729	4	-8.6066	0.69024	0.69306	0.99999	12143	1	-8.6066
PPM1H	5	0.020929	0.076123	0.792798	1728	4	-8.4577	0.96295	0.96311	0.99999	17192	0	-8.4577
CYorf17	5	0.020961	0.076226	0.793226	1730	3	-2.7885	0.85847	0.85899	0.99999	15246	0	-2.7885
RASIP1	5	0.020995	0.076347	0.793226	1731	5	-2.6905	0.979	0.97901	0.99999	17499	0	-2.6905
SOCS7	5	0.021015	0.076421	0.793226	1732	2	-1.0409	0.28121	0.40359	0.99999	7013	2	-1.0409
USP17L2	1	0.021018	0.076432	0.793226	1733	1	-10.06	0.97898	0.97899	0.99999	17498	0	-10.06
CRABP1	5	0.021023	0.07644	0.793226	1734	4	-3.4993	0.69138	0.69412	0.99999	12171	1	-3.4993
TDGF1	4	0.021043	0.076506	0.793226	1735	2	-6.9577	0.79808	0.79929	0.99999	14066	0	-6.9577
ST20	4	0.021043	0.076506	0.793226	1736	2	-7.0711	0.65707	0.66276	0.99999	11585	0	-7.0711
FOXI1	5	0.021046	0.076519	0.793226	1737	4	-5.7	0.36538	0.45995	0.99999	8030	1	-5.7
USP43	5	0.021069	0.0766	0.793226	1738	3	-1.9603	0.33373	0.44204	0.99999	7695	1	-1.9603
RHOV	5	0.021071	0.076605	0.793226	1739	4	-8.3453	0.95491	0.95499	0.99999	17039	0	-8.3453
SLC35F3	5	0.021153	0.076883	0.793537	1743	5	-7.9739	0.97885	0.97886	0.99999	17496	0	-7.9739
RNASEH2B	5	0.021153	0.076883	0.793537	1741	5	-7.7713	0.97885	0.97886	0.99999	17497	0	-7.7713
SLC15A1	5	0.021153	0.076883	0.793537	1740	5	-8.4685	0.97885	0.97886	0.99999	17494	0	-8.4685
ZNF121	5	0.021153	0.076883	0.793537	1742	5	-8.3276	0.97885	0.97886	0.99999	17495	0	-8.3276
LRP8	5	0.02116	0.076899	0.793537	1745	4	-9.0268	0.69056	0.69337	0.99999	12152	1	-9.0268
SLC5A4	5	0.02116	0.076899	0.793537	1744	3	-9.0268	0.7582	0.75989	0.99999	13354	0	-9.0268
TPM1	5	0.021249	0.077207	0.794724	1746	4	-8.6115	0.75707	0.75874	0.99999	13331	0	-8.6115
NFKB2	5	0.021249	0.077207	0.794724	1747	5	-8.4249	0.97258	0.97261	0.99999	17379	0	-8.4249
NEUROD4	5	0.021249	0.077207	0.794724	1748	4	-8.3453	0.91098	0.91129	0.99999	16228	0	-8.3453
BFSP2	5	0.021259	0.077235	0.794724	1750	4	-7.9042	0.26897	0.3894	0.99999	6768	1	-7.9042
VPS37D	5	0.021259	0.077234	0.794724	1749	1	0.17157	0.064588	0.14339	0.99999	2570	2	0.17157
FAM205A	5	0.021303	0.077363	0.794747	1751	5	-6.2704	0.9787	0.97871	0.99999	17492	0	-6.2704
IP6K2	10	0.021321	0.077427	0.794747	1752	8	-7.6665	0.051937	0.11901	0.983893	2177	1	-7.6665
DAAM2	5	0.021322	0.077432	0.794747	1753	4	-8.0619	0.58106	0.60083	0.99999	10532	1	-8.0619
TMEM140	5	0.02134	0.077481	0.794747	1754	2	0.53956	0.05269	0.12045	0.984871	2201	3	0.53956
CDCP1	5	0.021343	0.077493	0.794747	1755	5	-7.1633	0.97866	0.97867	0.99999	17491	0	-7.1633
C1orf35	5	0.021361	0.077546	0.794747	1756	4	-8.5108	0.41213	0.48746	0.99999	8514	1	-8.5108
ZNF696	5	0.021361	0.077546	0.794747	1757	3	-6.1051	0.72129	0.72337	0.99999	12689	0	-6.1051
RFPL4B	5	0.021431	0.077765	0.79518	1761	3	-9.0231	0.85729	0.85781	0.99999	15222	0	-9.0231
ZNF80	5	0.021431	0.077765	0.79518	1760	4	-9.0231	0.13727	0.2357	0.99999	4103	1	-9.0231
VRTN	5	0.021431	0.077765	0.79518	1758	4	-7.6534	0.82901	0.82985	0.99999	14597	0	-7.6534
AGPAT1	5	0.021431	0.077765	0.79518	1759	3	-9.0231	0.79078	0.7921	0.99999	13930	0	-9.0231
CUL4A	5	0.021503	0.078004	0.795225	1762	2	-1.1668	0.025817	0.065866	0.922396	1283	2	-1.1668
PAFAH2	5	0.021522	0.078068	0.795225	1763	4	-8.6356	0.95131	0.95132	0.99999	16963	0	-8.6356
SRPK3	5	0.021522	0.078068	0.795225	1764	2	-0.48887	0.021917	0.057583	0.904668	1145	2	-0.48887
HAGH	5	0.021525	0.078079	0.795225	1768	5	-7.3613	0.97847	0.97848	0.99999	17490	0	-7.3613
C5orf45	5	0.021525	0.078079	0.795225	1767	5	-8.0901	0.97847	0.97848	0.99999	17487	0	-8.0901
ADORA1	5	0.021525	0.078079	0.795225	1765	5	-8.5003	0.97847	0.97848	0.99999	17488	0	-8.5003
PRR9	5	0.021525	0.078079	0.795225	1766	5	-8.9861	0.97847	0.97848	0.99999	17489	0	-8.9861
RBM38	5	0.021557	0.078179	0.795225	1769	2	-0.96645	0.58414	0.60321	0.99999	10570	1	-0.96645
PSMB10	5	0.021588	0.078285	0.795225	1770	4	-8.9365	0.90373	0.9041	0.99999	16082	0	-8.9365
TRPV2	5	0.021588	0.078285	0.795225	1771	4	-8.3818	0.81308	0.81415	0.99999	14323	0	-8.3818
TRAF4	5	0.021588	0.078285	0.795225	1772	4	-8.4193	0.21552	0.32774	0.99999	5660	1	-8.4193
UNCX	5	0.021611	0.078358	0.795225	1773	1	-0.4188	0.1822	0.28885	0.99999	5010	2	-0.4188
AFMID	5	0.021665	0.078514	0.795225	1774	4	-4.8273	0.26126	0.38054	0.99999	6615	1	-4.8273
C14orf166B	5	0.021677	0.078551	0.795225	1777	4	-9.0195	0.7814	0.78289	0.99999	13780	0	-9.0195
STK25	5	0.021677	0.078551	0.795225	1776	4	-9.0195	0.5079	0.54845	0.99999	9593	1	-9.0195
SYNGAP1	5	0.021677	0.078551	0.795225	1775	3	-9.0195	0.40274	0.48177	0.99999	8425	1	-9.0195
HOXD1	5	0.021707	0.078645	0.795225	1778	4	-1.9651	0.73128	0.73326	0.99999	12866	0	-1.9651
MYL6B	5	0.02173	0.078714	0.795225	1779	4	-8.5212	0.42842	0.49743	0.99999	8690	1	-8.5212
ZNRF1	5	0.021731	0.078717	0.795225	1780	2	-0.62606	0.81622	0.81723	0.99999	14368	0	-0.62606
TMEM35	5	0.021768	0.078841	0.795225	1781	5	-8.5315	0.97823	0.97825	0.99999	17484	0	-8.5315
GPIHBP1	5	0.021774	0.078852	0.795225	1782	3	-8.1743	0.43926	0.50415	0.99999	8812	1	-8.1743
APOE	5	0.021805	0.078962	0.795225	1783	4	-1.8336	0.91218	0.91249	0.99999	16242	0	-1.8336
CPA4	5	0.021828	0.079034	0.795225	1784	4	-2.0089	0.38658	0.47225	0.99999	8266	1	-2.0089
ABR	11	0.021877	0.079183	0.795225	1785	8	-7.8475	0.66607	0.67071	0.99999	11723	2	-7.8475
GABBR1	5	0.021882	0.079203	0.795225	1786	3	-7.418	0.56873	0.5915	0.99999	10362	1	-7.418
PKD2	5	0.021935	0.079371	0.795225	1787	5	-7.5217	0.97806	0.97807	0.99999	17481	0	-7.5217
PCDHGB3	5	0.021935	0.079371	0.795225	1788	5	-8.6403	0.97806	0.97807	0.99999	17482	0	-8.6403
PPAP2A	5	0.021935	0.079371	0.795225	1790	5	-8.4429	0.97806	0.97807	0.99999	17479	0	-8.4429
PLD3	5	0.021935	0.079371	0.795225	1789	5	-7.989	0.97806	0.97807	0.99999	17480	0	-7.989
NECAB2	5	0.02195	0.079414	0.795225	1791	2	-3.685	0.1293	0.22626	0.99999	3944	1	-3.685
CYP1B1	5	0.021961	0.079447	0.795225	1793	3	-9.0158	0.56769	0.59075	0.99999	10349	1	-9.0158
RXFP2	5	0.021961	0.079447	0.795225	1794	4	-9.0158	0.76099	0.76264	0.99999	13395	0	-9.0158
DNAJC25	5	0.021961	0.079447	0.795225	1795	3	-9.0158	0.2607	0.3799	0.99999	6605	1	-9.0158
SNAP29	5	0.021961	0.079447	0.795225	1798	3	-9.0158	0.29278	0.41705	0.99999	7254	2	-9.0158
ADPGK	5	0.021961	0.079447	0.795225	1797	3	-9.0158	0.7301	0.73207	0.99999	12841	0	-9.0158
SMARCD2	5	0.021961	0.079447	0.795225	1796	3	-9.0158	0.32826	0.43899	0.99999	7650	1	-9.0158
SEMA4C	5	0.021961	0.079447	0.795225	1792	4	-9.0158	0.73165	0.7336	0.99999	12873	0	-9.0158
PNMAL2	5	0.021961	0.079447	0.795225	1799	4	-9.0158	0.92507	0.92513	0.99999	16478	0	-9.0158
HEXIM1	5	0.02199	0.079543	0.79574	1800	3	-6.3233	0.80926	0.81038	0.99999	14253	0	-6.3233
SLFNL1	5	0.022109	0.07994	0.799042	1801	4	-8.5968	0.19423	0.30292	0.99999	5235	1	-8.5968
DNAAF3	5	0.022126	0.080004	0.799042	1802	4	-2.9463	0.95646	0.9565	0.99999	17071	0	-2.9463
PDK1	5	0.022153	0.080081	0.799042	1804	4	-8.0971	0.6225	0.63341	0.99999	11073	1	-8.0971
PTH2	5	0.022153	0.080081	0.799042	1803	2	-1.0999	0.32266	0.4359	0.99999	7600	1	-1.0999
C1QTNF9B	4	0.022159	0.080099	0.799042	1805	4	-5.0899	0.97784	0.97785	0.99999	17476	0	-5.0899
NR0B1	5	0.022198	0.080225	0.799042	1806	4	-8.1178	0.75635	0.75806	0.99999	13318	0	-8.1178
JAK3	5	0.022199	0.080228	0.799042	1807	4	-8.2795	0.5934	0.61028	0.99999	10681	1	-8.2795
C17orf89	5	0.022199	0.080228	0.799042	1808	4	-8.2795	0.79517	0.79644	0.99999	14012	0	-8.2795
CA6	5	0.022261	0.080441	0.799244	1811	4	-2.0289	0.52653	0.56123	0.99999	9821	1	-2.0289
HSPBP1	5	0.022261	0.080441	0.799244	1809	3	-8.6667	0.81662	0.81765	0.99999	14381	0	-8.6667
FKBP10	5	0.022261	0.080441	0.799244	1810	4	-9.0121	0.82346	0.82445	0.99999	14500	0	-9.0121
ZNF813	5	0.022301	0.080559	0.799244	1812	5	-7.3023	0.9777	0.9777	0.99999	17473	0	-7.3023
GIN1	5	0.022301	0.080559	0.799244	1814	5	-7.8226	0.9777	0.9777	0.99999	17475	0	-7.8226
EPC1	5	0.022301	0.080559	0.799244	1813	5	-6.9645	0.9777	0.9777	0.99999	17472	0	-6.9645
PRDX2	5	0.022301	0.080559	0.799244	1815	5	-8.3394	0.9777	0.9777	0.99999	17474	0	-8.3394
GPR143	5	0.02239	0.080866	0.8017	1816	4	-7.1365	0.71723	0.71937	0.99999	12600	0	-7.1365
TUSC1	5	0.022423	0.080979	0.8017	1817	3	-8.9973	0.26674	0.38684	0.99999	6725	2	-8.9973
SREBF1	5	0.022423	0.080979	0.8017	1818	3	-1.435	0.77163	0.77309	0.99999	13582	0	-1.435
VGF	5	0.022426	0.080985	0.8017	1819	4	-2.7814	0.2629	0.38241	0.99999	6645	1	-2.7814
ELFN1	5	0.022532	0.081326	0.802292	1820	2	0.52421	0.061912	0.13826	0.99999	2483	3	0.52421
C19orf45	5	0.022541	0.081355	0.802292	1821	2	-0.2134	0.48255	0.53176	0.99999	9307	1	-0.2134
CAMK1	5	0.022558	0.081418	0.802292	1822	4	-8.2733	0.7373	0.73922	0.99999	12976	0	-8.2733
PLAC8	5	0.022558	0.081418	0.802292	1823	4	-8.2856	0.72327	0.72528	0.99999	12722	0	-8.2856
VSTM1	5	0.022558	0.081418	0.802292	1824	4	-8.577	0.83281	0.83355	0.99999	14666	0	-8.577
LOR	5	0.022564	0.081445	0.802292	1825	3	-1.6645	0.1704	0.27482	0.99999	4773	2	-1.6645
CXCL16	5	0.022564	0.081445	0.802292	1826	4	-9.0084	0.8382	0.83888	0.99999	14771	0	-9.0084
ITGA11	5	0.022564	0.081445	0.802292	1828	4	-5.4755	0.93541	0.93547	0.99999	16654	0	-5.4755
ATP2B2	5	0.022564	0.081445	0.802292	1827	4	-3.3579	0.59795	0.61383	0.99999	10735	1	-3.3579
DNER	5	0.022654	0.08171	0.802487	1829	4	-7.08	0.66921	0.67353	0.99999	11773	1	-7.08
C7orf71	5	0.022674	0.081776	0.802487	1830	5	-6.9492	0.97733	0.97734	0.99999	17469	0	-6.9492
ZP2	5	0.022674	0.081776	0.802487	1832	5	-8.6211	0.97733	0.97734	0.99999	17467	0	-8.6211
EIF3K	5	0.022674	0.081776	0.802487	1831	5	-7.1365	0.97733	0.97734	0.99999	17468	0	-7.1365
RAET1E	5	0.022694	0.081829	0.802487	1833	3	-7.0241	0.25758	0.37635	0.99999	6538	1	-7.0241
ARID2	5	0.022694	0.081829	0.802487	1836	4	-8.0259	0.52404	0.55954	0.99999	9791	1	-8.0259
MROH6	5	0.022694	0.081829	0.802487	1835	4	-8.516	0.90917	0.90949	0.99999	16192	0	-8.516
PANK4	5	0.022694	0.081829	0.802487	1834	2	-0.046068	0.27456	0.39581	0.99999	6885	2	-0.046068
IFITM2	4	0.022756	0.082027	0.802487	1837	3	-1.3474	0.73205	0.734	0.99999	12879	0	-1.3474
KCNE1	5	0.022863	0.08238	0.802487	1838	4	-1.8248	0.33596	0.44329	0.99999	7721	1	-1.8248
CNNM4	5	0.022884	0.082446	0.802487	1839	5	-8.6593	0.97712	0.97713	0.99999	17466	0	-8.6593
RNF5	5	0.022905	0.082499	0.802487	1840	4	-8.2672	0.77884	0.78034	0.99999	13736	0	-8.2672
GJB4	5	0.022905	0.082499	0.802487	1842	4	-8.3453	0.76813	0.76964	0.99999	13521	0	-8.3453
RENBP	5	0.022905	0.082499	0.802487	1841	4	-4.4694	0.51681	0.55458	0.99999	9702	1	-4.4694
DKK1	5	0.022905	0.082499	0.802487	1843	4	-8.8609	0.29743	0.4223	0.99999	7359	1	-8.8609
TSHZ1	5	0.022911	0.08251	0.802487	1846	3	-8.3217	0.80305	0.80425	0.99999	14144	0	-8.3217
TG	5	0.022911	0.08251	0.802487	1844	2	0.22509	0.57265	0.59445	0.99999	10413	1	0.22509
CASKIN1	5	0.022911	0.08251	0.802487	1845	3	-1.4828	0.68716	0.69013	0.99999	12094	1	-1.4828
SETD3	5	0.022916	0.08253	0.802487	1848	4	-8.0039	0.95719	0.95721	0.99999	17090	0	-8.0039
SCCPDH	5	0.022916	0.08253	0.802487	1847	3	-9.0047	0.027932	0.070391	0.929956	1363	1	-9.0047
C6orf99	5	0.022963	0.082672	0.802487	1849	2	-2.0753	0.55202	0.57935	0.99999	10158	1	-2.0753
SDR39U1	5	0.023019	0.082859	0.802487	1850	4	-7.0241	0.83033	0.83111	0.99999	14625	0	-7.0241
IFT140	5	0.023039	0.082913	0.802487	1851	2	0.28004	0.24979	0.36739	0.99999	6358	2	0.28004
CARD9	5	0.023039	0.082913	0.802487	1852	3	-8.3276	0.7529	0.75467	0.99999	13256	0	-8.3276
TLN2	5	0.023039	0.082913	0.802487	1853	3	-1.3857	0.27187	0.39273	0.99999	6828	2	-1.3857
VENTX	5	0.023073	0.083029	0.802487	1854	2	-5.2936	0.60052	0.61579	0.99999	10763	1	-5.2936
CCDC97	5	0.02309	0.083082	0.802487	1855	5	-8.6308	0.97691	0.97694	0.99999	17460	0	-8.6308
CDC42SE1	5	0.02309	0.083082	0.802487	1857	5	-8.236	0.97691	0.97694	0.99999	17461	0	-8.236
NTNG1	5	0.02309	0.083082	0.802487	1858	5	-8.6546	0.97691	0.97694	0.99999	17463	0	-8.6546
IRG1	5	0.02309	0.083082	0.802487	1856	5	-8.2977	0.97691	0.97694	0.99999	17464	0	-8.2977
SCG5	5	0.02309	0.083082	0.802487	1859	5	-7.709	0.97691	0.97694	0.99999	17465	0	-7.709
MYEOV2	7	0.023112	0.083149	0.802487	1860	2	-0.030735	0.12236	0.21797	0.99999	3812	2	-0.030735
DEFB105B	2	0.023213	0.083467	0.802487	1861	2	-8.7631	0.81204	0.81312	0.99999	14302	0	-8.7631
C15orf38	5	0.023216	0.083474	0.802487	1862	3	-1.1271	0.71044	0.71258	0.99999	12485	0	-1.1271
MSANTD1	5	0.023216	0.083474	0.802487	1863	2	-0.65568	0.33333	0.44181	0.99999	7691	1	-0.65568
MFSD12	5	0.023216	0.083474	0.802487	1864	2	-0.57476	0.10898	0.202	0.99999	3558	2	-0.57476
S1PR5	5	0.023227	0.083511	0.802487	1867	3	-9.001	0.88863	0.88908	0.99999	15780	0	-9.001
RTN4RL1	5	0.023227	0.083511	0.802487	1866	4	-9.001	0.90435	0.9047	0.99999	16093	0	-9.001
PLIN4	5	0.023227	0.083511	0.802487	1868	3	-9.001	0.69379	0.69644	0.99999	12206	1	-9.001
CC2D1B	5	0.023227	0.083511	0.802487	1865	4	-9.001	0.86607	0.86654	0.99999	15385	0	-9.001
SRSF9	5	0.023261	0.083629	0.802487	1869	5	-8.069	0.97674	0.97676	0.99999	17458	0	-8.069
C20orf202	5	0.023262	0.083633	0.802487	1872	2	0.12752	0.21142	0.32293	0.99999	5579	2	0.12752
PAPD7	5	0.023262	0.083633	0.802487	1870	3	-8.577	0.67064	0.67478	0.99999	11794	1	-8.577
CCDC106	5	0.023262	0.083633	0.802487	1871	4	-8.0259	0.30224	0.42488	0.99999	7407	1	-8.0259
STBD1	5	0.02327	0.083662	0.802487	1874	4	-8.7979	0.24911	0.36662	0.99999	6351	1	-8.7979
CCDC28B	5	0.02327	0.083662	0.802487	1873	5	-8.4631	0.97649	0.97651	0.99999	17457	0	-8.4631
NLRP2	5	0.02327	0.083662	0.802487	1875	4	-8.5212	0.7805	0.782	0.99999	13764	0	-8.5212
JAKMIP1	5	0.023389	0.084054	0.802487	1876	3	-2.1093	0.8293	0.83012	0.99999	14605	0	-2.1093
HS6ST2	5	0.023412	0.084131	0.802487	1878	4	-3.7307	0.50906	0.54925	0.99999	9610	1	-3.7307
HIST1H4K	3	0.023412	0.084131	0.802487	1877	3	-3.5944	0.96107	0.96115	0.99999	17152	0	-3.5944
OPTN	5	0.023424	0.084177	0.802487	1879	2	-0.64826	0.060449	0.13547	0.997282	2446	2	-0.64826
CITED4	5	0.023506	0.084429	0.802487	1880	1	0.24598	0.14251	0.24188	0.99999	4208	2	0.24598
RAB42	5	0.023511	0.084443	0.802487	1881	4	-8.9973	0.022423	0.058694	0.90499	1164	1	-8.9973
EML2	5	0.023511	0.084443	0.802487	1882	4	-8.9973	0.61571	0.6279	0.99999	10989	1	-8.9973
FRS3	5	0.023514	0.084453	0.802487	1885	5	-8.6356	0.97649	0.97651	0.99999	17452	0	-8.6356
ZSCAN20	5	0.023514	0.084453	0.802487	1884	5	-8.4249	0.97649	0.97651	0.99999	17453	0	-8.4249
ZPLD1	5	0.023514	0.084453	0.802487	1887	5	-8.1781	0.97649	0.97651	0.99999	17450	0	-8.1781
ZFHX4	5	0.023514	0.084453	0.802487	1883	5	-8.1715	0.97649	0.97651	0.99999	17451	0	-8.1715
ZNF483	5	0.023514	0.084453	0.802487	1888	5	-7.3898	0.97649	0.97651	0.99999	17455	0	-7.3898
TCEAL1	5	0.023514	0.084453	0.802487	1886	5	-8.5056	0.97649	0.97651	0.99999	17454	0	-8.5056
LHX6	8	0.023523	0.08448	0.802487	1889	3	-0.4512	0.36362	0.45898	0.99999	8014	2	-0.4512
EPX	5	0.023566	0.084613	0.802487	1890	4	-7.9278	0.58654	0.60505	0.99999	10600	1	-7.9278
ANKRD37	5	0.023566	0.084613	0.802487	1891	3	-1.5006	0.45341	0.51299	0.99999	8975	1	-1.5006
ZNF311	5	0.023585	0.084685	0.802487	1892	4	-8.2795	0.84799	0.84861	0.99999	14885	0	-8.2795
MACF1	5	0.023585	0.084685	0.802487	1893	4	-8.3913	0.92599	0.92607	0.99999	16493	0	-8.3913
FAM208B	5	0.023641	0.084857	0.802487	1895	1	0.79016	0.029781	0.074279	0.940605	1422	3	0.79016
CXorf61	5	0.023641	0.084857	0.802487	1894	2	-5.7823	0.053366	0.12175	0.984871	2223	1	-5.7823
RNASE2	5	0.023663	0.08494	0.802487	1896	3	-6.4153	0.21625	0.32856	0.99999	5678	1	-6.4153
LMNB2	5	0.023722	0.085096	0.802487	1897	3	-6.3233	0.69387	0.69651	0.99999	12208	1	-6.3233
SLC9A3R1	5	0.023748	0.085187	0.802487	1898	5	-7.9964	0.97625	0.97628	0.99999	17448	0	-7.9964
FAM218A	5	0.023751	0.085197	0.802487	1899	4	-8.7636	0.8926	0.89304	0.99999	15852	0	-8.7636
TFF3	5	0.023803	0.085364	0.802487	1900	4	-8.1109	0.94919	0.94924	0.99999	16913	0	-8.1109
SIX6	5	0.023847	0.08549	0.802487	1907	4	-8.5536	0.89973	0.90011	0.99999	15999	0	-8.5536
KCTD18	5	0.023847	0.08549	0.802487	1906	3	-8.9936	0.89765	0.89802	0.99999	15968	0	-8.9936
ANKDD1B	5	0.023847	0.08549	0.802487	1904	4	-8.9936	0.58121	0.60095	0.99999	10535	1	-8.9936
C10orf54	5	0.023847	0.08549	0.802487	1903	3	-8.9936	0.325	0.43717	0.99999	7623	1	-8.9936
IGLL5	5	0.023847	0.08549	0.802487	1901	3	-8.7979	0.22163	0.33479	0.99999	5785	2	-8.7979
PLAC9	5	0.023847	0.08549	0.802487	1905	4	-8.9936	0.87584	0.87639	0.99999	15564	0	-8.9936
MCUR1	5	0.023847	0.08549	0.802487	1902	3	-3.5262	0.64366	0.65104	0.99999	11393	1	-3.5262
SLC6A15	8	0.023909	0.085699	0.802487	1908	6	-8.0003	0.69771	0.70022	0.99999	12270	1	-8.0003
EZR	5	0.023915	0.085717	0.802487	1912	4	-8.7371	0.16831	0.27232	0.99999	4731	1	-8.7371
INSL3	5	0.023915	0.085717	0.802487	1910	4	-8.2486	0.8893	0.88976	0.99999	15790	0	-8.2486
VAMP5	5	0.023915	0.085717	0.802487	1914	4	-8.4792	0.72584	0.72788	0.99999	12767	0	-8.4792
CCL17	5	0.023915	0.085717	0.802487	1911	4	-3.2601	0.87374	0.87427	0.99999	15533	0	-3.2601
GRM3	5	0.023915	0.085717	0.802487	1909	4	-8.4026	0.92648	0.92655	0.99999	16498	0	-8.4026
DNAJC14	5	0.023915	0.085717	0.802487	1913	4	-8.3217	0.64867	0.65532	0.99999	11467	1	-8.3217
ELP6	5	0.023937	0.085784	0.802487	1921	5	-7.7886	0.97606	0.97611	0.99999	17447	0	-7.7886
WDR16	5	0.023937	0.085784	0.802487	1920	5	-6.9023	0.97606	0.97611	0.99999	17442	0	-6.9023
AGA	5	0.023937	0.085784	0.802487	1918	5	-8.1977	0.97606	0.97611	0.99999	17438	0	-8.1977
CYP4Z1	5	0.023937	0.085784	0.802487	1919	5	-7.0814	0.97606	0.97611	0.99999	17443	0	-7.0814
POR	5	0.023937	0.085784	0.802487	1924	5	-8.3627	0.97606	0.97611	0.99999	17441	0	-8.3627
SUSD4	5	0.023937	0.085784	0.802487	1916	5	-8.3799	0.97606	0.97611	0.99999	17445	0	-8.3799
ZBTB20	5	0.023937	0.085784	0.802487	1922	5	-8.1178	0.97606	0.97611	0.99999	17440	0	-8.1178
C14orf37	5	0.023937	0.085784	0.802487	1917	5	-7.5456	0.97606	0.97611	0.99999	17439	0	-7.5456
FAM81B	5	0.023937	0.085784	0.802487	1915	5	-8.2733	0.97606	0.97611	0.99999	17446	0	-8.2733
CD4	5	0.023937	0.085784	0.802487	1923	5	-7.9356	0.97606	0.97611	0.99999	17444	0	-7.9356
PLD2	5	0.023938	0.085788	0.802487	1925	2	-0.058958	0.36515	0.45982	0.99999	8029	1	-0.058958
RGPD1	1	0.023961	0.085861	0.802749	1926	1	-10.005	0.97604	0.97608	0.99999	17437	0	-10.005
PLXNA3	5	0.024005	0.086002	0.803024	1927	3	-2.9131	0.24086	0.3571	0.99999	6170	2	-2.9131
CCDC157	5	0.02403	0.086069	0.803024	1929	2	-0.35272	0.078089	0.16448	0.99999	2927	2	-0.35272
BCL3	5	0.02403	0.086069	0.803024	1928	4	-7.8141	0.96522	0.9654	0.99999	17223	0	-7.8141
COLEC12	5	0.02403	0.086069	0.803024	1930	3	-3.3043	0.81328	0.81436	0.99999	14328	0	-3.3043
PIP4K2A	5	0.0241	0.08631	0.804654	1931	3	-3.185	0.37228	0.46392	0.99999	8111	1	-3.185
HAUS2	5	0.024124	0.086374	0.804654	1932	5	-8.0971	0.97588	0.97593	0.99999	17436	0	-8.0971
GDF3	5	0.024132	0.086395	0.804654	1933	4	-8.9899	0.94788	0.94794	0.99999	16884	0	-8.9899
TMEM246	5	0.024149	0.086446	0.804654	1934	5	-8.8771	0.97585	0.9759	0.99999	17435	0	-8.8771
KCNB1	5	0.024154	0.086467	0.804654	1935	3	-3.7879	0.10683	0.19939	0.99999	3515	2	-3.7879
ADHFE1	5	0.024169	0.086514	0.804678	1936	5	-8.2486	0.97583	0.97588	0.99999	17434	0	-8.2486
ITGA9	5	0.024257	0.086804	0.804985	1940	4	-8.7101	0.96561	0.96578	0.99999	17231	0	-8.7101
NEIL2	5	0.024257	0.086804	0.804985	1937	4	-8.4138	0.5059	0.54713	0.99999	9566	1	-8.4138
SLC2A1	5	0.024257	0.086804	0.804985	1939	4	-8.2423	0.9274	0.92746	0.99999	16512	0	-8.2423
CDH7	5	0.024257	0.086804	0.804985	1938	4	-8.3217	0.77156	0.77302	0.99999	13581	0	-8.3217
OBSL1	5	0.024264	0.086826	0.804985	1941	4	-7.9042	0.90832	0.90867	0.99999	16170	0	-7.9042
HEMGN	5	0.024354	0.087124	0.804985	1943	5	-7.6999	0.97565	0.97569	0.99999	17430	0	-7.6999
IL6	5	0.024354	0.087124	0.804985	1946	5	-8.1449	0.97565	0.97569	0.99999	17428	0	-8.1449
CEPT1	5	0.024354	0.087124	0.804985	1942	5	-7.4832	0.97565	0.97569	0.99999	17433	0	-7.4832
GDAP1	5	0.024354	0.087124	0.804985	1945	5	-7.7713	0.97565	0.97569	0.99999	17432	0	-7.7713
ODF2	5	0.024354	0.087124	0.804985	1944	5	-8.746	0.97565	0.97569	0.99999	17431	0	-8.746
MAST2	5	0.024354	0.087124	0.804985	1947	5	-7.0387	0.97565	0.97569	0.99999	17429	0	-7.0387
PRM1	2	0.024356	0.087127	0.804985	1948	2	-9.0304	0.97564	0.97569	0.99999	17427	0	-9.0304
KDM5C	5	0.024357	0.087128	0.804985	1949	4	-7.6534	0.75475	0.75648	0.99999	13295	0	-7.6534
ABCA12	5	0.024425	0.087355	0.805001	1951	3	-7.278	0.030975	0.076749	0.944088	1461	2	-7.278
SEMA4D	5	0.024425	0.087355	0.805001	1950	4	-7.864	0.77888	0.78037	0.99999	13737	0	-7.864
TRAM2	5	0.024435	0.087398	0.805001	1952	4	-8.9861	0.43137	0.49923	0.99999	8728	1	-8.9861
NXPH3	5	0.024435	0.087398	0.805001	1955	4	-8.833	0.86871	0.86918	0.99999	15429	0	-8.833
FAM163B	5	0.024435	0.087398	0.805001	1953	3	-2.145	0.44921	0.51031	0.99999	8920	1	-2.145
SLC10A2	5	0.024435	0.087398	0.805001	1954	4	-7.951	0.93662	0.93673	0.99999	16679	0	-7.951
TCP11X2	5	0.024469	0.087515	0.805539	1956	3	-7.3143	0.48346	0.53234	0.99999	9316	1	-7.3143
MIF	5	0.024479	0.087546	0.805539	1957	4	-2.4154	0.59069	0.60822	0.99999	10645	1	-2.4154
FGFBP2	5	0.024533	0.087698	0.806529	1958	3	-1.3996	0.26842	0.38876	0.99999	6759	1	-1.3996
TP63	5	0.024582	0.08784	0.806835	1959	4	-2.0751	0.94367	0.9437	0.99999	16819	0	-2.0751
TCEA3	5	0.02464	0.088045	0.806835	1963	4	-8.8024	0.38974	0.4741	0.99999	8290	1	-8.8024
HOXA2	5	0.02464	0.088045	0.806835	1965	4	-8.236	0.94968	0.94974	0.99999	16927	0	-8.236
CBLC	5	0.02464	0.088045	0.806835	1964	4	-8.236	0.58714	0.60551	0.99999	10611	1	-8.236
OPN4	5	0.02464	0.088045	0.806835	1962	4	-8.4359	0.94363	0.94366	0.99999	16818	0	-8.4359
DHH	5	0.02464	0.088045	0.806835	1960	4	-8.5869	0.63905	0.64715	0.99999	11318	1	-8.5869
MAN1A1	5	0.02464	0.088045	0.806835	1961	4	-8.236	0.90509	0.90543	0.99999	16104	0	-8.236
ZBTB42	5	0.024705	0.088231	0.80783	1966	3	-1.4343	0.31744	0.43305	0.99999	7549	1	-1.4343
KRTAP19-4	3	0.024773	0.088445	0.80783	1967	2	-9.3135	0.21645	0.32881	0.99999	5680	1	-9.3135
SMCHD1	5	0.024773	0.088445	0.80783	1969	4	-8.9824	0.77666	0.77818	0.99999	13672	0	-8.9824
SCAF1	5	0.024773	0.088445	0.80783	1968	4	-8.9824	0.037005	0.089201	0.955087	1680	1	-8.9824
GRAMD1A	5	0.024803	0.088547	0.80783	1970	2	-6.4153	0.78119	0.78269	0.99999	13776	0	-6.4153
PTGIR	5	0.024803	0.088547	0.80783	1971	2	0.5095	0.070344	0.15421	0.99999	2763	3	0.5095
RANBP3	5	0.024824	0.088615	0.80783	1972	4	-8.3913	0.75516	0.7569	0.99999	13302	0	-8.3913
MMP25	5	0.024838	0.088647	0.80783	1974	4	-1.6779	0.27052	0.39117	0.99999	6795	1	-1.6779
UGT1A1	5	0.024838	0.088647	0.80783	1976	4	-8.9012	0.89686	0.89724	0.99999	15955	0	-8.9012
KHNYN	5	0.024838	0.088647	0.80783	1973	3	-4.0312	0.28828	0.41177	0.99999	7153	2	-4.0312
CHRNA10	5	0.024838	0.088647	0.80783	1975	2	-0.56262	0.59608	0.61237	0.99999	10714	1	-0.56262
BABAM1	5	0.024962	0.089025	0.810379	1977	3	-3.195	0.78664	0.78802	0.99999	13867	0	-3.195
AJAP1	5	0.024967	0.089038	0.810379	1978	3	-7.6126	0.084463	0.17224	0.99999	3073	2	-7.6126
RMDN1	5	0.024992	0.08912	0.810379	1979	4	-7.15	0.25688	0.37552	0.99999	6524	1	-7.15
SPTBN4	5	0.025004	0.089152	0.810379	1981	4	-8.2486	0.61576	0.62794	0.99999	10990	1	-8.2486
UNC45B	5	0.025004	0.089152	0.810379	1980	4	-8.397	0.89921	0.8996	0.99999	15993	0	-8.397
DMRT2	8	0.025033	0.089243	0.810383	1982	3	-0.85262	0.2348	0.34996	0.99999	6056	3	-0.85262
APOLD1	5	0.025073	0.089356	0.810383	1983	3	-3.8527	0.81392	0.81499	0.99999	14339	0	-3.8527
VIPR2	5	0.025089	0.089406	0.810383	1985	3	-8.9786	0.67373	0.67763	0.99999	11844	1	-8.9786
NEK10	5	0.025089	0.089406	0.810383	1984	3	-8.3169	0.53235	0.56524	0.99999	9897	1	-8.3169
C17orf112	5	0.025095	0.089428	0.810383	1986	4	-8.4631	0.94001	0.9401	0.99999	16733	0	-8.4631
MRPL9	5	0.02518	0.089689	0.810383	1989	5	-7.4832	0.97482	0.97486	0.99999	17420	0	-7.4832
KCNT2	5	0.02518	0.089689	0.810383	1987	5	-7.4291	0.97482	0.97486	0.99999	17423	0	-7.4291
MDGA2	5	0.02518	0.089689	0.810383	1991	5	-7.0387	0.97482	0.97486	0.99999	17424	0	-7.0387
FAM163A	5	0.02518	0.089689	0.810383	1988	5	-8.0476	0.97482	0.97486	0.99999	17421	0	-8.0476
EFCAB3	5	0.02518	0.089689	0.810383	1990	5	-8.516	0.97482	0.97486	0.99999	17422	0	-8.516
KLLN	5	0.025181	0.089693	0.810383	1993	2	-3.4531	0.27787	0.39969	0.99999	6955	2	-3.4531
TUBB6	5	0.025181	0.089693	0.810383	1992	4	-2.8857	0.71764	0.71978	0.99999	12607	0	-2.8857
GPR45	5	0.025235	0.089869	0.811566	1994	4	-6.7516	0.60452	0.61895	0.99999	10829	1	-6.7516
ZNF831	5	0.025289	0.090058	0.812866	1995	3	-1.5985	0.13199	0.22951	0.99999	4008	2	-1.5985
MCM3	5	0.025328	0.090172	0.813236	1996	3	-7.864	0.86512	0.86563	0.99999	15372	0	-7.864
C19orf33	5	0.025339	0.090204	0.813236	1997	4	-8.2233	0.86953	0.87	0.99999	15446	0	-8.2233
C1orf158	5	0.025365	0.090279	0.813236	1999	4	-8.9748	0.44901	0.51018	0.99999	8917	1	-8.9748
SLPI	5	0.025365	0.090279	0.813236	1998	4	-8.9748	0.91504	0.91524	0.99999	16295	0	-8.9748
[truncated: 16,008 more rows]
