# Supplementary material for: Genome-scale identification of cellular pathways required for cell surface recognition
Source: Genome Res. 2018 Sep;28(9):1372–82. doi: 10.1101/gr.231183.117 (PMC6120632; doi:10.1101/gr.231183.117)
Supplement: Supplemental Material [file supp_gr.231183.117_Supplemental_DataS1.zip › Supplementary Data1/Day9_HEK_293_E_B6H12.gene_summary.txt]

id	num	neg|score	neg|p-value	neg|fdr	neg|rank	neg|goodsgrna	neg|lfc	pos|score	pos|p-value	pos|fdr	pos|rank	pos|goodsgrna	pos|lfc
B4GALNT4	5	2.1225e-07	1.3745e-06	0.024752	1	3	-6.7718	0.69201	0.81269	0.99982	14547	2	-6.7718
EPS8L2	5	3.6317e-06	1.5669e-05	0.141089	2	4	-5.4486	0.76254	0.85507	0.99982	15249	1	-5.4486
FAM155A	5	9.5003e-06	4.4807e-05	0.228713	3	3	-5.3714	0.55046	0.71819	0.995828	12982	2	-5.3714
TMEM88B	5	1.2006e-05	5.9651e-05	0.228713	4	2	1.5324	0.36043	0.57931	0.982997	10582	3	1.5324
TP53	5	1.2692e-05	6.35e-05	0.228713	5	3	-6.7091	0.66775	0.79599	0.99982	14278	2	-6.7091
B4GALNT2	5	2.6207e-05	0.00013167	0.291318	6	5	-7.0929	0.99997	0.99997	0.999972	18009	0	-7.0929
ACSF3	5	2.756e-05	0.00013827	0.291318	7	3	-6.0617	0.46389	0.66299	0.991292	12043	2	-6.0617
SCML2	5	3.1442e-05	0.00015861	0.291318	8	5	-7.0575	0.99997	0.99997	0.999972	18008	0	-7.0575
C10orf82	5	3.3042e-05	0.00016521	0.291318	9	4	-5.0933	0.66117	0.79152	0.99982	14213	1	-5.0933
MAGEB18	5	3.8517e-05	0.00019655	0.291318	10	5	-7.0172	0.99996	0.99996	0.999972	18007	0	-7.0172
HUS1B	5	3.9425e-05	0.00020204	0.291318	11	4	-7.1648	0.64832	0.78279	0.99982	14076	1	-7.1648
KLC3	5	4.0119e-05	0.00020534	0.291318	12	3	-8.2617	0.28129	0.49162	0.980132	9027	2	-8.2617
ZNF217	5	4.2038e-05	0.00021029	0.291318	13	5	-6.392	0.99834	0.99832	0.99982	17967	0	-6.392
GPR162	5	4.9185e-05	0.00024658	0.29868	14	3	-5.5931	0.73689	0.84471	0.99982	15070	2	-5.5931
MYBPC3	5	4.961e-05	0.00024878	0.29868	15	3	-6.3974	0.86864	0.89658	0.99982	15962	1	-6.3974
FAM196A	5	6.3654e-05	0.000312	0.336925	16	5	-6.0046	0.98898	0.98897	0.99982	17756	0	-6.0046
CTSD	5	6.5361e-05	0.00031805	0.336925	17	3	-5.2761	0.73914	0.84638	0.99982	15099	2	-5.2761
NKX2-4	5	8.2679e-05	0.00040381	0.359811	18	2	1.3071	0.38756	0.60814	0.983055	11140	3	1.3071
GTPBP1	5	8.424e-05	0.00041151	0.359811	19	4	-7.5736	0.97072	0.97097	0.99982	17317	0	-7.5736
TJP2	5	8.8405e-05	0.0004324	0.359811	20	4	-7.5653	0.65141	0.78488	0.99982	14102	1	-7.5653
CCDC85C	5	8.9817e-05	0.00043735	0.359811	21	4	-5.9867	0.87601	0.90027	0.99982	16026	1	-5.9867
PTPN6	5	9.053e-05	0.00043955	0.359811	22	4	-5.1505	0.095129	0.2403	0.958981	4490	1	-5.1505
KANK2	5	0.00011267	0.00054071	0.423375	23	2	1.5722	0.35607	0.57455	0.982997	10492	3	1.5722
PARP10	5	0.0001378	0.00064737	0.485767	24	3	-2.0939	0.29976	0.51241	0.981108	9397	1	-2.0939
DRAXIN	5	0.00014273	0.0006765	0.487327	25	2	0.76903	0.85101	0.88846	0.99982	15815	1	0.76903
SLC4A5	5	0.00015764	0.00073918	0.511995	26	5	-7.1006	0.99984	0.99984	0.999972	18006	0	-7.1006
C19orf35	5	0.00016995	0.00079691	0.531536	27	3	-5.2625	0.5255	0.70206	0.993174	12724	1	-5.2625
CSF1R	5	0.00018491	0.00086728	0.533848	28	5	-7.0734	0.99982	0.99981	0.999972	18005	0	-7.0734
PARP12	5	0.00019291	0.00090411	0.533848	29	3	-3.8945	0.72032	0.83273	0.99982	14880	2	-3.8945
CRB2	5	0.00019984	0.00093545	0.533848	30	4	-5.8608	0.96471	0.96516	0.99982	17080	0	-5.8608
PTPRF	5	0.00020971	0.00098493	0.533848	31	3	-8.0219	0.28854	0.49976	0.980446	9175	2	-8.0219
MUC5B	5	0.00021849	0.0010262	0.533848	32	4	-5.0917	0.87952	0.9021	0.99982	16051	1	-5.0917
SLC2A8	5	0.00021875	0.0010273	0.533848	33	4	-6.0618	0.82136	0.87602	0.99982	15602	1	-6.0618
PPP1R12C	5	0.0002215	0.0010443	0.533848	34	4	-4.9793	0.64051	0.77746	0.99982	13990	1	-4.9793
PLA2G4F	5	0.00023778	0.0011114	0.533848	35	3	-5.0546	0.50558	0.68928	0.991466	12515	2	-5.0546
CIDEA	5	0.0002443	0.0011493	0.533848	36	5	-6.0283	0.99519	0.99518	0.99982	17895	0	-6.0283
VPS37B	5	0.00024802	0.0011625	0.533848	37	3	-6.7333	0.71229	0.82691	0.99982	14792	2	-6.7333
ARHGAP17	5	0.00025387	0.0011933	0.533848	38	5	-6.5812	0.99975	0.99975	0.999972	18004	0	-6.5812
SYN3	5	0.00026158	0.0012257	0.533848	39	4	-5.4046	0.96396	0.96443	0.99982	17064	0	-5.4046
MMP21	5	0.00026289	0.0012307	0.533848	40	2	1.0755	0.68871	0.81039	0.99982	14512	2	1.0755
SNX8	5	0.00026756	0.0012527	0.533848	41	4	-7.9847	0.87499	0.89975	0.99982	16020	1	-7.9847
POU3F4	5	0.00027129	0.0012681	0.533848	42	5	-7.3645	0.99037	0.99037	0.99982	17791	0	-7.3645
CRYGN	5	0.0002729	0.0012747	0.533848	43	3	-4.4114	0.10097	0.25177	0.958981	4711	2	-4.4114
POU4F1	5	0.00029206	0.0013676	0.54466	44	3	-5.923	0.48252	0.67462	0.991364	12249	2	-5.923
XPO7	5	0.00029278	0.0013714	0.54466	45	4	-6.0135	0.81535	0.87371	0.99982	15566	1	-6.0135
NKX6-1	5	0.00030313	0.0014204	0.54466	46	2	1.3286	0.37105	0.59057	0.982997	10779	3	1.3286
ACKR3	5	0.0003035	0.0014215	0.54466	47	4	-6.5997	0.90875	0.91886	0.99982	16325	1	-6.5997
RBL2	5	0.0003102	0.0014555	0.546101	48	4	-7.1503	0.24617	0.45103	0.975783	8321	1	-7.1503
TMCC3	5	0.00032317	0.0015067	0.553748	49	4	-7.9572	0.48673	0.67729	0.991364	12292	1	-7.9572
CD320	5	0.000333	0.0015512	0.558713	50	2	1.5796	0.054537	0.1544	0.956206	2888	3	1.5796
KLK15	5	0.0003434	0.001604	0.566395	51	4	-7.3188	0.4516	0.65546	0.991248	11905	1	-7.3188
CD93	5	0.00035082	0.0016364	0.566736	52	4	-5.8073	0.88863	0.90698	0.99982	16128	1	-5.8073
ZIC2	5	0.00035824	0.0016705	0.567626	53	2	1.7531	0.32476	0.54022	0.982997	9879	3	1.7531
ZBTB45	5	0.00040433	0.0018789	0.580257	54	3	-4.8535	0.57619	0.73484	0.996705	13275	1	-4.8535
SEZ6L	5	0.00040927	0.001897	0.580257	55	3	-5.9795	0.08014	0.20959	0.958981	3919	2	-5.9795
SULF2	5	0.00041334	0.0019113	0.580257	56	3	-5.9486	0.22019	0.42017	0.973043	7768	1	-5.9486
C9orf40	5	0.00042074	0.0019432	0.580257	57	4	-6.0938	0.92907	0.93284	0.99982	16582	1	-6.0938
RASAL3	5	0.00042323	0.0019553	0.580257	58	3	-6.558	0.72484	0.83601	0.99982	14933	1	-6.558
HSPB7	5	0.00044309	0.0020565	0.580257	59	5	-6.2464	0.99927	0.99929	0.99982	17996	0	-6.2464
TSPYL1	5	0.00045863	0.0021202	0.580257	60	4	-7.2578	0.92012	0.92641	0.99982	16475	1	-7.2578
SCRT2	5	0.00046844	0.0021609	0.580257	61	2	1.4566	0.37015	0.58958	0.982997	10765	3	1.4566
TTC30A	5	0.00047372	0.0021807	0.580257	62	3	-6.0481	0.55644	0.72213	0.995828	13046	2	-6.0481
CLSTN2	5	0.00047447	0.0021851	0.580257	63	4	-7.2953	0.28264	0.49316	0.980132	9060	1	-7.2953
BACH2	5	0.00048097	0.0022131	0.580257	64	2	2.1713	0.24656	0.45146	0.975783	8328	3	2.1713
DDTL	3	0.00049777	0.0022923	0.580257	65	2	-6.3466	0.7457	0.84974	0.99982	15159	1	-6.3466
PNMA5	5	0.00050821	0.0023313	0.580257	66	4	-5.7622	0.85486	0.89015	0.99982	15848	1	-5.7622
GFPT2	5	0.00051112	0.0023412	0.580257	67	3	-5.3955	0.83726	0.88241	0.99982	15726	1	-5.3955
C11orf71	5	0.00051778	0.002377	0.580257	68	4	-6.1935	0.96482	0.96527	0.99982	17087	0	-6.1935
TCN2	5	0.00052253	0.002405	0.580257	69	3	-6.7233	0.5138	0.69451	0.991978	12606	2	-6.7233
LDHAL6A	5	0.00052401	0.0024105	0.580257	70	5	-4.9145	0.99948	0.99949	0.99982	18003	0	-4.9145
DOPEY1	5	0.00052834	0.0024287	0.580257	71	5	-4.9854	0.99947	0.99948	0.99982	18002	0	-4.9854
PRR12	5	0.0005465	0.0025067	0.580257	72	4	-7.2192	0.81462	0.87346	0.99982	15561	1	-7.2192
EPB41L4B	5	0.00055182	0.0025298	0.580257	73	4	-5.8749	0.5586	0.72352	0.995828	13073	1	-5.8749
UPF3A	5	0.00056171	0.0025754	0.580257	74	4	-5.2936	0.72218	0.8341	0.99982	14904	1	-5.2936
CHST14	5	0.00056338	0.0025826	0.580257	75	4	-5.3082	0.88578	0.90542	0.99982	16110	1	-5.3082
ERAP1	5	0.0005739	0.002631	0.580257	76	5	-6.3344	0.99943	0.99944	0.99982	18001	0	-6.3344
AMELY	5	0.00057562	0.0026381	0.580257	77	3	-5.4104	0.53513	0.70826	0.99524	12814	2	-5.4104
PLCB2	5	0.00057864	0.0026497	0.580257	78	4	-4.8956	0.90955	0.91936	0.99982	16338	1	-4.8956
SLC22A18AS	5	0.00059786	0.0027354	0.580257	79	5	-6.3212	0.9994	0.99942	0.99982	18000	0	-6.3212
RAB35	5	0.00060407	0.0027629	0.580257	80	5	-6.6248	0.9994	0.99941	0.99982	17999	0	-6.6248
ARHGAP39	5	0.00061753	0.0028212	0.580257	81	3	-5.1543	0.56163	0.72547	0.995828	13113	2	-5.1543
CLEC10A	5	0.00062232	0.0028399	0.580257	82	4	-5.8535	0.60698	0.75529	0.99933	13601	1	-5.8535
ZFYVE28	10	0.00062999	0.0028723	0.580257	83	7	-5.064	0.83832	0.88286	0.99982	15736	2	-5.064
KBTBD11	5	0.00063373	0.0028877	0.580257	84	2	1.4333	0.37596	0.59583	0.982997	10893	3	1.4333
DAND5	5	0.0006485	0.0029515	0.580257	85	5	-6.758	0.99935	0.99937	0.99982	17998	0	-6.758
ZNF7	10	0.00065956	0.0029955	0.580257	86	8	-6.1904	0.49101	0.68003	0.991364	12344	2	-6.1904
TTLL2	5	0.00066463	0.0030169	0.580257	87	5	-7.3516	0.99901	0.99903	0.99982	17986	0	-7.3516
C2orf72	5	0.00067207	0.0030417	0.580257	88	4	-5.2209	0.69622	0.81559	0.99982	14593	1	-5.2209
COL22A1	5	0.00067511	0.0030576	0.580257	89	4	-7.1722	0.17149	0.36038	0.967654	6707	1	-7.1722
SSTR5	5	0.00068079	0.0030845	0.580257	90	4	-6.0508	0.55903	0.72378	0.995828	13080	1	-6.0508
PCK2	5	0.0006867	0.0031126	0.580257	91	3	-5.6915	0.54815	0.71669	0.995828	12957	2	-5.6915
FURIN	5	0.00068883	0.0031203	0.580257	92	3	-4.571	0.39928	0.62044	0.983603	11342	2	-4.571
FEV	5	0.00069571	0.0031538	0.580257	93	4	-6.8436	0.93861	0.94046	0.99982	16715	1	-6.8436
PSKH2	5	0.00070387	0.0031939	0.580257	94	2	1.8658	0.29276	0.50456	0.98069	9264	3	1.8658
DGCR6	3	0.00071483	0.0032407	0.580257	95	3	-8.2754	0.99067	0.99067	0.99982	17797	0	-8.2754
PRR7	5	0.00071492	0.0032407	0.580257	96	4	-4.8329	0.75328	0.85213	0.99982	15193	1	-4.8329
EXPH5	5	0.00071929	0.0032588	0.580257	97	5	-6.2533	0.99928	0.9993	0.99982	17997	0	-6.2533
NMRAL1	5	0.00073228	0.0033028	0.580257	98	5	-6.7233	0.99927	0.99929	0.99982	17995	0	-6.7233
DAZAP1	5	0.00074216	0.0033402	0.580257	99	3	-5.023	0.45188	0.65563	0.991248	11908	2	-5.023
NHLH1	5	0.00074392	0.0033473	0.580257	100	2	1.7807	0.31367	0.52786	0.981442	9679	3	1.7807
C22orf29	5	0.00075367	0.0033946	0.580257	101	3	-7.8068	0.43658	0.64604	0.988071	11775	2	-7.8068
SCUBE1	5	0.00076135	0.0034309	0.580257	102	3	-7.5484	0.55399	0.72055	0.995828	13016	2	-7.5484
DNMT3A	10	0.00076835	0.0034705	0.580257	103	6	-6.4374	0.2948	0.50685	0.980725	9305	4	-6.4374
ARL8A	5	0.00078561	0.003559	0.580257	104	5	-7.1387	0.99849	0.99848	0.99982	17973	0	-7.1387
HIRA	5	0.00078749	0.0035667	0.580257	105	5	-6.6301	0.99921	0.99923	0.99982	17994	0	-6.6301
CHSY3	5	0.000799	0.0036046	0.580257	106	4	-6.1904	0.94931	0.95006	0.99982	16858	0	-6.1904
PLTP	5	0.00080914	0.0036514	0.580257	107	3	-5.6564	0.57408	0.73346	0.996671	13246	1	-5.6564
SDCBP2	5	0.00081909	0.0036898	0.580257	108	2	2.0795	0.27328	0.48242	0.979087	8865	3	2.0795
MARK2	5	0.00083101	0.0037316	0.580257	109	4	-7.4458	0.12916	0.30551	0.958981	5715	1	-7.4458
HMX2	5	0.00084147	0.0037674	0.580257	110	4	-4.6666	0.54341	0.71359	0.995828	12899	1	-4.6666
CDK2AP2	5	0.00085409	0.003813	0.580257	111	4	-5.8911	0.91499	0.92287	0.99982	16416	1	-5.8911
FBXL12	5	0.00085485	0.0038174	0.580257	112	5	-6.4957	0.99915	0.99916	0.99982	17993	0	-6.4957
ANKH	5	0.00085611	0.0038223	0.580257	113	4	-6.3796	0.76244	0.85503	0.99982	15247	1	-6.3796
CECR6	9	0.0008638	0.0038559	0.580257	114	5	-3.929	0.34891	0.56678	0.982997	10364	4	-3.929
RAC2	5	0.00088061	0.0039304	0.580257	115	5	-6.5476	0.99912	0.99914	0.99982	17992	0	-6.5476
DGKE	5	0.00088616	0.0039466	0.580257	116	5	-5.4341	0.99629	0.99628	0.99982	17925	0	-5.4341
FRAT1	5	0.00089245	0.0039724	0.580257	117	4	-7.1122	0.90296	0.91528	0.99982	16268	1	-7.1122
GPR148	5	0.00090917	0.004039	0.580257	118	2	1.5397	0.36424	0.58339	0.982997	10659	3	1.5397
NBEA	10	0.00091348	0.0040577	0.580257	119	7	-5.7263	0.83225	0.88036	0.99982	15691	3	-5.7263
F2	5	0.00091535	0.0040681	0.580257	120	3	-5.2442	0.40627	0.62716	0.983603	11479	1	-5.2442
ACTRT2	5	0.00092918	0.0041247	0.580257	121	3	-5.9207	0.72344	0.83498	0.99982	14913	2	-5.9207
ZNF624	5	0.00092939	0.0041247	0.580257	122	4	-7.2263	0.97396	0.97416	0.99982	17367	0	-7.2263
DGCR2	5	0.00093859	0.004161	0.580257	123	4	-5.2408	0.78624	0.86296	0.99982	15374	1	-5.2408
GPR108	5	0.0009425	0.0041748	0.580257	124	3	-6.1218	0.83971	0.88347	0.99982	15742	1	-6.1218
POGK	5	0.00095189	0.0042273	0.580257	125	5	-6.1452	0.99905	0.99906	0.99982	17991	0	-6.1452
TOMM40L	5	0.00095189	0.0042273	0.580257	127	5	-6.7919	0.99905	0.99906	0.99982	17990	0	-6.7919
SOX4	5	0.00095189	0.0042273	0.580257	126	5	-6.1452	0.99905	0.99906	0.99982	17989	0	-6.1452
TPM3	6	0.00096178	0.0042693	0.580257	128	6	-5.9989	0.99904	0.99905	0.99982	17988	0	-5.9989
C3	5	0.00096425	0.0042798	0.580257	129	2	0.98293	0.084598	0.21885	0.958981	4074	2	0.98293
ZFAT	5	0.00096929	0.0042974	0.580257	130	3	-4.5025	0.91753	0.9246	0.99982	16438	1	-4.5025
LBX2	5	0.00097462	0.0043193	0.580257	131	3	-5.1	0.72859	0.83867	0.99982	14979	2	-5.1
ZNF18	5	0.0009778	0.004332	0.580257	132	5	-6.4419	0.99902	0.99904	0.99982	17987	0	-6.4419
PDE6B	5	0.00097782	0.004332	0.580257	133	2	1.9372	0.076795	0.20258	0.958981	3789	3	1.9372
ADARB1	5	0.00099283	0.0043969	0.580257	135	2	3.6362	0.024884	0.084243	0.911185	1665	3	3.6362
SNTG2	5	0.00099283	0.0043969	0.580257	134	3	-3.7915	0.23226	0.43455	0.97311	8042	2	-3.7915
LRP2BP	5	0.0010023	0.004431	0.580257	136	5	-4.7039	0.999	0.99902	0.99982	17985	0	-4.7039
HOXB5	5	0.0010076	0.0044529	0.580257	137	4	-5.2525	0.031322	0.10025	0.93425	1930	1	-5.2525
PRPH2	5	0.0010193	0.004509	0.580257	138	2	0.46742	0.27107	0.47985	0.979087	8825	2	0.46742
PRICKLE4	5	0.0010342	0.0045684	0.580257	139	2	2.5933	0.15751	0.34271	0.963393	6404	3	2.5933
HECA	5	0.0010375	0.0045816	0.580257	140	3	-5.5568	0.60644	0.75492	0.99933	13595	1	-5.5568
NEIL3	5	0.0010527	0.0046481	0.580257	141	5	-6.2691	0.99895	0.99896	0.99982	17984	0	-6.2691
NLN	5	0.001053	0.0046498	0.580257	142	4	-5.308	0.8683	0.89642	0.99982	15959	1	-5.308
KRTAP12-3	5	0.0010687	0.0047157	0.580257	143	3	-4.637	0.92385	0.92896	0.99982	16512	1	-4.637
CACNG7	5	0.0010745	0.0047399	0.580257	144	5	-5.9274	0.99843	0.99842	0.99982	17972	0	-5.9274
TOR4A	5	0.0010806	0.0047674	0.580257	145	5	-6.9373	0.99892	0.99893	0.99982	17983	0	-6.9373
ANKRD65	9	0.001083	0.0047718	0.580257	146	4	2.9829	0.043943	0.13035	0.955628	2443	5	2.9829
SLC38A5	5	0.0010851	0.0047795	0.580257	147	4	-5.6398	0.54824	0.71675	0.995828	12959	1	-5.6398
LIPE	5	0.0010886	0.0047988	0.580257	148	3	-4.8608	0.95463	0.95525	0.99982	16922	0	-4.8608
ARVCF	5	0.0010954	0.0048301	0.580257	149	4	-6.2867	0.95492	0.95552	0.99982	16931	0	-6.2867
RNH1	5	0.0010969	0.0048361	0.580257	150	3	-5.217	0.56921	0.73028	0.996411	13194	2	-5.217
SLCO2A1	5	0.0011034	0.0048653	0.580257	151	5	-6.5922	0.9989	0.99891	0.99982	17982	0	-6.5922
TECTB	5	0.0011245	0.0049444	0.584514	152	5	-7.6782	0.99888	0.99889	0.99982	17981	0	-7.6782
FAM3D	5	0.0011295	0.0049659	0.584514	153	3	-5.6499	0.20392	0.40072	0.972443	7412	2	-5.6499
EPHB4	5	0.0011587	0.005089	0.593151	154	4	-5.5625	0.7025	0.82009	0.99982	14665	1	-5.5625
VCPIP1	5	0.0011648	0.0051127	0.593151	155	4	-7.0496	0.75553	0.85283	0.99982	15207	1	-7.0496
TTC23L	5	0.0011802	0.0051875	0.593151	156	5	-5.9011	0.99834	0.99832	0.99982	17968	0	-5.9011
LNX2	5	0.0011811	0.0051913	0.593151	157	4	-6.1967	0.92521	0.92994	0.99982	16525	1	-6.1967
RBM42	5	0.0011845	0.0052039	0.593151	158	5	-6.0283	0.99244	0.99242	0.99982	17833	0	-6.0283
CLCNKB	7	0.0012066	0.0052969	0.598674	159	6	-5.6444	0.72219	0.8341	0.99982	14905	1	-5.6444
ANKRD50	5	0.0012253	0.0053815	0.598674	160	5	-4.8371	0.99877	0.99879	0.99982	17980	0	-4.8371
UFL1	5	0.0012257	0.0053854	0.598674	162	4	-7.1122	0.31084	0.52471	0.981442	9620	1	-7.1122
CARD14	5	0.0012257	0.0053854	0.598674	161	4	-5.2761	0.40332	0.62462	0.983603	11430	1	-5.2761
CIRBP	5	0.0012374	0.0054425	0.598799	163	3	-5.3338	0.12397	0.29584	0.958981	5526	2	-5.3338
FGD5	5	0.0012396	0.005453	0.598799	164	4	-5.4758	0.88678	0.90596	0.99982	16114	1	-5.4758
TRPC3	5	0.0012617	0.0055459	0.602417	165	5	-6.1637	0.99874	0.99876	0.99982	17979	0	-6.1637
ABR	11	0.0012747	0.0056025	0.602417	166	9	-5.1397	0.74555	0.84969	0.99982	15158	2	-5.1397
SRGAP3	5	0.0012814	0.0056262	0.602417	167	4	-5.3986	0.49795	0.68444	0.991466	12430	1	-5.3986
CLTB	5	0.0012908	0.0056614	0.602417	168	4	-5.8035	0.90212	0.91476	0.99982	16263	1	-5.8035
FAM19A3	5	0.0012947	0.0056801	0.602417	169	2	1.2249	0.084969	0.21963	0.958981	4089	3	1.2249
ABHD12B	5	0.0012967	0.0056867	0.602417	170	5	-6.5922	0.9987	0.99871	0.99982	17978	0	-6.5922
TAC1	8	0.0013199	0.0057939	0.610185	171	8	-5.427	0.99868	0.99869	0.99982	17977	0	-5.427
SH3BP4	5	0.0013587	0.0059632	0.618399	172	4	-5.7953	0.43887	0.64749	0.988475	11794	1	-5.7953
TMED1	5	0.0013753	0.0060446	0.618399	173	3	-4.5522	0.36015	0.57901	0.982997	10578	2	-4.5522
BTN3A2	4	0.0013767	0.006049	0.618399	174	3	-5.1838	0.50845	0.6911	0.99161	12550	1	-5.1838
COL17A1	5	0.0013778	0.006055	0.618399	175	4	-7.0049	0.47857	0.67218	0.991292	12210	1	-7.0049
GIMAP6	6	0.0013942	0.0061166	0.618399	176	3	-2.0756	0.06068	0.1679	0.958981	3148	3	-2.0756
PLD2	5	0.0013993	0.0061358	0.618399	177	4	-7.0575	0.16492	0.35209	0.965429	6567	1	-7.0575
B3GALT6	5	0.0014048	0.0061644	0.618399	178	3	-5.5572	0.72033	0.83275	0.99982	14881	2	-5.5572
KLHL38	5	0.001406	0.0061727	0.618399	179	5	-5.9788	0.99859	0.99859	0.99982	17976	0	-5.9788
CTXN1	4	0.0014076	0.0061809	0.618399	180	3	-5.8317	0.918	0.92491	0.99982	16446	0	-5.8317
VWA1	7	0.0014149	0.0062199	0.618867	181	6	-5.7767	0.93111	0.93438	0.99982	16611	1	-5.7767
MESDC1	5	0.0014599	0.0063975	0.619677	182	1	2.0686	0.26631	0.47435	0.978337	8723	3	2.0686
PEA15	5	0.0014644	0.0064195	0.619677	183	5	-4.907	0.99854	0.99853	0.99982	17975	0	-4.907
TRIM11	5	0.0014722	0.006447	0.619677	184	4	-6.3893	0.86011	0.89256	0.99982	15894	1	-6.3893
KCNS2	5	0.001481	0.0064904	0.619677	185	5	-5.9885	0.99852	0.99851	0.99982	17974	0	-5.9885
C1QTNF6	5	0.001487	0.0065152	0.619677	186	5	-5.7829	0.99554	0.99553	0.99982	17907	0	-5.7829
USP11	5	0.0014925	0.0065399	0.619677	187	3	-3.0195	0.37503	0.59484	0.982997	10872	2	-3.0195
ATP10B	5	0.0014945	0.006552	0.619677	188	4	-4.8328	0.85705	0.89116	0.99982	15867	1	-4.8328
PHOSPHO1	5	0.0015149	0.0066372	0.619677	189	2	2.4984	0.1893	0.38268	0.971118	7087	3	2.4984
KIAA0930	5	0.0015175	0.0066515	0.619677	190	3	-5.8107	0.26631	0.47434	0.978337	8722	2	-5.8107
HIST1H3B	5	0.0015286	0.0067048	0.619677	191	3	-4.9393	0.33699	0.55369	0.982997	10112	1	-4.9393
GOLGA1	5	0.0015439	0.0067763	0.619677	192	4	-6.9757	0.37788	0.59787	0.982997	10933	1	-6.9757
IGFBP3	5	0.0015669	0.0068736	0.619677	193	4	-5.2223	0.14862	0.33127	0.959037	6217	1	-5.2223
LRRC25	5	0.00157	0.0068841	0.619677	194	2	0.01125	0.58789	0.74248	0.998052	13394	2	0.01125
KRTAP4-6	3	0.0015704	0.0068863	0.619677	195	3	-5.4977	0.93648	0.93869	0.99982	16683	0	-5.4977
FARP2	5	0.0015712	0.006889	0.619677	196	4	-6.9715	0.75058	0.85125	0.99982	15179	1	-6.9715
ZNF576	5	0.0015938	0.0069847	0.619677	197	4	-6.8319	0.89251	0.90916	0.99982	16177	1	-6.8319
FGR	5	0.0015966	0.0069973	0.619677	198	5	-6.1301	0.9984	0.99839	0.99982	17970	0	-6.1301
PSD4	5	0.0016018	0.0070204	0.619677	199	4	-6.9673	0.76099	0.85455	0.99982	15242	1	-6.9673
TPSD1	4	0.0016086	0.0070496	0.619677	200	2	-2.4229	0.22708	0.42841	0.97311	7926	2	-2.4229
NYAP2	5	0.0016212	0.007104	0.619677	201	3	-4.7477	0.5788	0.73655	0.99672	13306	2	-4.7477
SLC2A12	5	0.001625	0.0071161	0.619677	202	4	-5.521	0.95923	0.95973	0.99982	16990	0	-5.521
CCDC30	5	0.0016256	0.0071194	0.619677	203	5	-6.2672	0.99837	0.99836	0.99982	17969	0	-6.2672
DDX39A	5	0.0016331	0.0071469	0.619677	204	5	-6.4901	0.99285	0.99282	0.99982	17841	0	-6.4901
OBSL1	5	0.0016661	0.0072887	0.619677	205	4	-5.6691	0.62235	0.76535	0.99982	13782	1	-5.6691
C15orf61	5	0.0016773	0.0073398	0.619677	206	3	-4.5964	0.55244	0.71953	0.995828	13003	2	-4.5964
FIGLA	5	0.0016801	0.0073536	0.619677	207	3	-3.7922	0.69481	0.81464	0.99982	14576	2	-3.7922
JADE3	5	0.0016935	0.0074135	0.619677	208	5	-5.9577	0.99271	0.99268	0.99982	17839	0	-5.9577
RET	5	0.0017059	0.0074619	0.619677	209	4	-5.7994	0.86055	0.89276	0.99982	15897	1	-5.7994
ERCC6	5	0.0017066	0.0074641	0.619677	210	4	-7.4274	0.36277	0.58183	0.982997	10623	1	-7.4274
CCND3	15	0.0017218	0.0075334	0.619677	211	10	-4.7968	0.18142	0.37295	0.968311	6931	5	-4.7968
OXCT2	5	0.0017351	0.0075966	0.619677	212	3	-5.4732	0.40246	0.62375	0.983603	11407	2	-5.4732
UPK3B	5	0.0017462	0.0076395	0.619677	213	4	-6.9673	0.91935	0.92586	0.99982	16462	1	-6.9673
MYL2	5	0.0017526	0.0076637	0.619677	214	5	-6.4419	0.99825	0.99823	0.99982	17964	0	-6.4419
ABCD1	5	0.0017589	0.007684	0.619677	215	4	-6.9416	0.84342	0.88512	0.99982	15765	1	-6.9416
CLCN1	5	0.0017645	0.0077115	0.619677	216	4	-6.0754	0.82818	0.87871	0.99982	15664	1	-6.0754
CEP19	5	0.0017645	0.0077115	0.619677	217	3	-6.1605	0.0062786	0.025281	0.757491	601	2	-6.1605
SPHKAP	5	0.0017699	0.0077307	0.619677	218	4	-5.3364	0.46767	0.66538	0.991292	12080	1	-5.3364
RNF215	5	0.001775	0.0077538	0.619677	219	3	-6.0762	0.86262	0.89369	0.99982	15914	1	-6.0762
MYLK4	5	0.0017774	0.0077654	0.619677	220	4	-5.3336	0.085779	0.22129	0.958981	4124	1	-5.3336
IRX5	5	0.0017902	0.0078275	0.619677	221	2	1.891	0.31068	0.52453	0.981442	9615	3	1.891
TUBB1	5	0.0017916	0.0078319	0.619677	222	4	-6.4173	0.87384	0.89917	0.99982	16005	1	-6.4173
TRPC4AP	5	0.0017916	0.0078319	0.619677	223	3	-6.1136	0.80654	0.8704	0.99982	15506	1	-6.1136
ARHGEF18	5	0.001822	0.0079578	0.619677	225	5	-5.9871	0.99743	0.9974	0.99982	17947	0	-5.9871
ZFP92	5	0.001822	0.0079578	0.619677	224	4	-7.6415	0.87816	0.90139	0.99982	16039	1	-7.6415
ARFRP1	12	0.0018223	0.0079594	0.619677	226	11	-3.8081	0.33121	0.54731	0.982997	9999	1	-3.8081
GPR97	5	0.0018435	0.0080469	0.619677	227	4	-6.1684	0.80072	0.8682	0.99982	15463	1	-6.1684
FAM186B	5	0.0018443	0.0080496	0.619677	228	3	-7.0375	0.2059	0.40315	0.972443	7466	2	-7.0375
GNAZ	5	0.0018452	0.0080518	0.619677	229	3	-4.6163	0.61367	0.75967	0.99933	13681	2	-4.6163
SCN3A	5	0.001856	0.0080958	0.619677	230	5	-5.9955	0.99814	0.99813	0.99982	17963	0	-5.9955
ZNF628	5	0.0018658	0.0081398	0.619677	231	4	-6.1573	0.6224	0.76539	0.99982	13783	1	-6.1573
IFNL3	4	0.0018696	0.0081579	0.619677	232	2	-3.1126	0.88594	0.90551	0.99982	16112	1	-3.1126
ZNF350	5	0.001875	0.008175	0.619677	233	5	-5.1433	0.99813	0.9981	0.99982	17962	0	-5.1433
NTN1	5	0.0018853	0.0082118	0.619677	234	2	-0.45127	0.23702	0.44026	0.973344	8141	2	-0.45127
KRTAP19-5	3	0.0018872	0.00822	0.619677	235	2	-5.4693	0.85825	0.89171	0.99982	15877	0	-5.4693
PCDHB12	5	0.0018982	0.008264	0.619677	238	5	-6.5701	0.9981	0.99808	0.99982	17960	0	-6.5701
CIITA	5	0.0018982	0.008264	0.619677	236	5	-6.0524	0.9981	0.99808	0.99982	17961	0	-6.0524
AGPAT4	5	0.0018982	0.008264	0.619677	237	5	-5.0408	0.9981	0.99808	0.99982	17959	0	-5.0408
C9orf171	5	0.0019074	0.0083009	0.619677	239	2	1.2654	0.39782	0.61892	0.983603	11320	3	1.2654
C4orf48	6	0.0019214	0.0083608	0.619677	240	4	-6.0445	0.68997	0.81126	0.99982	14528	2	-6.0445
AP1B1	5	0.0019327	0.0084026	0.619677	241	5	-5.5769	0.99807	0.99804	0.99982	17957	0	-5.5769
SESN1	5	0.0019327	0.0084026	0.619677	242	5	-6.5248	0.99807	0.99804	0.99982	17958	0	-6.5248
LARGE	5	0.0019365	0.008418	0.619677	243	4	-5.0598	0.91978	0.92616	0.99982	16472	1	-5.0598
PCIF1	5	0.0019477	0.0084614	0.619677	244	4	-5.1397	0.58239	0.73886	0.997255	13342	1	-5.1397
SURF2	5	0.0019477	0.0084614	0.619677	245	3	-5.1397	0.44216	0.64956	0.988916	11829	2	-5.1397
CYB5R3	5	0.0019483	0.0084647	0.619677	246	5	-6.6248	0.99805	0.99802	0.99982	17956	0	-6.6248
GAS8	5	0.0019881	0.0086335	0.629474	247	3	-6.3141	0.42272	0.63743	0.98564	11645	2	-6.3141
FANCI	5	0.0020398	0.0088633	0.643624	248	5	-5.8001	0.99796	0.99793	0.99982	17954	0	-5.8001
TRAF3IP2	10	0.0020626	0.0089617	0.646396	249	8	-5.4482	0.46535	0.6639	0.991292	12060	2	-5.4482
CCDC177	5	0.0020653	0.0089732	0.646396	250	1	2.4821	0.069211	0.18647	0.958981	3474	4	2.4821
MSRB3	5	0.0020795	0.0090315	0.647028	251	4	-6.9199	0.80134	0.86843	0.99982	15468	1	-6.9199
TCP11L1	5	0.0020902	0.0090722	0.647028	252	5	-5.7906	0.99791	0.99787	0.99982	17953	0	-5.7906
RTP4	5	0.0020946	0.0090898	0.647028	253	4	-5.1695	0.82432	0.87716	0.99982	15628	1	-5.1695
ARHGEF15	5	0.0021084	0.0091415	0.648145	254	3	-7.6121	0.20535	0.4025	0.972443	7452	2	-7.6121
KISS1	5	0.0021204	0.0091833	0.648554	255	4	-4.4398	0.94904	0.94979	0.99982	16855	1	-4.4398
PCDHGB1	5	0.0021298	0.0092283	0.649192	256	5	-6.1748	0.99787	0.99783	0.99982	17952	0	-6.1748
BST2	5	0.0021689	0.0093834	0.653905	257	3	-5.7218	0.71048	0.82562	0.99982	14766	1	-5.7218
RPUSD2	5	0.0021726	0.0093949	0.653905	258	5	-6.1452	0.99783	0.99778	0.99982	17951	0	-6.1452
TARS2	5	0.0021754	0.0094043	0.653905	259	5	-4.5486	0.98908	0.98907	0.99982	17758	0	-4.5486
WNT2	5	0.0021936	0.0094873	0.656041	260	4	-5.1215	0.86508	0.89485	0.99982	15934	1	-5.1215
CHPF	5	0.0022304	0.0096385	0.656041	261	2	1.7352	0.32751	0.54327	0.982997	9932	3	1.7352
CD40LG	5	0.0022533	0.0097253	0.656041	262	5	-6.8755	0.98208	0.98211	0.99982	17582	0	-6.8755
C8G	5	0.002255	0.0097325	0.656041	263	5	-5.5005	0.99774	0.9977	0.99982	17950	0	-5.5005
RHBDD3	5	0.0022593	0.0097495	0.656041	265	4	-7.0294	0.95088	0.95157	0.99982	16873	0	-7.0294
IFITM10	5	0.0022593	0.0097495	0.656041	264	2	2.1927	0.086292	0.22237	0.958981	4145	3	2.1927
GPR113	5	0.0022728	0.0098089	0.656041	266	3	-5.4592	0.54473	0.71444	0.995828	12920	2	-5.4592
DSCAML1	5	0.002278	0.0098292	0.656041	267	4	-5.0172	0.47202	0.66812	0.991292	12124	1	-5.0172
CLEC12A	5	0.0022803	0.0098375	0.656041	268	5	-4.7758	0.98662	0.98656	0.99982	17701	0	-4.7758
NID2	5	0.0022838	0.0098474	0.656041	269	4	-5.2652	0.42545	0.63914	0.986115	11670	1	-5.2652
BRSK2	5	0.0022854	0.0098507	0.656041	270	2	0.41205	0.37759	0.59755	0.982997	10924	2	0.41205
ZNF256	5	0.0022902	0.0098721	0.656041	271	5	-5.4949	0.9875	0.98747	0.99982	17722	0	-5.4949
CAMKMT	5	0.0023338	0.010048	0.661692	272	3	-5.429	0.18828	0.3814	0.971118	7068	2	-5.429
PTCHD2	5	0.0023405	0.010076	0.661692	273	1	1.8564	0.10459	0.25885	0.958981	4846	4	1.8564
PDDC1	5	0.0023409	0.010079	0.661692	274	4	-6.1541	0.96035	0.9608	0.99982	17012	0	-6.1541
TLE2	5	0.002348	0.010104	0.661692	275	4	-5.7066	0.74214	0.84858	0.99982	15135	1	-5.7066
LCLAT1	5	0.0023955	0.010288	0.6683	276	3	-5.4986	0.56308	0.72636	0.995891	13135	2	-5.4986
CLEC18B	4	0.0024021	0.010314	0.6683	277	3	-7.4205	0.73433	0.8428	0.99982	15039	1	-7.4205
AKIP1	5	0.0024114	0.010355	0.6683	278	5	-5.7906	0.99759	0.99755	0.99982	17949	0	-5.7906
TSPO	5	0.0024211	0.010396	0.6683	279	3	-5.0559	0.74509	0.84954	0.99982	15154	1	-5.0559
TMEM139	5	0.0024411	0.010468	0.6683	280	2	1.7304	0.33207	0.54825	0.982997	10015	3	1.7304
CSMD3	5	0.0024597	0.010541	0.6683	281	5	-5.7119	0.99754	0.99751	0.99982	17948	0	-5.7119
ARFGAP3	5	0.0025013	0.010727	0.6683	282	5	-6.3297	0.99436	0.99434	0.99982	17880	0	-6.3297
PRKCQ	5	0.0025025	0.010735	0.6683	283	4	-5.0994	0.43995	0.64816	0.988475	11808	1	-5.0994
UVRAG	5	0.0025055	0.010746	0.6683	284	4	-3.7111	0.55584	0.72171	0.995828	13038	1	-3.7111
FBXO31	5	0.0025167	0.010792	0.6683	285	2	1.8199	0.32426	0.53968	0.982997	9870	3	1.8199
ADRB2	5	0.0025206	0.010806	0.6683	286	4	-5.4526	0.97072	0.97097	0.99982	17224	0	-5.4526
KRTAP1-5	3	0.0025312	0.010844	0.6683	287	2	-7.9993	0.786	0.86286	0.99982	15373	1	-7.9993
NAGK	5	0.002539	0.010872	0.6683	288	4	-6.8389	0.93351	0.93627	0.99982	16643	1	-6.8389
ZNF554	5	0.0025419	0.010885	0.6683	289	4	-7.5681	0.65003	0.78396	0.99982	14092	1	-7.5681
ADM	5	0.0025419	0.010885	0.6683	290	3	-4.8936	0.67164	0.79861	0.99982	14327	1	-4.8936
ADAMTS16	5	0.0025593	0.010954	0.6683	291	3	-4.2366	0.92418	0.92921	0.99982	16518	1	-4.2366
GHSR	5	0.0025605	0.010958	0.6683	292	2	1.3306	0.21615	0.41545	0.973017	7678	3	1.3306
UBE2G1	5	0.0025654	0.010981	0.6683	293	5	-6.4235	0.99743	0.9974	0.99982	17946	0	-6.4235
HSD11B2	5	0.0025668	0.010987	0.6683	294	4	-6.7284	0.84882	0.88744	0.99982	15805	1	-6.7284
TMEM37	5	0.0025806	0.011045	0.6683	295	4	-5.2848	0.93218	0.93521	0.99982	16626	1	-5.2848
POMGNT2	5	0.0025951	0.011089	0.6683	296	2	2.2373	0.2377	0.44109	0.973344	8158	3	2.2373
SORCS1	5	0.0025969	0.011096	0.6683	297	4	-4.9248	0.66834	0.79638	0.99982	14291	1	-4.9248
MEX3D	5	0.002602	0.011112	0.6683	298	2	2.1552	0.24976	0.45528	0.976748	8393	3	2.1552
MFAP4	5	0.0026036	0.011117	0.6683	299	4	-5.2494	0.93504	0.93748	0.99982	16666	1	-5.2494
PRKRA	5	0.0026086	0.011133	0.6683	300	5	-6.6355	0.99739	0.99737	0.99982	17945	0	-6.6355
OPRK1	5	0.0026705	0.011392	0.680253	301	3	-5.1409	0.6538	0.78651	0.99982	14132	2	-5.1409
MMP23B	5	0.0026883	0.011463	0.680253	302	3	-7.554	0.80223	0.86878	0.99982	15476	1	-7.554
WFIKKN1	5	0.0026883	0.011463	0.680253	303	3	-5.8156	0.88212	0.90346	0.99982	16082	1	-5.8156
ZNF112	5	0.0026931	0.011483	0.680253	304	5	-5.6393	0.99731	0.99728	0.99982	17944	0	-5.6393
LCN12	5	0.0027379	0.011664	0.688736	305	3	-5.1356	0.47234	0.66831	0.991292	12130	2	-5.1356
NAIF1	5	0.0027538	0.011734	0.689593	306	2	-0.45127	0.90618	0.91731	0.99982	16296	1	-0.45127
CERCAM	5	0.0027607	0.011757	0.689593	307	5	-5.1324	0.99724	0.99721	0.99982	17943	0	-5.1324
C2orf91	5	0.0027707	0.011801	0.689593	308	4	-4.8399	0.90476	0.91641	0.99982	16281	1	-4.8399
LOC101928603	5	0.0027805	0.011832	0.689593	309	4	-6.9757	0.83815	0.88279	0.99982	15733	1	-6.9757
HDAC5	5	0.0027904	0.011886	0.690498	310	4	-6.1226	0.92786	0.93189	0.99982	16564	1	-6.1226
DPCR1	5	0.0028024	0.011935	0.691143	311	4	-6.8109	0.17556	0.36545	0.967832	6788	1	-6.8109
SASH3	5	0.0028285	0.012033	0.691728	312	2	0.96051	0.087675	0.22519	0.958981	4194	2	0.96051
ABCA12	5	0.0028355	0.012057	0.691728	313	4	-4.7192	0.74675	0.85008	0.99982	15163	1	-4.7192
OLAH	5	0.0028453	0.012094	0.691728	314	4	-6.9155	0.96096	0.96142	0.99982	17024	0	-6.9155
NPHP4	5	0.0028735	0.012214	0.691728	315	3	-4.9568	0.31854	0.53332	0.982997	9768	2	-4.9568
PAPSS1	5	0.0028764	0.012227	0.691728	316	4	-6.1087	0.11795	0.28456	0.958981	5304	1	-6.1087
MAP7D2	5	0.0028819	0.012251	0.691728	317	5	-5.6915	0.99712	0.99709	0.99982	17942	0	-5.6915
AKR7A3	5	0.0028905	0.012296	0.691728	318	3	-4.8164	0.64267	0.77894	0.99982	14014	2	-4.8164
PHF13	5	0.0028921	0.012307	0.691728	319	4	-6.9243	0.90541	0.91682	0.99982	16288	1	-6.9243
SRD5A1	5	0.002899	0.01233	0.691728	321	4	-5.9813	0.8876	0.90639	0.99982	16117	1	-5.9813
LRP4	5	0.002899	0.01233	0.691728	320	4	-6.7284	0.81938	0.87527	0.99982	15593	1	-6.7284
C4orf45	5	0.0029242	0.012439	0.695698	322	3	-2.4785	0.23422	0.43693	0.973156	8078	2	-2.4785
DGKZ	5	0.0029455	0.012527	0.697809	323	2	0.57707	0.7191	0.83189	0.99982	14865	2	0.57707
AZU1	5	0.0029534	0.012559	0.697809	324	3	-4.4042	0.18101	0.37243	0.968311	6920	2	-4.4042
ZNF25	5	0.0029794	0.012663	0.697809	325	5	-6.1218	0.99702	0.99699	0.99982	17941	0	-6.1218
UBQLN3	5	0.0029815	0.012672	0.697809	326	4	-6.7919	0.95807	0.95857	0.99982	16965	0	-6.7919
FIZ1	5	0.0029833	0.012676	0.697809	327	3	-4.959	0.44068	0.6486	0.988475	11815	2	-4.959
SLC41A1	5	0.0029938	0.012721	0.697809	328	3	-6.4419	0.37716	0.59708	0.982997	10915	2	-6.4419
AHRR	5	0.0030005	0.012748	0.697809	329	3	-5.2524	0.26687	0.47497	0.978337	8733	1	-5.2524
RASL11B	5	0.003022	0.012831	0.69811	331	4	-7.2647	0.88807	0.90666	0.99982	16123	1	-7.2647
SLC6A2	5	0.003022	0.012831	0.69811	330	4	-6.453	0.45303	0.65632	0.991248	11917	1	-6.453
DMRT2	8	0.0030386	0.012899	0.699675	332	3	1.5712	0.2257	0.42669	0.97311	7893	5	1.5712
TRMT112	5	0.0030555	0.012961	0.700648	333	1	-0.45127	0.80904	0.87133	0.99982	15520	1	-0.45127
RALA	5	0.0030866	0.013076	0.700648	334	5	-5.5741	0.99691	0.99688	0.99982	17940	0	-5.5741
SP140L	5	0.0030959	0.013113	0.700648	335	3	-7.5198	0.91344	0.92182	0.99982	16397	1	-7.5198
BCL6B	5	0.0030959	0.013113	0.700648	336	3	-4.7415	0.16626	0.35373	0.966265	6592	2	-4.7415
XKRX	5	0.0031096	0.013172	0.700648	337	5	-5.3889	0.99689	0.99686	0.99982	17939	0	-5.3889
MFAP3L	5	0.0031105	0.013175	0.700648	338	4	-4.0536	0.92952	0.93317	0.99982	16589	1	-4.0536
IRF4	5	0.0031151	0.013189	0.700648	339	4	-6.7775	0.89808	0.91234	0.99982	16227	1	-6.7775
BNIP2	5	0.0031461	0.013306	0.702725	340	4	-7.5169	0.82879	0.87896	0.99982	15671	1	-7.5169
FREM3	5	0.0031552	0.013342	0.702725	341	4	-7.1387	0.93856	0.94041	0.99982	16712	1	-7.1387
MAP4K1	5	0.0031597	0.013361	0.702725	342	3	-7.1648	0.44338	0.6503	0.989325	11836	2	-7.1648
EPHB2	5	0.0031655	0.013384	0.702725	343	3	-4.6497	0.15845	0.34391	0.963393	6426	2	-4.6497
BTNL8	9	0.003177	0.013435	0.70333	344	6	-7.009	0.063283	0.17357	0.958981	3249	3	-7.009
FOXB1	5	0.00319	0.013484	0.703846	345	3	-4.9736	0.61961	0.76357	0.99982	13750	1	-4.9736
GARS	5	0.0032204	0.0136	0.707849	346	3	-1.504	0.96756	0.96797	0.99982	17142	0	-1.504
TGFBI	5	0.00323	0.013641	0.707949	347	3	-5.074	0.8913	0.90847	0.99982	16160	1	-5.074
ZNF608	5	0.0032754	0.013827	0.714077	348	5	-5.5334	0.98702	0.98695	0.99982	17709	0	-5.5334
SLC39A11	5	0.0032776	0.013838	0.714077	349	5	-6.211	0.99672	0.9967	0.99982	17938	0	-6.211
SIAE	5	0.0033304	0.014024	0.716723	350	1	2.2246	0.12897	0.30518	0.958981	5709	4	2.2246
GJC3	5	0.0033541	0.014122	0.716723	351	4	-7.2681	0.63853	0.77612	0.99982	13968	1	-7.2681
CD300LG	5	0.0033561	0.014129	0.716723	354	5	-6.0037	0.99664	0.99661	0.99982	17936	0	-6.0037
CCDC147	5	0.0033561	0.014129	0.716723	353	5	-6.5701	0.99664	0.99661	0.99982	17937	0	-6.5701
NEGR1	5	0.0033561	0.014129	0.716723	352	5	-5.781	0.99664	0.99661	0.99982	17935	0	-5.781
PCSK1N	5	0.0033591	0.014141	0.716723	355	2	1.1324	0.69617	0.81556	0.99982	14592	2	1.1324
NIPAL4	5	0.003365	0.014168	0.716723	356	2	0.77749	0.61444	0.76016	0.99933	13691	2	0.77749
PKD1	5	0.0033914	0.014268	0.719763	357	4	-4.7165	0.89344	0.90966	0.99982	16183	1	-4.7165
TRIB1	5	0.0034189	0.014383	0.719934	358	4	-6.9715	0.91045	0.91994	0.99982	16355	1	-6.9715
NUB1	5	0.0034272	0.014418	0.719934	360	5	-5.3943	0.99657	0.99654	0.99982	17934	0	-5.3943
CPT2	5	0.0034272	0.014418	0.719934	359	5	-6.5362	0.99657	0.99654	0.99982	17933	0	-6.5362
MARCH6	5	0.0034403	0.01447	0.719934	361	2	1.8795	0.15788	0.34315	0.963393	6412	3	1.8795
LMAN2	5	0.003463	0.01456	0.719934	362	4	-5.6071	0.94529	0.94631	0.99982	16804	1	-5.6071
ABCD4	5	0.0034694	0.014587	0.719934	363	4	-5.1946	0.18949	0.38293	0.971118	7092	1	-5.1946
LBH	5	0.0034828	0.014646	0.719934	365	3	-5.781	0.59208	0.74533	0.99851	13442	2	-5.781
NR2F1	5	0.0034828	0.014646	0.719934	364	2	0.46924	0.77258	0.85834	0.99982	15300	1	0.46924
XPNPEP3	5	0.0034995	0.014711	0.719934	367	5	-5.5058	0.9965	0.99648	0.99982	17931	0	-5.5058
PIK3CD	5	0.0034995	0.014711	0.719934	366	5	-5.7713	0.9965	0.99648	0.99982	17932	0	-5.7713
PRR3	5	0.0034995	0.014711	0.719934	368	5	-5.7906	0.9965	0.99648	0.99982	17930	0	-5.7906
MLNR	5	0.0035205	0.014787	0.720511	369	4	-5.1537	0.95982	0.96031	0.99982	17003	0	-5.1537
SLC13A1	5	0.0035243	0.014803	0.720511	370	4	-6.8664	0.74987	0.85104	0.99982	15177	1	-6.8664
CAV3	5	0.0035503	0.014928	0.721439	371	2	1.089	0.52839	0.70388	0.99382	12755	2	1.089
RHBDL2	5	0.0035731	0.015013	0.721439	373	5	-5.8469	0.99643	0.99641	0.99982	17928	0	-5.8469
PCDHA11	5	0.0035731	0.015013	0.721439	372	5	-6.6301	0.99643	0.99641	0.99982	17929	0	-6.6301
ARID4A	5	0.0035754	0.015022	0.721439	374	4	-6.7383	0.6256	0.76747	0.99982	13821	1	-6.7383
CNOT8	5	0.0035754	0.015022	0.721439	375	4	-6.7333	0.95873	0.95921	0.99982	16978	0	-6.7333
MIOX	5	0.0036052	0.015135	0.72291	376	2	3.1758	0.070344	0.18893	0.958981	3521	3	3.1758
BTN3A3	5	0.0036134	0.01517	0.72291	377	5	-4.5473	0.99639	0.99638	0.99982	17927	0	-4.5473
PSD	5	0.0036353	0.015251	0.72291	378	3	-5.5298	0.32544	0.54101	0.982997	9899	2	-5.5298
NRG1	18	0.0036357	0.015253	0.72291	379	13	-4.8409	0.87111	0.89781	0.99982	15989	4	-4.8409
MLLT10	7	0.0036408	0.015272	0.72291	380	6	-6.5922	0.60172	0.75173	0.99933	13543	1	-6.5922
APBB1	5	0.0036571	0.015333	0.72291	381	3	-5.5557	0.23332	0.43581	0.973156	8059	2	-5.5557
PHF2	5	0.0036729	0.015398	0.72291	382	5	-4.3047	0.99633	0.99632	0.99982	17926	0	-4.3047
CEP76	5	0.0036855	0.015449	0.72291	383	4	-7.4488	0.97396	0.97416	0.99982	17372	0	-7.4488
CREB3L1	5	0.0036957	0.015485	0.72291	384	2	2.0215	0.093427	0.23682	0.958981	4431	3	2.0215
ATRX	5	0.0037129	0.015564	0.72291	385	4	-7.4788	0.76453	0.85569	0.99982	15260	1	-7.4788
KLK8	12	0.0037265	0.015613	0.72291	386	9	-5.101	0.51304	0.694	0.991978	12597	2	-5.101
STXBP6	5	0.0037296	0.015624	0.72291	387	4	-5.6261	0.90915	0.91911	0.99982	16332	1	-5.6261
FBXO39	5	0.0037485	0.015701	0.72291	389	5	-6.7183	0.98146	0.98149	0.99982	17566	0	-6.7183
IL17RA	5	0.0037485	0.015701	0.72291	388	4	-5.8672	0.75699	0.85329	0.99982	15223	1	-5.8672
PTPRD	5	0.0037541	0.015719	0.72291	390	3	-5.9903	0.51349	0.6943	0.991978	12602	2	-5.9903
KCNH8	5	0.0037541	0.015719	0.72291	391	4	-6.1054	0.41653	0.6336	0.984295	11587	1	-6.1054
PTH	5	0.0037766	0.015806	0.72291	393	5	-5.4218	0.99622	0.99623	0.99982	17924	0	-5.4218
ZNF607	5	0.0037766	0.015806	0.72291	392	5	-5.8832	0.99622	0.99623	0.99982	17923	0	-5.8832
UBXN11	5	0.0037879	0.015853	0.72291	394	2	0.11217	0.68024	0.80453	0.99982	14409	2	0.11217
RNASEH2A	5	0.0037972	0.015896	0.72291	396	3	-7.4728	0.4691	0.66628	0.991292	12092	2	-7.4728
PHF20L1	5	0.0037972	0.015896	0.72291	395	4	-5.6741	0.59637	0.7482	0.998916	13485	1	-5.6741
COL4A2	5	0.00388	0.01623	0.73524	397	1	2.0505	0.2602	0.46741	0.977934	8606	3	2.0505
NPTN	5	0.0039015	0.016318	0.73524	398	5	-5.3968	0.9961	0.9961	0.99982	17922	0	-5.3968
EFHD2	5	0.003908	0.01635	0.73524	399	4	-5.5517	0.27696	0.48662	0.979865	8943	1	-5.5517
CLCA4	5	0.0039342	0.016447	0.73524	400	5	-5.9955	0.99607	0.99607	0.99982	17921	0	-5.9955
BCL2	5	0.003935	0.016449	0.73524	401	2	1.4612	0.36759	0.58684	0.982997	10717	3	1.4612
CDH18	5	0.0039367	0.016452	0.73524	402	4	-7.0575	0.67461	0.80068	0.99982	14354	1	-7.0575
RCBTB2	5	0.0039599	0.01653	0.73524	403	5	-6.084	0.99604	0.99605	0.99982	17920	0	-6.084
AOX1	5	0.0039906	0.016646	0.73524	404	4	-6.6981	0.90785	0.91833	0.99982	16309	1	-6.6981
FAM114A2	5	0.0039906	0.016646	0.73524	405	5	-6.6981	0.98478	0.98471	0.99982	17662	0	-6.6981
UBE2J1	5	0.0039926	0.016652	0.73524	406	5	-4.4414	0.99601	0.99601	0.99982	17919	0	-4.4414
CSTF2T	5	0.0039992	0.016684	0.73524	407	4	-6.055	0.79838	0.86732	0.99982	15447	1	-6.055
THAP4	10	0.0040031	0.016699	0.73524	408	6	-5.1047	0.57437	0.73364	0.996671	13253	4	-5.1047
TAS2R14	5	0.0040256	0.016788	0.73524	409	5	-5.9011	0.99597	0.99597	0.99982	17918	0	-5.9011
EGFR	5	0.0040449	0.01686	0.73524	410	3	-4.355	0.53933	0.71096	0.995575	12860	1	-4.355
USP47	5	0.0040575	0.016901	0.73524	411	5	-5.2374	0.99594	0.99594	0.99982	17917	0	-5.2374
MAPRE3	5	0.0040689	0.016947	0.73524	412	2	0.84663	0.51445	0.69491	0.992202	12613	2	0.84663
TMEM116	5	0.0040923	0.017024	0.73524	413	5	-5.3586	0.99591	0.9959	0.99982	17916	0	-5.3586
HPSE	5	0.0040924	0.017025	0.73524	414	3	-4.0119	0.18011	0.3713	0.968311	6896	2	-4.0119
GPC5	5	0.0040998	0.017057	0.73524	415	1	2.3946	0.052926	0.15079	0.956206	2827	4	2.3946
CCHCR1	5	0.004107	0.017087	0.73524	416	4	-5.5489	0.88457	0.90477	0.99982	16101	1	-5.5489
SGK2	5	0.0041159	0.017131	0.73524	417	4	-6.1904	0.87967	0.90217	0.99982	16052	1	-6.1904
TPGS1	5	0.0041215	0.017153	0.73524	418	5	-4.8963	0.99588	0.99587	0.99982	17915	0	-4.8963
HK3	5	0.0041228	0.017157	0.73524	419	4	-6.6878	0.85521	0.89032	0.99982	15850	1	-6.6878
OAS1	5	0.0041611	0.017303	0.73524	420	3	-5.1632	0.24954	0.45502	0.976748	8388	2	-5.1632
CYTH3	5	0.0041759	0.017361	0.73524	421	5	-5.5852	0.99582	0.99581	0.99982	17913	0	-5.5852
ZNF645	5	0.0041759	0.017361	0.73524	422	5	-4.2694	0.99582	0.99581	0.99982	17912	0	-4.2694
UHMK1	5	0.0041759	0.017361	0.73524	423	5	-5.3456	0.99582	0.99581	0.99982	17914	0	-5.3456
PAPPA	5	0.004189	0.017411	0.73524	424	5	-7.0812	0.98208	0.98211	0.99982	17578	0	-7.0812
CACNA1C	5	0.0041926	0.017422	0.73524	425	3	-4.459	0.64228	0.77866	0.99982	14009	2	-4.459
SOX7	5	0.0042097	0.017492	0.73524	426	3	-3.587	0.5437	0.71377	0.995828	12904	2	-3.587
RIPK4	5	0.0042108	0.017496	0.73524	427	4	-6.1857	0.40931	0.62906	0.984054	11512	1	-6.1857
LDLRAD4	5	0.0042108	0.017496	0.73524	428	2	-0.069315	0.91159	0.92067	0.99982	16368	1	-0.069315
PEX12	5	0.0042216	0.017534	0.73524	429	3	-5.732	0.44374	0.65052	0.989325	11841	2	-5.732
STEAP2	5	0.0042424	0.01762	0.73524	430	5	-5.6803	0.99576	0.99574	0.99982	17911	0	-5.6803
SFXN5	5	0.0042477	0.017641	0.73524	431	2	1.3666	0.38483	0.60526	0.982997	11084	3	1.3666
STX11	5	0.0042586	0.017694	0.73524	432	3	-5.6399	0.6899	0.81122	0.99982	14526	2	-5.6399
LEPREL2	5	0.0042646	0.017717	0.73524	433	3	-5.4584	0.40845	0.62851	0.984051	11501	1	-5.4584
SYNE2	14	0.0042651	0.017719	0.73524	434	10	-5.4232	0.096819	0.24358	0.958981	4547	4	-5.4232
OLIG2	5	0.0043018	0.017858	0.739308	435	4	-6.735	0.90993	0.9196	0.99982	16344	1	-6.735
WFDC10B	7	0.0043271	0.017952	0.739873	436	7	-6.7082	0.99567	0.99567	0.99982	17910	0	-6.7082
ZNF77	5	0.004348	0.018028	0.739873	437	3	-6.0652	0.42269	0.63741	0.98564	11644	1	-6.0652
GNG3	5	0.0043745	0.018139	0.739873	438	1	2.8178	0.034687	0.10854	0.948896	2057	4	2.8178
CSF2RA	5	0.0043855	0.018169	0.739873	440	5	-5.781	0.99561	0.99561	0.99982	17908	0	-5.781
NAB1	5	0.0043855	0.018169	0.739873	439	5	-5.367	0.99561	0.99561	0.99982	17909	0	-5.367
CHRNA10	5	0.0043888	0.018186	0.739873	441	4	-5.1632	0.7045	0.82141	0.99982	14695	1	-5.1632
QRFPR	5	0.0044294	0.018334	0.739873	442	4	-4.5327	0.96042	0.96089	0.99982	17014	0	-4.5327
CAND1	5	0.0044616	0.018451	0.739873	443	5	-6.1601	0.99554	0.99553	0.99982	17906	0	-6.1601
EXT1	5	0.0044865	0.018548	0.739873	444	4	-6.46	0.97379	0.97398	0.99982	17363	0	-6.46
C1QC	5	0.0044958	0.018579	0.739873	446	5	-6.1301	0.9955	0.99549	0.99982	17904	0	-6.1301
TP53BP2	5	0.0044958	0.018579	0.739873	445	5	-4.5327	0.9955	0.99549	0.99982	17905	0	-4.5327
KNDC1	5	0.0045118	0.018649	0.739873	448	2	0.68486	0.56101	0.72508	0.995828	13103	2	0.68486
MXD1	5	0.0045118	0.018649	0.739873	447	2	-0.45127	0.2882	0.49938	0.980446	9167	2	-0.45127
SLX4IP	5	0.0045356	0.018749	0.739873	449	4	-5.5793	0.84003	0.88361	0.99982	15744	1	-5.5793
KRTAP6-2	2	0.0045498	0.018796	0.739873	450	2	-5.4831	0.99545	0.99543	0.99982	17903	0	-5.4831
ZNF195	9	0.0045502	0.018798	0.739873	451	5	-4.5871	0.81196	0.87243	0.99982	15545	2	-4.5871
ELOVL6	5	0.0045538	0.01881	0.739873	452	5	-5.5741	0.99545	0.99543	0.99982	17902	0	-5.5741
KLHDC9	5	0.0045735	0.018878	0.739873	453	4	-6.4296	0.49671	0.68364	0.991364	12416	1	-6.4296
TAGLN3	5	0.0045788	0.018895	0.739873	454	4	-7.4243	0.89825	0.91245	0.99982	16229	1	-7.4243
SLC25A23	5	0.0045893	0.018935	0.739873	455	4	-5.3812	0.87438	0.89944	0.99982	16012	1	-5.3812
SDC2	5	0.0045897	0.018939	0.739873	456	5	-6.2182	0.99541	0.99539	0.99982	17901	0	-6.2182
SLC17A5	5	0.0045942	0.018953	0.739873	457	5	-5.4823	0.98641	0.98636	0.99982	17697	0	-5.4823
LPO	5	0.0046074	0.019001	0.739873	458	3	-6.0037	0.43124	0.64274	0.9868	11730	2	-6.0037
DCDC2	5	0.0046083	0.019005	0.739873	459	4	-4.5822	0.93453	0.93708	0.99982	16656	1	-4.5822
PRR24	5	0.0046256	0.019078	0.739873	460	3	-6.1621	0.87074	0.89762	0.99982	15985	1	-6.1621
FGF1	5	0.0046433	0.019154	0.739873	461	5	-4.988	0.9827	0.98272	0.99982	17601	0	-4.988
PM20D1	5	0.0046491	0.019179	0.739873	462	3	-4.3289	0.65354	0.78631	0.99982	14127	2	-4.3289
TMEM106C	5	0.0046652	0.019238	0.739873	463	5	-6.2603	0.99533	0.99532	0.99982	17900	0	-6.2603
SLC35E1	5	0.0046761	0.019283	0.739873	464	5	-5.5553	0.99532	0.99531	0.99982	17899	0	-5.5553
SPRY3	5	0.0046828	0.019305	0.739873	465	4	-5.4678	0.86064	0.8928	0.99982	15898	1	-5.4678
SCAMP5	5	0.004703	0.019386	0.739873	466	3	-4.9952	0.40936	0.6291	0.984054	11513	2	-4.9952
OSCAR	5	0.004704	0.01939	0.739873	467	2	2.1073	0.155	0.33953	0.962351	6349	3	2.1073
STAU2	5	0.0047128	0.019426	0.739873	468	5	-6.6086	0.99529	0.99528	0.99982	17898	0	-6.6086
FCN2	5	0.0047357	0.019507	0.739873	470	3	-6.5772	0.66606	0.79487	0.99982	14260	2	-6.5772
MAN2A2	5	0.0047357	0.019507	0.739873	469	3	-5.6191	0.63529	0.77392	0.99982	13936	2	-5.6191
APOA5	5	0.0047373	0.019512	0.739873	471	3	-4.1044	0.60118	0.75138	0.99933	13533	1	-4.1044
KIF21B	5	0.0047589	0.019596	0.739873	472	3	-5.526	0.15379	0.338	0.961471	6330	2	-5.526
GPX4	5	0.0047607	0.019604	0.739873	473	3	-5.5673	0.81069	0.87195	0.99982	15532	1	-5.5673
PLSCR2	5	0.0047621	0.019614	0.739873	474	4	-5.8691	0.8871	0.90613	0.99982	16115	1	-5.8691
BHLHA9	5	0.0047764	0.01967	0.739873	475	2	1.9704	0.28771	0.49884	0.980446	9154	3	1.9704
LONRF1	5	0.0047866	0.01971	0.739873	476	3	-6.1872	0.11316	0.27541	0.958981	5140	2	-6.1872
CRIM1	5	0.0047866	0.01971	0.739873	477	3	-7.4119	0.65375	0.78648	0.99982	14130	2	-7.4119
ATP6V0D2	5	0.0047899	0.019724	0.739873	478	5	-5.306	0.99521	0.99521	0.99982	17897	0	-5.306
CASZ1	5	0.0047996	0.019755	0.739873	479	4	-5.2404	0.91105	0.92032	0.99982	16362	1	-5.2404
ARMC1	6	0.0048062	0.019778	0.739873	480	6	-6.0452	0.99519	0.99519	0.99982	17896	0	-6.0452
GP1BB	5	0.0048087	0.019785	0.739873	481	5	-4.1941	0.99182	0.99179	0.99982	17816	0	-4.1941
SMIM1	5	0.0048138	0.019802	0.739873	482	3	-4.3807	0.60228	0.75209	0.99933	13549	2	-4.3807
CCDC88C	5	0.0048341	0.019881	0.740791	483	3	-4.6581	0.17365	0.3631	0.967832	6749	2	-4.6581
SDPR	5	0.0048457	0.019928	0.740791	484	2	1.0419	0.6519	0.78521	0.99982	14110	2	1.0419
ANAPC2	5	0.0048744	0.020035	0.740791	485	4	-5.5625	0.96545	0.96588	0.99982	17095	0	-5.5625
TST	5	0.0048875	0.020085	0.740791	486	3	-4.9834	0.72667	0.8373	0.99982	14957	2	-4.9834
CTDSP1	5	0.0049092	0.020178	0.740791	487	3	-7.4057	0.42916	0.64144	0.986605	11708	2	-7.4057
GAN	5	0.0049231	0.020226	0.740791	488	5	-5.3448	0.99508	0.99506	0.99982	17894	0	-5.3448
TMEM223	5	0.0049236	0.020226	0.740791	489	3	-3.5423	0.080534	0.21043	0.958981	3929	2	-3.5423
QRICH2	5	0.0049342	0.020275	0.740791	490	4	-6.1149	0.67328	0.79974	0.99982	14339	1	-6.1149
COL9A1	5	0.0049382	0.02029	0.740791	491	4	-6.7531	0.94293	0.94421	0.99982	16781	1	-6.7531
ISL2	5	0.0049455	0.020323	0.740791	492	4	-5.2008	0.50581	0.68943	0.991466	12518	1	-5.2008
ITGB8	5	0.0049602	0.020375	0.740791	493	5	-7.0929	0.99504	0.99503	0.99982	17893	0	-7.0929
PGGT1B	5	0.0049602	0.020375	0.740791	494	5	-4.6369	0.99504	0.99503	0.99982	17892	0	-4.6369
OSBPL3	5	0.0049733	0.020424	0.740791	496	4	-6.1413	0.75284	0.85199	0.99982	15190	1	-6.1413
SYAP1	5	0.0049733	0.020424	0.740791	495	4	-6.6248	0.83677	0.88221	0.99982	15719	1	-6.6248
FITM1	5	0.0049785	0.020444	0.740791	497	3	-5.3835	0.31987	0.53479	0.982997	9787	2	-5.3835
TNK2	5	0.0049975	0.020516	0.741255	498	3	-5.5005	0.84848	0.88729	0.99982	15803	1	-5.5005
ARFGAP2	5	0.0050034	0.020539	0.741255	499	4	-4.97	0.77242	0.85829	0.99982	15299	1	-4.97
KBTBD8	5	0.0050377	0.020676	0.742663	500	5	-6.5589	0.99496	0.99495	0.99982	17891	0	-6.5589
SNPH	5	0.0050558	0.020749	0.742663	501	3	-4.8467	0.62868	0.76953	0.99982	13855	1	-4.8467
OSTM1	5	0.0050609	0.020766	0.742663	503	3	-4.3707	0.64334	0.77942	0.99982	14020	2	-4.3707
KL	5	0.0050609	0.020766	0.742663	502	2	2.7502	0.12811	0.30357	0.958981	5674	3	2.7502
COL4A6	5	0.0050664	0.020784	0.742663	504	4	-4.9664	0.88402	0.90449	0.99982	16096	1	-4.9664
PCDH7	5	0.0051182	0.020996	0.743117	505	3	-6.0996	0.67669	0.80213	0.99982	14375	2	-6.0996
C16orf86	5	0.0051396	0.02108	0.743117	506	3	-6.1397	0.083365	0.21636	0.958981	4028	2	-6.1397
HAND2	5	0.0051432	0.021093	0.743117	507	2	0.97708	0.19	0.3836	0.971118	7104	2	0.97708
TUSC1	5	0.0051798	0.021223	0.743117	508	3	-5.5529	0.44749	0.65289	0.990415	11871	2	-5.5529
SERAC1	5	0.0051981	0.021286	0.743117	509	4	-4.5931	0.2376	0.44098	0.973344	8156	1	-4.5931
SLC20A1	5	0.0052047	0.021313	0.743117	510	5	-5.7616	0.9948	0.99477	0.99982	17890	0	-5.7616
KIF3C	5	0.005233	0.021421	0.743117	511	2	2.7862	0.13349	0.31171	0.958981	5838	3	2.7862
PSMB9	5	0.0052681	0.021559	0.743117	512	4	-5.1591	0.91413	0.92229	0.99982	16406	1	-5.1591
ETNK2	5	0.0052681	0.021559	0.743117	515	5	-5.9412	0.98176	0.98179	0.99982	17573	0	-5.9412
PDGFC	5	0.0052681	0.021559	0.743117	513	5	-5.6375	0.98728	0.98723	0.99982	17716	0	-5.6375
GPIHBP1	5	0.0052681	0.021559	0.743117	514	3	-7.39	0.92832	0.93226	0.99982	16572	1	-7.39
ACPT	5	0.0052715	0.021573	0.743117	516	2	0.58176	0.47005	0.66688	0.991292	12104	2	0.58176
FLNA	5	0.0052715	0.021573	0.743117	517	4	-5.6938	0.16091	0.34701	0.964711	6477	1	-5.6938
THYN1	5	0.0052994	0.021674	0.743117	518	5	-5.3586	0.9947	0.99467	0.99982	17889	0	-5.3586
PAPOLG	5	0.0052994	0.021674	0.743117	519	5	-5.5601	0.9947	0.99467	0.99982	17888	0	-5.5601
CLDN10	5	0.0053079	0.021707	0.743117	520	2	2.9892	0.098276	0.24645	0.958981	4613	3	2.9892
ESX1	5	0.0053612	0.021909	0.743117	521	2	1.1366	0.22621	0.42734	0.97311	7904	2	1.1366
RSPO1	5	0.0053618	0.021911	0.743117	522	5	-6.6671	0.9883	0.98829	0.99982	17741	0	-6.6671
TCEA2	5	0.0053628	0.021917	0.743117	523	3	-5.5845	0.67357	0.79993	0.99982	14344	2	-5.5845
PTPN18	5	0.0053733	0.021949	0.743117	524	3	-5.5456	0.72948	0.83934	0.99982	14989	1	-5.5456
TSHR	5	0.0053734	0.02195	0.743117	525	4	-5.9011	0.61872	0.76294	0.999627	13745	1	-5.9011
POU3F3	5	0.0054002	0.022042	0.743117	526	2	2.0756	0.12278	0.29361	0.958981	5489	3	2.0756
KRT33B	3	0.0054044	0.02206	0.743117	527	2	-5.2708	0.6597	0.79054	0.99982	14196	1	-5.2708
MATN2	5	0.0054084	0.022076	0.743117	528	4	-5.8014	0.94297	0.94425	0.99982	16783	1	-5.8014
CYP4F3	5	0.0054099	0.022082	0.743117	529	4	-5.3807	0.76273	0.85512	0.99982	15252	1	-5.3807
TTN	5	0.0054177	0.022114	0.743117	530	3	-4.4414	0.84664	0.88649	0.99982	15792	1	-4.4414
KCNJ1	5	0.0054286	0.022159	0.743117	531	4	-5.0269	0.083725	0.2171	0.958981	4044	1	-5.0269
PROX2	5	0.0054526	0.022236	0.743117	532	4	-6.2394	0.72834	0.83849	0.99982	14974	1	-6.2394
GLYATL3	5	0.0054604	0.02227	0.743117	534	5	-6.012	0.99454	0.9945	0.99982	17887	0	-6.012
GNPDA2	5	0.0054604	0.02227	0.743117	533	5	-5.8832	0.99454	0.9945	0.99982	17886	0	-5.8832
PYCARD	5	0.0054835	0.022363	0.743117	536	2	2.0989	0.25134	0.45706	0.977348	8421	3	2.0989
AGT	5	0.0054835	0.022363	0.743117	535	4	-6.0996	0.91009	0.91969	0.99982	16347	1	-6.0996
C22orf31	5	0.0054835	0.022363	0.743117	537	4	-5.0422	0.94718	0.94799	0.99982	16830	1	-5.0422
LIG3	5	0.0054934	0.022407	0.743117	538	5	-4.2075	0.99451	0.99447	0.99982	17885	0	-4.2075
ASB6	5	0.0055204	0.022511	0.743117	539	3	-5.613	0.7874	0.86337	0.99982	15382	1	-5.613
ROBO2	5	0.0055274	0.022541	0.743117	540	1	1.5627	0.36664	0.58588	0.982997	10699	3	1.5627
CHIA	5	0.0055437	0.022595	0.743117	541	5	-6.2464	0.99446	0.99442	0.99982	17884	0	-6.2464
BMP2	5	0.00555	0.022617	0.743117	542	2	1.4925	0.11539	0.27962	0.958981	5227	3	1.4925
RNASE6	5	0.0055612	0.022661	0.743117	543	3	-5.8456	0.62618	0.76785	0.99982	13829	2	-5.8456
KRT77	5	0.0055788	0.022726	0.743117	544	4	-5.3753	0.33794	0.55473	0.982997	10127	1	-5.3753
C5AR1	5	0.0055922	0.022772	0.743117	545	3	-4.2214	0.59469	0.74707	0.998874	13469	1	-4.2214
MAP1S	5	0.0056018	0.022806	0.743117	546	5	-5.781	0.9944	0.99437	0.99982	17883	0	-5.781
TRRAP	5	0.0056097	0.022835	0.743117	547	4	-4.1625	0.97072	0.97097	0.99982	17257	0	-4.1625
TAS2R1	5	0.0056185	0.022868	0.743117	548	4	-7.3741	0.74363	0.84908	0.99982	15144	1	-7.3741
ADAM29	5	0.0056185	0.022868	0.743117	550	4	-4.9994	0.49163	0.68043	0.991364	12349	1	-4.9994
TNFRSF10D	5	0.0056185	0.022868	0.743117	549	3	-5.8317	0.28778	0.49891	0.980446	9155	2	-5.8317
FDCSP	4	0.0056307	0.022912	0.743117	551	4	-6.2072	0.99437	0.99434	0.99982	17882	0	-6.2072
ARID3C	5	0.005632	0.022917	0.743117	552	4	-6.5812	0.68351	0.80683	0.99982	14453	1	-6.5812
CBR4	5	0.005632	0.022917	0.743117	553	5	-6.5812	0.98557	0.98551	0.99982	17683	0	-6.5812
RBBP7	5	0.0056381	0.022939	0.743117	554	3	-4.9611	0.015693	0.05893	0.859859	1233	2	-4.9611
GGH	5	0.0056394	0.022943	0.743117	555	5	-6.6194	0.99436	0.99434	0.99982	17879	0	-6.6194
TXNDC12	5	0.0056394	0.022943	0.743117	556	5	-5.732	0.99436	0.99434	0.99982	17881	0	-5.732
KDM3B	5	0.0056546	0.023001	0.743685	557	3	-5.2559	0.14432	0.32568	0.959037	6109	2	-5.2559
PLEKHH1	5	0.0056743	0.023079	0.744854	558	3	-7.1236	0.057652	0.16132	0.956206	3033	2	-7.1236
NPPC	5	0.0056921	0.023142	0.745271	559	1	2.3973	0.073762	0.19626	0.958981	3658	3	2.3973
NACAD	5	0.005698	0.023175	0.745271	560	4	-4.845	0.89567	0.91095	0.99982	16204	1	-4.845
LPPR1	5	0.0057151	0.023241	0.745762	561	4	-6.5756	0.54611	0.71532	0.995828	12930	1	-6.5756
MEX3A	5	0.0057434	0.023357	0.745762	563	5	-6.3344	0.99426	0.99422	0.99982	17878	0	-6.3344
SPATA4	5	0.0057434	0.023357	0.745762	562	5	-5.279	0.99426	0.99422	0.99982	17877	0	-5.279
HIST2H2AB	5	0.0057469	0.023375	0.745762	564	2	3.1279	0.075338	0.19954	0.958981	3725	3	3.1279
RRBP1	5	0.0057542	0.023398	0.745762	565	3	-4.7182	0.54401	0.71398	0.995828	12908	2	-4.7182
PCDHGC4	5	0.0057898	0.023557	0.745762	566	5	-5.7843	0.99421	0.99418	0.99982	17876	0	-5.7843
APOL5	5	0.0057958	0.023578	0.745762	568	4	-5.3997	0.14765	0.33	0.959037	6193	1	-5.3997
LINGO2	5	0.0057958	0.023578	0.745762	567	4	-6.7333	0.94952	0.95026	0.99982	16859	0	-6.7333
GNB2	5	0.0058018	0.023601	0.745762	569	3	-4.8898	0.4404	0.64842	0.988475	11813	2	-4.8898
DHRS7C	5	0.0058025	0.023604	0.745762	570	3	-4.8164	0.9221	0.92773	0.99982	16493	1	-4.8164
MLXIPL	5	0.0058278	0.02371	0.747785	571	2	1.212	0.35057	0.56857	0.982997	10409	2	1.212
NAAA	5	0.0058567	0.023826	0.748814	572	2	1.7111	0.34529	0.56283	0.982997	10273	3	1.7111
PNMA3	5	0.0059014	0.023997	0.748814	573	2	2.1211	0.25208	0.45794	0.977473	8435	3	2.1211
MAGT1	5	0.0059389	0.024142	0.748814	574	5	-5.2554	0.99406	0.99402	0.99982	17871	0	-5.2554
EIF2AK1	5	0.0059389	0.024142	0.748814	576	5	-5.0422	0.99406	0.99402	0.99982	17875	0	-5.0422
SH2D1B	5	0.0059389	0.024142	0.748814	575	5	-5.0422	0.99406	0.99402	0.99982	17872	0	-5.0422
CPAMD8	5	0.0059389	0.024142	0.748814	577	5	-5.4463	0.99406	0.99402	0.99982	17874	0	-5.4463
TXNDC9	5	0.0059389	0.024142	0.748814	578	5	-5.0422	0.99406	0.99402	0.99982	17873	0	-5.0422
CXCL3	5	0.0059428	0.024153	0.748814	579	3	-5.526	0.3001	0.51277	0.981108	9403	2	-5.526
NDN	5	0.0059567	0.024214	0.748814	580	4	-5.5772	0.90243	0.91493	0.99982	16265	1	-5.5772
SLC35E4	5	0.0059664	0.024251	0.748814	581	2	1.8849	0.30083	0.51359	0.981108	9420	3	1.8849
FGF22	5	0.0059677	0.024255	0.748814	582	3	-6.0125	0.84578	0.88612	0.99982	15784	1	-6.0125
NEK9	5	0.0059695	0.024264	0.748814	583	4	-7.2647	0.70902	0.82457	0.99982	14747	1	-7.2647
MFGE8	5	0.0059823	0.024308	0.748814	584	3	-6.0464	0.50222	0.68714	0.991466	12472	2	-6.0464
ARAP1	5	0.0060053	0.024404	0.748814	585	5	-6.5756	0.99399	0.99397	0.99982	17870	0	-6.5756
PROSC	5	0.0060212	0.024461	0.748814	586	3	-6.211	0.35029	0.56826	0.982997	10404	2	-6.211
HAND1	5	0.0060242	0.024467	0.748814	587	2	0.98136	0.94751	0.94832	0.99982	16836	1	0.98136
SPIRE2	5	0.0060242	0.024467	0.748814	588	2	1.9226	0.073444	0.19555	0.958981	3647	3	1.9226
ASB12	5	0.0060408	0.024533	0.748814	589	5	-6.5476	0.99396	0.99394	0.99982	17869	0	-6.5476
GALNT8	5	0.0060541	0.024577	0.748814	590	5	-5.3194	0.99145	0.9914	0.99982	17807	0	-5.3194
GLI4	5	0.0060551	0.02458	0.748814	591	2	0.3345	0.4476	0.65296	0.990415	11873	2	0.3345
KPNA5	5	0.0060812	0.024666	0.748814	592	5	-6.454	0.99392	0.9939	0.99982	17868	0	-6.454
GPR115	5	0.0060998	0.02473	0.748814	593	5	-6.0202	0.9939	0.99388	0.99982	17867	0	-6.0202
SEMA4F	5	0.0061309	0.02485	0.748814	594	4	-5.1654	0.64288	0.77909	0.99982	14016	1	-5.1654
NR2C1	5	0.0061503	0.024924	0.748814	595	5	-5.0097	0.99385	0.99383	0.99982	17866	0	-5.0097
RBM11	5	0.0061503	0.024924	0.748814	596	5	-5.367	0.99385	0.99383	0.99982	17864	0	-5.367
STAT1	5	0.0061503	0.024924	0.748814	597	5	-5.9075	0.99385	0.99383	0.99982	17865	0	-5.9075
ABCG1	5	0.0061528	0.024933	0.748814	599	4	-6.2483	0.61509	0.76059	0.99933	13701	1	-6.2483
ATF7IP	5	0.0061528	0.024933	0.748814	598	4	-6.5812	0.96313	0.96361	0.99982	17053	0	-6.5812
PCDHGA5	5	0.0061858	0.025059	0.748814	600	3	-4.2521	0.46206	0.66182	0.991292	12023	2	-4.2521
B3GNT5	5	0.0062006	0.025124	0.748814	601	5	-6.6723	0.98322	0.98324	0.99982	17615	0	-6.6723
NCF4	5	0.0062233	0.025207	0.748814	602	4	-5.305	0.9253	0.93002	0.99982	16528	1	-5.305
KRT10	5	0.0062407	0.025279	0.748814	603	4	-6.9799	0.40299	0.62432	0.983603	11423	1	-6.9799
RBM45	5	0.0062476	0.025308	0.748814	604	5	-5.1205	0.99375	0.99371	0.99982	17863	0	-5.1205
MCCC2	5	0.0062728	0.0254	0.748814	605	4	-6.7726	0.90202	0.9147	0.99982	16262	1	-6.7726
DDX43	5	0.0062852	0.025444	0.748814	606	5	-5.5289	0.99371	0.99369	0.99982	17862	0	-5.5289
GLTPD1	5	0.0062955	0.02549	0.748814	607	1	2.2854	0.22064	0.42074	0.973043	7780	3	2.2854
CLPTM1L	5	0.006297	0.025495	0.748814	608	2	3.5063	0.031843	0.10153	0.937091	1951	3	3.5063
TMEM231	5	0.0063031	0.025514	0.748814	609	4	-5.3725	0.76018	0.85428	0.99982	15239	1	-5.3725
WNT7B	5	0.0063063	0.025527	0.748814	611	3	-4.753	0.64903	0.7833	0.99982	14082	2	-4.753
SPACA4	5	0.0063063	0.025527	0.748814	610	4	-5.5136	0.87661	0.90058	0.99982	16030	1	-5.5136
PGLYRP1	5	0.0063285	0.025611	0.748814	612	3	-6.1747	0.15894	0.34453	0.963609	6439	2	-6.1747
ARSK	5	0.0063326	0.025625	0.748814	613	5	-5.0422	0.99367	0.99364	0.99982	17861	0	-5.0422
CEACAM6	4	0.0063429	0.025657	0.748814	614	4	-7.1979	0.99366	0.99363	0.99982	17860	0	-7.1979
LPPR2	5	0.0063503	0.025681	0.748814	615	2	1.9958	0.27386	0.48308	0.979087	8878	3	1.9958
MAMSTR	5	0.0063551	0.025696	0.748814	618	4	-7.2543	0.53817	0.71022	0.995552	12844	1	-7.2543
SNRK	5	0.0063551	0.025696	0.748814	616	4	-6.5645	0.80186	0.86862	0.99982	15471	1	-6.5645
RNF25	5	0.0063551	0.025696	0.748814	617	4	-6.5362	0.70746	0.82348	0.99982	14723	1	-6.5362
EPPIN	5	0.0063892	0.025818	0.750671	619	5	-4.8725	0.98113	0.98118	0.99982	17555	0	-4.8725
COMP	5	0.0064052	0.025876	0.750671	620	1	1.6677	0.093092	0.23615	0.958981	4416	3	1.6677
CELF4	5	0.0064077	0.025888	0.750671	621	3	-4.6033	0.56808	0.72959	0.996411	13185	2	-4.6033
ZFR	5	0.0064286	0.025966	0.750671	622	4	-5.5553	0.9569	0.95742	0.99982	16952	0	-5.5553
C17orf51	5	0.0064293	0.025969	0.750671	623	5	-5.6411	0.99357	0.99354	0.99982	17859	0	-5.6411
TOP2B	5	0.0064567	0.026075	0.75093	624	4	-6.5305	0.3379	0.55469	0.982997	10126	1	-6.5305
ST20-MTHFS	2	0.0064863	0.026184	0.75093	625	2	-6.7827	0.99351	0.99347	0.99982	17858	0	-6.7827
DCAF6	5	0.0064962	0.026221	0.75093	626	5	-5.781	0.9935	0.99346	0.99982	17857	0	-5.781
GPAM	5	0.0065083	0.026269	0.75093	627	3	-5.9132	0.27034	0.47903	0.979087	8807	2	-5.9132
ATG5	6	0.006514	0.026283	0.75093	628	6	-5.3132	0.99349	0.99344	0.99982	17856	0	-5.3132
C20orf27	5	0.0065148	0.026284	0.75093	629	3	-6.6929	0.31748	0.53216	0.982743	9749	1	-6.6929
MMP9	5	0.0065273	0.026328	0.75093	630	3	-5.0894	0.49277	0.68114	0.991364	12365	2	-5.0894
TBC1D19	5	0.0065419	0.026381	0.75093	631	5	-6.2808	0.99346	0.99342	0.99982	17855	0	-6.2808
EPB41L1	5	0.0065467	0.026402	0.75093	632	3	-5.5061	0.61808	0.76255	0.99933	13742	1	-5.5061
C14orf93	5	0.0065671	0.026478	0.75093	633	3	-4.9342	0.40565	0.6268	0.983603	11473	2	-4.9342
NDST2	5	0.0065889	0.026566	0.75093	634	3	-6.0955	0.18903	0.38234	0.971118	7082	2	-6.0955
TMEM52	5	0.0065978	0.0266	0.75093	635	3	-4.7823	0.79257	0.86521	0.99982	15409	1	-4.7823
MUC21	5	0.0066011	0.026613	0.75093	636	5	-4.8994	0.97782	0.97794	0.99982	17479	0	-4.8994
DND1	5	0.0066104	0.026652	0.75093	637	2	3.474	0.031747	0.10129	0.936662	1946	3	3.474
WBSCR28	5	0.0066137	0.026664	0.75093	638	4	-4.4221	0.7796	0.86073	0.99982	15337	1	-4.4221
CLPTM1	5	0.0066245	0.026702	0.75093	639	1	1.5094	0.36406	0.58321	0.982997	10652	3	1.5094
SYNRG	5	0.0066371	0.026751	0.75093	640	5	-4.925	0.99336	0.99331	0.99982	17854	0	-4.925
EPM2AIP1	5	0.0066754	0.026902	0.75093	641	3	-7.3287	0.12078	0.28994	0.958981	5403	2	-7.3287
ZNF296	5	0.0066777	0.026911	0.75093	642	3	-6.0283	0.2877	0.49882	0.980446	9153	2	-6.0283
HMOX1	5	0.0066793	0.026919	0.75093	643	2	2.6348	0.14886	0.33157	0.959037	6222	3	2.6348
MTERF	5	0.0066846	0.02694	0.75093	644	5	-5.356	0.99332	0.99327	0.99982	17853	0	-5.356
ATOH7	5	0.0067213	0.02708	0.75093	645	3	-4.9288	0.13942	0.31936	0.958981	5989	2	-4.9288
C17orf50	5	0.0067213	0.02708	0.75093	646	3	-5.5011	0.47225	0.66825	0.991292	12129	2	-5.5011
GNG13	3	0.006733	0.027122	0.75093	647	3	-5.526	0.99327	0.99323	0.99982	17852	0	-5.526
PRRX1	5	0.0067341	0.027125	0.75093	648	1	3.0912	0.076737	0.20245	0.958981	3786	4	3.0912
ALAS2	5	0.0067425	0.027165	0.75093	649	5	-4.9075	0.99326	0.99322	0.99982	17850	0	-4.9075
RNASE12	5	0.0067425	0.027165	0.75093	650	5	-5.8561	0.99326	0.99322	0.99982	17851	0	-5.8561
NCK2	5	0.0067535	0.027203	0.75093	651	2	1.7093	0.32945	0.5454	0.982997	9974	3	1.7093
RNF24	6	0.0067719	0.027266	0.75093	652	6	-5.4774	0.99323	0.99319	0.99982	17849	0	-5.4774
PIK3IP1	5	0.006784	0.027312	0.75093	653	4	-6.5132	0.96136	0.96181	0.99982	17031	0	-6.5132
CFP	5	0.006789	0.027333	0.75093	654	3	-4.355	0.25629	0.46291	0.977727	8521	2	-4.355
TBPL2	5	0.0068242	0.027466	0.75093	655	5	-6.1103	0.98357	0.98357	0.99982	17632	0	-6.1103
MYO1B	5	0.0068382	0.027512	0.75093	656	4	-7.3221	0.71854	0.83148	0.99982	14855	1	-7.3221
ATF6B	5	0.0068382	0.027512	0.75093	658	4	-7.3221	0.95183	0.95249	0.99982	16887	0	-7.3221
EXOC3L4	5	0.0068382	0.027512	0.75093	657	3	-5.7559	0.86341	0.89407	0.99982	15917	1	-5.7559
TTC28	5	0.0068438	0.027532	0.75093	659	1	3.5287	0.0035207	0.014748	0.665637	399	4	3.5287
GSTK1	5	0.0068515	0.02756	0.75093	660	4	-6.084	0.51381	0.69451	0.991978	12607	1	-6.084
RINL	5	0.0068743	0.027645	0.75093	661	3	-5.4961	0.48573	0.67664	0.991364	12284	2	-5.4961
IDH2	5	0.0068743	0.027645	0.75093	663	4	-5.7119	0.9541	0.95472	0.99982	16913	0	-5.7119
FMNL2	5	0.0068743	0.027645	0.75093	662	3	-4.9271	0.09062	0.23116	0.958981	4305	2	-4.9271
GABPB1	5	0.006889	0.027705	0.751409	664	5	-6.6248	0.99165	0.99162	0.99982	17811	0	-6.6248
FRY	5	0.0069007	0.027759	0.751738	665	3	-4.7169	0.52129	0.69936	0.993174	12680	2	-4.7169
TRPC4	5	0.0069223	0.027816	0.75217	666	3	-5.1215	0.71294	0.82737	0.99982	14801	2	-5.1215
PP2D1	5	0.0069534	0.02793	0.752351	667	1	2.1559	0.10147	0.25277	0.958981	4734	4	2.1559
HRH4	5	0.0069843	0.028059	0.752351	668	5	-5.0097	0.99302	0.99298	0.99982	17847	0	-5.0097
DUSP27	5	0.0069843	0.028059	0.752351	669	5	-4.9108	0.99302	0.99298	0.99982	17848	0	-4.9108
GOPC	5	0.0069945	0.028101	0.752351	670	4	-6.6619	0.28694	0.49796	0.980446	9138	1	-6.6619
JMJD1C	5	0.006997	0.028107	0.752351	671	2	1.7175	0.1117	0.27257	0.958981	5088	3	1.7175
CLCN7	5	0.007027	0.028208	0.752351	672	5	-6.454	0.99297	0.99294	0.99982	17846	0	-6.454
ZNF611	4	0.0070274	0.028209	0.752351	673	3	-4.4704	0.78686	0.86319	0.99982	15377	1	-4.4704
ACSF2	5	0.0070329	0.028232	0.752351	674	2	2.7561	0.142	0.32268	0.958981	6058	3	2.7561
TUB	5	0.0070356	0.028241	0.752351	676	1	0.90973	0.75833	0.85372	0.99982	15228	1	0.90973
GIMAP4	5	0.0070356	0.028241	0.752351	675	3	-5.9614	0.69522	0.81493	0.99982	14580	1	-5.9614
DDX53	5	0.0070948	0.028466	0.753442	677	3	-7.3121	0.49512	0.68265	0.991364	12391	2	-7.3121
ZNF570	5	0.0070951	0.028467	0.753442	679	5	-5.6071	0.9929	0.99287	0.99982	17844	0	-5.6071
FCRL3	5	0.0070951	0.028467	0.753442	680	5	-5.8096	0.9929	0.99287	0.99982	17843	0	-5.8096
ZNF440	5	0.0070951	0.028467	0.753442	678	5	-6.1452	0.9929	0.99287	0.99982	17845	0	-6.1452
DPYSL4	5	0.0071011	0.028491	0.753442	681	4	-5.378	0.18548	0.37797	0.969632	7020	1	-5.378
PEX10	5	0.0071377	0.028637	0.755217	682	3	-5.486	0.72803	0.83826	0.99982	14969	2	-5.486
SLC2A5	5	0.0071541	0.028699	0.755217	683	4	-5.0339	0.87544	0.89998	0.99982	16022	1	-5.0339
ZNF71	5	0.0071635	0.028741	0.755217	684	4	-5.3336	0.94286	0.94415	0.99982	16780	1	-5.3336
SLC18A3	5	0.0071727	0.028779	0.755217	685	2	1.0135	0.71865	0.83156	0.99982	14858	2	1.0135
SH3BP2	5	0.0071772	0.028797	0.755217	686	4	-6.7561	0.46976	0.66671	0.991292	12101	1	-6.7561
PRLHR	5	0.0071942	0.028852	0.755217	688	3	-4.3238	0.86073	0.89284	0.99982	15900	1	-4.3238
APOLD1	5	0.0071942	0.028852	0.755217	687	4	-6.5177	0.92734	0.93151	0.99982	16554	1	-6.5177
CIAPIN1	5	0.00721	0.028913	0.755716	689	5	-5.9274	0.99279	0.99276	0.99982	17840	0	-5.9274
PRSS54	5	0.0072275	0.028987	0.756558	690	2	2.3706	0.075839	0.20058	0.958981	3747	3	2.3706
ITGBL1	5	0.0072453	0.029047	0.757039	691	4	-4.389	0.95605	0.95659	0.99982	16944	0	-4.389
KLHL42	5	0.0072823	0.029179	0.75851	692	2	0.81592	0.36387	0.58301	0.982997	10643	2	0.81592
AKR1C3	5	0.0073231	0.02933	0.75851	693	4	-6.5867	0.45422	0.65706	0.991248	11932	1	-6.5867
CAAP1	5	0.0073394	0.029393	0.75851	694	5	-6.0762	0.99266	0.99263	0.99982	17838	0	-6.0762
MPP7	5	0.0073394	0.029393	0.75851	695	5	-5.2374	0.99266	0.99263	0.99982	17837	0	-5.2374
DRP2	5	0.0073427	0.029409	0.75851	696	5	-4.939	0.98819	0.98817	0.99982	17734	0	-4.939
TMEM59L	5	0.0073431	0.029409	0.75851	697	4	-5.4341	0.44123	0.64897	0.988564	11822	1	-5.4341
C17orf96	5	0.0073788	0.029539	0.75851	698	4	-6.8109	0.62545	0.76737	0.99982	13819	1	-6.8109
GIMAP8	5	0.0073805	0.029543	0.75851	699	4	-5.4783	0.74548	0.84966	0.99982	15157	1	-5.4783
IQCJ	9	0.0073873	0.02957	0.75851	700	6	-5.8416	0.70065	0.81876	0.99982	14645	3	-5.8416
PTPN5	5	0.0073919	0.02959	0.75851	701	1	0.41001	0.059549	0.16547	0.958233	3106	2	0.41001
SLC16A8	5	0.007394	0.029597	0.75851	702	2	1.7135	0.34159	0.55882	0.982997	10193	3	1.7135
PITX3	5	0.0074272	0.029725	0.75851	704	4	-5.9974	0.87427	0.89938	0.99982	16010	1	-5.9974
TRIM38	5	0.0074272	0.029725	0.75851	703	4	-6.478	0.97072	0.97097	0.99982	17258	0	-6.478
RXRG	5	0.0074272	0.029725	0.75851	705	5	-6.7032	0.99244	0.99242	0.99982	17832	0	-6.7032
RMI2	5	0.0074365	0.029766	0.75851	706	3	-4.0697	0.092869	0.23568	0.958981	4403	2	-4.0697
NCCRP1	5	0.0074467	0.029808	0.75851	707	2	1.921	0.29183	0.50355	0.980446	9242	3	1.921
ZNF197	5	0.0074492	0.02982	0.75851	708	5	-6.7333	0.99255	0.99253	0.99982	17836	0	-6.7333
BZRAP1	5	0.0074699	0.029901	0.758613	709	4	-5.4758	0.89384	0.90989	0.99982	16188	1	-5.4758
PIANP	5	0.0075014	0.030012	0.758613	710	3	-5.1181	0.3947	0.61563	0.983332	11270	2	-5.1181
KLF8	5	0.0075253	0.030091	0.758613	711	4	-7.2953	0.68347	0.8068	0.99982	14452	1	-7.2953
TGFBRAP1	5	0.0075324	0.030117	0.758613	713	4	-6.8296	0.30883	0.52248	0.981442	9586	1	-6.8296
GADD45G	5	0.0075324	0.030117	0.758613	712	4	-6.8062	0.5738	0.73327	0.996671	13243	1	-6.8062
C22orf26	5	0.0075562	0.0302	0.758613	714	1	2.1568	0.12159	0.2914	0.958981	5437	3	2.1568
RNF8	5	0.0075576	0.030203	0.758613	716	5	-5.5629	0.99244	0.99242	0.99982	17830	0	-5.5629
CYSLTR2	5	0.0075576	0.030203	0.758613	715	5	-5.6915	0.99244	0.99242	0.99982	17834	0	-5.6915
ZNF428	5	0.0075576	0.030203	0.758613	717	5	-6.1821	0.99244	0.99242	0.99982	17831	0	-6.1821
GDAP1L1	5	0.0075791	0.030285	0.759625	718	2	2.2227	0.22225	0.42264	0.973043	7817	3	2.2227
DEFB113	3	0.0076062	0.030384	0.761047	719	2	-6.043	0.82172	0.87616	0.99982	15606	1	-6.043
ZNF84	5	0.0076242	0.030439	0.761352	720	5	-4.8291	0.99238	0.99236	0.99982	17829	0	-4.8291
ATP2A3	5	0.0076384	0.03049	0.761573	721	2	0.89681	0.427	0.64012	0.986115	11685	2	0.89681
CRY1	5	0.007693	0.030696	0.762778	723	5	-4.7589	0.99231	0.99228	0.99982	17828	0	-4.7589
APOBEC4	5	0.007693	0.030696	0.762778	722	5	-5.1051	0.99231	0.99228	0.99982	17827	0	-5.1051
TMEM133	5	0.007693	0.030696	0.762778	724	5	-6.0364	0.99231	0.99228	0.99982	17826	0	-6.0364
CDHR1	5	0.0077056	0.030746	0.762778	725	4	-6.8934	0.29364	0.50554	0.98069	9281	1	-6.8934
TTC39B	5	0.0077206	0.030797	0.762778	726	3	-5.1181	0.58062	0.73772	0.996837	13326	2	-5.1181
RPS6KC1	5	0.0077544	0.030921	0.762778	727	5	-5.5625	0.99225	0.99222	0.99982	17824	0	-5.5625
SS18	5	0.00777	0.030968	0.762778	728	4	-5.6287	0.43974	0.64803	0.988475	11804	1	-5.6287
ATRAID	5	0.007771	0.030969	0.762778	729	4	-6.46	0.22235	0.42277	0.973043	7818	1	-6.46
DDHD1	5	0.0077751	0.030981	0.762778	730	3	-4.2289	0.56947	0.73046	0.996411	13197	2	-4.2289
NOTCH4	5	0.0077754	0.030983	0.762778	731	4	-5.2524	0.11625	0.28132	0.958981	5251	1	-5.2524
CALR3	5	0.0078281	0.031176	0.762778	733	5	-5.5852	0.99217	0.99214	0.99982	17822	0	-5.5852
DEFB127	5	0.0078281	0.031176	0.762778	732	5	-6.084	0.99217	0.99214	0.99982	17823	0	-6.084
KLF9	5	0.0078301	0.031183	0.762778	734	2	0.74365	0.71863	0.83155	0.99982	14856	2	0.74365
ANP32E	10	0.0078466	0.031246	0.762778	735	9	-3.7665	0.99803	0.998	0.99982	17955	0	-3.7665
PER1	5	0.0078471	0.031249	0.762778	736	3	-4.8984	0.34181	0.55907	0.982997	10199	2	-4.8984
LTBP1	5	0.0078776	0.03136	0.762778	737	3	-7.2818	0.67835	0.80324	0.99982	14389	2	-7.2818
MEN1	5	0.0079123	0.031485	0.762778	738	2	3.0999	0.079164	0.20754	0.958981	3880	3	3.0999
TES	5	0.0079133	0.031488	0.762778	739	5	-6.6086	0.99209	0.99205	0.99982	17821	0	-6.6086
ARHGEF4	5	0.0079353	0.031579	0.762778	740	2	1.3303	0.39214	0.6129	0.983332	11219	3	1.3303
CA7	5	0.0079408	0.031597	0.762778	741	4	-5.0234	0.79548	0.86625	0.99982	15429	1	-5.0234
LMOD2	5	0.0079408	0.031597	0.762778	742	4	-6.9588	0.68764	0.80967	0.99982	14496	1	-6.9588
FOXD3	5	0.0079558	0.031648	0.762778	743	2	0.47109	0.73898	0.84625	0.99982	15095	2	0.47109
LSMEM2	5	0.0079772	0.031737	0.762778	745	5	-6.4296	0.99202	0.99198	0.99982	17819	0	-6.4296
PGLYRP4	5	0.0079772	0.031737	0.762778	744	5	-5.0917	0.99202	0.99198	0.99982	17820	0	-5.0917
VPS54	5	0.0079772	0.031737	0.762778	746	5	-5.6261	0.99202	0.99198	0.99982	17818	0	-5.6261
CTNNAL1	5	0.0079874	0.031769	0.762778	747	4	-7.2784	0.8924	0.90911	0.99982	16174	1	-7.2784
PDCD1LG2	5	0.0079881	0.031771	0.762778	748	3	-4.5486	0.86435	0.8945	0.99982	15927	1	-4.5486
TMEM19	5	0.0080433	0.031968	0.762778	749	5	-6.0444	0.99196	0.99192	0.99982	17817	0	-6.0444
FANCF	5	0.0080492	0.031989	0.762778	750	1	2.6052	0.039946	0.12109	0.953554	2287	4	2.6052
GRAMD4	5	0.0080558	0.032011	0.762778	751	4	-5.4136	0.69592	0.8154	0.99982	14587	1	-5.4136
MAGEB16	5	0.0081027	0.032188	0.762778	752	4	-6.4419	0.50618	0.68966	0.991466	12524	1	-6.4419
TNKS	5	0.0081293	0.032272	0.762778	753	4	-5.5746	0.95915	0.95964	0.99982	16986	0	-5.5746
ZNF469	5	0.0081293	0.032272	0.762778	754	3	-5.4578	0.41684	0.63379	0.984295	11593	2	-5.4578
SLC16A11	5	0.0081314	0.03228	0.762778	755	4	-5.1451	0.37618	0.59606	0.982997	10900	1	-5.1451
SELL	5	0.0081314	0.03228	0.762778	756	4	-5.3968	0.97369	0.97388	0.99982	17360	0	-5.3968
CALCA	7	0.0081633	0.032391	0.762778	757	3	0.5838	0.2535	0.45964	0.977564	8467	3	0.5838
AIM1	5	0.0081642	0.032393	0.762778	758	4	-5.8421	0.89983	0.91338	0.99982	16244	1	-5.8421
PCDH20	5	0.0081838	0.032468	0.762778	759	3	-5.7474	0.72887	0.83888	0.99982	14982	2	-5.7474
CLDN8	5	0.0081838	0.032468	0.762778	760	4	-7.2715	0.48017	0.67319	0.991364	12226	1	-7.2715
CNNM2	5	0.0081838	0.032468	0.762778	761	3	-5.5161	0.39249	0.61326	0.983332	11227	2	-5.5161
ZSWIM1	5	0.0082135	0.032573	0.762778	762	4	-4.5826	0.33798	0.55477	0.982997	10128	1	-4.5826
EGFL7	5	0.0082246	0.032607	0.762778	763	3	-5.0897	0.17376	0.36324	0.967832	6750	2	-5.0897
SSX4B	1	0.0082351	0.03265	0.762778	764	1	-5.8073	0.99176	0.99173	0.99982	17815	0	-5.8073
WASF1	5	0.008258	0.032741	0.762778	765	4	-6.4358	0.76477	0.85575	0.99982	15261	1	-6.4358
TMEM200C	5	0.0082634	0.032755	0.762778	766	2	0.95473	0.46333	0.66263	0.991292	12035	2	0.95473
GPX3	5	0.0082683	0.032775	0.762778	767	3	-6.478	0.53576	0.70867	0.995277	12823	2	-6.478
GTSCR1	5	0.0082786	0.032813	0.762778	768	5	-5.0097	0.99172	0.99169	0.99982	17814	0	-5.0097
RGS18	5	0.0082786	0.032813	0.762778	769	5	-5.1148	0.99172	0.99169	0.99982	17813	0	-5.1148
HDDC3	5	0.0082911	0.032861	0.762778	770	4	-4.3992	0.80788	0.87088	0.99982	15513	1	-4.3992
DEFB105A	3	0.0082949	0.032877	0.762778	771	3	-6.614	0.99171	0.99168	0.99982	17812	0	-6.614
NFATC1	11	0.0083001	0.032899	0.762778	772	6	-4.07	0.54843	0.71688	0.995828	12962	5	-4.07
LAMB1	5	0.0083142	0.032941	0.762778	773	3	-5.3862	0.40277	0.62408	0.983603	11417	2	-5.3862
VSIG10L	5	0.0083142	0.032941	0.762778	774	2	2.3948	0.18832	0.38147	0.971118	7069	3	2.3948
INSR	5	0.0083411	0.033056	0.762778	775	2	2.2718	0.22976	0.43164	0.97311	7973	3	2.2718
LY96	6	0.0083514	0.033095	0.762778	776	6	-5.588	0.99165	0.99162	0.99982	17810	0	-5.588
C11orf35	5	0.0083778	0.033187	0.762778	777	2	2.0206	0.26093	0.46824	0.977934	8622	3	2.0206
BRCC3	5	0.0084152	0.033333	0.762778	778	5	-4.6575	0.99158	0.99156	0.99982	17809	0	-4.6575
SNX1	5	0.0084278	0.033385	0.762778	779	4	-5.0731	0.72139	0.83352	0.99982	14893	1	-5.0731
KIRREL	5	0.0084325	0.033397	0.762778	780	2	2.4391	0.1768	0.36703	0.967832	6823	3	2.4391
CCDC36	5	0.0084523	0.033452	0.762778	781	4	-6.6775	0.83467	0.88134	0.99982	15707	1	-6.6775
RBM4	8	0.0084789	0.033547	0.762778	782	5	-6.8174	0.70877	0.8244	0.99982	14742	3	-6.8174
OTUD7B	5	0.0084848	0.033573	0.762778	783	5	-5.6393	0.99152	0.99148	0.99982	17808	0	-5.6393
C3AR1	5	0.008487	0.033581	0.762778	784	5	-5.7157	0.98821	0.98819	0.99982	17736	0	-5.7157
ARHGAP8	5	0.0084873	0.033582	0.762778	785	2	1.0214	0.30017	0.51285	0.981108	9407	2	1.0214
TLE3	5	0.0084975	0.033622	0.762778	786	3	-5.0415	0.56985	0.73071	0.996411	13204	2	-5.0415
ERLEC1	5	0.0085108	0.033672	0.762778	787	4	-4.5931	0.60028	0.75077	0.99933	13524	1	-4.5931
PLBD2	5	0.0085188	0.033698	0.762778	788	2	1.6026	0.34899	0.56686	0.982997	10366	3	1.6026
SLC39A4	5	0.0085415	0.033789	0.762778	790	4	-7.2578	0.95715	0.95766	0.99982	16954	0	-7.2578
DEFA5	5	0.0085415	0.033789	0.762778	789	3	-5.5334	0.86918	0.89685	0.99982	15970	1	-5.5334
EPHX4	5	0.0085415	0.033789	0.762778	791	4	-7.2578	0.58949	0.74358	0.998202	13415	1	-7.2578
ERAP2	5	0.0085497	0.033823	0.762778	792	4	-5.2878	0.91412	0.92229	0.99982	16405	1	-5.2878
NUSAP1	5	0.0085497	0.033823	0.762778	793	4	-5.0152	0.5669	0.72883	0.996341	13173	1	-5.0152
SCEL	5	0.0085524	0.033833	0.762778	794	5	-5.1506	0.99145	0.9914	0.99982	17806	0	-5.1506
LILRB2	10	0.0085611	0.033863	0.762778	795	5	-2.0719	0.15969	0.34548	0.963672	6455	3	-2.0719
SLC22A2	5	0.0085673	0.033887	0.762778	796	3	-4.0467	0.4792	0.67258	0.991292	12217	2	-4.0467
HELZ2	5	0.0085694	0.033891	0.762778	798	4	-7.0575	0.6734	0.79981	0.99982	14341	1	-7.0575
MUSK	5	0.0085694	0.033891	0.762778	797	4	-6.6355	0.6678	0.79602	0.99982	14281	1	-6.6355
SYP	5	0.0086128	0.034026	0.762778	800	4	-5.2691	0.44392	0.65065	0.989325	11843	1	-5.2691
FBP2	5	0.0086128	0.034026	0.762778	799	4	-6.4173	0.63298	0.77235	0.99982	13902	1	-6.4173
CNPY3	5	0.0086161	0.034039	0.762778	801	5	-6.2394	0.99138	0.99134	0.99982	17805	0	-6.2394
C9orf41	5	0.008622	0.034062	0.762778	802	3	-5.4031	0.099142	0.24817	0.958981	4644	2	-5.4031
RPS6KL1	5	0.0086422	0.034128	0.762778	804	4	-7.2543	0.72565	0.83657	0.99982	14945	1	-7.2543
TMEM26	5	0.0086422	0.034128	0.762778	803	3	-5.1929	0.81443	0.87338	0.99982	15560	1	-5.1929
PGAP2	5	0.0087063	0.034345	0.762778	805	4	-4.7468	0.51881	0.69777	0.992817	12657	1	-4.7468
TOR1AIP1	5	0.0087074	0.034353	0.762778	806	2	2.5876	0.16831	0.35636	0.966985	6635	3	2.5876
TMEM123	5	0.0087143	0.034373	0.762778	809	5	-4.925	0.99129	0.99124	0.99982	17804	0	-4.925
ABCD2	5	0.0087143	0.034373	0.762778	807	5	-6.6194	0.99129	0.99124	0.99982	17803	0	-6.6194
LACE1	5	0.0087143	0.034373	0.762778	808	5	-5.1947	0.99129	0.99124	0.99982	17802	0	-5.1947
CLIP1	5	0.0087315	0.034432	0.762778	810	5	-5.4655	0.98964	0.98963	0.99982	17770	0	-5.4655
TPST1	5	0.0087315	0.034432	0.762778	812	4	-6.6086	0.79439	0.86587	0.99982	15422	1	-6.6086
KLHL3	5	0.0087315	0.034432	0.762778	811	4	-7.0851	0.90926	0.91917	0.99982	16334	1	-7.0851
PRR4	9	0.0087319	0.034435	0.762778	813	7	-5.1376	0.83837	0.88288	0.99982	15737	2	-5.1376
WRAP73	5	0.0087545	0.034523	0.762876	814	3	-5.4552	0.49076	0.67986	0.991364	12340	2	-5.4552
DUSP13	13	0.0087818	0.034612	0.762876	815	10	-5.279	0.51465	0.69508	0.992274	12615	3	-5.279
SH3TC1	5	0.0087901	0.034642	0.762876	816	2	1.3915	0.32801	0.54384	0.982997	9946	3	1.3915
TBCB	5	0.0087914	0.034645	0.762876	817	5	-5.3223	0.99121	0.99117	0.99982	17800	0	-5.3223
DLC1	12	0.0088042	0.034697	0.762876	818	8	-5.2475	0.95106	0.95175	0.99982	16876	3	-5.2475
RASL10B	5	0.0088076	0.034702	0.762876	819	4	-4.9987	0.94417	0.94529	0.99982	16791	1	-4.9987
ARHGEF7	5	0.0088157	0.034736	0.762876	820	3	-4.6415	0.70275	0.82025	0.99982	14667	2	-4.6415
STOML1	5	0.008827	0.034782	0.762876	821	2	0.34082	0.78961	0.86416	0.99982	15392	1	0.34082
FAM212B	5	0.0088363	0.034821	0.762876	822	4	-7.2473	0.91423	0.92235	0.99982	16408	1	-7.2473
MEGF8	5	0.008867	0.034933	0.763004	823	4	-6.274	0.57649	0.73505	0.996705	13281	1	-6.274
CENPV	5	0.0088705	0.034945	0.763004	824	1	1.3393	0.38395	0.60438	0.982997	11062	3	1.3393
GAMT	5	0.0089252	0.035147	0.763004	825	4	-6.18	0.89557	0.9109	0.99982	16203	1	-6.18
AP3D1	5	0.0089336	0.035182	0.763004	826	3	-5.5529	0.62776	0.76893	0.99982	13843	2	-5.5529
TSPAN11	5	0.0089577	0.035264	0.763004	827	4	-5.7304	0.49227	0.68084	0.991364	12359	1	-5.7304
ZBTB47	5	0.0089799	0.035348	0.763004	828	2	1.755	0.33022	0.54623	0.982997	9984	3	1.755
KIR3DL2	4	0.0090029	0.035425	0.763004	829	4	-5.527	0.97855	0.97866	0.99982	17504	0	-5.527
CEP120	5	0.0090064	0.035438	0.763004	832	5	-6.9757	0.9889	0.98888	0.99982	17755	0	-6.9757
SYNJ2	5	0.0090064	0.035438	0.763004	830	4	-6.3986	0.28437	0.49503	0.980174	9091	1	-6.3986
ZNF625	5	0.0090064	0.035438	0.763004	831	4	-5.4834	0.32705	0.54276	0.982997	9925	1	-5.4834
CGREF1	14	0.0090337	0.03553	0.763004	833	7	-1.1273	0.30399	0.51708	0.981108	9486	7	-1.1273
MAPK10	5	0.0090339	0.03553	0.763004	834	5	-5.7017	0.99097	0.99093	0.99982	17799	0	-5.7017
TRPM5	5	0.0090346	0.035533	0.763004	835	2	1.2495	0.36201	0.58101	0.982997	10612	3	1.2495
NR3C2	5	0.0090405	0.035554	0.763004	836	3	-5.9703	0.07858	0.20629	0.958981	3858	2	-5.9703
KMT2B	5	0.0090518	0.035599	0.763004	837	4	-5.4681	0.020744	0.073887	0.89098	1491	1	-5.4681
CAPN12	5	0.0090538	0.035608	0.763004	838	3	-7.2403	0.66777	0.796	0.99982	14280	2	-7.2403
HNF4G	5	0.0090872	0.035722	0.763004	839	2	1.3361	0.26601	0.47401	0.978337	8713	3	1.3361
ETV4	5	0.0090894	0.035732	0.763004	840	3	-4.4059	0.41206	0.6308	0.984295	11539	2	-4.4059
NAV1	5	0.009108	0.035803	0.763004	841	4	-5.4317	0.95817	0.95868	0.99982	16966	0	-5.4317
DNAJC3	5	0.0091351	0.035898	0.763004	844	4	-6.3923	0.86685	0.89572	0.99982	15948	1	-6.3923
C2orf16	5	0.0091351	0.035898	0.763004	843	4	-7.1387	0.71365	0.8279	0.99982	14808	1	-7.1387
OSBPL1A	5	0.0091351	0.035898	0.763004	842	5	-6.3923	0.97717	0.97727	0.99982	17463	0	-6.3923
C20orf78	5	0.0091497	0.03596	0.763004	845	2	2.2681	0.22815	0.42967	0.97311	7949	3	2.2681
CNGB1	5	0.0091596	0.035992	0.763004	846	3	-7.2368	0.58647	0.74155	0.997584	13387	2	-7.2368
GLCCI1	5	0.0091904	0.036106	0.763004	847	4	-6.3522	0.94604	0.94697	0.99982	16812	1	-6.3522
INPP5B	5	0.0091987	0.036131	0.763004	848	4	-4.6085	0.77514	0.85922	0.99982	15319	1	-4.6085
C2	5	0.0091988	0.036131	0.763004	849	3	-6.825	0.61798	0.76247	0.99933	13739	2	-6.825
LAYN	5	0.009203	0.036143	0.763004	850	5	-6.7629	0.9908	0.99079	0.99982	17798	0	-6.7629
RPRM	5	0.0092218	0.036211	0.763004	851	2	3.0928	0.073933	0.19661	0.958981	3669	3	3.0928
ASS1	5	0.0092226	0.036213	0.763004	852	4	-4.549	0.79712	0.86686	0.99982	15437	1	-4.549
TUBB2B	3	0.0092423	0.036295	0.763004	853	2	-5.7663	0.77965	0.86074	0.99982	15338	1	-5.7663
PKP1	5	0.0092535	0.036336	0.763004	854	3	-5.2454	0.52705	0.70302	0.99367	12741	2	-5.2454
SLC25A34	5	0.0092606	0.036369	0.763004	855	3	-7.2333	0.59168	0.74505	0.998461	13438	2	-7.2333
NPPB	5	0.0092606	0.036369	0.763004	856	3	-5.4885	0.72946	0.83932	0.99982	14988	2	-5.4885
DPP10	5	0.0092606	0.036369	0.763004	857	3	-5.1029	0.62407	0.76648	0.99982	13803	2	-5.1029
FAM166B	5	0.0092661	0.036385	0.763004	858	4	-5.342	0.94441	0.9455	0.99982	16794	1	-5.342
DMKN	16	0.0092697	0.036394	0.763004	859	11	-4.9637	0.18122	0.37269	0.968311	6926	4	-4.9637
NUDT15	5	0.0093082	0.03655	0.763161	860	4	-5.7518	0.97072	0.97097	0.99982	17177	0	-5.7518
C17orf77	5	0.0093651	0.036764	0.763161	863	4	-7.2298	0.022478	0.078257	0.90341	1558	1	-7.2298
KTI12	5	0.0093651	0.036764	0.763161	861	5	-5.5741	0.98238	0.98242	0.99982	17597	0	-5.5741
C1orf123	5	0.0093651	0.036764	0.763161	862	5	-5.8561	0.97874	0.97886	0.99982	17506	0	-5.8561
ABCG2	5	0.0093894	0.036862	0.763161	864	4	-6.3796	0.29227	0.50401	0.980446	9255	1	-6.3796
EIF3G	5	0.009399	0.036891	0.763161	865	5	-4.6989	0.9906	0.9906	0.99982	17796	0	-4.6989
ANAPC13	3	0.0094122	0.036936	0.763161	866	3	-6.4358	0.99059	0.99059	0.99982	17795	0	-6.4358
DOCK2	5	0.0094176	0.036949	0.763161	867	3	-6.3344	0.19284	0.38715	0.971118	7176	1	-6.3344
IL1RAPL1	5	0.0094542	0.037082	0.763161	868	4	-5.3835	0.76549	0.856	0.99982	15264	1	-5.3835
SMIM2	5	0.0094817	0.03718	0.763161	869	4	-5.5358	0.94736	0.94817	0.99982	16835	1	-5.5358
PTPLAD1	5	0.0094849	0.037191	0.763161	871	5	-5.1016	0.99052	0.99053	0.99982	17793	0	-5.1016
DHRS9	5	0.0094849	0.037191	0.763161	870	5	-6.2672	0.99052	0.99053	0.99982	17794	0	-6.2672
SHISA9	5	0.0095128	0.037296	0.763161	872	2	2.5205	0.16094	0.34705	0.964711	6478	3	2.5205
SLC30A5	9	0.0095262	0.037346	0.763161	873	8	-4.355	0.99826	0.99825	0.99982	17965	0	-4.355
PCDHB16	5	0.0095265	0.037347	0.763161	875	4	-6.3732	0.69259	0.81307	0.99982	14554	1	-6.3732
ZNF592	5	0.0095265	0.037347	0.763161	874	4	-5.711	0.94815	0.94894	0.99982	16843	1	-5.711
PPM1F	5	0.009527	0.03735	0.763161	876	1	2.8551	0.041649	0.12505	0.955628	2353	4	2.8551
PSMD9	8	0.0095307	0.037363	0.763161	877	5	-5.1265	0.38474	0.60519	0.982997	11080	3	-5.1265
KRTAP19-8	3	0.0095447	0.037419	0.763161	878	2	-5.758	0.35939	0.57815	0.982997	10553	1	-5.758
EPHB3	5	0.0095504	0.037439	0.763161	879	3	-4.8594	0.32174	0.53692	0.982997	9826	2	-4.8594
ETNPPL	5	0.0095709	0.037512	0.763161	880	5	-5.0373	0.99043	0.99044	0.99982	17792	0	-5.0373
STK32C	5	0.0095817	0.037552	0.763161	881	1	3.1735	0.01567	0.058858	0.859859	1232	4	3.1735
HECW1	5	0.0095838	0.037559	0.763161	882	4	-4.3206	0.96466	0.96511	0.99982	17079	0	-4.3206
MSRA	5	0.0095849	0.037562	0.763161	883	4	-5.4732	0.49915	0.6852	0.991466	12437	1	-5.4732
BPTF	5	0.0096325	0.037743	0.763161	884	5	-6.2603	0.99037	0.99037	0.99982	17790	0	-6.2603
PITRM1	5	0.0096325	0.037743	0.763161	885	5	-4.479	0.99037	0.99037	0.99982	17789	0	-4.479
MEDAG	5	0.0096364	0.03776	0.763161	886	5	-5.4218	0.97889	0.97901	0.99982	17513	0	-5.4218
KIAA1644	5	0.0096439	0.037783	0.763161	887	3	-6.0151	0.54613	0.71533	0.995828	12931	2	-6.0151
LAMC2	5	0.0096526	0.037819	0.763161	888	4	-4.9692	0.86213	0.89348	0.99982	15909	1	-4.9692
HTR2A	5	0.0096679	0.037874	0.763161	889	4	-6.1169	0.29548	0.50761	0.980725	9314	1	-6.1169
ERMP1	5	0.0096911	0.037946	0.763161	890	3	-5.9871	0.59197	0.74525	0.99851	13441	2	-5.9871
NBEAL2	5	0.0097458	0.038128	0.763161	891	2	-0.14438	0.1118	0.27275	0.958981	5091	2	-0.14438
SCLY	5	0.0097516	0.038145	0.763161	892	4	-4.9808	0.27009	0.47872	0.979087	8801	1	-4.9808
KCNK5	5	0.0097532	0.038149	0.763161	893	4	-5.1051	0.36034	0.57923	0.982997	10580	1	-5.1051
UPF3B	5	0.0097785	0.038251	0.763161	896	5	-5.4341	0.99022	0.99022	0.99982	17787	0	-5.4341
MLX	5	0.0097785	0.038251	0.763161	894	5	-5.6915	0.99022	0.99022	0.99982	17786	0	-5.6915
ZNF569	5	0.0097785	0.038251	0.763161	895	5	-4.6364	0.99022	0.99022	0.99982	17788	0	-4.6364
HCAR3	4	0.0097811	0.038258	0.763161	897	3	-5.3827	0.91746	0.92455	0.99982	16436	0	-5.3827
CLDN9	5	0.0097919	0.038304	0.763161	898	3	-3.3312	0.26475	0.47256	0.978337	8691	2	-3.3312
CCL18	5	0.0098005	0.038336	0.763161	899	4	-5.378	0.54417	0.71408	0.995828	12912	1	-5.378
SYTL2	16	0.0098245	0.038407	0.763161	900	9	-4.3452	0.12898	0.3052	0.958981	5710	7	-4.3452
FGFBP3	5	0.0098253	0.03841	0.763161	901	3	-5.7242	0.44633	0.65219	0.990261	11859	2	-5.7242
OXNAD1	5	0.0098348	0.038444	0.763161	902	4	-5.5235	0.21516	0.4143	0.973017	7655	1	-5.5235
SETMAR	5	0.0098348	0.038444	0.763161	903	4	-6.3604	0.95896	0.95944	0.99982	16982	0	-6.3604
RRM2B	5	0.0098552	0.038537	0.763161	904	3	-2.6186	0.022965	0.079445	0.905615	1576	2	-2.6186
DENND3	5	0.0098598	0.038549	0.763161	905	3	-4.9145	0.28242	0.4929	0.980132	9055	2	-4.9145
PIGV	5	0.0098871	0.038639	0.763161	906	5	-4.3396	0.99011	0.99011	0.99982	17785	0	-4.3396
HAS3	5	0.009897	0.038681	0.763161	907	4	-5.6352	0.4968	0.68371	0.991364	12418	1	-5.6352
PENK	5	0.0099099	0.038724	0.763161	908	3	-5.5852	0.27082	0.47956	0.979087	8816	2	-5.5852
PRSS1	5	0.0099396	0.038831	0.763161	909	3	-7.212	0.93856	0.94041	0.99982	16713	1	-7.212
GTF2A1L	5	0.0099635	0.038921	0.763161	910	5	-5.9533	0.99004	0.99003	0.99982	17784	0	-5.9533
SART1	5	0.0099635	0.038921	0.763161	911	5	-5.0097	0.99004	0.99003	0.99982	17782	0	-5.0097
LSM11	5	0.0099635	0.038921	0.763161	912	5	-5.1356	0.99004	0.99003	0.99982	17783	0	-5.1356
APOPT1	5	0.0099635	0.038921	0.763161	913	5	-5.3842	0.99004	0.99003	0.99982	17781	0	-5.3842
COL4A4	5	0.0099638	0.038921	0.763161	914	3	-5.0175	0.49023	0.67951	0.991364	12331	2	-5.0175
TRIM63	5	0.0099646	0.038925	0.763161	915	1	1.1311	0.55533	0.72138	0.995828	13027	2	1.1311
SCG3	6	0.009976	0.038965	0.763161	916	6	-5.2908	0.99002	0.99002	0.99982	17780	0	-5.2908
CLUH	5	0.010014	0.039091	0.763161	917	4	-5.6869	0.91162	0.92069	0.99982	16369	1	-5.6869
FES	5	0.010019	0.039106	0.763161	918	2	1.7905	0.31879	0.53359	0.982997	9771	3	1.7905
ASB18	5	0.010045	0.039205	0.763161	919	3	-4.9145	0.91636	0.92378	0.99982	16427	1	-4.9145
FAM109B	5	0.010074	0.039306	0.763161	920	1	1.7168	0.093445	0.23686	0.958981	4432	4	1.7168
PSG1	4	0.010082	0.039342	0.763161	921	4	-6.8705	0.98992	0.98993	0.99982	17779	0	-6.8705
MTMR1	5	0.010095	0.039392	0.763161	922	4	-5.0234	0.65674	0.78853	0.99982	14156	1	-5.0234
MICALCL	5	0.010111	0.039442	0.763161	923	3	-5.4051	0.70664	0.82293	0.99982	14714	2	-5.4051
GPR22	5	0.010113	0.039445	0.763161	925	5	-6.1149	0.98989	0.9899	0.99982	17778	0	-6.1149
HNRNPH3	5	0.010113	0.039445	0.763161	924	5	-5.5289	0.98989	0.9899	0.99982	17776	0	-5.5289
PDE4B	5	0.010113	0.039445	0.763161	926	5	-5.3968	0.98989	0.9899	0.99982	17777	0	-5.3968
AMDHD1	5	0.010129	0.039504	0.763161	927	4	-4.1844	0.9417	0.94316	0.99982	16769	1	-4.1844
CCDC91	5	0.010134	0.03952	0.763161	928	3	-5.2374	0.53033	0.70513	0.994646	12767	1	-5.2374
STON1-GTF2A1L	4	0.010169	0.03965	0.763161	929	1	2.06	0.21705	0.41651	0.973017	7699	3	2.06
LHFPL4	5	0.010183	0.039695	0.763161	930	3	-4.1314	0.65545	0.78765	0.99982	14145	2	-4.1314
TK1	5	0.010184	0.039695	0.763161	931	5	-5.0058	0.98982	0.98982	0.99982	17775	0	-5.0058
WDR34	5	0.01019	0.039717	0.763161	932	2	2.3133	0.21505	0.41417	0.973017	7650	3	2.3133
HS6ST1	5	0.010229	0.039866	0.763161	933	4	-4.9075	0.88211	0.90346	0.99982	16081	1	-4.9075
RHOXF1	5	0.010236	0.039891	0.763161	934	4	-5.5174	0.9621	0.96259	0.99982	17041	0	-5.5174
ZDHHC13	5	0.010248	0.039932	0.763161	935	5	-5.2652	0.98975	0.98975	0.99982	17773	0	-5.2652
GALNTL5	5	0.010248	0.039932	0.763161	936	5	-5.819	0.98975	0.98975	0.99982	17774	0	-5.819
SERPINE1	5	0.010282	0.040067	0.763161	937	3	-6.7915	0.66901	0.79684	0.99982	14297	2	-6.7915
ABCB11	5	0.010309	0.040172	0.763161	938	5	-5.0406	0.98969	0.98969	0.99982	17772	0	-5.0406
ZADH2	5	0.010312	0.040178	0.763161	939	3	-5.3997	0.45449	0.65721	0.991248	11935	2	-5.3997
CTSC	8	0.010316	0.040193	0.763161	940	6	-5.2856	0.70708	0.82322	0.99982	14718	2	-5.2856
TLX1	5	0.010318	0.040201	0.763161	941	2	0.15521	0.70375	0.82094	0.99982	14684	2	0.15521
PNISR	5	0.01032	0.040206	0.763161	943	5	-4.3023	0.9762	0.97633	0.99982	17439	0	-4.3023
CBLL1	5	0.01032	0.040206	0.763161	942	4	-4.3807	0.38651	0.607	0.982997	11120	1	-4.3807
PAX8	5	0.010324	0.040213	0.763161	944	4	-5.2702	0.8902	0.90782	0.99982	16143	1	-5.2702
FAM161B	5	0.010324	0.040213	0.763161	945	4	-4.7358	0.96594	0.96635	0.99982	17102	0	-4.7358
TRIM45	5	0.01034	0.040276	0.763161	947	5	-4.1968	0.98966	0.98965	0.99982	17771	0	-4.1968
TSC22D3	13	0.01034	0.040274	0.763161	946	7	-5.3456	0.50236	0.68721	0.991466	12475	6	-5.3456
ZSCAN2	8	0.010346	0.040295	0.763161	948	3	1.1629	0.50221	0.68713	0.991466	12471	4	1.1629
PDCD6	9	0.010348	0.040298	0.763161	949	7	-5.7873	0.86377	0.89423	0.99982	15922	1	-5.7873
FBXO7	5	0.010361	0.04034	0.763161	951	4	-7.1977	0.93728	0.93933	0.99982	16694	1	-7.1977
FPGT-TNNI3K	5	0.010361	0.04034	0.763161	950	3	-6.181	0.33483	0.55135	0.982997	10077	2	-6.181
ITPR3	5	0.010394	0.040472	0.763161	952	2	2.996	0.084977	0.21965	0.958981	4090	3	2.996
COL25A1	5	0.010402	0.0405	0.763161	953	3	-5.9955	0.44393	0.65065	0.989325	11844	2	-5.9955
ZNF439	4	0.010428	0.040592	0.763161	954	4	-5.2163	0.98957	0.98957	0.99982	17769	0	-5.2163
CC2D2B	5	0.010433	0.040608	0.763161	955	5	-4.571	0.98957	0.98956	0.99982	17767	0	-4.571
CERS2	5	0.010433	0.040608	0.763161	956	5	-4.9764	0.98957	0.98956	0.99982	17768	0	-4.9764
CHCHD7	9	0.010449	0.040664	0.763161	957	8	-3.7922	0.91754	0.92461	0.99982	16439	1	-3.7922
KLHL36	5	0.010457	0.040693	0.763161	958	1	2.0411	0.11957	0.28764	0.958981	5359	4	2.0411
KRT32	5	0.01047	0.040742	0.763161	960	4	-5.8357	0.079193	0.2076	0.958981	3882	1	-5.8357
CEACAM7	5	0.01047	0.040742	0.763161	959	5	-6.4479	0.97765	0.97777	0.99982	17470	0	-6.4479
SIRPB2	5	0.010494	0.040832	0.763161	962	3	-4.479	0.70009	0.81838	0.99982	14637	1	-4.479
SALL4	5	0.010494	0.040832	0.763161	961	3	-4.3466	0.9558	0.95636	0.99982	16940	0	-4.3466
AMELX	6	0.010504	0.040865	0.763161	963	2	2.5487	0.13587	0.31478	0.958981	5901	4	2.5487
ARRDC4	5	0.010506	0.040875	0.763161	964	5	-6.0283	0.98949	0.9895	0.99982	17766	0	-6.0283
EPSTI1	5	0.010511	0.040893	0.763161	965	1	2.0265	0.021898	0.076766	0.89946	1537	4	2.0265
HSD11B1L	5	0.010566	0.041094	0.763831	966	3	-4.9932	0.61585	0.76108	0.99933	13714	2	-4.9932
OLA1	5	0.010578	0.041141	0.763831	969	5	-5.6071	0.98942	0.98942	0.99982	17765	0	-5.6071
FZD7	5	0.010578	0.041141	0.763831	967	2	-0.45127	0.91298	0.92154	0.99982	16388	1	-0.45127
TTC19	5	0.010578	0.041141	0.763831	968	5	-4.8717	0.98942	0.98942	0.99982	17763	0	-4.8717
CNGA1	5	0.010578	0.041141	0.763831	970	5	-5.3193	0.98942	0.98942	0.99982	17764	0	-5.3193
DDX31	5	0.010611	0.041267	0.76428	972	3	-4.8604	0.45092	0.65503	0.991134	11902	2	-4.8604
ARG2	5	0.010611	0.041267	0.76428	971	4	-6.1381	0.62581	0.76761	0.99982	13823	1	-6.1381
ALDH3B2	5	0.010621	0.041309	0.76428	973	2	1.4169	0.37502	0.59484	0.982997	10871	3	1.4169
FCRLB	5	0.01064	0.041378	0.76428	975	4	-6.3278	0.68901	0.8106	0.99982	14516	1	-6.3278
VPS37C	5	0.01064	0.041378	0.76428	974	4	-6.3278	0.94549	0.94648	0.99982	16807	1	-6.3278
GSR	5	0.010668	0.041484	0.765465	976	3	-6.6086	0.27993	0.49011	0.980095	9002	2	-6.6086
NFXL1	5	0.01068	0.041535	0.765614	977	3	-5.3916	0.60571	0.75445	0.99933	13582	2	-5.3916
CDK5RAP3	5	0.010741	0.041758	0.766918	978	4	-5.0715	0.30125	0.51406	0.981108	9428	1	-5.0715
IRF5	5	0.010749	0.041789	0.766918	980	4	-5.0502	0.92953	0.93317	0.99982	16590	1	-5.0502
FBXO3	5	0.010749	0.041789	0.766918	979	4	-7.1868	0.90598	0.91718	0.99982	16294	1	-7.1868
TBC1D17	5	0.010756	0.041818	0.766918	981	2	1.3771	0.21818	0.41781	0.973017	7732	3	1.3771
ZDHHC21	5	0.010757	0.041819	0.766918	982	5	-5.3456	0.98924	0.98925	0.99982	17762	0	-5.3456
RABIF	5	0.010785	0.041933	0.767523	983	1	1.213	0.4033	0.62461	0.983603	11428	3	1.213
ERC1	5	0.010786	0.041937	0.767523	984	2	1.8528	0.3093	0.523	0.981442	9594	3	1.8528
LMBR1	5	0.010837	0.04213	0.770076	985	3	-3.0609	0.91578	0.92339	0.99982	16420	1	-3.0609
SDC1	5	0.010868	0.042237	0.770076	986	2	1.5237	0.36005	0.57888	0.982997	10574	3	1.5237
ATAD3C	5	0.010868	0.042237	0.770076	987	2	1.4269	0.024705	0.083803	0.909261	1659	3	1.4269
MIF	5	0.010894	0.042327	0.770076	988	2	1.3679	0.38716	0.60771	0.983055	11132	3	1.3679
F13A1	5	0.010894	0.042327	0.770076	989	3	-6.6878	0.25632	0.46294	0.977727	8522	2	-6.6878
CITED1	5	0.010922	0.042419	0.770076	990	5	-6.2394	0.98908	0.98907	0.99982	17760	0	-6.2394
KIFC2	5	0.010922	0.042419	0.770076	992	5	-4.6185	0.98908	0.98907	0.99982	17761	0	-4.6185
KIAA1279	5	0.010922	0.042419	0.770076	991	5	-6.2533	0.98908	0.98907	0.99982	17759	0	-6.2533
CA12	5	0.010935	0.042464	0.770119	993	4	-5.9113	0.81193	0.87241	0.99982	15544	1	-5.9113
CPQ	5	0.010963	0.042552	0.770938	994	3	-5.7906	0.33249	0.54871	0.982997	10024	2	-5.7906
LPCAT3	5	0.01099	0.042653	0.771596	995	5	-5.5517	0.98901	0.98901	0.99982	17757	0	-5.5517
IMMP2L	5	0.010997	0.042674	0.771596	996	4	-4.7511	0.75863	0.85382	0.99982	15230	1	-4.7511
WISP2	5	0.011058	0.042899	0.773391	997	3	-3.6222	0.74865	0.85063	0.99982	15172	1	-3.6222
MFI2	5	0.011079	0.042977	0.773391	998	3	-4.8284	0.35001	0.56795	0.982997	10397	2	-4.8284
LIF	7	0.011096	0.043038	0.773391	999	4	-4.3364	0.36998	0.58938	0.982997	10758	3	-4.3364
DNAJA4	5	0.011097	0.04304	0.773391	1000	5	-5.1205	0.9889	0.98888	0.99982	17754	0	-5.1205
C22orf42	5	0.011097	0.04304	0.773391	1001	5	-4.2475	0.9889	0.98888	0.99982	17753	0	-4.2475
DLGAP4	5	0.01114	0.043206	0.773391	1002	2	2.7248	0.12094	0.29023	0.958981	5411	3	2.7248
SLC25A28	5	0.011222	0.043486	0.773391	1003	4	-5.1821	0.50775	0.69062	0.9916	12542	1	-5.1821
AADAC	5	0.011225	0.043506	0.773391	1004	5	-5.6393	0.98877	0.98876	0.99982	17752	0	-5.6393
C8orf31	5	0.01125	0.043573	0.773391	1005	3	-6.4296	0.036349	0.11254	0.948896	2131	2	-6.4296
ACVR1C	5	0.011261	0.04361	0.773391	1006	4	-4.8763	0.60247	0.75223	0.99933	13552	1	-4.8763
CDKN1C	5	0.011267	0.043638	0.773391	1007	2	1.3946	0.37778	0.59776	0.982997	10931	3	1.3946
GGT7	5	0.011301	0.043752	0.773391	1008	3	-7.1722	0.43513	0.64512	0.987611	11763	2	-7.1722
ACSM2B	4	0.011304	0.043763	0.773391	1010	2	-2.4216	0.57127	0.73164	0.996671	13217	2	-2.4216
PLIN3	5	0.011304	0.043763	0.773391	1009	1	2.5501	0.055082	0.15558	0.956206	2914	4	2.5501
MUL1	5	0.011311	0.043791	0.773391	1011	5	-6.5701	0.98869	0.98868	0.99982	17750	0	-6.5701
CHAF1A	5	0.011311	0.043791	0.773391	1012	5	-4.7975	0.98869	0.98868	0.99982	17751	0	-4.7975
TRIM7	14	0.011316	0.043807	0.773391	1013	7	-2.3918	0.35622	0.5747	0.982997	10495	6	-2.3918
FOXA2	5	0.011326	0.043841	0.773391	1014	2	0.20575	0.49304	0.68131	0.991364	12367	2	0.20575
DLAT	5	0.011335	0.043861	0.773391	1015	5	-6.2969	0.98238	0.98242	0.99982	17598	0	-6.2969
RPE	9	0.011357	0.043933	0.773391	1016	8	-3.4483	0.35559	0.57403	0.982997	10485	1	-3.4483
ENTPD3	5	0.011385	0.044032	0.773391	1017	2	2.1999	0.24068	0.4446	0.973457	8222	3	2.1999
OTUB2	5	0.01144	0.044252	0.773391	1018	4	-4.7383	0.94677	0.94762	0.99982	16823	1	-4.7383
DCTN3	6	0.011446	0.044278	0.773391	1019	6	-5.5115	0.98855	0.98853	0.99982	17749	0	-5.5115
HIST1H3F	5	0.011454	0.044306	0.773391	1020	4	-4.9772	0.96426	0.96472	0.99982	17069	0	-4.9772
TMBIM4	5	0.011456	0.04432	0.773391	1021	4	-5.4986	0.49361	0.68169	0.991364	12376	1	-5.4986
ZNF580	5	0.011456	0.04432	0.773391	1023	3	-7.1685	0.63441	0.77333	0.99982	13923	2	-7.1685
TRIM24	5	0.011456	0.04432	0.773391	1022	4	-7.1685	0.91969	0.9261	0.99982	16469	1	-7.1685
AK2	5	0.011485	0.044429	0.773391	1027	5	-4.455	0.98851	0.9885	0.99982	17745	0	-4.455
SLC17A1	5	0.011485	0.044429	0.773391	1024	5	-7.089	0.98851	0.9885	0.99982	17746	0	-7.089
CD244	5	0.011485	0.044429	0.773391	1026	5	-4.7192	0.98851	0.9885	0.99982	17748	0	-4.7192
GOLGA7	5	0.011485	0.044429	0.773391	1025	5	-5.7518	0.98851	0.9885	0.99982	17747	0	-5.7518
IRF2BPL	5	0.011522	0.044558	0.773391	1028	1	2.0685	0.26082	0.46811	0.977934	8618	3	2.0685
SLAIN1	7	0.011537	0.044607	0.773391	1029	4	-6.8934	0.47223	0.66823	0.991292	12127	3	-6.8934
IGLL1	5	0.011541	0.044621	0.773391	1030	2	1.5702	0.18879	0.38202	0.971118	7078	3	1.5702
KLHDC1	5	0.011563	0.0447	0.773391	1031	4	-4.8194	0.94091	0.94245	0.99982	16759	1	-4.8194
RND3	5	0.011582	0.044767	0.773391	1032	5	-6.274	0.98842	0.98841	0.99982	17744	0	-6.274
HNRNPUL1	5	0.011599	0.044838	0.773391	1033	5	-4.8329	0.9884	0.98839	0.99982	17743	0	-4.8329
SBF1	5	0.011611	0.044885	0.773391	1034	3	-5.8337	0.71966	0.83227	0.99982	14870	2	-5.8337
EPHA5	5	0.011611	0.044885	0.773391	1035	3	-7.1648	0.72347	0.83501	0.99982	14914	2	-7.1648
DNAJC4	5	0.011622	0.044923	0.773391	1037	4	-5.2554	0.84652	0.88644	0.99982	15790	1	-5.2554
HOXA4	5	0.011622	0.044921	0.773391	1036	3	-3.6979	0.51068	0.69252	0.991951	12571	2	-3.6979
TKTL1	5	0.011659	0.045053	0.773391	1038	1	3.4614	0.034737	0.10867	0.948896	2061	4	3.4614
RGS5	9	0.011663	0.045071	0.773391	1039	8	-5.0582	0.99246	0.99243	0.99982	17835	1	-5.0582
SNTA1	5	0.011674	0.04511	0.773391	1040	4	-3.6628	0.24101	0.44499	0.973457	8230	1	-3.6628
KCNH2	5	0.011694	0.045186	0.773391	1041	3	-4.8172	0.77335	0.85861	0.99982	15309	1	-4.8172
RAB3GAP2	5	0.011697	0.045193	0.773391	1044	4	-6.5132	0.1644	0.35144	0.965429	6549	1	-6.5132
SLC35F5	5	0.011697	0.045193	0.773391	1042	4	-6.3923	0.33624	0.55288	0.982997	10097	1	-6.3923
SCN1A	5	0.011697	0.045193	0.773391	1043	4	-6.2808	0.20466	0.40165	0.972443	7430	1	-6.2808
TRAPPC6B	5	0.011699	0.045206	0.773391	1048	5	-5.5058	0.9883	0.98829	0.99982	17739	0	-5.5058
SDCBP	5	0.011699	0.045206	0.773391	1045	5	-5.7119	0.9883	0.98829	0.99982	17737	0	-5.7119
EFNA3	5	0.011699	0.045206	0.773391	1046	5	-4.6907	0.9883	0.98829	0.99982	17742	0	-4.6907
ANTXR1	5	0.011699	0.045206	0.773391	1047	5	-5.9955	0.9883	0.98829	0.99982	17740	0	-5.9955
S100A10	5	0.011699	0.045206	0.773391	1049	5	-5.7616	0.9883	0.98829	0.99982	17738	0	-5.7616
FAM163B	5	0.011713	0.04526	0.773391	1050	2	2.1282	0.25777	0.46464	0.977727	8556	3	2.1282
PREX1	5	0.01174	0.045366	0.773391	1051	3	-3.3481	0.49008	0.67942	0.991364	12327	2	-3.3481
SLC22A18	5	0.011765	0.045458	0.773391	1055	3	-4.8471	0.95112	0.95181	0.99982	16877	0	-4.8471
SLC4A11	5	0.011765	0.045458	0.773391	1054	2	2.2125	0.25395	0.46018	0.977648	8476	3	2.2125
FUOM	5	0.011765	0.045458	0.773391	1052	2	0.38642	0.41624	0.63341	0.984295	11584	2	0.38642
UNC80	5	0.011765	0.045458	0.773391	1053	3	-4.2285	0.21789	0.4175	0.973017	7724	2	-4.2285
SGCE	5	0.011779	0.045501	0.773391	1056	4	-6.3145	0.34669	0.56442	0.982997	10300	1	-6.3145
ARL11	5	0.011803	0.045586	0.773391	1057	5	-4.6685	0.9882	0.98817	0.99982	17735	0	-4.6685
SDS	5	0.011816	0.04563	0.773391	1058	3	-4.8149	0.52315	0.70055	0.993174	12699	2	-4.8149
RNF111	5	0.011818	0.045638	0.773391	1060	3	-5.9741	0.35706	0.57565	0.982997	10506	2	-5.9741
RGCC	5	0.011818	0.045638	0.773391	1059	3	-5.9741	0.41987	0.63563	0.98542	11616	2	-5.9741
ARRB2	5	0.01189	0.045874	0.773391	1061	5	-5.4758	0.98811	0.98808	0.99982	17732	0	-5.4758
PIK3AP1	5	0.011912	0.045976	0.773391	1063	4	-6.274	0.93272	0.93563	0.99982	16630	1	-6.274
UNC5B	5	0.011912	0.045976	0.773391	1064	4	-4.5225	0.92391	0.929	0.99982	16515	1	-4.5225
KCTD20	5	0.011912	0.045976	0.773391	1062	4	-5.729	0.32174	0.53691	0.982997	9825	1	-5.729
ZNF704	5	0.011935	0.046059	0.773391	1067	2	2.0002	0.26043	0.46767	0.977934	8609	3	2.0002
KIT	5	0.011935	0.046059	0.773391	1068	4	-5.9723	0.96053	0.96099	0.99982	17018	0	-5.9723
GLIS2	5	0.011935	0.046059	0.773391	1066	3	-4.8528	0.074032	0.19684	0.958981	3671	2	-4.8528
FAM71B	5	0.011935	0.046059	0.773391	1065	5	-5.367	0.97969	0.9798	0.99982	17540	0	-5.367
HS3ST6	5	0.011986	0.046242	0.773391	1069	1	1.356	0.054578	0.15449	0.956206	2891	3	1.356
MYO5A	5	0.012041	0.046434	0.773391	1070	1	1.6709	0.10398	0.25767	0.958981	4829	4	1.6709
NKRF	5	0.012071	0.046545	0.773391	1071	4	-6.2672	0.46757	0.66532	0.991292	12079	1	-6.2672
MAP3K3	5	0.012095	0.046633	0.773391	1072	3	-5.4604	0.56152	0.72541	0.995828	13110	2	-5.4604
NPHP1	5	0.012098	0.04664	0.773391	1073	5	-4.1009	0.9879	0.98787	0.99982	17731	0	-4.1009
ARID4B	5	0.012098	0.04664	0.773391	1074	5	-5.0097	0.9879	0.98787	0.99982	17730	0	-5.0097
TBX19	5	0.012109	0.046678	0.773391	1075	3	-4.3496	0.1441	0.3254	0.959037	6107	2	-4.3496
GIGYF1	5	0.012135	0.046765	0.773391	1076	4	-5.7045	0.96043	0.96089	0.99982	17015	0	-5.7045
PLEK2	5	0.012135	0.046765	0.773391	1078	3	-5.4211	0.30299	0.51598	0.981108	9465	2	-5.4211
LNX1	5	0.012135	0.046765	0.773391	1077	4	-5.5036	0.07205	0.19261	0.958981	3599	1	-5.5036
LHFP	5	0.01215	0.046816	0.773391	1079	1	2.1083	0.1122	0.27354	0.958981	5108	4	2.1083
C21orf58	5	0.012155	0.046832	0.773391	1080	3	-6.5589	0.95204	0.9527	0.99982	16889	0	-6.5589
ZNF563	5	0.012174	0.046899	0.773391	1081	5	-4.9424	0.98783	0.98779	0.99982	17729	0	-4.9424
LRRCC1	5	0.012192	0.04696	0.773391	1083	4	-5.0582	0.94684	0.94769	0.99982	16824	1	-5.0582
NANOS1	5	0.012192	0.04696	0.773391	1082	3	-4.4971	0.31755	0.53224	0.982743	9751	2	-4.4971
CST11	5	0.012198	0.046978	0.773391	1084	5	-6.7082	0.9878	0.98777	0.99982	17728	0	-6.7082
KCNK17	5	0.012204	0.046997	0.773391	1085	1	2.4012	0.10543	0.26056	0.958981	4881	4	2.4012
SFI1	5	0.012212	0.04702	0.773391	1086	4	-5.3615	0.42513	0.63893	0.986115	11665	1	-5.3615
SPNS1	5	0.012219	0.04704	0.773391	1087	5	-6.933	0.98778	0.98775	0.99982	17727	0	-6.933
CCDC121	5	0.012249	0.047142	0.773391	1088	5	-6.3923	0.97926	0.97937	0.99982	17518	0	-6.3923
LRRC59	5	0.012249	0.047142	0.773391	1090	4	-6.2603	0.77633	0.85963	0.99982	15325	1	-6.2603
CD1A	5	0.012249	0.047142	0.773391	1091	4	-6.4898	0.85416	0.88982	0.99982	15839	1	-6.4898
BATF3	5	0.012249	0.047142	0.773391	1089	4	-6.5756	0.63456	0.77344	0.99982	13927	1	-6.5756
LY6D	5	0.012259	0.047177	0.773391	1092	2	2.2553	0.22414	0.42486	0.97311	7855	3	2.2553
MFAP5	5	0.012282	0.04726	0.773391	1093	3	-4.5543	0.62931	0.76992	0.99982	13866	2	-4.5543
MRGPRX3	5	0.012282	0.04726	0.773391	1094	4	-7.1462	0.43654	0.64601	0.988071	11774	1	-7.1462
LIN28B	5	0.012297	0.047319	0.773391	1095	5	-4.8164	0.9877	0.98767	0.99982	17726	0	-4.8164
PCNT	5	0.012337	0.047473	0.773391	1097	3	-5.3587	0.36069	0.57959	0.982997	10590	2	-5.3587
AKAP8L	5	0.012337	0.047473	0.773391	1096	3	-5.3306	0.13865	0.31838	0.958981	5970	2	-5.3306
MTR	5	0.012381	0.047616	0.773391	1098	5	-4.9446	0.98762	0.98759	0.99982	17725	0	-4.9446
C10orf76	5	0.012398	0.047669	0.773391	1099	5	-4.9549	0.9876	0.98757	0.99982	17724	0	-4.9549
MOCS2	9	0.012398	0.04767	0.773391	1100	8	-3.5423	0.98814	0.98811	0.99982	17733	1	-3.5423
HOXB3	5	0.012416	0.047728	0.773391	1102	4	-6.2533	0.56026	0.72457	0.995828	13091	1	-6.2533
ADD3	5	0.012416	0.047728	0.773391	1101	4	-4.7468	0.92404	0.9291	0.99982	16516	1	-4.7468
TRMT44	5	0.012423	0.04775	0.773391	1103	2	0.32981	0.89238	0.9091	0.99982	16173	1	0.32981
CABP1	9	0.01244	0.047818	0.773391	1104	4	-0.06907	0.60123	0.75141	0.99933	13534	3	-0.06907
DAAM2	5	0.012449	0.047855	0.773391	1108	3	-5.6781	0.33937	0.55632	0.982997	10152	2	-5.6781
TMEM57	5	0.012449	0.047855	0.773391	1110	3	-7.1425	0.21816	0.41779	0.973017	7731	2	-7.1425
CUL7	5	0.012449	0.047855	0.773391	1105	3	-4.9069	0.30084	0.51359	0.981108	9421	2	-4.9069
LHX3	5	0.012449	0.047855	0.773391	1107	3	-5.7389	0.51378	0.69449	0.991978	12605	2	-5.7389
FAP	5	0.012449	0.047855	0.773391	1106	4	-7.1425	0.57724	0.73552	0.99672	13287	1	-7.1425
PRR14	5	0.012449	0.047855	0.773391	1109	3	-5.2542	0.70041	0.81861	0.99982	14642	2	-5.2542
GNRH1	5	0.012482	0.047969	0.773391	1111	4	-5.3353	0.95988	0.96036	0.99982	17005	0	-5.3353
IREB2	5	0.012493	0.047995	0.773391	1112	4	-4.7082	0.8791	0.9019	0.99982	16049	1	-4.7082
MRPS21	5	0.012504	0.048033	0.773391	1113	5	-4.6784	0.9875	0.98747	0.99982	17723	0	-4.6784
TMEM50B	5	0.012504	0.048033	0.773391	1114	5	-4.9424	0.9875	0.98747	0.99982	17719	0	-4.9424
PRPF18	5	0.012504	0.048033	0.773391	1116	5	-4.571	0.9875	0.98747	0.99982	17720	0	-4.571
SLC26A3	5	0.012504	0.048033	0.773391	1115	5	-5.5403	0.9875	0.98747	0.99982	17721	0	-5.5403
FAM169B	5	0.012532	0.04813	0.773391	1117	3	-3.4483	0.32769	0.54349	0.982997	9937	1	-3.4483
PLEKHD1	5	0.012536	0.048145	0.773391	1119	3	-2.596	0.27766	0.48744	0.979865	8957	2	-2.596
EEA1	5	0.012536	0.048145	0.773391	1118	3	-2.9	0.46239	0.66203	0.991292	12026	1	-2.9
SLC45A4	5	0.012576	0.048285	0.773391	1120	3	-4.2214	0.94609	0.94701	0.99982	16813	1	-4.2214
PC	5	0.012584	0.048313	0.773391	1123	4	-6.3859	0.24454	0.44911	0.974697	8298	1	-6.3859
CA11	5	0.012584	0.048313	0.773391	1124	4	-6.2464	0.92218	0.92779	0.99982	16494	1	-6.2464
MYH7B	5	0.012584	0.048313	0.773391	1122	4	-5.6781	0.56834	0.72974	0.996411	13186	1	-5.6781
STARD6	5	0.012584	0.048309	0.773391	1121	5	-4.7783	0.98742	0.98738	0.99982	17718	0	-4.7783
SULT1B1	5	0.012584	0.048313	0.773391	1125	4	-6.2464	0.72203	0.83399	0.99982	14901	1	-6.2464
WDR4	5	0.012616	0.048432	0.773598	1127	3	-3.3544	0.55855	0.72349	0.995828	13071	2	-3.3544
HES5	5	0.012616	0.048432	0.773598	1126	2	1.8662	0.28697	0.49799	0.980446	9140	3	1.8662
FCER1G	5	0.012624	0.048455	0.773598	1128	5	-4.2811	0.98738	0.98733	0.99982	17717	0	-4.2811
FOXO1	5	0.012659	0.048589	0.774385	1129	2	1.3081	0.3945	0.61542	0.983332	11266	3	1.3081
NANOS3	5	0.012675	0.048644	0.774385	1130	4	-5.3532	0.86876	0.89664	0.99982	15964	1	-5.3532
ASL	5	0.012689	0.0487	0.774385	1131	3	-5.0023	0.14639	0.32835	0.959037	6154	2	-5.0023
AGR3	5	0.012719	0.048804	0.774385	1132	5	-5.4218	0.98728	0.98723	0.99982	17714	0	-5.4218
USP14	5	0.012719	0.048804	0.774385	1133	5	-5.5852	0.98728	0.98723	0.99982	17715	0	-5.5852
ZNRF4	5	0.012736	0.048858	0.774385	1134	2	0.86297	0.62929	0.76991	0.99982	13864	2	0.86297
SPG20	5	0.012767	0.048972	0.774385	1135	4	-6.2394	0.96181	0.96227	0.99982	17038	0	-6.2394
DTD1	5	0.012767	0.048972	0.774385	1136	4	-6.2394	0.82046	0.87568	0.99982	15598	1	-6.2394
ZNF329	5	0.012768	0.048977	0.774385	1137	3	-7.135	0.16384	0.35073	0.965429	6538	2	-7.135
GLP2R	5	0.012768	0.048977	0.774385	1139	4	-5.3456	0.76331	0.85528	0.99982	15255	1	-5.3456
FXYD7	5	0.012768	0.048977	0.774385	1138	4	-5.3615	0.86834	0.89644	0.99982	15960	1	-5.3615
KDM6A	5	0.012812	0.049132	0.774842	1140	4	-5.3862	0.91964	0.92607	0.99982	16467	1	-5.3862
BFSP2	5	0.012849	0.049251	0.774842	1141	2	1.3585	0.2189	0.41867	0.973043	7744	3	1.3585
CTSE	5	0.012856	0.04928	0.774842	1142	4	-5.4131	0.57862	0.73642	0.99672	13300	1	-5.4131
OPN4	5	0.012856	0.04928	0.774842	1143	4	-6.614	0.85931	0.89219	0.99982	15888	1	-6.614
DTNA	15	0.012903	0.049438	0.774842	1144	7	2.1841	0.12219	0.29252	0.958981	5464	8	2.1841
TMEM248	5	0.012905	0.049446	0.774842	1145	4	-7.1312	0.86582	0.89521	0.99982	15941	1	-7.1312
IQGAP2	5	0.012905	0.049446	0.774842	1146	3	-4.5049	0.33877	0.55567	0.982997	10140	2	-4.5049
DRD5	5	0.012908	0.049455	0.774842	1148	3	-4.0697	0.72672	0.83735	0.99982	14958	1	-4.0697
PLCG2	5	0.012908	0.049455	0.774842	1147	4	-6.4898	0.94793	0.94872	0.99982	16840	1	-6.4898
TM7SF2	5	0.012963	0.049626	0.774842	1149	3	-5.9522	0.24206	0.44617	0.973721	8252	2	-5.9522
SREK1	5	0.012979	0.049684	0.774842	1152	5	-5.4341	0.98702	0.98695	0.99982	17710	0	-5.4341
KIAA0586	5	0.012979	0.049684	0.774842	1154	5	-5.491	0.98702	0.98695	0.99982	17713	0	-5.491
ZNF596	5	0.012979	0.049684	0.774842	1153	5	-4.5667	0.98702	0.98695	0.99982	17711	0	-4.5667
UGDH	5	0.012979	0.049684	0.774842	1150	5	-5.8922	0.98702	0.98695	0.99982	17712	0	-5.8922
YEATS4	5	0.012979	0.049684	0.774842	1151	5	-4.4307	0.98702	0.98695	0.99982	17708	0	-4.4307
LLGL1	5	0.012996	0.049737	0.774842	1155	3	-4.7944	0.7082	0.824	0.99982	14735	2	-4.7944
SIN3B	5	0.012996	0.049737	0.774842	1156	3	-5.6179	0.049138	0.14229	0.956206	2667	2	-5.6179
MTHFR	5	0.013011	0.04979	0.774994	1157	3	-4.907	0.69229	0.81287	0.99982	14550	2	-4.907
SP2	5	0.013077	0.050031	0.776351	1158	3	-3.5423	0.36089	0.57982	0.982997	10593	2	-3.5423
CYSTM1	5	0.013124	0.050194	0.776351	1160	4	-6.3539	0.92147	0.92731	0.99982	16485	1	-6.3539
AASS	5	0.013124	0.050194	0.776351	1159	4	-6.2253	0.78412	0.86223	0.99982	15359	1	-6.2253
LMO2	5	0.013132	0.050224	0.776351	1161	2	2.1016	0.17756	0.36799	0.967832	6845	3	2.1016
CPT1C	5	0.013142	0.050262	0.776351	1162	3	-4.4833	0.60497	0.75394	0.99933	13575	2	-4.4833
PDE1A	5	0.013176	0.050391	0.776351	1164	5	-5.3968	0.98682	0.98675	0.99982	17706	0	-5.3968
DEFB129	5	0.013176	0.050391	0.776351	1163	5	-4.7392	0.98682	0.98675	0.99982	17707	0	-4.7392
EDNRB	5	0.013195	0.050449	0.776351	1165	3	-4.8594	0.70159	0.81943	0.99982	14654	2	-4.8594
RS1	5	0.013196	0.050456	0.776351	1166	4	-4.7311	0.85725	0.89125	0.99982	15869	1	-4.7311
DYNLRB2	5	0.013233	0.05059	0.776351	1167	3	-5.9449	0.82712	0.87826	0.99982	15654	1	-5.9449
ZNF324	5	0.013279	0.050771	0.776351	1168	4	-6.1381	0.81206	0.87245	0.99982	15547	1	-6.1381
ZNF518B	5	0.013279	0.050771	0.776351	1171	4	-4.6352	0.67331	0.79975	0.99982	14340	1	-4.6352
SLITRK6	5	0.013279	0.050771	0.776351	1170	4	-4.8484	0.67956	0.80407	0.99982	14401	1	-4.8484
STAMBP	5	0.013279	0.050772	0.776351	1172	5	-4.6139	0.98672	0.98664	0.99982	17705	0	-4.6139
STX10	5	0.013279	0.050771	0.776351	1169	4	-7.1236	0.87459	0.89954	0.99982	16015	1	-7.1236
CDH19	5	0.013291	0.05081	0.776351	1173	5	-4.7039	0.98671	0.98664	0.99982	17704	0	-4.7039
DENND1A	5	0.013296	0.050822	0.776351	1174	3	-5.0367	0.6202	0.76394	0.99982	13757	1	-5.0367
HPS5	5	0.013303	0.050842	0.776351	1175	5	-5.6812	0.9867	0.98663	0.99982	17703	0	-5.6812
CASP9	8	0.013312	0.05087	0.776351	1176	5	-4.9489	0.72375	0.83521	0.99982	14918	3	-4.9489
KCNC3	5	0.013374	0.051099	0.776351	1177	2	2.2215	0.23765	0.44103	0.973344	8157	3	2.2215
APIP	5	0.013383	0.051131	0.776351	1178	5	-4.5952	0.98662	0.98656	0.99982	17702	0	-4.5952
TGFBR3	5	0.013383	0.051131	0.776351	1179	5	-5.1177	0.98662	0.98656	0.99982	17700	0	-5.1177
OSTF1	5	0.013383	0.051131	0.776351	1180	5	-4.479	0.98662	0.98656	0.99982	17699	0	-4.479
B9D2	5	0.013387	0.051144	0.776351	1181	4	-5.1397	0.91702	0.92426	0.99982	16432	1	-5.1397
TCP11	5	0.013405	0.051196	0.776351	1182	4	-5.5741	0.9367	0.93887	0.99982	16687	1	-5.5741
MTUS2	10	0.013443	0.051324	0.776351	1183	6	-6.4528	0.68766	0.80968	0.99982	14497	4	-6.4528
CD209	7	0.013455	0.051375	0.776351	1184	4	-5.3193	0.362	0.58099	0.982997	10611	3	-5.3193
PCDHGA12	5	0.013457	0.051385	0.776351	1185	3	-5.6029	0.18921	0.38256	0.971118	7085	1	-5.6029
DUSP3	5	0.013457	0.051385	0.776351	1186	3	-7.1198	0.71769	0.83086	0.99982	14850	2	-7.1198
STRA8	5	0.013487	0.051481	0.776351	1187	4	-6.6514	0.40215	0.62341	0.983603	11403	1	-6.6514
LTA4H	5	0.013487	0.051481	0.776351	1188	4	-6.211	0.38833	0.60894	0.983332	11147	1	-6.211
C11orf85	5	0.013487	0.051481	0.776351	1190	5	-6.211	0.97457	0.97473	0.99982	17393	0	-6.211
TGOLN2	5	0.013487	0.051481	0.776351	1189	4	-6.211	0.95161	0.95228	0.99982	16882	0	-6.211
RARRES2	5	0.013514	0.05157	0.776351	1193	3	-4.7875	0.67261	0.79928	0.99982	14335	2	-4.7875
MOAP1	5	0.013514	0.05157	0.776351	1191	3	-5.0511	0.34	0.55704	0.982997	10162	2	-5.0511
MINK1	5	0.013514	0.05157	0.776351	1192	4	-5.5553	0.8564	0.89085	0.99982	15861	1	-5.5553
TBC1D4	5	0.013527	0.051608	0.776351	1194	2	0.82843	0.34778	0.5656	0.982997	10330	2	0.82843
AMICA1	5	0.013527	0.051608	0.776351	1195	4	-4.4622	0.86563	0.8951	0.99982	15939	1	-4.4622
SLC25A27	5	0.013527	0.051608	0.776351	1196	3	-6.5812	0.63764	0.77554	0.99982	13960	2	-6.5812
ZBTB4	5	0.013527	0.051608	0.776351	1197	3	-6.6929	0.2633	0.4709	0.978337	8663	2	-6.6929
C6orf211	5	0.013593	0.051821	0.776351	1201	5	-4.5025	0.98641	0.98636	0.99982	17698	0	-4.5025
ACIN1	5	0.013593	0.051821	0.776351	1199	5	-5.732	0.98641	0.98636	0.99982	17694	0	-5.732
KCTD3	5	0.013593	0.051821	0.776351	1200	5	-6.4957	0.98641	0.98636	0.99982	17695	0	-6.4957
RAD23A	5	0.013593	0.051821	0.776351	1198	5	-4.5952	0.98641	0.98636	0.99982	17696	0	-4.5952
PADI4	5	0.013614	0.051897	0.776351	1202	2	0.11874	0.71048	0.82562	0.99982	14767	2	0.11874
GOLM1	5	0.013622	0.051926	0.776351	1203	4	-6.454	0.90357	0.91566	0.99982	16274	1	-6.454
RNASEK	5	0.01365	0.052015	0.776351	1204	2	2.6722	0.14688	0.32899	0.959037	6167	3	2.6722
SLC25A17	5	0.013657	0.052033	0.776351	1205	4	-5.4629	0.96387	0.96435	0.99982	17062	0	-5.4629
MYH7	5	0.013657	0.052033	0.776351	1206	3	-5.6347	0.51688	0.69653	0.99267	12634	2	-5.6347
LRRTM3	5	0.01369	0.052157	0.776351	1207	4	-6.6827	0.55391	0.72049	0.995828	13015	1	-6.6827
PFN2	5	0.01369	0.052157	0.776351	1208	5	-6.2039	0.98302	0.98304	0.99982	17608	0	-6.2039
SMARCA1	5	0.01369	0.052157	0.776351	1209	5	-6.2876	0.98519	0.98511	0.99982	17672	0	-6.2876
MYL9	9	0.013707	0.052197	0.776351	1210	5	-4.1781	0.14933	0.3322	0.959037	6234	4	-4.1781
TCEB3B	5	0.013715	0.052222	0.776351	1211	3	-5.781	0.92769	0.93177	0.99982	16560	1	-5.781
CYP2D6	6	0.01381	0.052566	0.776351	1212	4	-4.6048	0.73196	0.84111	0.99982	15016	1	-4.6048
IFNA7	3	0.013816	0.052585	0.776351	1213	2	-5.8196	0.82136	0.87602	0.99982	15603	1	-5.8196
GIF	5	0.013822	0.052613	0.776351	1214	3	-7.1122	0.28471	0.49542	0.980174	9101	2	-7.1122
ST8SIA3	5	0.013841	0.052677	0.776351	1215	4	-5.1635	0.97072	0.97097	0.99982	17291	0	-5.1635
KLHL31	5	0.013856	0.052734	0.776351	1220	4	-6.1967	0.70931	0.82477	0.99982	14751	1	-6.1967
SORT1	5	0.013856	0.052734	0.776351	1218	5	-6.4048	0.98156	0.98159	0.99982	17571	0	-6.4048
DCUN1D4	5	0.013856	0.052734	0.776351	1219	4	-6.4235	0.4177	0.63431	0.984681	11601	1	-6.4235
TEX37	5	0.013856	0.052734	0.776351	1217	4	-4.8529	0.53169	0.70601	0.994779	12780	1	-4.8529
CYB5R2	5	0.013856	0.052734	0.776351	1216	4	-6.1967	0.97072	0.97097	0.99982	17180	0	-6.1967
INSL4	5	0.01387	0.052791	0.776351	1223	5	-4.809	0.98613	0.98608	0.99982	17691	0	-4.809
LIN52	5	0.01387	0.052791	0.776351	1224	5	-4.3023	0.98613	0.98608	0.99982	17692	0	-4.3023
KDELC1	5	0.01387	0.052791	0.776351	1221	5	-4.8535	0.98613	0.98608	0.99982	17690	0	-4.8535
TBC1D15	5	0.01387	0.052791	0.776351	1222	5	-4.1836	0.98613	0.98608	0.99982	17693	0	-4.1836
MOB3C	5	0.013878	0.052818	0.776351	1225	3	-4.4734	0.30194	0.51482	0.981108	9439	2	-4.4734
EEF1D	11	0.013888	0.052852	0.776351	1226	4	1.3224	0.34479	0.56228	0.982997	10254	6	1.3224
GFOD1	11	0.013918	0.052956	0.777252	1227	7	-4.8568	0.57902	0.73669	0.996742	13310	3	-4.8568
GALNT11	5	0.01395	0.053067	0.778248	1228	1	3.2308	0.033519	0.10566	0.942937	2017	4	3.2308
ZNF79	5	0.013991	0.053202	0.779011	1229	4	-7.1083	0.96424	0.9647	0.99982	17068	0	-7.1083
TMEM218	5	0.013992	0.053206	0.779011	1230	2	1.7561	0.17759	0.36803	0.967832	6847	3	1.7561
STRIP1	5	0.014004	0.053253	0.77907	1231	3	-4.4519	0.70161	0.81944	0.99982	14655	2	-4.4519
CD4	5	0.014021	0.053319	0.779197	1232	5	-5.7017	0.98598	0.98593	0.99982	17689	0	-5.7017
MAPK1	5	0.014043	0.053392	0.779197	1234	4	-6.1894	0.73701	0.84479	0.99982	15072	1	-6.1894
ALOX5	5	0.014043	0.053392	0.779197	1233	4	-6.1894	0.41497	0.63263	0.984295	11570	1	-6.1894
PRSS58	5	0.014059	0.05345	0.779416	1235	3	-5.3736	0.078625	0.20641	0.958981	3862	2	-5.3736
FRRS1	5	0.014123	0.053676	0.77979	1236	5	-4.7975	0.98588	0.98583	0.99982	17688	0	-4.7975
BEAN1	13	0.014134	0.053712	0.77979	1237	6	1.7865	0.14248	0.32331	0.958981	6069	7	1.7865
CHST1	5	0.014141	0.05374	0.77979	1238	1	-0.14354	0.62163	0.7649	0.99982	13776	2	-0.14354
LRRC8A	5	0.014141	0.05374	0.77979	1239	2	2.5407	0.17037	0.35898	0.96701	6683	3	2.5407
WFDC5	5	0.014167	0.053836	0.77979	1240	4	-5.6534	0.87245	0.89846	0.99982	15998	1	-5.6534
TEC	5	0.014173	0.053856	0.77979	1241	3	-7.1045	0.084906	0.21949	0.958981	4087	2	-7.1045
ZNF397	5	0.014173	0.053856	0.77979	1242	3	-7.1045	0.61437	0.76012	0.99933	13689	2	-7.1045
NSUN2	5	0.014202	0.053952	0.77979	1243	3	-5.1506	0.65912	0.79015	0.99982	14186	2	-5.1506
DFFB	5	0.014202	0.053952	0.77979	1245	2	2.0205	0.054523	0.15437	0.956206	2886	3	2.0205
SEZ6	5	0.014202	0.053952	0.77979	1244	2	2.5505	0.17576	0.36571	0.967832	6794	3	2.5505
PXMP4	5	0.014202	0.053952	0.77979	1246	4	-5.8742	0.91414	0.9223	0.99982	16407	1	-5.8742
MIA3	5	0.014222	0.054023	0.780189	1247	5	-5.4584	0.98578	0.98572	0.99982	17687	0	-5.4584
SSMEM1	5	0.014243	0.054098	0.780591	1248	4	-6.1821	0.90885	0.91892	0.99982	16326	1	-6.1821
C1orf159	5	0.014265	0.054177	0.780591	1249	3	-5.3251	0.39392	0.6148	0.983332	11252	2	-5.3251
UBR5	5	0.014331	0.054397	0.780591	1251	5	-5.9099	0.98567	0.98559	0.99982	17684	0	-5.9099
WAPAL	5	0.014331	0.054397	0.780591	1250	5	-6.0037	0.98567	0.98559	0.99982	17686	0	-6.0037
RNF121	5	0.014331	0.054397	0.780591	1252	5	-4.7468	0.98567	0.98559	0.99982	17685	0	-4.7468
GLTSCR1	5	0.014331	0.054399	0.780591	1253	2	0.55319	0.26086	0.46816	0.977934	8620	2	0.55319
MYO5B	5	0.014333	0.054405	0.780591	1254	3	-4.2818	0.70887	0.82447	0.99982	14744	2	-4.2818
FAM216A	5	0.014386	0.054598	0.780591	1255	4	-5.6499	0.091868	0.23364	0.958981	4360	1	-5.6499
SHD	5	0.014413	0.054695	0.780591	1256	3	-4.7759	0.92406	0.92912	0.99982	16517	1	-4.7759
OSBP2	5	0.014413	0.054695	0.780591	1257	3	-4.7759	0.6475	0.78223	0.99982	14063	2	-4.7759
TSSK6	5	0.01444	0.0548	0.780591	1258	1	2.9959	0.078752	0.20667	0.958981	3867	4	2.9959
GM2A	5	0.014443	0.054806	0.780591	1259	5	-5.2643	0.98556	0.98549	0.99982	17682	0	-5.2643
STRN	5	0.014458	0.054863	0.780591	1260	4	-6.1748	0.12599	0.29956	0.958981	5600	1	-6.1748
COBLL1	5	0.014462	0.054874	0.780591	1261	5	-5.3714	0.98554	0.98547	0.99982	17681	0	-5.3714
KRTCAP2	5	0.014474	0.054916	0.780591	1262	5	-5.7017	0.98553	0.98545	0.99982	17680	0	-5.7017
STT3B	5	0.014487	0.05496	0.780591	1263	2	1.7441	0.3171	0.5317	0.9827	9744	3	1.7441
ETV7	12	0.014495	0.054986	0.780591	1264	6	-1.2572	0.15817	0.34353	0.963393	6415	6	-1.2572
FCGR2B	4	0.014514	0.055059	0.780591	1265	4	-5.3145	0.98549	0.98542	0.99982	17679	0	-5.3145
C6orf136	12	0.014521	0.055076	0.780591	1266	7	-4.7571	0.40198	0.62323	0.983603	11398	4	-4.7571
KLHL4	5	0.014534	0.055117	0.780591	1267	2	2.861	0.06568	0.17878	0.958981	3343	3	2.861
XKR4	5	0.014549	0.055171	0.780591	1268	3	-6.454	0.23997	0.44377	0.973457	8205	2	-6.454
CDRT1	5	0.014555	0.055185	0.780591	1269	4	-5.0477	0.17144	0.36032	0.967654	6705	1	-5.0477
EDC4	5	0.014556	0.055188	0.780591	1272	3	-7.0968	0.6913	0.81219	0.99982	14542	2	-7.0968
TRIM50	5	0.014556	0.055188	0.780591	1271	4	-4.5918	0.6215	0.76483	0.99982	13774	1	-4.5918
GCDH	5	0.014556	0.055188	0.780591	1270	4	-4.8256	0.92483	0.92966	0.99982	16523	1	-4.8256
IRS4	5	0.014586	0.055297	0.780591	1273	5	-6.3732	0.98541	0.98535	0.99982	17678	0	-6.3732
C5orf28	5	0.014586	0.055297	0.780591	1275	5	-4.2752	0.98541	0.98535	0.99982	17677	0	-4.2752
DNM1L	5	0.014586	0.055297	0.780591	1274	5	-4.2194	0.98541	0.98535	0.99982	17676	0	-4.2194
TNFSF13B	5	0.014588	0.055308	0.780591	1276	3	-5.3968	0.63705	0.77511	0.99982	13956	2	-5.3968
ENG	5	0.014673	0.055592	0.783792	1277	2	2.5157	0.17821	0.36885	0.968155	6861	3	2.5157
AHSA2	5	0.014694	0.055665	0.783792	1278	4	-6.1675	0.82317	0.87674	0.99982	15619	1	-6.1675
EMR3	5	0.014694	0.055665	0.783792	1279	4	-6.6408	0.19084	0.38467	0.971118	7122	1	-6.6408
TMEM106B	5	0.014713	0.055736	0.783795	1280	2	1.9899	0.0089799	0.035343	0.802423	790	3	1.9899
SLC14A1	5	0.014741	0.055833	0.783795	1281	4	-6.0604	0.91444	0.9225	0.99982	16411	1	-6.0604
ZNF34	5	0.014755	0.055884	0.783795	1282	3	-5.1246	0.56261	0.72607	0.995828	13129	2	-5.1246
DHRSX	3	0.01476	0.0559	0.783795	1283	1	1.6921	0.36902	0.58837	0.982997	10746	2	1.6921
MAN2B2	5	0.014767	0.055926	0.783795	1284	1	2.3825	0.045656	0.13428	0.955628	2513	4	2.3825
KRTAP4-5	3	0.014772	0.055943	0.783795	1285	2	-7.5053	0.23325	0.43572	0.973156	8057	1	-7.5053
PARP1	5	0.014802	0.05605	0.783795	1286	3	-5.9188	0.52388	0.70102	0.993174	12703	2	-5.9188
PTP4A1	5	0.014815	0.0561	0.783795	1287	5	-5.2652	0.98519	0.98511	0.99982	17673	0	-5.2652
FGFR2	5	0.014815	0.0561	0.783795	1288	5	-4.9764	0.98519	0.98511	0.99982	17674	0	-4.9764
CDKL4	5	0.014815	0.0561	0.783795	1289	5	-5.085	0.98519	0.98511	0.99982	17675	0	-5.085
TBCK	5	0.014858	0.056252	0.784172	1290	4	-5.8377	0.094518	0.23903	0.958981	4467	1	-5.8377
ENO1	5	0.014903	0.056407	0.784172	1291	3	-5.3279	0.083488	0.21661	0.958981	4034	2	-5.3279
OTX2	5	0.014903	0.056407	0.784172	1292	3	-6.1226	0.57445	0.7337	0.996671	13255	2	-6.1226
TNIP2	5	0.014947	0.056562	0.784172	1293	3	-4.5486	0.37129	0.59081	0.982997	10787	2	-4.5486
HOXD8	10	0.014999	0.056738	0.784172	1294	7	-4.8946	0.82351	0.87686	0.99982	15622	3	-4.8946
GPRASP2	5	0.01504	0.05689	0.784172	1295	2	1.8368	0.19949	0.39537	0.972443	7317	3	1.8368
DDX24	5	0.015073	0.056998	0.784172	1298	5	-5.0097	0.98493	0.98485	0.99982	17668	0	-5.0097
PTCD2	5	0.015073	0.056998	0.784172	1297	5	-5.1506	0.98493	0.98485	0.99982	17667	0	-5.1506
BIRC2	5	0.015073	0.056998	0.784172	1299	5	-5.2925	0.98493	0.98485	0.99982	17669	0	-5.2925
NDFIP1	5	0.015073	0.056998	0.784172	1296	5	-5.5289	0.98493	0.98485	0.99982	17670	0	-5.5289
NTSR1	5	0.015077	0.057017	0.784172	1300	4	-5.5629	0.67939	0.80395	0.99982	14398	1	-5.5629
GDF5	5	0.015081	0.057025	0.784172	1302	4	-6.8389	0.34861	0.56646	0.982997	10352	1	-6.8389
ADAMTS4	5	0.015081	0.057025	0.784172	1301	4	-6.3539	0.76658	0.85634	0.99982	15269	1	-6.3539
CYP11B1	6	0.015085	0.057037	0.784172	1303	4	-3.6777	0.79371	0.86561	0.99982	15418	2	-3.6777
PSCA	5	0.015094	0.057078	0.784172	1304	3	-4.6872	0.92817	0.93214	0.99982	16569	1	-4.6872
H3F3C	4	0.015118	0.057166	0.784172	1305	3	-4.7904	0.27771	0.48751	0.979865	8958	1	-4.7904
PLA2G2A	5	0.01513	0.057203	0.784172	1306	4	-6.1527	0.50809	0.69084	0.9916	12545	1	-6.1527
KHDC3L	5	0.015148	0.057271	0.784172	1308	2	3.051	0.086905	0.2236	0.958981	4168	3	3.051
AHSG	5	0.015148	0.057266	0.784172	1307	2	1.8638	0.31374	0.52794	0.981442	9681	3	1.8638
CHD5	5	0.01515	0.057275	0.784172	1309	3	-4.8484	0.6309	0.77094	0.99982	13880	2	-4.8484
C2orf76	5	0.015185	0.057393	0.784172	1310	5	-5.2233	0.98481	0.98475	0.99982	17666	0	-5.2233
MYNN	5	0.015185	0.057393	0.784172	1311	5	-4.479	0.98481	0.98475	0.99982	17665	0	-4.479
CHML	5	0.015202	0.05744	0.784172	1312	5	-4.2752	0.9848	0.98473	0.99982	17664	0	-4.2752
TAF4B	5	0.015222	0.057521	0.784172	1313	5	-4.4776	0.98478	0.98471	0.99982	17663	0	-4.4776
SPARC	5	0.015226	0.057529	0.784172	1314	3	-4.4297	0.91972	0.92612	0.99982	16471	1	-4.4297
C12orf73	5	0.01523	0.05754	0.784172	1315	2	1.1515	0.31695	0.53154	0.982547	9742	2	1.1515
ZDHHC11	5	0.015234	0.05755	0.784172	1316	4	-4.9508	0.92527	0.92999	0.99982	16526	1	-4.9508
AMHR2	5	0.015235	0.057552	0.784172	1318	3	-5.2253	0.59064	0.74435	0.998435	13425	2	-5.2253
B3GALT1	5	0.015235	0.057552	0.784172	1319	4	-5.9151	0.93083	0.93417	0.99982	16607	1	-5.9151
PLXNA2	5	0.015235	0.057552	0.784172	1317	2	2.7641	0.13887	0.31866	0.958981	5976	3	2.7641
UPK1A	5	0.015241	0.057573	0.784172	1320	5	-3.9322	0.98476	0.98469	0.99982	17661	0	-3.9322
CXCL12	11	0.015292	0.057748	0.784172	1321	8	-4.5257	0.37289	0.59255	0.982997	10828	2	-4.5257
PXDN	5	0.015306	0.05781	0.784172	1322	2	0.19052	0.24326	0.44759	0.974322	8271	2	0.19052
ADPRHL1	5	0.015312	0.057831	0.784172	1323	2	1.6444	0.29218	0.50393	0.980446	9252	3	1.6444
ZNF747	4	0.01532	0.057862	0.784172	1324	2	-1.2619	0.34956	0.56745	0.982997	10381	2	-1.2619
ARHGEF37	5	0.015328	0.057887	0.784172	1326	4	-6.1452	0.82667	0.87808	0.99982	15653	1	-6.1452
ZNF688	5	0.015328	0.057887	0.784172	1325	4	-6.88	0.36507	0.58424	0.982997	10679	1	-6.88
MRPL24	5	0.01533	0.057892	0.784172	1327	5	-5.5174	0.98467	0.98461	0.99982	17659	0	-5.5174
ZNF721	5	0.01533	0.057892	0.784172	1328	5	-5.0199	0.98467	0.98461	0.99982	17660	0	-5.0199
CSN3	5	0.015369	0.058025	0.784172	1330	4	-5.6393	0.46737	0.66519	0.991292	12078	1	-5.6393
TCF7L1	5	0.015369	0.058025	0.784172	1329	2	2.268	0.21461	0.41363	0.973017	7637	3	2.268
RER1	5	0.015403	0.05814	0.784172	1331	3	-4.9872	0.57595	0.73469	0.996705	13274	2	-4.9872
SLC36A2	5	0.015421	0.058194	0.784172	1332	3	-5.3022	0.6884	0.81018	0.99982	14508	2	-5.3022
PPIL6	5	0.015434	0.05824	0.784172	1333	4	-6.5645	0.87824	0.90143	0.99982	16041	1	-6.5645
UNK	5	0.015434	0.05824	0.784172	1334	4	-4.855	0.89143	0.90855	0.99982	16161	1	-4.855
TJAP1	5	0.015439	0.058256	0.784172	1335	5	-5.5517	0.98456	0.98451	0.99982	17658	0	-5.5517
RCCD1	5	0.015445	0.058271	0.784172	1337	3	-5.5741	0.87387	0.89918	0.99982	16006	1	-5.5741
NIF3L1	5	0.015445	0.058271	0.784172	1336	3	-5.9094	0.45906	0.65993	0.991248	11979	2	-5.9094
RHOF	5	0.015475	0.058365	0.784172	1338	3	-5.4463	0.29019	0.50163	0.980446	9204	2	-5.4463
C8orf22	4	0.01548	0.058383	0.784172	1339	4	-5.1719	0.98452	0.98447	0.99982	17657	0	-5.1719
LILRB5	5	0.015513	0.05851	0.784172	1340	2	0.99483	0.31022	0.52401	0.981442	9606	2	0.99483
TMEM129	5	0.01553	0.05856	0.784172	1341	3	-4.2396	0.38471	0.60515	0.982997	11079	1	-4.2396
IL31	5	0.015544	0.058615	0.784172	1342	4	-6.1377	0.9507	0.9514	0.99982	16872	0	-6.1377
RBM43	5	0.015569	0.058695	0.784172	1346	5	-4.907	0.98443	0.98439	0.99982	17653	0	-4.907
CHI3L2	5	0.015569	0.058695	0.784172	1344	5	-5.5629	0.98443	0.98439	0.99982	17654	0	-5.5629
SPESP1	5	0.015569	0.058695	0.784172	1347	5	-4.2153	0.98443	0.98439	0.99982	17656	0	-4.2153
LEP	5	0.015569	0.058695	0.784172	1345	5	-5.2925	0.98443	0.98439	0.99982	17655	0	-5.2925
BTN2A1	5	0.015569	0.058695	0.784172	1343	5	-5.279	0.98443	0.98439	0.99982	17652	0	-5.279
SEPN1	5	0.01557	0.058696	0.784172	1348	3	-6.2882	0.30052	0.51324	0.981108	9417	2	-6.2882
B3GNT1	5	0.015584	0.058743	0.784215	1349	2	1.0782	0.34146	0.55868	0.982997	10191	2	1.0782
ABTB2	5	0.015638	0.058942	0.784567	1350	2	1.672	0.34522	0.56274	0.982997	10270	3	1.672
RBP5	5	0.01564	0.058944	0.784567	1351	4	-4.6323	0.96284	0.96331	0.99982	17048	0	-4.6323
CC2D1A	5	0.01564	0.058944	0.784567	1353	4	-4.7298	0.54158	0.71239	0.995828	12883	1	-4.7298
FLAD1	5	0.01564	0.058944	0.784567	1352	4	-4.6522	0.89346	0.90967	0.99982	16184	1	-4.6522
ZBTB7C	5	0.015693	0.059119	0.784869	1354	4	-6.7382	0.41616	0.63336	0.984295	11582	1	-6.7382
ZNF780B	5	0.015698	0.059131	0.784869	1355	5	-4.1314	0.9843	0.98428	0.99982	17651	0	-4.1314
MRS2	5	0.015698	0.059131	0.784869	1356	5	-6.1748	0.9843	0.98428	0.99982	17650	0	-6.1748
DMPK	5	0.015741	0.05928	0.784869	1357	3	-7.0694	0.25884	0.46588	0.977758	8577	2	-7.0694
GPC4	5	0.015759	0.059348	0.784869	1358	4	-6.1301	0.94636	0.94725	0.99982	16817	1	-6.1301
SMARCA2	5	0.015759	0.059348	0.784869	1359	4	-6.7531	0.73542	0.84359	0.99982	15051	1	-6.7531
CNTNAP3	5	0.015774	0.059402	0.784869	1360	5	-6.1527	0.98023	0.98032	0.99982	17546	0	-6.1527
ZNF467	5	0.015797	0.05947	0.784869	1361	2	1.4321	0.37672	0.59663	0.982997	10911	3	1.4321
MINPP1	10	0.015814	0.059525	0.784869	1362	8	-4.513	0.93977	0.94144	0.99982	16731	2	-4.513
SYCN	5	0.015854	0.059667	0.784869	1363	2	1.2542	0.40051	0.62173	0.983603	11372	3	1.2542
C2orf66	5	0.015861	0.059693	0.784869	1367	5	-6.1149	0.98414	0.98411	0.99982	17645	0	-6.1149
TFEC	5	0.015861	0.059693	0.784869	1364	5	-4.9764	0.98414	0.98411	0.99982	17647	0	-4.9764
USP32	5	0.015861	0.059693	0.784869	1366	5	-4.6685	0.98414	0.98411	0.99982	17646	0	-4.6685
MCTS1	5	0.015861	0.059693	0.784869	1365	5	-4.6364	0.98414	0.98411	0.99982	17648	0	-4.6364
ZNF781	5	0.015861	0.059693	0.784869	1368	5	-4.7468	0.98414	0.98411	0.99982	17649	0	-4.7468
PMS2	5	0.015867	0.059715	0.784869	1369	4	-6.1967	0.92175	0.92751	0.99982	16491	1	-6.1967
WWTR1	5	0.015899	0.059811	0.784869	1370	4	-4.3738	0.8208	0.87581	0.99982	15601	1	-4.3738
NLK	5	0.01591	0.059852	0.784869	1371	4	-5.3002	0.41662	0.63365	0.984295	11589	1	-5.3002
COTL1	5	0.015911	0.059854	0.784869	1372	1	1.8594	0.096232	0.24244	0.958981	4527	4	1.8594
DVL3	5	0.015914	0.059865	0.784869	1373	2	1.0593	0.37053	0.58999	0.982997	10773	2	1.0593
DEFB123	3	0.015942	0.059964	0.784869	1374	3	-6.6878	0.98406	0.98403	0.99982	17644	0	-6.6878
CCDC169	11	0.015994	0.06015	0.784869	1375	9	-4.1314	0.93279	0.93568	0.99982	16632	1	-4.1314
CCKBR	5	0.016019	0.060242	0.784869	1376	2	2.5119	0.1696	0.35801	0.966985	6666	3	2.5119
SHOX	5	0.016022	0.060251	0.784869	1377	4	-6.1226	0.53072	0.70537	0.99467	12769	1	-6.1226
EPHX2	5	0.016022	0.060251	0.784869	1380	4	-6.1226	0.82259	0.87651	0.99982	15612	1	-6.1226
GPR75	5	0.016022	0.060251	0.784869	1378	4	-7.0254	0.14225	0.32301	0.958981	6064	1	-7.0254
ZNF766	5	0.016022	0.060251	0.784869	1379	4	-6.1226	0.89105	0.90832	0.99982	16156	1	-6.1226
ARL9	5	0.016023	0.060256	0.784869	1381	5	-5.5504	0.98398	0.98395	0.99982	17643	0	-5.5504
MYO9A	5	0.016098	0.060515	0.784869	1382	4	-4.0294	0.94501	0.94606	0.99982	16800	1	-4.0294
POTEG	3	0.016105	0.060536	0.784869	1383	3	-6.1149	0.9839	0.98387	0.99982	17642	0	-6.1149
SNX24	5	0.016141	0.060675	0.784869	1388	5	-4.3807	0.98386	0.98384	0.99982	17640	0	-4.3807
IL18	5	0.016141	0.060675	0.784869	1387	5	-4.6989	0.98386	0.98384	0.99982	17638	0	-4.6989
ZNF585A	5	0.016141	0.060675	0.784869	1385	5	-3.8791	0.98386	0.98384	0.99982	17639	0	-3.8791
YES1	5	0.016141	0.060675	0.784869	1384	5	-5.819	0.98386	0.98384	0.99982	17641	0	-5.819
SCAND3	5	0.016141	0.060675	0.784869	1386	5	-5.526	0.98386	0.98384	0.99982	17637	0	-5.526
ACSM1	5	0.016227	0.06096	0.784869	1389	4	-6.9966	0.17291	0.36216	0.967832	6727	1	-6.9966
ZBTB44	5	0.01623	0.060975	0.784869	1390	3	-5.2936	0.46901	0.66623	0.991292	12091	2	-5.2936
EXD1	5	0.016261	0.06107	0.784869	1391	5	-5.819	0.98374	0.98373	0.99982	17636	0	-5.819
C20orf202	5	0.016264	0.061081	0.784869	1392	1	3.0801	0.067168	0.18208	0.958981	3394	4	3.0801
ALKBH4	5	0.016312	0.061233	0.784869	1393	5	-5.6891	0.98369	0.98368	0.99982	17635	0	-5.6891
NSMF	5	0.01632	0.061258	0.784869	1394	3	-5.3849	0.75493	0.85264	0.99982	15205	1	-5.3849
CXCL6	5	0.016346	0.061353	0.784869	1395	3	-4.4571	0.44648	0.65227	0.990261	11861	2	-4.4571
IL25	5	0.016392	0.061521	0.784869	1396	4	-4.7477	0.64421	0.78	0.99982	14028	1	-4.7477
C16orf3	5	0.016398	0.061544	0.784869	1397	2	0.040666	0.58365	0.7397	0.997313	13354	2	0.040666
NLRX1	5	0.0164	0.061551	0.784869	1398	2	0.87215	0.5251	0.7018	0.993174	12717	2	0.87215
GSTM4	4	0.016405	0.061569	0.784869	1399	4	-5.2737	0.97935	0.97945	0.99982	17527	0	-5.2737
CHAT	5	0.016406	0.061576	0.784869	1400	2	-0.052922	0.48014	0.67317	0.991364	12225	2	-0.052922
USP6	5	0.016428	0.061647	0.784869	1401	4	-4.8802	0.88188	0.90335	0.99982	16079	1	-4.8802
CTPS1	5	0.016433	0.06167	0.784869	1408	5	-5.6915	0.98357	0.98357	0.99982	17634	0	-5.6915
CYSLTR1	5	0.016433	0.06167	0.784869	1409	5	-4.1139	0.98357	0.98357	0.99982	17631	0	-4.1139
BBS5	5	0.016433	0.06167	0.784869	1403	5	-5.5174	0.98357	0.98357	0.99982	17628	0	-5.5174
PAM16	5	0.016433	0.06167	0.784869	1404	5	-5.1205	0.98357	0.98357	0.99982	17629	0	-5.1205
NECAB1	5	0.016433	0.06167	0.784869	1402	5	-3.6305	0.98357	0.98357	0.99982	17627	0	-3.6305
ZNF429	5	0.016433	0.06167	0.784869	1407	5	-4.1314	0.98357	0.98357	0.99982	17630	0	-4.1314
AFP	5	0.016433	0.06167	0.784869	1406	5	-4.2475	0.98357	0.98357	0.99982	17626	0	-4.2475
SYMPK	5	0.016433	0.06167	0.784869	1405	5	-5.8742	0.98357	0.98357	0.99982	17633	0	-5.8742
CT47B1	5	0.016455	0.061746	0.784869	1410	3	-6.3212	0.6433	0.77939	0.99982	14019	2	-6.3212
VAV1	5	0.016484	0.061838	0.784869	1412	2	2.181	0.24782	0.453	0.975796	8356	3	2.181
TLR10	5	0.016484	0.061838	0.784869	1411	4	-6.3409	0.47235	0.66832	0.991292	12131	1	-6.3409
RTDR1	5	0.01653	0.061998	0.784869	1413	5	-6.4697	0.97414	0.97433	0.99982	17377	0	-6.4697
H2AFY2	5	0.016533	0.062015	0.784869	1415	4	-7.0536	0.40685	0.62754	0.983868	11486	1	-7.0536
PVRIG	5	0.016533	0.062015	0.784869	1417	3	-5.8711	0.080124	0.20955	0.958981	3918	2	-5.8711
PNRC1	5	0.016533	0.062015	0.784869	1414	3	-5.8396	0.68397	0.80715	0.99982	14456	2	-5.8396
ARHGAP1	5	0.016533	0.062015	0.784869	1416	3	-6.4876	0.6309	0.77094	0.99982	13881	2	-6.4876
DUOXA2	5	0.016533	0.062015	0.784869	1419	3	-7.0536	0.94637	0.94726	0.99982	16818	1	-7.0536
KCTD7	5	0.016533	0.062015	0.784869	1418	4	-5.8561	0.21216	0.41071	0.973017	7586	1	-5.8561
TPH2	5	0.016561	0.062114	0.784869	1420	5	-6.0037	0.98344	0.98346	0.99982	17625	0	-6.0037
LIM2	5	0.016563	0.06212	0.784869	1423	3	-5.0408	0.53929	0.71094	0.995575	12859	2	-5.0408
HK2	5	0.016563	0.06212	0.784869	1421	3	-6.4048	0.18689	0.37968	0.970629	7043	2	-6.4048
FZD10	5	0.016563	0.06212	0.784869	1422	4	-5.1205	0.56929	0.73034	0.996411	13195	1	-5.1205
C14orf2	3	0.016603	0.062255	0.784869	1424	3	-6.6514	0.9834	0.98341	0.99982	17624	0	-6.6514
ACTL6B	5	0.01662	0.062307	0.784869	1425	2	2.2382	0.22585	0.4269	0.97311	7896	3	2.2382
SLFN12	5	0.016627	0.062332	0.784869	1426	4	-6.0996	0.9132	0.92167	0.99982	16391	1	-6.0996
TMEM236	5	0.016666	0.062453	0.784869	1431	5	-5.1801	0.98333	0.98335	0.99982	17619	0	-5.1801
ARSJ	5	0.016666	0.062453	0.784869	1429	5	-4.557	0.98333	0.98335	0.99982	17623	0	-4.557
ZNF44	5	0.016666	0.062453	0.784869	1433	5	-4.8608	0.98333	0.98335	0.99982	17621	0	-4.8608
C3orf43	5	0.016666	0.062453	0.784869	1428	5	-5.6499	0.98333	0.98335	0.99982	17618	0	-5.6499
NAA20	5	0.016666	0.062453	0.784869	1432	5	-4.5931	0.98333	0.98335	0.99982	17622	0	-4.5931
CXorf66	5	0.016666	0.062453	0.784869	1430	5	-3.4181	0.98333	0.98335	0.99982	17620	0	-3.4181
ABT1	5	0.016666	0.062453	0.784869	1427	5	-3.6305	0.98333	0.98335	0.99982	17617	0	-3.6305
ELOVL5	11	0.016691	0.062533	0.785151	1434	8	-5.1148	0.43838	0.64718	0.988475	11789	2	-5.1148
MARCKS	5	0.016702	0.062567	0.785151	1435	2	1.1493	0.40886	0.62878	0.984051	11506	2	1.1493
GPRC5C	5	0.016741	0.062683	0.785151	1436	3	-5.5697	0.24876	0.45409	0.976049	8377	2	-5.5697
HOGA1	8	0.016758	0.06274	0.785151	1437	5	-4.8339	0.66708	0.79554	0.99982	14272	3	-4.8339
PRR23D2	3	0.016777	0.062797	0.785151	1439	2	-5.7601	0.45941	0.66016	0.991248	11983	1	-5.7601
RAPGEF6	5	0.016777	0.062796	0.785151	1438	5	-5.8469	0.98322	0.98324	0.99982	17616	0	-5.8469
TMEM261	5	0.016781	0.062804	0.785151	1440	4	-2.7809	0.17021	0.35875	0.96701	6676	1	-2.7809
AGL	5	0.016824	0.062963	0.785151	1441	5	-3.6895	0.98318	0.98319	0.99982	17613	0	-3.6895
IMPA1	5	0.016824	0.062963	0.785151	1442	5	-5.9187	0.98318	0.98319	0.99982	17614	0	-5.9187
KCNIP3	5	0.016831	0.062985	0.785151	1443	4	-4.7406	0.87443	0.89946	0.99982	16014	1	-4.7406
MDH2	5	0.016855	0.063066	0.785151	1444	5	-4.7192	0.98314	0.98316	0.99982	17612	0	-4.7192
RERGL	5	0.016856	0.063069	0.785151	1445	4	-6.478	0.43574	0.64551	0.987841	11768	1	-6.478
LZTS2	5	0.016862	0.063086	0.785151	1446	2	3.1656	0.065821	0.17909	0.958981	3350	3	3.1656
INPPL1	5	0.016862	0.063086	0.785151	1447	1	2.9295	0.060802	0.16818	0.958981	3154	4	2.9295
PRSS55	5	0.0169	0.063216	0.78623	1448	4	-7.0456	0.84048	0.8838	0.99982	15748	1	-7.0456
LTN1	5	0.016944	0.063371	0.786808	1449	3	-4.3158	0.44652	0.6523	0.990261	11862	2	-4.3158
NANS	5	0.016977	0.063481	0.786808	1452	5	-6.5922	0.98302	0.98304	0.99982	17611	0	-6.5922
GTF2H1	5	0.016977	0.063481	0.786808	1453	5	-4.3607	0.98302	0.98304	0.99982	17609	0	-4.3607
PIBF1	5	0.016977	0.063481	0.786808	1451	5	-4.5179	0.98302	0.98304	0.99982	17607	0	-4.5179
PCDHA12	5	0.016977	0.063481	0.786808	1450	5	-4.5619	0.98302	0.98304	0.99982	17610	0	-4.5619
ZNF841	5	0.016998	0.063547	0.787084	1454	2	1.4412	0.38114	0.60136	0.982997	11001	3	1.4412
ARHGAP18	5	0.017053	0.063732	0.788379	1455	1	2.6673	0.11736	0.2834	0.958981	5287	4	2.6673
FAM126B	5	0.01707	0.063783	0.788379	1457	4	-5.4343	0.9031	0.91536	0.99982	16271	1	-5.4343
LPAR1	5	0.01707	0.063783	0.788379	1456	5	-7.0415	0.97943	0.97953	0.99982	17529	0	-7.0415
CEP170B	5	0.017107	0.063906	0.789204	1458	1	2.354	0.087591	0.22501	0.958981	4192	4	2.354
TAS2R60	5	0.017122	0.063956	0.789204	1459	4	-5.1977	0.95938	0.95989	0.99982	16994	0	-5.1977
MAGEC1	5	0.017161	0.064075	0.789204	1460	4	-6.6723	0.3248	0.54026	0.982997	9880	1	-6.6723
TUBA3C	4	0.017212	0.06425	0.789204	1461	3	-5.3571	0.25943	0.46656	0.977758	8591	1	-5.3571
ZBTB8B	5	0.017236	0.064322	0.789204	1462	4	-6.4839	0.30567	0.51894	0.981108	9517	1	-6.4839
ANK2	5	0.017236	0.064322	0.789204	1463	4	-5.8116	0.84551	0.886	0.99982	15783	1	-5.8116
STK36	5	0.017243	0.064347	0.789204	1464	3	-5.8742	0.51216	0.69344	0.991978	12587	2	-5.8742
FGFR1OP	5	0.017264	0.064417	0.789204	1466	4	-5.4629	0.57821	0.73614	0.99672	13295	1	-5.4629
RASGRP1	5	0.017264	0.064417	0.789204	1465	4	-5.2084	0.48764	0.67784	0.991364	12299	1	-5.2084
PPM1J	5	0.017268	0.06443	0.789204	1467	3	-4.7169	0.27539	0.48485	0.979096	8918	2	-4.7169
CHMP6	5	0.017296	0.064514	0.789204	1470	5	-4.0259	0.9827	0.98272	0.99982	17604	0	-4.0259
C16orf87	5	0.017296	0.064514	0.789204	1469	5	-4.5486	0.9827	0.98272	0.99982	17603	0	-4.5486
ENTPD7	5	0.017296	0.064514	0.789204	1468	5	-5.5289	0.9827	0.98272	0.99982	17605	0	-5.5289
IGJ	5	0.017296	0.064514	0.789204	1471	5	-3.7833	0.9827	0.98272	0.99982	17602	0	-3.7833
CRYGA	5	0.017365	0.06475	0.789204	1472	4	-5.2761	0.93012	0.93364	0.99982	16594	1	-5.2761
DDO	5	0.017366	0.064751	0.789204	1475	4	-6.0762	0.56856	0.72987	0.996411	13187	1	-6.0762
UTP14C	5	0.017366	0.064751	0.789204	1473	5	-5.1115	0.98225	0.98229	0.99982	17587	0	-5.1115
DCAF4L1	5	0.017366	0.064751	0.789204	1474	4	-5.6398	0.58934	0.74349	0.998202	13412	1	-5.6398
ZDHHC19	5	0.017377	0.064785	0.789204	1476	3	-4.2499	0.84425	0.88549	0.99982	15771	1	-4.2499
MCAM	5	0.017392	0.064836	0.789204	1477	3	-4.4289	0.23452	0.43726	0.973156	8088	2	-4.4289
FAM69A	5	0.017409	0.064891	0.789204	1478	5	-4.9424	0.98259	0.98262	0.99982	17600	0	-4.9424
SCUBE2	5	0.017433	0.064968	0.789204	1479	2	-1.145	0.21593	0.41521	0.973017	7670	2	-1.145
BDH2	5	0.017475	0.065101	0.789204	1480	4	-4.8638	0.017216	0.06406	0.868102	1328	1	-4.8638
MPZL3	5	0.017488	0.065143	0.789204	1481	3	-6.4111	0.87823	0.90142	0.99982	16040	1	-6.4111
HPCA	5	0.017569	0.065417	0.789204	1483	2	2.072	0.26714	0.47528	0.978337	8743	3	2.072
FADS6	5	0.017569	0.065417	0.789204	1482	2	0.9787	0.49192	0.68063	0.991364	12353	2	0.9787
TBPL1	5	0.017577	0.065442	0.789204	1485	4	-6.0683	0.77954	0.8607	0.99982	15336	1	-6.0683
FNIP2	5	0.017577	0.065442	0.789204	1484	4	-6.0683	0.49534	0.68279	0.991364	12396	1	-6.0683
ERMARD	5	0.017594	0.065498	0.789204	1486	3	-4.7311	0.47676	0.67105	0.991292	12179	2	-4.7311
RHEBL1	5	0.017616	0.065559	0.789204	1487	5	-6.2808	0.98238	0.98242	0.99982	17596	0	-6.2808
ZNF117	5	0.017616	0.065559	0.789204	1494	5	-4.6293	0.98238	0.98242	0.99982	17593	0	-4.6293
RAB3GAP1	5	0.017616	0.065559	0.789204	1493	5	-5.2494	0.98238	0.98242	0.99982	17594	0	-5.2494
NUP160	5	0.017616	0.065559	0.789204	1496	5	-5.2652	0.98238	0.98242	0.99982	17595	0	-5.2652
PTTG1	5	0.017616	0.065559	0.789204	1490	5	-3.5423	0.98238	0.98242	0.99982	17588	0	-3.5423
AZI2	5	0.017616	0.065559	0.789204	1495	5	-5.6393	0.98238	0.98242	0.99982	17590	0	-5.6393
ACOT6	5	0.017616	0.065559	0.789204	1489	5	-3.6538	0.98238	0.98242	0.99982	17591	0	-3.6538
FAS	5	0.017616	0.065559	0.789204	1492	5	-4.8351	0.98238	0.98242	0.99982	17589	0	-4.8351
FAM177A1	5	0.017616	0.065559	0.789204	1491	5	-3.3085	0.98238	0.98242	0.99982	17599	0	-3.3085
EIF2S3	5	0.017616	0.065559	0.789204	1488	5	-5.0897	0.98238	0.98242	0.99982	17592	0	-5.0897
EME2	5	0.017634	0.06561	0.789298	1497	3	-5.1576	0.14843	0.331	0.959037	6212	1	-5.1576
RPS6KA3	5	0.017672	0.065737	0.790298	1498	4	-5.7516	0.79374	0.86562	0.99982	15419	1	-5.7516
PFDN5	8	0.0177	0.065828	0.79042	1499	7	-4.874	0.92269	0.92815	0.99982	16500	1	-4.874
TBC1D7	5	0.017714	0.065879	0.79042	1500	5	-7.0294	0.98078	0.98084	0.99982	17553	0	-7.0294
SMARCD3	5	0.017714	0.065879	0.79042	1501	3	-5.6444	0.6101	0.75733	0.99933	13645	2	-5.6444
IL24	5	0.017759	0.066036	0.791411	1502	3	-5.1016	0.70811	0.82393	0.99982	14734	2	-5.1016
NDE1	5	0.017776	0.066094	0.791411	1504	4	-6.478	0.9483	0.94907	0.99982	16847	1	-6.478
CSTF2	5	0.017776	0.066094	0.791411	1503	5	-4.7678	0.9751	0.97526	0.99982	17407	0	-4.7678
TMEM154	5	0.017804	0.066184	0.791638	1505	5	-4.4878	0.9822	0.98223	0.99982	17586	0	-4.4878
OXER1	5	0.017893	0.066465	0.791638	1508	2	3.351	0.045257	0.13335	0.955628	2502	3	3.351
TCTE1	5	0.017893	0.066465	0.791638	1507	4	-5.1801	0.61738	0.76208	0.99933	13730	1	-5.1801
CD3G	5	0.017893	0.066465	0.791638	1506	4	-4.466	0.039569	0.12018	0.953231	2265	1	-4.466
SNRPA	5	0.017924	0.066552	0.791638	1511	5	-4.355	0.98208	0.98211	0.99982	17579	0	-4.355
POLD3	5	0.017924	0.066552	0.791638	1509	5	-3.7721	0.98208	0.98211	0.99982	17581	0	-3.7721
CELSR2	5	0.017924	0.066552	0.791638	1513	5	-4.415	0.98208	0.98211	0.99982	17580	0	-4.415
GJA10	5	0.017924	0.066552	0.791638	1512	5	-6.0762	0.98208	0.98211	0.99982	17583	0	-6.0762
TOE1	5	0.017924	0.066552	0.791638	1510	5	-5.1506	0.98208	0.98211	0.99982	17585	0	-5.1506
TBC1D31	5	0.017924	0.066552	0.791638	1514	5	-5.8257	0.98208	0.98211	0.99982	17584	0	-5.8257
CAMK1G	5	0.017953	0.066651	0.791711	1515	3	-6.4607	0.4183	0.63471	0.984824	11606	2	-6.4607
LGR4	5	0.017975	0.066733	0.791711	1516	4	-4.6819	0.13123	0.30879	0.958981	5778	1	-4.6819
BCAT1	5	0.017988	0.066778	0.791711	1518	3	-5.2643	0.26705	0.47519	0.978337	8740	2	-5.2643
TMPRSS5	5	0.017988	0.066778	0.791711	1519	3	-5.2643	0.94034	0.94195	0.99982	16737	1	-5.2643
CYP11B2	5	0.017988	0.066778	0.791711	1517	3	-5.2643	0.46417	0.66318	0.991292	12045	2	-5.2643
THOC6	5	0.018017	0.066871	0.792284	1520	4	-5.4693	0.95349	0.95416	0.99982	16900	0	-5.4693
KCTD18	5	0.018085	0.067104	0.792614	1521	1	2.7161	0.078076	0.20524	0.958981	3840	4	2.7161
ARG1	5	0.01809	0.067124	0.792614	1522	3	-7.0213	0.47817	0.67195	0.991292	12202	2	-7.0213
BSND	5	0.018091	0.067126	0.792614	1523	4	-4.844	0.9287	0.93256	0.99982	16579	1	-4.844
IGFBP5	5	0.018102	0.067165	0.792614	1525	3	-4.5762	0.63949	0.77676	0.99982	13981	2	-4.5762
CA14	5	0.018102	0.067165	0.792614	1524	3	-4.772	0.73415	0.84266	0.99982	15037	2	-4.772
IFNA2	3	0.018105	0.067176	0.792614	1526	3	-6.9966	0.9819	0.98192	0.99982	17577	0	-6.9966
ADAP2	5	0.018113	0.067206	0.792614	1527	5	-4.4307	0.98189	0.98191	0.99982	17576	0	-4.4307
NEK6	5	0.018207	0.067525	0.795059	1529	4	-5.0304	0.90979	0.91951	0.99982	16342	1	-5.0304
SOX11	5	0.018207	0.067525	0.795059	1528	4	-4.5715	0.4983	0.68468	0.991466	12433	1	-4.5715
GBF1	5	0.018239	0.067615	0.795059	1531	5	-5.1947	0.98176	0.98179	0.99982	17574	0	-5.1947
ATAD5	5	0.018239	0.067615	0.795059	1530	5	-4.845	0.98176	0.98179	0.99982	17575	0	-4.845
C3orf72	5	0.018282	0.067772	0.795059	1533	2	1.825	0.20581	0.40305	0.972443	7461	3	1.825
CLPP	5	0.018282	0.067772	0.795059	1532	2	3.0427	0.075495	0.19986	0.958981	3729	3	3.0427
EMC6	5	0.018303	0.067848	0.795059	1534	3	-3.8208	0.28383	0.49446	0.980174	9080	2	-3.8208
TRAM2	5	0.018305	0.067855	0.795059	1537	4	-5.8176	0.80561	0.87004	0.99982	15498	1	-5.8176
POLH	5	0.018305	0.067855	0.795059	1536	4	-6.4419	0.93674	0.9389	0.99982	16688	1	-6.4419
RNASE1	5	0.018305	0.067855	0.795059	1535	4	-6.4898	0.8339	0.88103	0.99982	15701	1	-6.4898
POLL	5	0.018357	0.068042	0.796724	1538	3	-3.8261	0.43472	0.64486	0.987469	11760	2	-3.8261
UBE2Q2	5	0.018383	0.068138	0.797176	1539	5	-4.1907	0.98162	0.98164	0.99982	17572	0	-4.1907
DEFB1	3	0.018423	0.068265	0.797176	1540	3	-5.8922	0.96064	0.9611	0.99982	17020	0	-5.8922
NLRP7	5	0.018469	0.068431	0.797176	1542	3	-7.0131	0.70281	0.8203	0.99982	14668	2	-7.0131
ZNF609	5	0.018469	0.068431	0.797176	1541	3	-7.0131	0.19806	0.39364	0.971809	7288	2	-7.0131
PRSS48	5	0.01848	0.068479	0.797176	1543	4	-5.819	0.57683	0.73526	0.996712	13285	1	-5.819
DNAH1	5	0.01852	0.068607	0.797176	1544	2	1.8971	0.3001	0.51277	0.981108	9402	3	1.8971
PLRG1	5	0.018541	0.068673	0.797176	1549	5	-4.7392	0.98146	0.98149	0.99982	17565	0	-4.7392
NFS1	5	0.018541	0.068673	0.797176	1546	5	-3.7922	0.98146	0.98149	0.99982	17564	0	-3.7922
BDP1	5	0.018541	0.068673	0.797176	1548	5	-4.1613	0.98146	0.98149	0.99982	17569	0	-4.1613
TTC37	5	0.018541	0.068673	0.797176	1550	5	-4.9664	0.98146	0.98149	0.99982	17568	0	-4.9664
FKBP3	5	0.018541	0.068673	0.797176	1547	5	-4.1907	0.98146	0.98149	0.99982	17567	0	-4.1907
SGCD	5	0.018541	0.068673	0.797176	1545	5	-5.3392	0.98146	0.98149	0.99982	17570	0	-5.3392
SAMD12	5	0.018543	0.06868	0.797176	1551	3	-4.4145	0.41691	0.63383	0.984295	11595	2	-4.4145
SLC25A42	5	0.018563	0.068744	0.797176	1552	3	-3.0506	0.60888	0.75655	0.99933	13629	2	-3.0506
KDM5C	5	0.018563	0.068744	0.797176	1553	4	-5.8691	0.9267	0.93106	0.99982	16541	1	-5.8691
MKRN3	5	0.018593	0.068848	0.797663	1554	3	-5.2525	0.56679	0.72876	0.996341	13171	1	-5.2525
ALPK3	5	0.018601	0.068878	0.797663	1555	1	2.3169	0.085935	0.22161	0.958981	4132	4	2.3169
UGT2A3	4	0.018615	0.068919	0.797663	1556	4	-5.5167	0.98139	0.98142	0.99982	17563	0	-5.5167
SDF2L1	5	0.018658	0.069068	0.798423	1557	3	-6.4839	0.42746	0.6404	0.986115	11694	2	-6.4839
SUN1	5	0.018688	0.069169	0.798423	1558	3	-5.6987	0.96568	0.96608	0.99982	17099	0	-5.6987
SPIDR	5	0.018699	0.069204	0.798423	1559	5	-5.781	0.9813	0.98135	0.99982	17562	0	-5.781
PACRGL	7	0.018707	0.069231	0.798423	1560	5	-4.7589	0.78895	0.8639	0.99982	15388	2	-4.7589
ZNF737	5	0.01871	0.069237	0.798423	1561	5	-6.4839	0.97717	0.97727	0.99982	17461	0	-6.4839
TMEM234	5	0.018735	0.069313	0.798423	1562	5	-6.274	0.98127	0.98131	0.99982	17561	0	-6.274
ZFP41	5	0.018777	0.069457	0.798423	1565	4	-6.9243	0.63897	0.77639	0.99982	13975	1	-6.9243
EIF4G3	5	0.018777	0.069457	0.798423	1564	4	-6.0283	0.91129	0.92048	0.99982	16365	1	-6.0283
ASTE1	5	0.018777	0.069457	0.798423	1563	4	-6.0283	0.68538	0.80811	0.99982	14469	1	-6.0283
TPRN	5	0.018797	0.069521	0.798423	1566	3	-5.2524	0.082388	0.21429	0.958981	3986	2	-5.2524
P2RY11	5	0.018841	0.069657	0.798423	1567	2	0.22292	0.54871	0.71704	0.995828	12964	2	0.22292
UTP11L	5	0.018871	0.069749	0.798423	1568	5	-5.2925	0.98113	0.98118	0.99982	17558	0	-5.2925
UROS	5	0.018871	0.069749	0.798423	1572	5	-5.4823	0.98113	0.98118	0.99982	17556	0	-5.4823
PRPF19	5	0.018871	0.069749	0.798423	1571	5	-3.7922	0.98113	0.98118	0.99982	17557	0	-3.7922
MGAT4A	5	0.018871	0.069749	0.798423	1569	5	-4.1766	0.98113	0.98118	0.99982	17560	0	-4.1766
C9orf92	5	0.018871	0.069749	0.798423	1570	5	-6.7775	0.98113	0.98118	0.99982	17559	0	-6.7775
LFNG	5	0.018884	0.069783	0.798423	1574	3	-4.6315	0.46876	0.66606	0.991292	12089	2	-4.6315
SLC39A5	5	0.018884	0.069783	0.798423	1573	3	-7.0049	0.17353	0.36295	0.967832	6745	2	-7.0049
MANBA	5	0.018954	0.070006	0.799511	1576	2	1.8404	0.31087	0.52476	0.981442	9621	3	1.8404
AQP1	5	0.018954	0.070005	0.799511	1575	3	-4.4103	0.45575	0.65795	0.991248	11950	2	-4.4103
AVPR1B	5	0.018965	0.070039	0.799511	1577	3	-4.7118	0.33302	0.54932	0.982997	10035	2	-4.7118
TLCD1	5	0.019047	0.070316	0.799511	1578	5	-4.9467	0.98095	0.98101	0.99982	17554	0	-4.9467
C2orf61	5	0.01905	0.070333	0.799511	1579	4	-6.7919	0.43067	0.64238	0.9868	11721	1	-6.7919
PNMT	5	0.01905	0.070333	0.799511	1581	4	-6.0202	0.66228	0.79225	0.99982	14223	1	-6.0202
PXT1	5	0.01905	0.070333	0.799511	1582	4	-6.0202	0.96376	0.96423	0.99982	17060	0	-6.0202
GDAP2	5	0.01905	0.070333	0.799511	1580	4	-6.0202	0.53965	0.71116	0.995739	12862	1	-6.0202
SORBS3	5	0.01905	0.070333	0.799511	1583	4	-6.0202	0.78292	0.86185	0.99982	15355	1	-6.0202
ODF3B	5	0.019072	0.070411	0.799511	1585	2	0.9933	0.57077	0.73132	0.996615	13215	2	0.9933
DLK1	5	0.019072	0.070411	0.799511	1584	3	-4.8008	0.46145	0.66147	0.991248	12016	2	-4.8008
PLCE1	5	0.019072	0.070411	0.799511	1586	3	-3.5218	0.15755	0.34276	0.963393	6406	2	-3.5218
HS1BP3	5	0.019094	0.07049	0.799906	1587	3	-5.2613	0.15216	0.3359	0.960846	6291	2	-5.2613
CA8	5	0.01916	0.07069	0.800562	1588	3	-5.8613	0.021069	0.074714	0.892524	1507	2	-5.8613
SLC13A4	5	0.019171	0.070726	0.800562	1589	2	1.3072	0.39539	0.61633	0.983332	11287	3	1.3072
C2orf43	7	0.019172	0.070727	0.800562	1590	6	-5.0097	0.89288	0.90936	0.99982	16179	1	-5.0097
FAXC	5	0.019183	0.070762	0.800562	1591	4	-4.7093	0.86637	0.89547	0.99982	15946	1	-4.7093
ACTL7B	5	0.019207	0.070841	0.800562	1593	3	-5.2464	0.37417	0.59392	0.982997	10853	2	-5.2464
TMEM41A	5	0.019207	0.070841	0.800562	1592	4	-5.2464	0.87796	0.90129	0.99982	16036	1	-5.2464
PPP3CB	5	0.019219	0.07088	0.800562	1594	5	-3.8456	0.98078	0.98084	0.99982	17552	0	-3.8456
HAS1	5	0.019226	0.070903	0.800562	1595	1	1.5385	0.35938	0.57814	0.982997	10552	3	1.5385
PTPRG	5	0.019307	0.071178	0.803105	1596	1	1.8964	0.12735	0.3021	0.958981	5650	4	1.8964
CUL9	5	0.01932	0.071218	0.803105	1597	4	-5.4704	0.55862	0.72354	0.995828	13074	1	-5.4704
TLL2	5	0.019345	0.071293	0.803452	1598	2	1.8341	0.16488	0.35203	0.965429	6566	3	1.8341
SCGB1C1	5	0.019371	0.071381	0.80394	1599	5	-6.0202	0.98063	0.9807	0.99982	17551	0	-6.0202
FSHB	5	0.019408	0.071502	0.804202	1600	3	-4.7069	0.68691	0.80915	0.99982	14486	2	-4.7069
CHERP	5	0.019411	0.07151	0.804202	1601	5	-3.4483	0.98059	0.98066	0.99982	17550	0	-3.4483
WDR91	5	0.01942	0.071538	0.804202	1602	3	-3.6766	0.94585	0.94679	0.99982	16810	1	-3.6766
POLR3D	5	0.01947	0.071704	0.805525	1603	2	0.49895	0.51267	0.69376	0.991978	12592	2	0.49895
TNFRSF10A	5	0.019517	0.071864	0.805525	1605	3	-6.9925	0.72349	0.83503	0.99982	14915	2	-6.9925
GANC	5	0.019517	0.071864	0.805525	1604	4	-5.6915	0.14323	0.32427	0.958981	6087	1	-5.6915
ZNF317	5	0.019579	0.072052	0.805525	1606	2	1.4864	0.3582	0.57686	0.982997	10528	3	1.4864
IRF2	5	0.019592	0.072096	0.805525	1608	4	-6.0037	0.36828	0.58758	0.982997	10730	1	-6.0037
C17orf82	5	0.019592	0.072096	0.805525	1607	4	-6.2151	0.31842	0.53318	0.982997	9764	1	-6.2151
TAF6L	5	0.019597	0.072108	0.805525	1611	5	-5.6812	0.9804	0.98049	0.99982	17548	0	-5.6812
ATPIF1	5	0.019597	0.072108	0.805525	1610	5	-6.5922	0.9804	0.98049	0.99982	17549	0	-6.5922
COPS8	5	0.019597	0.072108	0.805525	1609	5	-4.3158	0.9804	0.98049	0.99982	17547	0	-4.3158
TMEM255B	5	0.019604	0.072136	0.805525	1612	3	-4.7044	0.13991	0.31996	0.958981	6006	2	-4.7044
TMEM101	5	0.019649	0.072282	0.805525	1613	3	-4.8816	0.72246	0.8343	0.99982	14906	2	-4.8816
ILVBL	5	0.019668	0.072341	0.805525	1614	2	2.1557	0.13192	0.30973	0.958981	5796	3	2.1557
USH2A	5	0.019687	0.072408	0.805525	1615	2	0.97175	0.51832	0.69744	0.992705	12651	2	0.97175
VAPA	9	0.019718	0.072501	0.805525	1616	6	-3.8636	0.89008	0.90776	0.99982	16142	2	-3.8636
RAB8A	5	0.019752	0.07261	0.805525	1617	4	-5.6466	0.90859	0.91878	0.99982	16321	1	-5.6466
IFT74	5	0.019752	0.07261	0.805525	1618	4	-6.9883	0.72491	0.83606	0.99982	14934	1	-6.9883
TTPAL	5	0.019766	0.072653	0.805525	1619	4	-5.6647	0.18262	0.37442	0.968386	6960	1	-5.6647
C11orf84	5	0.019766	0.072653	0.805525	1620	4	-5.3643	0.94214	0.94353	0.99982	16773	1	-5.3643
TTC21A	5	0.019768	0.072659	0.805525	1621	1	3.3728	0.008723	0.034362	0.793325	779	4	3.3728
INCENP	5	0.019822	0.072843	0.805525	1622	5	-5.3842	0.98018	0.98028	0.99982	17545	0	-5.3842
C2CD2L	5	0.019822	0.072846	0.805525	1623	3	-5.1632	0.40874	0.62871	0.984051	11504	2	-5.1632
DCD	5	0.019828	0.072867	0.805525	1625	4	-5.8535	0.8572	0.89122	0.99982	15868	1	-5.8535
ABCB8	5	0.019828	0.072867	0.805525	1624	4	-5.8535	0.78155	0.86138	0.99982	15350	1	-5.8535
FAHD2B	4	0.01987	0.073011	0.805525	1626	2	-0.71509	0.41599	0.63326	0.984295	11578	2	-0.71509
TRAPPC12	5	0.019877	0.073033	0.805525	1627	1	2.5936	0.1222	0.29254	0.958981	5465	4	2.5936
BAX	5	0.019879	0.07304	0.805525	1629	4	-5.9955	0.029817	0.09654	0.930224	1869	1	-5.9955
METAP1D	5	0.019879	0.07304	0.805525	1631	4	-5.0917	0.1149	0.27868	0.958981	5209	1	-5.0917
RTEL1	5	0.019879	0.07304	0.805525	1628	4	-4.581	0.91907	0.92565	0.99982	16457	1	-4.581
MYO7B	5	0.019879	0.07304	0.805525	1630	4	-5.9955	0.63655	0.77477	0.99982	13952	1	-5.9955
ACRV1	5	0.019931	0.073223	0.805525	1632	3	-6.9757	0.40679	0.6275	0.983868	11485	2	-6.9757
AXIN1	5	0.019944	0.073255	0.805525	1633	4	-6.9459	0.22217	0.42255	0.973043	7815	1	-6.9459
KREMEN1	5	0.019944	0.073255	0.805525	1634	3	-6.195	0.62494	0.76704	0.99982	13814	2	-6.195
KIAA1429	5	0.019948	0.073266	0.805525	1636	5	-3.7136	0.98005	0.98016	0.99982	17543	0	-3.7136
POLR2M	5	0.019948	0.073266	0.805525	1637	5	-3.7534	0.98005	0.98016	0.99982	17541	0	-3.7534
THOC5	5	0.019948	0.073266	0.805525	1635	5	-4.287	0.98005	0.98016	0.99982	17544	0	-4.287
CASC5	5	0.019948	0.073266	0.805525	1638	5	-4.2194	0.98005	0.98016	0.99982	17542	0	-4.2194
TCFL5	5	0.019984	0.073376	0.805775	1639	4	-6.341	0.47159	0.66784	0.991292	12120	1	-6.341
HBEGF	5	0.019985	0.073378	0.805775	1640	3	-1.9338	0.48112	0.67378	0.991364	12234	2	-1.9338
SIGLEC6	5	0.020004	0.073435	0.805905	1641	4	-4.6995	0.88448	0.90472	0.99982	16099	1	-4.6995
CCM2	5	0.020047	0.073571	0.806904	1642	4	-4.4917	0.29644	0.50866	0.980884	9339	1	-4.4917
LYSMD2	8	0.020074	0.073659	0.806904	1643	6	-6.5651	0.93455	0.9371	0.99982	16657	2	-6.5651
PKDCC	5	0.020075	0.07366	0.806904	1644	3	-4.6996	0.7329	0.84177	0.99982	15026	2	-4.6996
TAS2R3	5	0.020116	0.073801	0.807876	1645	3	-5.2344	0.41571	0.63308	0.984295	11576	2	-5.2344
PCOLCE2	5	0.020148	0.073907	0.807876	1646	1	3.3159	0.052626	0.1501	0.956206	2812	3	3.3159
PSMD10	5	0.020187	0.074018	0.807876	1650	4	-4.8763	0.84841	0.88725	0.99982	15801	1	-4.8763
FZD6	5	0.020187	0.074018	0.807876	1649	4	-6.1397	0.75114	0.85142	0.99982	15180	1	-6.1397
VCAM1	5	0.020187	0.074018	0.807876	1648	4	-5.9871	0.41134	0.63034	0.984252	11533	1	-5.9871
PPM1A	5	0.020187	0.074018	0.807876	1647	4	-6.1149	0.2662	0.47423	0.978337	8718	1	-6.1149
OAS2	6	0.020206	0.074081	0.807921	1651	5	-5.3809	0.24118	0.44517	0.973457	8235	1	-5.3809
SIGLEC9	5	0.020281	0.074327	0.807921	1653	3	-4.7082	0.35765	0.57627	0.982997	10517	2	-4.7082
SLC35C1	5	0.020281	0.074327	0.807921	1652	3	-3.6983	0.47919	0.67257	0.991292	12216	2	-3.6983
SKAP2	5	0.02031	0.074422	0.807921	1654	5	-4.0697	0.97969	0.9798	0.99982	17538	0	-4.0697
ELP2	5	0.02031	0.074422	0.807921	1656	5	-4.013	0.97969	0.9798	0.99982	17535	0	-4.013
ZNF573	5	0.02031	0.074422	0.807921	1658	5	-3.9376	0.97969	0.9798	0.99982	17537	0	-3.9376
IPCEF1	5	0.02031	0.074422	0.807921	1657	5	-3.7136	0.97969	0.9798	0.99982	17539	0	-3.7136
UBL3	5	0.02031	0.074422	0.807921	1655	5	-5.0715	0.97969	0.9798	0.99982	17536	0	-5.0715
KCTD17	5	0.020311	0.074426	0.807921	1659	1	1.3714	0.30162	0.51446	0.981108	9434	3	1.3714
FAM71A	5	0.020365	0.074594	0.808964	1660	3	-4.1553	0.51285	0.69387	0.991978	12595	1	-4.1553
SLC8A2	5	0.020376	0.074627	0.808964	1661	4	-4.6946	0.68314	0.80657	0.99982	14447	1	-4.6946
FCN1	5	0.020389	0.074676	0.808964	1662	4	-4.9773	0.7341	0.84262	0.99982	15036	1	-4.9773
AMACR	5	0.020419	0.074763	0.808964	1663	1	2.3665	0.077094	0.20319	0.958981	3802	4	2.3665
CLEC2D	11	0.02046	0.07489	0.808964	1664	8	-4.8763	0.81659	0.8742	0.99982	15577	2	-4.8763
FBXO30	5	0.020468	0.074923	0.808964	1667	5	-3.0429	0.97953	0.97964	0.99982	17532	0	-3.0429
CEP57	5	0.020468	0.074923	0.808964	1666	5	-6.3078	0.97953	0.97964	0.99982	17534	0	-6.3078
THBS3	5	0.020468	0.074923	0.808964	1665	5	-4.2456	0.97953	0.97964	0.99982	17533	0	-4.2456
DMXL2	5	0.020488	0.07499	0.808964	1668	4	-6.9757	0.40164	0.6229	0.983603	11388	1	-6.9757
F7	5	0.020504	0.075038	0.808964	1669	5	-4.8291	0.9795	0.9796	0.99982	17531	0	-4.8291
LRRC66	5	0.020519	0.075093	0.808964	1670	4	-6.0918	0.84709	0.88668	0.99982	15795	1	-6.0918
TBC1D10B	5	0.020519	0.075093	0.808964	1671	4	-5.9788	0.77498	0.85917	0.99982	15318	1	-5.9788
CYLD	5	0.020524	0.07511	0.808964	1672	5	-6.0683	0.97948	0.97959	0.99982	17530	0	-6.0683
AP3B1	5	0.020574	0.075274	0.808964	1673	5	-4.6784	0.97943	0.97953	0.99982	17528	0	-4.6784
CMKLR1	5	0.020583	0.075317	0.808964	1674	2	-0.45127	0.69837	0.81714	0.99982	14617	2	-0.45127
KCNJ6	5	0.020612	0.075398	0.808964	1675	4	-5.2284	0.43609	0.64573	0.988011	11770	1	-5.2284
CKLF-CMTM1	5	0.020636	0.07549	0.808964	1676	3	-4.1464	0.47432	0.66953	0.991292	12148	2	-4.1464
GAD1	5	0.020638	0.075499	0.808964	1677	3	-5.7878	0.55362	0.72031	0.995828	13012	1	-5.7878
NXPE4	5	0.020683	0.075651	0.808964	1678	3	-3.9657	0.38242	0.6027	0.982997	11033	2	-3.9657
ANK1	13	0.020703	0.075709	0.808964	1679	8	-4.8251	0.15817	0.34354	0.963393	6417	5	-4.8251
SEH1L	5	0.020739	0.075826	0.808964	1685	5	-3.123	0.97926	0.97937	0.99982	17521	0	-3.123
GUK1	5	0.020739	0.075826	0.808964	1684	5	-4.0378	0.97926	0.97937	0.99982	17523	0	-4.0378
UPF1	5	0.020739	0.075826	0.808964	1680	5	-5.5174	0.97926	0.97937	0.99982	17522	0	-5.5174
CDC26	5	0.020739	0.075826	0.808964	1687	5	-5.7017	0.97926	0.97937	0.99982	17517	0	-5.7017
TRMT11	5	0.020739	0.075826	0.808964	1682	5	-5.0582	0.97926	0.97937	0.99982	17520	0	-5.0582
LSM7	5	0.020739	0.075826	0.808964	1683	5	-4.2752	0.97926	0.97937	0.99982	17519	0	-4.2752
PCBD2	5	0.020739	0.075826	0.808964	1681	5	-4.9075	0.97926	0.97937	0.99982	17524	0	-4.9075
ZNF502	5	0.020739	0.075826	0.808964	1686	5	-5.9011	0.97926	0.97937	0.99982	17525	0	-5.9011
SCNN1D	5	0.020744	0.075844	0.808964	1688	3	-4.3215	0.41427	0.6322	0.984295	11562	2	-4.3215
MAML2	5	0.020756	0.075876	0.808964	1689	3	-5.5289	0.46682	0.66484	0.991292	12070	2	-5.5289
TRO	14	0.020841	0.076137	0.808964	1690	9	-4.6433	0.80918	0.87138	0.99982	15522	4	-4.6433
PIPOX	5	0.020856	0.076193	0.808964	1691	4	-4.0088	0.96691	0.96732	0.99982	17126	0	-4.0088
CLCN5	10	0.020865	0.07622	0.808964	1692	8	-3.6732	0.99841	0.9984	0.99982	17971	0	-3.6732
PGAM2	5	0.020897	0.07632	0.808964	1693	3	-4.3894	0.62305	0.7658	0.99982	13792	2	-4.3894
C1orf158	5	0.020906	0.076359	0.808964	1694	2	1.4968	0.37431	0.59406	0.982997	10856	3	1.4968
GPR88	5	0.020906	0.076359	0.808964	1695	2	2.4022	0.079645	0.20855	0.958981	3897	3	2.4022
CLIC3	5	0.020907	0.076361	0.808964	1696	2	2.4293	0.1975	0.39293	0.971809	7277	3	2.4293
DUSP26	5	0.020913	0.076379	0.808964	1697	4	-5.3051	0.40928	0.62904	0.984054	11511	1	-5.3051
CD44	5	0.020961	0.076558	0.808964	1698	2	0.65135	0.63878	0.77627	0.99982	13974	2	0.65135
LRRC4B	5	0.021034	0.076818	0.808964	1701	3	-5.3615	0.39452	0.61545	0.983332	11268	2	-5.3615
ABHD8	5	0.021034	0.076818	0.808964	1700	3	-5.6869	0.40146	0.62271	0.983603	11385	2	-5.6869
MAPK13	5	0.021034	0.076818	0.808964	1699	3	-6.1283	0.18293	0.37479	0.968386	6966	2	-6.1283
AUH	5	0.021034	0.076818	0.808964	1702	4	-5.7474	0.91775	0.92475	0.99982	16441	1	-5.7474
NIN	5	0.021034	0.076819	0.808964	1703	2	3.3022	0.020393	0.072985	0.89098	1470	3	3.3022
PRR5	5	0.021042	0.076853	0.808964	1704	3	-6.88	0.33692	0.55361	0.982997	10110	2	-6.88
TBX4	5	0.021046	0.076868	0.808964	1705	4	-6.466	0.89208	0.90893	0.99982	16169	1	-6.466
MGAT3	5	0.021094	0.077036	0.808964	1706	3	-5.095	0.93421	0.93682	0.99982	16652	1	-5.095
ZNF90	5	0.021108	0.07708	0.808964	1710	5	-5.0097	0.97889	0.97901	0.99982	17511	0	-5.0097
UFD1L	5	0.021108	0.07708	0.808964	1711	5	-4.355	0.97889	0.97901	0.99982	17508	0	-4.355
PCGF1	5	0.021108	0.07708	0.808964	1713	5	-5.1214	0.97889	0.97901	0.99982	17510	0	-5.1214
KRT12	5	0.021108	0.07708	0.808964	1708	5	-5.5403	0.97889	0.97901	0.99982	17516	0	-5.5403
EIF5A	5	0.021108	0.07708	0.808964	1709	5	-3.6726	0.97889	0.97901	0.99982	17509	0	-3.6726
PSMA7	5	0.021108	0.07708	0.808964	1712	5	-4.9075	0.97889	0.97901	0.99982	17512	0	-4.9075
CYP2C18	5	0.021108	0.07708	0.808964	1714	5	-4.0509	0.97889	0.97901	0.99982	17514	0	-4.0509
CMC1	5	0.021108	0.07708	0.808964	1707	5	-4.1314	0.97889	0.97901	0.99982	17515	0	-4.1314
KIAA1191	5	0.021124	0.077131	0.808964	1715	1	1.5547	0.11507	0.279	0.958981	5215	4	1.5547
PLEKHA7	5	0.02114	0.077188	0.808964	1716	3	-3.6666	0.86309	0.89391	0.99982	15916	1	-3.6666
E2F5	6	0.021179	0.077311	0.808964	1717	5	-5.3337	0.91325	0.92171	0.99982	16394	1	-5.3337
ZNF280C	5	0.021191	0.077349	0.808964	1718	4	-5.085	0.79319	0.86543	0.99982	15416	1	-5.085
TMCO6	5	0.0212	0.077383	0.808964	1719	4	-5.8652	0.6502	0.78407	0.99982	14093	1	-5.8652
SOX30	5	0.021205	0.07739	0.808964	1720	2	-0.45127	0.42259	0.63735	0.98564	11642	2	-0.45127
TRA2A	5	0.021257	0.077567	0.808964	1721	5	-5.7119	0.97874	0.97886	0.99982	17507	0	-5.7119
CPXM2	5	0.021286	0.077659	0.808964	1722	3	-4.1563	0.49505	0.68261	0.991364	12390	2	-4.1563
FANCB	5	0.021303	0.077708	0.808964	1723	3	-5.4238	0.65724	0.78887	0.99982	14162	2	-5.4238
BLM	5	0.021329	0.077788	0.808964	1724	4	-5.3532	0.17754	0.36797	0.967832	6844	1	-5.3532
C20orf197	5	0.021331	0.07779	0.808964	1725	5	-4.4059	0.97867	0.97878	0.99982	17505	0	-4.4059
CUTA	5	0.02134	0.077819	0.808964	1726	3	-3.8868	0.2529	0.45893	0.977473	8451	2	-3.8868
NT5C	5	0.021412	0.078061	0.808964	1727	3	-5.2192	0.48987	0.67929	0.991364	12326	2	-5.2192
RNF141	5	0.021446	0.078167	0.808964	1728	4	-6.2323	0.22172	0.422	0.973043	7805	1	-6.2323
PHF21B	5	0.021462	0.078218	0.808964	1729	2	0.31359	0.65358	0.78634	0.99982	14128	2	0.31359
ERGIC2	5	0.021501	0.078342	0.808964	1730	5	-3.3478	0.9785	0.97861	0.99982	17499	0	-3.3478
GTF2F2	5	0.021501	0.078342	0.808964	1737	5	-3.2398	0.9785	0.97861	0.99982	17502	0	-3.2398
MEPE	5	0.021501	0.078342	0.808964	1739	5	-5.0715	0.9785	0.97861	0.99982	17503	0	-5.0715
FGG	5	0.021501	0.078342	0.808964	1736	5	-5.2233	0.9785	0.97861	0.99982	17501	0	-5.2233
UHRF1BP1L	5	0.021501	0.078342	0.808964	1732	5	-4.3289	0.9785	0.97861	0.99982	17494	0	-4.3289
NASP	5	0.021501	0.078342	0.808964	1735	5	-5.0058	0.9785	0.97861	0.99982	17500	0	-5.0058
SPIN3	5	0.021501	0.078342	0.808964	1734	5	-3.5894	0.9785	0.97861	0.99982	17495	0	-3.5894
SETD7	5	0.021501	0.078342	0.808964	1731	5	-4.1613	0.9785	0.97861	0.99982	17496	0	-4.1613
S100A12	5	0.021501	0.078342	0.808964	1733	5	-5.6812	0.9785	0.97861	0.99982	17498	0	-5.6812
MTHFD2L	5	0.021501	0.078342	0.808964	1738	5	-5.3586	0.9785	0.97861	0.99982	17497	0	-5.3586
CCDC171	5	0.021528	0.078428	0.808964	1740	4	-5.8436	0.92291	0.92831	0.99982	16504	1	-5.8436
EBF4	5	0.021545	0.078487	0.808964	1742	3	-4.1655	0.64414	0.77995	0.99982	14026	2	-4.1655
KLF15	5	0.021545	0.078487	0.808964	1741	3	-6.6408	0.19146	0.38545	0.971118	7141	2	-6.6408
DGKI	5	0.021557	0.078522	0.808964	1743	3	-5.5634	0.86227	0.89354	0.99982	15910	1	-5.5634
SNAI1	5	0.021611	0.078685	0.808964	1744	2	2.7281	0.12874	0.30474	0.958981	5699	3	2.7281
LANCL1	5	0.021634	0.078757	0.808964	1745	3	-5.2162	0.53158	0.70594	0.994779	12779	2	-5.2162
HSPA12B	5	0.021634	0.078757	0.808964	1746	3	-5.2162	0.37305	0.59273	0.982997	10835	2	-5.2162
IGFBP4	5	0.021643	0.07878	0.808964	1748	3	-5.8297	0.48281	0.67479	0.991364	12254	2	-5.8297
HS3ST2	5	0.021643	0.07878	0.808964	1747	2	2.3675	0.20937	0.40736	0.973013	7535	3	2.3675
SRPK1	5	0.021644	0.078784	0.808964	1749	4	-5.2936	0.97345	0.97365	0.99982	17352	0	-5.2936
INSL6	5	0.021665	0.078855	0.808964	1750	3	-5.8832	0.26773	0.47596	0.978337	8754	2	-5.8832
VPS37A	5	0.02167	0.078873	0.808964	1751	5	-4.0051	0.97833	0.97846	0.99982	17493	0	-4.0051
CDH10	5	0.021727	0.079038	0.808964	1752	5	-4.3238	0.97827	0.97839	0.99982	17492	0	-4.3238
VSTM2L	5	0.021735	0.079064	0.808964	1753	2	2.1362	0.23627	0.43935	0.973344	8126	3	2.1362
HSP90AB1	5	0.021741	0.079081	0.808964	1754	5	-4.2694	0.97826	0.97838	0.99982	17491	0	-4.2694
SDSL	5	0.021751	0.079109	0.808964	1755	3	-5.8095	0.46867	0.666	0.991292	12087	2	-5.8095
NSMAF	5	0.021751	0.079109	0.808964	1756	3	-6.9545	0.20819	0.40593	0.973013	7503	2	-6.9545
SLC2A11	5	0.021774	0.07918	0.808964	1757	4	-6.656	0.8063	0.8703	0.99982	15503	1	-6.656
THBS4	5	0.021803	0.07928	0.808964	1758	4	-6.0996	0.65467	0.78712	0.99982	14139	1	-6.0996
FBXO17	5	0.02181	0.079303	0.808964	1759	3	-2.3333	0.43898	0.64756	0.988475	11797	2	-2.3333
ZHX1	5	0.021879	0.07952	0.808964	1760	4	-5.2131	0.86589	0.89524	0.99982	15943	1	-5.2131
EHHADH	5	0.021879	0.07952	0.808964	1761	3	-4.5369	0.47268	0.66852	0.991292	12135	2	-4.5369
GAL3ST2	5	0.021889	0.07955	0.808964	1762	2	2.6984	0.12889	0.30504	0.958981	5705	3	2.6984
DNHD1	5	0.021889	0.07955	0.808964	1763	3	-3.8299	0.71153	0.82639	0.99982	14784	2	-3.8299
ADH4	5	0.021897	0.079572	0.808964	1765	5	-5.4341	0.9781	0.97821	0.99982	17483	0	-5.4341
PEX3	5	0.021897	0.079572	0.808964	1764	5	-5.7616	0.9781	0.97821	0.99982	17484	0	-5.7616
GABPA	5	0.021897	0.079572	0.808964	1768	5	-5.1051	0.9781	0.97821	0.99982	17485	0	-5.1051
TMEM216	5	0.021897	0.079572	0.808964	1766	5	-5.1205	0.9781	0.97821	0.99982	17486	0	-5.1205
ATL2	5	0.021897	0.079572	0.808964	1771	5	-2.928	0.9781	0.97821	0.99982	17489	0	-2.928
MRPS31	5	0.021897	0.079572	0.808964	1769	5	-4.0378	0.9781	0.97821	0.99982	17487	0	-4.0378
AMTN	5	0.021897	0.079572	0.808964	1770	5	-5.9955	0.9781	0.97821	0.99982	17482	0	-5.9955
CXXC1	5	0.021897	0.079572	0.808964	1767	5	-6.758	0.9781	0.97821	0.99982	17488	0	-6.758
DMC1	5	0.021909	0.079606	0.808964	1772	3	-2.2585	0.36046	0.57935	0.982997	10584	2	-2.2585
RMDN3	5	0.021984	0.079849	0.808964	1775	4	-6.7823	0.65929	0.79026	0.99982	14188	1	-6.7823
ZFP36	5	0.021984	0.079849	0.808964	1774	4	-6.1452	0.77407	0.85886	0.99982	15314	1	-6.1452
LRG1	5	0.021984	0.079849	0.808964	1773	4	-5.9361	0.84598	0.88621	0.99982	15786	1	-5.9361
GTDC1	5	0.022009	0.079918	0.808964	1776	3	-6.9502	0.058251	0.16261	0.956206	3059	2	-6.9502
TMPO	5	0.022044	0.080031	0.808964	1777	4	-6.1967	0.7783	0.86029	0.99982	15334	1	-6.1967
GRK4	5	0.02206	0.080089	0.808964	1778	5	-5.1205	0.97794	0.97804	0.99982	17481	0	-5.1205
TFPI2	5	0.022099	0.080214	0.808964	1779	2	1.6671	0.34157	0.5588	0.982997	10192	3	1.6671
SEMA3C	5	0.022132	0.080321	0.808964	1780	4	-6.3859	0.36821	0.58749	0.982997	10727	1	-6.3859
MTFP1	6	0.022153	0.080379	0.808964	1781	3	-1.6353	0.21162	0.41007	0.973017	7577	3	-1.6353
FAR2	5	0.022159	0.080396	0.808964	1782	5	-4.571	0.97784	0.97796	0.99982	17480	0	-4.571
KIAA1715	5	0.022234	0.08064	0.808964	1783	4	-6.2533	0.067524	0.18283	0.958981	3410	1	-6.2533
NRN1	5	0.022244	0.080674	0.808964	1784	4	-4.6302	0.81809	0.87479	0.99982	15582	1	-4.6302
GHDC	5	0.022254	0.080702	0.808964	1785	3	-6.1381	0.55272	0.71971	0.995828	13007	2	-6.1381
SLC5A5	5	0.022254	0.080702	0.808964	1786	4	-5.7084	0.38221	0.60248	0.982997	11027	1	-5.7084
UBQLN2	5	0.022254	0.080702	0.808964	1787	3	-5.3587	0.7594	0.85405	0.99982	15236	1	-5.3587
CCR8	5	0.022268	0.080754	0.808964	1790	4	-5.9274	0.95211	0.95277	0.99982	16891	0	-5.9274
CDKAL1	5	0.022268	0.080754	0.808964	1788	4	-5.898	0.9126	0.92131	0.99982	16383	1	-5.898
COPS7A	5	0.022268	0.080754	0.808964	1789	4	-4.8528	0.64554	0.78089	0.99982	14046	1	-4.8528
LDB3	5	0.022315	0.080896	0.808964	1791	2	2.2154	0.2452	0.44991	0.975008	8310	3	2.2154
LIPF	5	0.02235	0.08101	0.808964	1796	5	-5.4218	0.97765	0.97777	0.99982	17473	0	-5.4218
VPS26A	5	0.02235	0.08101	0.808964	1798	5	-4.6575	0.97765	0.97777	0.99982	17471	0	-4.6575
NT5C3A	5	0.02235	0.08101	0.808964	1795	5	-3.5022	0.97765	0.97777	0.99982	17476	0	-3.5022
PCBP2	5	0.02235	0.08101	0.808964	1793	5	-3.123	0.97765	0.97777	0.99982	17475	0	-3.123
SDHB	5	0.02235	0.08101	0.808964	1797	5	-3.2948	0.97765	0.97777	0.99982	17474	0	-3.2948
USPL1	5	0.02235	0.08101	0.808964	1799	5	-5.5629	0.97765	0.97777	0.99982	17477	0	-5.5629
ZNF669	5	0.02235	0.08101	0.808964	1792	5	-4.7392	0.97765	0.97777	0.99982	17478	0	-4.7392
DPP4	5	0.02235	0.08101	0.808964	1794	5	-5.1632	0.97765	0.97777	0.99982	17472	0	-5.1632
LRRC3C	5	0.022357	0.081032	0.808964	1801	3	-6.1589	0.64432	0.78006	0.99982	14029	2	-6.1589
ZMYM6NB	5	0.022357	0.081032	0.808964	1800	3	-4.2092	0.22312	0.42368	0.97311	7840	1	-4.2092
SLCO4A1	5	0.022369	0.08107	0.808964	1802	2	2.6655	0.14097	0.32137	0.958981	6027	3	2.6655
GPR155	5	0.022406	0.081188	0.808964	1803	4	-6.3859	0.4568	0.65856	0.991248	11954	1	-6.3859
OGG1	5	0.022423	0.08125	0.808964	1804	3	-3.7818	0.22898	0.43068	0.97311	7958	2	-3.7818
GATA4	5	0.02248	0.081433	0.808964	1805	3	-5.2119	0.79233	0.86512	0.99982	15408	1	-5.2119
ABCC5	5	0.022489	0.08146	0.808964	1806	3	-6.4294	0.18095	0.37235	0.968311	6917	2	-6.4294
ZPLD1	5	0.022532	0.0816	0.808964	1807	2	4.1265	0.0072024	0.028801	0.775893	668	3	4.1265
TEAD3	5	0.022555	0.081671	0.808964	1809	4	-5.0328	0.54687	0.71581	0.995828	12939	1	-5.0328
ZCCHC12	5	0.022555	0.081671	0.808964	1808	4	-6.8296	0.91876	0.92544	0.99982	16450	1	-6.8296
CHRNE	5	0.022586	0.081769	0.808964	1810	4	-5.521	0.93548	0.93786	0.99982	16671	1	-5.521
BAZ1B	5	0.022592	0.081782	0.808964	1811	5	-4.6784	0.97741	0.97753	0.99982	17469	0	-4.6784
TIPIN	5	0.022624	0.081894	0.808964	1812	5	-5.4704	0.97738	0.97749	0.99982	17468	0	-5.4704
SLC18A1	5	0.022667	0.082041	0.808964	1813	3	-4.7975	0.7198	0.83237	0.99982	14872	2	-4.7975
MYO5C	5	0.022667	0.082041	0.808964	1814	2	2.1359	0.174	0.36353	0.967832	6754	3	2.1359
PICK1	5	0.022691	0.082099	0.808964	1816	4	-4.4878	0.37531	0.59514	0.982997	10877	1	-4.4878
LITAF	5	0.022691	0.082099	0.808964	1815	4	-4.4878	0.86817	0.89635	0.99982	15957	1	-4.4878
GPR119	5	0.022691	0.082099	0.808964	1817	4	-5.2907	0.93897	0.94076	0.99982	16719	1	-5.2907
XPC	5	0.02274	0.082244	0.808964	1818	2	1.7692	0.30389	0.51694	0.981108	9481	3	1.7692
ZNF114	5	0.022748	0.082269	0.808964	1819	2	1.4489	0.3753	0.59513	0.982997	10876	3	1.4489
HVCN1	5	0.022769	0.082349	0.808964	1821	3	-5.2162	0.68642	0.80883	0.99982	14481	2	-5.2162
ASB3	5	0.022769	0.082349	0.808964	1820	3	-6.9373	0.57451	0.73374	0.996671	13258	2	-6.9373
PPP1R13B	5	0.022778	0.082371	0.808964	1822	3	-5.4584	0.032021	0.10195	0.937205	1959	2	-5.4584
TAS1R2	5	0.022778	0.082371	0.808964	1823	2	1.7536	0.32407	0.53947	0.982997	9865	3	1.7536
TTC32	5	0.022835	0.082534	0.808964	1828	5	-4.3384	0.97717	0.97727	0.99982	17466	0	-4.3384
CLSPN	5	0.022835	0.082534	0.808964	1824	5	-3.2013	0.97717	0.97727	0.99982	17467	0	-3.2013
SMC4	5	0.022835	0.082534	0.808964	1826	5	-4.5257	0.97717	0.97727	0.99982	17462	0	-4.5257
QARS	5	0.022835	0.082534	0.808964	1827	5	-4.9764	0.97717	0.97727	0.99982	17464	0	-4.9764
SGCG	5	0.022835	0.082534	0.808964	1829	5	-5.279	0.97717	0.97727	0.99982	17460	0	-5.279
CCNYL1	5	0.022835	0.082534	0.808964	1825	5	-3.7136	0.97717	0.97727	0.99982	17465	0	-3.7136
SAMD14	5	0.022856	0.082609	0.808964	1830	1	1.5652	0.18154	0.3731	0.968311	6934	3	1.5652
IDUA	5	0.02288	0.082676	0.808964	1831	3	-4.0184	0.48627	0.67698	0.991364	12287	2	-4.0184
ZMAT3	5	0.022882	0.082684	0.808964	1833	2	2.3318	0.20874	0.40659	0.973013	7522	3	2.3318
HTRA3	5	0.022882	0.082684	0.808964	1832	2	3.1919	0.064392	0.17603	0.958981	3282	3	3.1919
RNF126	5	0.022911	0.082765	0.808964	1834	1	2.823	0.1118	0.27276	0.958981	5092	3	2.823
PPP2CB	5	0.022941	0.082866	0.808964	1835	3	-5.1977	0.28782	0.49896	0.980446	9158	2	-5.1977
ZNF816-ZNF321P	3	0.022956	0.082908	0.808964	1836	3	-3.969	0.94634	0.94724	0.99982	16816	0	-3.969
HAO1	5	0.022987	0.082997	0.808964	1837	2	1.5819	0.35379	0.5721	0.982997	10454	3	1.5819
GPR56	5	0.023012	0.083079	0.808964	1838	4	-5.367	0.53262	0.70662	0.994855	12791	1	-5.367
MYH14	5	0.023019	0.083102	0.808964	1840	2	2.3721	0.22285	0.42337	0.973043	7834	3	2.3721
GUCY1A3	5	0.023019	0.083102	0.808964	1839	2	1.5041	0.18343	0.3754	0.968394	6980	3	1.5041
ITGB2	5	0.023019	0.083102	0.808964	1841	1	2.6918	0.076591	0.20213	0.958981	3780	4	2.6918
POLR2G	5	0.023042	0.083173	0.808964	1842	5	-2.928	0.97696	0.97707	0.99982	17459	0	-2.928
SEC23B	5	0.023042	0.083173	0.808964	1843	5	-6.3145	0.97696	0.97707	0.99982	17458	0	-6.3145
KCNJ16	5	0.023057	0.08323	0.808964	1845	3	-5.2613	0.058117	0.16234	0.956206	3052	2	-5.2613
ACTA2	5	0.023057	0.08323	0.808964	1844	3	-6.933	0.73058	0.84011	0.99982	15000	2	-6.933
C11orf73	5	0.023074	0.083296	0.808964	1846	5	-4.2752	0.97693	0.97704	0.99982	17457	0	-4.2752
HINT3	5	0.023096	0.083363	0.808964	1847	4	-6.0028	0.91675	0.92407	0.99982	16430	1	-6.0028
RNF144A	5	0.023096	0.083363	0.808964	1848	2	2.2651	0.2234	0.42402	0.97311	7841	3	2.2651
PTAR1	5	0.023096	0.083363	0.808964	1849	3	-4.1009	0.57341	0.73303	0.996671	13240	2	-4.1009
SYT15	5	0.023097	0.083365	0.808964	1850	4	-5.3753	0.18672	0.37948	0.970629	7039	1	-5.3753
CDS1	5	0.023127	0.083454	0.808964	1851	2	2.562	0.095548	0.24113	0.958981	4502	3	2.562
ZFAND6	6	0.023132	0.083472	0.808964	1852	5	-4.689	0.34575	0.56336	0.982997	10283	1	-4.689
PRKAA2	5	0.023161	0.083559	0.808964	1853	5	-5.2652	0.97684	0.97695	0.99982	17456	0	-5.2652
PANK3	5	0.023181	0.08363	0.808964	1854	1	2.2257	0.20987	0.40795	0.973013	7549	3	2.2257
TULP4	5	0.023225	0.08376	0.808964	1855	3	-5.6876	0.48944	0.679	0.991364	12318	2	-5.6876
PTPN14	5	0.023231	0.083781	0.808964	1856	4	-5.9011	0.93559	0.93794	0.99982	16673	1	-5.9011
DHRS13	5	0.023231	0.083781	0.808964	1857	4	-5.9011	0.67127	0.79836	0.99982	14319	1	-5.9011
GPR161	5	0.023324	0.084066	0.808964	1860	5	-5.6499	0.97668	0.9768	0.99982	17450	0	-5.6499
SERTAD3	5	0.023324	0.084066	0.808964	1858	5	-4.6364	0.97668	0.9768	0.99982	17453	0	-4.6364
UBA2	5	0.023324	0.084066	0.808964	1859	5	-3.3085	0.97668	0.9768	0.99982	17454	0	-3.3085
NOP56	5	0.023324	0.084066	0.808964	1863	5	-4.6575	0.97668	0.9768	0.99982	17452	0	-4.6575
MED11	5	0.023324	0.084066	0.808964	1862	5	-3.8299	0.97668	0.9768	0.99982	17455	0	-3.8299
EPCAM	5	0.023324	0.084066	0.808964	1861	5	-5.3968	0.97668	0.9768	0.99982	17451	0	-5.3968
METTL4	5	0.023324	0.084066	0.808964	1864	5	-3.4813	0.97668	0.9768	0.99982	17447	0	-3.4813
RCN2	5	0.023324	0.084066	0.808964	1865	5	-4.8568	0.97668	0.9768	0.99982	17448	0	-4.8568
CHDC2	5	0.023324	0.084066	0.808964	1866	5	-4.0697	0.97668	0.9768	0.99982	17449	0	-4.0697
IGSF9B	5	0.023343	0.084139	0.808964	1867	1	1.1808	0.64539	0.7808	0.99982	14044	2	1.1808
COMMD5	5	0.023345	0.084147	0.808964	1868	4	-4.5045	0.29059	0.50211	0.980446	9209	1	-4.5045
WDR13	5	0.023369	0.08424	0.808964	1869	2	0.59486	0.36131	0.58024	0.982997	10598	2	0.59486
RNF168	5	0.023451	0.084519	0.808964	1870	2	3.346	0.015797	0.059264	0.861469	1238	3	3.346
ZNF668	5	0.023456	0.084534	0.808964	1871	3	-5.1915	0.27798	0.48781	0.979865	8964	2	-5.1915
AZI1	5	0.023465	0.084572	0.808964	1872	2	2.2879	0.20426	0.40115	0.972443	7422	3	2.2879
ZFAND1	5	0.023476	0.084602	0.808964	1873	5	-5.5962	0.97652	0.97666	0.99982	17446	0	-5.5962
DPH2	5	0.023517	0.084731	0.808964	1874	4	-5.8922	0.95738	0.95789	0.99982	16957	0	-5.8922
CEP41	9	0.023546	0.084824	0.808964	1875	5	-1.8362	0.27872	0.48867	0.980095	8977	4	-1.8362
CES1	5	0.023561	0.084879	0.808964	1876	5	-5.8095	0.97411	0.9743	0.99982	17374	0	-5.8095
KCNQ1	5	0.023561	0.084879	0.808964	1877	2	1.0821	0.52229	0.69999	0.993174	12685	2	1.0821
RIT1	5	0.023565	0.084893	0.808964	1879	5	-4.1613	0.97644	0.97657	0.99982	17443	0	-4.1613
HAUS4	5	0.023565	0.084893	0.808964	1878	5	-4.2884	0.97644	0.97657	0.99982	17444	0	-4.2884
ATP1A2	5	0.023586	0.084955	0.808964	1880	4	-6.9243	0.5522	0.71936	0.995828	13001	1	-6.9243
GAREM	5	0.023587	0.084958	0.808964	1881	2	3.0879	0.08298	0.21556	0.958981	4010	3	3.0879
P2RY10	5	0.023605	0.085015	0.808964	1882	5	-4.4486	0.9764	0.97653	0.99982	17442	0	-4.4486
LCN10	5	0.023663	0.08522	0.808964	1883	3	-4.1314	0.42153	0.63668	0.98564	11630	2	-4.1314
STARD10	5	0.023668	0.085234	0.808964	1884	3	-4.0329	0.19521	0.39007	0.971809	7224	1	-4.0329
FAM104A	5	0.023722	0.085394	0.808964	1885	2	2.5628	0.16394	0.35085	0.965429	6541	3	2.5628
FAHD2A	4	0.023752	0.085489	0.808964	1886	3	-6.4748	0.3024	0.51533	0.981108	9448	1	-6.4748
ANGPTL6	5	0.023776	0.085557	0.808964	1887	2	1.3138	0.39074	0.61144	0.983332	11189	3	1.3138
FBXW10	7	0.023779	0.085571	0.808964	1888	5	-5.8922	0.25308	0.45914	0.977473	8456	2	-5.8922
SLCO1B1	5	0.023805	0.085655	0.808964	1891	5	-4.6302	0.9762	0.97633	0.99982	17435	0	-4.6302
OMD	5	0.023805	0.085655	0.808964	1893	5	-4.1781	0.9762	0.97633	0.99982	17433	0	-4.1781
SF3A1	5	0.023805	0.085655	0.808964	1896	5	-4.1009	0.9762	0.97633	0.99982	17437	0	-4.1009
POC5	5	0.023805	0.085655	0.808964	1895	5	-6.7678	0.9762	0.97633	0.99982	17440	0	-6.7678
PSMG2	5	0.023805	0.085655	0.808964	1894	5	-3.123	0.9762	0.97633	0.99982	17441	0	-3.123
A1CF	5	0.023805	0.085655	0.808964	1889	5	-4.8647	0.9762	0.97633	0.99982	17438	0	-4.8647
IDH3A	5	0.023805	0.085655	0.808964	1890	5	-2.5285	0.9762	0.97633	0.99982	17436	0	-2.5285
EMC7	5	0.023805	0.085655	0.808964	1892	5	-3.2948	0.9762	0.97633	0.99982	17434	0	-3.2948
DIS3L2	5	0.023824	0.085721	0.808964	1898	4	-6.5867	0.77332	0.8586	0.99982	15308	1	-6.5867
AFF3	5	0.023824	0.085721	0.808964	1899	4	-4.9916	0.96165	0.9621	0.99982	17035	0	-4.9916
ACADL	5	0.023824	0.085721	0.808964	1897	4	-6.1149	0.8555	0.89045	0.99982	15853	1	-6.1149
ETV5	5	0.023824	0.085721	0.808964	1900	4	-6.2808	0.87209	0.89829	0.99982	15997	1	-6.2808
AMOTL1	5	0.023826	0.085727	0.808964	1901	3	-5.2584	0.82638	0.87798	0.99982	15651	1	-5.2584
SRCRB4D	5	0.02383	0.08574	0.808964	1902	2	1.3492	0.12171	0.2916	0.958981	5443	3	1.3492
LRRC46	5	0.023851	0.085804	0.808964	1903	2	2.8555	0.12083	0.29	0.958981	5407	3	2.8555
TCEAL5	4	0.023862	0.085834	0.808964	1904	3	-5.7952	0.050031	0.14428	0.956206	2703	1	-5.7952
CDC42BPB	5	0.023884	0.085904	0.808964	1905	2	1.2469	0.13981	0.31984	0.958981	6000	3	1.2469
LMLN	5	0.023953	0.086136	0.808964	1907	3	-4.0051	0.21266	0.41135	0.973017	7598	2	-4.0051
ASPHD1	5	0.023953	0.086136	0.808964	1906	3	-5.8055	0.053787	0.15274	0.956206	2860	2	-5.8055
NDST1	5	0.023953	0.086136	0.808964	1908	2	-0.11696	0.57204	0.73215	0.996671	13224	2	-0.11696
ELP3	5	0.023965	0.086173	0.808964	1909	4	-4.3023	0.9734	0.97361	0.99982	17350	0	-4.3023
MRFAP1L1	4	0.023969	0.086185	0.808964	1910	2	-1.2178	0.49519	0.6827	0.991364	12394	2	-1.2178
NAPG	5	0.024016	0.086331	0.808964	1912	5	-2.3281	0.97598	0.97612	0.99982	17431	0	-2.3281
MRPL36	5	0.024016	0.086331	0.808964	1911	5	-4.1613	0.97598	0.97612	0.99982	17432	0	-4.1613
RCN1	5	0.024016	0.086331	0.808964	1913	5	-5.1569	0.97598	0.97612	0.99982	17430	0	-5.1569
DCTN4	5	0.024039	0.086405	0.808964	1914	5	-3.5313	0.97596	0.9761	0.99982	17429	0	-3.5313
NDUFS1	5	0.024066	0.086495	0.808964	1916	5	-4.2251	0.97593	0.97608	0.99982	17428	0	-4.2251
C19orf82	4	0.024066	0.086493	0.808964	1915	3	-3.5955	0.77535	0.85929	0.99982	15322	1	-3.5955
SEMA4D	5	0.024084	0.086561	0.808964	1917	4	-4.9142	0.75381	0.85231	0.99982	15195	1	-4.9142
PRDM14	5	0.0241	0.086611	0.808964	1920	2	0.52198	0.13721	0.3165	0.958981	5939	2	0.52198
CYP4F12	5	0.0241	0.086611	0.808964	1918	2	2.681	0.14373	0.32492	0.959037	6100	3	2.681
FAM209B	5	0.0241	0.086611	0.808964	1919	3	-5.4823	0.15835	0.34377	0.963393	6422	2	-5.4823
FAM47B	5	0.024135	0.086694	0.808964	1921	5	-4.1871	0.97586	0.97601	0.99982	17426	0	-4.1871
TOP3A	5	0.024135	0.086694	0.808964	1922	5	-2.5296	0.97586	0.97601	0.99982	17427	0	-2.5296
SMLR1	5	0.02424	0.087029	0.808964	1923	3	-5.8035	0.80798	0.87093	0.99982	15515	1	-5.8035
TRIM6-TRIM34	3	0.024241	0.087033	0.808964	1924	3	-7.3188	0.92527	0.93	0.99982	16527	0	-7.3188
TIMP3	5	0.024246	0.087046	0.808964	1925	3	-5.1821	0.63541	0.77401	0.99982	13937	2	-5.1821
C11orf44	5	0.024246	0.087046	0.808964	1926	3	-5.1821	0.52562	0.70214	0.993174	12729	1	-5.1821
SLC34A3	5	0.024317	0.087274	0.808964	1927	3	-6.4358	0.60093	0.75122	0.99933	13530	2	-6.4358
APOF	5	0.024324	0.087292	0.808964	1928	4	-5.8742	0.044629	0.1319	0.955628	2478	1	-5.8742
SOCS3	5	0.024332	0.087321	0.808964	1930	2	0.68267	0.32811	0.54394	0.982997	9948	2	0.68267
GFRAL	5	0.024332	0.087321	0.808964	1931	3	-6.7919	0.08912	0.22812	0.958981	4249	2	-6.7919
KIAA1549L	5	0.024332	0.087321	0.808964	1929	2	0.57812	0.67524	0.80111	0.99982	14362	2	0.57812
DHX9	5	0.02436	0.087408	0.808964	1933	5	-2.996	0.97564	0.97578	0.99982	17422	0	-2.996
IFT81	5	0.02436	0.087408	0.808964	1934	5	-3.4961	0.97564	0.97578	0.99982	17416	0	-3.4961
NPAT	5	0.02436	0.087408	0.808964	1935	5	-5.9619	0.97564	0.97578	0.99982	17418	0	-5.9619
LEKR1	5	0.02436	0.087408	0.808964	1941	5	-5.2374	0.97564	0.97578	0.99982	17415	0	-5.2374
ANAPC5	5	0.02436	0.087408	0.808964	1939	5	-4.4307	0.97564	0.97578	0.99982	17424	0	-4.4307
GNPAT	5	0.02436	0.087408	0.808964	1940	5	-5.1356	0.97564	0.97578	0.99982	17425	0	-5.1356
PHF20	5	0.02436	0.087408	0.808964	1938	5	-4.7511	0.97564	0.97578	0.99982	17419	0	-4.7511
RAD1	5	0.02436	0.087408	0.808964	1937	5	-4.479	0.97564	0.97578	0.99982	17417	0	-4.479
EIF3I	5	0.02436	0.087408	0.808964	1932	5	-2.6186	0.97564	0.97578	0.99982	17420	0	-2.6186
STYX	5	0.02436	0.087408	0.808964	1942	5	-3.7136	0.97564	0.97578	0.99982	17421	0	-3.7136
CD3D	5	0.02436	0.087408	0.808964	1936	5	-4.6596	0.97564	0.97578	0.99982	17423	0	-4.6596
FSTL5	5	0.024371	0.08744	0.808964	1943	2	-0.45127	0.41686	0.63381	0.984295	11594	2	-0.45127
DDIT3	7	0.02439	0.087503	0.808964	1944	5	-5.0328	0.49593	0.68315	0.991364	12406	2	-5.0328
ATHL1	5	0.024396	0.087525	0.808964	1945	3	-5.3916	0.24119	0.44519	0.973457	8236	2	-5.3916
DACT2	5	0.024529	0.087944	0.808964	1946	3	-4.3552	0.1771	0.3674	0.967832	6830	2	-4.3552
MTX2	5	0.024548	0.088	0.808964	1947	5	-3.5858	0.97545	0.97561	0.99982	17414	0	-3.5858
XRCC1	5	0.024555	0.088023	0.808964	1949	4	-5.8652	0.22631	0.42748	0.97311	7907	1	-5.8652
C19orf54	5	0.024555	0.088023	0.808964	1948	4	-6.4898	0.86843	0.89648	0.99982	15961	1	-6.4898
ALDH9A1	5	0.024555	0.088023	0.808964	1950	4	-6.1894	0.55633	0.72205	0.995828	13045	1	-6.1894
ITFG2	5	0.024565	0.088059	0.808964	1951	3	-5.179	0.67351	0.79989	0.99982	14343	2	-5.179
CDIPT	5	0.024582	0.088111	0.808964	1952	5	-2.596	0.97542	0.97558	0.99982	17413	0	-2.596
IRAK4	5	0.024582	0.088111	0.808964	1953	5	-4.9595	0.97542	0.97558	0.99982	17412	0	-4.9595
EFNA2	5	0.024587	0.088125	0.808964	1954	2	2.4763	0.18939	0.3828	0.971118	7089	3	2.4763
PTPN22	5	0.024614	0.088207	0.808964	1955	5	-3.7534	0.97539	0.97555	0.99982	17411	0	-3.7534
RUFY2	5	0.024668	0.088379	0.808964	1956	3	-6.2603	0.40718	0.62775	0.983958	11489	2	-6.2603
ALOX12B	5	0.024696	0.088457	0.808964	1959	3	-6.9067	0.78991	0.86428	0.99982	15394	1	-6.9067
TFEB	5	0.024696	0.088457	0.808964	1957	4	-5.6736	0.83039	0.87961	0.99982	15680	1	-5.6736
ACADS	5	0.024696	0.088457	0.808964	1958	3	-5.7747	0.31321	0.52735	0.981442	9665	1	-5.7747
YTHDC2	5	0.024734	0.088571	0.808964	1960	4	-6.0955	0.90031	0.91367	0.99982	16247	1	-6.0955
DAB2IP	5	0.024776	0.088711	0.808964	1961	2	1.0172	0.36705	0.58628	0.982997	10706	2	1.0172
EYA1	5	0.024796	0.088777	0.808964	1962	4	-4.3531	0.87322	0.89886	0.99982	16002	1	-4.3531
TMEM52B	6	0.024836	0.0889	0.808964	1963	5	-4.9811	0.93294	0.93579	0.99982	16636	1	-4.9811
UNC93A	5	0.024857	0.088968	0.808964	1964	2	1.8018	0.32038	0.53536	0.982997	9799	3	1.8018
C1S	5	0.024866	0.089	0.808964	1966	3	-5.1759	0.199	0.39476	0.971875	7315	2	-5.1759
TMEM176B	5	0.024866	0.089	0.808964	1967	4	-5.1759	0.97072	0.97097	0.99982	17226	0	-5.1759
PDE4A	5	0.024866	0.089	0.808964	1965	3	-5.1759	0.45048	0.65478	0.990915	11900	2	-5.1759
ST6GAL1	9	0.024873	0.089022	0.808964	1968	6	-4.2011	0.69669	0.81595	0.99982	14600	2	-4.2011
REEP2	5	0.024874	0.089028	0.808964	1971	4	-5.8561	0.8953	0.91074	0.99982	16200	1	-5.8561
ARHGAP30	5	0.024874	0.089028	0.808964	1969	4	-5.8561	0.87093	0.89772	0.99982	15988	1	-5.8561
KIAA1324	5	0.024874	0.089028	0.808964	1970	4	-5.4986	0.68825	0.81008	0.99982	14506	1	-5.4986
WDR74	5	0.024895	0.08909	0.808964	1972	5	-2.4371	0.9751	0.97526	0.99982	17404	0	-2.4371
TRAIP	5	0.024895	0.08909	0.808964	1975	5	-4.5931	0.9751	0.97526	0.99982	17408	0	-4.5931
CCDC66	5	0.024895	0.08909	0.808964	1974	5	-3.6538	0.9751	0.97526	0.99982	17409	0	-3.6538
RAB22A	5	0.024895	0.08909	0.808964	1976	5	-4.3936	0.9751	0.97526	0.99982	17405	0	-4.3936
BMPR1A	5	0.024895	0.08909	0.808964	1973	5	-5.4341	0.9751	0.97526	0.99982	17406	0	-5.4341
SIRPG	6	0.024906	0.08913	0.808964	1977	3	-1.8373	0.52721	0.70312	0.99367	12743	3	-1.8373
DEDD2	5	0.024911	0.089145	0.808964	1978	1	1.5405	0.1709	0.35962	0.967166	6694	3	1.5405
ZMYND19	5	0.024946	0.089247	0.808964	1979	3	-5.2888	0.43202	0.64324	0.986977	11737	2	-5.2888
ALS2	5	0.024946	0.089247	0.808964	1980	3	-4.4544	0.92377	0.92891	0.99982	16511	1	-4.4544
CELSR1	5	0.024992	0.089395	0.808964	1981	2	0.7305	0.54767	0.71635	0.995828	12949	2	0.7305
PDE6C	5	0.025034	0.089522	0.808964	1982	4	-6.0996	0.91549	0.92319	0.99982	16419	1	-6.0996
SELO	5	0.02504	0.089542	0.808964	1983	3	-4.8436	0.56996	0.73078	0.996411	13208	2	-4.8436
OBSCN	5	0.02505	0.089573	0.808964	1985	3	-6.9023	0.53531	0.70838	0.99524	12817	2	-6.9023
C19orf12	5	0.02505	0.089573	0.808964	1984	4	-6.9023	0.58817	0.7427	0.998052	13398	1	-6.9023
PPM1D	5	0.02505	0.089573	0.808964	1986	3	-6.9023	0.23663	0.43978	0.973344	8132	2	-6.9023
NKD2	5	0.02506	0.0896	0.808964	1987	2	1.6555	0.34064	0.55774	0.982997	10176	3	1.6555
COG5	5	0.025072	0.089644	0.808964	1988	4	-4.7886	0.80441	0.8696	0.99982	15491	1	-4.7886
SULT1A2	4	0.025094	0.089711	0.808964	1989	2	-1.5732	0.14526	0.32687	0.959037	6133	2	-1.5732
NUDT12	5	0.0251	0.08973	0.808964	1990	5	-4.8717	0.9749	0.97505	0.99982	17403	0	-4.8717
TNS1	5	0.0251	0.08973	0.808964	1991	2	1.351	0.22612	0.42723	0.97311	7903	3	1.351
FAM104B	5	0.025126	0.0898	0.808964	1992	5	-4.8897	0.97487	0.97502	0.99982	17402	0	-4.8897
IQCA1	5	0.025184	0.089988	0.808964	1994	3	-4.0467	0.1293	0.30577	0.958981	5721	2	-4.0467
IER5	5	0.025184	0.089988	0.808964	1993	2	1.5181	0.28387	0.4945	0.980174	9081	3	1.5181
MRPL48	5	0.025187	0.09	0.808964	1995	5	-3.5423	0.97481	0.97496	0.99982	17401	0	-3.5423
TMC6	5	0.025195	0.090023	0.808964	1998	3	-5.1727	0.18177	0.37338	0.968357	6944	2	-5.1727
GABBR2	5	0.025195	0.090023	0.808964	1996	4	-5.1727	0.88393	0.90444	0.99982	16095	1	-5.1727
CCDC89	5	0.025195	0.090023	0.808964	1997	3	-5.1727	0.29202	0.50374	0.980446	9245	2	-5.1727
CDK5RAP1	5	0.025222	0.090099	0.808964	2001	4	-6.1226	0.90002	0.91349	0.99982	16246	1	-6.1226
[truncated: 16,010 more rows]
