# Supplementary material for: Genome-scale identification of cellular pathways required for cell surface recognition
Source: Genome Res. 2018 Sep;28(9):1372–82. doi: 10.1101/gr.231183.117 (PMC6120632; doi:10.1101/gr.231183.117)
Supplement: Supplemental Material [file supp_gr.231183.117_Supplemental_DataS1.zip › Supplementary Data1/Day9_HEK_293_E_BRIC126.gene_summary.txt]

id	num	neg|score	neg|p-value	neg|fdr	neg|rank	neg|goodsgrna	neg|lfc	pos|score	pos|p-value	pos|fdr	pos|rank	pos|goodsgrna	pos|lfc
POLR2H	9	8.2204e-11	2.7489e-07	0.00019	1	9	-2.6278	1.0	1.0	1.0	18009	0	-2.6278
PSMB5	10	2.3883e-10	2.7489e-07	0.00019	2	9	-2.155	0.7794	0.87758	1.0	15618	1	-2.155
SMU1	5	5.0796e-10	2.7489e-07	0.00019	4	5	-0.36493	1.0	1.0	1.0	18007	0	-0.36493
RAN	5	5.0796e-10	2.7489e-07	0.00019	3	5	-0.36493	1.0	1.0	1.0	18008	0	-0.36493
MAD2L1	5	1.856e-08	2.7489e-07	0.00019	5	5	-0.36493	1.0	1.0	1.0	18006	0	-0.36493
PDE4DIP	22	3.5275e-08	2.7489e-07	0.00019	6	16	-3.3301	0.010977	0.042613	0.813672	941	5	-3.3301
CDC27	5	4.5686e-08	2.7489e-07	0.00019	7	5	-1.4473	1.0	1.0	1.0	18004	0	-1.4473
PHF5A	5	4.5686e-08	2.7489e-07	0.00019	8	5	-0.36493	1.0	1.0	1.0	18005	0	-0.36493
DARS	5	5.6149e-08	2.7489e-07	0.00019	9	5	-0.89798	1.0	1.0	1.0	18003	0	-0.89798
RPL27A	5	6.6977e-08	2.7489e-07	0.00019	10	5	-1.4473	1.0	1.0	1.0	18002	0	-1.4473
HMGCS1	5	6.6977e-08	2.7489e-07	0.00019	11	5	-0.36493	1.0	1.0	1.0	18001	0	-0.36493
SNRPF	5	9.3832e-08	2.7489e-07	0.00019	14	5	-0.89798	1.0	1.0	1.0	17999	0	-0.89798
RPS11	5	9.3832e-08	2.7489e-07	0.00019	13	5	-0.89798	1.0	1.0	1.0	17998	0	-0.89798
POLR2B	5	9.3832e-08	2.7489e-07	0.00019	12	5	-0.36493	1.0	1.0	1.0	18000	0	-0.36493
SRSF3	5	1.09e-07	2.7489e-07	0.00019	15	5	-0.36493	1.0	1.0	1.0	17997	0	-0.36493
SNRPD3	5	1.2385e-07	2.7489e-07	0.00019	16	5	-2.0587	1.0	1.0	1.0	17996	0	-2.0587
PFDN6	5	1.4071e-07	2.7489e-07	0.00019	17	5	-0.36493	1.0	1.0	1.0	17995	0	-0.36493
PSMB6	5	1.8147e-07	2.7489e-07	0.00019	23	4	-0.36493	0.0072275	0.028951	0.772935	672	1	-0.36493
RPL11	5	1.8147e-07	2.7489e-07	0.00019	21	5	-0.36493	0.99999	0.99999	1.0	17944	0	-0.36493
COPS2	5	1.8147e-07	2.7489e-07	0.00019	18	5	-0.36493	1.0	1.0	1.0	17964	0	-0.36493
PSMA2	5	1.8147e-07	2.7489e-07	0.00019	20	4	-0.36493	0.48251	0.70414	0.991493	12773	1	-0.36493
PRPF38A	5	1.8147e-07	2.7489e-07	0.00019	19	4	-0.36493	0.96202	0.96342	1.0	16977	1	-0.36493
SNRPA1	5	1.8147e-07	2.7489e-07	0.00019	24	5	-0.36493	1.0	1.0	1.0	17982	0	-0.36493
RPL3	5	1.8147e-07	2.7489e-07	0.00019	22	4	-0.36493	0.1704	0.37935	0.947702	7207	1	-0.36493
UBE2I	5	1.8557e-07	2.7489e-07	0.00019	26	5	-2.559	1.0	1.0	1.0	17993	0	-2.559
RBM39	5	1.8557e-07	2.7489e-07	0.00019	25	5	-1.8441	1.0	1.0	1.0	17994	0	-1.8441
MAX	11	2.0687e-07	5.4978e-07	0.000367	27	9	-2.559	0.97968	0.98004	1.0	17320	1	-2.559
PHB2	5	2.1092e-07	8.2467e-07	0.000437	28	5	-1.4473	1.0	1.0	1.0	17992	0	-1.4473
RRM1	5	2.7084e-07	8.2467e-07	0.000437	29	5	-2.4867	1.0	1.0	1.0	17991	0	-2.4867
PSMA6	5	3.0316e-07	8.2467e-07	0.000437	30	5	-0.36493	1.0	1.0	1.0	17990	0	-0.36493
TOP1	5	3.841e-07	8.2467e-07	0.000437	31	5	-2.6934	1.0	1.0	1.0	17989	0	-2.6934
ABCE1	5	4.2981e-07	8.2467e-07	0.000437	32	5	-0.89798	1.0	1.0	1.0	17987	0	-0.89798
PSMD11	5	4.2981e-07	8.2467e-07	0.000437	33	5	-2.8742	1.0	1.0	1.0	17986	0	-2.8742
ACTL6A	5	4.2981e-07	8.2467e-07	0.000437	34	5	-0.89798	1.0	1.0	1.0	17988	0	-0.89798
TWISTNB	5	5.3376e-07	1.3745e-06	0.000669	35	5	-2.0587	1.0	1.0	1.0	17985	0	-2.0587
PPWD1	5	5.9278e-07	1.3745e-06	0.000669	37	5	-0.36493	1.0	1.0	1.0	17983	0	-0.36493
CCT3	5	5.9278e-07	1.3745e-06	0.000669	36	5	-1.592	1.0	1.0	1.0	17984	0	-1.592
SF3B5	5	7.204e-07	1.9242e-06	0.000889	38	5	-3.0348	1.0	1.0	1.0	17981	0	-3.0348
PPP1R8	15	7.2593e-07	1.9242e-06	0.000889	39	13	-4.1215	0.098739	0.25136	0.928235	4869	2	-4.1215
PSMB4	5	8.8722e-07	3.5736e-06	0.00157	40	5	-2.4107	1.0	1.0	1.0	17979	0	-2.4107
SLMO2	5	8.8722e-07	3.5736e-06	0.00157	41	5	-1.8441	1.0	1.0	1.0	17980	0	-1.8441
DUT	7	9.5475e-07	4.1234e-06	0.001688	42	6	-1.9554	0.81712	0.90086	1.0	15994	1	-1.9554
PLK1	5	9.8321e-07	4.1234e-06	0.001688	43	5	-1.4473	1.0	1.0	1.0	17977	0	-1.4473
NHP2L1	5	9.8321e-07	4.1234e-06	0.001688	44	5	-1.8441	1.0	1.0	1.0	17978	0	-1.8441
EIF3J	7	1.2423e-06	5.7727e-06	0.002212	45	7	-1.2863	0.99965	0.99967	1.0	17839	0	-1.2863
MRPS10	5	1.2499e-06	5.7727e-06	0.002212	46	5	-2.3304	1.0	1.0	1.0	17975	0	-2.3304
BNIP1	5	1.2499e-06	5.7727e-06	0.002212	47	5	-3.0846	1.0	1.0	1.0	17976	0	-3.0846
KIF23	5	1.3669e-06	6.3225e-06	0.002335	48	5	-3.0846	1.0	1.0	1.0	17974	0	-3.0846
MRPL16	5	1.5738e-06	6.8723e-06	0.002335	49	4	-0.65594	0.027501	0.097254	0.85897	2039	1	-0.65594
CCT6A	4	1.583e-06	6.8723e-06	0.002335	50	4	-0.51043	1.0	1.0	1.0	17973	0	-0.51043
PCNA	5	1.6084e-06	6.8723e-06	0.002335	51	5	-0.36493	1.0	1.0	1.0	17971	0	-0.36493
UBA52	5	1.6084e-06	6.8723e-06	0.002335	53	5	-2.3304	1.0	1.0	1.0	17972	0	-2.3304
RPS8	5	1.6084e-06	6.8723e-06	0.002335	52	5	-1.2863	1.0	1.0	1.0	17970	0	-1.2863
GTPBP4	5	1.8569e-06	7.422e-06	0.00243	55	5	-1.9554	1.0	1.0	1.0	17968	0	-1.9554
DYNC1I2	5	1.8569e-06	7.422e-06	0.00243	54	5	-1.7236	1.0	1.0	1.0	17969	0	-1.7236
ENY2	5	2.3312e-06	9.6212e-06	0.00304	56	5	-2.9833	1.0	1.0	1.0	17967	0	-2.9833
THOC2	5	2.3312e-06	9.6212e-06	0.00304	57	5	-2.9298	1.0	1.0	1.0	17966	0	-2.9298
DHFR	4	2.3872e-06	1.0171e-05	0.003158	58	4	-0.36493	1.0	1.0	1.0	17965	0	-0.36493
VPS25	5	2.847e-06	1.0721e-05	0.003165	59	5	-1.8441	1.0	1.0	1.0	17963	0	-1.8441
ESPL1	5	3.029e-06	1.0721e-05	0.003165	61	5	-2.4107	1.0	1.0	1.0	17961	0	-2.4107
RCL1	5	3.029e-06	1.0721e-05	0.003165	60	5	-1.4473	1.0	1.0	1.0	17962	0	-1.4473
TUT1	5	3.1904e-06	1.127e-05	0.003274	62	4	-0.36493	0.83019	0.90454	1.0	16052	1	-0.36493
RAB18	7	3.61e-06	1.347e-05	0.003732	63	5	-0.36493	0.0011955	0.0052402	0.437179	215	2	-0.36493
NAMPT	5	3.6182e-06	1.347e-05	0.003732	65	5	-1.9554	1.0	1.0	1.0	17960	0	-1.9554
PAFAH1B1	5	3.6182e-06	1.347e-05	0.003732	64	5	-2.2454	1.0	1.0	1.0	17959	0	-2.2454
GGPS1	5	3.8597e-06	1.4569e-05	0.003975	66	5	-1.592	0.99998	0.99998	1.0	17927	0	-1.592
SOD1	5	4.345e-06	1.6768e-05	0.004026	67	5	-1.9554	1.0	1.0	1.0	17958	0	-1.9554
OGT	5	4.345e-06	1.6768e-05	0.004026	68	5	-3.1328	1.0	1.0	1.0	17957	0	-3.1328
SDHC	9	4.374e-06	1.6768e-05	0.004026	69	7	-0.36493	0.097991	0.24991	0.928157	4846	2	-0.36493
BANF1	4	4.5634e-06	1.6768e-05	0.004026	70	4	-2.1052	1.0	1.0	1.0	17956	0	-2.1052
PTPN22	5	4.582e-06	1.6768e-05	0.004026	72	5	-4.0974	1.0	1.0	1.0	17955	0	-4.0974
LRR1	5	4.582e-06	1.6768e-05	0.004026	71	5	-1.2863	1.0	1.0	1.0	17954	0	-1.2863
GINS1	5	4.6645e-06	1.6768e-05	0.004026	73	4	-0.36493	0.0067341	0.027132	0.761088	642	1	-0.36493
RPS21	5	4.6645e-06	1.6768e-05	0.004026	75	4	-0.36493	0.00090917	0.004028	0.405249	179	1	-0.36493
RFK	5	4.6645e-06	1.6768e-05	0.004026	74	5	-1.7236	0.99999	0.99999	1.0	17937	0	-1.7236
MAT2A	5	4.8324e-06	1.7318e-05	0.004104	76	5	-2.0587	1.0	1.0	1.0	17953	0	-2.0587
PPAT	5	5.1161e-06	2.0617e-05	0.004822	77	5	-2.9833	0.99999	1.0	1.0	17952	0	-2.9833
EIF2B5	5	5.5474e-06	2.2266e-05	0.005012	80	5	-1.9554	0.99936	0.99937	1.0	17810	0	-1.9554
PRPF31	5	5.5474e-06	2.2266e-05	0.005012	78	4	-1.7236	0.96172	0.96314	1.0	16968	1	-1.7236
PSMA3	5	5.5474e-06	2.2266e-05	0.005012	79	4	-1.4473	0.10566	0.26458	0.929215	5127	1	-1.4473
ZNF124	9	5.8183e-06	2.2816e-05	0.005073	81	8	-1.7236	0.99198	0.99218	1.0	17542	1	-1.7236
METAP1	5	6.4451e-06	2.6115e-05	0.005584	83	5	-3.7416	0.99999	0.99999	1.0	17951	0	-3.7416
DTL	5	6.4451e-06	2.6115e-05	0.005584	82	5	-3.2245	0.99999	0.99999	1.0	17950	0	-3.2245
WDR77	5	6.8242e-06	2.6664e-05	0.005584	85	5	-3.6453	0.99999	0.99999	1.0	17949	0	-3.6453
USP39	5	6.8242e-06	2.6664e-05	0.005584	84	5	-3.8318	0.99999	0.99999	1.0	17947	0	-3.8318
GTF2B	5	6.8242e-06	2.6664e-05	0.005584	86	5	-2.7563	0.99999	0.99999	1.0	17948	0	-2.7563
MSMO1	10	7.2095e-06	2.7764e-05	0.005747	87	7	-0.36493	0.0097138	0.037987	0.78897	866	3	-0.36493
RPLP2	5	7.6903e-06	3.1063e-05	0.006357	88	4	-1.7236	0.036149	0.12054	0.885952	2450	1	-1.7236
LSM2	5	8.2286e-06	3.4911e-05	0.006986	90	5	-2.7563	0.99999	0.99999	1.0	17946	0	-2.7563
SUPT16H	5	8.2286e-06	3.4911e-05	0.006986	89	5	-1.4473	0.99999	0.99999	1.0	17945	0	-1.4473
CKAP5	5	8.7309e-06	3.656e-05	0.007235	91	5	-2.155	0.99999	0.99999	1.0	17943	0	-2.155
PSMB1	5	8.8461e-06	3.821e-05	0.007243	94	4	-1.2863	0.5351	0.73933	0.994884	13380	1	-1.2863
CCNC	5	8.8461e-06	3.821e-05	0.007243	95	4	-1.2863	0.035721	0.11958	0.884117	2435	1	-1.2863
HSPA9	5	8.8461e-06	3.821e-05	0.007243	93	4	-0.36493	0.1112	0.27509	0.932609	5304	1	-0.36493
ZCCHC9	5	8.8461e-06	3.821e-05	0.007243	92	5	-2.3304	0.99994	0.99995	1.0	17909	0	-2.3304
ORC5	5	9.6473e-06	4.2058e-05	0.00789	96	5	-4.0228	0.99999	0.99999	1.0	17942	0	-4.0228
TARS	5	1.0104e-05	4.3158e-05	0.007931	98	5	-2.4107	0.99782	0.99782	1.0	17702	0	-2.4107
MIS12	5	1.0104e-05	4.3158e-05	0.007931	97	5	-0.36493	0.99884	0.99884	1.0	17766	0	-0.36493
NAA38	4	1.0496e-05	4.5357e-05	0.008087	101	4	-0.82564	0.99998	0.99998	1.0	17928	0	-0.82564
RPS5	4	1.0496e-05	4.5357e-05	0.008087	99	4	-0.36493	0.99989	0.99989	1.0	17884	0	-0.36493
RPL4	4	1.0496e-05	4.5357e-05	0.008087	100	3	-0.36493	0.86897	0.91668	1.0	16248	1	-0.36493
SNRPD1	5	1.1204e-05	5.1404e-05	0.009076	102	5	-2.7563	0.99999	0.99999	1.0	17941	0	-2.7563
POLR3F	5	1.156e-05	5.4153e-05	0.009468	103	5	-0.36493	0.998	0.998	1.0	17712	0	-0.36493
THOC7	5	1.302e-05	6.6249e-05	0.010946	105	5	-2.155	0.99956	0.99957	1.0	17831	0	-2.155
ECD	5	1.302e-05	6.6249e-05	0.010946	104	5	-2.3304	0.99997	0.99997	1.0	17924	0	-2.3304
MED6	5	1.302e-05	6.6249e-05	0.010946	106	4	-0.36493	0.072932	0.20039	0.921515	3900	1	-0.36493
SRBD1	5	1.3085e-05	6.6249e-05	0.010946	108	5	-3.4311	0.99999	0.99999	1.0	17939	0	-3.4311
SEH1L	5	1.3085e-05	6.6249e-05	0.010946	109	5	-2.8164	0.99999	0.99999	1.0	17938	0	-2.8164
C1orf54	5	1.3085e-05	6.6249e-05	0.010946	107	5	-4.0228	0.99999	0.99999	1.0	17940	0	-4.0228
COPZ1	6	1.3644e-05	6.8997e-05	0.01116	110	4	-1.2863	0.75899	0.86484	1.0	15436	2	-1.2863
RBBP6	7	1.4101e-05	7.0097e-05	0.01116	111	6	-0.36493	0.98969	0.98994	1.0	17488	1	-0.36493
RPL23	5	1.4408e-05	7.0647e-05	0.01116	113	4	-0.6161	0.96372	0.96483	1.0	17013	1	-0.6161
MED20	5	1.4408e-05	7.0647e-05	0.01116	112	5	-2.2454	0.99993	0.99994	1.0	17903	0	-2.2454
HNRNPH1	5	1.4436e-05	7.0647e-05	0.01116	114	5	-4.3826	0.99999	0.99999	1.0	17936	0	-4.3826
NOP58	5	1.5757e-05	7.7794e-05	0.012183	115	5	-2.8742	0.99998	0.99999	1.0	17935	0	-2.8742
LSM5	5	1.6537e-05	7.9993e-05	0.012419	116	5	-2.155	0.99998	0.99999	1.0	17934	0	-2.155
PMPCB	5	1.7792e-05	8.6041e-05	0.013021	117	4	-1.4473	0.016727	0.062554	0.832417	1344	1	-1.4473
POLR2D	5	1.7792e-05	8.6041e-05	0.013021	119	5	-2.3304	0.99991	0.99992	1.0	17893	0	-2.3304
RPL14	5	1.7792e-05	8.6041e-05	0.013021	118	4	-2.4867	0.72739	0.84576	1.0	15146	1	-2.4867
MTHFD1	5	1.8027e-05	8.824e-05	0.013243	120	5	-3.5422	0.99998	0.99999	1.0	17933	0	-3.5422
SNAPC4	5	1.8827e-05	9.2088e-05	0.013706	121	5	-3.1328	0.99998	0.99999	1.0	17932	0	-3.1328
DHODH	5	1.9853e-05	9.3738e-05	0.013837	122	4	-0.36493	0.43207	0.65791	0.98688	11985	1	-0.36493
AKR1B15	5	2.0502e-05	9.7036e-05	0.014204	123	5	-4.0974	0.99998	0.99998	1.0	17931	0	-4.0974
DTYMK	5	2.1973e-05	0.00010363	0.014204	124	4	-0.36493	0.96244	0.96374	1.0	16988	1	-0.36493
POLE2	5	2.1973e-05	0.00010363	0.014204	125	5	-1.7236	0.98065	0.98097	1.0	17330	0	-1.7236
ARIH1	5	2.2315e-05	0.00010363	0.014204	126	5	-3.392	0.99998	0.99998	1.0	17930	0	-3.392
ARFRP1	12	2.2885e-05	0.00010528	0.014204	127	10	-3.4847	0.83843	0.90696	1.0	16095	2	-3.4847
RPL30	3	2.2969e-05	0.00010583	0.014204	128	3	-1.2863	0.99998	0.99998	1.0	17929	0	-1.2863
SARS	5	2.4314e-05	0.00011298	0.014204	133	4	-0.36493	0.28446	0.51263	0.97145	9498	1	-0.36493
ATP6V0C	5	2.4314e-05	0.00011298	0.014204	129	4	-1.9554	0.020094	0.073644	0.832504	1576	1	-1.9554
MED14	5	2.4314e-05	0.00011298	0.014204	131	5	-0.89798	0.99992	0.99992	1.0	17895	0	-0.89798
PSMC2	5	2.4314e-05	0.00011298	0.014204	130	5	-1.9554	0.99995	0.99996	1.0	17913	0	-1.9554
BUD31	5	2.4314e-05	0.00011298	0.014204	132	4	-2.4107	0.97944	0.9798	1.0	17316	0	-2.4107
FCF1	5	2.5968e-05	0.00012068	0.014204	147	4	-0.36493	0.59163	0.76928	0.998718	13871	1	-0.36493
EIF4A3	5	2.5968e-05	0.00012068	0.014204	139	3	-0.36493	0.0051432	0.021039	0.708735	533	2	-0.36493
LYRM4	5	2.5968e-05	0.00012068	0.014204	148	4	-0.36493	0.0076658	0.030597	0.772935	704	1	-0.36493
TRMT112	5	2.5968e-05	0.00012068	0.014204	135	3	-0.36493	0.20264	0.42519	0.957417	7978	2	-0.36493
WDR12	5	2.5968e-05	0.00012068	0.014204	149	3	-0.36493	0.25589	0.48267	0.965383	9001	2	-0.36493
RPL13	5	2.5968e-05	0.00012068	0.014204	146	4	-0.36493	0.95193	0.95567	1.0	16846	1	-0.36493
MITD1	5	2.5968e-05	0.00012068	0.014204	140	4	-0.36493	0.91054	0.93297	1.0	16502	1	-0.36493
PKM	5	2.5968e-05	0.00012068	0.014204	141	3	-0.36493	0.58781	0.76724	0.998408	13832	2	-0.36493
RCC1	5	2.5968e-05	0.00012068	0.014204	134	4	-0.36493	0.0081588	0.032405	0.772935	750	1	-0.36493
UBTF	5	2.5968e-05	0.00012068	0.014204	151	4	-0.36493	0.026207	0.093212	0.845672	1985	1	-0.36493
NUP88	5	2.5968e-05	0.00012068	0.014204	144	4	-0.36493	0.77529	0.875	1.0	15581	1	-0.36493
PSMA1	5	2.5968e-05	0.00012068	0.014204	138	5	-0.36493	0.99988	0.99989	1.0	17882	0	-0.36493
PPP1CB	5	2.5968e-05	0.00012068	0.014204	137	4	-0.36493	0.87557	0.91903	1.0	16283	1	-0.36493
PPP1R12A	5	2.5968e-05	0.00012068	0.014204	153	3	-0.36493	0.0024505	0.010363	0.562135	332	2	-0.36493
TAF13	5	2.5968e-05	0.00012068	0.014204	142	4	-0.36493	0.055158	0.16288	0.902726	3246	1	-0.36493
AHCTF1	5	2.5968e-05	0.00012068	0.014204	152	5	-1.1052	0.99968	0.9997	1.0	17843	0	-1.1052
UTP15	5	2.5968e-05	0.00012068	0.014204	136	4	-0.36493	0.013241	0.050556	0.816892	1102	1	-0.36493
SCD	5	2.5968e-05	0.00012068	0.014204	145	5	-0.36493	0.99167	0.99186	1.0	17536	0	-0.36493
MED23	5	2.5968e-05	0.00012068	0.014204	150	5	-0.36493	0.99997	0.99997	1.0	17920	0	-0.36493
PSMD6	5	2.5968e-05	0.00012068	0.014204	143	3	-0.36493	0.025119	0.08975	0.841551	1919	2	-0.36493
UQCRB	6	2.6853e-05	0.00012453	0.014562	154	6	-3.6061	0.99997	0.99998	1.0	17926	0	-3.6061
NFU1	10	2.809e-05	0.00012947	0.01501	155	7	-1.4217	0.083944	0.22258	0.92492	4329	3	-1.4217
NDUFAF1	5	2.8239e-05	0.00013002	0.01501	156	5	-2.9833	0.99997	0.99998	1.0	17925	0	-2.9833
CDK7	5	2.9288e-05	0.00013552	0.015545	157	4	-1.592	0.96379	0.9649	1.0	17015	1	-1.592
TUBB	5	3.0388e-05	0.00014322	0.016221	159	5	-3.9707	0.99997	0.99997	1.0	17922	0	-3.9707
SCAP	5	3.0388e-05	0.00014322	0.016221	158	5	-1.8441	0.99997	0.99997	1.0	17923	0	-1.8441
POLD1	5	3.2261e-05	0.00015806	0.017791	160	4	-0.38201	0.96331	0.96448	1.0	17006	1	-0.38201
POLR2C	5	3.2702e-05	0.00015971	0.017865	161	5	-2.7563	0.99997	0.99997	1.0	17921	0	-2.7563
LSM4	6	3.3755e-05	0.00016301	0.018121	162	6	-1.9571	0.99912	0.99913	1.0	17784	0	-1.9571
HSPD1	3	3.4871e-05	0.00016686	0.018122	164	3	-1.2863	0.99997	0.99997	1.0	17918	0	-1.2863
RPS15A	3	3.4871e-05	0.00016686	0.018122	163	3	-0.36493	0.99997	0.99997	1.0	17919	0	-0.36493
CARS	5	3.5321e-05	0.00016906	0.018122	168	5	-2.155	0.99955	0.99956	1.0	17829	0	-2.155
NMD3	5	3.5321e-05	0.00016906	0.018122	166	4	-1.592	0.064079	0.18189	0.915703	3571	1	-1.592
TAF1C	5	3.5321e-05	0.00016906	0.018122	165	4	-2.3304	0.045957	0.14279	0.895526	2869	1	-2.3304
LAS1L	5	3.5321e-05	0.00016906	0.018122	167	5	-2.2454	0.99985	0.99986	1.0	17877	0	-2.2454
GARS	5	3.8608e-05	0.00018115	0.019078	170	4	-1.2863	0.87084	0.91735	1.0	16259	1	-1.2863
HEATR1	5	3.8608e-05	0.00018115	0.019078	169	4	-1.1052	0.031161	0.1085	0.870011	2246	1	-1.1052
RAD17	5	3.8608e-05	0.00018115	0.019078	171	4	-1.7236	0.65901	0.80655	1.0	14485	1	-1.7236
NARS	5	4.2251e-05	0.0001927	0.019944	173	4	-1.9554	0.0021204	0.0090491	0.537839	303	1	-1.9554
RBM25	5	4.2251e-05	0.0001927	0.019944	172	5	-2.2454	0.99818	0.99818	1.0	17725	0	-2.2454
DAD1	5	4.2251e-05	0.0001927	0.019944	174	5	-2.0587	0.9999	0.9999	1.0	17889	0	-2.0587
CRCP	14	4.3767e-05	0.00020314	0.020905	175	9	-2.2486	0.22992	0.45491	0.961067	8520	4	-2.2486
PPP1R11	5	4.4181e-05	0.00020534	0.021005	176	5	-3.6118	0.99996	0.99996	1.0	17917	0	-3.6118
RPL6	3	4.4628e-05	0.00020644	0.021005	177	3	-0.36493	0.99996	0.99996	1.0	17916	0	-0.36493
WBP11	5	4.5796e-05	0.00021304	0.02137	178	5	-4.1215	0.99995	0.99996	1.0	17915	0	-4.1215
TRIAP1	5	4.5821e-05	0.00021359	0.02137	179	5	-2.2454	0.99881	0.99881	1.0	17763	0	-2.2454
IL7	7	4.5877e-05	0.00021359	0.02137	180	7	-4.6037	0.99995	0.99996	1.0	17914	0	-4.6037
IGBP1	5	4.8659e-05	0.00022294	0.022181	181	5	-3.5774	0.99995	0.99995	1.0	17912	0	-3.5774
NMNAT1	5	4.9782e-05	0.00022843	0.022237	183	4	-2.6278	0.029117	0.10227	0.86249	2133	1	-2.6278
FPGS	5	4.9782e-05	0.00022843	0.022237	182	4	-1.4473	0.0467	0.14444	0.895526	2902	1	-1.4473
PPA2	5	4.9782e-05	0.00022843	0.022237	185	4	-0.36493	0.96244	0.96374	1.0	16987	1	-0.36493
NUBP2	5	4.9782e-05	0.00022843	0.022237	184	4	-1.592	0.83273	0.90529	1.0	16066	1	-1.592
NCBP1	5	5.2089e-05	0.00023723	0.022716	186	4	-1.1052	0.14113	0.32949	0.94056	6295	1	-1.1052
VNN2	5	5.3724e-05	0.00024218	0.022716	187	5	-4.0481	0.99995	0.99995	1.0	17911	0	-4.0481
ERGIC2	5	5.3831e-05	0.00024218	0.022716	192	5	-3.0348	0.99993	0.99994	1.0	17902	0	-3.0348
PSMB3	5	5.3831e-05	0.00024218	0.022716	189	4	-0.36493	0.017053	0.063624	0.832504	1374	1	-0.36493
MED31	5	5.3831e-05	0.00024218	0.022716	190	4	-1.9733	0.9691	0.96975	1.0	17125	1	-1.9733
KDSR	5	5.3831e-05	0.00024218	0.022716	188	4	-2.4867	0.021665	0.078763	0.83397	1698	1	-2.4867
PSMD2	5	5.3831e-05	0.00024218	0.022716	191	4	-2.3304	0.16225	0.36578	0.942323	6984	1	-2.3304
KIAA1429	5	5.5753e-05	0.00024878	0.023213	193	5	-3.392	0.99994	0.99995	1.0	17910	0	-3.392
POLR3G	5	5.7731e-05	0.00026087	0.023999	194	5	-3.8318	0.99994	0.99994	1.0	17908	0	-3.8318
NUP93	5	5.8076e-05	0.00026252	0.023999	197	4	-0.36493	0.30657	0.53545	0.977519	9863	1	-0.36493
PDPK1	5	5.8076e-05	0.00026252	0.023999	196	4	-1.2863	0.35255	0.5817	0.985439	10625	1	-1.2863
KIF11	5	5.8076e-05	0.00026252	0.023999	195	4	-0.36493	0.23946	0.46527	0.964133	8687	1	-0.36493
HNRNPL	5	5.9904e-05	0.00027187	0.024727	198	5	-3.7102	0.99994	0.99994	1.0	17907	0	-3.7102
UHRF1BP1L	5	6.2236e-05	0.00027956	0.024948	199	5	-3.997	0.99994	0.99994	1.0	17906	0	-3.997
DHX9	5	6.2973e-05	0.00028121	0.024948	200	4	-1.8441	0.20075	0.42317	0.957417	7939	1	-1.8441
DDX21	5	6.2973e-05	0.00028121	0.024948	202	5	-1.4473	0.99994	0.99994	1.0	17905	0	-1.4473
ACTR2	5	6.2973e-05	0.00028121	0.024948	201	4	-2.2454	0.083776	0.22223	0.92492	4315	1	-2.2454
SCFD1	5	6.2973e-05	0.00028121	0.024948	203	4	-1.5082	0.96666	0.96745	1.0	17084	1	-1.5082
SASS6	5	6.4383e-05	0.00028616	0.025262	204	5	-4.2139	0.99994	0.99994	1.0	17904	0	-4.2139
MRPS14	5	6.8461e-05	0.0003054	0.026829	205	5	-2.3304	0.99982	0.99983	1.0	17868	0	-2.3304
RBMX	6	7.0179e-05	0.0003131	0.027372	206	5	-1.2118	0.019192	0.070706	0.832504	1513	1	-1.2118
GTF2F2	5	7.0693e-05	0.0003153	0.027431	207	5	-4.0481	0.99993	0.99993	1.0	17901	0	-4.0481
OGDH	5	7.2975e-05	0.00032629	0.028116	208	5	-3.9168	0.99993	0.99993	1.0	17900	0	-3.9168
ZNF790	5	7.2975e-05	0.00032629	0.028116	209	5	-3.2245	0.99993	0.99993	1.0	17899	0	-3.2245
CDC5L	5	7.4246e-05	0.00033289	0.028279	211	4	-2.9833	0.55515	0.74987	0.995947	13559	1	-2.9833
NUBP1	5	7.4246e-05	0.00033289	0.028279	210	4	-0.36493	0.29452	0.52308	0.974785	9660	1	-0.36493
SNRNP200	5	7.4246e-05	0.00033289	0.028279	212	4	-0.36493	0.19372	0.41542	0.955904	7823	1	-0.36493
SF3B3	5	7.4984e-05	0.00033674	0.028338	213	5	-2.155	0.99993	0.99993	1.0	17897	0	-2.155
RPA1	5	7.4984e-05	0.00033674	0.028338	214	5	-4.2139	0.99993	0.99993	1.0	17898	0	-4.2139
RPS18	3	7.7447e-05	0.00034499	0.028897	215	3	-0.36493	0.99992	0.99992	1.0	17896	0	-0.36493
NAA50	5	8.4296e-05	0.00037962	0.031651	216	4	-2.9298	0.057368	0.16769	0.907498	3327	1	-2.9298
MUC1	11	8.6997e-05	0.00039337	0.032438	217	7	-1.4473	0.031494	0.10946	0.871607	2260	4	-1.4473
MED11	5	8.7218e-05	0.00039447	0.032438	218	5	-3.5061	0.99991	0.99992	1.0	17894	0	-3.5061
ZNF844	5	8.7218e-05	0.00039447	0.032438	219	5	-3.8318	0.99991	0.99992	1.0	17892	0	-3.8318
RRAS2	7	8.9014e-05	0.00040546	0.032691	220	6	-0.36493	0.68431	0.82084	1.0	14730	1	-0.36493
EEF2	5	8.9729e-05	0.00040931	0.032691	223	4	-2.4107	0.026153	0.09304	0.845672	1980	1	-2.4107
SF3A3	5	8.9729e-05	0.00040931	0.032691	224	4	-1.592	0.34897	0.57818	0.985415	10562	1	-1.592
UPF2	5	8.9729e-05	0.00040931	0.032691	225	4	-0.36493	0.075937	0.20646	0.921515	4026	1	-0.36493
PNPT1	5	8.9729e-05	0.00040931	0.032691	222	4	-2.7563	0.083262	0.22124	0.92492	4294	1	-2.7563
YARS	5	8.9729e-05	0.00040931	0.032691	221	4	-2.2454	0.029978	0.10488	0.864541	2183	1	-2.2454
EXOSC1	5	8.9996e-05	0.00041041	0.032691	226	5	-4.5865	0.99991	0.99991	1.0	17891	0	-4.5865
RPE	9	9.0588e-05	0.00041206	0.032691	227	8	-3.1328	0.99722	0.99725	1.0	17688	1	-3.1328
RPS19	5	9.6286e-05	0.00043405	0.033986	229	5	-2.9833	0.99983	0.99984	1.0	17870	0	-2.9833
ORAOV1	5	9.6286e-05	0.00043405	0.033986	228	4	-0.36493	0.22891	0.45382	0.961067	8497	1	-0.36493
DNAJC19	5	9.6286e-05	0.00043405	0.033986	230	4	-0.36493	0.21088	0.43432	0.95785	8164	1	-0.36493
ZC3H18	5	9.8396e-05	0.00044395	0.034611	231	5	-3.5774	0.9999	0.99991	1.0	17890	0	-3.5774
HMGN5	5	0.00010409	0.00047528	0.036736	233	5	-3.9168	0.9999	0.9999	1.0	17887	0	-3.9168
SKP1	5	0.00010409	0.00047528	0.036736	232	5	-3.3519	0.9999	0.9999	1.0	17888	0	-3.3519
EIF6	5	0.00010719	0.00048518	0.037181	235	5	-4.7651	0.99989	0.9999	1.0	17886	0	-4.7651
MRPS35	5	0.00010719	0.00048518	0.037181	234	5	-3.0846	0.99989	0.9999	1.0	17885	0	-3.0846
PLK4	5	0.00010946	0.00049728	0.037628	238	4	-1.9554	0.96194	0.96334	1.0	16975	1	-1.9554
WDR43	5	0.00010946	0.00049728	0.037628	236	4	-2.155	0.019768	0.072549	0.832504	1553	1	-2.155
PSMD4	5	0.00010946	0.00049728	0.037628	237	4	-2.7563	0.84187	0.908	1.0	16108	1	-2.7563
CHAF1B	5	0.00011594	0.00052971	0.039748	240	4	-3.7102	0.95743	0.95974	1.0	16919	1	-3.7102
ATP6V1D	5	0.00011594	0.00052971	0.039748	239	4	-1.9554	0.48258	0.70421	0.991493	12774	1	-1.9554
HGF	5	0.00011663	0.00053356	0.039871	241	5	-5.1396	0.99988	0.99989	1.0	17883	0	-5.1396
EIF2B2	5	0.00012005	0.0005506	0.040806	243	5	-2.7563	0.99988	0.99989	1.0	17880	0	-2.7563
PDCL2	5	0.00012005	0.0005506	0.040806	242	5	-3.944	0.99988	0.99989	1.0	17881	0	-3.944
PFDN4	5	0.00012334	0.0005638	0.041613	244	5	-3.2682	0.99988	0.99989	1.0	17879	0	-3.2682
EFCAB11	10	0.00012426	0.0005693	0.041847	245	9	-4.2983	0.49698	0.71718	0.991493	13022	1	-4.2983
MANEA	5	0.0001259	0.00057644	0.042189	246	3	-1.1052	0.21125	0.43471	0.95785	8170	2	-1.1052
NEDD1	5	0.00012669	0.00057864	0.042189	247	5	-4.258	0.99987	0.99988	1.0	17878	0	-4.258
XPO1	5	0.00013025	0.00059404	0.043137	248	4	-3.5422	0.014386	0.054538	0.816892	1202	1	-3.5422
NACA	10	0.00013149	0.00060173	0.043521	249	8	-3.9551	0.90438	0.93029	1.0	16458	2	-3.9551
EIF1AX	5	0.0001366	0.00062647	0.044594	250	4	-1.1052	0.0034403	0.014446	0.637655	408	1	-1.1052
PSMD12	5	0.0001366	0.00062647	0.044594	251	4	-0.36493	0.43609	0.66158	0.98688	12062	1	-0.36493
RPF2	5	0.0001366	0.00062647	0.044594	253	4	-1.4473	0.96572	0.96661	1.0	17057	1	-1.4473
PHB	5	0.0001366	0.00062647	0.044594	252	4	-0.36493	0.12406	0.29895	0.935063	5739	1	-0.36493
ENSA	9	0.00014236	0.00065286	0.046289	254	8	-4.0481	0.99781	0.99781	1.0	17701	1	-4.0481
NUP98	5	0.00014664	0.0006754	0.047328	257	5	-3.6781	0.99984	0.99986	1.0	17874	0	-3.6781
SF1	5	0.00014664	0.0006754	0.047328	255	4	-0.36493	0.57763	0.76171	0.997301	13750	1	-0.36493
ABT1	5	0.00014664	0.0006754	0.047328	256	5	-3.3107	0.99923	0.99923	1.0	17793	0	-3.3107
TCEB1	3	0.00015135	0.0006985	0.048757	258	3	-3.0348	0.99985	0.99986	1.0	17876	0	-3.0348
UQCRC2	5	0.00015472	0.00071334	0.049372	259	4	-2.7563	0.44244	0.66739	0.987224	12174	1	-2.7563
SNX6	5	0.00015472	0.00071334	0.049372	260	5	-3.7416	0.99982	0.99983	1.0	17867	0	-3.7416
EIF5A	5	0.00015518	0.00071554	0.049372	261	5	-3.3519	0.99984	0.99986	1.0	17875	0	-3.3519
CLNS1A	5	0.00016116	0.00074083	0.050536	263	4	-1.592	0.98017	0.98051	1.0	17326	0	-1.592
MAK16	5	0.00016116	0.00074083	0.050536	264	4	-0.65594	0.87625	0.91926	1.0	16290	1	-0.65594
PAK1IP1	5	0.00016116	0.00074083	0.050536	262	3	-0.36493	0.0032204	0.01356	0.629364	388	2	-0.36493
FAM133A	5	0.00016289	0.00074743	0.050603	265	4	-1.592	0.66043	0.80734	1.0	14504	1	-1.592
AARS	5	0.00016289	0.00074743	0.050603	266	5	-2.9298	0.99978	0.99979	1.0	17858	0	-2.9298
RWDD4	5	0.00016346	0.00075182	0.05071	267	5	-3.9707	0.99984	0.99985	1.0	17873	0	-3.9707
ECSIT	12	0.00016482	0.00075897	0.051001	268	7	-2.7863	0.096815	0.24768	0.928117	4803	5	-2.7863
MRPL47	6	0.00016601	0.00076502	0.051216	269	5	-2.1429	0.54399	0.74392	0.995483	13452	1	-2.1429
BCLAF1	5	0.0001677	0.00077107	0.05143	270	5	-4.6704	0.99983	0.99984	1.0	17872	0	-4.6704
TUBG1	5	0.00017162	0.00079251	0.052161	272	4	-2.559	0.79936	0.89027	1.0	15823	1	-2.559
CPSF3	5	0.00017162	0.00079251	0.052161	273	4	-3.4311	0.0043195	0.01794	0.678748	476	1	-3.4311
GTF2H3	5	0.00017162	0.00079251	0.052161	271	4	-0.36493	0.034006	0.11562	0.880253	2363	1	-0.36493
RPLP1	5	0.00017214	0.00079361	0.052161	274	5	-4.1913	0.99983	0.99984	1.0	17871	0	-4.1913
PAICS	4	0.00017376	0.0008035	0.052619	275	4	-1.7178	0.99973	0.99975	1.0	17849	0	-1.7178
CHKA	5	0.0001802	0.00082604	0.053899	276	4	-0.36493	0.57499	0.7603	0.997287	13728	1	-0.36493
CENPQ	5	0.00018104	0.00082989	0.053955	277	5	-4.3423	0.99982	0.99983	1.0	17869	0	-4.3423
VAMP4	6	0.00018142	0.00083319	0.053975	278	6	-3.7631	0.99977	0.99978	1.0	17857	0	-3.7631
UQCRQ	3	0.00018354	0.00083869	0.054136	279	3	-3.2245	0.99982	0.99983	1.0	17866	0	-3.2245
EIF2B3	5	0.00018823	0.00085408	0.054404	282	3	-0.36493	0.27777	0.50556	0.97035	9380	2	-0.36493
DDX18	5	0.00018823	0.00085408	0.054404	280	5	-1.7236	0.99928	0.99928	1.0	17802	0	-1.7236
MCM2	5	0.00018823	0.00085408	0.054404	281	4	-0.89798	0.76049	0.86575	1.0	15450	1	-0.89798
VARS2	5	0.00018862	0.00085518	0.054404	283	4	-3.392	0.34622	0.57545	0.985228	10513	1	-3.392
RPS16	4	0.00019005	0.00085903	0.054404	284	4	-2.7405	0.99981	0.99982	1.0	17865	0	-2.7405
SNX16	5	0.00019113	0.00086783	0.054404	285	5	-4.6704	0.99981	0.99982	1.0	17864	0	-4.6704
CBWD2	2	0.00019157	0.00087003	0.054404	286	2	-0.36493	0.99981	0.99982	1.0	17862	0	-0.36493
RPL31	2	0.00019157	0.00087003	0.054404	288	2	-0.36493	0.99981	0.99982	1.0	17861	0	-0.36493
RPS29	2	0.00019157	0.00087003	0.054404	287	2	-0.36493	0.99981	0.99982	1.0	17863	0	-0.36493
CYCS	4	0.00019297	0.00087552	0.054558	289	4	-2.2347	0.99921	0.99921	1.0	17792	0	-2.2347
OPA1	5	0.00019739	0.00089697	0.05532	291	5	-3.1793	0.99879	0.99879	1.0	17762	0	-3.1793
PPIL2	5	0.00019739	0.00089697	0.05532	292	4	-3.7102	0.06669	0.18737	0.916846	3677	1	-3.7102
SUB1	5	0.00019739	0.00089697	0.05532	290	4	-2.2454	0.72641	0.84521	1.0	15139	1	-2.2454
ATL2	5	0.00020627	0.0009382	0.056989	293	5	-2.6278	0.99979	0.9998	1.0	17860	0	-2.6278
RAD9B	5	0.00020723	0.00093985	0.056989	297	5	-2.6278	0.9966	0.99664	1.0	17662	0	-2.6278
CDC6	5	0.00020723	0.00093985	0.056989	296	4	-0.65594	0.026099	0.092864	0.845284	1978	1	-0.65594
COPB1	5	0.00020723	0.00093985	0.056989	294	4	-1.2863	0.047071	0.14524	0.895902	2917	1	-1.2863
SF3B1	5	0.00020723	0.00093985	0.056989	295	4	-1.4473	0.47889	0.70086	0.991493	12717	1	-1.4473
ADSL	5	0.00021828	0.00099098	0.059162	298	4	-0.36493	0.95646	0.95899	1.0	16907	1	-0.36493
ERH	5	0.00021828	0.00099098	0.059162	299	4	-2.559	0.052125	0.15639	0.898798	3132	1	-2.559
UBL5	3	0.00021941	0.00099703	0.059162	300	3	-2.559	0.99978	0.99979	1.0	17859	0	-2.559
VCP	5	0.00022001	0.001002	0.059162	304	4	-0.36493	0.12039	0.29222	0.935063	5615	1	-0.36493
CLP1	5	0.00022001	0.001002	0.059162	305	3	-0.36493	0.0012065	0.0052848	0.438528	217	2	-0.36493
CSTF1	5	0.00022001	0.001002	0.059162	303	4	-1.592	0.90237	0.92943	1.0	16445	1	-1.592
DDB1	5	0.00022001	0.001002	0.059162	301	4	-1.1052	0.71806	0.8403	1.0	15069	1	-1.1052
INTS9	5	0.00022001	0.001002	0.059162	302	5	-1.8441	0.99445	0.99457	1.0	17603	0	-1.8441
USP14	5	0.00022759	0.00103	0.060422	307	5	-5.2419	0.99977	0.99978	1.0	17856	0	-5.2419
SKAP2	5	0.00022759	0.00103	0.060422	306	5	-3.7416	0.99977	0.99978	1.0	17855	0	-3.7416
MED4	5	0.00023913	0.001085	0.062828	308	5	-4.1452	0.99976	0.99977	1.0	17854	0	-4.1452
SNRPD2	5	0.00023928	0.001085	0.062828	309	4	-1.8441	0.87757	0.91975	1.0	16301	1	-1.8441
ACVR2A	5	0.00023928	0.001085	0.062828	311	5	-2.8742	0.99949	0.99951	1.0	17821	0	-2.8742
GNL3	5	0.00023928	0.001085	0.062828	310	4	-2.559	0.69037	0.82428	1.0	14788	1	-2.559
HELLS	5	0.00024449	0.0011064	0.063865	312	5	-4.2795	0.99976	0.99977	1.0	17853	0	-4.2795
NRDE2	5	0.00024947	0.0011235	0.064171	313	4	-2.6934	0.43867	0.66391	0.98688	12110	1	-2.6934
GTF2E1	5	0.00024947	0.0011235	0.064171	314	4	-1.9554	0.22775	0.45253	0.961067	8477	1	-1.9554
C2orf49	5	0.00025008	0.001129	0.064171	315	5	-5.3977	0.99975	0.99976	1.0	17852	0	-5.3977
TIPRL	5	0.00025347	0.0011438	0.064171	321	4	-0.36493	0.097366	0.24875	0.928117	4823	1	-0.36493
CDC73	5	0.00025347	0.0011438	0.064171	320	4	-1.592	0.049667	0.151	0.89666	3032	1	-1.592
ZNF98	5	0.00025347	0.0011438	0.064171	317	4	-1.1052	0.94486	0.95103	1.0	16783	1	-1.1052
CCT8	5	0.00025347	0.0011438	0.064171	318	3	-0.36493	0.037807	0.12442	0.885952	2524	2	-0.36493
PRPF38B	5	0.00025347	0.0011438	0.064171	316	4	-1.2863	0.95912	0.96106	1.0	16935	1	-1.2863
TCEAL7	5	0.00025347	0.0011438	0.064171	319	3	-0.36493	0.032558	0.11219	0.87483	2308	2	-0.36493
NAA15	5	0.00025611	0.0011565	0.064679	322	5	-3.8024	0.99974	0.99976	1.0	17851	0	-3.8024
RPL24	3	0.00026209	0.0011823	0.06592	323	3	-3.4311	0.99974	0.99975	1.0	17850	0	-3.4311
NKAP	5	0.00026738	0.0012004	0.066725	324	5	-4.8395	0.99973	0.99974	1.0	17848	0	-4.8395
MEAF6	5	0.00027203	0.0012241	0.067415	326	5	-3.889	0.99878	0.99878	1.0	17760	0	-3.889
GTF2A2	5	0.00027203	0.0012241	0.067415	327	4	-2.4107	0.19567	0.41758	0.955904	7864	1	-2.4107
MTBP	5	0.00027203	0.0012241	0.067415	325	4	-0.36493	0.13653	0.32133	0.93928	6160	1	-0.36493
SYNCRIP	5	0.00028002	0.0012637	0.069172	328	5	-4.6374	0.99972	0.99973	1.0	17847	0	-4.6374
SMNDC1	5	0.00028002	0.0012637	0.069172	329	5	-5.1038	0.99972	0.99973	1.0	17846	0	-5.1038
TBCA	5	0.00028379	0.0012868	0.070222	330	5	-2.8164	0.99962	0.99964	1.0	17837	0	-2.8164
ZNF763	5	0.00028614	0.0012961	0.070518	331	5	-4.8824	0.99971	0.99973	1.0	17845	0	-4.8824
EIF2B4	5	0.00029176	0.0013153	0.070923	333	3	-0.36493	0.39782	0.62545	0.98688	11385	2	-0.36493
RRM2	5	0.00029176	0.0013153	0.070923	334	3	-0.36493	0.4914	0.71211	0.991493	12925	2	-0.36493
PSMD1	5	0.00029176	0.0013153	0.070923	332	4	-1.8441	0.72408	0.84381	1.0	15113	1	-1.8441
CENPM	10	0.00029582	0.0013269	0.071331	335	4	3.8964	0.0015421	0.006712	0.478711	252	6	3.8964
PSMC5	5	0.00031169	0.0014077	0.075004	336	4	-1.1052	0.45143	0.67573	0.988202	12309	1	-1.1052
ASH2L	5	0.00031169	0.0014077	0.075004	338	4	-1.592	0.91006	0.93276	1.0	16496	1	-1.592
CENPC	5	0.00031169	0.0014077	0.075004	337	4	-1.8441	0.18431	0.40211	0.954421	7583	1	-1.8441
SDHB	5	0.00031655	0.0014275	0.075835	339	5	-2.9833	0.99968	0.9997	1.0	17844	0	-2.9833
PUS7	5	0.00032276	0.0014495	0.076496	340	5	-4.8102	0.99968	0.99969	1.0	17842	0	-4.8102
EIF4E	4	0.00032554	0.0014638	0.076496	341	3	-0.36493	0.019718	0.072394	0.832504	1551	1	-0.36493
RCHY1	7	0.00032606	0.0014654	0.076496	342	6	-3.889	0.81524	0.90034	1.0	15980	1	-3.889
DEXI	5	0.00032607	0.0014654	0.076496	345	4	-3.1793	0.12034	0.29215	0.935063	5613	1	-3.1793
CDC23	5	0.00032607	0.0014654	0.076496	343	4	-1.4473	0.96425	0.96532	1.0	17029	1	-1.4473
RBBP4	5	0.00032607	0.0014654	0.076496	344	4	-1.2863	0.014004	0.053232	0.816892	1159	1	-1.2863
GALNT13	5	0.00032943	0.0014775	0.076846	346	5	-4.1684	0.99967	0.99969	1.0	17841	0	-4.1684
ADSS	5	0.00033184	0.0014918	0.076846	348	4	-0.36493	0.0042097	0.017474	0.67104	468	1	-0.36493
POLR2A	5	0.00033184	0.0014918	0.076846	349	4	-2.0587	0.95753	0.95981	1.0	16921	1	-2.0587
FIP1L1	5	0.00033184	0.0014918	0.076846	347	4	-0.36493	0.51143	0.72709	0.993789	13175	1	-0.36493
FGFR1OP2	9	0.00033218	0.0014935	0.076846	350	6	-2.2454	0.346	0.57524	0.985228	10508	3	-2.2454
AGL	5	0.00033566	0.0015072	0.077332	351	5	-4.9644	0.99966	0.99968	1.0	17840	0	-4.9644
RAD1	5	0.00034101	0.0015325	0.078184	352	4	-3.0348	0.96613	0.96699	1.0	17073	1	-3.0348
URI1	5	0.00034101	0.0015325	0.078184	353	4	-3.0846	0.86926	0.91679	1.0	16251	1	-3.0846
LLPH	5	0.00035793	0.0016034	0.081113	356	5	-3.4691	0.99911	0.99912	1.0	17783	0	-3.4691
DDX56	5	0.00035793	0.0016034	0.081113	354	4	-2.559	0.044682	0.13996	0.891787	2823	1	-2.559
CDT1	5	0.00035793	0.0016034	0.081113	355	4	-3.2682	0.1039	0.26121	0.928443	5061	1	-3.2682
METTL23	8	0.0003588	0.00161	0.081219	357	6	-4.1633	0.55152	0.74792	0.99594	13524	2	-4.1633
LIN28B	5	0.00037111	0.001665	0.081803	358	5	-5.2309	0.99963	0.99965	1.0	17838	0	-5.2309
RDX	19	0.00037403	0.0016796	0.081803	359	13	-3.7723	0.10471	0.26274	0.928443	5095	6	-3.7723
ATP2A2	5	0.00037448	0.0016815	0.081803	361	3	-0.36493	0.028148	0.099243	0.862449	2072	2	-0.36493
PUF60	5	0.00037448	0.0016815	0.081803	360	5	-2.2454	0.99954	0.99956	1.0	17828	0	-2.2454
MPHOSPH6	5	0.00037448	0.0016815	0.081803	365	3	-0.36493	0.33096	0.56	0.982077	10264	2	-0.36493
CPSF3L	5	0.00037448	0.0016815	0.081803	362	3	-0.36493	0.64645	0.79936	1.0	14359	2	-0.36493
TONSL	5	0.00037448	0.0016815	0.081803	363	4	-0.65594	0.95193	0.95567	1.0	16845	1	-0.65594
FARSB	5	0.00037448	0.0016815	0.081803	364	5	-2.2454	0.99924	0.99924	1.0	17796	0	-2.2454
DDX47	5	0.0003765	0.0016897	0.081803	366	4	-2.6278	0.96325	0.96444	1.0	17004	1	-2.6278
KARS	5	0.0003765	0.0016897	0.081803	369	4	-3.2245	0.5054	0.72402	0.993289	13127	1	-3.2245
POLR2G	5	0.0003765	0.0016897	0.081803	367	4	-2.8164	0.025127	0.089777	0.841551	1921	1	-2.8164
NDUFA8	5	0.0003765	0.0016897	0.081803	371	4	-4.073	0.9771	0.97756	1.0	17285	0	-4.073
RBX1	5	0.0003765	0.0016897	0.081803	370	4	-0.36493	0.010621	0.041317	0.804415	925	1	-0.36493
GART	5	0.0003765	0.0016897	0.081803	372	4	-1.4473	0.069451	0.19312	0.91897	3783	1	-1.4473
POLR1E	5	0.0003765	0.0016897	0.081803	368	4	-3.9707	0.46656	0.68949	0.98987	12542	1	-3.9707
FAM172A	5	0.00039249	0.0017574	0.084849	373	5	-4.7185	0.99961	0.99963	1.0	17836	0	-4.7185
ATP6V1B2	5	0.00039488	0.0017681	0.084911	374	4	-2.8164	0.014495	0.054928	0.816892	1208	1	-2.8164
ANGPTL5	5	0.00039488	0.0017681	0.084911	375	5	-4.1452	0.99959	0.99961	1.0	17833	0	-4.1452
TXN	7	0.00039943	0.0017939	0.085874	376	5	-2.4867	0.31136	0.54035	0.978857	9940	2	-2.4867
ATP5SL	5	0.00040092	0.0018025	0.085874	378	5	-3.1793	0.9996	0.99962	1.0	17835	0	-3.1793
DPY19L4	5	0.00040092	0.0018025	0.085874	377	5	-4.924	0.9996	0.99962	1.0	17834	0	-4.924
XRN2	5	0.00041363	0.0018558	0.087949	379	4	-2.2454	0.966	0.96688	1.0	17069	1	-2.2454
PSMD3	5	0.00041363	0.0018558	0.087949	380	4	-2.0587	0.31174	0.54074	0.978857	9946	1	-2.0587
CYP3A43	6	0.00041872	0.0018783	0.088556	381	5	-3.478	0.2707	0.49817	0.968678	9261	1	-3.478
NAPA	5	0.00042287	0.0018932	0.088556	383	3	-0.36493	0.11345	0.27925	0.933668	5384	2	-0.36493
DONSON	5	0.00042287	0.0018932	0.088556	385	3	-0.36493	0.072073	0.19864	0.921515	3868	2	-0.36493
SLU7	5	0.00042287	0.0018932	0.088556	384	4	-2.155	0.061776	0.17698	0.914826	3484	1	-2.155
RHEB	5	0.00042287	0.0018932	0.088556	382	3	-0.36493	0.0054726	0.02227	0.723925	554	2	-0.36493
GNL3L	5	0.00043124	0.0019306	0.089147	388	4	-1.9554	0.85224	0.91118	1.0	16162	1	-1.9554
ORC6	5	0.00043124	0.0019306	0.089147	386	4	-2.559	0.53032	0.73681	0.994743	13332	1	-2.559
TCP1	5	0.00043124	0.0019306	0.089147	387	4	-3.6453	0.23503	0.46044	0.963235	8608	1	-3.6453
UMPS	5	0.00043124	0.0019306	0.089147	389	4	-2.8164	0.15654	0.35615	0.94056	6810	1	-2.8164
DHX15	5	0.00043124	0.0019306	0.089147	390	4	-1.2863	0.31211	0.5411	0.978966	9954	1	-1.2863
MTO1	5	0.00043582	0.001952	0.089907	391	5	-4.5157	0.99956	0.99958	1.0	17832	0	-4.5157
RPS20	4	0.00044214	0.001982	0.091054	392	3	-0.36493	0.0085493	0.033813	0.779872	776	1	-0.36493
TBL3	5	0.00044725	0.0020009	0.091691	393	5	-4.0481	0.99668	0.99672	1.0	17664	0	-4.0481
BIRC2	5	0.0004525	0.002018	0.092238	394	5	-4.9511	0.99955	0.99956	1.0	17830	0	-4.9511
CD2	5	0.0004651	0.0020768	0.094121	395	4	-2.4107	0.93305	0.94403	1.0	16672	1	-2.4107
C1orf131	5	0.00046914	0.0020905	0.094121	399	3	-0.89798	0.5891	0.76792	0.998408	13851	2	-0.89798
SNRNP27	5	0.00046914	0.0020905	0.094121	400	4	-2.0587	0.045797	0.14242	0.895424	2864	1	-2.0587
TXNL4A	5	0.00046914	0.0020905	0.094121	398	4	-0.36493	0.03143	0.10929	0.871607	2257	1	-0.36493
PSMC6	5	0.00046914	0.0020905	0.094121	396	3	-0.36493	0.031619	0.10984	0.871607	2265	2	-0.36493
NOL10	5	0.00046914	0.0020905	0.094121	397	3	-0.36493	0.6806	0.81873	1.0	14697	2	-0.36493
RPL18A	3	0.00047058	0.002096	0.094133	401	3	-1.9554	0.99953	0.99955	1.0	17827	0	-1.9554
RPS12	4	0.00047268	0.0021021	0.09417	402	3	-0.36493	0.010913	0.042385	0.813057	938	1	-0.36493
ZNF571	5	0.00047936	0.0021301	0.094486	404	5	-4.8682	0.99952	0.99954	1.0	17825	0	-4.8682
LEKR1	5	0.00047936	0.0021301	0.094486	403	5	-4.8964	0.99952	0.99954	1.0	17824	0	-4.8964
SMC5	5	0.00047936	0.0021301	0.094486	406	5	-4.3423	0.99952	0.99954	1.0	17823	0	-4.3423
PHF10	5	0.00047936	0.0021301	0.094486	405	5	-4.6374	0.99952	0.99954	1.0	17826	0	-4.6374
WDR3	5	0.00049767	0.0022142	0.097976	407	5	-3.2682	0.9995	0.99952	1.0	17822	0	-3.2682
WDR33	5	0.00050279	0.0022324	0.098537	408	4	-2.155	0.14809	0.34162	0.94056	6518	1	-2.155
RAB1A	7	0.00050706	0.0022522	0.099167	409	6	-3.2682	0.80575	0.89437	1.0	15889	1	-3.2682
AK6	4	0.00050814	0.0022582	0.099191	410	3	-0.36493	0.044759	0.14012	0.891787	2825	1	-0.36493
CDC7	5	0.00051772	0.0022995	0.099307	413	4	-2.3304	0.012532	0.048112	0.816892	1051	1	-2.3304
ARCN1	5	0.00051772	0.0022995	0.099307	412	4	-2.4867	0.51783	0.73028	0.99473	13217	1	-2.4867
POLR2E	5	0.00051772	0.0022995	0.099307	417	4	-2.155	0.12842	0.30688	0.936191	5899	1	-2.155
NSF	5	0.00051772	0.0022995	0.099307	414	3	-0.36493	0.033041	0.11332	0.8752	2331	2	-0.36493
MCM6	5	0.00051772	0.0022995	0.099307	415	3	-0.36493	0.029817	0.10437	0.864161	2175	2	-0.36493
FCGR1B	5	0.00051772	0.0022995	0.099307	411	4	-0.36493	0.70709	0.83388	1.0	14949	1	-0.36493
FTSJ3	5	0.00051772	0.0022995	0.099307	416	5	-2.4867	0.99909	0.99908	1.0	17781	0	-2.4867
MRPL48	5	0.00052431	0.0023291	0.100059	419	4	-3.9707	0.025451	0.09078	0.842337	1940	1	-3.9707
HSD17B12	5	0.00052431	0.0023291	0.100059	418	4	-3.5422	0.97186	0.97242	1.0	17187	0	-3.5422
TBK1	5	0.00052558	0.0023335	0.100059	420	5	-4.7185	0.99947	0.99949	1.0	17820	0	-4.7185
SMC6	5	0.00053509	0.0023693	0.10135	421	5	-5.6666	0.99946	0.99948	1.0	17819	0	-5.6666
RBM17	4	0.00053997	0.0023858	0.101814	422	4	-4.9375	0.99946	0.99947	1.0	17818	0	-4.9375
GBE1	5	0.00054515	0.0024072	0.102244	423	5	-3.9707	0.99945	0.99947	1.0	17817	0	-3.9707
CDC26	5	0.00054515	0.0024072	0.102244	424	5	-5.3578	0.99945	0.99947	1.0	17816	0	-5.3578
DR1	5	0.00056764	0.0024996	0.105049	426	4	-2.4107	0.15601	0.35525	0.94056	6794	1	-2.4107
RHOT1	5	0.00056764	0.0024996	0.105049	425	5	-4.4601	0.99855	0.99855	1.0	17747	0	-4.4601
HIST1H2BB	3	0.00056941	0.0025067	0.105049	429	2	-0.36493	0.1037	0.26083	0.928443	5056	1	-0.36493
SVIP	3	0.00056941	0.0025067	0.105049	427	2	-0.36493	0.56235	0.75359	0.996412	13617	1	-0.36493
RPS27A	3	0.00056941	0.0025067	0.105049	428	3	-0.36493	0.9684	0.96911	1.0	17114	0	-0.36493
TSR2	5	0.00057207	0.0025199	0.105049	431	3	-1.592	0.035185	0.11835	0.88393	2411	2	-1.592
CENPK	5	0.00057207	0.0025199	0.105049	430	4	-1.592	0.96149	0.96296	1.0	16966	1	-1.592
TIMM23	5	0.00057207	0.0025199	0.105049	432	3	-0.65594	0.23235	0.45752	0.96211	8563	2	-0.65594
RPL21	2	0.00058556	0.002587	0.107359	433	2	-0.9061	0.99941	0.99943	1.0	17815	0	-0.9061
UBE2W	5	0.00059093	0.0026051	0.107359	435	5	-4.3423	0.99811	0.99811	1.0	17722	0	-4.3423
ZNF83	5	0.00059093	0.0026051	0.107359	437	4	-3.944	0.70908	0.83499	1.0	14973	1	-3.944
ZNF404	5	0.00059093	0.0026051	0.107359	436	4	-3.5774	0.65863	0.80634	1.0	14478	1	-3.5774
CINP	5	0.00059093	0.0026051	0.107359	434	4	-3.9707	0.061279	0.17592	0.913631	3467	1	-3.9707
TUFM	5	0.00061295	0.0027063	0.110759	438	4	-2.0587	0.96209	0.96348	1.0	16979	1	-2.0587
TOP3A	5	0.00061295	0.0027063	0.110759	440	4	-2.2454	0.23373	0.45903	0.96211	8590	1	-2.2454
COPB2	5	0.00061295	0.0027063	0.110759	439	4	-2.7563	0.39182	0.6197	0.98688	11285	1	-2.7563
ATP5J2	7	0.00061528	0.0027162	0.110759	441	5	-2.0587	0.71072	0.83596	1.0	14997	2	-2.0587
ZNF878	5	0.00061566	0.0027184	0.110759	442	5	-5.7148	0.99938	0.99939	1.0	17814	0	-5.7148
PGD	5	0.00062474	0.0027525	0.110933	445	3	-0.36493	0.011549	0.044638	0.816847	983	2	-0.36493
NOL9	5	0.00062474	0.0027525	0.110933	444	4	-1.9554	0.44918	0.67364	0.98807	12278	1	-1.9554
SMG6	5	0.00062474	0.0027525	0.110933	446	4	-2.559	0.063033	0.17967	0.915703	3526	1	-2.559
UTP6	5	0.00062474	0.0027525	0.110933	443	4	-2.3304	0.013077	0.049977	0.816892	1089	1	-2.3304
FAM98B	5	0.00062615	0.0027596	0.110933	447	5	-4.0481	0.99937	0.99938	1.0	17813	0	-4.0481
ATP6V0D1	5	0.00062615	0.0027596	0.110933	448	5	-3.944	0.99937	0.99938	1.0	17812	0	-3.944
NCBP2	7	0.00063251	0.0027805	0.111524	449	3	6.0709	0.0012767	0.0055998	0.448207	225	4	6.0709
FASTKD2	5	0.0006361	0.0027976	0.11171	451	5	-5.7842	0.99936	0.99937	1.0	17811	0	-5.7842
RPL22L1	5	0.0006361	0.0027976	0.11171	450	5	-4.9644	0.99936	0.99937	1.0	17809	0	-4.9644
DPY30	4	0.0006515	0.0028597	0.113363	452	4	-4.2804	0.99935	0.99935	1.0	17808	0	-4.2804
AURKB	5	0.00065634	0.002874	0.113363	455	4	-2.4867	0.02134	0.077748	0.83397	1671	1	-2.4867
XRCC6	5	0.00065634	0.002874	0.113363	453	4	-1.4473	0.037593	0.12392	0.885952	2512	1	-1.4473
MRPL11	5	0.00065634	0.002874	0.113363	456	4	-2.8742	0.56413	0.75453	0.996438	13637	1	-2.8742
RINT1	5	0.00065634	0.002874	0.113363	454	4	-3.9707	0.77253	0.87323	1.0	15567	1	-3.9707
LIG1	5	0.000657	0.0028767	0.113363	457	5	-4.8102	0.99934	0.99935	1.0	17807	0	-4.8102
FOXP2	5	0.00068158	0.0029768	0.116568	458	4	-4.4601	0.64915	0.8009	1.0	14387	1	-4.4601
ATP6V1A	5	0.00068158	0.0029768	0.116568	459	4	-2.7563	0.11024	0.27332	0.932609	5269	1	-2.7563
RBM7	5	0.00068361	0.0029839	0.116568	461	5	-5.1513	0.99932	0.99932	1.0	17806	0	-5.1513
S100A12	5	0.00068361	0.0029839	0.116568	460	5	-5.6989	0.99932	0.99932	1.0	17805	0	-5.6989
DHX8	5	0.00069657	0.0030428	0.118352	462	5	-5.4838	0.9993	0.9993	1.0	17803	0	-5.4838
PLRG1	5	0.00069657	0.0030428	0.118352	463	5	-4.4024	0.9993	0.9993	1.0	17804	0	-4.4024
SPINK1	4	0.00070287	0.0030741	0.119099	464	4	-1.8584	0.99296	0.99315	1.0	17566	0	-1.8584
NARS2	5	0.00070453	0.0030818	0.119099	465	5	-3.4311	0.99684	0.99688	1.0	17672	0	-3.4311
METTL14	5	0.00070453	0.0030818	0.119099	466	4	-1.8441	0.60492	0.7765	0.999728	13982	1	-1.8441
HEPN1	5	0.00072073	0.0031456	0.120647	467	5	-4.5865	0.99928	0.99928	1.0	17800	0	-4.5865
ELOVL4	5	0.00072073	0.0031456	0.120647	468	5	-5.591	0.99928	0.99928	1.0	17801	0	-5.591
PDLIM5	15	0.00072345	0.0031549	0.120647	469	9	-3.2826	0.50465	0.72367	0.993274	13119	5	-3.2826
FCER1A	5	0.00072579	0.0031621	0.120647	470	3	-1.7236	0.078109	0.21086	0.922858	4107	2	-1.7236
GFM2	5	0.00072579	0.0031621	0.120647	472	4	-2.7563	0.13761	0.32323	0.93928	6196	1	-2.7563
RPAP1	5	0.00072579	0.0031621	0.120647	471	4	-0.65594	0.013841	0.052655	0.816892	1138	1	-0.65594
CD48	5	0.00072903	0.0031797	0.121062	473	5	-4.4601	0.99217	0.99237	1.0	17544	0	-4.4601
FAM13A	5	0.00073245	0.0031923	0.121287	474	5	-5.3167	0.99927	0.99927	1.0	17799	0	-5.3167
EFCAB2	6	0.00074055	0.0032269	0.122345	475	6	-5.2901	0.99873	0.99873	1.0	17757	0	-5.2901
SLC7A6OS	5	0.00074563	0.0032456	0.122538	476	5	-5.1158	0.99925	0.99925	1.0	17798	0	-5.1158
CARD17	5	0.00074563	0.0032456	0.122538	477	5	-5.8141	0.99925	0.99925	1.0	17797	0	-5.8141
PRMT5	5	0.00075414	0.003288	0.123876	478	4	-4.4219	0.12772	0.30564	0.936039	5880	1	-4.4219
OMD	5	0.00075856	0.0033116	0.124507	479	5	-4.8249	0.99924	0.99924	1.0	17795	0	-4.8249
PRPF40A	5	0.0007706	0.0033754	0.126606	480	5	-4.1684	0.99923	0.99923	1.0	17794	0	-4.1684
SREK1IP1	5	0.0007793	0.0034144	0.126606	483	4	-3.9168	0.96823	0.96895	1.0	17110	1	-3.9168
GBP5	5	0.0007793	0.0034144	0.126606	481	5	-4.5691	0.99715	0.99718	1.0	17687	0	-4.5691
MED28	5	0.0007793	0.0034144	0.126606	482	4	-0.36493	0.50834	0.72552	0.993341	13151	1	-0.36493
HINFP	5	0.00078717	0.0034518	0.126606	486	4	-2.0587	0.96461	0.96564	1.0	17039	1	-2.0587
WARS	5	0.00078717	0.0034518	0.126606	489	4	-0.65594	0.74479	0.85624	1.0	15298	1	-0.65594
PCBP2	5	0.00078717	0.0034518	0.126606	485	4	-2.0587	0.9644	0.96544	1.0	17032	1	-2.0587
COPS6	5	0.00078717	0.0034518	0.126606	490	4	-1.9554	0.21042	0.43379	0.957762	8151	1	-1.9554
DYNC1H1	5	0.00078717	0.0034518	0.126606	488	3	-2.4107	0.63626	0.79361	1.0	14264	2	-2.4107
RPS23	5	0.00078717	0.0034518	0.126606	487	3	-0.36493	0.0011273	0.0049428	0.428548	207	2	-0.36493
HSD17B7	5	0.00078717	0.0034518	0.126606	491	3	-0.36493	0.01689	0.063103	0.832417	1361	2	-0.36493
UQCRFS1	5	0.00078717	0.0034518	0.126606	484	3	-1.1052	0.0054177	0.022059	0.719678	552	2	-1.1052
MAP1LC3B2	2	0.00079359	0.003476	0.127234	492	2	-2.2583	0.99458	0.99468	1.0	17607	0	-2.2583
CTAGE1	5	0.00080597	0.003531	0.128984	493	4	-3.6453	0.95634	0.9589	1.0	16905	1	-3.6453
RPL5	2	0.00080804	0.0035403	0.129064	494	2	-1.1045	0.99919	0.9992	1.0	17791	0	-1.1045
TUBA1B	4	0.0008093	0.0035486	0.129103	495	4	-4.6642	0.99919	0.9992	1.0	17790	0	-4.6642
NCAPD2	5	0.0008202	0.0035931	0.13046	496	5	-4.8102	0.99918	0.99919	1.0	17789	0	-4.8102
BET1	5	0.00083316	0.0036409	0.131139	497	5	-4.5337	0.99272	0.99292	1.0	17559	0	-4.5337
RFC4	5	0.00083316	0.0036409	0.131139	498	5	-3.7102	0.9987	0.9987	1.0	17756	0	-3.7102
TSG101	5	0.00083316	0.0036409	0.131139	499	4	-3.3107	0.96761	0.96836	1.0	17099	1	-3.3107
OLA1	5	0.0008333	0.0036409	0.131139	500	5	-5.2637	0.99917	0.99917	1.0	17788	0	-5.2637
DENR	4	0.00084401	0.0036855	0.132478	501	4	-2.5177	0.99916	0.99916	1.0	17787	0	-2.5177
PSMB7	5	0.00085366	0.0037256	0.13286	505	4	-1.2863	0.27415	0.5018	0.969906	9315	1	-1.2863
MRPS9	5	0.00085366	0.0037256	0.13286	503	3	-2.155	0.55469	0.74962	0.99594	13554	2	-2.155
EIF3I	5	0.00085366	0.0037256	0.13286	504	3	-1.2863	0.031376	0.10915	0.871307	2256	2	-1.2863
ZNF484	5	0.00085366	0.0037256	0.13286	502	3	-1.8441	0.27295	0.50051	0.969424	9298	2	-1.8441
SMIM19	5	0.00085776	0.0037415	0.133164	506	5	-4.1215	0.99914	0.99915	1.0	17786	0	-4.1215
COPS8	5	0.00086101	0.0037591	0.133527	507	4	-3.2682	0.38022	0.60851	0.98688	11087	1	-3.2682
TRAPPC3	6	0.00086756	0.0037866	0.134238	508	4	-0.9061	0.049705	0.15108	0.89666	3033	2	-0.9061
GOSR1	5	0.00087163	0.0038059	0.134655	509	5	-4.4974	0.99913	0.99914	1.0	17785	0	-4.4974
WDR25	5	0.00088729	0.0038713	0.136702	510	4	-2.6278	0.088955	0.23245	0.925322	4510	1	-2.6278
HIST1H2BH	4	0.00089194	0.0038916	0.136883	512	3	-1.3878	0.11628	0.2846	0.935063	5477	1	-1.3878
RHOQ	4	0.00089194	0.0038916	0.136883	511	4	-3.2179	0.98249	0.98278	1.0	17353	0	-3.2179
RAD51D	5	0.00090122	0.0039268	0.137852	513	5	-5.2086	0.9991	0.9991	1.0	17782	0	-5.2086
UROD	5	0.00091366	0.003979	0.139024	514	5	-4.2361	0.99115	0.99134	1.0	17527	0	-4.2361
HNRNPK	5	0.00091366	0.003979	0.139024	515	4	-0.36493	0.34261	0.57179	0.985228	10443	1	-0.36493
UBE2N	5	0.00092016	0.0040065	0.139024	518	5	-2.9298	0.98663	0.98692	1.0	17434	0	-2.9298
WDR92	5	0.00092016	0.0040065	0.139024	519	4	-1.4473	0.42884	0.65483	0.98688	11928	1	-1.4473
GPN1	5	0.00092016	0.0040065	0.139024	516	3	-0.36493	0.076662	0.20795	0.921515	4059	2	-0.36493
DDX52	5	0.00092016	0.0040065	0.139024	517	4	-2.3304	0.10167	0.25702	0.928235	4975	1	-2.3304
MAP4K3	5	0.00092716	0.0040401	0.139918	520	5	-5.6418	0.99907	0.99907	1.0	17780	0	-5.6418
FAM46D	5	0.00093982	0.0040923	0.14022	521	5	-5.5294	0.99906	0.99906	1.0	17779	0	-5.5294
KIAA0947	5	0.00093982	0.0040923	0.14022	522	5	-5.5204	0.99906	0.99906	1.0	17778	0	-5.5204
CCDC152	5	0.00094245	0.0041033	0.14022	523	4	-4.3626	0.48553	0.70679	0.991493	12829	1	-4.3626
FAR2	5	0.00094245	0.0041033	0.14022	527	5	-4.4412	0.99842	0.99843	1.0	17741	0	-4.4412
BMI1	5	0.00094245	0.0041033	0.14022	526	4	-4.0974	0.5608	0.7528	0.996412	13600	1	-4.0974
HSCB	5	0.00094245	0.0041033	0.14022	525	4	-3.5061	0.38202	0.61024	0.98688	11119	1	-3.5061
TAF1B	5	0.00094245	0.0041033	0.14022	524	4	-4.4601	0.863	0.91465	1.0	16220	1	-4.4601
PTMS	5	0.00096857	0.0042204	0.143949	528	5	-5.3374	0.99903	0.99904	1.0	17777	0	-5.3374
COCH	5	0.00098374	0.0042836	0.145669	529	5	-5.2309	0.99902	0.99902	1.0	17776	0	-5.2309
MTERFD1	5	0.00099162	0.0043193	0.145669	532	3	-1.7871	0.8097	0.89691	1.0	15930	2	-1.7871
KIF2A	5	0.00099162	0.0043193	0.145669	531	3	-2.559	0.18677	0.40606	0.955163	7656	2	-2.559
CDC45	5	0.00099162	0.0043193	0.145669	533	3	-0.36493	0.10946	0.27183	0.932609	5243	2	-0.36493
CENPN	5	0.00099162	0.0043193	0.145669	530	3	-0.36493	0.35349	0.58259	0.98544	10646	2	-0.36493
SAP30BP	5	0.00099162	0.0043193	0.145669	534	4	-1.8441	0.44914	0.67361	0.98807	12276	1	-1.8441
CALU	8	0.00099548	0.0043375	0.145758	535	8	-5.9341	0.999	0.999	1.0	17775	0	-5.9341
ZCWPW2	5	0.00099714	0.0043463	0.145758	537	5	-4.3826	0.999	0.999	1.0	17773	0	-4.3826
THOC5	5	0.00099714	0.0043463	0.145758	536	5	-4.8682	0.999	0.999	1.0	17774	0	-4.8682
CCNB1	5	0.0010047	0.0043793	0.146049	538	4	-4.3626	0.00046844	0.0021158	0.304832	125	1	-4.3626
MYC	5	0.0010047	0.0043793	0.146049	540	4	-4.6374	0.88504	0.9225	1.0	16344	1	-4.6374
IMMT	5	0.0010047	0.0043793	0.146049	539	5	-4.2139	0.99849	0.9985	1.0	17745	0	-4.2139
ADAM18	5	0.00101	0.0044084	0.146749	541	5	-5.9344	0.99899	0.99899	1.0	17772	0	-5.9344
GPR160	5	0.0010343	0.0044958	0.149383	542	5	-4.7342	0.99695	0.99698	1.0	17679	0	-4.7342
DEPDC1	5	0.0010632	0.0046316	0.152214	543	4	-3.5061	0.63338	0.79197	1.0	14240	1	-3.5061
LSM7	5	0.0010632	0.0046316	0.152214	544	5	-3.944	0.99586	0.99594	1.0	17640	0	-3.944
SRSF1	5	0.0010652	0.0046404	0.152214	549	3	-0.36493	0.061724	0.17686	0.914826	3480	2	-0.36493
RPA3	5	0.0010652	0.0046404	0.152214	548	4	-2.4107	0.20374	0.42643	0.957417	8004	1	-2.4107
RUVBL2	5	0.0010652	0.0046404	0.152214	547	3	-2.7563	0.0028303	0.011954	0.595928	361	2	-2.7563
C9orf114	5	0.0010652	0.0046404	0.152214	546	3	-0.36493	0.013296	0.050761	0.816892	1106	2	-0.36493
RPL10A	5	0.0010652	0.0046404	0.152214	545	4	-2.155	0.090642	0.23572	0.925322	4581	1	-2.155
HIST1H2BN	2	0.0010674	0.0046487	0.152214	550	2	-1.26	0.99893	0.99893	1.0	17771	0	-1.26
CCDC175	5	0.0010735	0.0046767	0.152854	551	5	-5.4557	0.99893	0.99893	1.0	17770	0	-5.4557
RRP12	5	0.0010867	0.0047394	0.154622	552	5	-4.4024	0.99891	0.99891	1.0	17769	0	-4.4024
RPL37A	4	0.0010918	0.0047663	0.15522	553	3	-1.9355	0.38193	0.61016	0.98688	11115	1	-1.9355
RPS13	4	0.0011283	0.0049214	0.158266	560	2	2.9082	0.056844	0.16655	0.906461	3308	2	2.9082
TIMM9	4	0.0011283	0.0049214	0.158266	558	3	-0.36493	0.05304	0.15837	0.900352	3166	1	-0.36493
ANAPC1	4	0.0011283	0.0049214	0.158266	559	3	-0.36493	0.018675	0.069005	0.832504	1478	1	-0.36493
HIST1H2BC	4	0.0011283	0.0049214	0.158266	556	3	-1.16	0.93791	0.94687	1.0	16711	1	-1.16
MAGOH	4	0.0011283	0.0049214	0.158266	557	2	2.1473	0.13889	0.32551	0.940496	6233	2	2.1473
SF3B14	5	0.0011283	0.0049208	0.158266	554	4	-2.3304	0.0063503	0.025645	0.755363	611	1	-2.3304
TCEAL4	4	0.0011283	0.0049214	0.158266	555	3	-0.73506	0.56798	0.7566	0.996766	13668	1	-0.73506
CLTC	5	0.0011306	0.0049335	0.158372	561	5	-5.3476	0.99887	0.99887	1.0	17768	0	-5.3476
NFYB	5	0.0011378	0.0049675	0.158899	562	3	-0.36493	0.38286	0.61112	0.98688	11130	2	-0.36493
USP1	5	0.0011378	0.0049675	0.158899	563	3	-2.2454	0.76435	0.86811	1.0	15491	1	-2.2454
SAE1	6	0.0011446	0.0049978	0.159318	564	4	-3.1346	0.054418	0.16132	0.902341	3217	2	-3.1346
OTOA	5	0.0011449	0.0049983	0.159318	565	5	-5.8577	0.99886	0.99885	1.0	17767	0	-5.8577
C6orf211	5	0.0011593	0.0050517	0.160168	568	4	-4.1452	0.92223	0.9384	1.0	16577	1	-4.1452
MRPL37	5	0.0011593	0.0050517	0.160168	567	4	-4.2139	0.97467	0.97517	1.0	17250	0	-4.2139
ACTR6	5	0.0011593	0.0050517	0.160168	566	4	-3.5422	0.050725	0.15334	0.89771	3070	1	-3.5422
MINOS1	3	0.0011751	0.0051259	0.162235	569	3	-3.6453	0.99882	0.99883	1.0	17765	0	-3.6453
CSTA	3	0.0011901	0.0051853	0.163142	570	2	-0.65594	0.43504	0.6606	0.98688	12043	1	-0.65594
QARS	5	0.0011904	0.0051858	0.163142	572	4	-2.7563	0.54741	0.74569	0.995483	13487	1	-2.7563
RGS13	5	0.0011904	0.0051858	0.163142	571	4	-2.8742	0.96309	0.9643	1.0	17000	1	-2.8742
ASAH1	5	0.0011913	0.0051907	0.163142	573	5	-5.5113	0.99881	0.99881	1.0	17764	0	-5.5113
ENPP4	5	0.0012062	0.005265	0.165186	574	5	-5.3578	0.99879	0.99879	1.0	17761	0	-5.3578
SYS1	7	0.00121	0.0052875	0.165605	575	5	-3.8024	0.92724	0.94096	1.0	16617	2	-3.8024
GSPT1	5	0.001222	0.0053342	0.166297	577	3	-0.36493	0.0073371	0.02936	0.772935	682	2	-0.36493
CXorf61	5	0.001222	0.0053342	0.166297	576	3	-2.3304	0.2733	0.50089	0.969866	9300	2	-2.3304
ATP5F1	5	0.0012288	0.005365	0.166297	580	4	-0.36493	0.9626	0.96388	1.0	16989	1	-0.36493
PCDHA12	5	0.0012288	0.005365	0.166297	581	5	-4.4412	0.99808	0.99808	1.0	17720	0	-4.4412
KCTD6	5	0.0012288	0.005365	0.166297	578	4	-2.4867	0.51422	0.72845	0.994197	13194	1	-2.4867
SNUPN	5	0.0012288	0.005365	0.166297	579	4	-4.6037	0.6843	0.82084	1.0	14729	1	-4.6037
TRAM1L1	5	0.0012398	0.0054167	0.167611	582	5	-5.5996	0.99876	0.99877	1.0	17759	0	-5.5996
SUV39H2	9	0.0012532	0.0054766	0.169174	583	6	-0.36493	0.13507	0.31878	0.938538	6112	3	-0.36493
TSNAX	5	0.0012579	0.0054959	0.169478	584	5	-5.0547	0.99874	0.99875	1.0	17758	0	-5.0547
NOL8	5	0.0012713	0.0055514	0.170606	585	4	-3.8318	0.851	0.91082	1.0	16158	1	-3.8318
ANGPTL3	5	0.0012713	0.0055514	0.170606	586	4	-3.5061	0.96526	0.96618	1.0	17054	1	-3.5061
CHCHD7	9	0.0013035	0.0056899	0.172992	587	6	-3.0846	0.60333	0.77564	0.999728	13968	3	-3.0846
COX4I1	5	0.0013064	0.0057059	0.172992	592	3	-1.7383	0.23942	0.46523	0.964133	8685	2	-1.7383
HSP90B1	5	0.0013064	0.0057059	0.172992	593	3	-1.7236	0.89977	0.92833	1.0	16430	1	-1.7236
TRPM7	5	0.0013064	0.0057059	0.172992	589	3	-0.36493	0.081807	0.21834	0.92492	4238	2	-0.36493
NIP7	5	0.0013064	0.0057059	0.172992	590	3	-1.1052	0.007329	0.029326	0.772935	681	2	-1.1052
TMA16	5	0.0013064	0.0057059	0.172992	594	4	-0.65594	0.31988	0.54891	0.980678	10076	1	-0.65594
DKC1	5	0.0013064	0.0057059	0.172992	591	3	-0.36493	0.017705	0.065763	0.832504	1409	2	-0.36493
POLA2	5	0.0013064	0.0057059	0.172992	588	4	-2.8742	0.0045118	0.018652	0.688596	487	1	-2.8742
METTL18	5	0.0013103	0.0057202	0.173134	595	5	-3.8024	0.99492	0.995	1.0	17618	0	-3.8024
ANKRD36	5	0.0013302	0.0057939	0.17507	596	5	-4.6037	0.99867	0.99867	1.0	17755	0	-4.6037
ELP5	5	0.0013471	0.0058703	0.176722	598	5	-5.0038	0.99865	0.99865	1.0	17754	0	-5.0038
PIK3C2A	5	0.0013471	0.0058703	0.176722	597	5	-5.1629	0.99865	0.99865	1.0	17753	0	-5.1629
BCS1L	5	0.0013493	0.005878	0.176722	599	4	-4.1913	0.96584	0.96672	1.0	17063	1	-4.1913
PIK3CA	5	0.0013832	0.0060253	0.180549	601	5	-6.2115	0.99862	0.99862	1.0	17751	0	-6.2115
SPIN3	5	0.0013832	0.0060253	0.180549	600	5	-5.7615	0.99862	0.99862	1.0	17752	0	-5.7615
NDUFV2	5	0.0013874	0.0060402	0.180693	602	4	-3.6453	0.7644	0.86813	1.0	15492	1	-3.6453
DYNLRB1	5	0.0013951	0.0060715	0.181029	604	3	-0.36493	0.0069227	0.027806	0.77195	648	2	-0.36493
LONP1	5	0.0013951	0.0060715	0.181029	603	4	-2.8742	0.045638	0.1421	0.894486	2861	1	-2.8742
C1orf185	5	0.0014004	0.0060924	0.181352	605	5	-4.9777	0.9986	0.9986	1.0	17750	0	-4.9777
CYP4Z1	5	0.001416	0.0061617	0.182809	606	5	-5.9344	0.99858	0.99859	1.0	17749	0	-5.9344
FAIM	5	0.001416	0.0061617	0.182809	607	5	-4.5157	0.99858	0.99859	1.0	17748	0	-4.5157
POLR3A	5	0.0014233	0.0061853	0.183209	608	4	-1.2863	0.80078	0.89117	1.0	15839	1	-1.2863
EIF4E3	8	0.0014399	0.0062491	0.184546	609	4	2.2567	0.052865	0.15799	0.899249	3164	4	2.2567
EIF4A1	4	0.0014425	0.0062606	0.184546	610	3	-3.2489	0.040362	0.13023	0.885952	2636	1	-3.2489
INTS6	8	0.0014427	0.0062612	0.184546	611	7	-5.5994	0.79596	0.88809	1.0	15782	1	-5.5994
ATG4C	5	0.0014716	0.0063832	0.187691	612	5	-5.1973	0.99853	0.99853	1.0	17746	0	-5.1973
CHMP2B	7	0.0014728	0.0063887	0.187691	613	6	-3.3107	0.99378	0.99394	1.0	17588	0	-3.3107
WEE1	5	0.001491	0.0064717	0.189511	615	3	-0.36493	0.076506	0.20764	0.921515	4051	2	-0.36493
CIRH1A	5	0.001491	0.0064717	0.189511	614	3	-0.36493	0.04415	0.13881	0.890876	2805	2	-0.36493
EIF3E	5	0.0015058	0.0065328	0.190678	616	5	-4.4024	0.9807	0.98101	1.0	17332	0	-4.4024
ZNF567	5	0.0015058	0.0065328	0.190678	617	4	-3.8607	0.65176	0.80234	1.0	14413	1	-3.8607
SDAD1	5	0.0015427	0.0067081	0.19369	618	4	-3.3519	0.025073	0.089605	0.841551	1915	1	-3.3519
TANGO6	5	0.0015427	0.0067081	0.19369	619	4	-4.9376	0.1162	0.28446	0.935063	5476	1	-4.9376
RPS15	2	0.001545	0.0067164	0.19369	620	2	-2.0755	0.99845	0.99847	1.0	17744	0	-2.0755
N6AMT2	5	0.0015472	0.0067252	0.19369	622	5	-5.8214	0.99845	0.99846	1.0	17742	0	-5.8214
WBP5	5	0.0015472	0.0067252	0.19369	621	5	-3.6118	0.99845	0.99846	1.0	17743	0	-3.6118
ARL4A	4	0.001576	0.0068362	0.19369	623	3	-2.2688	0.94567	0.9515	1.0	16797	0	-2.2688
MMAB	5	0.0015783	0.0068503	0.19369	624	5	-4.9644	0.98996	0.9902	1.0	17493	0	-4.9644
NOP56	5	0.0015783	0.0068503	0.19369	625	4	-4.3216	0.04037	0.13025	0.885952	2638	1	-4.3216
SRSF7	5	0.0015828	0.0068692	0.19369	630	4	-0.36493	0.011222	0.043468	0.813672	959	1	-0.36493
CHMP2A	5	0.0015828	0.0068692	0.19369	632	3	-0.36493	0.0026705	0.011272	0.583319	348	2	-0.36493
U2AF2	5	0.0015828	0.0068692	0.19369	628	3	-3.1328	0.18368	0.40106	0.954421	7560	2	-3.1328
UTP20	5	0.0015828	0.0068692	0.19369	631	4	-2.7563	0.027447	0.097097	0.858428	2037	1	-2.7563
PMF1	5	0.0015828	0.0068692	0.19369	629	3	-0.89798	0.13786	0.32369	0.939884	6202	2	-0.89798
EIF3A	5	0.0015828	0.0068692	0.19369	627	4	-3.1793	0.0189	0.069731	0.832504	1487	1	-3.1793
RARS2	5	0.0015828	0.0068692	0.19369	626	3	-2.4107	0.75887	0.86477	1.0	15435	1	-2.4107
CAPZA1	5	0.0015832	0.0068698	0.19369	633	5	-5.5737	0.99842	0.99843	1.0	17740	0	-5.5737
CRY1	5	0.0016058	0.0069709	0.19369	634	5	-6.2282	0.99839	0.99841	1.0	17738	0	-6.2282
SF3B4	5	0.0016058	0.0069709	0.19369	635	5	-4.8824	0.99839	0.99841	1.0	17739	0	-4.8824
RAB28	5	0.0016165	0.0070204	0.19369	637	4	-4.3826	0.60142	0.7746	0.999728	13949	1	-4.3826
EIF1	5	0.0016165	0.0070204	0.19369	636	4	-3.6453	0.071375	0.19718	0.921515	3846	1	-3.6453
PRUNE	5	0.0016258	0.0070551	0.19369	639	5	-5.7918	0.99837	0.9984	1.0	17737	0	-5.7918
SFR1	5	0.0016258	0.0070551	0.19369	638	5	-5.5204	0.99837	0.9984	1.0	17736	0	-5.5204
NUS1	4	0.0016404	0.0071188	0.19369	640	3	-2.697	0.47479	0.69706	0.991493	12660	1	-2.697
MAP1S	5	0.0016414	0.0071249	0.19369	641	5	-5.9746	0.99836	0.99838	1.0	17734	0	-5.9746
STAM2	5	0.0016414	0.0071249	0.19369	642	5	-4.3423	0.99836	0.99838	1.0	17735	0	-4.3423
COX6C	3	0.0016566	0.007193	0.19369	643	3	-4.4024	0.99834	0.99837	1.0	17733	0	-4.4024
ANKRD34B	5	0.0016589	0.0071991	0.19369	645	4	-3.8024	0.39323	0.62104	0.98688	11310	1	-3.8024
ATXN10	5	0.0016589	0.0071991	0.19369	644	5	-5.0547	0.99704	0.99706	1.0	17681	0	-5.0547
UPK1A	5	0.0016794	0.0072821	0.19369	647	5	-5.7842	0.99832	0.99834	1.0	17732	0	-5.7842
VANGL1	5	0.0016794	0.0072821	0.19369	646	5	-5.9276	0.99832	0.99834	1.0	17731	0	-5.9276
PWP2	5	0.0016825	0.0072942	0.19369	650	3	-0.36493	0.0094723	0.037111	0.78259	854	2	-0.36493
CCT7	5	0.0016825	0.0072942	0.19369	648	4	-1.7236	0.066533	0.18702	0.916846	3673	1	-1.7236
TOR1AIP2	5	0.0016825	0.0072942	0.19369	649	4	-2.8164	0.13133	0.31205	0.937296	5994	1	-2.8164
CAB39	5	0.0017042	0.0073844	0.19369	651	5	-4.7497	0.99544	0.99552	1.0	17632	0	-4.7497
PPIL4	5	0.0017042	0.0073844	0.19369	652	4	-4.4024	0.16426	0.36916	0.942442	7054	1	-4.4024
DPCD	5	0.0017042	0.0073844	0.19369	653	5	-4.3626	0.99002	0.99026	1.0	17496	0	-4.3626
ZSCAN4	5	0.0017411	0.0075471	0.19369	656	5	-5.6584	0.99826	0.99827	1.0	17728	0	-5.6584
TRIP4	5	0.0017411	0.0075471	0.19369	655	5	-4.6704	0.99826	0.99827	1.0	17729	0	-4.6704
ZNF527	5	0.0017411	0.0075471	0.19369	654	5	-5.5996	0.99826	0.99827	1.0	17730	0	-5.5996
TGS1	5	0.0017539	0.007596	0.19369	658	4	-3.1793	0.63211	0.79127	1.0	14229	1	-3.1793
C19orf77	5	0.0017539	0.007596	0.19369	657	4	-4.6704	0.72473	0.84419	1.0	15123	1	-4.6704
CDC20	5	0.0017539	0.007596	0.19369	659	4	-3.0348	0.77328	0.87372	1.0	15572	1	-3.0348
STK3	5	0.0017787	0.0076922	0.19369	660	5	-5.4838	0.99822	0.99823	1.0	17726	0	-5.4838
ENAH	5	0.0017787	0.0076922	0.19369	661	5	-4.9376	0.99822	0.99823	1.0	17727	0	-4.9376
IPCEF1	5	0.0017822	0.0077076	0.19369	663	4	-2.4867	0.71203	0.83672	1.0	15013	1	-2.4867
CCNYL1	5	0.0017822	0.0077076	0.19369	662	4	-3.1793	0.80727	0.89532	1.0	15910	1	-3.1793
ME2	5	0.0018542	0.0080144	0.19369	667	4	-3.997	0.83617	0.90628	1.0	16084	1	-3.997
THAP5	5	0.0018542	0.0080144	0.19369	666	4	-3.4691	0.80622	0.89464	1.0	15896	1	-3.4691
GADD45GIP1	5	0.0018542	0.0080144	0.19369	665	4	-4.3007	0.91127	0.93332	1.0	16504	1	-4.3007
BTN2A1	5	0.0018542	0.0080144	0.19369	664	5	-4.9376	0.99077	0.99099	1.0	17516	0	-4.9376
ATP1A1	5	0.0018632	0.0080491	0.19369	715	3	-0.36493	0.10248	0.25853	0.928235	5002	2	-0.36493
NMU	5	0.0018632	0.0080491	0.19369	702	2	-0.36493	0.28294	0.51109	0.97145	9470	2	-0.36493
TTC1	5	0.0018632	0.0080491	0.19369	710	4	-2.1436	0.97016	0.97079	1.0	17148	0	-2.1436
MTCH2	5	0.0018632	0.0080491	0.19369	726	4	-1.2863	0.85362	0.91161	1.0	16169	1	-1.2863
AAMP	5	0.0018632	0.0080491	0.19369	675	2	-0.36493	0.029332	0.10294	0.863884	2144	2	-0.36493
NDUFS2	5	0.0018632	0.0080491	0.19369	724	3	-0.6161	0.79301	0.88619	1.0	15751	2	-0.6161
ILF2	5	0.0018632	0.0080491	0.19369	717	4	-0.36493	0.35636	0.5854	0.985562	10696	1	-0.36493
VPS28	5	0.0018632	0.0080491	0.19369	674	4	-0.36493	0.26169	0.48877	0.966201	9104	1	-0.36493
U2AF1	5	0.0018632	0.0080491	0.19369	705	3	-0.36493	0.33789	0.56697	0.983709	10379	2	-0.36493
TBP	5	0.0018632	0.0080491	0.19369	699	3	-0.36493	0.62359	0.78656	1.0	14145	2	-0.36493
MRPS22	5	0.0018632	0.0080491	0.19369	735	3	-0.36493	0.079399	0.21347	0.92492	4151	2	-0.36493
POMP	5	0.0018632	0.0080491	0.19369	681	5	-4.073	0.98362	0.9839	1.0	17369	0	-4.073
ELL	5	0.0018632	0.0080491	0.19369	693	3	-0.36493	0.67651	0.8164	1.0	14649	2	-0.36493
AMBN	5	0.0018632	0.0080491	0.19369	720	3	-0.36493	0.16911	0.37728	0.946162	7181	2	-0.36493
NGDN	5	0.0018632	0.0080491	0.19369	696	3	-0.36493	0.027878	0.098402	0.862279	2053	2	-0.36493
TATDN1	5	0.0018632	0.0080491	0.19369	716	5	-5.2528	0.99671	0.99675	1.0	17666	0	-5.2528
RAB21	5	0.0018632	0.0080491	0.19369	686	3	-0.36493	0.80604	0.89452	1.0	15893	2	-0.36493
AATF	5	0.0018632	0.0080491	0.19369	730	3	-0.36493	0.10258	0.2587	0.928235	5007	2	-0.36493
CTDP1	5	0.0018632	0.0080491	0.19369	691	4	-0.36493	0.034757	0.11734	0.882362	2393	1	-0.36493
MGARP	5	0.0018632	0.0080491	0.19369	707	2	4.1337	0.32663	0.55567	0.981574	10195	3	4.1337
TMEM243	5	0.0018632	0.0080491	0.19369	734	4	-0.36493	0.89595	0.92676	1.0	16401	1	-0.36493
NARFL	5	0.0018632	0.0080491	0.19369	684	3	-0.36493	0.014279	0.054164	0.816892	1191	2	-0.36493
HAUS3	5	0.0018632	0.0080491	0.19369	692	4	-0.36493	0.2013	0.42379	0.957417	7955	1	-0.36493
RAD21	5	0.0018632	0.0080491	0.19369	706	3	-0.89798	0.10238	0.25835	0.928235	4999	2	-0.89798
ZNF519	5	0.0018632	0.0080491	0.19369	711	4	-0.65594	0.14342	0.3335	0.94056	6376	1	-0.65594
CA2	5	0.0018632	0.0080491	0.19369	668	2	4.7348	0.21352	0.4372	0.958175	8210	3	4.7348
ZNF181	5	0.0018632	0.0080491	0.19369	737	2	-0.36493	0.19536	0.41722	0.955904	7856	2	-0.36493
GDPD2	5	0.0018632	0.0080491	0.19369	709	3	-0.36493	0.20341	0.42608	0.957417	7998	2	-0.36493
COG2	5	0.0018632	0.0080491	0.19369	701	2	5.4859	0.075015	0.20466	0.921515	3989	3	5.4859
RBM22	5	0.0018632	0.0080491	0.19369	712	3	-0.36493	0.2863	0.51452	0.971802	9534	2	-0.36493
SERPINI2	5	0.0018632	0.0080491	0.19369	713	4	-0.36493	0.44558	0.67028	0.98756	12220	1	-0.36493
POLD2	5	0.0018632	0.0080491	0.19369	732	3	-0.36493	0.029709	0.10404	0.863884	2168	2	-0.36493
NDUFAF6	5	0.0018632	0.0080491	0.19369	671	4	-0.36493	0.52196	0.73244	0.994736	13253	1	-0.36493
MRPL35	5	0.0018632	0.0080491	0.19369	703	3	-0.36493	0.14323	0.33315	0.94056	6367	2	-0.36493
NUP85	5	0.0018632	0.0080491	0.19369	729	4	-0.89798	0.17556	0.38793	0.949912	7349	1	-0.89798
NUDT4	5	0.0018632	0.0080491	0.19369	704	2	5.0604	0.0017902	0.007723	0.503928	276	3	5.0604
GPN3	5	0.0018632	0.0080491	0.19369	680	3	-0.36493	0.0059664	0.024159	0.744272	584	2	-0.36493
TTC34	5	0.0018632	0.0080491	0.19369	670	3	-0.36493	0.40211	0.62954	0.98688	11459	2	-0.36493
GTF2E2	5	0.0018632	0.0080491	0.19369	677	2	7.5194	0.00048021	0.0021714	0.307506	127	3	7.5194
COPA	5	0.0018632	0.0080491	0.19369	678	3	-0.36493	0.1587	0.35979	0.940994	6885	2	-0.36493
OCIAD1	5	0.0018632	0.0080491	0.19369	683	4	-0.89798	0.46577	0.68876	0.989458	12536	1	-0.89798
MCM5	5	0.0018632	0.0080491	0.19369	687	2	-0.36493	0.00054635	0.0024578	0.316094	139	3	-0.36493
RIOK1	5	0.0018632	0.0080491	0.19369	672	4	-0.36493	0.030462	0.10637	0.865976	2212	1	-0.36493
BUB3	5	0.0018632	0.0080491	0.19369	731	4	-0.36493	0.53558	0.73959	0.994884	13383	1	-0.36493
WDR1	5	0.0018632	0.0080491	0.19369	679	2	7.8896	7.2263e-05	0.00033894	0.117384	52	3	7.8896
CDC123	5	0.0018632	0.0080491	0.19369	727	3	-0.36493	0.20729	0.43035	0.957417	8090	2	-0.36493
KPNB1	5	0.0018632	0.0080491	0.19369	694	3	-0.36493	0.0094176	0.036927	0.78259	847	2	-0.36493
RFC3	5	0.0018632	0.0080491	0.19369	689	5	-3.6118	0.98584	0.98611	1.0	17407	0	-3.6118
HNRNPC	5	0.0018632	0.0080491	0.19369	676	3	-0.36493	0.076921	0.20845	0.921515	4071	2	-0.36493
BLOC1S2	5	0.0018632	0.0080491	0.19369	733	5	-3.8318	0.98388	0.98416	1.0	17372	0	-3.8318
ACO2	5	0.0018632	0.0080491	0.19369	722	4	-0.89798	0.034489	0.11672	0.880962	2386	1	-0.89798
POLR1A	5	0.0018632	0.0080491	0.19369	714	4	-0.36493	0.52092	0.73191	0.994736	13247	1	-0.36493
POLR1C	5	0.0018632	0.0080491	0.19369	682	3	-0.36493	0.036309	0.12093	0.885952	2456	2	-0.36493
WDR46	5	0.0018632	0.0080491	0.19369	728	3	-0.36493	0.036646	0.12168	0.885952	2467	2	-0.36493
C5orf15	5	0.0018632	0.0080491	0.19369	673	3	-0.36493	0.45929	0.68291	0.98863	12440	2	-0.36493
TMEM126B	5	0.0018632	0.0080491	0.19369	690	4	-0.36493	0.043938	0.13834	0.889885	2799	1	-0.36493
RCOR1	5	0.0018632	0.0080491	0.19369	723	4	-0.36493	0.27798	0.50581	0.97035	9384	1	-0.36493
MRPS18C	5	0.0018632	0.0080491	0.19369	718	4	-0.36493	0.5596	0.75217	0.996412	13590	1	-0.36493
PDC	5	0.0018632	0.0080491	0.19369	669	4	-0.36493	0.19428	0.41604	0.955904	7834	1	-0.36493
HARS	5	0.0018632	0.0080491	0.19369	708	3	-0.36493	0.00052354	0.0023599	0.312676	135	2	-0.36493
RPP40	5	0.0018632	0.0080491	0.19369	695	3	-0.36493	0.34304	0.57221	0.985228	10453	2	-0.36493
CCDC84	5	0.0018632	0.0080491	0.19369	725	2	6.3601	0.00097035	0.0042875	0.417367	185	3	6.3601
UHRF2	5	0.0018632	0.0080491	0.19369	697	4	-0.36493	0.91615	0.93556	1.0	16540	1	-0.36493
DSN1	5	0.0018632	0.0080491	0.19369	719	3	-1.1052	0.53615	0.73987	0.994884	13390	1	-1.1052
KDELR3	5	0.0018632	0.0080491	0.19369	688	4	-0.36493	0.53097	0.73716	0.994743	13340	1	-0.36493
PLEC	5	0.0018632	0.0080491	0.19369	700	4	-0.36493	0.91336	0.93427	1.0	16523	1	-0.36493
RABGGTB	5	0.0018632	0.0080491	0.19369	736	4	-0.36493	0.079193	0.21307	0.92492	4144	1	-0.36493
TRAPPC11	5	0.0018632	0.0080491	0.19369	685	3	-0.36493	0.53032	0.73681	0.994743	13331	2	-0.36493
RNF39	5	0.0018632	0.0080491	0.19369	721	3	-0.36493	0.48754	0.70862	0.991493	12864	2	-0.36493
AGTR2	5	0.0018632	0.0080491	0.19369	698	4	-0.36493	0.46887	0.69162	0.99043	12575	1	-0.36493
NUP214	5	0.0018694	0.0080743	0.19369	738	5	-4.7803	0.99813	0.99813	1.0	17724	0	-4.7803
TRNT1	5	0.0018847	0.0081365	0.19369	739	3	-0.36493	0.025181	0.089954	0.841551	1925	2	-0.36493
CCT5	5	0.0018847	0.0081365	0.19369	741	3	-2.6278	0.80472	0.8937	1.0	15879	2	-2.6278
C1orf105	5	0.0018847	0.0081365	0.19369	740	4	-3.2682	0.78649	0.88208	1.0	15693	1	-3.2682
HAUS1	5	0.0018914	0.0081788	0.19369	743	5	-4.8102	0.99811	0.99811	1.0	17721	0	-4.8102
SPESP1	5	0.0018914	0.0081788	0.19369	742	5	-3.9168	0.99811	0.99811	1.0	17723	0	-3.9168
SLC30A5	9	0.0019056	0.0082387	0.19369	744	7	-4.0228	0.34593	0.57516	0.985228	10506	2	-4.0228
IARS	5	0.0019098	0.0082563	0.19369	746	4	-1.9554	0.0049785	0.020437	0.703622	521	1	-1.9554
MRPS27	5	0.0019098	0.0082563	0.19369	749	4	-2.8742	0.073088	0.20069	0.921515	3909	1	-2.8742
BCAS2	5	0.0019098	0.0082563	0.19369	745	4	-3.6781	0.96283	0.96408	1.0	16995	1	-3.6781
BORA	5	0.0019098	0.0082563	0.19369	747	4	-4.8824	0.31031	0.53928	0.978502	9925	1	-4.8824
SNRNP70	5	0.0019098	0.0082563	0.19369	748	5	-4.7185	0.99508	0.99516	1.0	17623	0	-4.7185
SNRPB	5	0.0019164	0.0082849	0.19369	750	5	-5.7615	0.99808	0.99808	1.0	17718	0	-5.7615
PRRC2C	5	0.0019164	0.0082849	0.19369	751	5	-5.2086	0.99808	0.99808	1.0	17719	0	-5.2086
ESF1	5	0.0019606	0.0084823	0.19369	753	4	-2.6278	0.13702	0.32217	0.93928	6175	1	-2.6278
MRPL46	5	0.0019606	0.0084823	0.19369	752	4	-4.4024	0.75225	0.86075	1.0	15368	1	-4.4024
ARF3	5	0.001976	0.0085521	0.19369	754	5	-6.119	0.99802	0.99802	1.0	17717	0	-6.119
CASD1	5	0.001976	0.0085521	0.19369	755	5	-6.119	0.99802	0.99802	1.0	17716	0	-6.119
NOP2	5	0.0019828	0.0085867	0.19369	771	4	-3.2245	0.82584	0.90329	1.0	16037	1	-3.2245
ZMAT1	5	0.0019828	0.0085867	0.19369	775	3	-3.0076	0.3476	0.57682	0.985415	10541	1	-3.0076
LGALS8	5	0.0019828	0.0085867	0.19369	781	3	-0.65594	0.029871	0.10455	0.864541	2177	2	-0.65594
QRSL1	5	0.0019828	0.0085867	0.19369	758	3	-0.65594	0.04836	0.14811	0.89666	2969	2	-0.65594
AAED1	5	0.0019828	0.0085867	0.19369	783	2	3.8165	0.13848	0.32476	0.940361	6219	3	3.8165
PSTK	5	0.0019828	0.0085867	0.19369	774	1	5.4111	0.12557	0.30169	0.935063	5797	3	5.4111
CCDC91	5	0.0019828	0.0085867	0.19369	797	3	-0.65594	0.46667	0.68959	0.98987	12546	2	-0.65594
TTC24	5	0.0019828	0.0085867	0.19369	757	2	-0.65594	0.19188	0.41338	0.955904	7779	2	-0.65594
FBXO36	5	0.0019828	0.0085867	0.19369	756	3	-0.65594	0.58862	0.76766	0.998408	13846	2	-0.65594
SLC25A53	5	0.0019828	0.0085867	0.19369	760	3	-0.65594	0.16635	0.37264	0.945109	7100	2	-0.65594
WDHD1	5	0.0019828	0.0085867	0.19369	773	3	-0.65594	0.086907	0.22839	0.925322	4442	2	-0.65594
SREBF2	5	0.0019828	0.0085867	0.19369	795	2	5.5925	0.0099646	0.038913	0.793582	881	3	5.5925
FAM84A	5	0.0019828	0.0085867	0.19369	796	3	-0.65594	0.76788	0.87029	1.0	15525	2	-0.65594
TMEM11	5	0.0019828	0.0085867	0.19369	798	3	-0.65594	0.18445	0.40234	0.954421	7589	2	-0.65594
TYMS	5	0.0019828	0.0085867	0.19369	778	1	4.4002	0.087115	0.22881	0.925322	4449	4	4.4002
CEP76	5	0.0019828	0.0085867	0.19369	791	4	-6.3755	0.65496	0.80421	1.0	14441	1	-6.3755
GLYATL2	5	0.0019828	0.0085867	0.19369	789	3	-0.65594	0.1676	0.37474	0.945466	7137	2	-0.65594
FAU	5	0.0019828	0.0085867	0.19369	786	2	5.9838	0.0021987	0.0093608	0.541406	310	3	5.9838
C12orf50	5	0.0019828	0.0085867	0.19369	770	4	-5.0421	0.83092	0.90476	1.0	16057	1	-5.0421
NUPL2	5	0.0019828	0.0085867	0.19369	769	4	-2.2454	0.85516	0.91211	1.0	16179	1	-2.2454
ANKRD7	5	0.0019828	0.0085867	0.19369	794	3	-0.65594	0.18234	0.39892	0.954089	7528	2	-0.65594
RNF148	5	0.0019828	0.0085867	0.19369	765	4	-5.7227	0.44791	0.67249	0.98807	12257	1	-5.7227
MRPL13	5	0.0019828	0.0085867	0.19369	785	3	-0.65594	0.23284	0.45805	0.96211	8572	2	-0.65594
MRPL15	5	0.0019828	0.0085867	0.19369	784	4	-4.2139	0.056842	0.16654	0.906461	3307	1	-4.2139
POLE	5	0.0019828	0.0085867	0.19369	766	2	3.6175	0.034971	0.11785	0.883039	2403	3	3.6175
FRK	5	0.0019828	0.0085867	0.19369	787	2	5.5223	0.067037	0.18809	0.916846	3689	3	5.5223
LUC7L3	5	0.0019828	0.0085867	0.19369	762	4	-1.592	0.91417	0.93467	1.0	16527	1	-1.592
GDF1	5	0.0019828	0.0085867	0.19369	788	1	6.4253	0.016555	0.061981	0.832417	1330	4	6.4253
SBNO1	5	0.0019828	0.0085867	0.19369	780	5	-3.5061	0.99715	0.99718	1.0	17686	0	-3.5061
SMC3	5	0.0019828	0.0085867	0.19369	790	4	-3.0846	0.93303	0.94402	1.0	16671	1	-3.0846
NKAPL	5	0.0019828	0.0085867	0.19369	764	3	-0.65594	0.68273	0.81996	1.0	14715	2	-0.65594
TUBGCP5	5	0.0019828	0.0085867	0.19369	772	2	-0.65594	0.027717	0.097915	0.860529	2049	3	-0.65594
C1orf168	5	0.0019828	0.0085867	0.19369	792	5	-7.0057	0.98798	0.98828	1.0	17455	0	-7.0057
C5orf58	5	0.0019828	0.0085867	0.19369	759	5	-5.2419	0.99143	0.99161	1.0	17532	0	-5.2419
HIST1H4G	5	0.0019828	0.0085867	0.19369	767	2	-0.65594	0.77879	0.87722	1.0	15613	2	-0.65594
POLR3C	5	0.0019828	0.0085867	0.19369	782	2	-0.65594	0.14715	0.33997	0.94056	6496	2	-0.65594
ZNF624	5	0.0019828	0.0085867	0.19369	793	3	-0.65594	0.29264	0.52107	0.974051	9630	2	-0.65594
MRPS18A	5	0.0019828	0.0085867	0.19369	763	2	0.7817	0.028691	0.10091	0.86249	2102	3	0.7817
SUPT6H	5	0.0019828	0.0085867	0.19369	768	3	-0.65594	0.010421	0.040577	0.799505	914	2	-0.65594
NDUFB1	5	0.0019828	0.0085867	0.19369	776	2	-0.65594	0.22496	0.4495	0.960563	8424	2	-0.65594
ECT2	5	0.0019828	0.0085867	0.19369	779	4	-4.5157	0.040743	0.13111	0.885952	2653	1	-4.5157
TUBGCP4	5	0.0019828	0.0085867	0.19369	777	2	5.9677	0.025978	0.092468	0.844877	1971	3	5.9677
RARA	5	0.0019828	0.0085867	0.19369	761	1	5.5388	0.085628	0.22584	0.9253	4392	4	5.5388
OSBPL8	5	0.0019969	0.0086527	0.19369	801	5	-5.2637	0.998	0.998	1.0	17715	0	-5.2637
TECR	5	0.0019969	0.0086527	0.19369	800	5	-5.2309	0.998	0.998	1.0	17714	0	-5.2309
KDELR2	5	0.0019969	0.0086527	0.19369	799	5	-6.0704	0.998	0.998	1.0	17713	0	-6.0704
NRBP1	5	0.0020004	0.0086687	0.19369	802	4	-2.7563	0.10848	0.26998	0.932563	5212	1	-2.7563
C19orf53	5	0.0020004	0.0086687	0.19369	806	3	-1.4473	0.073969	0.20256	0.921515	3949	2	-1.4473
WDR5	5	0.0020004	0.0086687	0.19369	804	4	-3.4586	0.9785	0.97891	1.0	17299	0	-3.4586
TMEM242	5	0.0020004	0.0086687	0.19369	803	3	-2.3982	0.84221	0.90811	1.0	16110	1	-2.3982
PRPF19	5	0.0020004	0.0086687	0.19369	805	3	-2.6278	0.0052764	0.021534	0.714127	541	2	-2.6278
AHR	5	0.0020109	0.0087088	0.193877	808	4	-4.6207	0.66558	0.81022	1.0	14552	1	-4.6207
CYP2C18	5	0.0020109	0.0087088	0.193877	807	5	-4.924	0.99115	0.99134	1.0	17529	0	-4.924
THAP1	8	0.0020114	0.0087093	0.193877	809	6	-3.3482	0.098043	0.25	0.928157	4850	2	-3.3482
PRPF18	5	0.0020172	0.0087297	0.193985	810	5	-4.2361	0.99798	0.99798	1.0	17711	0	-4.2361
UGT2B15	4	0.0020179	0.0087357	0.193985	811	4	-5.5309	0.99798	0.99798	1.0	17710	0	-5.5309
C8orf59	3	0.0020359	0.0088094	0.19538	812	3	-3.4311	0.99796	0.99796	1.0	17709	0	-3.4311
MCOLN3	5	0.002058	0.0089067	0.196681	813	5	-5.0671	0.98468	0.98497	1.0	17389	0	-5.0671
DDX19A	5	0.002058	0.0089067	0.196681	815	4	-4.3216	0.039249	0.12774	0.885952	2586	1	-4.3216
VPS26A	5	0.002058	0.0089067	0.196681	814	5	-4.5865	0.992	0.99221	1.0	17543	0	-4.5865
FER	5	0.0020616	0.0089227	0.196681	817	5	-5.3167	0.99794	0.99794	1.0	17708	0	-5.3167
PSD3	5	0.0020616	0.0089227	0.196681	816	5	-6.2772	0.99794	0.99794	1.0	17707	0	-6.2772
FERMT2	5	0.0020862	0.0090183	0.198546	818	5	-6.1889	0.99791	0.99791	1.0	17706	0	-6.1889
RAB11A	5	0.002108	0.0090936	0.19996	819	5	-5.0917	0.99789	0.99789	1.0	17705	0	-5.0917
TTC27	5	0.0021272	0.0091811	0.200582	821	4	-1.8441	0.026476	0.094069	0.84649	2000	1	-1.8441
FAM72D	5	0.0021272	0.0091811	0.200582	820	3	-2.3304	0.21225	0.43584	0.958084	8192	2	-2.3304
ISCU	5	0.0021272	0.0091811	0.200582	822	4	-1.7236	0.002863	0.012088	0.598071	364	1	-1.7236
GPN2	5	0.0021272	0.0091811	0.200582	823	4	-2.8164	0.71838	0.84048	1.0	15070	1	-2.8164
DDX51	5	0.0021272	0.0091811	0.200582	824	4	-3.2682	0.080585	0.21588	0.92492	4191	1	-3.2682
RBMXL1	3	0.0021294	0.0091887	0.200582	825	3	-4.654	0.99787	0.99787	1.0	17704	0	-4.654
KIAA1107	5	0.0021577	0.0093075	0.202528	826	5	-5.6666	0.99784	0.99785	1.0	17703	0	-5.6666
ELP2	5	0.00216	0.0093229	0.202528	827	4	-3.6118	0.29055	0.51893	0.973349	9598	1	-3.6118
TPX2	5	0.00216	0.0093229	0.202528	828	4	-2.9833	0.035399	0.11886	0.88393	2420	1	-2.9833
ZMYND11	5	0.00216	0.0093229	0.202528	829	4	-3.8607	0.49578	0.71612	0.991493	13003	1	-3.8607
RAP1B	9	0.0021984	0.0094746	0.205577	830	6	-2.0587	0.013202	0.050416	0.816892	1099	3	-2.0587
UBA2	5	0.0022059	0.0095109	0.206116	831	4	-2.7563	0.1164	0.28483	0.935063	5482	1	-2.7563
MDM4	15	0.0022115	0.0095351	0.206392	832	11	-5.1158	0.90278	0.9296	1.0	16449	4	-5.1158
DNAJA3	5	0.0022579	0.0097149	0.208836	834	4	-3.4691	0.96826	0.96898	1.0	17112	1	-3.4691
CCT4	5	0.0022579	0.0097149	0.208836	833	3	-0.36493	0.012772	0.048936	0.816892	1065	2	-0.36493
DDX59	5	0.0022579	0.0097149	0.208836	835	3	-0.36493	0.0073855	0.029534	0.772935	683	2	-0.36493
ZDHHC13	5	0.0022584	0.0097176	0.208836	836	4	-4.8395	0.84165	0.90792	1.0	16107	1	-4.8395
MRPS33	5	0.0022584	0.0097176	0.208836	837	4	-2.8164	0.55937	0.75205	0.996412	13587	1	-2.8164
CCSER1	5	0.0022584	0.0097176	0.208836	838	5	-4.3826	0.98394	0.98421	1.0	17375	0	-4.3826
RNF146	5	0.0022778	0.0097935	0.210216	839	5	-5.9679	0.99772	0.99772	1.0	17700	0	-5.9679
EYA3	5	0.0023034	0.0098903	0.21204	840	5	-5.7538	0.9977	0.99769	1.0	17699	0	-5.7538
IFNG	5	0.0023161	0.0099392	0.212583	842	4	-4.3216	0.57893	0.7624	0.997301	13764	1	-4.3216
LARP1B	5	0.0023161	0.0099392	0.212583	841	4	-2.7563	0.20992	0.43323	0.957762	8144	1	-2.7563
HIGD1A	3	0.0023387	0.010019	0.214046	843	3	-4.7497	0.99766	0.99766	1.0	17698	0	-4.7497
NUCB2	5	0.0023513	0.010071	0.214883	844	5	-4.6207	0.99765	0.99765	1.0	17697	0	-4.6207
LARS	5	0.0023706	0.01015	0.21532	847	4	-3.2245	0.0083778	0.033193	0.779872	766	1	-3.2245
C6orf57	5	0.0023706	0.01015	0.21532	846	5	-5.1158	0.99433	0.99447	1.0	17599	0	-5.1158
PDRG1	5	0.0023706	0.01015	0.21532	845	4	-1.8441	0.95203	0.95573	1.0	16851	1	-1.8441
PFDN2	5	0.0023758	0.010172	0.21532	849	3	-0.36493	0.54757	0.74576	0.995483	13489	2	-0.36493
POLD3	5	0.0023758	0.010172	0.21532	850	4	-3.1793	0.97477	0.97527	1.0	17252	0	-3.1793
POP5	5	0.0023758	0.010172	0.21532	848	3	-2.6934	0.013187	0.050355	0.816892	1098	2	-2.6934
CSF3	6	0.0023789	0.010188	0.21532	852	2	1.8456	0.42381	0.65002	0.98688	11834	3	1.8456
TPT1	6	0.0023789	0.010188	0.21532	851	4	-2.2583	0.026449	0.09397	0.84649	1999	2	-2.2583
YAE1D1	7	0.0023813	0.010199	0.21532	853	4	-1.2863	0.14345	0.33355	0.94056	6377	3	-1.2863
DNAJC11	5	0.0023946	0.010244	0.216031	854	5	-5.1396	0.99761	0.9976	1.0	17696	0	-5.1396
ZNF266	5	0.0024177	0.010339	0.217781	855	5	-5.4651	0.99758	0.99758	1.0	17695	0	-5.4651
GSK3B	5	0.0024247	0.010364	0.218047	856	4	-3.2245	0.63658	0.79377	1.0	14269	1	-3.2245
SLTM	5	0.0024418	0.01043	0.218912	857	5	-4.8539	0.99756	0.99756	1.0	17694	0	-4.8539
SENP2	5	0.0024418	0.01043	0.218912	858	5	-5.565	0.99756	0.99756	1.0	17693	0	-5.565
GEMIN5	5	0.002479	0.010593	0.221565	859	5	-4.3626	0.99671	0.99675	1.0	17668	0	-4.3626
EIF3B	5	0.002479	0.010593	0.221565	860	4	-3.6118	0.0074467	0.02976	0.772935	687	1	-3.6118
FASTKD5	5	0.002479	0.010593	0.221565	861	4	-5.0421	0.91356	0.93437	1.0	16524	1	-5.0421
PPP3CB	5	0.0024969	0.010659	0.222698	862	5	-4.1215	0.9975	0.99751	1.0	17692	0	-4.1215
SDHD	2	0.0025009	0.010674	0.222738	863	1	2.2905	0.39633	0.62403	0.98688	11365	1	2.2905
CEP89	5	0.0025201	0.010755	0.224165	864	5	-5.9207	0.99748	0.99749	1.0	17691	0	-5.9207
DHX16	5	0.0025397	0.010845	0.225783	865	4	-2.0587	0.94531	0.95129	1.0	16788	1	-2.0587
SIRT1	5	0.0025429	0.010859	0.225819	866	5	-5.9139	0.99746	0.99747	1.0	17690	0	-5.9139
RRP15	5	0.002595	0.011044	0.227288	868	4	-2.9298	0.65179	0.80236	1.0	14414	1	-2.9298
PARL	5	0.002595	0.011044	0.227288	867	3	-0.36493	0.49677	0.71699	0.991493	13015	2	-0.36493
THG1L	5	0.002595	0.011044	0.227288	870	4	-2.8164	0.96052	0.96216	1.0	16955	1	-2.8164
CDCA8	5	0.002595	0.011044	0.227288	869	3	-3.0625	0.4679	0.69072	0.990147	12563	1	-3.0625
RPLP0	5	0.002595	0.011044	0.227288	872	3	-2.6934	0.10178	0.2572	0.928235	4978	2	-2.6934
ZBTB41	5	0.002595	0.011044	0.227288	871	4	-3.5774	0.81664	0.90072	1.0	15990	1	-3.5774
RTFDC1	5	0.0025965	0.01105	0.227288	874	4	-4.1452	0.31537	0.54436	0.980035	10000	1	-4.1452
VDAC2	5	0.0025965	0.01105	0.227288	873	5	-4.3423	0.98903	0.98932	1.0	17478	0	-4.3423
OSTF1	5	0.0025965	0.01105	0.227288	875	4	-4.1215	0.53066	0.73699	0.994743	13334	1	-4.1215
TUBD1	10	0.0025984	0.011056	0.227288	876	7	-4.2191	0.040633	0.13086	0.885952	2645	3	-4.2191
PTMA	3	0.0026148	0.011116	0.228259	877	3	-1.9554	0.95945	0.96132	1.0	16938	0	-1.9554
MFN1	5	0.0026543	0.01126	0.230178	880	4	-4.7953	0.93806	0.94695	1.0	16714	1	-4.7953
COX6B1	5	0.0026543	0.01126	0.230178	879	4	-3.6453	0.96913	0.96978	1.0	17128	1	-3.6453
PPP3R1	5	0.0026543	0.01126	0.230178	878	4	-4.3826	0.6627	0.80859	1.0	14524	1	-4.3826
MYNN	5	0.0026543	0.01126	0.230178	881	4	-5.1158	0.18562	0.40418	0.954898	7620	1	-5.1158
NAE1	5	0.0027207	0.011539	0.235076	884	4	-2.155	0.18944	0.41041	0.955904	7723	1	-2.155
METTL1	5	0.0027207	0.011539	0.235076	883	4	-3.1793	0.63055	0.79036	1.0	14210	1	-3.1793
NUP155	5	0.0027207	0.011539	0.235076	882	4	-2.4867	0.362	0.59091	0.986465	10785	1	-2.4867
MMGT1	5	0.0027329	0.011591	0.23533	887	4	-2.155	0.104	0.26139	0.928443	5063	1	-2.155
TNPO3	5	0.0027329	0.011591	0.23533	885	4	-1.8441	0.3605	0.58941	0.986285	10758	1	-1.8441
NECAB1	5	0.0027329	0.011591	0.23533	886	3	-3.0846	0.48718	0.70829	0.991493	12856	2	-3.0846
IFT20	7	0.002741	0.011628	0.235658	888	7	-4.9511	0.99726	0.99728	1.0	17689	0	-4.9511
SERPINB8	13	0.002742	0.011633	0.235658	889	9	-4.7027	0.28296	0.51112	0.97145	9471	4	-4.7027
NGFRAP1	6	0.0027692	0.011751	0.237774	890	4	-0.36493	0.43027	0.6562	0.98688	11953	2	-0.36493
SEC11A	7	0.0027748	0.01177	0.237896	891	4	-0.36493	0.18318	0.40025	0.954421	7549	3	-0.36493
YY1AP1	5	0.0027819	0.011798	0.238195	892	4	-3.9707	0.85904	0.9134	1.0	16201	1	-3.9707
ZNF559	12	0.0028241	0.011972	0.241443	893	9	-2.959	0.025171	0.089917	0.841551	1924	3	-2.959
ATF2	5	0.0028411	0.01204	0.242005	896	4	-4.7342	0.85021	0.91058	1.0	16149	1	-4.7342
EMC1	5	0.0028411	0.01204	0.242005	894	4	-4.4789	0.89449	0.92618	1.0	16392	1	-4.4789
C17orf80	5	0.0028411	0.01204	0.242005	895	4	-4.1913	0.90377	0.93001	1.0	16453	1	-4.1913
GUK1	5	0.0028667	0.012142	0.243235	898	3	-2.2454	0.022586	0.081656	0.835439	1756	2	-2.2454
PPP2R3C	5	0.0028667	0.012142	0.243235	899	3	-2.6278	0.11004	0.27294	0.932609	5262	2	-2.6278
VTI1B	5	0.0028667	0.012142	0.243235	897	3	-2.559	0.58842	0.76756	0.998408	13841	1	-2.559
MZT1	3	0.0028733	0.01217	0.243515	900	2	-0.36493	0.56658	0.75583	0.996667	13654	1	-0.36493
USP53	5	0.0028781	0.012187	0.243596	901	5	-5.5204	0.99712	0.99715	1.0	17685	0	-5.5204
ATP6V0E1	5	0.0029055	0.012294	0.244675	902	5	-6.2985	0.99709	0.99712	1.0	17684	0	-6.2985
ACAT2	5	0.0029063	0.012296	0.244675	905	4	-5.0794	0.90261	0.92953	1.0	16448	1	-5.0794
DLD	5	0.0029063	0.012296	0.244675	903	4	-3.6118	0.62266	0.78605	1.0	14133	1	-3.6118
KANSL1	5	0.0029063	0.012296	0.244675	904	4	-3.8607	0.9321	0.94351	1.0	16660	1	-3.8607
CCDC30	5	0.0029314	0.012396	0.246133	907	5	-5.9207	0.99707	0.99709	1.0	17682	0	-5.9207
SLC46A3	5	0.0029314	0.012396	0.246133	906	5	-5.9546	0.99707	0.99709	1.0	17683	0	-5.9546
C16orf92	5	0.0029694	0.012546	0.248008	909	4	-4.258	0.76371	0.8677	1.0	15483	1	-4.258
ATP5B	5	0.0029694	0.012546	0.248008	910	4	-5.1396	0.078522	0.21171	0.922933	4130	1	-5.1396
MMS19	5	0.0029694	0.012546	0.248008	908	4	-3.6781	0.096451	0.247	0.928117	4789	1	-3.6781
RPA2	5	0.0029694	0.012546	0.248008	911	4	-3.0348	0.89267	0.92547	1.0	16381	1	-3.0348
IGJ	5	0.0029836	0.012598	0.248779	912	5	-5.6584	0.99702	0.99704	1.0	17680	0	-5.6584
MRPL21	8	0.0029888	0.012615	0.248832	913	5	-2.8187	0.028551	0.10047	0.86249	2094	3	-2.8187
ZCRB1	5	0.0030026	0.012671	0.249664	914	3	-1.592	0.027555	0.097428	0.859245	2042	2	-1.592
UXT	5	0.0030326	0.012789	0.251432	916	4	-2.7563	0.27726	0.505	0.97035	9367	1	-2.7563
C5orf48	5	0.0030326	0.012789	0.251432	915	4	-5.1745	0.86746	0.91617	1.0	16239	1	-5.1745
MOCS2	9	0.003048	0.012842	0.252205	917	6	-2.4107	0.88836	0.92378	1.0	16363	3	-2.4107
PEX11A	5	0.0030532	0.01286	0.25221	918	5	-5.3476	0.99695	0.99698	1.0	17678	0	-5.3476
PTH2R	5	0.0030793	0.012948	0.25221	920	5	-6.0328	0.99692	0.99695	1.0	17675	0	-6.0328
ANXA1	5	0.0030793	0.012948	0.25221	921	5	-5.907	0.99692	0.99695	1.0	17676	0	-5.907
DNAH14	5	0.0030793	0.012948	0.25221	919	5	-5.7461	0.99692	0.99695	1.0	17677	0	-5.7461
LY96	6	0.0030868	0.012977	0.25221	922	5	-4.4762	0.5325	0.73793	0.994864	13357	1	-4.4762
TTC4	5	0.0031013	0.013045	0.25221	923	4	-4.073	0.28302	0.51117	0.97145	9472	1	-4.073
GKAP1	5	0.0031013	0.013045	0.25221	928	4	-2.6934	0.96317	0.96437	1.0	17002	1	-2.6934
IPO7	5	0.0031013	0.013045	0.25221	929	5	-5.3476	0.98492	0.9852	1.0	17391	0	-5.3476
SOCS5	5	0.0031013	0.013045	0.25221	925	4	-3.6453	0.90305	0.92972	1.0	16450	1	-3.6453
CCNH	5	0.0031013	0.013045	0.25221	924	4	-2.3304	0.31476	0.54375	0.980035	9991	1	-2.3304
POP4	5	0.0031013	0.013045	0.25221	926	4	-2.4867	0.081821	0.21836	0.92492	4239	1	-2.4867
MEPE	5	0.0031013	0.013045	0.25221	931	4	-4.7185	0.34763	0.57685	0.985415	10542	1	-4.7185
HNRNPU	5	0.0031013	0.013045	0.25221	930	4	-3.392	0.17253	0.38292	0.949912	7257	1	-3.392
MYBBP1A	5	0.0031013	0.013045	0.25221	927	4	-5.2637	0.11725	0.28639	0.935063	5513	1	-5.2637
DNAJC1	5	0.0031061	0.013066	0.25221	932	5	-6.335	0.99689	0.99692	1.0	17674	0	-6.335
TDP1	5	0.0031061	0.013066	0.25221	933	5	-5.0794	0.99689	0.99692	1.0	17673	0	-5.0794
CRNKL1	5	0.0031319	0.013167	0.252797	934	3	-2.3304	0.0066245	0.026684	0.757737	634	2	-2.3304
SF3A1	5	0.0031319	0.013167	0.252797	938	3	-1.4473	0.1934	0.41507	0.955904	7811	2	-1.4473
MRPL51	5	0.0031319	0.013167	0.252797	937	4	-3.6453	0.96595	0.96684	1.0	17067	1	-3.6453
RPS9	5	0.0031319	0.013167	0.252797	936	4	-2.0587	0.043725	0.13784	0.888926	2791	1	-2.0587
NUP35	5	0.0031319	0.013167	0.252797	935	4	-2.3304	0.78893	0.88364	1.0	15716	1	-2.3304
H2AFJ	5	0.0031712	0.01332	0.254916	939	4	-2.559	0.89941	0.92818	1.0	16421	1	-2.559
BMS1	5	0.0031712	0.01332	0.254916	941	4	-4.3826	0.96388	0.96499	1.0	17017	1	-4.3826
BSPH1	5	0.0031712	0.01332	0.254916	940	4	-4.924	0.95286	0.95636	1.0	16859	1	-4.924
USP33	5	0.0031807	0.013357	0.25536	942	5	-6.4676	0.99682	0.99687	1.0	17671	0	-6.4676
TMEM41B	7	0.0032297	0.013562	0.258729	943	4	-1.7236	0.36183	0.59076	0.986465	10783	2	-1.7236
COQ5	5	0.003238	0.013591	0.258729	945	4	-2.9833	0.46377	0.68694	0.989203	12504	1	-2.9833
NUFIP1	5	0.003238	0.013591	0.258729	944	4	-3.5061	0.39034	0.61828	0.98688	11254	1	-3.5061
LSM11	5	0.003238	0.013591	0.258729	946	4	-4.7953	0.90501	0.93054	1.0	16461	1	-4.7953
COQ4	5	0.0032625	0.013704	0.259503	947	4	-3.5774	0.96189	0.96329	1.0	16971	1	-3.5774
NOC4L	5	0.0032625	0.013704	0.259503	949	4	-1.9554	0.79619	0.88825	1.0	15786	1	-1.9554
ERCC3	5	0.0032625	0.013704	0.259503	948	3	-2.8742	0.2485	0.47492	0.964416	8863	2	-2.8742
NUTF2	5	0.0032625	0.013704	0.259503	951	3	-0.36493	0.00058389	0.002626	0.318526	148	2	-0.36493
CMC1	5	0.0032625	0.013704	0.259503	950	5	-3.8024	0.99036	0.99061	1.0	17505	0	-3.8024
RBMX2	4	0.0032749	0.013767	0.260426	952	4	-4.2604	0.99673	0.99677	1.0	17670	0	-4.2604
KDM2A	5	0.0032884	0.013816	0.260531	953	5	-5.5022	0.99671	0.99675	1.0	17665	0	-5.5022
ZNF684	5	0.0032884	0.013816	0.260531	954	5	-5.1513	0.99671	0.99675	1.0	17669	0	-5.1513
AP3S1	5	0.0032884	0.013816	0.260531	955	5	-5.9613	0.99671	0.99675	1.0	17667	0	-5.9613
MFAP1	5	0.0033054	0.013879	0.260642	959	4	-4.3626	0.021124	0.077016	0.83397	1657	1	-4.3626
FDPS	5	0.0033054	0.013879	0.260642	957	4	-3.9168	0.049931	0.15159	0.897146	3043	1	-3.9168
BAZ1B	5	0.0033054	0.013879	0.260642	958	4	-4.3423	0.96826	0.96898	1.0	17111	1	-4.3423
SUCLA2	5	0.0033054	0.013879	0.260642	956	4	-4.4601	0.26286	0.48996	0.966201	9127	1	-4.4601
PCDHA8	5	0.0033686	0.014126	0.26445	960	4	-3.8607	0.70535	0.83285	1.0	14931	1	-3.8607
DEFB129	5	0.0033686	0.014126	0.26445	961	4	-4.4024	0.96957	0.9702	1.0	17136	0	-4.4024
ASNS	5	0.0033686	0.014126	0.26445	962	4	-4.3423	0.95592	0.95862	1.0	16896	1	-4.3423
SP110	5	0.0033764	0.014155	0.264584	963	5	-6.415	0.99662	0.99666	1.0	17663	0	-6.415
RPL37	3	0.0033968	0.014237	0.264584	964	2	-0.36493	0.63635	0.79365	1.0	14267	1	-0.36493
COX17	4	0.003401	0.014252	0.264584	965	3	-0.9061	0.29419	0.52272	0.974785	9651	1	-0.9061
ACAT1	5	0.0034108	0.014295	0.264584	972	3	-3.1793	0.12906	0.30803	0.936483	5923	2	-3.1793
CDC16	5	0.0034108	0.014295	0.264584	968	4	-3.2682	0.34107	0.57025	0.985228	10421	1	-3.2682
SSRP1	5	0.0034108	0.014295	0.264584	970	3	-0.36493	0.089313	0.23315	0.925322	4526	2	-0.36493
BDP1	5	0.0034108	0.014295	0.264584	971	4	-3.6781	0.21602	0.43987	0.958588	8262	1	-3.6781
GINS2	5	0.0034108	0.014295	0.264584	973	3	-0.36493	0.23365	0.45893	0.96211	8584	2	-0.36493
MED7	5	0.0034108	0.014295	0.264584	967	4	-3.6781	0.36208	0.59098	0.986465	10787	1	-3.6781
CSN1S1	5	0.0034108	0.014295	0.264584	966	4	-3.1793	0.66555	0.81021	1.0	14551	1	-3.1793
RUVBL1	5	0.0034108	0.014295	0.264584	969	3	-3.1328	0.016944	0.063277	0.832417	1368	1	-3.1328
ZNF35	5	0.0034296	0.014362	0.265019	974	5	-6.4295	0.99657	0.99662	1.0	17661	0	-6.4295
RBM8A	5	0.0034298	0.014363	0.265019	975	5	-5.3679	0.9956	0.99568	1.0	17635	0	-5.3679
PRDX3	5	0.0034298	0.014363	0.265019	976	4	-2.4107	0.64138	0.79648	1.0	14321	1	-2.4107
ASAH2B	5	0.0034582	0.014478	0.266876	977	5	-6.0201	0.99654	0.99659	1.0	17660	0	-6.0201
FAM133B	3	0.0034788	0.014561	0.268132	978	3	-4.0974	0.99652	0.99657	1.0	17659	0	-4.0974
PIFO	5	0.0035005	0.014641	0.268785	979	4	-4.5515	0.96904	0.96969	1.0	17124	1	-4.5515
TMEM225	5	0.0035005	0.014641	0.268785	980	5	-5.2851	0.99482	0.9949	1.0	17615	0	-5.2851
DYDC1	5	0.0035005	0.014641	0.268785	981	4	-4.258	0.17754	0.39114	0.950679	7408	1	-4.258
ARL13A	5	0.0035172	0.014699	0.26956	982	5	-6.3142	0.99648	0.99653	1.0	17658	0	-6.3142
RGPD6	1	0.0035608	0.014885	0.271358	983	1	-1.2863	0.99644	0.99649	1.0	17657	0	-1.2863
HAUS6	5	0.0035656	0.014901	0.271358	986	4	-3.5061	0.66531	0.81006	1.0	14547	1	-3.5061
AFG3L2	5	0.0035656	0.014901	0.271358	988	3	-3.5061	0.17448	0.38616	0.949912	7309	2	-3.5061
MCM7	5	0.0035656	0.014901	0.271358	987	4	-2.559	0.39274	0.62054	0.98688	11298	1	-2.559
SUV420H1	5	0.0035656	0.014901	0.271358	985	4	-3.5774	0.86277	0.91457	1.0	16219	1	-3.5774
FKBP3	5	0.0035656	0.014901	0.271358	984	5	-3.8607	0.98546	0.98572	1.0	17399	0	-3.8607
TADA2B	5	0.0035694	0.014916	0.271358	989	5	-5.7615	0.99643	0.99648	1.0	17656	0	-5.7615
PDSS1	5	0.0035727	0.014932	0.271358	990	4	-4.5691	0.4488	0.6733	0.98807	12270	1	-4.5691
WAC	5	0.0035727	0.014932	0.271358	991	4	-4.9908	0.25148	0.47806	0.965088	8920	1	-4.9908
GTPBP2	5	0.003599	0.015046	0.272866	992	5	-6.2772	0.9964	0.99646	1.0	17655	0	-6.2772
CCDC109B	5	0.003599	0.015046	0.272866	993	5	-5.879	0.9964	0.99646	1.0	17654	0	-5.879
C1orf27	5	0.0036446	0.015234	0.27572	994	4	-4.8682	0.96019	0.96189	1.0	16947	1	-4.8682
ZC2HC1A	5	0.0036446	0.015234	0.27572	995	4	-4.4974	0.49195	0.7126	0.991493	12936	1	-4.4974
DMGDH	5	0.003655	0.015272	0.276139	996	5	-5.4462	0.99635	0.9964	1.0	17653	0	-5.4462
HEXB	5	0.0036813	0.015379	0.277233	997	5	-5.9546	0.99632	0.99637	1.0	17650	0	-5.9546
LRRC37B	5	0.0036813	0.015379	0.277233	999	5	-5.6335	0.99632	0.99637	1.0	17651	0	-5.6335
GK	5	0.0036813	0.015379	0.277233	998	5	-5.4366	0.99632	0.99637	1.0	17652	0	-5.4366
FAM96A	7	0.0036927	0.015429	0.277866	1000	5	-2.9298	0.28789	0.51616	0.972631	9557	2	-2.9298
PIGC	5	0.0037135	0.015513	0.278177	1001	4	-3.7723	0.23902	0.4648	0.964133	8678	1	-3.7723
BAG4	5	0.0037135	0.015513	0.278177	1003	5	-4.7497	0.99521	0.99531	1.0	17626	0	-4.7497
MRPL14	5	0.0037135	0.015513	0.278177	1002	4	-4.3007	0.96365	0.96478	1.0	17012	1	-4.3007
TIMM13	5	0.00372	0.015539	0.278177	1006	3	-1.2641	0.80028	0.89085	1.0	15832	2	-1.2641
CHDC2	5	0.00372	0.015539	0.278177	1005	3	-1.592	0.087844	0.23024	0.925322	4478	2	-1.592
ODF2L	5	0.00372	0.015539	0.278177	1004	4	-3.889	0.1894	0.41034	0.955904	7718	1	-3.889
RPS3	4	0.0037306	0.015577	0.27857	1007	3	-2.7929	0.0085931	0.033951	0.779872	782	1	-2.7929
CD27	5	0.0037364	0.015605	0.278804	1008	5	-6.1009	0.99626	0.99631	1.0	17649	0	-6.1009
UEVLD	5	0.0037665	0.015715	0.280481	1009	5	-6.5976	0.99623	0.99628	1.0	17648	0	-6.5976
AK9	5	0.0037814	0.01577	0.281183	1010	4	-4.924	0.1634	0.3677	0.942442	7023	1	-4.924
NSA2	4	0.0037955	0.015825	0.281884	1011	2	3.1169	0.042372	0.13483	0.886348	2739	2	3.1169
C11orf54	5	0.0038316	0.015965	0.284101	1012	5	-5.8067	0.99617	0.99622	1.0	17647	0	-5.8067
ZBTB39	5	0.003863	0.016092	0.284724	1013	4	-5.1859	0.50329	0.72284	0.993102	13108	1	-5.1859
UGP2	5	0.003863	0.016092	0.284724	1014	4	-2.559	0.35721	0.58621	0.985562	10710	1	-2.559
GON4L	5	0.003863	0.016092	0.284724	1015	4	-4.2139	0.36161	0.59053	0.986465	10778	1	-4.2139
MYL12A	5	0.0038687	0.01611	0.284724	1016	5	-5.6501	0.99613	0.99619	1.0	17646	0	-5.6501
BIRC3	5	0.0038687	0.01611	0.284724	1017	5	-5.9746	0.99613	0.99619	1.0	17645	0	-5.9746
AFP	5	0.003869	0.01611	0.284724	1018	4	-3.6453	0.27097	0.49847	0.968795	9266	1	-3.6453
MGAT4A	5	0.003869	0.01611	0.284724	1019	5	-3.9168	0.99518	0.99527	1.0	17625	0	-3.9168
COMMD6	5	0.0039263	0.016345	0.28859	1020	5	-5.836	0.99607	0.99613	1.0	17644	0	-5.836
TTF2	5	0.0039434	0.016397	0.289228	1021	4	-4.0974	0.60213	0.77498	0.999728	13956	1	-4.0974
R3HDM1	5	0.0039989	0.016606	0.291796	1022	5	-5.591	0.996	0.99606	1.0	17643	0	-5.591
ADH5	3	0.0040115	0.016654	0.291796	1024	3	-5.2419	0.99599	0.99605	1.0	17641	0	-5.2419
ZNF730	3	0.0040115	0.016654	0.291796	1023	3	-5.0038	0.99599	0.99605	1.0	17642	0	-5.0038
TXNL4B	5	0.0040175	0.016677	0.291796	1025	3	-0.36493	0.053313	0.15894	0.900668	3178	2	-0.36493
TOP2A	5	0.0040175	0.016677	0.291796	1026	3	-2.4867	0.012338	0.047449	0.816892	1043	2	-2.4867
CENPH	5	0.0040175	0.016677	0.291796	1027	3	-0.36493	0.48471	0.70606	0.991493	12813	2	-0.36493
DNAJA1	5	0.0040202	0.016689	0.291796	1029	4	-2.2454	0.96342	0.96459	1.0	17009	1	-2.2454
FECH	5	0.0040202	0.016689	0.291796	1028	5	-4.8395	0.98527	0.98552	1.0	17395	0	-4.8395
ATP6V1F	5	0.0040202	0.016689	0.291796	1030	4	-4.1215	0.50518	0.72391	0.993289	13124	1	-4.1215
MRPL34	5	0.0041	0.016994	0.296842	1031	4	-4.4219	0.96279	0.96404	1.0	16993	1	-4.4219
ATP5A1	5	0.0041738	0.017282	0.301029	1032	3	-0.36493	0.000684	0.0030697	0.352116	157	2	-0.36493
CCDC94	5	0.0041738	0.017282	0.301029	1033	4	-3.1328	0.82894	0.9042	1.0	16049	1	-3.1328
KIAA0391	11	0.0041794	0.0173	0.301029	1034	5	-0.20862	0.18149	0.39759	0.953895	7504	6	-0.20862
KAT7	5	0.004183	0.017317	0.301029	1035	4	-5.0038	0.93715	0.94643	1.0	16705	1	-5.0038
TRMT11	5	0.004183	0.017317	0.301029	1036	4	-4.7185	0.96189	0.96329	1.0	16972	1	-4.7185
PPIH	5	0.0041942	0.017352	0.301341	1037	5	-6.0201	0.99581	0.99588	1.0	17639	0	-6.0201
RPS4X	3	0.0042212	0.017468	0.303072	1038	2	-0.36493	0.64094	0.79624	1.0	14315	1	-0.36493
PTPN11	5	0.0042687	0.017671	0.305415	1041	4	-2.9833	0.63375	0.79219	1.0	14243	1	-2.9833
ADAM2	5	0.0042687	0.017671	0.305415	1040	4	-5.2309	0.19293	0.41455	0.955904	7802	1	-5.2309
RPP21	5	0.0042687	0.017671	0.305415	1042	4	-4.8102	0.95193	0.95567	1.0	16847	1	-4.8102
CEP350	5	0.0042687	0.017671	0.305415	1039	4	-5.2309	0.94802	0.95302	1.0	16818	1	-5.2309
GLIPR1L2	5	0.0042823	0.017719	0.305939	1043	5	-5.7305	0.99572	0.99579	1.0	17638	0	-5.7305
IPO11	5	0.0043253	0.017883	0.307304	1047	3	-2.8164	0.0033223	0.013963	0.636737	393	2	-2.8164
VMP1	5	0.0043253	0.017883	0.307304	1044	3	-1.7939	0.62485	0.78727	1.0	14158	2	-1.7939
PIGW	5	0.0043253	0.017883	0.307304	1045	3	-3.3519	0.018954	0.069892	0.832504	1493	2	-3.3519
WDR18	5	0.0043253	0.017883	0.307304	1046	3	-1.592	0.20539	0.42825	0.957417	8044	2	-1.592
CWC22	5	0.0043253	0.017883	0.307304	1048	4	-2.4867	0.25814	0.4851	0.965557	9047	1	-2.4867
ZWILCH	5	0.004348	0.017972	0.30854	1049	4	-4.1452	0.96503	0.96598	1.0	17049	1	-4.1452
MASTL	5	0.004368	0.01805	0.309291	1050	5	-4.7803	0.99563	0.9957	1.0	17637	0	-4.7803
ATP5G2	5	0.004368	0.01805	0.309291	1051	5	-6.5092	0.99563	0.9957	1.0	17636	0	-6.5092
OTUD6B	5	0.0043956	0.018144	0.310606	1052	5	-5.1038	0.9956	0.99568	1.0	17634	0	-5.1038
RAB14	5	0.0044362	0.0183	0.312083	1053	4	-4.9102	0.72046	0.84172	1.0	15087	1	-4.9102
FMR1	5	0.0044362	0.0183	0.312083	1055	4	-5.0794	0.91233	0.93381	1.0	16514	1	-5.0794
GOLPH3	5	0.0044362	0.0183	0.312083	1054	4	-4.2361	0.86067	0.91392	1.0	16211	1	-4.2361
ZNF14	5	0.0044362	0.0183	0.312083	1056	4	-4.5865	0.42743	0.65351	0.98688	11901	1	-4.5865
CHMP6	5	0.0044722	0.018433	0.313466	1059	4	-3.944	0.040103	0.12966	0.885952	2623	1	-3.944
CETN3	5	0.0044722	0.018433	0.313466	1057	4	-2.7563	0.10228	0.25815	0.928235	4994	1	-2.7563
CMPK1	5	0.0044722	0.018433	0.313466	1058	3	-3.5422	0.56534	0.75516	0.996667	13644	2	-3.5422
NDUFA5	3	0.0045151	0.01861	0.316173	1060	3	-5.1396	0.99548	0.99556	1.0	17633	0	-5.1396
MRPL27	5	0.0045325	0.018685	0.317154	1061	4	-2.9298	0.86096	0.91401	1.0	16212	1	-2.9298
ZNF613	5	0.0045905	0.018895	0.319998	1062	5	-5.8648	0.99541	0.99549	1.0	17631	0	-5.8648
HORMAD2	5	0.0045905	0.018895	0.319998	1063	5	-5.879	0.99541	0.99549	1.0	17630	0	-5.879
GCK	5	0.0046195	0.019013	0.319998	1064	5	-6.0517	0.99538	0.99546	1.0	17628	0	-6.0517
TRIM38	5	0.0046195	0.019013	0.319998	1065	5	-6.5629	0.99538	0.99546	1.0	17629	0	-6.5629
UQCRC1	5	0.0046223	0.019027	0.319998	1066	4	-4.1684	0.093347	0.24093	0.925622	4685	1	-4.1684
PARPBP	5	0.0046223	0.019027	0.319998	1069	4	-3.1328	0.20846	0.43163	0.957417	8117	1	-3.1328
CAPZB	5	0.0046223	0.019027	0.319998	1068	4	-4.4789	0.25923	0.48623	0.965557	9065	1	-4.4789
WRB	5	0.0046223	0.019027	0.319998	1067	4	-4.6704	0.96157	0.96303	1.0	16967	1	-4.6704
KERA	5	0.0046232	0.01903	0.319998	1070	4	-4.0481	0.45795	0.68168	0.988434	12418	1	-4.0481
MRPL23	5	0.0046232	0.01903	0.319998	1071	3	-2.559	0.20452	0.4273	0.957417	8021	2	-2.559
ESR2	5	0.0046509	0.019143	0.321432	1072	5	-6.4816	0.99535	0.99543	1.0	17627	0	-6.4816
PDCD2	7	0.0046539	0.019151	0.321432	1073	4	-3.5609	0.065346	0.18453	0.915938	3626	2	-3.5609
POLR2L	4	0.0046665	0.019199	0.321626	1074	4	-3.3703	0.95863	0.96067	1.0	16932	0	-3.3703
MPHOSPH10	4	0.0046665	0.019199	0.321626	1075	3	-1.1045	0.0049737	0.020417	0.703622	520	1	-1.1045
LYSMD3	5	0.0047128	0.019382	0.323789	1076	5	-5.0547	0.98845	0.98875	1.0	17465	0	-5.0547
MS4A6A	5	0.0047128	0.019382	0.323789	1077	4	-4.6037	0.90618	0.93109	1.0	16473	1	-4.6037
SPAG8	5	0.0047128	0.019382	0.323789	1078	4	-5.1629	0.86023	0.91379	1.0	16208	1	-5.1629
UBE2V1	10	0.0047846	0.019654	0.325657	1079	7	-2.7993	0.10658	0.26634	0.930156	5155	3	-2.7993
TPRKB	5	0.0047903	0.019673	0.325657	1080	4	-3.944	0.9628	0.96405	1.0	16994	1	-3.944
SYCP1	5	0.0047903	0.019673	0.325657	1083	3	-0.36493	0.67163	0.81362	1.0	14598	2	-0.36493
MRPL41	5	0.0047903	0.019673	0.325657	1084	3	-1.7236	0.08429	0.22325	0.92492	4341	2	-1.7236
INO80B	5	0.0047903	0.019673	0.325657	1086	4	-3.8024	0.66367	0.8091	1.0	14536	1	-3.8024
PSMD13	5	0.0047903	0.019673	0.325657	1085	3	-2.4867	0.29668	0.52531	0.975203	9696	2	-2.4867
SPC24	5	0.0047903	0.019673	0.325657	1087	3	-3.0348	0.0020797	0.0088974	0.535895	299	2	-3.0348
SDE2	5	0.0047903	0.019673	0.325657	1082	3	-0.36493	0.0010156	0.004459	0.41848	189	2	-0.36493
CERS5	5	0.0047903	0.019673	0.325657	1081	4	-3.392	0.21475	0.43851	0.958175	8240	1	-3.392
UFSP2	5	0.0048051	0.019729	0.325657	1089	4	-5.1038	0.20448	0.42725	0.957417	8019	1	-5.1038
CRHBP	5	0.0048051	0.019729	0.325657	1091	5	-5.5022	0.98739	0.9877	1.0	17448	0	-5.5022
NDFIP1	5	0.0048051	0.019729	0.325657	1088	5	-5.4173	0.99115	0.99134	1.0	17528	0	-5.4173
UBL3	5	0.0048051	0.019729	0.325657	1090	4	-4.4024	0.97441	0.97492	1.0	17241	0	-4.4024
AK2	5	0.00487	0.019971	0.329358	1092	5	-5.7615	0.99513	0.99522	1.0	17624	0	-5.7615
CCDC38	5	0.0048904	0.020062	0.329646	1095	4	-3.9168	0.38952	0.61751	0.98688	11244	1	-3.9168
C21orf59	5	0.0048904	0.020062	0.329646	1093	4	-4.3826	0.052679	0.15758	0.899249	3154	1	-4.3826
ALYREF	5	0.0048904	0.020062	0.329646	1094	4	-4.8102	0.15668	0.35638	0.94056	6813	1	-4.8102
TRMT1L	5	0.0048904	0.020062	0.329646	1096	4	-5.1745	0.65924	0.80668	1.0	14487	1	-5.1745
SLC44A5	5	0.0049755	0.020371	0.333161	1100	4	-3.2245	0.28287	0.51102	0.97145	9468	1	-3.2245
ANAPC5	5	0.0049755	0.020371	0.333161	1098	4	-3.3107	0.66539	0.81012	1.0	14549	1	-3.3107
TEFM	5	0.0049755	0.020371	0.333161	1099	3	-0.89798	0.017537	0.065196	0.832504	1402	2	-0.89798
ZC3H11A	5	0.0049755	0.020371	0.333161	1097	4	-2.155	0.42098	0.64733	0.98688	11786	1	-2.155
RRAGC	5	0.0049784	0.020387	0.333161	1102	4	-4.4974	0.68144	0.81921	1.0	14705	1	-4.4974
QTRTD1	5	0.0049784	0.020387	0.333161	1101	4	-5.2744	0.3804	0.6087	0.98688	11091	1	-5.2744
TBC1D7	5	0.0049871	0.020423	0.333395	1103	5	-6.6809	0.99501	0.9951	1.0	17621	0	-6.6809
ZNF85	4	0.0049956	0.020456	0.333395	1105	3	-3.0644	0.27864	0.5065	0.97035	9398	1	-3.0644
FAM9B	4	0.0049956	0.020456	0.333395	1104	3	-1.4783	0.83816	0.90687	1.0	16094	1	-1.4783
DYNAP	5	0.0050225	0.020557	0.334722	1106	5	-5.8141	0.99498	0.99506	1.0	17620	0	-5.8141
SLAMF7	16	0.0050758	0.020747	0.33721	1107	11	-4.8749	0.29607	0.52466	0.974987	9691	4	-4.8749
MORN2	5	0.0050791	0.020765	0.33721	1108	4	-5.0167	0.63944	0.79543	1.0	14299	1	-5.0167
TAS2R50	5	0.0050794	0.020765	0.33721	1109	5	-4.1684	0.99492	0.995	1.0	17619	0	-4.1684
TAX1BP1	5	0.0051496	0.021038	0.339557	1113	4	-3.4691	0.92079	0.93772	1.0	16563	1	-3.4691
NCL	5	0.0051496	0.021038	0.339557	1111	3	-1.8441	0.23454	0.45989	0.963046	8600	2	-1.8441
ARHGAP11B	5	0.0051496	0.021038	0.339557	1115	3	-2.8164	0.42066	0.64704	0.98688	11779	2	-2.8164
CIAO1	5	0.0051496	0.021038	0.339557	1110	4	-2.6278	0.9634	0.96458	1.0	17008	1	-2.6278
GEMIN8	5	0.0051496	0.021038	0.339557	1112	4	-3.7102	0.044097	0.1387	0.890876	2802	1	-3.7102
PDS5A	5	0.0051496	0.021038	0.339557	1114	4	-3.6453	0.24826	0.47467	0.964416	8859	1	-3.6453
CRISP2	5	0.0051503	0.021042	0.339557	1116	5	-6.1249	0.99485	0.99492	1.0	17617	0	-6.1249
CHMP5	5	0.0051806	0.021157	0.3401	1119	4	-4.4789	0.97408	0.9746	1.0	17232	0	-4.4789
MLIP	5	0.0051806	0.021157	0.3401	1118	4	-5.0038	0.86592	0.91562	1.0	16232	1	-5.0038
USP8	5	0.0051806	0.021157	0.3401	1117	4	-4.7027	0.81653	0.90068	1.0	15989	1	-4.7027
DEFB108B	3	0.005182	0.02116	0.3401	1120	3	-4.9908	0.99482	0.9949	1.0	17616	0	-4.9908
TMEM179B	5	0.0051846	0.02117	0.3401	1121	5	-6.2985	0.99482	0.9949	1.0	17614	0	-6.2985
LSM3	2	0.0052588	0.021464	0.343192	1122	2	-2.5591	0.99474	0.99482	1.0	17613	0	-2.5591
ZNF780A	8	0.0052665	0.021491	0.343192	1123	5	-1.5292	0.73528	0.8505	1.0	15219	3	-1.5292
ZNF493	9	0.005282	0.021553	0.343192	1125	6	-3.0348	0.30432	0.5332	0.97728	9822	3	-3.0348
RPL28	9	0.005282	0.021553	0.343192	1124	5	-2.3479	0.18483	0.40293	0.95483	7599	3	-2.3479
SEC22A	5	0.0052825	0.021554	0.343192	1127	5	-5.2419	0.98353	0.98383	1.0	17366	0	-5.2419
EIF4G1	5	0.0052825	0.021554	0.343192	1129	4	-3.5422	0.19149	0.41296	0.955904	7773	1	-3.5422
MNAT1	5	0.0052825	0.021554	0.343192	1128	4	-4.6374	0.073451	0.20146	0.921515	3927	1	-4.6374
HNRNPF	5	0.0052825	0.021554	0.343192	1126	4	-4.4024	0.60384	0.77591	0.999728	13973	1	-4.4024
ARV1	5	0.0052865	0.021574	0.343192	1130	5	-5.7305	0.99471	0.99479	1.0	17612	0	-5.7305
KIAA1841	5	0.0053123	0.021673	0.343192	1131	5	-6.0328	0.99469	0.99477	1.0	17611	0	-6.0328
CDC37	5	0.0053206	0.021706	0.343192	1132	3	-0.36493	0.022207	0.080435	0.835358	1731	2	-0.36493
UBA6	5	0.0053206	0.021706	0.343192	1136	4	-3.7416	0.70487	0.83256	1.0	14923	1	-3.7416
AHCY	5	0.0053206	0.021706	0.343192	1138	3	-0.36493	0.043628	0.13762	0.888926	2788	2	-0.36493
SF3A2	5	0.0053206	0.021706	0.343192	1133	4	-3.2682	0.92423	0.9394	1.0	16590	1	-3.2682
NOP16	5	0.0053206	0.021706	0.343192	1134	3	-1.2863	0.0036835	0.015392	0.64935	426	2	-1.2863
NUP133	5	0.0053206	0.021706	0.343192	1139	3	-3.3107	0.039383	0.12803	0.885952	2593	2	-3.3107
HESX1	5	0.0053206	0.021706	0.343192	1137	3	-3.1328	0.099607	0.25304	0.928235	4902	2	-3.1328
PSMD7	5	0.0053206	0.021706	0.343192	1135	3	-2.4867	0.25318	0.47988	0.965098	8946	2	-2.4867
TAS2R46	4	0.0053659	0.021885	0.345446	1140	4	-5.8307	0.99463	0.99473	1.0	17610	0	-5.8307
ATP2B1	5	0.0053664	0.021886	0.345446	1141	5	-5.8648	0.99463	0.99473	1.0	17609	0	-5.8648
MAD2L1BP	5	0.0053804	0.02194	0.345993	1142	4	-3.5061	0.8448	0.90888	1.0	16121	1	-3.5061
TMEFF1	5	0.0054196	0.022087	0.348003	1143	5	-5.1973	0.99458	0.99469	1.0	17608	0	-5.1973
SUGT1	6	0.0054419	0.022173	0.348837	1144	4	-1.9913	0.70514	0.83274	1.0	14927	2	-1.9913
ERI1	5	0.0054506	0.022198	0.348837	1146	5	-5.1973	0.99455	0.99466	1.0	17605	0	-5.1973
NT5C3B	5	0.0054506	0.022198	0.348837	1145	5	-5.6082	0.99455	0.99466	1.0	17606	0	-5.6082
NEK5	5	0.0054723	0.022297	0.349644	1147	4	-4.3423	0.61673	0.78284	1.0	14080	1	-4.3423
PCBP1	5	0.0054723	0.022297	0.349644	1148	4	-3.3519	0.13383	0.3166	0.93804	6077	1	-3.3519
WDR36	5	0.0054849	0.022347	0.349644	1151	3	-1.8441	0.07763	0.20989	0.922858	4089	2	-1.8441
NDUFAB1	5	0.0054849	0.022347	0.349644	1150	4	-2.9833	0.017651	0.065581	0.832504	1406	1	-2.9833
TTK	5	0.0054849	0.022347	0.349644	1149	4	-2.3304	0.8398	0.90737	1.0	16099	1	-2.3304
SYT11	5	0.0055226	0.022498	0.351713	1152	5	-6.4862	0.99448	0.9946	1.0	17604	0	-6.4862
SSU72	5	0.0055677	0.022671	0.352389	1155	4	-1.592	0.19595	0.41787	0.956217	7870	1	-1.592
ZNF669	5	0.0055677	0.022671	0.352389	1154	4	-4.3216	0.96405	0.96513	1.0	17021	1	-4.3216
MAGEA1	5	0.0055677	0.022671	0.352389	1153	4	-5.3679	0.48453	0.7059	0.991493	12806	1	-5.3679
TRRAP	5	0.0055773	0.022705	0.352389	1156	5	-4.2361	0.98053	0.98086	1.0	17328	0	-4.2361
CSE1L	5	0.0055773	0.022705	0.352389	1159	2	8.4593	2.8249e-05	0.00012617	0.061413	37	3	8.4593
PSMG2	5	0.0055773	0.022705	0.352389	1157	3	-1.4473	0.015677	0.058978	0.831763	1275	2	-1.4473
SPC25	5	0.0055773	0.022705	0.352389	1160	3	-1.0749	0.02804	0.098894	0.862279	2065	2	-1.0749
APPBP2	5	0.0055773	0.022705	0.352389	1158	4	-1.4473	0.5328	0.7381	0.994864	13361	1	-1.4473
MBOAT2	5	0.0055822	0.022718	0.352389	1161	5	-6.166	0.99442	0.99454	1.0	17602	0	-6.166
RPS7	3	0.0055927	0.022753	0.35264	1162	2	-1.1052	0.056847	0.16655	0.906461	3309	1	-1.1052
PHYHD1	5	0.0056088	0.022813	0.352961	1163	5	-5.7461	0.99439	0.99452	1.0	17600	0	-5.7461
CEP152	5	0.0056088	0.022813	0.352961	1164	5	-6.3142	0.99439	0.99452	1.0	17601	0	-6.3142
EIF5AL1	4	0.0056272	0.022878	0.353661	1165	3	-1.2118	0.81757	0.90098	1.0	15996	1	-1.2118
RPL35	5	0.0056546	0.022984	0.354377	1168	3	-0.36493	0.32182	0.55081	0.980695	10109	2	-0.36493
SMC4	5	0.0056546	0.022984	0.354377	1166	3	-1.7236	0.35775	0.58673	0.985765	10719	2	-1.7236
MALL	5	0.0056546	0.022984	0.354377	1167	4	-4.1684	0.81602	0.90053	1.0	15986	1	-4.1684
ZC3H15	5	0.00567	0.023043	0.354377	1169	4	-4.3007	0.45595	0.67985	0.988258	12384	1	-4.3007
ZFP69	5	0.00567	0.023043	0.354377	1170	4	-4.3216	0.86762	0.91623	1.0	16242	1	-4.3216
MCMDC2	5	0.00567	0.023043	0.354377	1171	4	-3.1328	0.56763	0.75641	0.996766	13664	1	-3.1328
PSMG1	6	0.005695	0.023133	0.35546	1172	5	-3.7259	0.43249	0.6583	0.98688	11992	1	-3.7259
MAGEB5	5	0.0057461	0.023322	0.358069	1173	5	-5.8141	0.99425	0.99439	1.0	17598	0	-5.8141
ELMOD2	5	0.005768	0.023416	0.358892	1174	4	-4.4219	0.36668	0.59541	0.98688	10858	1	-4.4219
CHPT1	5	0.005768	0.023416	0.358892	1175	4	-5.3476	0.069503	0.19323	0.91897	3785	1	-5.3476
GPATCH11	8	0.0058052	0.023565	0.360579	1176	7	-5.1698	0.6723	0.81402	1.0	14611	1	-5.1698
INHBE	5	0.0058055	0.023566	0.360579	1177	5	-5.6828	0.99419	0.99433	1.0	17597	0	-5.6828
TARS2	5	0.0058422	0.023721	0.361721	1178	3	-3.944	0.25992	0.48694	0.965557	9081	2	-3.944
NAPG	5	0.0058422	0.023721	0.361721	1180	3	-1.4473	0.032021	0.11097	0.873058	2289	2	-1.4473
TFB1M	5	0.0058422	0.023721	0.361721	1179	3	-3.2245	0.0062002	0.025067	0.749984	601	2	-3.2245
SLC35A3	5	0.0058422	0.023721	0.361721	1181	3	-0.36493	0.77399	0.87416	1.0	15576	2	-0.36493
OMG	5	0.0058595	0.023777	0.361979	1182	4	-4.8395	0.93936	0.94772	1.0	16726	1	-4.8395
GZMH	7	0.0058641	0.023791	0.361979	1183	6	-5.2198	0.65073	0.8018	1.0	14404	1	-5.2198
LRRC1	5	0.0058712	0.023818	0.361979	1185	5	-5.7615	0.99413	0.99426	1.0	17595	0	-5.7615
CCDC69	5	0.0058712	0.023818	0.361979	1184	5	-6.2932	0.99413	0.99426	1.0	17596	0	-6.2932
CCZ1	2	0.0058916	0.023902	0.362385	1186	2	-3.3802	0.99411	0.99424	1.0	17594	0	-3.3802
LRIF1	10	0.0059182	0.024012	0.362385	1187	6	-0.36493	0.09521	0.24465	0.927887	4747	4	-0.36493
AKAP5	5	0.0059338	0.024067	0.362385	1188	5	-6.5273	0.99407	0.9942	1.0	17593	0	-6.5273
KIAA1430	5	0.005963	0.02418	0.362385	1189	4	-5.0421	0.37008	0.59873	0.98688	10905	1	-5.0421
NAA30	5	0.0060044	0.02433	0.362385	1190	5	-5.7615	0.994	0.99413	1.0	17592	0	-5.7615
MRPL45	5	0.0060251	0.024403	0.362385	1193	3	-2.155	0.031454	0.10936	0.871607	2259	2	-2.155
GTPBP10	5	0.0060251	0.024403	0.362385	1191	3	-3.6781	0.0013829	0.0060457	0.46813	231	2	-3.6781
EMC2	5	0.0060251	0.024403	0.362385	1194	4	-3.1328	0.1356	0.31968	0.938538	6128	1	-3.1328
KANSL2	5	0.0060251	0.024403	0.362385	1192	3	-2.9833	0.43801	0.6633	0.98688	12099	2	-2.9833
RPL12	2	0.00605	0.0245	0.362385	1195	2	-2.1678	0.99395	0.99409	1.0	17591	0	-2.1678
CLINT1	5	0.0060698	0.024573	0.362385	1197	4	-5.2957	0.10233	0.25825	0.928235	4997	1	-5.2957
LCMT1	5	0.0060698	0.024573	0.362385	1196	4	-3.2245	0.97381	0.97433	1.0	17227	0	-3.2245
CHD1L	5	0.0061564	0.024911	0.362385	1198	5	-5.2198	0.99384	0.994	1.0	17590	0	-5.2198
ZNF680	6	0.0061589	0.024922	0.362385	1199	6	-6.2714	0.99384	0.99399	1.0	17589	0	-6.2714
AQR	5	0.0061707	0.024971	0.362385	1200	4	-4.9376	0.24512	0.47126	0.964133	8795	1	-4.9376
CD2AP	5	0.0061707	0.024971	0.362385	1201	5	-5.6166	0.98515	0.98542	1.0	17393	0	-5.6166
HN1	6	0.0061782	0.024993	0.362385	1202	4	-3.3313	0.13039	0.31037	0.936483	5966	2	-3.3313
PMF1-BGLAP	3	0.0062112	0.02512	0.362385	1203	2	-1.7236	0.28417	0.51235	0.97145	9493	1	-1.7236
PDCD11	5	0.0062184	0.025159	0.362385	1205	4	-1.592	0.090004	0.2345	0.925322	4558	1	-1.592
TIMELESS	5	0.0062184	0.025159	0.362385	1206	2	-0.36493	0.022423	0.081129	0.835358	1749	2	-0.36493
COPE	5	0.0062184	0.025159	0.362385	1204	2	1.6469	0.29033	0.51871	0.973349	9595	3	1.6469
KRTAP17-1	5	0.0062184	0.025159	0.362385	1207	2	-0.36493	0.51061	0.72665	0.993722	13169	2	-0.36493
RRN3	5	0.0062184	0.025159	0.362385	1208	2	1.049	0.065333	0.1845	0.915938	3625	3	1.049
CDH10	5	0.0062291	0.025194	0.362385	1209	5	-6.926	0.99377	0.99393	1.0	17587	0	-6.926
DHPS	5	0.0062292	0.025194	0.362385	1213	3	-3.7723	0.0044325	0.018352	0.687131	481	2	-3.7723
INSL5	5	0.0062292	0.025194	0.362385	1215	4	-4.2139	0.96623	0.96707	1.0	17077	1	-4.2139
MDM2	5	0.0062292	0.025194	0.362385	1210	4	-3.0348	0.86993	0.91703	1.0	16257	1	-3.0348
B3GALNT2	5	0.0062292	0.025194	0.362385	1211	3	-0.36493	0.22826	0.45309	0.961067	8485	2	-0.36493
RRP9	5	0.0062292	0.025194	0.362385	1216	3	-1.7236	0.15716	0.35718	0.94056	6828	2	-1.7236
CDK1	5	0.0062292	0.025194	0.362385	1212	3	-0.36493	0.0015872	0.0068819	0.480691	256	2	-0.36493
CARS2	5	0.0062292	0.025194	0.362385	1214	4	-4.2361	0.70667	0.83364	1.0	14943	1	-4.2361
RPAP3	5	0.0062292	0.025194	0.362385	1220	3	-1.466	0.80356	0.89297	1.0	15866	2	-1.466
ARMC7	5	0.0062292	0.025194	0.362385	1218	3	-3.2682	0.12285	0.29674	0.935063	5704	2	-3.2682
ABCB7	5	0.0062292	0.025194	0.362385	1217	4	-1.7236	0.95193	0.95567	1.0	16848	1	-1.7236
GRAMD3	5	0.0062292	0.025194	0.362385	1219	3	-2.6934	0.072517	0.19955	0.921515	3880	2	-2.6934
GOLPH3L	5	0.0062406	0.025234	0.362385	1249	3	-0.89798	0.19242	0.41398	0.955904	7792	2	-0.89798
PTPN12	5	0.0062406	0.025234	0.362385	1230	5	-5.9276	0.989	0.98929	1.0	17477	0	-5.9276
SLCO1B7	5	0.0062406	0.025234	0.362385	1243	2	-0.73457	0.42062	0.64701	0.98688	11778	3	-0.73457
CCDC172	5	0.0062406	0.025234	0.362385	1251	4	-4.3216	0.064314	0.1824	0.915703	3582	1	-4.3216
ZNF134	5	0.0062406	0.025234	0.362385	1222	1	5.4178	0.10547	0.26422	0.929016	5121	3	5.4178
ADRA2C	5	0.0062406	0.025234	0.362385	1248	2	4.3938	0.277	0.50472	0.97035	9362	3	4.3938
PTK7	5	0.0062406	0.025234	0.362385	1235	3	-0.89798	0.17811	0.39207	0.950679	7425	2	-0.89798
PDCL3	5	0.0062406	0.025234	0.362385	1233	3	-0.89798	0.18992	0.41115	0.955904	7740	2	-0.89798
CLTA	5	0.0062406	0.025234	0.362385	1232	4	-6.644	0.877	0.91954	1.0	16295	1	-6.644
WBSCR22	5	0.0062406	0.025234	0.362385	1224	3	-0.89798	0.00082498	0.0036882	0.39355	168	2	-0.89798
URB1	5	0.0062406	0.025234	0.362385	1242	2	-0.89798	0.030954	0.10787	0.868522	2236	3	-0.89798
NGB	5	0.0062406	0.025234	0.362385	1236	3	-3.1423	0.35396	0.58306	0.98544	10653	1	-3.1423
MMAA	5	0.0062406	0.025234	0.362385	1225	3	-0.89798	0.41959	0.64603	0.98688	11762	2	-0.89798
RPS6KA6	5	0.0062406	0.025234	0.362385	1253	3	-1.0749	0.79739	0.88901	1.0	15799	2	-1.0749
RPL36	5	0.0062406	0.025234	0.362385	1226	3	-0.89798	0.18027	0.3956	0.952929	7475	2	-0.89798
EXOSC7	5	0.0062406	0.025234	0.362385	1237	3	-0.89798	0.0051468	0.021048	0.708735	534	2	-0.89798
CCR4	5	0.0062406	0.025234	0.362385	1245	3	-0.89798	0.24387	0.46992	0.964133	8769	2	-0.89798
MRPL38	5	0.0062406	0.025234	0.362385	1244	2	6.1208	0.023003	0.082973	0.835439	1780	3	6.1208
BAMBI	5	0.0062406	0.025234	0.362385	1239	3	-0.89798	0.38595	0.61404	0.98688	11180	2	-0.89798
ZNF681	5	0.0062406	0.025234	0.362385	1221	3	-0.89798	0.076972	0.20855	0.921515	4075	2	-0.89798
GPR112	5	0.0062406	0.025234	0.362385	1240	3	-0.89798	0.048596	0.14866	0.89666	2982	2	-0.89798
STAC2	5	0.0062406	0.025234	0.362385	1241	2	-0.89798	0.6525	0.80278	1.0	14421	2	-0.89798
ZNF441	5	0.0062406	0.025234	0.362385	1234	2	6.3652	0.017783	0.066028	0.832504	1415	3	6.3652
GTF3C3	5	0.0062406	0.025234	0.362385	1227	1	5.3383	0.026189	0.093157	0.845672	1983	4	5.3383
CYP51A1	5	0.0062406	0.025234	0.362385	1247	3	-0.89798	0.24119	0.4671	0.964133	8716	2	-0.89798
ACSL3	5	0.0062406	0.025234	0.362385	1238	3	-0.89798	0.12284	0.29671	0.935063	5703	2	-0.89798
PBK	5	0.0062406	0.025234	0.362385	1229	4	-5.6335	0.91597	0.93549	1.0	16536	1	-5.6335
POLR1B	5	0.0062406	0.025234	0.362385	1252	1	9.2298	7.0124e-06	2.7214e-05	0.017504	28	4	9.2298
APOBEC3H	5	0.0062406	0.025234	0.362385	1228	3	-0.89798	0.34704	0.57625	0.985228	10532	2	-0.89798
FAM105A	5	0.0062406	0.025234	0.362385	1250	4	-4.258	0.84231	0.90814	1.0	16111	1	-4.258
ZNF786	5	0.0062406	0.025234	0.362385	1231	3	-0.89798	0.49731	0.71749	0.991493	13029	2	-0.89798
NDUFB5	5	0.0062406	0.025234	0.362385	1246	3	-0.89798	0.0014599	0.006359	0.475186	241	2	-0.89798
NDC80	5	0.0062406	0.025234	0.362385	1254	4	-2.7563	0.21484	0.4386	0.958175	8242	1	-2.7563
TSHB	5	0.0062406	0.025234	0.362385	1223	4	-4.2361	0.94861	0.9534	1.0	16823	1	-4.2361
E2F5	6	0.0062867	0.025403	0.364526	1255	5	-5.309	0.94374	0.95032	1.0	16773	1	-5.309
DTNB	5	0.0062996	0.025448	0.364882	1256	5	-6.7247	0.9937	0.99387	1.0	17586	0	-6.7247
GSTZ1	9	0.0063051	0.025474	0.364962	1257	8	-7.5552	0.86461	0.91518	1.0	16229	1	-7.5552
NOP10	3	0.0063201	0.025535	0.365554	1258	3	-4.4219	0.99368	0.99385	1.0	17585	0	-4.4219
CD84	7	0.0063311	0.025575	0.365594	1259	6	-5.1277	0.99051	0.99076	1.0	17511	1	-5.1277
NOL4	5	0.0063326	0.025579	0.365594	1260	5	-6.4391	0.99367	0.99383	1.0	17584	0	-6.4391
HIST2H3D	2	0.0063477	0.025619	0.365885	1261	2	-3.5537	0.99365	0.99382	1.0	17583	0	-3.5537
CD5L	5	0.0063697	0.0257	0.366145	1262	5	-6.8631	0.99363	0.9938	1.0	17582	0	-6.8631
PEX13	5	0.0063697	0.0257	0.366145	1263	5	-6.1602	0.99363	0.9938	1.0	17581	0	-6.1602
PPP4C	5	0.0063762	0.025719	0.366145	1265	4	-3.4691	0.081409	0.21755	0.92492	4217	1	-3.4691
NXT1	5	0.0063762	0.025719	0.366145	1264	4	-4.0228	0.13805	0.32402	0.939884	6207	1	-4.0228
PHAX	5	0.006451	0.025975	0.368619	1267	4	-4.1215	0.96421	0.96528	1.0	17028	1	-4.1215
ACBD7	5	0.006451	0.025975	0.368619	1269	3	-2.8742	0.049614	0.15088	0.89666	3029	2	-2.8742
NXF3	5	0.006451	0.025975	0.368619	1268	4	-4.2795	0.97509	0.97561	1.0	17256	0	-4.2795
SNAPC1	5	0.006451	0.025975	0.368619	1266	3	-0.36493	0.035292	0.1186	0.88393	2414	2	-0.36493
DCTN5	9	0.0064648	0.026034	0.36888	1270	4	4.9856	0.00057671	0.0025897	0.318526	145	5	4.9856
ANAPC11	9	0.0064648	0.026034	0.36888	1271	4	4.0084	0.015127	0.057104	0.827682	1241	5	4.0084
SRRM1	5	0.0064807	0.026092	0.369117	1273	4	-5.0671	0.17671	0.38984	0.950354	7387	1	-5.0671
EFCAB14	5	0.0064807	0.026092	0.369117	1272	5	-5.4462	0.98188	0.98218	1.0	17344	0	-5.4462
CKAP2	5	0.0065449	0.026318	0.371738	1275	5	-6.1427	0.99346	0.99363	1.0	17579	0	-6.1427
ASB3	5	0.0065449	0.026318	0.371738	1274	5	-6.7287	0.99346	0.99363	1.0	17580	0	-6.7287
CCNA2	5	0.0065795	0.026455	0.372794	1278	4	-3.6453	0.97341	0.97394	1.0	17221	0	-3.6453
ANP32A	5	0.0065795	0.026455	0.372794	1276	4	-4.3423	0.015148	0.057177	0.827682	1243	1	-4.3423
CEBPZ	5	0.0065795	0.026455	0.372794	1277	4	-3.944	0.33767	0.56674	0.983709	10373	1	-3.944
TMEM50B	5	0.0066441	0.026709	0.374911	1280	5	-5.1038	0.99336	0.99353	1.0	17577	0	-5.1038
LDHB	5	0.0066441	0.026709	0.374911	1279	5	-6.2448	0.99336	0.99353	1.0	17578	0	-6.2448
RPL7	2	0.0066588	0.026763	0.374911	1281	2	-2.219	0.99334	0.99352	1.0	17576	0	-2.219
GNAT3	5	0.0066647	0.026788	0.374911	1284	4	-4.1913	0.15109	0.34682	0.94056	6623	1	-4.1913
SSR2	5	0.0066647	0.026788	0.374911	1282	4	-5.1629	0.90092	0.92882	1.0	16439	1	-5.1629
ATG3	5	0.0066647	0.026788	0.374911	1283	4	-4.073	0.81511	0.90031	1.0	15977	1	-4.073
GRPEL1	5	0.0066663	0.026793	0.374911	1287	3	-1.2863	0.014604	0.055305	0.816892	1217	2	-1.2863
MCTS1	5	0.0066663	0.026793	0.374911	1285	3	-3.1793	0.38624	0.61432	0.98688	11187	1	-3.1793
SELRC1	5	0.0066663	0.026793	0.374911	1286	3	-2.4107	0.31317	0.54217	0.979639	9965	2	-2.4107
CHMP4C	5	0.0067354	0.027069	0.378486	1288	5	-6.4769	0.99326	0.99345	1.0	17575	0	-6.4769
TEX101	5	0.0067641	0.027176	0.379683	1289	4	-5.3374	0.89267	0.92547	1.0	16380	1	-5.3374
AKR1B10	5	0.0067952	0.027272	0.380724	1290	5	-6.3142	0.9932	0.99339	1.0	17574	0	-6.3142
SHFM1	2	0.0068372	0.027428	0.382028	1291	2	-3.3626	0.99316	0.99334	1.0	17573	0	-3.3626
C1D	3	0.0068469	0.027463	0.382028	1293	2	-1.1052	0.4957	0.71604	0.991493	13001	1	-1.1052
VDAC1	3	0.0068469	0.027463	0.382028	1292	2	-1.1052	0.21051	0.43388	0.957762	8154	1	-1.1052
MRPL50	5	0.0068704	0.027545	0.382028	1294	4	-2.8742	0.013895	0.05285	0.816892	1148	1	-2.8742
TRAPPC13	5	0.0068704	0.027545	0.382028	1295	4	-3.0846	0.95907	0.96103	1.0	16934	1	-3.0846
TCEAL8	5	0.006887	0.027605	0.382028	1296	4	-1.7236	0.64951	0.80112	1.0	14389	1	-1.7236
C4orf51	5	0.0068872	0.027605	0.382028	1297	4	-4.1684	0.78915	0.88379	1.0	15717	1	-4.1684
HNRNPA2B1	5	0.0068872	0.027605	0.382028	1300	4	-4.0228	0.51896	0.7309	0.99473	13230	1	-4.0228
RPAP2	5	0.0068872	0.027605	0.382028	1298	3	-3.6781	0.39897	0.62655	0.98688	11404	2	-3.6781
HRSP12	5	0.0068872	0.027605	0.382028	1299	4	-4.1913	0.94202	0.94928	1.0	16750	1	-4.1913
VDAC3	5	0.0068872	0.027605	0.382028	1301	4	-3.889	0.7361	0.85102	1.0	15227	1	-3.889
USP29	5	0.0068913	0.02762	0.382028	1302	5	-5.9811	0.99311	0.9933	1.0	17572	0	-5.9811
KRTAP5-10	3	0.0069	0.027658	0.382267	1303	3	-3.5774	0.9931	0.99329	1.0	17571	0	-3.5774
AGBL3	5	0.0069212	0.02772	0.382824	1304	5	-6.1485	0.99308	0.99327	1.0	17570	0	-6.1485
NANP	5	0.0069691	0.027889	0.384146	1306	4	-3.5774	0.45859	0.68226	0.988434	12428	1	-3.5774
ZNF90	5	0.0069691	0.027889	0.384146	1307	4	-4.4219	0.19863	0.42086	0.957417	7910	1	-4.4219
C8orf88	5	0.0069691	0.027889	0.384146	1305	4	-4.258	0.97716	0.97763	1.0	17286	0	-4.258
UTS2B	5	0.0069776	0.027922	0.384146	1308	5	-5.9479	0.99302	0.99322	1.0	17569	0	-5.9479
UGT2B4	5	0.0069776	0.027922	0.384146	1309	5	-4.6207	0.99302	0.99322	1.0	17568	0	-4.6207
ZNF614	5	0.0070035	0.02802	0.385198	1310	5	-6.6231	0.993	0.99319	1.0	17567	0	-6.6231
ARPC1A	5	0.0070813	0.028321	0.388214	1311	5	-4.7803	0.98072	0.98103	1.0	17333	0	-4.7803
COX7C	2	0.007109	0.028421	0.388214	1312	1	1.7973	0.53831	0.74098	0.995066	13408	1	1.7973
PAIP2	5	0.0071093	0.028421	0.388214	1313	5	-4.9777	0.99289	0.99309	1.0	17565	0	-4.9777
DNAJC2	5	0.0071341	0.02851	0.388214	1318	3	-2.2454	0.22226	0.44658	0.959997	8376	2	-2.2454
PPIL1	5	0.0071341	0.02851	0.388214	1315	5	-4.3423	0.99242	0.99262	1.0	17548	0	-4.3423
NAA10	5	0.0071341	0.02851	0.388214	1314	3	-3.7416	0.77039	0.8719	1.0	15546	2	-3.7416
SRFBP1	5	0.0071341	0.02851	0.388214	1321	3	-2.4867	0.022748	0.08217	0.835439	1766	1	-2.4867
AASDHPPT	5	0.0071341	0.02851	0.388214	1317	3	-3.2245	0.80373	0.89309	1.0	15868	2	-3.2245
COPS4	5	0.0071341	0.02851	0.388214	1320	3	-2.3386	0.56994	0.75761	0.99698	13684	1	-2.3386
SYCP3	5	0.0071341	0.02851	0.388214	1316	4	-3.6781	0.97051	0.97113	1.0	17160	0	-3.6781
PSMA4	5	0.0071341	0.02851	0.388214	1319	3	-3.1793	0.67985	0.8183	1.0	14680	2	-3.1793
PRMT1	5	0.0071341	0.02851	0.388214	1322	3	-3.2682	0.010216	0.039807	0.793582	900	2	-3.2682
DPH3	6	0.0071367	0.028523	0.388214	1323	4	-1.8463	0.68762	0.82271	1.0	14767	2	-1.8463
CASP10	5	0.0071426	0.028541	0.388214	1324	5	-6.1544	0.99286	0.99306	1.0	17564	0	-6.1544
HIST1H2AL	3	0.007164	0.028628	0.388808	1326	2	-1.8441	0.51952	0.7312	0.99473	13237	1	-1.8441
DHFRL1	3	0.007164	0.028628	0.388808	1325	2	-0.36493	0.63928	0.79534	1.0	14297	1	-0.36493
CUZD1	5	0.0071712	0.028654	0.388873	1327	5	-6.4199	0.99283	0.99303	1.0	17563	0	-6.4199
HSD3B1	5	0.0072007	0.028768	0.389823	1329	4	-4.4789	0.86595	0.91563	1.0	16234	1	-4.4789
SF3B2	5	0.0072007	0.028768	0.389823	1328	4	-4.3216	0.19079	0.41215	0.955904	7762	1	-4.3216
IL36G	5	0.0072186	0.028836	0.390453	1330	5	-5.7615	0.99278	0.99298	1.0	17562	0	-5.7615
PCDHGB3	5	0.0072437	0.028924	0.391063	1331	5	-5.9276	0.99276	0.99296	1.0	17560	0	-5.9276
KRT12	5	0.0072437	0.028924	0.391063	1332	5	-5.1973	0.99276	0.99296	1.0	17561	0	-5.1973
DBF4	5	0.0073133	0.029188	0.394032	1334	5	-5.0917	0.98858	0.98886	1.0	17468	0	-5.0917
DDX1	5	0.0073133	0.029188	0.394032	1333	4	-4.7342	0.15167	0.34784	0.94056	6638	1	-4.7342
CHST9	8	0.0073448	0.029302	0.395035	1335	6	-4.2214	0.57091	0.75813	0.99698	13692	2	-4.2214
IST1	8	0.0073458	0.029306	0.395035	1336	6	-5.1784	0.64264	0.79721	1.0	14330	2	-5.1784
TMEM70	6	0.0073683	0.029384	0.395103	1337	6	-6.2148	0.99263	0.99282	1.0	17558	0	-6.2148
GSDMB	5	0.0074012	0.029514	0.395103	1344	4	-4.3423	0.89455	0.9262	1.0	16393	1	-4.3423
ATP5O	5	0.0074012	0.029514	0.395103	1340	4	-3.3519	0.96648	0.9673	1.0	17082	1	-3.3519
RTCB	5	0.0074012	0.029514	0.395103	1342	3	-1.7236	0.063415	0.18052	0.915703	3542	2	-1.7236
LETMD1	5	0.0074012	0.029514	0.395103	1343	3	-3.2078	0.28547	0.51367	0.971735	9518	1	-3.2078
CTCF	5	0.0074012	0.029514	0.395103	1338	3	-2.9298	0.3164	0.54539	0.980231	10020	2	-2.9298
SLC25A21	5	0.0074012	0.029514	0.395103	1341	3	-2.2454	0.80655	0.89486	1.0	15901	1	-2.2454
ATAD1	5	0.0074012	0.029514	0.395103	1339	4	-4.1215	0.94213	0.94935	1.0	16753	1	-4.1215
C4orf21	5	0.0074099	0.029544	0.395103	1345	5	-6.6768	0.99259	0.99278	1.0	17557	0	-6.6768
ZNF658	5	0.0074181	0.029574	0.395103	1347	4	-5.4745	0.65135	0.80212	1.0	14411	1	-5.4745
WSB1	5	0.0074181	0.029574	0.395103	1346	4	-5.2957	0.41723	0.64381	0.98688	11722	1	-5.2957
RIOK2	5	0.0074181	0.029574	0.395103	1348	4	-3.9707	0.035453	0.11897	0.88393	2422	1	-3.9707
INTS12	5	0.0074459	0.029676	0.395289	1352	5	-6.644	0.99255	0.99275	1.0	17553	0	-6.644
GPR171	5	0.0074459	0.029676	0.395289	1350	5	-4.9376	0.99255	0.99275	1.0	17554	0	-4.9376
VSIG4	5	0.0074459	0.029676	0.395289	1351	5	-6.2171	0.99255	0.99275	1.0	17555	0	-6.2171
SMARCB1	5	0.0074459	0.029676	0.395289	1349	5	-5.9207	0.99255	0.99275	1.0	17556	0	-5.9207
RAD54B	6	0.0074841	0.029819	0.396907	1353	3	1.8191	0.093722	0.24167	0.926785	4696	3	1.8191
RAB41	5	0.0075162	0.029936	0.39787	1355	5	-4.8964	0.99248	0.99268	1.0	17552	0	-4.8964
ZNF221	5	0.0075162	0.029936	0.39787	1354	5	-4.5515	0.99248	0.99268	1.0	17551	0	-4.5515
CEP104	5	0.0075493	0.030059	0.399212	1356	5	-5.2744	0.99245	0.99265	1.0	17550	0	-5.2744
G2E3	5	0.0075814	0.030166	0.399947	1357	5	-5.3679	0.99242	0.99262	1.0	17549	0	-5.3679
HAX1	5	0.0076301	0.030352	0.399947	1359	5	-5.7767	0.98214	0.98244	1.0	17348	0	-5.7767
WFDC6	5	0.0076301	0.030352	0.399947	1358	5	-5.7227	0.99005	0.99029	1.0	17497	0	-5.7227
SWT1	5	0.0076307	0.030354	0.399947	1364	3	-0.36493	0.16024	0.36241	0.942323	6922	2	-0.36493
VPS13A	5	0.0076307	0.030354	0.399947	1361	4	-1.8441	0.42165	0.64797	0.98688	11798	1	-1.8441
DNTTIP2	5	0.0076307	0.030354	0.399947	1362	4	-1.8441	0.57268	0.75906	0.997124	13709	1	-1.8441
IRS1	5	0.0076307	0.030354	0.399947	1360	2	4.8007	0.23013	0.45516	0.961067	8524	3	4.8007
YRDC	5	0.0076307	0.030354	0.399947	1363	3	-1.0523	0.061514	0.17642	0.913774	3477	2	-1.0523
SPIN2A	2	0.0076485	0.030417	0.399947	1365	2	-3.1845	0.99235	0.99255	1.0	17547	0	-3.1845
DYNLL2	5	0.0076544	0.030444	0.399947	1366	5	-6.1485	0.99235	0.99254	1.0	17546	0	-6.1485
POLR2F	5	0.007662	0.03047	0.399947	1371	3	-1.4473	0.44723	0.67185	0.987704	12250	2	-1.4473
GEN1	5	0.007662	0.03047	0.399947	1370	3	-2.8742	0.35193	0.5811	0.985439	10609	2	-2.8742
DNM1L	5	0.007662	0.03047	0.399947	1372	3	-3.4311	0.0010954	0.0048081	0.427425	202	2	-3.4311
MAPK8	5	0.007662	0.03047	0.399947	1367	4	-4.0228	0.92046	0.93758	1.0	16559	1	-4.0228
UTP14A	5	0.007662	0.03047	0.399947	1369	4	-3.8024	0.97444	0.97495	1.0	17242	0	-3.8024
CD244	5	0.007662	0.03047	0.399947	1368	5	-4.3826	0.98604	0.98631	1.0	17416	0	-4.3826
ZNF320	5	0.007735	0.030737	0.402574	1373	5	-5.6166	0.98653	0.98681	1.0	17430	0	-5.6166
SLC30A7	5	0.007735	0.030737	0.402574	1375	4	-5.5562	0.3663	0.59505	0.98688	10854	1	-5.5562
CTDSPL2	5	0.007735	0.030737	0.402574	1374	4	-4.6374	0.97233	0.97289	1.0	17201	0	-4.6374
PDE4B	5	0.0077912	0.030931	0.404829	1376	5	-5.7691	0.99221	0.9924	1.0	17545	0	-5.7691
SEC24B	5	0.0079247	0.031417	0.410586	1377	4	-3.9707	0.79537	0.8877	1.0	15773	1	-3.9707
PDZD9	5	0.0079247	0.031417	0.410586	1378	3	-1.9554	0.65574	0.80464	1.0	14450	2	-1.9554
MCM10	5	0.0079774	0.031608	0.411883	1381	4	-4.1913	0.29922	0.52797	0.97593	9741	1	-4.1913
CPSF2	5	0.0079774	0.031608	0.411883	1379	4	-2.4107	0.0065697	0.026461	0.757737	625	1	-2.4107
FABP2	5	0.0079774	0.031608	0.411883	1382	4	-4.4024	0.87229	0.91786	1.0	16263	1	-4.4024
TP53BP1	5	0.0079774	0.031608	0.411883	1380	4	-3.6781	0.57217	0.7588	0.997048	13704	1	-3.6781
LMNA	5	0.0080363	0.031825	0.414413	1383	5	-4.6037	0.99196	0.99217	1.0	17541	0	-4.6037
ZFAND1	5	0.0081124	0.032106	0.417468	1385	4	-4.3007	0.87839	0.92003	1.0	16307	1	-4.3007
KDELC1	5	0.0081124	0.032106	0.417468	1384	4	-4.5157	0.94458	0.95086	1.0	16780	1	-4.5157
UFD1L	5	0.0081682	0.032322	0.418773	1389	3	-2.155	0.06141	0.17621	0.913666	3472	2	-2.155
NOL6	5	0.0081682	0.032322	0.418773	1390	3	-3.392	0.0022854	0.0097127	0.548326	319	2	-3.392
ALG11	5	0.0081682	0.032322	0.418773	1387	3	-1.7236	0.40726	0.63443	0.98688	11555	2	-1.7236
C16orf80	5	0.0081682	0.032322	0.418773	1388	3	-3.2245	0.26704	0.49437	0.967777	9194	2	-3.2245
ZBTB8OS	5	0.0081682	0.032322	0.418773	1386	3	-2.9833	0.031608	0.10981	0.871607	2264	2	-2.9833
CCDC68	5	0.0081803	0.03237	0.419091	1391	5	-6.0517	0.99182	0.99202	1.0	17540	0	-6.0517
TMEM14B	7	0.0082133	0.032485	0.41995	1392	5	-3.5422	0.9061	0.93105	1.0	16471	2	-3.5422
EWSR1	5	0.008214	0.032486	0.41995	1393	5	-6.3142	0.99179	0.99199	1.0	17539	0	-6.3142
RPL13A	4	0.0082292	0.032545	0.41995	1394	2	2.4551	0.23888	0.46464	0.964133	8674	2	2.4551
RNF212	6	0.0082318	0.032552	0.41995	1395	5	-3.1287	0.60303	0.77549	0.999728	13962	1	-3.1287
TMEM257	3	0.0082327	0.032555	0.41995	1396	3	-5.5204	0.99177	0.99196	1.0	17538	0	-5.5204
LPAR6	5	0.0082465	0.032609	0.41995	1397	5	-5.8505	0.99175	0.99195	1.0	17537	0	-5.8505
AP1AR	5	0.008249	0.032617	0.41995	1398	4	-4.8824	0.8839	0.92209	1.0	16334	1	-4.8824
ATP5L	4	0.008251	0.032623	0.41995	1399	3	-3.8887	0.035865	0.11991	0.884117	2441	1	-3.8887
FAM129A	5	0.0083581	0.033028	0.421958	1400	5	-5.5113	0.99164	0.99183	1.0	17535	0	-5.5113
HUS1	5	0.0083741	0.033076	0.421958	1401	3	-1.8441	0.37054	0.59916	0.98688	10920	2	-1.8441
NUF2	5	0.0083741	0.033076	0.421958	1406	2	6.2446	0.00029278	0.0013368	0.237383	101	3	6.2446
FLVCR1	5	0.0083741	0.033076	0.421958	1403	2	-0.36493	0.16167	0.36481	0.942323	6968	3	-0.36493
DDX10	5	0.0083741	0.033076	0.421958	1402	2	5.4229	0.0031692	0.013337	0.620654	387	3	5.4229
XAB2	5	0.0083741	0.033076	0.421958	1404	2	5.137	0.0002811	0.0012758	0.232073	99	3	5.137
METTL16	5	0.0083741	0.033076	0.421958	1407	3	-1.2863	0.00058555	0.0026354	0.318526	149	2	-1.2863
IDH3A	5	0.0083741	0.033076	0.421958	1408	3	-1.4473	0.10547	0.26421	0.929016	5120	2	-1.4473
ZBTB6	5	0.0083741	0.033076	0.421958	1405	4	-1.9554	0.96788	0.9686	1.0	17104	1	-1.9554
SUZ12	5	0.0083789	0.033094	0.421958	1409	4	-3.8318	0.8748	0.91876	1.0	16279	1	-3.8318
TSFM	5	0.0083872	0.033131	0.421958	1413	5	-4.4412	0.98829	0.98859	1.0	17461	0	-4.4412
NEK3	5	0.0083872	0.033131	0.421958	1411	4	-4.1215	0.64683	0.79957	1.0	14365	1	-4.1215
ZFP14	5	0.0083872	0.033131	0.421958	1410	4	-3.1328	0.96642	0.96724	1.0	17081	1	-3.1328
DDX54	5	0.0083872	0.033131	0.421958	1412	3	-2.8164	0.020096	0.073655	0.832504	1578	2	-2.8164
SPIC	5	0.0083872	0.033131	0.421958	1414	3	-0.36493	0.35269	0.58184	0.985439	10627	2	-0.36493
UBAC2	5	0.008417	0.03325	0.422895	1415	5	-6.0454	0.99158	0.99177	1.0	17534	0	-6.0454
TARDBP	4	0.0084237	0.033275	0.422895	1417	3	-2.9584	0.096875	0.24781	0.928117	4806	1	-2.9584
LDHA	4	0.0084237	0.033275	0.422895	1416	3	-2.1545	0.19401	0.41575	0.955904	7828	1	-2.1545
TCEA1	5	0.0084995	0.03354	0.42597	1418	4	-5.0671	0.60128	0.77453	0.999728	13947	1	-5.0671
ELMSAN1	5	0.0085457	0.033708	0.427794	1419	5	-6.7825	0.99145	0.99164	1.0	17533	0	-6.7825
FNDC7	5	0.0086221	0.033969	0.427794	1421	4	-4.4601	0.55443	0.74948	0.99594	13549	1	-4.4601
RPP14	5	0.0086221	0.033969	0.427794	1423	4	-3.1328	0.38855	0.61657	0.98688	11222	1	-3.1328
C12orf42	5	0.0086221	0.033969	0.427794	1422	4	-4.6704	0.48563	0.70688	0.991493	12830	1	-4.6704
RNF128	5	0.0086221	0.033969	0.427794	1420	4	-3.9168	0.096756	0.24757	0.928117	4800	1	-3.9168
SETD7	5	0.0086221	0.033969	0.427794	1424	4	-3.8318	0.74949	0.85908	1.0	15348	1	-3.8318
TM9SF3	5	0.0086288	0.033993	0.427794	1426	4	-3.8607	0.9687	0.96936	1.0	17118	1	-3.8607
CHAF1A	5	0.0086288	0.033993	0.427794	1429	4	-3.944	0.89237	0.92535	1.0	16378	1	-3.944
C1orf109	5	0.0086288	0.033993	0.427794	1425	3	-1.7236	0.085263	0.22516	0.9253	4382	2	-1.7236
TAF1D	5	0.0086288	0.033993	0.427794	1431	3	-2.4867	0.22075	0.44501	0.959997	8343	2	-2.4867
RPL8	5	0.0086288	0.033993	0.427794	1428	3	-1.2863	0.0018486	0.0079616	0.511395	279	2	-1.2863
NDUFB8	5	0.0086288	0.033993	0.427794	1430	4	-3.3107	0.28116	0.5092	0.97098	9443	1	-3.3107
SRCAP	5	0.0086288	0.033993	0.427794	1427	3	-3.3519	0.24636	0.47259	0.964133	8820	2	-3.3519
MOSPD1	5	0.0086537	0.034079	0.428588	1432	5	-6.693	0.99135	0.99153	1.0	17531	0	-6.693
PPCS	8	0.0087172	0.034321	0.431322	1433	5	-2.8917	0.0071333	0.028589	0.772935	666	3	-2.8917
PDIK1L	5	0.0087452	0.034423	0.431997	1435	4	-5.2198	0.77406	0.87421	1.0	15577	1	-5.2198
VEZT	5	0.0087452	0.034423	0.431997	1434	4	-5.1513	0.47397	0.69633	0.991493	12644	1	-5.1513
CKS2	4	0.0087697	0.034507	0.432758	1436	3	-2.5496	0.30844	0.53741	0.977761	9898	1	-2.5496
ST13	3	0.0088425	0.034775	0.435812	1437	3	-5.7227	0.99116	0.99134	1.0	17530	0	-5.7227
CLCC1	5	0.0088678	0.034878	0.436079	1439	4	-4.258	0.71019	0.83565	1.0	14986	1	-4.258
MRPL39	5	0.0088678	0.034878	0.436079	1440	4	-4.0974	0.96205	0.96344	1.0	16978	1	-4.0974
SELL	5	0.0088678	0.034878	0.436079	1438	4	-3.6118	0.89936	0.92816	1.0	16420	1	-3.6118
SLC25A3	5	0.0088787	0.034931	0.436079	1441	3	-0.36493	0.00052567	0.0023682	0.312676	136	2	-0.36493
TMEM68	5	0.0088787	0.034931	0.436079	1442	3	-0.36493	0.70128	0.8305	1.0	14880	2	-0.36493
C5orf51	5	0.0088811	0.034942	0.436079	1443	5	-5.6251	0.99112	0.99131	1.0	17526	0	-5.6251
PSME3	5	0.0089133	0.035057	0.437217	1444	5	-6.0264	0.99109	0.99128	1.0	17525	0	-6.0264
FUBP1	5	0.0089988	0.035362	0.439989	1445	5	-6.0949	0.991	0.99119	1.0	17523	0	-6.0949
RCN1	5	0.0089988	0.035362	0.439989	1446	5	-5.2086	0.991	0.99119	1.0	17524	0	-5.2086
KIAA1586	5	0.009002	0.035377	0.439989	1447	4	-4.7185	0.97687	0.97735	1.0	17282	0	-4.7185
WDR41	5	0.009002	0.035377	0.439989	1448	4	-3.7102	0.7642	0.868	1.0	15489	1	-3.7102
CLHC1	5	0.0090294	0.035476	0.440915	1449	5	-5.4366	0.99097	0.99117	1.0	17522	0	-5.4366
ZNF334	5	0.0090928	0.035698	0.441922	1450	5	-6.5496	0.99091	0.99111	1.0	17521	0	-6.5496
HP	4	0.0091188	0.035788	0.441922	1452	2	-1.2061	0.62785	0.78892	1.0	14183	2	-1.2061
ZNF208	4	0.0091188	0.035788	0.441922	1451	3	-2.2286	0.28679	0.515	0.971905	9542	1	-2.2286
SCAF4	5	0.0091303	0.035831	0.441922	1453	3	-3.3107	0.80983	0.89699	1.0	15931	2	-3.3107
NIT2	5	0.0091303	0.035831	0.441922	1457	4	-2.8164	0.12282	0.29668	0.935063	5702	1	-2.8164
RARS	5	0.0091303	0.035831	0.441922	1455	3	-2.2454	0.15172	0.34792	0.94056	6641	2	-2.2454
EIF4H	5	0.0091303	0.035831	0.441922	1454	3	-2.155	0.25719	0.48406	0.965557	9026	2	-2.155
MAP2K7	5	0.0091303	0.035831	0.441922	1456	3	-0.36493	0.10329	0.26006	0.928235	5045	2	-0.36493
ATP5D	5	0.009136	0.035851	0.441922	1458	4	-3.7102	0.53962	0.74165	0.995066	13421	1	-3.7102
ANP32D	5	0.009136	0.035851	0.441922	1461	4	-5.7461	0.71702	0.83968	1.0	15057	1	-5.7461
BNIP3	5	0.009136	0.035851	0.441922	1460	4	-5.1158	0.58635	0.76643	0.998408	13817	1	-5.1158
VN1R1	5	0.009136	0.035851	0.441922	1459	4	-5.3167	0.80372	0.89308	1.0	15867	1	-5.3167
MOGAT1	5	0.0091539	0.03593	0.441949	1462	5	-6.6728	0.99085	0.99106	1.0	17520	0	-6.6728
PELI1	5	0.0091539	0.03593	0.441949	1463	5	-6.0827	0.99085	0.99106	1.0	17519	0	-6.0827
HIST1H2BA	5	0.0091797	0.036031	0.441949	1464	5	-6.6104	0.99082	0.99104	1.0	17518	0	-6.6104
KIN	5	0.0091841	0.03605	0.441949	1466	4	-2.0587	0.17683	0.39002	0.950466	7390	1	-2.0587
CCDC181	5	0.0091841	0.03605	0.441949	1465	4	-2.0587	0.42623	0.65233	0.98688	11882	1	-2.0587
SACM1L	5	0.0091841	0.03605	0.441949	1468	3	-0.36493	0.16807	0.37552	0.945787	7148	2	-0.36493
ANAPC10	5	0.0091841	0.03605	0.441949	1467	2	8.3743	3.3786e-05	0.00015806	0.071163	40	3	8.3743
SMS	5	0.0091841	0.03605	0.441949	1469	2	4.0022	0.23876	0.4645	0.964133	8671	3	4.0022
PPP2R1B	5	0.0092056	0.03612	0.442504	1470	5	-5.9746	0.99079	0.99102	1.0	17517	0	-5.9746
SCP2	16	0.0092548	0.036296	0.444304	1471	8	-1.5779	0.15224	0.3488	0.94056	6663	7	-1.5779
NAT1	5	0.0092696	0.036341	0.444304	1473	4	-4.6866	0.92621	0.94043	1.0	16609	1	-4.6866
EPCAM	5	0.0092696	0.036341	0.444304	1472	4	-3.3519	0.93285	0.9439	1.0	16668	1	-3.3519
CNTNAP3B	5	0.0092947	0.036434	0.445145	1474	5	-4.8682	0.99071	0.99094	1.0	17515	0	-4.8682
RPS2	3	0.0093219	0.036533	0.446051	1475	2	-2.9833	0.30778	0.5367	0.977646	9884	1	-2.9833
VNN1	5	0.009351	0.036639	0.446274	1476	5	-6.6728	0.99065	0.9909	1.0	17514	0	-6.6728
GDE1	5	0.0093832	0.036751	0.446274	1477	5	-6.1544	0.99062	0.99087	1.0	17513	0	-6.1544
TXNIP	5	0.0093992	0.036801	0.446274	1480	4	-4.3007	0.37916	0.60751	0.98688	11072	1	-4.3007
RNF8	5	0.0093992	0.036801	0.446274	1478	4	-5.0038	0.96239	0.96371	1.0	16984	1	-5.0038
C12orf76	5	0.0093992	0.036801	0.446274	1479	4	-5.6335	0.97393	0.97445	1.0	17230	0	-5.6335
PIGB	5	0.0094119	0.036849	0.446274	1487	4	-3.5422	0.86915	0.91674	1.0	16250	1	-3.5422
NDUFS1	5	0.0094119	0.036849	0.446274	1482	4	-4.1913	0.1298	0.30934	0.936483	5943	1	-4.1913
COG3	5	0.0094119	0.036849	0.446274	1486	3	-2.559	0.39413	0.62191	0.98688	11322	2	-2.559
TRMT5	5	0.0094119	0.036849	0.446274	1483	3	-1.7024	0.73439	0.84998	1.0	15210	2	-1.7024
ZNF407	5	0.0094119	0.036849	0.446274	1485	3	-3.5422	0.064661	0.18312	0.915703	3598	2	-3.5422
SNX13	5	0.0094119	0.036849	0.446274	1481	4	-3.6118	0.95918	0.96111	1.0	16936	1	-3.6118
ZNF781	5	0.0094119	0.036849	0.446274	1484	4	-3.889	0.97824	0.97867	1.0	17295	0	-3.889
PIAS4	5	0.0094511	0.036985	0.447624	1488	5	-6.6398	0.99055	0.9908	1.0	17512	0	-6.6398
SMAD4	5	0.0095193	0.037233	0.449417	1491	4	-3.6453	0.94519	0.95123	1.0	16787	1	-3.6453
PRKAG1	5	0.0095193	0.037233	0.449417	1489	4	-4.258	0.23338	0.45864	0.96211	8578	1	-4.258
CRBN	5	0.0095193	0.037233	0.449417	1492	4	-4.9644	0.85949	0.91354	1.0	16204	1	-4.9644
BRIX1	5	0.0095193	0.037233	0.449417	1490	4	-4.4024	0.13472	0.31818	0.938538	6103	1	-4.4024
PTPRO	10	0.0095417	0.037318	0.450065	1493	7	-3.9646	0.31875	0.54776	0.980678	10055	3	-3.9646
TEDDM1	5	0.0095542	0.037362	0.450065	1495	5	-6.2502	0.99045	0.9907	1.0	17509	0	-6.2502
MPP6	5	0.0095542	0.037362	0.450065	1494	5	-4.6704	0.99045	0.9907	1.0	17510	0	-4.6704
ARRB2	5	0.0095956	0.037516	0.451322	1496	5	-6.3246	0.9904	0.99066	1.0	17507	0	-6.3246
MPP5	5	0.0095956	0.037516	0.451322	1497	5	-5.3977	0.9904	0.99066	1.0	17508	0	-5.3977
S100G	3	0.0096291	0.03765	0.452627	1498	3	-3.9707	0.99037	0.99062	1.0	17506	0	-3.9707
C4orf26	5	0.0096523	0.037733	0.452923	1499	4	-3.0846	0.96962	0.97024	1.0	17137	0	-3.0846
DAPP1	5	0.0096523	0.037733	0.452923	1500	4	-4.5515	0.78668	0.8822	1.0	15694	1	-4.5515
SNAP23	6	0.0096586	0.037757	0.452923	1501	3	0.43081	0.043624	0.13762	0.888926	2787	3	0.43081
GALNT5	5	0.0096776	0.037823	0.452923	1502	5	-6.2171	0.99032	0.99057	1.0	17504	0	-6.2171
MST1	5	0.0096858	0.03785	0.452923	1505	3	-0.36493	0.34072	0.56991	0.985228	10416	2	-0.36493
ARHGAP11A	5	0.0096858	0.03785	0.452923	1504	4	-3.4311	0.4868	0.70792	0.991493	12853	1	-3.4311
TAF12	5	0.0096858	0.03785	0.452923	1503	4	-4.073	0.76327	0.86745	1.0	15480	1	-4.073
SLC22A25	5	0.0097344	0.038027	0.45443	1506	5	-6.7247	0.99027	0.99051	1.0	17502	0	-6.7247
FAM83B	5	0.0097344	0.038027	0.45443	1507	5	-5.8505	0.99027	0.99051	1.0	17503	0	-5.8505
UBAP2	5	0.0097704	0.038154	0.455646	1508	5	-6.1544	0.99023	0.99048	1.0	17501	0	-6.1544
VPS4B	5	0.0097959	0.038266	0.456254	1510	4	-4.2139	0.80145	0.89161	1.0	15844	1	-4.2139
PYHIN1	5	0.0097959	0.038266	0.456254	1509	4	-3.3519	0.40707	0.63424	0.98688	11549	1	-3.3519
ABCG2	5	0.0098051	0.038306	0.456254	1512	5	-6.0949	0.99019	0.99044	1.0	17499	0	-6.0949
CCP110	5	0.0098051	0.038306	0.456254	1511	5	-5.8931	0.99019	0.99044	1.0	17500	0	-5.8931
GNA14	5	0.0099298	0.038755	0.458488	1513	4	-5.3476	0.91033	0.93288	1.0	16501	1	-5.3476
PNPLA8	5	0.0099298	0.038755	0.458488	1514	4	-5.0917	0.0016525	0.007159	0.488145	264	1	-5.0917
BTF3L4	7	0.0099309	0.038759	0.458488	1515	4	-0.36493	0.43972	0.66491	0.98688	12128	3	-0.36493
BECN1	5	0.0099456	0.038813	0.458488	1516	5	-6.0888	0.99005	0.99029	1.0	17498	0	-6.0888
ARMC1	6	0.0099652	0.038886	0.458488	1517	5	-5.6997	0.10387	0.26116	0.928443	5060	1	-5.6997
NOB1	5	0.0099691	0.038895	0.458488	1519	3	-0.36493	0.007105	0.028483	0.772935	662	2	-0.36493
SFT2D2	5	0.0099691	0.038895	0.458488	1518	4	-4.4412	0.11385	0.27999	0.934214	5396	1	-4.4412
HS3ST3A1	5	0.0099931	0.038977	0.458488	1528	3	-2.155	0.87317	0.91819	1.0	16267	1	-2.155
ODAM	5	0.0099931	0.038977	0.458488	1520	3	-0.36493	0.363	0.59188	0.986709	10802	2	-0.36493
CUL5	5	0.0099931	0.038977	0.458488	1524	3	-0.36493	0.53672	0.74016	0.994884	13398	2	-0.36493
DHDDS	5	0.0099931	0.038977	0.458488	1531	3	-0.36493	0.0004469	0.0020235	0.293876	124	2	-0.36493
MCM3	5	0.0099931	0.038977	0.458488	1529	3	-0.36493	0.30439	0.53326	0.97728	9825	2	-0.36493
IFI44L	5	0.0099931	0.038977	0.458488	1530	3	-0.36493	0.38247	0.6107	0.98688	11124	2	-0.36493
GNB4	5	0.0099931	0.038977	0.458488	1521	4	-2.155	0.019985	0.073275	0.832504	1566	1	-2.155
RFC5	5	0.0099931	0.038977	0.458488	1527	2	5.9055	0.0098552	0.038524	0.793582	873	3	5.9055
POP1	5	0.0099931	0.038977	0.458488	1523	3	-1.9554	0.081518	0.21777	0.92492	4222	2	-1.9554
POLR3B	5	0.0099931	0.038977	0.458488	1525	2	7.4732	0.00056736	0.002537	0.317279	144	3	7.4732
CENPE	5	0.0099931	0.038977	0.458488	1522	2	3.7687	0.022119	0.080185	0.835358	1727	3	3.7687
RFT1	5	0.0099931	0.038977	0.458488	1526	2	4.4617	0.099395	0.25265	0.928235	4894	3	4.4617
ZNF329	5	0.01001	0.039036	0.458581	1533	5	-6.963	0.98999	0.99023	1.0	17495	0	-6.963
BIVM	5	0.01001	0.039036	0.458581	1532	5	-6.9088	0.98999	0.99023	1.0	17494	0	-6.9088
SLC38A4	5	0.01004	0.039141	0.459216	1535	5	-5.2528	0.98996	0.9902	1.0	17492	0	-5.2528
CNTN5	5	0.01004	0.039141	0.459216	1534	5	-6.2665	0.98996	0.9902	1.0	17491	0	-6.2665
UNC50	5	0.010071	0.039253	0.459932	1537	4	-5.3063	0.30034	0.52908	0.976277	9757	1	-5.3063
KLHL2	5	0.010071	0.039253	0.459932	1536	4	-5.2528	0.68034	0.81858	1.0	14691	1	-5.2528
PHKA1	5	0.0101	0.03936	0.460876	1538	5	-6.6523	0.9899	0.99014	1.0	17490	0	-6.6523
ZSCAN31	8	0.010127	0.039448	0.461606	1539	7	-5.3914	0.98568	0.98593	1.0	17404	1	-5.3914
MRPL22	6	0.010146	0.039521	0.462161	1540	4	-1.0443	0.16844	0.37616	0.945787	7158	2	-1.0443
UFC1	5	0.01022	0.039776	0.464359	1542	4	-4.8102	0.4168	0.6434	0.98688	11717	1	-4.8102
TIMM22	5	0.01022	0.039776	0.464359	1541	4	-4.3007	0.40953	0.63658	0.98688	11588	1	-4.3007
C3orf17	5	0.010263	0.039939	0.464359	1545	3	-0.36493	0.042661	0.13548	0.886348	2748	2	-0.36493
TAF6	5	0.010263	0.039939	0.464359	1547	3	-3.7102	0.64133	0.79646	1.0	14320	1	-3.7102
PRPF8	5	0.010263	0.039939	0.464359	1543	4	-2.9833	0.97057	0.97119	1.0	17161	0	-2.9833
RBM28	5	0.010263	0.039939	0.464359	1548	4	-4.5515	0.070699	0.19575	0.921515	3824	1	-4.5515
GFM1	5	0.010263	0.039939	0.464359	1544	3	-0.36493	0.55449	0.74951	0.99594	13551	2	-0.36493
HNRNPM	5	0.010263	0.039939	0.464359	1546	3	-1.2863	0.46575	0.68875	0.989458	12535	2	-1.2863
CEP70	5	0.010264	0.039941	0.464359	1549	5	-5.9811	0.98974	0.98998	1.0	17489	0	-5.9811
COX20	4	0.010292	0.040051	0.465343	1550	2	-1.5534	0.55469	0.74962	0.99594	13555	2	-1.5534
TIMP3	5	0.010323	0.040158	0.466288	1551	5	-7.0533	0.98968	0.98993	1.0	17487	0	-7.0533
CD28	9	0.01035	0.040245	0.466413	1552	6	-4.9102	0.83139	0.90488	1.0	16061	3	-4.9102
MRPL24	5	0.010358	0.040273	0.466413	1554	4	-4.4789	0.25949	0.48649	0.965557	9072	1	-4.4789
MYSM1	5	0.010358	0.040273	0.466413	1553	4	-5.5384	0.88267	0.92161	1.0	16330	1	-5.5384
BMP5	5	0.010358	0.040273	0.466413	1555	4	-2.9298	0.19154	0.41301	0.955904	7774	1	-2.9298
HIF1A	5	0.010404	0.04045	0.467868	1557	5	-6.4722	0.9896	0.98985	1.0	17486	0	-6.4722
ZNF148	5	0.010404	0.04045	0.467868	1556	5	-5.4838	0.9896	0.98985	1.0	17485	0	-5.4838
C10orf118	5	0.010467	0.040694	0.470205	1558	5	-5.6082	0.98953	0.9898	1.0	17484	0	-5.6082
TAS2R10	5	0.01049	0.040783	0.470205	1561	4	-3.3519	0.96735	0.96811	1.0	17095	1	-3.3519
C1orf87	5	0.01049	0.040783	0.470205	1559	4	-5.0917	0.27116	0.49867	0.96884	9269	1	-5.0917
DUSP14	5	0.01049	0.040783	0.470205	1560	4	-5.1396	0.92961	0.94217	1.0	16641	1	-5.1396
BMPR1A	5	0.01049	0.040783	0.470205	1562	4	-4.7342	0.67481	0.81543	1.0	14636	1	-4.7342
CCDC169	11	0.010526	0.040912	0.471387	1563	9	-5.5737	0.27663	0.50434	0.97035	9354	2	-5.5737
C18orf32	5	0.010539	0.040969	0.471744	1564	4	-3.7416	0.40133	0.6288	0.98688	11442	1	-3.7416
ZNF92	6	0.010582	0.04113	0.473302	1565	4	-2.0719	0.36302	0.5919	0.986709	10803	2	-2.0719
TMEM154	5	0.01059	0.041157	0.473303	1566	5	-6.3605	0.98941	0.98969	1.0	17483	0	-6.3605
LARP7	5	0.010631	0.041316	0.474531	1568	4	-4.4601	0.49108	0.71182	0.991493	12918	1	-4.4601
C5orf28	5	0.010631	0.041316	0.474531	1567	4	-3.944	0.88118	0.92105	1.0	16323	1	-3.944
MRPS24	5	0.010753	0.041764	0.47808	1569	5	-5.5384	0.98925	0.98954	1.0	17482	0	-5.5384
THYN1	5	0.010779	0.041862	0.47808	1570	5	-5.0167	0.98922	0.98952	1.0	17481	0	-5.0167
EMR1	5	0.010779	0.041862	0.47808	1571	5	-6.3605	0.98922	0.98952	1.0	17480	0	-6.3605
BUB1	5	0.010779	0.041863	0.47808	1572	4	-3.889	0.26394	0.4911	0.966367	9152	1	-3.889
CHMP4B	5	0.010795	0.041916	0.47808	1574	3	-0.36493	0.028064	0.098969	0.862279	2067	2	-0.36493
COPS5	5	0.010795	0.041916	0.47808	1576	3	-0.36493	0.04516	0.14102	0.892674	2845	2	-0.36493
UCHL5	5	0.010795	0.041916	0.47808	1575	3	-3.8318	0.00030313	0.0013819	0.23929	104	2	-3.8318
ZBTB8A	5	0.010795	0.041916	0.47808	1573	4	-2.7563	0.77911	0.87742	1.0	15616	1	-2.7563
DDX3X	5	0.010817	0.041986	0.47808	1577	3	-1.13	0.42329	0.64952	0.98688	11822	2	-1.13
JAM2	5	0.010817	0.041986	0.47808	1578	3	-2.2454	0.96081	0.96239	1.0	16958	1	-2.2454
OARD1	5	0.010817	0.041986	0.47808	1580	3	-0.36493	0.13626	0.32087	0.938989	6154	2	-0.36493
CAB39L	5	0.010817	0.041986	0.47808	1579	4	-2.2454	0.88254	0.92156	1.0	16328	1	-2.2454
GIPC2	5	0.010817	0.041986	0.47808	1581	3	-1.7236	0.39789	0.62552	0.98688	11388	2	-1.7236
GTF2H2C	4	0.01086	0.042127	0.47808	1583	3	-2.2042	0.41554	0.6422	0.98688	11692	1	-2.2042
LOC643669	5	0.01086	0.042127	0.47808	1582	5	-6.9992	0.98914	0.98943	1.0	17479	0	-6.9992
KIFC1	5	0.01102	0.042656	0.47808	1584	5	-6.8844	0.98898	0.98927	1.0	17476	0	-6.8844
CMTR1	5	0.011041	0.04272	0.47808	1587	4	-4.8249	0.80708	0.8952	1.0	15908	1	-4.8249
TRIM46	5	0.011041	0.04272	0.47808	1585	4	-5.1745	0.50984	0.72626	0.99341	13166	1	-5.1745
HNRNPLL	5	0.011041	0.04272	0.47808	1586	4	-5.427	0.93101	0.94294	1.0	16654	1	-5.427
AP3B1	5	0.011073	0.042834	0.47808	1590	4	-4.5865	0.28175	0.50985	0.971096	9455	1	-4.5865
PHTF1	5	0.011073	0.042834	0.47808	1589	4	-4.4974	0.68845	0.82319	1.0	14772	1	-4.4974
POLR3H	5	0.011073	0.042834	0.47808	1591	3	-3.2245	0.007611	0.030394	0.772935	701	2	-3.2245
EMCN	5	0.011073	0.042834	0.47808	1588	3	-3.2682	0.31871	0.54772	0.980678	10052	2	-3.2682
TMEM60	5	0.011104	0.042958	0.47808	1592	5	-7.0843	0.9889	0.98918	1.0	17475	0	-7.0843
FAM118B	5	0.011137	0.04309	0.47808	1593	5	-7.072	0.98886	0.98915	1.0	17473	0	-7.072
ZNF165	5	0.011137	0.04309	0.47808	1594	5	-5.4366	0.98886	0.98915	1.0	17474	0	-5.4366
GPR114	5	0.011164	0.043181	0.47808	1595	5	-6.7787	0.98884	0.98913	1.0	17472	0	-6.7787
ZNF644	10	0.01118	0.04324	0.47808	1596	7	-4.441	0.8053	0.89406	1.0	15886	3	-4.441
KLHDC10	5	0.011183	0.043249	0.47808	1598	4	-5.3879	0.80374	0.89309	1.0	15869	1	-5.3879
NFIA	5	0.011183	0.043249	0.47808	1597	4	-3.6118	0.53109	0.73722	0.994743	13342	1	-3.6118
FAM166A	5	0.011263	0.04351	0.47808	1599	5	-6.0827	0.98874	0.98903	1.0	17471	0	-6.0827
ZNF568	10	0.011314	0.043693	0.47808	1600	6	-2.7228	0.22136	0.44566	0.959997	8356	4	-2.7228
NRP2	5	0.011346	0.043795	0.47808	1602	5	-7.1588	0.98865	0.98895	1.0	17470	0	-7.1588
TP53I11	5	0.011346	0.043795	0.47808	1601	5	-6.701	0.98865	0.98895	1.0	17469	0	-6.701
ISCA1	3	0.011365	0.043868	0.47808	1603	2	-0.36493	0.85747	0.91286	1.0	16195	1	-0.36493
NEDD8	3	0.011365	0.043868	0.47808	1604	2	-0.36493	0.0010414	0.004558	0.41848	194	1	-0.36493
RNMTL1	5	0.011379	0.043913	0.47808	1607	4	-3.8024	0.65347	0.80335	1.0	14426	1	-3.8024
WDR78	5	0.011379	0.043913	0.47808	1610	3	-1.592	0.33003	0.55908	0.982077	10244	2	-1.592
TFEC	5	0.011379	0.043913	0.47808	1608	4	-4.5515	0.83177	0.905	1.0	16062	1	-4.5515
RBM43	5	0.011379	0.043913	0.47808	1609	4	-4.3007	0.49198	0.71264	0.991493	12937	1	-4.3007
DCUN1D1	5	0.011379	0.043913	0.47808	1612	4	-4.1215	0.95353	0.95685	1.0	16864	1	-4.1215
VPS35	5	0.011379	0.043913	0.47808	1605	3	-0.36493	0.42365	0.64987	0.98688	11832	2	-0.36493
TRMT10A	5	0.011379	0.043913	0.47808	1606	3	-2.9298	0.30953	0.53852	0.97811	9915	2	-2.9298
NDUFB9	5	0.011379	0.043913	0.47808	1611	3	-1.592	0.020473	0.07488	0.832504	1615	2	-1.592
CAGE1	5	0.011385	0.043935	0.47808	1628	2	2.2586	0.0068438	0.027531	0.768678	645	3	2.2586
ATR	5	0.011385	0.043935	0.47808	1616	1	7.5246	8.0685e-05	0.00037852	0.128619	53	4	7.5246
MCL1	5	0.011385	0.043935	0.47808	1615	2	-1.1052	0.09082	0.23608	0.925322	4590	3	-1.1052
AGFG2	5	0.011385	0.043935	0.47808	1647	3	-3.3281	0.88711	0.92332	1.0	16355	1	-3.3281
NMNAT3	5	0.011385	0.043935	0.47808	1620	2	5.3504	0.026848	0.095235	0.849898	2018	3	5.3504
ZRANB2	5	0.011385	0.043935	0.47808	1638	4	-5.1038	0.31072	0.53969	0.97868	9931	1	-5.1038
PRKAG2	5	0.011385	0.043935	0.47808	1641	3	-3.118	0.43522	0.66075	0.98688	12047	1	-3.118
EIF5	5	0.011385	0.043935	0.47808	1642	2	3.9502	0.028794	0.10124	0.86249	2110	3	3.9502
REV3L	5	0.011385	0.043935	0.47808	1613	3	-1.1052	0.615	0.78192	1.0	14069	2	-1.1052
ZFP28	5	0.011385	0.043935	0.47808	1651	2	4.8272	0.14939	0.34382	0.94056	6561	3	4.8272
PCDHB14	5	0.011385	0.043935	0.47808	1645	2	6.4111	0.013781	0.052441	0.816892	1135	3	6.4111
ERP44	5	0.011385	0.043935	0.47808	1648	3	-1.1052	0.2631	0.49021	0.966201	9133	2	-1.1052
NPHP3	5	0.011385	0.043935	0.47808	1624	3	-1.1052	0.063451	0.18059	0.915703	3546	2	-1.1052
UGT2A1	5	0.011385	0.043935	0.47808	1640	4	-5.0421	0.61233	0.7805	1.0	14048	1	-5.0421
SLC39A6	5	0.011385	0.043935	0.47808	1652	1	-1.1052	0.57875	0.76231	0.997301	13762	2	-1.1052
ANKRD35	5	0.011385	0.043935	0.47808	1618	3	-1.1052	0.65499	0.80423	1.0	14443	2	-1.1052
TRAIP	5	0.011385	0.043935	0.47808	1630	3	-1.1052	0.1176	0.28706	0.935063	5525	2	-1.1052
EXOSC2	5	0.011385	0.043935	0.47808	1621	2	6.0149	0.00032799	0.0014918	0.248276	107	3	6.0149
LIMS3	5	0.011385	0.043935	0.47808	1655	3	-1.1052	0.5173	0.73003	0.99473	13214	2	-1.1052
ZNF132	5	0.011385	0.043935	0.47808	1629	3	-1.1052	0.1887	0.40918	0.955904	7698	2	-1.1052
CRKL	5	0.011385	0.043935	0.47808	1653	3	-1.1052	0.73737	0.85181	1.0	15241	2	-1.1052
RHBDD1	5	0.011385	0.043935	0.47808	1632	3	-1.1052	0.56665	0.75586	0.996667	13657	2	-1.1052
ZNF26	5	0.011385	0.043935	0.47808	1649	4	-3.1328	0.8775	0.91972	1.0	16300	1	-3.1328
ATP1B1	5	0.011385	0.043935	0.47808	1633	4	-5.0295	0.12718	0.30464	0.936039	5861	1	-5.0295
SEPW1	5	0.011385	0.043935	0.47808	1623	4	-3.7723	0.73667	0.85139	1.0	15234	1	-3.7723
CCNJ	5	0.011385	0.043935	0.47808	1650	2	3.6007	0.38917	0.61715	0.98688	11236	3	3.6007
STPG2	5	0.011385	0.043935	0.47808	1617	2	5.32	0.10619	0.26559	0.930105	5142	3	5.32
GEMIN7	5	0.011385	0.043935	0.47808	1636	3	-1.1052	0.64205	0.79685	1.0	14327	2	-1.1052
CCDC66	5	0.011385	0.043935	0.47808	1614	3	-1.1052	0.24274	0.46876	0.964133	8752	2	-1.1052
NXF1	5	0.011385	0.043935	0.47808	1635	2	6.002	0.00026965	0.0012268	0.22545	98	3	6.002
FDX1L	5	0.011385	0.043935	0.47808	1637	4	-3.3107	0.97653	0.97703	1.0	17276	0	-3.3107
C8orf74	5	0.011385	0.043935	0.47808	1622	2	4.6584	0.23353	0.4588	0.96211	8582	3	4.6584
TINAG	5	0.011385	0.043935	0.47808	1643	3	-3.4172	0.84062	0.90762	1.0	16104	1	-3.4172
CSTF2	5	0.011385	0.043935	0.47808	1639	3	-1.1052	0.24746	0.47379	0.964416	8842	2	-1.1052
C6orf99	5	0.011385	0.043935	0.47808	1654	3	-1.1052	0.63236	0.7914	1.0	14234	2	-1.1052
NEUROD4	5	0.011385	0.043935	0.47808	1646	3	-1.1052	0.55169	0.74802	0.99594	13525	2	-1.1052
DFNB59	5	0.011385	0.043935	0.47808	1626	3	-1.1052	0.36445	0.59326	0.98688	10822	2	-1.1052
GAR1	5	0.011385	0.043935	0.47808	1625	3	-1.1052	0.067107	0.18824	0.916846	3693	2	-1.1052
CHM	5	0.011385	0.043935	0.47808	1631	3	-1.1052	0.73627	0.85113	1.0	15228	2	-1.1052
DIEXF	5	0.011385	0.043935	0.47808	1627	3	-1.1052	0.5502	0.7472	0.995814	13510	2	-1.1052
IARS2	5	0.011385	0.043935	0.47808	1634	2	3.8327	0.37343	0.60198	0.98688	10973	3	3.8327
RAB22A	5	0.011385	0.043935	0.47808	1644	4	-4.0228	0.31565	0.54465	0.980035	10006	1	-4.0228
ZNF529	5	0.011385	0.043935	0.47808	1619	4	-4.654	0.68043	0.81863	1.0	14693	1	-4.654
CENPO	5	0.011453	0.044184	0.4805	1656	4	-5.4651	0.9573	0.95962	1.0	16915	1	-5.4651
U2AF1L4	5	0.011474	0.044263	0.48078	1658	5	-6.6189	0.98853	0.98882	1.0	17467	0	-6.6189
TMBIM4	5	0.011474	0.044263	0.48078	1657	5	-6.8197	0.98853	0.98882	1.0	17466	0	-6.8197
PET117	4	0.011498	0.044343	0.481215	1659	3	-3.3562	0.41192	0.63888	0.98688	11624	1	-3.3562
ZNF586	7	0.011503	0.044357	0.481215	1660	6	-4.9102	0.074122	0.20286	0.921515	3956	1	-4.9102
C2orf40	5	0.011655	0.044899	0.485075	1661	4	-3.944	0.26372	0.49088	0.966339	9148	1	-3.944
PSMA7	5	0.011655	0.044899	0.485075	1663	3	-3.1328	0.021828	0.079252	0.835358	1707	2	-3.1328
EPRS	5	0.011655	0.044899	0.485075	1662	3	-2.8164	0.003944	0.01645	0.662359	445	2	-2.8164
TIPARP	5	0.01168	0.044992	0.485075	1664	5	-5.9546	0.98832	0.98861	1.0	17464	0	-5.9546
ZNF474	5	0.011708	0.0451	0.485075	1665	5	-5.5996	0.98829	0.98859	1.0	17462	0	-5.5996
DEFB118	5	0.011708	0.0451	0.485075	1666	5	-6.7442	0.98829	0.98859	1.0	17463	0	-6.7442
BRF2	5	0.011713	0.045116	0.485075	1669	3	-0.36493	0.0014991	0.0065135	0.478074	244	2	-0.36493
WDR70	5	0.011713	0.045116	0.485075	1673	2	-0.36493	0.12988	0.30949	0.936483	5946	2	-0.36493
SEC11C	5	0.011713	0.045116	0.485075	1672	4	-2.3304	0.097823	0.24959	0.928157	4842	1	-2.3304
CYC1	5	0.011713	0.045116	0.485075	1675	3	-2.155	0.261	0.48807	0.966101	9098	2	-2.155
GPS1	5	0.011713	0.045116	0.485075	1667	3	-0.36493	0.12137	0.29407	0.935063	5650	2	-0.36493
MCM4	5	0.011713	0.045116	0.485075	1668	3	-0.36493	0.68463	0.82102	1.0	14737	2	-0.36493
COQ2	5	0.011713	0.045116	0.485075	1674	2	0.23803	0.32516	0.5542	0.980844	10172	3	0.23803
NUDT21	5	0.011713	0.045116	0.485075	1670	3	-1.2863	1.0931e-06	6.3225e-06	0.006698	17	2	-1.2863
SRP54	5	0.011713	0.045116	0.485075	1671	2	10.276	5.2596e-07	3.0238e-06	0.00389	12	3	10.276
SBDS	5	0.011768	0.045338	0.486875	1676	4	-5.1277	0.35143	0.5806	0.985439	10601	1	-5.1277
TMEM194B	5	0.011768	0.045338	0.486875	1677	4	-5.5473	0.3982	0.62584	0.98688	11394	1	-5.5473
FAM163A	5	0.011784	0.045388	0.487122	1678	5	-5.3679	0.98822	0.98851	1.0	17460	0	-5.3679
ZNF280C	5	0.011921	0.045879	0.491725	1679	5	-6.9564	0.98808	0.98838	1.0	17459	0	-6.9564
SCRN1	5	0.011944	0.045967	0.491725	1680	5	-6.2557	0.98806	0.98836	1.0	17458	0	-6.2557
WDR74	5	0.011946	0.045973	0.491725	1681	3	-2.4867	3.9439e-05	0.00019105	0.081919	42	2	-2.4867
LYPLAL1	5	0.011946	0.045973	0.491725	1682	3	-3.2682	0.39455	0.62229	0.98688	11329	2	-3.2682
TMEM168	5	0.011949	0.045981	0.491725	1683	4	-3.6781	0.97293	0.97347	1.0	17213	0	-3.6781
STXBP4	5	0.011949	0.045981	0.491725	1684	4	-4.7497	0.96416	0.96523	1.0	17025	1	-4.7497
MLANA	5	0.011997	0.046141	0.493132	1685	5	-6.3142	0.988	0.98831	1.0	17457	0	-6.3142
ABRACL	4	0.012004	0.046167	0.493132	1686	4	-5.8851	0.988	0.98831	1.0	17456	0	-5.8851
SSX3	3	0.012081	0.046452	0.495886	1687	3	-5.7305	0.98792	0.98822	1.0	17454	0	-5.7305
PSMB2	5	0.012119	0.046563	0.496771	1688	4	-3.5061	0.084804	0.22427	0.9253	4363	1	-3.5061
ACRC	5	0.012202	0.046865	0.499701	1689	5	-5.7691	0.9878	0.98812	1.0	17453	0	-5.7691
ACTR3	5	0.012242	0.047	0.500056	1690	3	-3.9707	0.42545	0.65158	0.98688	11869	2	-3.9707
NUP62	5	0.012242	0.047	0.500056	1691	4	-4.654	0.96491	0.96588	1.0	17048	1	-4.654
TMEM50A	5	0.012242	0.047	0.500056	1692	4	-4.5691	0.32077	0.54976	0.980678	10092	1	-4.5691
MAPKAP1	13	0.012249	0.047026	0.500056	1693	6	4.3156	0.08014	0.21496	0.92492	4173	7	4.3156
PLEKHJ1	5	0.012253	0.047037	0.500056	1694	5	-7.1847	0.98775	0.98806	1.0	17452	0	-7.1847
ATL3	5	0.012284	0.047146	0.500622	1695	4	-5.2198	0.50831	0.7255	0.993341	13150	1	-5.2198
RMND5A	5	0.012284	0.047146	0.500622	1696	4	-5.3167	0.56991	0.7576	0.99698	13682	1	-5.3167
SNX14	5	0.012354	0.047406	0.503081	1697	5	-6.2338	0.98765	0.98796	1.0	17451	0	-6.2338
LSM14A	5	0.012435	0.047687	0.50577	1698	5	-5.4076	0.98462	0.98492	1.0	17387	0	-5.4076
GYPB	3	0.012484	0.04786	0.507044	1699	2	-0.36493	0.77374	0.87402	1.0	15575	1	-0.36493
ASB12	5	0.012485	0.047864	0.507044	1700	5	-6.2003	0.98751	0.98782	1.0	17450	0	-6.2003
MNS1	5	0.012514	0.047966	0.507404	1701	5	-6.3655	0.98749	0.98779	1.0	17449	0	-6.3655
TAS2R8	5	0.012535	0.048038	0.507404	1703	3	-4.4219	0.61091	0.7797	1.0	14036	1	-4.4219
PSMC3	5	0.012535	0.048038	0.507404	1702	3	-2.8742	0.0042652	0.017724	0.676257	472	2	-2.8742
PPP1R10	5	0.012536	0.048038	0.507404	1704	3	-1.2863	0.071531	0.1975	0.921515	3851	2	-1.2863
TAF1A	5	0.012536	0.048038	0.507404	1705	3	-1.4473	0.1127	0.27787	0.933625	5360	2	-1.4473
NQO1	5	0.012587	0.048212	0.508339	1707	4	-5.6251	0.88009	0.92065	1.0	16316	1	-5.6251
SULT1E1	5	0.012587	0.048212	0.508339	1706	4	-3.6118	0.93652	0.94605	1.0	16697	1	-3.6118
METTL17	5	0.012587	0.048212	0.508339	1708	4	-3.3519	0.31833	0.54733	0.980678	10046	1	-3.3519
RGS4	12	0.012618	0.048314	0.509125	1709	9	-4.6301	0.95569	0.95846	1.0	16894	3	-4.6301
EPYC	5	0.012757	0.048823	0.513588	1710	4	-4.654	0.80011	0.89076	1.0	15829	1	-4.654
CAPS2	5	0.012757	0.048823	0.513588	1711	4	-5.0421	0.86335	0.91477	1.0	16221	1	-5.0421
SENP6	5	0.012757	0.048823	0.513588	1712	4	-3.2682	0.54546	0.74467	0.995483	13462	1	-3.2682
NFKBIB	5	0.01282	0.049046	0.514918	1713	5	-6.5933	0.98718	0.98748	1.0	17447	0	-6.5933
PET112	5	0.012843	0.049121	0.514918	1716	3	-2.3304	0.043406	0.13712	0.888203	2779	2	-2.3304
C6orf203	5	0.012843	0.049121	0.514918	1718	4	-4.3423	0.023722	0.08533	0.836076	1838	1	-4.3423
RFC2	5	0.012843	0.049121	0.514918	1715	3	-0.36493	0.31882	0.54783	0.980678	10056	2	-0.36493
DNMT1	5	0.012843	0.049121	0.514918	1717	3	-1.7236	0.059417	0.17203	0.911224	3398	2	-1.7236
FARSA	5	0.012843	0.049121	0.514918	1714	3	-2.6278	0.049455	0.15054	0.89666	3023	2	-2.6278
NPEPPS	5	0.012923	0.049403	0.517167	1719	4	-5.2309	0.84289	0.90832	1.0	16112	1	-5.2309
CMC2	3	0.012928	0.049418	0.517167	1720	2	-3.3107	0.87585	0.91913	1.0	16288	1	-3.3107
ANP32E	10	0.012929	0.049422	0.517167	1721	6	-3.444	0.047198	0.14552	0.895902	2922	4	-3.444
MAGEB16	5	0.012965	0.04955	0.518206	1722	5	-7.0121	0.98703	0.98732	1.0	17446	0	-7.0121
SGOL1	5	0.013043	0.049836	0.520352	1723	5	-5.9344	0.98696	0.98724	1.0	17444	0	-5.9344
BRS3	5	0.013043	0.049836	0.520352	1724	5	-6.5	0.98696	0.98724	1.0	17445	0	-6.5
C17orf53	5	0.013074	0.049942	0.520352	1725	5	-6.8914	0.98693	0.98721	1.0	17443	0	-6.8914
GLE1	5	0.013077	0.049958	0.520352	1729	4	-4.4219	0.15721	0.35727	0.94056	6832	1	-4.4219
NDNL2	5	0.013077	0.049958	0.520352	1728	4	-4.073	0.94872	0.95347	1.0	16824	1	-4.073
DNAJB9	5	0.013077	0.049958	0.520352	1726	4	-5.9613	0.8979	0.92755	1.0	16412	1	-5.9613
LETM1	5	0.013077	0.049958	0.520352	1727	4	-4.5157	0.044523	0.13961	0.891787	2818	1	-4.5157
NLE1	7	0.013096	0.050012	0.520618	1730	5	-3.2532	0.2479	0.47427	0.964416	8849	1	-3.2532
MS4A5	5	0.013129	0.05013	0.521547	1731	5	-6.8844	0.98687	0.98715	1.0	17442	0	-6.8844
RNF145	5	0.013154	0.050234	0.522024	1733	4	-4.1215	0.95772	0.95996	1.0	16923	1	-4.1215
CHERP	5	0.013154	0.050234	0.522024	1732	4	-3.1793	0.30121	0.53001	0.976922	9770	1	-3.1793
GCN1L1	5	0.013229	0.050479	0.524259	1734	5	-5.9276	0.98677	0.98704	1.0	17441	0	-5.9276
TAS2R5	5	0.013241	0.050537	0.524259	1736	4	-4.5337	0.66015	0.80718	1.0	14502	1	-4.5337
TRIM61	5	0.013241	0.050537	0.524259	1735	4	-2.559	0.1255	0.30155	0.935063	5792	1	-2.559
OS9	5	0.013271	0.050643	0.524789	1737	5	-6.6189	0.98673	0.987	1.0	17440	0	-6.6189
MFAP3	5	0.013297	0.050732	0.524789	1738	5	-6.1309	0.9867	0.98698	1.0	17439	0	-6.1309
SLC26A10	5	0.013324	0.050828	0.524789	1739	5	-7.1847	0.98668	0.98696	1.0	17438	0	-7.1847
EEF1A1	2	0.013327	0.050837	0.524789	1740	2	-3.5646	0.98667	0.98695	1.0	17437	0	-3.5646
FBXO25	5	0.013345	0.050907	0.524789	1741	5	-6.3452	0.98666	0.98694	1.0	17436	0	-6.3452
T	5	0.013345	0.050907	0.524789	1742	5	-7.2018	0.98666	0.98694	1.0	17435	0	-7.2018
FAM47A	5	0.01337	0.050996	0.524789	1744	3	-0.36493	0.52279	0.73288	0.994736	13263	2	-0.36493
UBA1	5	0.01337	0.050996	0.524789	1750	3	-0.36493	0.062143	0.17776	0.915703	3496	2	-0.36493
CLSPN	5	0.01337	0.050996	0.524789	1747	2	-1.7236	0.25463	0.48138	0.965098	8980	2	-1.7236
KRT27	5	0.01337	0.050996	0.524789	1743	2	3.1015	0.42594	0.65205	0.98688	11877	3	3.1015
INTS3	5	0.01337	0.050996	0.524789	1746	4	-2.4867	0.48511	0.7064	0.991493	12821	1	-2.4867
INTS2	5	0.01337	0.050996	0.524789	1745	4	-2.4867	0.83425	0.90573	1.0	16072	1	-2.4867
TOMM40	5	0.01337	0.050996	0.524789	1748	2	2.9653	0.26979	0.49722	0.967777	9248	3	2.9653
ALDOA	5	0.01337	0.050996	0.524789	1749	2	5.9252	0.036701	0.12181	0.885952	2469	3	5.9252
ZNF439	4	0.013403	0.051112	0.525162	1751	4	-6.4361	0.9866	0.98688	1.0	17433	0	-6.4361
HAPLN1	5	0.013406	0.051119	0.525162	1752	4	-4.3423	0.9788	0.9792	1.0	17306	0	-4.3423
CAPZA2	5	0.013406	0.051119	0.525162	1753	4	-5.2957	0.63914	0.79525	1.0	14295	1	-5.2957
ASIP	5	0.013456	0.051306	0.526034	1754	5	-5.5022	0.98654	0.98682	1.0	17432	0	-5.5022
OGFOD1	5	0.013456	0.051306	0.526034	1755	5	-7.276	0.98654	0.98682	1.0	17431	0	-7.276
TMEM258	5	0.01347	0.05135	0.526034	1756	3	-1.7236	0.13701	0.32215	0.93928	6174	2	-1.7236
KCNRG	5	0.01347	0.05135	0.526034	1758	3	-4.073	0.86717	0.91606	1.0	16238	1	-4.073
MRPS31	5	0.01347	0.05135	0.526034	1757	3	-1.9554	0.066928	0.18787	0.916846	3684	2	-1.9554
HOXA11	5	0.01355	0.051606	0.528226	1759	4	-4.7185	0.27756	0.50532	0.97035	9373	1	-4.7185
PSG2	3	0.013555	0.051623	0.528226	1760	3	-4.5515	0.98645	0.98671	1.0	17429	0	-4.5515
MPHOSPH9	5	0.013606	0.051807	0.529483	1761	5	-5.6166	0.98639	0.98667	1.0	17428	0	-5.6166
ABHD13	5	0.013641	0.051928	0.529483	1762	5	-5.3679	0.98636	0.98663	1.0	17427	0	-5.3679
CLUAP1	6	0.013647	0.051949	0.529483	1763	4	-2.0175	0.25993	0.48695	0.965557	9082	2	-2.0175
PUS7L	6	0.013647	0.051949	0.529483	1765	3	-1.8656	0.041121	0.13196	0.885952	2668	2	-1.8656
UBE2L3	6	0.013647	0.051949	0.529483	1764	3	-1.8201	0.15573	0.35478	0.94056	6781	2	-1.8201
SMARCD2	5	0.013658	0.051989	0.529483	1766	5	-6.9053	0.98634	0.98662	1.0	17426	0	-6.9053
TMEM230	7	0.013672	0.052049	0.529483	1767	4	-1.9551	0.77477	0.87467	1.0	15580	3	-1.9551
GPSM1	11	0.013678	0.052065	0.529483	1768	4	4.7847	0.13199	0.3133	0.937329	6019	7	4.7847
NCSTN	5	0.013706	0.052157	0.529483	1772	4	-4.3626	0.90031	0.92856	1.0	16434	1	-4.3626
ATP6V0D2	5	0.013706	0.052157	0.529483	1771	4	-4.9644	0.96411	0.96518	1.0	17024	1	-4.9644
TRAPPC8	5	0.013706	0.052157	0.529483	1770	4	-4.7497	0.70036	0.82997	1.0	14868	1	-4.7497
CKAP2L	5	0.013706	0.052157	0.529483	1774	4	-5.2086	0.075161	0.20495	0.921515	3997	1	-5.2086
TYW1	5	0.013706	0.052157	0.529483	1769	4	-5.2086	0.21411	0.43782	0.958175	8223	1	-5.2086
CERS2	5	0.013706	0.052157	0.529483	1773	4	-4.6374	0.221	0.44527	0.959997	8350	1	-4.6374
TMEM5	8	0.013736	0.052261	0.53002	1775	3	-1.5867	0.54025	0.74197	0.995229	13426	4	-1.5867
ZNF254	10	0.013748	0.052303	0.53002	1776	8	-5.3626	0.90781	0.93179	1.0	16482	2	-5.3626
SPATA6L	5	0.01376	0.052341	0.53002	1777	5	-6.3194	0.98624	0.98652	1.0	17425	0	-6.3194
PAPOLA	5	0.013765	0.052357	0.53002	1779	4	-3.2682	0.71774	0.8401	1.0	15066	1	-3.2682
ATP6V1H	5	0.013765	0.052357	0.53002	1778	3	-0.36493	0.11365	0.27962	0.933835	5392	2	-0.36493
ZNF431	3	0.013775	0.0524	0.530151	1780	3	-3.7416	0.92792	0.94129	1.0	16625	0	-3.7416
DMKN	16	0.01379	0.052457	0.530431	1781	12	-6.2675	0.41907	0.64554	0.98688	11756	4	-6.2675
MCCC2	5	0.01383	0.052603	0.530567	1782	5	-6.7169	0.98617	0.98645	1.0	17424	0	-6.7169
HIST1H2BF	1	0.013841	0.052647	0.530567	1784	1	-0.36493	0.98616	0.98644	1.0	17420	0	-0.36493
SMIM11	1	0.013841	0.052647	0.530567	1786	1	-0.36493	0.98616	0.98644	1.0	17423	0	-0.36493
RPS28	1	0.013841	0.052647	0.530567	1787	1	-0.36493	0.98616	0.98644	1.0	17419	0	-0.36493
OCLM	1	0.013841	0.052647	0.530567	1783	1	-0.36493	0.98616	0.98644	1.0	17421	0	-0.36493
NOMO3	1	0.013841	0.052647	0.530567	1785	1	-0.36493	0.98616	0.98644	1.0	17422	0	-0.36493
TMEM87A	10	0.01385	0.052679	0.530586	1788	6	-3.463	0.90922	0.93239	1.0	16488	3	-3.463
SEL1L2	5	0.013864	0.052726	0.530723	1789	5	-5.6909	0.98614	0.98641	1.0	17418	0	-5.6909
MLST8	5	0.01387	0.052751	0.530723	1790	4	-4.7342	0.037326	0.1233	0.885952	2496	1	-4.7342
ZNF714	4	0.013902	0.052854	0.531461	1791	3	-3.331	0.58822	0.76746	0.998408	13840	1	-3.331
FAM189B	5	0.013924	0.05292	0.531833	1792	5	-7.1501	0.98608	0.98636	1.0	17417	0	-7.1501
AP4S1	7	0.013956	0.053025	0.532585	1793	5	-5.0794	0.8285	0.90405	1.0	16046	2	-5.0794
TNFRSF8	5	0.013974	0.05309	0.532945	1794	5	-6.7442	0.98603	0.9863	1.0	17415	0	-6.7442
MCF2	5	0.01399	0.053151	0.532964	1796	5	-6.973	0.98601	0.98628	1.0	17413	0	-6.973
ATP6V1C2	5	0.01399	0.053151	0.532964	1795	5	-6.4534	0.98601	0.98628	1.0	17414	0	-6.4534
CDHR1	5	0.01401	0.053214	0.533295	1797	5	-6.5452	0.98599	0.98627	1.0	17412	0	-6.5452
PTP4A1	5	0.01402	0.053252	0.533379	1798	4	-4.924	0.10964	0.27216	0.932609	5251	1	-4.924
RRP36	5	0.014058	0.053377	0.53359	1799	3	-2.8742	0.77953	0.87766	1.0	15619	2	-2.8742
CRLF3	5	0.014058	0.053377	0.53359	1801	3	-0.36493	0.16301	0.36708	0.942442	7011	2	-0.36493
ZNF284	5	0.014058	0.053377	0.53359	1800	4	-3.997	0.50584	0.72424	0.993329	13129	1	-3.997
FAM120A	5	0.014063	0.053392	0.53359	1802	5	-6.0264	0.98594	0.98621	1.0	17411	0	-6.0264
STX7	5	0.01409	0.053471	0.534085	1803	5	-6.335	0.98591	0.98619	1.0	17410	0	-6.335
UNC13C	5	0.01411	0.05355	0.534579	1804	5	-7.0627	0.98589	0.98617	1.0	17409	0	-7.0627
EMP2	5	0.014146	0.053661	0.535391	1805	5	-6.2665	0.98585	0.98613	1.0	17408	0	-6.2665
BOP1	5	0.014175	0.053756	0.53545	1807	4	-4.8682	0.8903	0.92454	1.0	16369	1	-4.8682
MAK	5	0.014175	0.053756	0.53545	1806	4	-4.9644	0.017379	0.064702	0.832504	1391	1	-4.9644
FBXL2	5	0.014175	0.053756	0.53545	1808	4	-5.1973	0.90253	0.9295	1.0	16447	1	-5.1973
PSMD14	5	0.014271	0.054101	0.535965	1810	2	3.0284	0.0010744	0.0047152	0.422467	201	3	3.0284
EDDM3B	5	0.014271	0.054101	0.535965	1811	4	-2.559	0.87566	0.91906	1.0	16284	1	-2.559
VARS	5	0.014271	0.054101	0.535965	1809	3	-0.68474	0.2075	0.43056	0.957417	8094	2	-0.68474
MBTPS2	5	0.014271	0.054101	0.535965	1812	3	-1.9554	0.47079	0.69343	0.991097	12599	2	-1.9554
RPAIN	7	0.014304	0.05421	0.535965	1813	3	3.3638	0.013312	0.050815	0.816892	1107	4	3.3638
PLCE1	5	0.014307	0.054222	0.535965	1814	5	-6.9763	0.98569	0.98595	1.0	17405	0	-6.9763
NDEL1	5	0.014307	0.054222	0.535965	1815	5	-5.0794	0.98569	0.98595	1.0	17406	0	-5.0794
FBXO30	5	0.014347	0.054372	0.535965	1819	4	-5.565	0.96384	0.96495	1.0	17016	1	-5.565
PNO1	5	0.014347	0.054372	0.535965	1817	4	-5.7615	0.043193	0.13665	0.88778	2772	1	-5.7615
PIK3CB	5	0.014347	0.054372	0.535965	1818	4	-5.3271	0.42693	0.65302	0.98688	11894	1	-5.3271
LAMTOR3	5	0.014347	0.054372	0.535965	1816	4	-3.5422	0.87844	0.92005	1.0	16309	1	-3.5422
EPS15	5	0.014347	0.054372	0.535965	1820	4	-3.9707	0.96506	0.966	1.0	17052	1	-3.9707
VTCN1	8	0.01435	0.054383	0.535965	1821	5	-2.2486	0.4923	0.71291	0.991493	12942	3	-2.2486
PER3	5	0.014365	0.054431	0.535965	1822	5	-6.7129	0.98564	0.98589	1.0	17403	0	-6.7129
ZC3H7A	5	0.014365	0.054431	0.535965	1823	5	-6.7208	0.98564	0.98589	1.0	17402	0	-6.7208
RBBP8	5	0.014376	0.054468	0.535965	1824	3	-2.3304	0.070127	0.19457	0.919776	3808	2	-2.3304
ARL14EP	5	0.014376	0.054468	0.535965	1828	3	-3.6118	0.51261	0.72767	0.994031	13183	2	-3.6118
ETF1	5	0.014376	0.054468	0.535965	1829	3	-1.2863	0.01144	0.044243	0.815814	976	2	-1.2863
TLK2	5	0.014376	0.054468	0.535965	1825	3	-3.997	0.4146	0.64133	0.98688	11673	2	-3.997
TAS2R42	5	0.014376	0.054468	0.535965	1827	4	-3.392	0.4637	0.68689	0.989203	12503	1	-3.392
KNTC1	5	0.014376	0.054468	0.535965	1830	3	-2.6934	0.021416	0.077985	0.83397	1679	2	-2.6934
PPIP5K2	5	0.014376	0.054468	0.535965	1826	4	-4.5515	0.72891	0.84669	1.0	15162	1	-4.5515
FSD1L	6	0.014381	0.054492	0.535965	1831	5	-5.1438	0.23271	0.4579	0.96211	8567	1	-5.1438
PRELID2	6	0.014427	0.054656	0.53699	1832	5	-5.1272	0.081211	0.21716	0.92492	4213	1	-5.1272
KLHL7	6	0.014427	0.054656	0.53699	1833	4	-4.05	0.73365	0.84953	1.0	15201	2	-4.05
WNT6	5	0.014511	0.054961	0.53855	1834	5	-6.2059	0.98549	0.98575	1.0	17401	0	-6.2059
AFTPH	5	0.014529	0.055028	0.53855	1835	5	-6.7129	0.98547	0.98573	1.0	17400	0	-6.7129
LEO1	5	0.014535	0.055054	0.53855	1837	4	-5.5996	0.47298	0.69541	0.991471	12630	1	-5.5996
ZNF117	5	0.014535	0.055054	0.53855	1839	4	-3.1328	0.50765	0.72515	0.993329	13146	1	-3.1328
CCNG1	5	0.014535	0.055054	0.53855	1836	4	-5.1038	0.97202	0.97259	1.0	17193	0	-5.1038
C12orf40	5	0.014535	0.055054	0.53855	1841	4	-4.3423	0.63177	0.79104	1.0	14224	1	-4.3423
MTMR10	5	0.014535	0.055054	0.53855	1840	4	-5.8505	0.97346	0.97399	1.0	17223	0	-5.8505
ARPC2	5	0.014535	0.055054	0.53855	1838	4	-4.073	0.44434	0.66912	0.98756	12200	1	-4.073
ZNF292	5	0.014602	0.055286	0.540191	1842	5	-6.9053	0.9854	0.98565	1.0	17398	0	-6.9053
HERPUD2	5	0.01462	0.05534	0.540191	1843	5	-6.2003	0.98538	0.98564	1.0	17397	0	-6.2003
ZNF468	8	0.014621	0.055341	0.540191	1844	6	-4.6921	0.010494	0.040853	0.801468	917	2	-4.6921
AP1M2	5	0.014638	0.055392	0.540191	1845	5	-7.2214	0.98536	0.98561	1.0	17396	0	-7.2214
ISCA2	6	0.014664	0.05547	0.540191	1846	4	-4.7558	0.62351	0.78652	1.0	14144	2	-4.7558
SNRNP25	5	0.014711	0.055642	0.540191	1847	3	-3.1793	0.019775	0.072575	0.832504	1554	2	-3.1793
SLC6A4	5	0.014711	0.055642	0.540191	1849	4	-4.7497	0.018004	0.066745	0.832504	1432	1	-4.7497
SMAGP	5	0.014711	0.055642	0.540191	1850	4	-4.4601	0.93654	0.94606	1.0	16698	1	-4.4601
BARD1	5	0.014711	0.055642	0.540191	1851	4	-4.3826	0.060518	0.17434	0.91312	3436	1	-4.3826
SH3GLB1	5	0.014711	0.055642	0.540191	1854	4	-4.3216	0.16139	0.36434	0.942323	6959	1	-4.3216
SART3	5	0.014711	0.055642	0.540191	1852	3	-2.559	0.018357	0.067953	0.832504	1455	2	-2.559
THBS3	5	0.014711	0.055642	0.540191	1855	4	-4.654	0.55284	0.74864	0.99594	13535	1	-4.654
MED29	5	0.014711	0.055642	0.540191	1848	3	-3.4691	0.19038	0.41169	0.955904	7755	2	-3.4691
INTS4	5	0.014711	0.055642	0.540191	1853	4	-4.4789	0.96222	0.96358	1.0	16982	1	-4.4789
SNTA1	5	0.014825	0.05603	0.543666	1856	5	-5.5384	0.98518	0.98544	1.0	17394	0	-5.5384
NSL1	5	0.014873	0.056193	0.543919	1858	4	-5.2309	0.96446	0.96549	1.0	17033	1	-5.2309
ANTXR2	5	0.014873	0.056193	0.543919	1859	4	-5.3578	0.47945	0.70136	0.991493	12726	1	-5.3578
DOCK11	5	0.014873	0.056193	0.543919	1860	4	-4.7342	0.7607	0.86588	1.0	15451	1	-4.7342
NVL	5	0.014873	0.056193	0.543919	1857	4	-4.3423	0.14167	0.33046	0.94056	6307	1	-4.3423
CSTF3	8	0.014879	0.056207	0.543919	1861	4	2.6297	0.00374	0.015629	0.652631	430	4	2.6297
CLIP3	5	0.014902	0.056286	0.544387	1862	5	-6.8343	0.9851	0.98538	1.0	17392	0	-6.8343
HYDIN	5	0.015053	0.056811	0.547705	1865	3	-4.2139	0.014549	0.055124	0.816892	1211	2	-4.2139
MTA3	5	0.015053	0.056811	0.547705	1863	3	-3.0348	0.28062	0.50865	0.97098	9433	2	-3.0348
BBS10	5	0.015053	0.056811	0.547705	1864	4	-2.9833	0.50712	0.7249	0.993329	13140	1	-2.9833
FBXO5	5	0.015053	0.056811	0.547705	1866	4	-3.8607	0.015693	0.059029	0.831763	1276	1	-3.8607
YTHDF2	5	0.015053	0.056811	0.547705	1867	3	-3.997	0.56291	0.75389	0.996412	13622	2	-3.997
ZFC3H1	5	0.015053	0.056811	0.547705	1868	3	-3.8318	0.64818	0.80034	1.0	14373	2	-3.8318
MED19	5	0.015116	0.057012	0.548471	1871	2	4.6926	0.071167	0.19674	0.921515	3842	3	4.6926
RRAS	5	0.015116	0.057012	0.548471	1870	3	-2.155	0.71853	0.84058	1.0	15072	2	-2.155
MED10	5	0.015116	0.057012	0.548471	1869	3	-2.4107	0.68058	0.81871	1.0	14696	2	-2.4107
IFI44	5	0.015116	0.057012	0.548471	1872	3	-2.155	0.6056	0.77689	0.999728	13987	2	-2.155
TSPAN3	6	0.015144	0.057097	0.548987	1873	4	-3.6124	0.82723	0.90369	1.0	16042	1	-3.6124
DYNLL1	4	0.015181	0.057228	0.549663	1875	3	-1.7721	0.32553	0.55458	0.980844	10181	1	-1.7721
TOMM20	4	0.015181	0.057228	0.549663	1874	2	-1.3996	0.67214	0.81393	1.0	14605	2	-1.3996
RAB11FIP4	5	0.015192	0.057268	0.549756	1876	5	-7.4284	0.98481	0.98509	1.0	17390	0	-7.4284
EIF3F	4	0.015323	0.057737	0.553789	1877	3	-2.7449	0.018153	0.067261	0.832504	1442	1	-2.7449
MRGPRX4	5	0.015336	0.057782	0.553789	1878	5	-7.3893	0.98466	0.98496	1.0	17388	0	-7.3893
PRPF39	5	0.015345	0.057811	0.553789	1880	4	-5.2198	0.83101	0.90478	1.0	16058	1	-5.2198
VTA1	5	0.015345	0.057811	0.553789	1879	4	-4.6037	0.66327	0.80888	1.0	14534	1	-4.6037
UBE2Q2	5	0.01537	0.057897	0.554016	1881	3	-3.2682	0.37372	0.60226	0.98688	10978	2	-3.2682
DYNLT1	5	0.01537	0.057897	0.554016	1882	3	-0.36493	0.081229	0.21719	0.92492	4214	2	-0.36493
GCNT4	5	0.015529	0.058439	0.558378	1883	4	-5.1038	0.38325	0.61151	0.98688	11137	1	-5.1038
S100A10	5	0.015529	0.058439	0.558378	1884	4	-3.997	0.66624	0.8106	1.0	14558	1	-3.997
ZNF578	4	0.015539	0.058474	0.558378	1885	4	-6.51	0.98446	0.98474	1.0	17386	0	-6.51
PGAM1	3	0.015548	0.058503	0.558378	1886	3	-5.493	0.98445	0.98473	1.0	17385	0	-5.493
STXBP2	5	0.01555	0.058507	0.558378	1887	5	-7.1055	0.98445	0.98473	1.0	17384	0	-7.1055
DDX58	5	0.015588	0.058624	0.559194	1888	5	-7.3078	0.98441	0.98469	1.0	17383	0	-7.3078
RPS14	2	0.015598	0.058664	0.55928	1889	2	-2.6166	0.9844	0.98468	1.0	17382	0	-2.6166
YAF2	14	0.015609	0.058707	0.559393	1890	7	2.0856	0.22433	0.44882	0.960563	8413	7	2.0856
FAM110D	5	0.015675	0.058935	0.5602	1891	5	-6.3954	0.98433	0.9846	1.0	17381	0	-6.3954
ACOT9	5	0.015679	0.058947	0.5602	1895	4	-4.0228	0.68533	0.82142	1.0	14745	1	-4.0228
GABPA	5	0.015679	0.058947	0.5602	1893	3	-1.9554	0.77544	0.8751	1.0	15583	2	-1.9554
LOC729020	5	0.015679	0.058947	0.5602	1894	4	-4.3626	0.21616	0.44001	0.958588	8266	1	-4.3626
BCCIP	5	0.015679	0.058947	0.5602	1892	4	-3.5061	0.238	0.46371	0.964133	8660	1	-3.5061
ZNF559-ZNF177	4	0.015756	0.059208	0.562385	1896	4	-6.7289	0.98424	0.98451	1.0	17380	0	-6.7289
TIMM8B	5	0.015796	0.059339	0.563326	1897	5	-6.7673	0.9842	0.98446	1.0	17379	0	-6.7673
PTEN	5	0.015871	0.059581	0.564531	1899	4	-5.4462	0.97284	0.97337	1.0	17212	0	-5.4462
DNAJB5	5	0.015871	0.059581	0.564531	1898	4	-4.7342	0.53573	0.73966	0.994884	13387	1	-4.7342
ARL14EPL	5	0.015874	0.059591	0.564531	1900	3	-2.4107	0.21768	0.44165	0.958588	8293	2	-2.4107
ISY1	5	0.015874	0.059591	0.564531	1901	2	-2.0031	0.4149	0.64161	0.98688	11678	3	-2.0031
SLFNL1	5	0.015892	0.059656	0.564848	1902	5	-6.6605	0.98411	0.98438	1.0	17378	0	-6.6605
C2orf43	7	0.015903	0.059695	0.564926	1903	3	4.2181	0.28202	0.51012	0.971121	9460	4	4.2181
FAM102B	5	0.015945	0.059834	0.56564	1904	5	-5.9207	0.98405	0.98434	1.0	17376	0	-5.9207
RPS4Y1	5	0.015945	0.059834	0.56564	1905	5	-6.5541	0.98405	0.98434	1.0	17377	0	-6.5541
ZNF461	5	0.016014	0.060068	0.567256	1906	3	-3.997	0.39592	0.6236	0.98688	11357	2	-3.997
RAD51	5	0.016014	0.060068	0.567256	1907	3	-0.36493	0.041116	0.13195	0.885952	2667	2	-0.36493
INCENP	5	0.016025	0.060109	0.567348	1908	4	-5.3679	0.58434	0.76533	0.998408	13800	1	-5.3679
DSC2	5	0.01612	0.060449	0.569963	1909	5	-6.4722	0.98388	0.98416	1.0	17373	0	-6.4722
IDNK	5	0.01612	0.060449	0.569963	1910	5	-6.644	0.98388	0.98416	1.0	17374	0	-6.644
TBC1D22B	5	0.016248	0.06087	0.573633	1911	5	-7.2544	0.98375	0.98404	1.0	17371	0	-7.2544
PSPC1	5	0.016347	0.061192	0.575686	1912	5	-6.0391	0.98365	0.98394	1.0	17370	0	-6.0391
RTN4IP1	5	0.016362	0.061248	0.575686	1913	3	-0.36493	0.78853	0.88338	1.0	15713	2	-0.36493
SUPT5H	5	0.016362	0.061248	0.575686	1916	3	-0.36493	0.038448	0.12592	0.885952	2558	2	-0.36493
DEFB125	5	0.016362	0.061248	0.575686	1915	3	-4.1215	0.017377	0.064695	0.832504	1390	2	-4.1215
CERS6	5	0.016362	0.061248	0.575686	1914	4	-4.8539	0.80667	0.89493	1.0	15903	1	-4.8539
PHTF2	5	0.016389	0.06133	0.576093	1917	4	-5.9412	0.9058	0.93091	1.0	16469	1	-5.9412
ARSB	5	0.016395	0.061355	0.576093	1918	5	-5.6166	0.98361	0.98389	1.0	17368	0	-5.6166
UBE2D2	6	0.016423	0.061451	0.57669	1919	4	-3.2954	0.30374	0.53259	0.97728	9812	2	-3.2954
FEM1C	5	0.016466	0.061597	0.577761	1920	5	-5.5824	0.98353	0.98383	1.0	17367	0	-5.5824
HMGN4	4	0.016513	0.061737	0.578474	1922	3	-4.7698	0.93012	0.94245	1.0	16646	1	-4.7698
TAS2R43	4	0.016513	0.061737	0.578474	1921	3	-4.7759	0.87229	0.91786	1.0	16262	1	-4.7759
RBP5	5	0.016538	0.061828	0.579023	1923	5	-7.1675	0.98346	0.98376	1.0	17365	0	-7.1675
PFDN1	4	0.016565	0.061927	0.579648	1924	3	-1.8166	0.73816	0.85227	1.0	15245	1	-1.8166
GOSR2	5	0.016584	0.061993	0.579663	1925	4	-5.0917	0.035132	0.11822	0.883392	2410	1	-5.0917
ORC2	5	0.016584	0.061993	0.579663	1926	4	-5.2086	0.54614	0.745	0.995483	13470	1	-5.2086
HLA-DMA	5	0.016618	0.062109	0.579727	1927	5	-6.1775	0.98338	0.98368	1.0	17364	0	-6.1775
ZNF322	5	0.016669	0.062275	0.579727	1930	3	-0.36493	0.037826	0.12446	0.885952	2525	2	-0.36493
CCT2	5	0.016669	0.062275	0.579727	1929	2	3.4777	0.017488	0.065029	0.832504	1398	3	3.4777
LRRK2	5	0.016669	0.062275	0.579727	1928	2	5.3871	0.10319	0.25987	0.928235	5039	3	5.3871
HIST1H2BG	5	0.016669	0.062275	0.579727	1932	3	-0.36493	0.32331	0.55234	0.980695	10139	2	-0.36493
TBC1D5	5	0.016669	0.062275	0.579727	1933	2	5.77	0.053841	0.16007	0.901283	3198	3	5.77
CCDC132	5	0.016669	0.062275	0.579727	1931	4	-2.7563	0.010074	0.039297	0.793582	889	1	-2.7563
OTC	5	0.016676	0.062299	0.579727	1934	5	-7.2352	0.98332	0.98361	1.0	17363	0	-7.2352
ARID4B	5	0.016684	0.062322	0.579727	1935	3	-3.7723	0.13088	0.31127	0.936628	5984	2	-3.7723
ORC3	5	0.016684	0.062322	0.579727	1936	4	-3.4311	0.012696	0.048671	0.816892	1061	1	-3.4311
CPSF6	5	0.016717	0.062436	0.580486	1937	5	-4.9777	0.98328	0.98357	1.0	17362	0	-4.9777
SLC25A39	5	0.016747	0.062526	0.580952	1938	5	-7.5464	0.98325	0.98354	1.0	17361	0	-7.5464
HNRNPA1	4	0.016765	0.062588	0.580952	1939	4	-4.5638	0.97382	0.97433	1.0	17228	0	-4.5638
TUBE1	5	0.016773	0.062615	0.580952	1940	4	-4.6374	0.85619	0.91243	1.0	16185	1	-4.6374
ASPA	5	0.016773	0.062615	0.580952	1941	4	-5.4651	0.56037	0.75258	0.996412	13596	1	-5.4651
TANK	7	0.01684	0.062825	0.582601	1942	5	-4.1215	0.33413	0.56319	0.982994	10318	2	-4.1215
NSDHL	5	0.017004	0.063348	0.583115	1943	4	-3.997	0.030247	0.10568	0.865379	2198	1	-3.997
SAT2	5	0.017004	0.063348	0.583115	1945	3	-1.9554	0.16564	0.37146	0.944398	7082	2	-1.9554
DENND5B	5	0.017004	0.063348	0.583115	1944	4	-4.6207	0.90607	0.93104	1.0	16470	1	-4.6207
MICA	5	0.017026	0.063415	0.583115	1946	5	-6.3605	0.98297	0.98326	1.0	17360	0	-6.3605
CDS2	5	0.01711	0.063706	0.583115	1948	4	-4.7953	0.4251	0.65125	0.98688	11863	1	-4.7953
SHOC2	5	0.01711	0.063706	0.583115	1947	4	-4.4219	0.38524	0.61338	0.98688	11170	1	-4.4219
MRO	5	0.01715	0.06384	0.583115	1950	5	-5.493	0.98285	0.98314	1.0	17359	0	-5.493
CRYBB3	5	0.01715	0.06384	0.583115	1949	5	-7.5552	0.98285	0.98314	1.0	17358	0	-7.5552
ALG10	3	0.017209	0.064044	0.583115	1951	2	-3.9707	0.76143	0.86633	1.0	15457	1	-3.9707
CNGB3	5	0.017236	0.064121	0.583115	1952	5	-6.1427	0.98276	0.98305	1.0	17357	0	-6.1427
BTRC	5	0.017288	0.064298	0.583115	1953	4	-5.8433	0.16873	0.37665	0.945787	7168	1	-5.8433
ATP6V1E1	5	0.017288	0.064298	0.583115	1954	4	-3.0348	0.05721	0.16734	0.907079	3322	1	-3.0348
TTC39C	9	0.017305	0.064342	0.583115	1955	5	-2.4107	0.44884	0.67334	0.98807	12271	4	-2.4107
MTHFD1L	5	0.01731	0.064361	0.583115	1956	5	-5.0917	0.98269	0.98298	1.0	17356	0	-5.0917
VPS29	5	0.017396	0.064673	0.583115	1960	4	-3.6781	0.81582	0.90049	1.0	15984	1	-3.6781
SNRNP40	5	0.017396	0.064673	0.583115	1961	3	-3.6453	0.78589	0.8817	1.0	15687	2	-3.6453
SPTY2D1	5	0.017396	0.064673	0.583115	1958	4	-4.5865	0.87762	0.91976	1.0	16302	1	-4.5865
FH	5	0.017396	0.064673	0.583115	1959	4	-3.392	0.11924	0.2901	0.935063	5574	1	-3.392
NDUFB3	5	0.017396	0.064673	0.583115	1957	3	-0.36493	0.030193	0.10553	0.865379	2196	2	-0.36493
LANCL2	5	0.017399	0.064683	0.583115	1962	5	-6.5046	0.9826	0.98289	1.0	17355	0	-6.5046
NT5C3A	5	0.017437	0.064795	0.583115	1963	4	-2.8164	0.33138	0.56042	0.982077	10274	1	-2.8164
TEKT3	5	0.017477	0.064924	0.583115	1964	5	-6.5716	0.98252	0.98282	1.0	17354	0	-6.5716
MAP3K2	5	0.017574	0.065234	0.583115	1965	5	-5.9412	0.98243	0.98272	1.0	17352	0	-5.9412
YKT6	5	0.017575	0.065236	0.583115	1967	3	-2.4107	0.059837	0.17291	0.913092	3409	2	-2.4107
DCTN1	5	0.017575	0.065236	0.583115	1966	2	3.4123	0.40672	0.63391	0.98688	11547	3	3.4123
EIF3D	5	0.017575	0.065236	0.583115	1969	2	1.0988	0.0494	0.15042	0.89666	3019	3	1.0988
WDR82	5	0.017575	0.065236	0.583115	1968	4	-2.8164	0.45531	0.67926	0.988258	12373	1	-2.8164
FSIP2	5	0.017601	0.065326	0.583115	1970	4	-5.6335	0.81847	0.90124	1.0	16003	1	-5.6335
CSN2	5	0.017601	0.065326	0.583115	1973	4	-4.5157	0.96613	0.96699	1.0	17072	1	-4.5157
TMEM138	5	0.017601	0.065326	0.583115	1971	4	-5.6501	0.50734	0.725	0.993329	13142	1	-5.6501
RLIM	5	0.017601	0.065326	0.583115	1972	4	-5.6335	0.71842	0.84051	1.0	15071	1	-5.6335
MED27	8	0.017634	0.065421	0.583115	1974	5	-4.1015	0.001681	0.0072766	0.490154	267	3	-4.1015
IFT81	5	0.017678	0.065568	0.583115	1995	3	-1.2863	0.19525	0.4171	0.955904	7852	2	-1.2863
DENND6A	5	0.017678	0.065568	0.583115	2020	1	4.2321	0.11609	0.28423	0.935063	5472	4	4.2321
TDG	5	0.017678	0.065568	0.583115	2006	4	-5.7691	0.54165	0.74271	0.995464	13435	1	-5.7691
EVI2B	5	0.017678	0.065568	0.583115	1975	3	-1.2863	0.54054	0.74212	0.995229	13428	2	-1.2863
NPAT	5	0.017678	0.065568	0.583115	1986	3	-1.2863	0.38025	0.60855	0.98688	11088	2	-1.2863
PHF20	5	0.017678	0.065568	0.583115	1987	3	-1.2863	0.048078	0.14745	0.89666	2959	2	-1.2863
C3orf14	5	0.017678	0.065568	0.583115	2017	3	-1.2863	0.6764	0.81633	1.0	14647	2	-1.2863
ZNF175	5	0.017678	0.065568	0.583115	2016	3	-1.2863	0.097274	0.24858	0.928117	4820	2	-1.2863
CABP4	5	0.017678	0.065568	0.583115	1993	2	-1.2863	0.5968	0.77213	0.999508	13910	2	-1.2863
FAM60A	5	0.017678	0.065568	0.583115	2021	2	5.9034	0.048689	0.14885	0.89666	2988	3	5.9034
MRPL43	5	0.017678	0.065568	0.583115	2000	1	7.0101	0.0022083	0.0093999	0.541406	312	4	7.0101
ZNF343	5	0.017678	0.065568	0.583115	2005	2	4.5189	0.085009	0.22468	0.9253	4369	3	4.5189
HS3ST4	5	0.017678	0.065568	0.583115	2001	1	3.9638	0.14014	0.32776	0.94056	6265	4	3.9638
PCDHA4	5	0.017678	0.065568	0.583115	1984	3	-1.2863	0.13991	0.32735	0.94056	6259	2	-1.2863
NRD1	5	0.017678	0.065568	0.583115	1990	3	-1.2863	0.0093889	0.036832	0.78259	845	2	-1.2863
UNC119B	5	0.017678	0.065568	0.583115	2015	4	-5.7538	0.68795	0.82291	1.0	14768	1	-5.7538
PCID2	5	0.017678	0.065568	0.583115	1982	3	-1.2863	0.087829	0.23022	0.925322	4477	2	-1.2863
C2orf44	5	0.017678	0.065568	0.583115	2002	2	-1.2863	0.3234	0.55244	0.980695	10143	2	-1.2863
RAB11FIP1	5	0.017678	0.065568	0.583115	2007	4	-5.2528	0.97514	0.97568	1.0	17261	0	-5.2528
PNKP	5	0.017678	0.065568	0.583115	2004	2	4.9234	0.15242	0.34908	0.94056	6676	3	4.9234
GNPAT	5	0.017678	0.065568	0.583115	2025	3	-1.2863	0.18374	0.40117	0.954421	7563	2	-1.2863
MRPL3	5	0.017678	0.065568	0.583115	1980	1	6.1858	0.019313	0.07111	0.832504	1520	4	6.1858
FANCM	5	0.017678	0.065568	0.583115	1976	3	-1.2863	0.080018	0.2147	0.92492	4170	2	-1.2863
CENPA	5	0.017678	0.065568	0.583115	2009	1	6.9877	0.0014973	0.0065053	0.478074	243	4	6.9877
PSIP1	5	0.017678	0.065568	0.583115	1994	3	-1.2863	0.27692	0.50464	0.97035	9360	2	-1.2863
[truncated: 16,010 more rows]
