# Supplementary material for: Genome-scale identification of cellular pathways required for cell surface recognition
Source: Genome Res. 2018 Sep;28(9):1372–82. doi: 10.1101/gr.231183.117 (PMC6120632; doi:10.1101/gr.231183.117)
Supplement: Supplemental Material [file supp_gr.231183.117_Supplemental_DataS1.zip › Supplementary Data1/Day9_HEK_293_E_BRIC5.gene_summary.txt]

id	num	neg|score	neg|p-value	neg|fdr	neg|rank	neg|goodsgrna	neg|lfc	pos|score	pos|p-value	pos|fdr	pos|rank	pos|goodsgrna	pos|lfc
TOP1	5	6.7835e-08	1.9242e-06	0.020792	1	5	-2.9403	1.0	1.0	1.0	18009	0	-2.9403
TOP2A	5	2.5145e-07	3.5736e-06	0.020792	2	5	-3.3905	1.0	1.0	1.0	18008	0	-3.3905
ARFRP1	12	2.6941e-07	3.5736e-06	0.020792	3	11	-3.9573	0.77625	0.87383	1.0	15572	1	-3.9573
PTPN22	5	5.8335e-07	5.2229e-06	0.020792	4	5	-4.3699	1.0	1.0	1.0	18007	0	-4.3699
PSMD11	5	7.0715e-07	5.7727e-06	0.020792	5	5	-3.126	0.97593	0.9761	1.0	17443	0	-3.126
UBE2I	5	1.3415e-06	1.0171e-05	0.022552	6	5	-2.8018	0.97593	0.9761	1.0	17363	0	-2.8018
PSMB5	10	1.4304e-06	1.0721e-05	0.022552	7	9	-2.0868	0.70086	0.82332	1.0	14711	1	-2.0868
NMNAT1	5	1.6344e-06	1.127e-05	0.022552	8	4	-2.8727	0.010511	0.040852	0.829132	872	1	-2.8727
RUVBL2	5	1.7145e-06	1.127e-05	0.022552	9	5	-3.2904	1.0	1.0	1.0	18006	0	-3.2904
NIFK	5	2.101e-06	1.292e-05	0.022952	10	5	-3.614	1.0	1.0	1.0	18005	0	-3.614
PDE4DIP	22	2.2325e-06	1.4019e-05	0.022952	11	15	-3.2007	0.0020892	0.009026	0.681491	237	7	-3.2007
HNRNPH1	5	3.0695e-06	1.6768e-05	0.024752	12	5	-4.6579	1.0	1.0	1.0	18004	0	-4.6579
SAE1	6	3.7983e-06	1.9242e-05	0.024752	13	6	-4.2975	1.0	1.0	1.0	18003	0	-4.2975
ERGIC2	5	3.9282e-06	2.0067e-05	0.024752	14	5	-3.2904	0.99998	0.99998	1.0	17993	0	-3.2904
RPL14	5	4.2578e-06	2.0617e-05	0.024752	15	4	-2.7272	0.89805	0.91896	1.0	16294	1	-2.7272
AKR1B15	5	5.1144e-06	2.4465e-05	0.027537	16	5	-4.3699	0.99999	1.0	1.0	18002	0	-4.3699
PNPT1	5	6.81e-06	3.3811e-05	0.031931	17	5	-3.3905	0.99999	0.99999	1.0	18000	0	-3.3905
BNIP1	5	6.81e-06	3.3811e-05	0.031931	18	4	-3.3413	0.95825	0.95893	1.0	16920	1	-3.3413
TXN	7	7.1803e-06	3.4361e-05	0.031931	19	5	-2.7272	0.17876	0.38203	0.944646	7280	2	-2.7272
TCEB1	3	7.3794e-06	3.5461e-05	0.031931	20	3	-3.2904	0.99999	0.99999	1.0	18001	0	-3.2904
KIF23	5	7.7856e-06	3.821e-05	0.032768	21	5	-3.3413	0.97593	0.9761	1.0	17310	0	-3.3413
KIF2A	5	9.8153e-06	4.7556e-05	0.038929	22	4	-2.8727	0.66124	0.79813	1.0	14276	1	-2.8727
PLK4	5	1.1381e-05	5.9651e-05	0.045506	23	5	-3.5287	0.97593	0.9761	1.0	17357	0	-3.5287
DEXI	5	1.1821e-05	6.0751e-05	0.045506	24	5	-4.3942	0.99999	0.99999	1.0	17999	0	-4.3942
PPP1R8	15	1.2516e-05	6.5149e-05	0.045506	25	12	-4.0098	0.0017725	0.0077412	0.665413	208	3	-4.0098
CHAF1B	5	1.2556e-05	6.5699e-05	0.045506	26	4	-3.9779	0.48388	0.69171	0.986995	12621	1	-3.9779
MUC1	11	1.3554e-05	7.2296e-05	0.04756	27	9	-2.5654	0.97764	0.97779	1.0	17474	2	-2.5654
ATP6V1A	5	1.3868e-05	7.3945e-05	0.04756	28	5	-3.0049	0.99999	0.99999	1.0	17998	0	-3.0049
ERCC3	5	1.5426e-05	8.2742e-05	0.04967	29	4	-3.572	0.34707	0.56913	0.977473	10479	1	-3.572
XPO1	5	1.5426e-05	8.2742e-05	0.04967	30	5	-3.9121	0.97593	0.9761	1.0	17338	0	-3.9121
NAPG	5	1.7178e-05	9.1538e-05	0.051516	32	5	-2.9403	0.99998	0.99999	1.0	17996	0	-2.9403
FPGS	5	1.7178e-05	9.1538e-05	0.051516	31	5	-2.6486	0.99998	0.99999	1.0	17997	0	-2.6486
CPSF2	5	1.811e-05	9.7036e-05	0.052955	33	4	-2.6486	0.51886	0.71184	0.991722	12926	1	-2.6486
HNRNPL	5	1.9826e-05	0.00010473	0.055475	34	5	-3.9779	0.99998	0.99998	1.0	17995	0	-3.9779
ZNF780B	5	2.1479e-05	0.00011408	0.058233	35	5	-4.8281	0.99998	0.99998	1.0	17994	0	-4.8281
ATP6V0C	5	2.2912e-05	0.00011848	0.058233	36	4	-2.1743	0.1507	0.34529	0.939625	6597	1	-2.1743
RPL23	5	2.341e-05	0.00012068	0.058233	37	3	-0.43442	0.00388	0.016229	0.76128	383	2	-0.43442
POLR2H	9	2.3909e-05	0.00012288	0.058233	38	7	-2.0574	0.99669	0.99674	1.0	17833	1	-2.0574
SMC4	5	2.6524e-05	0.00013112	0.06052	39	5	-4.4648	0.99997	0.99998	1.0	17992	0	-4.4648
USP39	5	2.7479e-05	0.00013442	0.06052	40	4	-2.383	0.057316	0.16287	0.909106	3222	1	-2.383
IPO11	5	2.9818e-05	0.00014652	0.06306	41	5	-4.1872	0.99993	0.99994	1.0	17988	0	-4.1872
CDC7	5	3.0011e-05	0.00014707	0.06306	42	5	-2.6486	0.97593	0.9761	1.0	17322	0	-2.6486
CHMP6	5	3.222e-05	0.00015861	0.06541	43	5	-4.2148	0.99978	0.99978	1.0	17962	0	-4.2148
MYNN	5	3.355e-05	0.00016686	0.06541	44	5	-5.3961	0.99997	0.99997	1.0	17991	0	-5.3961
RPL24	3	3.3996e-05	0.00016906	0.06541	45	3	-3.6945	0.99997	0.99997	1.0	17990	0	-3.6945
PPIL2	5	3.4544e-05	0.00017071	0.06541	47	4	-3.9779	0.081461	0.21407	0.929894	4141	1	-3.9779
MARS	5	3.4544e-05	0.00017071	0.06541	46	4	-2.7272	0.049931	0.14665	0.898116	2937	1	-2.7272
SLC25A26	5	3.7252e-05	0.0001806	0.067688	48	5	-3.9779	0.99914	0.99915	1.0	17919	0	-3.9779
OGT	5	3.8578e-05	0.00018885	0.067688	49	5	-3.3905	0.97593	0.9761	1.0	17337	0	-3.3905
ATP5B	5	3.9425e-05	0.0001916	0.067688	50	5	-5.42	0.99996	0.99997	1.0	17989	0	-5.42
ERH	5	4.0374e-05	0.00019545	0.067688	52	4	-2.8018	0.043725	0.1325	0.888522	2685	1	-2.8018
RPL18	5	4.0374e-05	0.00019545	0.067688	51	4	-2.4771	0.65859	0.7965	1.0	14245	1	-2.4771
EIF4A1	4	4.1854e-05	0.00020094	0.068279	53	3	-3.0049	0.035651	0.11381	0.867727	2361	1	-3.0049
MEPCE	10	4.5638e-05	0.00022129	0.073799	54	8	-4.7759	0.64856	0.79014	1.0	14151	2	-4.7759
ACBD7	5	4.7512e-05	0.00022953	0.073815	55	4	-3.3905	0.86467	0.90411	1.0	16044	1	-3.3905
ORC1	5	4.7512e-05	0.00022953	0.073815	56	4	-3.3413	0.76608	0.86675	1.0	15446	1	-3.3413
PPAT	5	5.5633e-05	0.00027132	0.085101	57	4	-3.2377	0.00157	0.0068929	0.665413	185	1	-3.2377
FGFR1OP2	9	5.6128e-05	0.00027462	0.085101	58	8	-4.51	0.99532	0.99538	1.0	17795	1	-4.51
GNB2L1	5	5.8188e-05	0.00028616	0.085101	60	5	-3.126	0.97593	0.9761	1.0	17429	0	-3.126
UTP6	5	5.8188e-05	0.00028616	0.085101	59	5	-2.5654	0.99794	0.99796	1.0	17873	0	-2.5654
RRM1	5	6.04e-05	0.00029771	0.085101	61	4	-2.0574	0.19084	0.39663	0.950664	7513	1	-2.0574
ACTR2	5	6.04e-05	0.00029771	0.085101	63	4	-2.4771	0.43939	0.66208	0.983435	12122	1	-2.4771
PRPF31	5	6.04e-05	0.00029771	0.085101	62	5	-2.0574	0.97593	0.9761	1.0	17410	0	-2.0574
NRBP1	5	6.9634e-05	0.00034279	0.093684	64	5	-3.7331	0.994	0.99407	1.0	17769	0	-3.7331
GFM2	5	6.9634e-05	0.00034279	0.093684	65	4	-3.0049	0.16802	0.36902	0.942501	7051	1	-3.0049
PSMD2	5	6.9752e-05	0.00034334	0.093684	66	5	-2.8727	0.97593	0.9761	1.0	17377	0	-2.8727
HEATR1	5	7.1656e-05	0.00035268	0.094798	67	5	-3.2904	0.97593	0.9761	1.0	17415	0	-3.2904
NDUFB9	5	7.4488e-05	0.00037028	0.098063	68	5	-4.2684	0.99993	0.99993	1.0	17987	0	-4.2684
C2orf76	5	7.698e-05	0.00038347	0.100086	69	5	-5.384	0.99992	0.99993	1.0	17986	0	-5.384
ACTR6	5	7.8989e-05	0.00039612	0.10179	70	5	-3.9454	0.99992	0.99993	1.0	17985	0	-3.9454
ATL2	5	8.1055e-05	0.00040216	0.10179	71	5	-2.8727	0.99992	0.99992	1.0	17984	0	-2.8727
SKAP2	5	8.3649e-05	0.00041261	0.10179	72	5	-3.1638	0.97981	0.9799	1.0	17508	0	-3.1638
WDR77	5	8.3649e-05	0.00041261	0.10179	73	4	-3.9121	0.96599	0.9665	1.0	17072	0	-3.9121
DDX56	5	8.908e-05	0.00043955	0.102441	74	5	-2.8727	0.97593	0.9761	1.0	17372	0	-2.8727
TRAPPC3	6	9.3496e-05	0.00046154	0.102441	75	5	-2.7607	0.051985	0.1512	0.898796	3028	1	-2.7607
SAMM50	5	9.4844e-05	0.00046594	0.102441	76	5	-4.2684	0.99991	0.99991	1.0	17983	0	-4.2684
ZC2HC1A	5	9.4844e-05	0.00046594	0.102441	77	5	-5.3346	0.99991	0.99991	1.0	17982	0	-5.3346
RTCB	5	9.5293e-05	0.00046924	0.102441	80	4	-4.1591	0.89431	0.91713	1.0	16263	1	-4.1591
KARS	5	9.5293e-05	0.00046924	0.102441	78	5	-4.5752	0.9996	0.99961	1.0	17948	0	-4.5752
TPK1	5	9.5293e-05	0.00046924	0.102441	79	4	-2.9403	0.95787	0.95857	1.0	16914	1	-2.9403
RSL1D1	5	9.7082e-05	0.00047858	0.102441	81	5	-4.3699	0.9999	0.99991	1.0	17981	0	-4.3699
U2AF2	5	9.9276e-05	0.00049068	0.102441	82	3	-3.3905	0.067889	0.18554	0.918128	3636	2	-3.3905
NUP43	5	9.9276e-05	0.00049068	0.102441	83	5	-3.572	0.99888	0.99888	1.0	17903	0	-3.572
EIF3A	5	9.9276e-05	0.00049068	0.102441	85	4	-2.8018	0.51021	0.70681	0.99062	12848	1	-2.8018
RARS2	5	9.9276e-05	0.00049068	0.102441	84	5	-3.572	0.99672	0.99677	1.0	17834	0	-3.572
C2orf49	5	9.9448e-05	0.00049178	0.102441	86	5	-5.6793	0.9999	0.99991	1.0	17980	0	-5.6793
DUT	7	0.00010082	0.00049728	0.102441	87	6	-2.1743	0.97285	0.97308	1.0	17278	1	-2.1743
ATP6V1B2	5	0.00010173	0.00050057	0.102441	88	4	-3.0667	0.059469	0.16758	0.910403	3315	1	-3.0667
RHOQ	4	0.00010508	0.00052037	0.105295	89	3	-2.7327	0.7241	0.83858	1.0	14975	1	-2.7327
METTL23	8	0.00011024	0.00053906	0.107866	90	6	-4.4363	0.6951	0.81956	1.0	14647	2	-4.4363
GNL3L	5	0.00011512	0.00056435	0.108226	92	4	-2.1743	0.86072	0.90253	1.0	16021	1	-2.1743
GALNT13	5	0.00011512	0.00056435	0.108226	91	4	-4.2684	0.067941	0.18565	0.918128	3640	1	-4.2684
WDR3	5	0.00011547	0.0005649	0.108226	93	4	-2.6486	0.54128	0.725	0.993462	13133	1	-2.6486
MRPS9	5	0.00011547	0.0005649	0.108226	94	3	-2.383	0.76756	0.86776	1.0	15458	2	-2.383
ATP5J2	7	0.00011845	0.00058304	0.110526	95	6	-3.7707	0.99297	0.99306	1.0	17748	0	-3.7707
IFNGR1	5	0.00012429	0.00060393	0.113294	96	5	-4.7169	0.99988	0.99989	1.0	17979	0	-4.7169
RPL8	5	0.00012808	0.00062345	0.114569	97	4	-4.0409	0.0057469	0.023371	0.802122	524	1	-4.0409
SRCAP	5	0.00012808	0.00062345	0.114569	98	5	-4.0098	0.98435	0.98445	1.0	17605	0	-4.0098
SLC25A3	5	0.00013512	0.00065121	0.117331	99	5	-2.4771	0.97593	0.9761	1.0	17320	0	-2.4771
CCDC152	5	0.00014152	0.00068255	0.117331	100	5	-4.6579	0.99986	0.99987	1.0	17977	0	-4.6579
APOBEC4	5	0.00014152	0.00068255	0.117331	101	5	-5.3093	0.99986	0.99987	1.0	17978	0	-5.3093
TUBG1	5	0.00014522	0.00070014	0.117331	104	4	-2.8018	0.022261	0.080339	0.829132	1727	1	-2.8018
SMG6	5	0.00014522	0.00070014	0.117331	102	4	-2.8018	0.32137	0.54237	0.976862	9989	1	-2.8018
ISY1	5	0.00014522	0.00070014	0.117331	103	3	-2.8018	0.023397	0.083945	0.829132	1819	2	-2.8018
EIF4E	4	0.00014865	0.00071554	0.117331	105	4	-1.6181	0.94928	0.95094	1.0	16800	0	-1.6181
MRPL48	5	0.00014964	0.00071994	0.117331	106	4	-3.4841	0.16411	0.3643	0.942215	6957	1	-3.4841
PSMB3	5	0.00015139	0.00072763	0.117331	111	5	-2.4771	0.97593	0.9761	1.0	17394	0	-2.4771
KIAA1429	5	0.00015139	0.00072763	0.117331	108	4	-3.0049	0.97193	0.9722	1.0	17250	0	-3.0049
WDR25	5	0.00015139	0.00072763	0.117331	110	4	-2.8727	0.45955	0.67794	0.984368	12398	1	-2.8727
IPCEF1	5	0.00015139	0.00072763	0.117331	109	4	-2.7272	0.84781	0.89748	1.0	15952	1	-2.7272
ATP6V1E1	5	0.00015139	0.00072763	0.117331	107	5	-3.6548	0.99949	0.99948	1.0	17936	0	-3.6548
DHX9	5	0.00015619	0.00075622	0.117331	116	5	-2.9403	0.99984	0.99985	1.0	17975	0	-2.9403
SRBD1	5	0.00015619	0.00075622	0.117331	114	5	-3.6945	0.99984	0.99985	1.0	17976	0	-3.6945
ARIH1	5	0.00015619	0.00075622	0.117331	115	5	-3.6548	0.99984	0.99985	1.0	17973	0	-3.6548
PCID2	5	0.00015619	0.00075622	0.117331	113	5	-4.9479	0.99984	0.99985	1.0	17972	0	-4.9479
PSMC4	5	0.00015619	0.00075622	0.117331	112	5	-4.5963	0.99984	0.99985	1.0	17974	0	-4.5963
UBE2M	5	0.00015731	0.00076227	0.117331	117	4	-4.4876	0.27047	0.48765	0.970282	9051	1	-4.4876
TSEN15	6	0.00016346	0.00079416	0.120256	118	5	-4.405	0.96927	0.96962	1.0	17177	1	-4.405
QARS	5	0.00016493	0.00080075	0.120256	119	5	-4.9147	0.99984	0.99984	1.0	17971	0	-4.9147
SEH1L	5	0.00016516	0.0008013	0.120256	120	4	-3.0667	0.95933	0.95999	1.0	16937	1	-3.0667
FAM177A1	5	0.00016867	0.0008167	0.120865	121	5	-5.4666	0.99983	0.99983	1.0	17970	0	-5.4666
POLR2M	5	0.0001708	0.00082549	0.120865	123	5	-3.6945	0.99942	0.99942	1.0	17931	0	-3.6945
CCT5	5	0.0001708	0.00082549	0.120865	122	4	-3.1829	0.75995	0.86261	1.0	15384	1	-3.1829
ZNF83	5	0.00017369	0.00083979	0.121523	124	4	-4.2148	0.94031	0.94408	1.0	16680	1	-4.2148
DDX23	5	0.00017568	0.00085023	0.121523	125	5	-4.6975	0.99982	0.99983	1.0	17969	0	-4.6975
MATR3	5	0.00017568	0.00085023	0.121523	126	5	-5.1613	0.99982	0.99983	1.0	17968	0	-5.1613
FTSJ2	5	0.00018209	0.00087827	0.124542	127	5	-4.51	0.99899	0.99899	1.0	17913	0	-4.51
NMD3	5	0.00019157	0.00091731	0.125573	128	5	-2.4771	0.97593	0.9761	1.0	17331	0	-2.4771
DYNC1I2	5	0.00019157	0.00091731	0.125573	130	5	-1.9301	0.97593	0.9761	1.0	17351	0	-1.9301
KDSR	5	0.00019157	0.00091731	0.125573	129	4	-2.2824	0.96518	0.96572	1.0	17052	0	-2.2824
POLR3G	5	0.00019157	0.00091731	0.125573	131	4	-3.7331	0.69585	0.82004	1.0	14661	1	-3.7331
ZFAND6	6	0.00019316	0.0009261	0.125573	132	6	-6.2112	0.99981	0.99982	1.0	17967	0	-6.2112
FNDC7	5	0.00019552	0.00093435	0.125573	133	5	-4.8978	0.9998	0.99981	1.0	17966	0	-4.8978
DNTTIP2	5	0.00019552	0.00093435	0.125573	134	5	-5.1754	0.9998	0.99981	1.0	17965	0	-5.1754
BIRC2	5	0.00019945	0.00095524	0.127429	135	5	-5.2304	0.9998	0.99981	1.0	17964	0	-5.2304
NOP58	5	0.00020994	0.0010003	0.132462	136	4	-3.126	0.00019291	0.00089092	0.250696	64	1	-3.126
POLR2F	5	0.00021326	0.0010163	0.133591	137	5	-3.7707	0.99979	0.99979	1.0	17963	0	-3.7707
CCDC59	5	0.00021959	0.0010498	0.134079	140	5	-3.8432	0.99967	0.99968	1.0	17954	0	-3.8432
GEMIN8	5	0.00021959	0.0010498	0.134079	138	4	-3.9779	0.90722	0.92374	1.0	16356	1	-3.9779
DMAP1	5	0.00021959	0.0010498	0.134079	139	4	-4.6579	0.93214	0.93849	1.0	16581	1	-4.6579
NDUFS5	5	0.00022229	0.0010646	0.134079	143	4	-3.3413	0.17952	0.38296	0.944646	7298	1	-3.3413
DDX51	5	0.00022229	0.0010646	0.134079	141	4	-3.5287	0.88187	0.91138	1.0	16159	1	-3.5287
GRAMD3	5	0.00022229	0.0010646	0.134079	142	4	-3.6945	0.082079	0.21532	0.929894	4169	1	-3.6945
OSTF1	5	0.00022971	0.0010927	0.136654	144	5	-4.4181	0.99977	0.99978	1.0	17961	0	-4.4181
QTRTD1	5	0.00023452	0.0011125	0.13817	145	5	-5.7375	0.99977	0.99977	1.0	17960	0	-5.7375
CCT2	5	0.00024692	0.0011763	0.14509	146	3	-0.43442	0.0055274	0.022526	0.786889	515	2	-0.43442
PRMT5	5	0.00024985	0.0011916	0.145269	147	4	-4.6171	0.025505	0.089319	0.837345	1921	1	-4.6171
RAP1B	9	0.00025264	0.0012026	0.145269	148	8	-3.2377	0.99794	0.99796	1.0	17875	0	-3.2377
PSMB4	5	0.0002568	0.001218	0.145269	150	4	-2.2824	0.059102	0.16679	0.910342	3296	1	-2.2824
SNRPD3	5	0.0002568	0.001218	0.145269	151	5	-2.2824	0.97593	0.9761	1.0	17433	0	-2.2824
TWISTNB	5	0.0002568	0.001218	0.145269	149	5	-2.2824	0.97593	0.9761	1.0	17347	0	-2.2824
HEPN1	5	0.00026038	0.0012312	0.145877	152	5	-4.8634	0.99967	0.99969	1.0	17955	0	-4.8634
ZNF568	10	0.00026487	0.001251	0.147253	153	7	-3.3159	0.79623	0.88015	1.0	15665	2	-3.3159
PET112	5	0.00027196	0.0012884	0.149697	154	5	-4.2148	0.99854	0.99854	1.0	17892	0	-4.2148
CTAGE1	5	0.00027196	0.0012884	0.149697	155	4	-3.9121	0.74494	0.85248	1.0	15209	1	-3.9121
TFAM	6	0.00027442	0.0012989	0.149943	156	5	-4.7011	0.76765	0.86783	1.0	15459	1	-4.7011
EGF	5	0.00027589	0.0013093	0.150186	157	5	-5.8206	0.99972	0.99973	1.0	17959	0	-5.8206
DPY30	4	0.00028506	0.0013527	0.154186	158	4	-4.5527	0.99971	0.99973	1.0	17958	0	-4.5527
MED30	5	0.00029206	0.0013835	0.155724	160	4	-3.2377	0.81337	0.88553	1.0	15743	1	-3.2377
KCMF1	5	0.00029206	0.0013835	0.155724	159	3	-2.5654	0.066303	0.18224	0.916077	3579	2	-2.5654
CIAPIN1	5	0.00030163	0.0014231	0.159185	161	5	-5.8647	0.9997	0.99971	1.0	17957	0	-5.8647
PSMB2	5	0.00031437	0.0014918	0.165382	162	5	-4.6975	0.99969	0.9997	1.0	17956	0	-4.6975
TCERG1	5	0.00032011	0.0015226	0.165382	163	4	-3.8432	0.285	0.50363	0.975118	9300	1	-3.8432
WRB	5	0.00032011	0.0015226	0.165382	164	4	-4.736	0.60515	0.76333	1.0	13735	1	-4.736
UROD	5	0.00032011	0.0015226	0.165382	165	4	-4.0098	0.87281	0.90746	1.0	16093	1	-4.0098
EFTUD2	5	0.00032365	0.0015336	0.165382	166	3	-3.0049	0.028178	0.095918	0.844186	2044	2	-3.0049
POLD3	5	0.00032365	0.0015336	0.165382	167	5	-3.8432	0.9972	0.99721	1.0	17844	0	-3.8432
TAF1B	5	0.00033281	0.001577	0.169054	168	4	-4.736	0.79156	0.87872	1.0	15647	1	-4.736
GMNC	5	0.0003387	0.001604	0.169711	169	5	-6.1624	0.99966	0.99968	1.0	17952	0	-6.1624
ST3GAL6	5	0.0003387	0.001604	0.169711	170	5	-5.4317	0.99966	0.99968	1.0	17953	0	-5.4317
OMD	5	0.00034455	0.0016326	0.169711	171	5	-5.1035	0.99966	0.99967	1.0	17951	0	-5.1035
BARD1	5	0.00034613	0.0016397	0.169711	173	5	-5.0278	0.99811	0.99812	1.0	17880	0	-5.0278
NIT2	5	0.00034613	0.0016397	0.169711	172	5	-4.7736	0.99946	0.99946	1.0	17934	0	-4.7736
SLC6A4	5	0.00034613	0.0016397	0.169711	174	5	-5.0278	0.99787	0.99788	1.0	17867	0	-5.0278
NAA50	5	0.0003536	0.0016661	0.170483	175	3	-3.126	0.051009	0.14909	0.898675	2984	2	-3.126
POLR3B	5	0.0003536	0.0016661	0.170483	176	3	-2.383	0.00061753	0.0028036	0.442856	114	2	-2.383
IMMT	5	0.00035983	0.0016941	0.172372	177	5	-4.4876	0.99929	0.99929	1.0	17927	0	-4.4876
ECSIT	12	0.00037354	0.0017502	0.172377	178	6	-2.6495	0.047758	0.14171	0.897163	2841	5	-2.6495
SLC35D2	5	0.00037912	0.0017777	0.172377	183	2	2.5609	0.32635	0.54758	0.976862	10087	3	2.5609
NPHP3	5	0.00037912	0.0017777	0.172377	182	5	-3.126	0.99515	0.99523	1.0	17792	0	-3.126
B3GALNT1	5	0.00037912	0.0017777	0.172377	180	3	-3.126	0.40005	0.62311	0.982902	11406	2	-3.126
CTHRC1	5	0.00037912	0.0017777	0.172377	179	3	-2.9403	0.4343	0.65715	0.983163	12029	2	-2.9403
RBM39	5	0.00037912	0.0017777	0.172377	181	4	-2.0574	0.75026	0.85606	1.0	15270	1	-2.0574
PTP4A1	5	0.00038395	0.0017981	0.172377	184	5	-5.2032	0.99962	0.99963	1.0	17950	0	-5.2032
LSM7	5	0.00038574	0.0018036	0.172377	186	5	-4.2148	0.99806	0.99807	1.0	17879	0	-4.2148
AASDHPPT	5	0.00038574	0.0018036	0.172377	185	4	-4.1304	0.4653	0.68117	0.985419	12447	1	-4.1304
RRP15	5	0.0003864	0.0018091	0.172377	189	5	-3.9121	0.99951	0.99951	1.0	17939	0	-3.9121
RPLP0	5	0.0003864	0.0018091	0.172377	187	4	-3.6548	0.81761	0.8869	1.0	15768	1	-3.6548
ZBTB41	5	0.0003864	0.0018091	0.172377	188	4	-3.8432	0.93557	0.94078	1.0	16625	1	-3.8432
NCL	5	0.00039608	0.0018437	0.174752	190	5	-4.3942	0.9996	0.99961	1.0	17949	0	-4.3942
TCP1	5	0.00039968	0.0018591	0.175289	191	4	-4.0098	0.96697	0.96745	1.0	17112	0	-4.0098
CDK8	5	0.0004095	0.0019036	0.178553	192	5	-5.9327	0.99959	0.9996	1.0	17947	0	-5.9327
MAP4K3	5	0.00042343	0.0019558	0.180443	193	5	-5.9244	0.99958	0.99959	1.0	17946	0	-5.9244
GEMIN6	5	0.00042675	0.0019718	0.180443	194	4	-3.6945	0.33277	0.55421	0.976862	10199	1	-3.6945
SCAF11	5	0.00042926	0.0019839	0.180443	196	4	-4.5321	0.71944	0.83547	1.0	14918	1	-4.5321
TEFM	5	0.00042926	0.0019839	0.180443	195	5	-4.3699	0.992	0.99209	1.0	17734	0	-4.3699
MRPL37	5	0.00042926	0.0019839	0.180443	197	4	-4.2684	0.9139	0.92737	1.0	16418	1	-4.2684
FAM46D	5	0.00042937	0.0019839	0.180443	198	5	-5.8116	0.99957	0.99958	1.0	17945	0	-5.8116
RBMS3	5	0.00043605	0.0020158	0.182422	199	5	-6.0972	0.99956	0.99958	1.0	17944	0	-6.0972
ISG20L2	5	0.00044338	0.0020504	0.184629	200	5	-4.792	0.99956	0.99957	1.0	17943	0	-4.792
MINOS1	3	0.00045701	0.0020993	0.186875	201	3	-3.9121	0.99954	0.99955	1.0	17942	0	-3.9121
ARPP19	5	0.00045794	0.0021043	0.186875	202	5	-5.0586	0.99095	0.99101	1.0	17714	0	-5.0586
BANF1	4	0.00045836	0.0021065	0.186875	203	3	-2.3287	0.67039	0.80382	1.0	14390	1	-2.3287
MRPS31	5	0.00046361	0.0021301	0.188046	204	5	-5.0278	0.99954	0.99954	1.0	17941	0	-5.0278
NARS	5	0.00047267	0.0021648	0.188717	205	5	-2.1743	0.97593	0.9761	1.0	17391	0	-2.1743
NUF2	5	0.00047267	0.0021648	0.188717	206	4	-2.1743	0.78571	0.877	1.0	15624	1	-2.1743
ANGPTL3	5	0.00047386	0.0021692	0.188717	207	4	-3.7707	0.75464	0.85901	1.0	15326	1	-3.7707
SNRPG	1	0.00049058	0.0022412	0.194045	208	1	-2.9403	0.99951	0.99951	1.0	17940	0	-2.9403
TEX35	7	0.00049381	0.0022555	0.194348	209	6	-4.9314	0.99156	0.99164	1.0	17723	0	-4.9314
ITGB3BP	6	0.0005021	0.0022934	0.196595	210	5	-3.2621	0.98346	0.98355	1.0	17587	0	-3.2621
ARNT	5	0.00050728	0.0023143	0.196595	211	5	-5.4434	0.99949	0.9995	1.0	17938	0	-5.4434
CDS2	5	0.00050728	0.0023143	0.196595	212	5	-5.6594	0.99949	0.9995	1.0	17937	0	-5.6594
GUK1	5	0.00052016	0.0023621	0.198455	213	3	-2.4771	0.057	0.16218	0.908789	3213	1	-2.4771
EEF1E1	5	0.00052431	0.0023803	0.198455	214	5	-5.2169	0.99835	0.99837	1.0	17887	0	-5.2169
PMF1	5	0.00052431	0.0023803	0.198455	215	5	-3.572	0.992	0.99209	1.0	17733	0	-3.572
CAPZB	5	0.00052431	0.0023803	0.198455	216	4	-4.7549	0.40321	0.62626	0.982902	11466	1	-4.7549
KLRF2	5	0.0005292	0.0024012	0.199275	217	5	-6.1904	0.99947	0.99947	1.0	17935	0	-6.1904
ACAT1	5	0.00054123	0.0024457	0.201487	218	4	-3.6548	0.507	0.705	0.990524	12816	1	-3.6548
TAF1D	5	0.00055762	0.0025089	0.201487	219	5	-4.736	0.99944	0.99944	1.0	17933	0	-4.736
TANGO6	5	0.00056003	0.0025172	0.201487	220	4	-5.1327	0.52783	0.71701	0.992635	13008	1	-5.1327
DNLZ	5	0.00056171	0.0025232	0.201487	222	3	-2.7272	0.83766	0.89374	1.0	15896	1	-2.7272
POP5	5	0.00056171	0.0025232	0.201487	221	2	5.4909	0.0017465	0.0076389	0.665413	203	3	5.4909
UBA52	5	0.00056549	0.0025397	0.201487	226	5	-2.5654	0.97593	0.9761	1.0	17437	0	-2.5654
EIF1	5	0.00056549	0.0025397	0.201487	227	3	-3.3905	0.0019133	0.0083069	0.665413	224	2	-3.3905
PSMC3	5	0.00056549	0.0025397	0.201487	223	3	-3.126	0.074021	0.19869	0.926503	3859	2	-3.126
WDR43	5	0.00056549	0.0025397	0.201487	225	4	-2.2824	0.033255	0.10807	0.859683	2263	1	-2.2824
PSMD4	5	0.00056549	0.0025397	0.201487	224	5	-3.8781	0.98808	0.98817	1.0	17663	0	-3.8781
MOCS2	9	0.00056763	0.0025535	0.201689	228	5	-1.9301	0.19533	0.402	0.951539	7607	3	-1.9301
WBP11	5	0.0005772	0.0025958	0.20325	229	4	-4.3942	0.96524	0.96577	1.0	17053	0	-4.3942
NEDD1	5	0.0005772	0.0025958	0.20325	230	4	-3.6945	0.71832	0.83474	1.0	14903	1	-3.6945
CTPS1	5	0.00058005	0.0026095	0.203442	231	5	-5.629	0.99942	0.99942	1.0	17932	0	-5.629
SFT2D2	5	0.00058789	0.0026502	0.205723	232	5	-4.8281	0.99941	0.99942	1.0	17930	0	-4.8281
RPS9	5	0.00060815	0.0027409	0.209822	233	4	-2.2824	0.95832	0.95901	1.0	16923	1	-2.2824
NUP35	5	0.00060815	0.0027409	0.209822	234	4	-2.5654	0.55153	0.73106	0.994212	13242	1	-2.5654
ATP6V1D	5	0.00060815	0.0027409	0.209822	235	4	-2.1743	0.8528	0.89941	1.0	15983	1	-2.1743
BDP1	5	0.00061234	0.0027613	0.209822	237	5	-4.1012	0.9984	0.99841	1.0	17888	0	-4.1012
PSMD7	5	0.00061234	0.0027613	0.209822	236	4	-3.1829	0.95482	0.95577	1.0	16866	1	-3.1829
SUCNR1	5	0.00061962	0.0027981	0.211727	238	5	-5.5662	0.99938	0.99938	1.0	17929	0	-5.5662
RWDD1	7	0.00063236	0.0028536	0.215025	239	6	-5.4893	0.74067	0.84962	1.0	15161	1	-5.4893
TWF1	5	0.00063855	0.0028883	0.21591	240	5	-4.9314	0.99936	0.99936	1.0	17928	0	-4.9314
CRCP	14	0.00064383	0.0029097	0.21591	241	9	-1.8604	0.036908	0.11671	0.868906	2411	4	-1.8604
COQ4	5	0.00065441	0.0029493	0.21591	245	5	-3.8432	0.97593	0.9761	1.0	17358	0	-3.8432
GTPBP4	5	0.00065441	0.0029493	0.21591	243	4	-2.1743	0.0030555	0.012887	0.714956	324	1	-2.1743
POP4	5	0.00065441	0.0029493	0.21591	244	3	-2.2824	0.015405	0.057836	0.829132	1226	2	-2.2824
ZNF429	5	0.00065441	0.0029493	0.21591	246	3	-3.3413	0.028633	0.097024	0.846705	2063	2	-3.3413
CMC1	5	0.00065441	0.0029493	0.21591	242	5	-4.0714	0.99553	0.99558	1.0	17802	0	-4.0714
UHRF1BP1L	5	0.00067274	0.0030257	0.220608	247	4	-3.7707	0.97213	0.97239	1.0	17255	0	-3.7707
CDK7	5	0.00070209	0.0031599	0.225817	248	4	-1.7906	0.008104	0.032115	0.829132	688	1	-1.7906
LIAS	5	0.00070209	0.0031599	0.225817	251	4	-3.2904	0.070439	0.19101	0.922759	3725	1	-3.2904
SF3A1	5	0.00070209	0.0031599	0.225817	249	4	-2.8018	0.91127	0.9259	1.0	16392	1	-2.8018
SOD1	5	0.00070209	0.0031599	0.225817	250	5	-2.1743	0.97593	0.9761	1.0	17359	0	-2.1743
GART	5	0.00070209	0.0031599	0.225817	252	5	-4.3699	0.97593	0.9761	1.0	17460	0	-4.3699
CKLF	12	0.00071122	0.0032033	0.228016	253	9	-4.4869	0.79315	0.87922	1.0	15651	3	-4.4869
WBP5	5	0.00072318	0.00325	0.230432	254	5	-3.8781	0.99928	0.99927	1.0	17926	0	-3.8781
TGS1	5	0.00073294	0.0032891	0.232285	255	4	-3.4381	0.40172	0.62477	0.982902	11439	1	-3.4381
NUS1	4	0.00074153	0.0033198	0.233064	256	2	-0.32902	0.049012	0.14463	0.898116	2895	2	-0.32902
GLMN	5	0.00075199	0.0033699	0.233064	257	5	-5.147	0.99925	0.99924	1.0	17925	0	-5.147
IMP3	5	0.00075815	0.003393	0.233064	259	4	-3.4381	0.01395	0.052854	0.829132	1126	1	-3.4381
LRPPRC	5	0.00075815	0.003393	0.233064	258	5	-4.6171	0.98334	0.98342	1.0	17581	0	-4.6171
DDX47	5	0.00075946	0.0033968	0.233064	261	3	-2.8727	0.022423	0.080845	0.829132	1735	2	-2.8727
ETF1	5	0.00075946	0.0033968	0.233064	260	3	-1.463	0.032128	0.10536	0.854587	2219	2	-1.463
WEE1	5	0.00076587	0.0034326	0.233064	263	4	-3.4381	0.53489	0.72121	0.993462	13066	1	-3.4381
SUV420H1	5	0.00076587	0.0034326	0.233064	264	3	-2.8727	0.66251	0.79891	1.0	14285	2	-2.8727
FKBP3	5	0.00076587	0.0034326	0.233064	262	4	-3.8781	0.89579	0.91786	1.0	16281	1	-3.8781
ALDH9A1	5	0.00076793	0.0034424	0.233064	266	5	-6.1265	0.99923	0.99923	1.0	17924	0	-6.1265
LRTM1	5	0.00076793	0.0034424	0.233064	265	5	-5.2032	0.99923	0.99923	1.0	17923	0	-5.2032
FKBP11	12	0.00077297	0.0034617	0.233489	267	11	-6.4993	0.98347	0.98356	1.0	17589	1	-6.4993
ZZZ3	5	0.00078517	0.0035123	0.236017	268	4	-4.6975	0.20093	0.40856	0.95295	7721	1	-4.6975
ZNF790	5	0.00081214	0.0036398	0.239929	270	4	-2.7484	0.97248	0.97273	1.0	17267	0	-2.7484
PUS10	5	0.00081214	0.0036398	0.239929	269	4	-5.3093	0.78663	0.87727	1.0	15629	1	-5.3093
BRMS1	5	0.00081376	0.0036453	0.239929	271	5	-5.882	0.99919	0.99919	1.0	17922	0	-5.882
ANKLE2	5	0.0008255	0.0036904	0.239929	274	3	-2.6486	0.77664	0.87411	1.0	15575	1	-2.6486
ENY2	5	0.0008255	0.0036904	0.239929	272	5	-3.2377	0.97593	0.9761	1.0	17384	0	-3.2377
C19orf53	5	0.0008255	0.0036904	0.239929	277	3	-3.4841	0.008323	0.032923	0.829132	713	2	-3.4841
ABT1	5	0.0008255	0.0036904	0.239929	273	4	-3.572	0.037058	0.11707	0.868906	2423	1	-3.572
CASC5	5	0.0008255	0.0036904	0.239929	275	4	-3.6945	0.3645	0.58703	0.978405	10793	1	-3.6945
ODF2L	5	0.0008255	0.0036904	0.239929	276	4	-4.1591	0.11315	0.2767	0.939625	5274	1	-4.1591
NAP1L1	5	0.00084301	0.0037696	0.243319	278	5	-6.4385	0.99916	0.99916	1.0	17920	0	-6.4385
ZWINT	5	0.00084301	0.0037696	0.243319	279	5	-5.1754	0.99916	0.99916	1.0	17921	0	-5.1754
ZBTB11	5	0.00085818	0.0038333	0.244804	280	5	-4.2944	0.992	0.99209	1.0	17730	0	-4.2944
HAUS5	5	0.00085818	0.0038333	0.244804	282	5	-4.9479	0.99782	0.99783	1.0	17863	0	-4.9479
CYP2C18	5	0.00085818	0.0038333	0.244804	281	4	-3.614	0.88458	0.91261	1.0	16182	1	-3.614
SNX6	5	0.00088306	0.0039455	0.249314	285	5	-4.0098	0.97593	0.9761	1.0	17295	0	-4.0098
GTF2A2	5	0.00088306	0.0039455	0.249314	284	4	-2.6486	0.10056	0.25245	0.939193	4821	1	-2.6486
PRPF19	5	0.00088306	0.0039455	0.249314	283	3	-3.614	0.009446	0.036996	0.829132	793	2	-3.614
TMX3	5	0.00089819	0.0040093	0.251578	286	5	-6.1553	0.9991	0.9991	1.0	17917	0	-6.1553
DLG1	5	0.00089819	0.0040093	0.251578	287	5	-6.029	0.9991	0.9991	1.0	17918	0	-6.029
RAP1A	5	0.00090366	0.0040335	0.252217	288	5	-4.2148	0.98681	0.98688	1.0	17647	0	-4.2148
MRPL47	6	0.00091933	0.0041005	0.25434	289	4	-2.3698	0.81077	0.88469	1.0	15734	1	-2.3698
CASD1	5	0.00092695	0.0041418	0.25434	291	5	-6.403	0.99907	0.99907	1.0	17915	0	-6.403
LEP	5	0.00092695	0.0041418	0.25434	290	5	-5.42	0.99907	0.99907	1.0	17916	0	-5.42
ELP2	5	0.00092939	0.0041522	0.25434	292	4	-3.8781	0.71786	0.83444	1.0	14899	1	-3.8781
OSBPL8	5	0.00093534	0.0041737	0.25434	293	5	-5.5447	0.99906	0.99906	1.0	17914	0	-5.5447
UTP20	5	0.00094905	0.0042369	0.25434	298	3	-2.0574	0.11725	0.28443	0.939625	5413	2	-2.0574
CCNC	5	0.00094905	0.0042369	0.25434	297	4	-2.0574	0.0045392	0.018757	0.767447	438	1	-2.0574
SDHB	5	0.00094905	0.0042369	0.25434	300	3	-2.0574	0.08523	0.2218	0.934011	4273	2	-2.0574
C1orf105	5	0.00094905	0.0042369	0.25434	294	4	-3.5287	0.43926	0.66193	0.983435	12117	1	-3.5287
MED20	5	0.00094905	0.0042369	0.25434	296	4	-2.4771	0.97224	0.97249	1.0	17261	0	-2.4771
ALDOA	5	0.00094905	0.0042369	0.25434	299	3	-2.0574	0.14699	0.33866	0.939625	6477	2	-2.0574
NHP2L1	5	0.00094905	0.0042369	0.25434	295	5	-2.0574	0.97593	0.9761	1.0	17298	0	-2.0574
RDX	19	0.0009607	0.0042886	0.256587	301	14	-3.3491	0.435	0.6578	0.983163	12044	5	-3.3491
BBS10	5	0.00097782	0.00436	0.257442	304	3	-2.8727	0.35385	0.57611	0.978405	10585	2	-2.8727
CDC45	5	0.00097782	0.00436	0.257442	302	4	-2.8018	0.94663	0.9488	1.0	16752	1	-2.8018
ARPC1A	5	0.00097782	0.00436	0.257442	303	4	-3.2377	0.37365	0.59626	0.978537	10973	1	-3.2377
GTF2B	5	0.00097782	0.00436	0.257442	305	5	-3.0049	0.97593	0.9761	1.0	17418	0	-3.0049
GLRX5	5	0.00098505	0.0043919	0.257635	307	4	-4.6975	0.96842	0.96884	1.0	17152	0	-4.6975
G3BP2	5	0.00098505	0.0043919	0.257635	306	4	-4.4876	0.58545	0.75127	0.999527	13533	1	-4.4876
SNAP23	6	0.00099867	0.0044546	0.260464	308	4	-4.0084	0.51154	0.70758	0.99062	12862	2	-4.0084
SKP1	5	0.0010199	0.0045426	0.263045	309	5	-3.614	0.97593	0.9761	1.0	17340	0	-3.614
MCM7	5	0.0010199	0.0045426	0.263045	311	4	-2.8018	0.30199	0.5219	0.97514	9623	1	-2.8018
SACM1L	5	0.0010199	0.0045426	0.263045	310	5	-2.7272	0.97593	0.9761	1.0	17318	0	-2.7272
UBE2D3	5	0.0010302	0.0045827	0.264518	312	5	-5.5005	0.99897	0.99897	1.0	17912	0	-5.5005
ASUN	5	0.0010426	0.0046327	0.264859	313	5	-3.7707	0.97967	0.97977	1.0	17506	0	-3.7707
HCCS	5	0.0010426	0.0046327	0.264859	315	5	-4.7169	0.97593	0.9761	1.0	17341	0	-4.7169
POP1	5	0.0010426	0.0046327	0.264859	314	4	-2.383	0.25425	0.46944	0.965284	8757	1	-2.383
UGT2B15	4	0.0010451	0.0046481	0.264898	316	4	-5.813	0.99895	0.99895	1.0	17911	0	-5.813
DCUN1D4	5	0.001051	0.0046707	0.265343	317	5	-6.3605	0.99895	0.99894	1.0	17910	0	-6.3605
MTHFD2L	5	0.0010671	0.0047416	0.26654	318	5	-5.2964	0.99893	0.99893	1.0	17909	0	-5.2964
GSK3B	5	0.0010693	0.0047509	0.26654	320	4	-3.4841	0.87588	0.90873	1.0	16111	1	-3.4841
ZNF407	5	0.0010693	0.0047509	0.26654	319	4	-4.1304	0.53389	0.7206	0.993462	13061	1	-4.1304
IDH3A	5	0.0010693	0.0047509	0.26654	321	4	-2.5078	0.97036	0.97066	1.0	17202	0	-2.5078
SLCO1C1	5	0.001079	0.0047927	0.268014	322	5	-6.5346	0.99892	0.99892	1.0	17908	0	-6.5346
VPS25	5	0.0010854	0.0048218	0.268014	323	5	-2.0574	0.97593	0.9761	1.0	17414	0	-2.0574
ELP3	5	0.0010854	0.0048218	0.268014	324	3	-3.6945	0.89678	0.91831	1.0	16287	1	-3.6945
CCT6B	5	0.0010908	0.0048532	0.268368	325	5	-5.8116	0.99891	0.9989	1.0	17907	0	-5.8116
POLR2D	5	0.0010956	0.0048768	0.268368	327	5	-2.5654	0.97593	0.9761	1.0	17428	0	-2.5654
MED11	5	0.0010956	0.0048768	0.268368	326	4	-3.614	0.96773	0.96819	1.0	17133	0	-3.614
PSMG1	6	0.0010979	0.0048878	0.268368	328	4	-3.8555	0.64786	0.78967	1.0	14146	2	-3.8555
RNF24	6	0.0011032	0.0049145	0.268692	329	5	-5.2181	0.97951	0.97961	1.0	17502	0	-5.2181
HIGD1A	3	0.0011056	0.0049236	0.268692	330	3	-5.0278	0.99889	0.99889	1.0	17906	0	-5.0278
ZNF562	6	0.0011192	0.0049934	0.271114	331	6	-5.9326	0.99888	0.99888	1.0	17905	0	-5.9326
METTL4	5	0.0011206	0.0049981	0.271114	332	5	-5.6392	0.99888	0.99888	1.0	17904	0	-5.6392
CCNG1	5	0.0011436	0.0050852	0.274738	333	5	-5.7087	0.99886	0.99886	1.0	17902	0	-5.7087
MRRF	5	0.0011517	0.0051193	0.274738	334	4	-5.3718	0.75169	0.85705	1.0	15290	1	-5.3718
PIGW	5	0.0011529	0.0051259	0.274738	335	3	-3.2377	0.020132	0.0734	0.829132	1547	2	-3.2377
FAM103A1	5	0.0011529	0.0051259	0.274738	336	4	-3.9779	0.47889	0.68889	0.986518	12575	1	-3.9779
DAZL	4	0.0011564	0.0051429	0.274833	337	4	-5.497	0.99884	0.99884	1.0	17901	0	-5.497
TUBGCP3	5	0.001169	0.0051847	0.276246	338	5	-6.1765	0.99883	0.99883	1.0	17900	0	-6.1765
SLC25A33	5	0.0011826	0.0052496	0.277606	340	5	-4.9147	0.98754	0.98761	1.0	17656	0	-4.9147
MFN1	5	0.0011826	0.0052496	0.277606	339	5	-5.1613	0.99187	0.99194	1.0	17727	0	-5.1613
ZNF586	7	0.0011996	0.0053216	0.277606	341	6	-4.5538	0.7783	0.87485	1.0	15589	1	-4.5538
PTRH2	5	0.0012007	0.0053287	0.277606	342	5	-6.403	0.9988	0.99879	1.0	17899	0	-6.403
NAE1	5	0.0012174	0.0054052	0.277606	343	5	-4.6778	0.97593	0.9761	1.0	17374	0	-4.6778
ZNF124	9	0.0012206	0.0054173	0.277606	344	9	-3.2377	0.99878	0.99878	1.0	17898	0	-3.2377
VAMP4	6	0.0012233	0.0054266	0.277606	345	6	-3.6097	0.98858	0.98867	1.0	17680	0	-3.6097
SLC31A1	5	0.0012235	0.0054288	0.277606	346	5	-5.455	0.99878	0.99877	1.0	17896	0	-5.455
CTDSPL2	5	0.0012235	0.0054288	0.277606	347	5	-5.9492	0.99878	0.99877	1.0	17897	0	-5.9492
TARS	5	0.0012267	0.0054414	0.277606	350	4	-1.9301	0.3148	0.53547	0.975734	9881	1	-1.9301
DYNC1H1	5	0.0012267	0.0054414	0.277606	352	2	1.6823	0.041862	0.12828	0.887472	2597	3	1.6823
ARL14EPL	5	0.0012267	0.0054414	0.277606	349	2	4.2264	0.045205	0.13586	0.892102	2741	3	4.2264
BUD31	5	0.0012267	0.0054414	0.277606	348	5	-2.6486	0.97593	0.9761	1.0	17354	0	-2.6486
PRDX3	5	0.0012267	0.0054414	0.277606	353	3	-2.6486	0.14201	0.32985	0.939625	6287	2	-2.6486
MPP6	5	0.0012267	0.0054414	0.277606	351	4	-3.126	0.73917	0.84862	1.0	15140	1	-3.126
RPS12	4	0.0012423	0.0055069	0.28015	354	4	-1.4999	0.94928	0.95094	1.0	16799	0	-1.4999
YY1AP1	5	0.0012481	0.0055283	0.280449	355	4	-4.2418	0.8223	0.88848	1.0	15792	1	-4.2418
HMGN5	5	0.0012771	0.0056542	0.283495	358	4	-4.1872	0.0062406	0.025229	0.809363	561	1	-4.1872
SCLT1	5	0.0012771	0.0056542	0.283495	359	5	-5.384	0.99844	0.99845	1.0	17889	0	-5.384
C17orf80	5	0.0012771	0.0056542	0.283495	356	5	-5.1035	0.99866	0.99866	1.0	17894	0	-5.1035
RNF219	5	0.0012771	0.0056542	0.283495	357	4	-4.5321	0.93142	0.93802	1.0	16573	1	-4.5321
TMEM14B	7	0.0012838	0.0056795	0.283495	360	5	-3.8074	0.63692	0.78269	1.0	14036	2	-3.8074
OPA1	5	0.0012852	0.0056828	0.283495	361	5	-3.4381	0.97593	0.9761	1.0	17465	0	-3.4381
C4orf47	5	0.0013036	0.0057576	0.286431	362	5	-6.3849	0.9987	0.9987	1.0	17895	0	-6.3849
WDR48	5	0.0013077	0.0057768	0.286597	363	4	-5.147	0.73395	0.84511	1.0	15080	1	-5.147
MMS19	5	0.0013406	0.0059231	0.287458	364	4	-3.9454	0.61859	0.77145	1.0	13870	1	-3.9454
EIF4E3	8	0.0013561	0.0059896	0.287458	365	6	-3.065	0.98312	0.9832	1.0	17577	1	-3.065
NAMPT	5	0.0013587	0.0060017	0.287458	368	5	-2.1743	0.97593	0.9761	1.0	17447	0	-2.1743
CDC6	5	0.0013587	0.0060017	0.287458	366	5	-2.9403	0.97593	0.9761	1.0	17326	0	-2.9403
INO80B	5	0.0013587	0.0060017	0.287458	370	3	-3.4841	0.051545	0.15024	0.898675	3010	2	-3.4841
PSMD13	5	0.0013587	0.0060017	0.287458	369	4	-3.6548	0.36721	0.58971	0.978405	10843	1	-3.6548
PAFAH1B1	5	0.0013587	0.0060017	0.287458	376	5	-2.4771	0.97593	0.9761	1.0	17426	0	-2.4771
NUP133	5	0.0013587	0.0060017	0.287458	367	3	-3.572	0.22379	0.43498	0.957516	8181	1	-3.572
CEP57L1	5	0.0013587	0.0060017	0.287458	372	3	-2.7272	0.62225	0.77365	1.0	13903	2	-2.7272
PYROXD1	5	0.0013587	0.0060017	0.287458	375	4	-3.7331	0.97075	0.97104	1.0	17215	0	-3.7331
RPS24	5	0.0013587	0.0060017	0.287458	371	5	-3.2904	0.97593	0.9761	1.0	17369	0	-3.2904
SPC24	5	0.0013587	0.0060017	0.287458	373	4	-3.2904	0.019985	0.072929	0.829132	1542	1	-3.2904
KIF14	5	0.0013587	0.0060017	0.287458	374	4	-3.9454	0.028686	0.09717	0.847422	2065	1	-3.9454
UBE2D2	6	0.0013719	0.0060611	0.289532	377	3	0.33398	0.051377	0.14988	0.898675	3000	3	0.33398
MMRN1	5	0.0013899	0.0061408	0.292564	378	5	-6.2315	0.99861	0.99861	1.0	17893	0	-6.2315
HNRNPU	5	0.0014071	0.0062144	0.295292	379	4	-4.1872	0.96386	0.96441	1.0	17023	0	-4.1872
ZNF559	12	0.0014229	0.0062799	0.297616	380	9	-2.7529	0.83638	0.89328	1.0	15887	2	-2.7529
LY96	6	0.0014396	0.0063491	0.298693	381	6	-4.7511	0.9901	0.99019	1.0	17701	0	-4.7511
SLC44A5	5	0.0014418	0.0063574	0.298693	382	4	-3.4841	0.44089	0.66354	0.983435	12151	1	-3.4841
SLC7A5	5	0.0014418	0.0063574	0.298693	383	3	-3.572	0.61578	0.76973	1.0	13842	1	-3.572
PRPF3	5	0.0014441	0.0063689	0.298693	384	4	-3.8781	0.79888	0.88096	1.0	15680	1	-3.8781
MDM2	5	0.0014676	0.0064723	0.299853	386	3	-2.6486	0.23953	0.45285	0.963047	8468	2	-2.6486
ANP32A	5	0.0014676	0.0064723	0.299853	387	3	-3.126	0.12837	0.30515	0.939625	5825	2	-3.126
FILIP1L	5	0.0014676	0.0064723	0.299853	385	5	-3.9856	0.98252	0.98261	1.0	17565	0	-3.9856
C8orf59	3	0.001471	0.006486	0.299853	388	2	-2.9403	0.23947	0.45278	0.963047	8465	1	-2.9403
RPL35A	3	0.001471	0.006486	0.299853	389	2	-2.9403	0.33794	0.55955	0.976862	10305	1	-2.9403
NUFIP1	5	0.0014761	0.0065102	0.299853	391	4	-3.7707	0.19826	0.40544	0.951833	7670	1	-3.7707
RGS13	5	0.0014761	0.0065102	0.299853	390	5	-3.9454	0.97593	0.9761	1.0	17364	0	-3.9454
CHCHD7	9	0.0015035	0.0066251	0.302456	392	6	-3.6945	0.041338	0.12703	0.887056	2579	3	-3.6945
ESCO2	5	0.0015051	0.0066339	0.302456	395	5	-5.6494	0.98275	0.98284	1.0	17569	0	-5.6494
SUPT5H	5	0.0015051	0.0066339	0.302456	393	5	-4.0409	0.97593	0.9761	1.0	17303	0	-4.0409
ELMOD2	5	0.0015051	0.0066339	0.302456	394	4	-4.5538	0.43004	0.65293	0.983163	11944	1	-4.5538
PMPCA	5	0.0015188	0.0067043	0.302601	398	3	-3.8781	0.24538	0.45947	0.963747	8583	1	-3.8781
ARHGAP11B	5	0.0015188	0.0067043	0.302601	397	3	-3.0667	0.067855	0.18546	0.918128	3634	2	-3.0667
CIAO1	5	0.0015188	0.0067043	0.302601	396	4	-2.8727	0.26299	0.47921	0.966453	8927	1	-2.8727
UMPS	5	0.0015188	0.0067043	0.302601	399	4	-3.0667	0.19678	0.40368	0.951539	7633	1	-3.0667
CARF	5	0.0015381	0.0067846	0.303331	400	5	-6.6092	0.99846	0.99847	1.0	17891	0	-6.6092
PCDHA8	5	0.0015389	0.0067879	0.303331	403	4	-4.1304	0.91284	0.92676	1.0	16406	1	-4.1304
PDSS2	5	0.0015389	0.0067879	0.303331	401	5	-5.4937	0.991	0.99106	1.0	17715	0	-5.4937
ENAH	5	0.0015389	0.0067879	0.303331	402	4	-4.1591	0.55808	0.73491	0.994677	13305	1	-4.1591
ZCCHC16	5	0.0015491	0.006828	0.30437	404	5	-6.4559	0.99845	0.99846	1.0	17890	0	-6.4559
MS4A13	6	0.001573	0.006927	0.308019	405	5	-5.0318	0.98012	0.98021	1.0	17512	0	-5.0318
SNRPD2	5	0.0015943	0.0070232	0.309243	408	4	-2.0574	0.78175	0.87583	1.0	15601	1	-2.0574
SNRNP27	5	0.0015943	0.0070232	0.309243	406	4	-2.2824	0.51453	0.7093	0.991352	12884	1	-2.2824
NOP16	5	0.0015943	0.0070232	0.309243	407	4	-2.8018	0.4764	0.68744	0.986518	12549	1	-2.8018
GNL3	5	0.0015943	0.0070232	0.309243	409	4	-2.8018	0.2818	0.50013	0.974206	9245	1	-2.8018
C6orf211	5	0.0016669	0.0073239	0.316638	411	3	-3.8074	0.95689	0.95765	1.0	16898	1	-3.8074
FPGT	5	0.0016669	0.0073239	0.316638	412	3	-3.8432	0.15036	0.34471	0.939625	6590	2	-3.8432
NRDE2	5	0.0016669	0.0073239	0.316638	410	4	-2.9403	0.15022	0.34443	0.939625	6585	1	-2.9403
TTK	5	0.0016669	0.0073239	0.316638	413	3	-2.0574	0.68307	0.81182	1.0	14533	1	-2.0574
CCDC158	5	0.0016837	0.0073948	0.316638	414	5	-5.747	0.99832	0.99834	1.0	17886	0	-5.747
HIBCH	5	0.0016952	0.0074404	0.316638	415	5	-5.6793	0.99632	0.99638	1.0	17822	0	-5.6793
UNC79	5	0.0016952	0.0074404	0.316638	417	4	-4.792	0.67843	0.80887	1.0	14477	1	-4.792
C1orf27	5	0.0016952	0.0074404	0.316638	416	5	-5.147	0.98473	0.98484	1.0	17615	0	-5.147
UQCRQ	3	0.0017042	0.0074833	0.316638	418	3	-3.4841	0.89313	0.91658	1.0	16243	0	-3.4841
RPS2	3	0.0017042	0.0074833	0.316638	419	3	-3.614	0.97746	0.9776	1.0	17473	0	-3.614
RPE	9	0.0017133	0.0075207	0.316638	420	5	-3.2377	0.0030014	0.012673	0.708043	322	3	-3.2377
OTUD4	7	0.0017186	0.0075411	0.316638	421	5	-3.8781	0.60274	0.76182	1.0	13704	1	-3.8781
PARS2	5	0.0017296	0.0075823	0.316638	423	2	4.111	0.012627	0.048306	0.829132	1032	3	4.111
NDUFAF1	5	0.0017296	0.0075823	0.316638	426	4	-3.2377	0.019226	0.070413	0.829132	1485	1	-3.2377
MRPS5	5	0.0017296	0.0075823	0.316638	422	2	-0.34123	0.39004	0.61283	0.981901	11236	2	-0.34123
NAA20	5	0.0017296	0.0075823	0.316638	424	3	-3.2904	0.69248	0.81784	1.0	14622	1	-3.2904
KANSL2	5	0.0017296	0.0075823	0.316638	425	3	-3.2377	0.0014057	0.006204	0.624177	178	2	-3.2377
PIGC	5	0.001733	0.0075944	0.316638	428	4	-4.0409	0.36392	0.58645	0.978405	10783	1	-4.0409
TICAM2	5	0.001733	0.0075944	0.316638	427	4	-3.572	0.68171	0.81095	1.0	14517	1	-3.572
SPATA4	5	0.001733	0.0075944	0.316638	429	5	-5.2169	0.99738	0.99742	1.0	17850	0	-5.2169
PTPMT1	5	0.0017416	0.0076307	0.316638	433	5	-4.4648	0.98701	0.98709	1.0	17651	0	-4.4648
HESX1	5	0.0017416	0.0076307	0.316638	434	4	-4.2418	0.27011	0.48724	0.969964	9046	1	-4.2418
DNM1L	5	0.0017416	0.0076307	0.316638	430	3	-3.6548	0.25792	0.4736	0.965466	8834	1	-3.6548
MRPL42	5	0.0017416	0.0076307	0.316638	432	3	-3.3905	0.70717	0.82739	1.0	14777	2	-3.3905
RACGAP1	5	0.0017416	0.0076307	0.316638	431	5	-2.1743	0.97593	0.9761	1.0	17441	0	-2.1743
BRMS1L	5	0.0017726	0.0077511	0.319426	435	5	-4.736	0.99813	0.99815	1.0	17881	0	-4.736
GPCPD1	5	0.0017726	0.0077511	0.319426	437	5	-5.598	0.99592	0.99598	1.0	17810	0	-5.598
CTNNBL1	5	0.0017726	0.0077511	0.319426	436	4	-5.3718	0.23258	0.44493	0.96122	8336	1	-5.3718
CHMP3	6	0.0017835	0.0077967	0.320573	438	6	-4.4646	0.99388	0.99395	1.0	17765	0	-4.4646
HSPBAP1	5	0.0017984	0.0078577	0.322346	439	5	-5.3961	0.9982	0.99822	1.0	17885	0	-5.3961
ADAM21	5	0.0018129	0.0079133	0.323883	440	5	-5.856	0.99819	0.9982	1.0	17884	0	-5.856
TDP1	5	0.0018187	0.0079353	0.323883	441	5	-4.5538	0.98658	0.98665	1.0	17641	0	-4.5538
IMP4	5	0.001826	0.0079671	0.323883	443	4	-3.5287	0.45737	0.67669	0.984368	12371	1	-3.5287
ACAD9	5	0.001826	0.0079671	0.323883	442	4	-3.9121	0.37997	0.60268	0.979996	11072	1	-3.9121
FAM133B	3	0.0018386	0.0080199	0.325294	444	3	-4.3699	0.99816	0.99818	1.0	17883	0	-4.3699
ELMO2	5	0.0018539	0.0080798	0.326989	445	5	-6.5935	0.99815	0.99817	1.0	17882	0	-6.5935
PPP3CC	5	0.0018622	0.0081167	0.327743	446	5	-4.9147	0.97916	0.97926	1.0	17489	0	-4.9147
YPEL3	8	0.0018904	0.0082206	0.329778	447	6	-5.1511	0.69378	0.81871	1.0	14632	2	-5.1511
STX18	5	0.0019039	0.0082767	0.329778	448	4	-4.1304	0.03556	0.1136	0.867645	2358	1	-4.1304
CYCS	4	0.0019242	0.0083624	0.329778	449	3	-2.0365	0.89233	0.9162	1.0	16234	1	-2.0365
MRPL41	5	0.0019399	0.0084235	0.329778	451	3	-1.9301	0.14231	0.3304	0.939625	6298	2	-1.9301
ACACA	5	0.0019399	0.0084235	0.329778	452	3	-1.9301	0.38703	0.6098	0.981782	11184	2	-1.9301
RBM25	5	0.0019399	0.0084235	0.329778	450	5	-2.4771	0.97593	0.9761	1.0	17393	0	-2.4771
RNMT	5	0.0019399	0.0084235	0.329778	453	4	-1.9301	0.95063	0.95208	1.0	16818	1	-1.9301
RPLP2	5	0.0019399	0.0084235	0.329778	458	4	-1.9301	0.96446	0.96502	1.0	17039	0	-1.9301
DDX52	5	0.0019399	0.0084235	0.329778	459	4	-2.5654	0.1151	0.28035	0.939625	5341	1	-2.5654
CCNYL1	5	0.0019399	0.0084235	0.329778	454	5	-3.6548	0.99714	0.99716	1.0	17842	0	-3.6548
MRPS10	5	0.0019399	0.0084235	0.329778	460	4	-1.9301	0.95265	0.95382	1.0	16838	1	-1.9301
CSN1S1	5	0.0019399	0.0084235	0.329778	455	3	-1.9301	0.73316	0.84456	1.0	15068	2	-1.9301
PSMD1	5	0.0019399	0.0084235	0.329778	456	4	-2.2824	0.97012	0.97045	1.0	17198	0	-2.2824
TCEAL7	5	0.0019399	0.0084235	0.329778	457	4	-1.9301	0.89469	0.91732	1.0	16266	1	-1.9301
DPY19L2	4	0.0019609	0.0085147	0.331875	461	4	-6.6289	0.98195	0.98202	1.0	17555	0	-6.6289
EIF2B1	5	0.0019696	0.008556	0.331875	462	5	-6.397	0.99803	0.99805	1.0	17877	0	-6.397
SULT6B1	5	0.0019696	0.008556	0.331875	463	5	-5.8384	0.99803	0.99805	1.0	17878	0	-5.8384
ZMAT2	5	0.0019983	0.0086786	0.331875	464	4	-5.4081	0.59717	0.75845	0.999988	13659	1	-5.4081
ODF1	5	0.0020105	0.0087308	0.331875	465	5	-6.7143	0.99799	0.99801	1.0	17876	0	-6.7143
PPAN	5	0.0020505	0.0088941	0.331875	470	2	-1.0149	0.02137	0.077481	0.829132	1641	2	-1.0149
FAM98B	5	0.0020505	0.0088941	0.331875	467	4	-3.0049	0.96456	0.96512	1.0	17041	0	-3.0049
TRAPPC5	5	0.0020505	0.0088941	0.331875	466	4	-3.126	0.77009	0.86957	1.0	15488	1	-3.126
COPS4	5	0.0020505	0.0088941	0.331875	469	4	-2.8018	0.092225	0.2359	0.938031	4529	1	-2.8018
SNX14	5	0.0020505	0.0088941	0.331875	471	4	-3.1829	0.93988	0.94375	1.0	16673	1	-3.1829
ZCCHC9	5	0.0020505	0.0088941	0.331875	468	5	-2.5654	0.97593	0.9761	1.0	17305	0	-2.5654
MRPL45	5	0.0020555	0.0089161	0.331875	474	3	-2.383	0.065739	0.18101	0.916077	3550	2	-2.383
TBCA	5	0.0020555	0.0089161	0.331875	473	4	-1.9301	0.35528	0.57761	0.978405	10608	1	-1.9301
RNF20	5	0.0020555	0.0089161	0.331875	472	3	-3.4841	0.018832	0.069151	0.829132	1455	2	-3.4841
GTPBP10	5	0.0020555	0.0089161	0.331875	475	3	-3.2377	0.12258	0.29442	0.939625	5592	2	-3.2377
DNAJC11	5	0.0020567	0.008921	0.331875	477	5	-5.42	0.99794	0.99796	1.0	17872	0	-5.42
MTO1	5	0.0020567	0.008921	0.331875	476	5	-4.792	0.99794	0.99796	1.0	17871	0	-4.792
UGT2A1	5	0.0020567	0.008921	0.331875	478	5	-5.8906	0.99794	0.99796	1.0	17874	0	-5.8906
ACSL1	5	0.0020868	0.0090497	0.331875	479	5	-5.3346	0.99791	0.99793	1.0	17870	0	-5.3346
MYOT	5	0.0020898	0.0090601	0.331875	481	5	-5.3718	0.99493	0.99502	1.0	17786	0	-5.3718
ZNF823	5	0.0020898	0.0090601	0.331875	480	4	-5.1613	0.62681	0.77651	1.0	13943	1	-5.1613
NME8	5	0.0021034	0.0091145	0.331875	482	5	-5.7564	0.9979	0.99791	1.0	17869	0	-5.7564
TAS2R42	5	0.0021182	0.0091635	0.331875	483	5	-5.0737	0.99788	0.9979	1.0	17868	0	-5.0737
KRR1	5	0.002136	0.0092349	0.331875	486	4	-4.2684	0.13585	0.31884	0.939625	6068	1	-4.2684
PTTG2	5	0.002136	0.0092349	0.331875	485	4	-4.8634	0.95002	0.95155	1.0	16813	1	-4.8634
IMPAD1	5	0.002136	0.0092349	0.331875	484	4	-3.6548	0.90587	0.92303	1.0	16348	1	-3.6548
ZNF14	5	0.002136	0.0092349	0.331875	487	4	-4.8634	0.3029	0.52284	0.97514	9644	1	-4.8634
ZNF730	3	0.0021553	0.0093061	0.331875	488	3	-5.2835	0.99784	0.99786	1.0	17866	0	-5.2835
GJA1	5	0.0021566	0.0093119	0.331875	490	4	-4.51	0.050831	0.14866	0.898675	2978	1	-4.51
C1orf54	5	0.0021566	0.0093119	0.331875	492	3	-2.7272	0.11385	0.27804	0.939625	5301	1	-2.7272
CARS2	5	0.0021566	0.0093119	0.331875	489	3	-2.1743	0.24893	0.46346	0.964041	8656	2	-2.1743
ARMC7	5	0.0021566	0.0093119	0.331875	491	4	-3.8074	0.84803	0.89757	1.0	15955	1	-3.8074
ZNF645	5	0.0021726	0.0093803	0.331875	493	5	-6.4268	0.99783	0.99785	1.0	17865	0	-6.4268
HSPE1	2	0.0021818	0.0094164	0.331875	494	2	-2.9141	0.99782	0.99784	1.0	17864	0	-2.9141
UBL5	3	0.0021884	0.0094405	0.331875	495	3	-2.8018	0.89313	0.91658	1.0	16249	0	-2.8018
PCBP2	5	0.0021946	0.0094675	0.331875	496	4	-3.0667	0.092327	0.23612	0.938057	4533	1	-3.0667
YEATS4	5	0.0021946	0.0094675	0.331875	497	4	-4.3699	0.74123	0.85002	1.0	15169	1	-4.3699
ZNF175	5	0.002223	0.0095851	0.331875	499	5	-6.1624	0.99778	0.99779	1.0	17862	0	-6.1624
LIN7C	5	0.002223	0.0095851	0.331875	498	5	-5.9076	0.99778	0.99779	1.0	17861	0	-5.9076
SSX2IP	5	0.0022601	0.0097198	0.331875	500	5	-6.6298	0.99774	0.99776	1.0	17858	0	-6.6298
NFKBID	5	0.0022601	0.0097198	0.331875	501	5	-6.2382	0.99774	0.99776	1.0	17860	0	-6.2382
TMPRSS4	5	0.0022601	0.0097198	0.331875	502	5	-6.3788	0.99774	0.99776	1.0	17859	0	-6.3788
NDUFA8	5	0.0022602	0.0097204	0.331875	504	3	-4.0098	0.12106	0.29161	0.939625	5543	2	-4.0098
SNAPC1	5	0.0022602	0.0097204	0.331875	503	4	-3.2904	0.20773	0.41643	0.954324	7857	1	-3.2904
CCZ1	2	0.0022918	0.009838	0.331875	505	2	-3.6407	0.99771	0.99773	1.0	17857	0	-3.6407
METAP2	5	0.0022964	0.0098562	0.331875	506	4	-4.1591	0.084701	0.22071	0.933619	4257	1	-4.1591
CENPU	5	0.0022964	0.0098562	0.331875	507	4	-4.51	0.64202	0.78592	1.0	14089	1	-4.51
SCG3	6	0.0023155	0.0099387	0.331875	508	5	-5.489	0.37047	0.59304	0.978405	10915	1	-5.489
DAAM1	5	0.0023424	0.010048	0.331875	509	5	-6.5777	0.99766	0.99768	1.0	17856	0	-6.5777
LIN28B	5	0.0023426	0.010049	0.331875	510	4	-4.7549	0.19219	0.39822	0.951062	7540	1	-4.7549
PPP4C	5	0.0023604	0.010115	0.331875	512	4	-3.7331	0.96113	0.96172	1.0	16981	0	-3.7331
DTL	5	0.0023604	0.010115	0.331875	511	4	-3.4841	0.023046	0.082815	0.829132	1786	1	-3.4841
ALYREF	5	0.0023895	0.010239	0.331875	513	4	-5.3346	0.96738	0.96787	1.0	17122	0	-5.3346
RPL7L1	2	0.0023916	0.010249	0.331875	514	2	-3.6234	0.99761	0.99764	1.0	17855	0	-3.6234
MRPL52	10	0.0023956	0.010264	0.331875	515	7	-3.5806	0.069339	0.18859	0.921087	3684	3	-3.5806
STAT2	5	0.0024132	0.010338	0.331875	516	5	-5.1893	0.99759	0.99762	1.0	17854	0	-5.1893
YWHAE	4	0.002421	0.010368	0.331875	517	4	-5.9579	0.99758	0.99761	1.0	17853	0	-5.9579
CDC5L	5	0.0024211	0.010368	0.331875	519	3	-1.6361	0.029978	0.10026	0.848335	2127	2	-1.6361
MRPL44	5	0.0024211	0.010368	0.331875	524	4	-3.3905	0.39783	0.62079	0.982902	11367	1	-3.3905
WDR18	5	0.0024211	0.010368	0.331875	518	3	-1.7906	0.23596	0.44881	0.962443	8398	1	-1.7906
LSM2	5	0.0024211	0.010368	0.331875	522	3	-0.43442	0.0096364	0.037667	0.829132	809	2	-0.43442
MIPOL1	5	0.0024211	0.010368	0.331875	525	5	-6.4958	0.99715	0.99717	1.0	17843	0	-6.4958
EIF2S3	5	0.0024211	0.010368	0.331875	520	5	-5.0278	0.99273	0.99281	1.0	17746	0	-5.0278
SF3B5	5	0.0024211	0.010368	0.331875	523	4	-1.463	0.02199	0.079426	0.829132	1695	1	-1.463
CXorf61	5	0.0024211	0.010368	0.331875	521	3	-2.5654	0.88834	0.91432	1.0	16198	1	-2.5654
ZNF528	5	0.0024341	0.010422	0.331875	526	4	-5.5662	0.95951	0.96016	1.0	16941	0	-5.5662
PLRG1	5	0.0024505	0.010486	0.331875	528	4	-3.4381	0.96882	0.96922	1.0	17166	0	-3.4381
ZNF320	5	0.0024505	0.010486	0.331875	539	5	-4.3942	0.98115	0.98123	1.0	17531	0	-4.3942
NMI	5	0.0024505	0.010486	0.331875	544	2	-1.9991	0.30411	0.52411	0.97514	9670	2	-1.9991
KDM1A	5	0.0024505	0.010486	0.331875	557	2	4.054	0.068955	0.18781	0.920831	3673	3	4.054
ADH6	5	0.0024505	0.010486	0.331875	558	4	-4.6579	0.69975	0.82259	1.0	14700	1	-4.6579
GTF2F1	5	0.0024505	0.010486	0.331875	546	3	-2.9403	0.23819	0.45138	0.963006	8440	2	-2.9403
TUBE1	5	0.0024505	0.010486	0.331875	527	2	3.2294	0.20454	0.41273	0.954257	7788	3	3.2294
FGFR3	5	0.0024505	0.010486	0.331875	555	3	-2.9403	0.30365	0.52363	0.97514	9663	2	-2.9403
ELAVL3	5	0.0024505	0.010486	0.331875	550	3	-2.9403	0.84512	0.8965	1.0	15938	1	-2.9403
FBXO39	5	0.0024505	0.010486	0.331875	540	4	-3.8652	0.090744	0.23293	0.937982	4469	1	-3.8652
XRCC2	5	0.0024505	0.010486	0.331875	542	4	-5.5769	0.8141	0.88575	1.0	15751	1	-5.5769
C1orf146	5	0.0024505	0.010486	0.331875	551	1	3.179	0.074302	0.19925	0.926503	3865	4	3.179
NFS1	5	0.0024505	0.010486	0.331875	556	3	-2.9403	0.16678	0.36751	0.942228	7021	2	-2.9403
MPC1	5	0.0024505	0.010486	0.331875	568	3	-2.9403	0.43298	0.65584	0.983163	11998	2	-2.9403
ZNF670	5	0.0024505	0.010486	0.331875	553	4	-5.1182	0.82414	0.88909	1.0	15806	1	-5.1182
PISD	5	0.0024505	0.010486	0.331875	535	4	-2.9403	0.95825	0.95893	1.0	16922	1	-2.9403
NUBP2	5	0.0024505	0.010486	0.331875	561	3	-0.43442	0.016346	0.06098	0.829132	1286	1	-0.43442
GKAP1	5	0.0024505	0.010486	0.331875	560	4	-2.9403	0.32327	0.54432	0.976862	10022	1	-2.9403
NDC1	5	0.0024505	0.010486	0.331875	547	3	-2.9403	0.025139	0.088436	0.834739	1907	2	-2.9403
PNRC2	5	0.0024505	0.010486	0.331875	559	4	-4.6975	0.93958	0.94353	1.0	16670	1	-4.6975
DNAJC24	5	0.0024505	0.010486	0.331875	565	3	-2.9403	0.10621	0.26341	0.939625	5041	2	-2.9403
WDFY2	5	0.0024505	0.010486	0.331875	537	3	-2.9403	0.37191	0.59444	0.978537	10938	2	-2.9403
ZNF474	5	0.0024505	0.010486	0.331875	541	3	-2.9403	0.61434	0.76887	1.0	13835	1	-2.9403
CDK9	5	0.0024505	0.010486	0.331875	548	1	9.9635	3.6289e-08	8.2467e-07	0.001856	6	4	9.9635
UBAC2	5	0.0024505	0.010486	0.331875	530	2	4.0598	0.064789	0.17898	0.916077	3516	3	4.0598
GMPR	5	0.0024505	0.010486	0.331875	534	3	-2.9403	0.80398	0.88253	1.0	15706	1	-2.9403
ZNF841	5	0.0024505	0.010486	0.331875	531	2	2.3574	0.15702	0.35558	0.939625	6814	3	2.3574
GINS4	5	0.0024505	0.010486	0.331875	549	3	-1.6018	0.047919	0.14206	0.897975	2849	1	-1.6018
CP	5	0.0024505	0.010486	0.331875	566	4	-4.6611	0.82906	0.89075	1.0	15842	1	-4.6611
IL1R2	5	0.0024505	0.010486	0.331875	554	2	2.9608	0.23926	0.45256	0.963047	8457	3	2.9608
MRPL12	5	0.0024505	0.010486	0.331875	532	2	-2.6899	0.59087	0.75462	0.999656	13590	2	-2.6899
GRWD1	5	0.0024505	0.010486	0.331875	543	3	-2.9403	0.15389	0.35077	0.939625	6707	1	-2.9403
TTC37	5	0.0024505	0.010486	0.331875	564	3	-2.9403	0.26519	0.48167	0.967797	8963	2	-2.9403
ADAM29	5	0.0024505	0.010486	0.331875	567	2	3.3711	0.13087	0.30979	0.939625	5906	3	3.3711
IL19	5	0.0024505	0.010486	0.331875	563	3	-2.9403	0.59812	0.75903	1.0	13665	2	-2.9403
PPP1R11	5	0.0024505	0.010486	0.331875	536	2	-1.1599	0.046245	0.13828	0.894709	2781	2	-1.1599
XIAP	5	0.0024505	0.010486	0.331875	569	3	-2.9403	0.68203	0.81114	1.0	14522	2	-2.9403
PNMA2	5	0.0024505	0.010486	0.331875	552	2	2.7611	0.29072	0.50985	0.97514	9399	3	2.7611
TMEM242	5	0.0024505	0.010486	0.331875	533	4	-2.9403	0.21252	0.42204	0.955317	7956	1	-2.9403
MAGEB17	5	0.0024505	0.010486	0.331875	545	3	-2.9403	0.45479	0.67523	0.984368	12345	2	-2.9403
DHX38	5	0.0024505	0.010486	0.331875	529	2	3.8482	0.021647	0.078386	0.829132	1656	3	3.8482
PIH1D2	5	0.0024505	0.010486	0.331875	562	4	-4.4181	0.64534	0.78807	1.0	14118	1	-4.4181
ZNF260	5	0.0024505	0.010486	0.331875	538	3	-2.9403	0.060623	0.17005	0.912437	3356	2	-2.9403
TPX2	5	0.0024646	0.010553	0.332246	572	3	-2.1743	0.064912	0.17924	0.916077	3519	2	-2.1743
HRSP12	5	0.0024646	0.010553	0.332246	571	3	-4.3452	0.15341	0.34994	0.939625	6689	2	-4.3452
MDN1	5	0.0024646	0.010553	0.332246	570	4	-2.0574	0.24718	0.4615	0.964041	8617	1	-2.0574
ADAP2	5	0.0024848	0.010631	0.334137	573	4	-5.1327	0.34063	0.56243	0.977092	10359	1	-5.1327
ZNF300	5	0.0024967	0.010678	0.335004	574	5	-5.0737	0.9975	0.99753	1.0	17852	0	-5.0737
EIF1B	5	0.002532	0.010809	0.337104	575	5	-5.2169	0.99747	0.99749	1.0	17851	0	-5.2169
TPD52L1	10	0.0025359	0.010824	0.337104	576	9	-5.7366	0.99479	0.99487	1.0	17782	1	-5.7366
MLIP	5	0.002539	0.010838	0.337104	579	4	-5.2835	0.72402	0.83852	1.0	14972	1	-5.2835
ANP32B	5	0.002539	0.010838	0.337104	577	4	-5.1035	0.86158	0.90285	1.0	16028	1	-5.1035
RCN2	5	0.002539	0.010838	0.337104	578	4	-3.2904	0.36771	0.59022	0.978405	10853	1	-3.2904
GCNT2	15	0.0025611	0.010918	0.339015	580	11	-5.5005	0.93074	0.93759	1.0	16565	4	-5.5005
RPP38	5	0.0025812	0.011005	0.339355	583	4	-4.1304	0.22154	0.43235	0.956967	8136	1	-4.1304
LLPH	5	0.0025812	0.011005	0.339355	584	5	-3.7331	0.97593	0.9761	1.0	17325	0	-3.7331
IPPK	5	0.0025812	0.011005	0.339355	582	4	-3.2715	0.29264	0.51195	0.97514	9444	1	-3.2715
STAM2	5	0.0025812	0.011005	0.339355	581	4	-3.8781	0.9706	0.97089	1.0	17208	0	-3.8781
SEC22A	5	0.0025933	0.011044	0.339976	585	4	-4.5963	0.94617	0.94844	1.0	16747	1	-4.5963
H3F3A	1	0.0026458	0.011253	0.345833	586	1	-3.0049	0.99735	0.99739	1.0	17849	0	-3.0049
LIMS1	6	0.0026691	0.011344	0.347789	587	4	-5.171	0.11758	0.28506	0.939625	5425	2	-5.171
TMEM5	8	0.0026719	0.011355	0.347789	588	7	-3.8768	0.96552	0.96602	1.0	17058	1	-3.8768
BRIP1	5	0.0026846	0.011411	0.348896	589	5	-6.9943	0.99732	0.99734	1.0	17848	0	-6.9943
SELK	5	0.0026926	0.011452	0.349547	590	4	-3.6945	0.72149	0.83682	1.0	14943	1	-3.6945
IL18	5	0.0027122	0.011534	0.350584	591	3	-3.3905	0.41006	0.63312	0.983163	11586	2	-3.3905
RBX1	5	0.0027122	0.011534	0.350584	592	5	-3.2377	0.97593	0.9761	1.0	17371	0	-3.2377
KLRC4	4	0.0027146	0.011544	0.350584	593	4	-6.0392	0.99729	0.9973	1.0	17847	0	-6.0392
CDCA3	5	0.0027431	0.011671	0.352667	594	4	-5.384	0.87805	0.90965	1.0	16135	1	-5.384
CYP3A43	6	0.0027502	0.011698	0.352667	595	5	-4.2542	0.10215	0.25556	0.939193	4887	1	-4.2542
CORO1C	5	0.0027592	0.011735	0.352667	596	5	-6.4845	0.99724	0.99725	1.0	17846	0	-6.4845
CYP2C9	5	0.0027733	0.01179	0.352667	597	5	-6.4902	0.99723	0.99724	1.0	17845	0	-6.4902
COX4I1	5	0.0027786	0.011808	0.352667	598	4	-3.126	0.19372	0.40007	0.951134	7574	1	-3.126
SLBP	5	0.0027786	0.011808	0.352667	599	3	-0.43442	0.70315	0.8248	1.0	14737	2	-0.43442
NIP7	5	0.0027786	0.011808	0.352667	603	4	-3.0667	0.13595	0.31902	0.939625	6073	1	-3.0667
METTL1	5	0.0027786	0.011808	0.352667	602	3	-2.7272	0.11071	0.27206	0.939625	5181	2	-2.7272
HMGCR	5	0.0027786	0.011808	0.352667	600	4	-3.4381	0.6302	0.77858	1.0	13971	1	-3.4381
POLA2	5	0.0027786	0.011808	0.352667	601	4	-3.126	0.0010193	0.004581	0.542763	152	1	-3.126
ZFP69	5	0.0027979	0.011887	0.353842	605	4	-4.5963	0.9568	0.95757	1.0	16897	1	-4.5963
NAA15	5	0.0027979	0.011887	0.353842	604	5	-4.0714	0.992	0.99209	1.0	17729	0	-4.0714
GZMH	7	0.0028373	0.012037	0.354815	606	7	-5.7375	0.99458	0.99466	1.0	17779	0	-5.7375
ZCWPW2	5	0.0028453	0.01207	0.354815	612	3	-4.4648	0.75113	0.85664	1.0	15284	1	-4.4648
CCNA2	5	0.0028453	0.01207	0.354815	611	4	-3.4447	0.25549	0.47081	0.965284	8774	1	-3.4447
NEK5	5	0.0028453	0.01207	0.354815	609	3	-2.7272	0.28155	0.49988	0.974136	9240	2	-2.7272
GEN1	5	0.0028453	0.01207	0.354815	608	4	-3.7331	0.3711	0.59367	0.978537	10922	1	-3.7331
MAPK8	5	0.0028453	0.01207	0.354815	610	4	-4.2944	0.72086	0.83639	1.0	14939	1	-4.2944
ANGPTL5	5	0.0028453	0.01207	0.354815	607	4	-2.2824	0.19321	0.39944	0.951134	7562	1	-2.2824
ZNF57	5	0.0028529	0.012097	0.354815	614	4	-5.6494	0.94516	0.94767	1.0	16729	1	-5.6494
EPHA3	5	0.0028529	0.012097	0.354815	613	4	-4.6778	0.85149	0.89891	1.0	15974	1	-4.6778
OMG	5	0.0029043	0.012303	0.359091	616	5	-5.7842	0.99372	0.99379	1.0	17759	0	-5.7842
NKAP	5	0.0029043	0.012303	0.359091	617	4	-5.1035	0.97103	0.97133	1.0	17225	0	-5.1035
PRELID2	6	0.0029043	0.012303	0.359091	615	5	-5.4074	0.32628	0.54751	0.976862	10083	1	-5.4074
TAS2R46	4	0.0029241	0.012389	0.361026	618	4	-6.1139	0.99708	0.9971	1.0	17841	0	-6.1139
APOF	5	0.0029389	0.012445	0.362074	619	5	-6.0972	0.99706	0.99708	1.0	17840	0	-6.0972
CLOCK	5	0.0029635	0.012542	0.363525	620	4	-3.9121	0.69505	0.81953	1.0	14646	1	-3.9121
SEC24B	5	0.002982	0.012616	0.363525	623	5	-4.2418	0.98167	0.98175	1.0	17545	0	-4.2418
MTX2	5	0.002982	0.012616	0.363525	624	3	-4.4181	0.42828	0.65119	0.983163	11910	2	-4.4181
PWP1	5	0.002982	0.012616	0.363525	622	5	-4.6778	0.99509	0.99516	1.0	17790	0	-4.6778
RRP12	5	0.002982	0.012616	0.363525	625	4	-2.4771	0.64102	0.7853	1.0	14082	1	-2.4771
PDZD9	5	0.002982	0.012616	0.363525	621	3	-2.1743	0.75383	0.85846	1.0	15317	2	-2.1743
RBBP8	5	0.0030303	0.012812	0.36859	626	4	-4.3452	0.14806	0.34062	0.939625	6516	1	-4.3452
UGT1A7	2	0.0030624	0.012936	0.36863	627	1	-0.49532	0.70016	0.82286	1.0	14706	1	-0.49532
SFTA2	5	0.0030798	0.013005	0.36863	628	5	-5.9736	0.99692	0.99695	1.0	17839	0	-5.9736
KRTAP5-10	3	0.0030803	0.013006	0.36863	629	2	-2.8727	0.049865	0.14649	0.898116	2934	1	-2.8727
AP1G1	5	0.0030933	0.01306	0.36863	630	4	-4.8634	0.80953	0.88431	1.0	15727	1	-4.8634
CDK11A	5	0.0030933	0.01306	0.36863	632	4	-5.7657	0.7738	0.8721	1.0	15526	1	-5.7657
CD2AP	5	0.0030933	0.01306	0.36863	631	4	-5.747	0.93529	0.94058	1.0	16620	1	-5.747
RAPGEF6	5	0.0031093	0.013133	0.36863	633	5	-5.7842	0.99689	0.99692	1.0	17838	0	-5.7842
CDC16	5	0.0031156	0.013154	0.36863	637	3	-3.4841	0.047601	0.14137	0.897163	2835	2	-3.4841
ZNF259	5	0.0031156	0.013154	0.36863	636	4	-2.5654	0.16297	0.36291	0.941942	6938	1	-2.5654
ORC6	5	0.0031156	0.013154	0.36863	635	4	-2.8018	0.75026	0.85606	1.0	15271	1	-2.8018
PPID	5	0.0031156	0.013154	0.36863	634	4	-4.4181	0.18013	0.38368	0.945073	7311	1	-4.4181
C16orf80	5	0.0031156	0.013154	0.36863	639	3	-3.4841	0.043703	0.13246	0.888522	2684	2	-3.4841
ZBTB8OS	5	0.0031156	0.013154	0.36863	638	3	-3.2377	0.29026	0.50937	0.97514	9389	1	-3.2377
TMEM133	5	0.0031415	0.01326	0.36863	640	5	-6.2179	0.99686	0.99689	1.0	17836	0	-6.2179
TMEM50B	5	0.0031415	0.01326	0.36863	641	5	-5.384	0.99686	0.99689	1.0	17837	0	-5.384
NSUN3	5	0.003152	0.013299	0.36863	642	4	-5.629	0.67078	0.80403	1.0	14395	1	-5.629
CD101	5	0.003152	0.013299	0.36863	643	4	-5.2572	0.7568	0.86047	1.0	15352	1	-5.2572
SPIDR	5	0.0031727	0.01337	0.36863	644	5	-5.7375	0.99683	0.99687	1.0	17835	0	-5.7375
PTPN11	5	0.0031768	0.013387	0.36863	652	4	-3.2062	0.22627	0.43781	0.958972	8221	1	-3.2062
COQ2	5	0.0031768	0.013387	0.36863	650	4	-2.5654	0.89095	0.91555	1.0	16224	1	-2.5654
MUM1L1	5	0.0031768	0.013387	0.36863	647	3	-2.4771	0.39592	0.61881	0.982902	11328	2	-2.4771
CPSF3L	5	0.0031768	0.013387	0.36863	645	4	-1.2663	0.37735	0.6	0.979649	11029	1	-1.2663
FAU	5	0.0031768	0.013387	0.36863	654	3	-0.76785	0.00092615	0.0041907	0.51692	146	2	-0.76785
MED19	5	0.0031768	0.013387	0.36863	646	3	-2.4771	0.24753	0.4619	0.964041	8625	2	-2.4771
ZNF107	5	0.0031768	0.013387	0.36863	651	3	-2.4771	0.84307	0.89575	1.0	15928	1	-2.4771
CDC26	5	0.0031768	0.013387	0.36863	653	4	-2.7272	0.96871	0.9691	1.0	17163	0	-2.7272
LAS1L	5	0.0031768	0.013387	0.36863	648	4	-2.4771	0.9642	0.96475	1.0	17030	0	-2.4771
USP1	5	0.0031768	0.013387	0.36863	649	4	-2.4771	0.16363	0.3637	0.942215	6946	1	-2.4771
LGSN	5	0.0032032	0.013486	0.370223	656	4	-4.3699	0.33373	0.55522	0.976862	10224	1	-4.3699
RBM34	5	0.0032032	0.013486	0.370223	655	5	-5.9244	0.99428	0.99436	1.0	17774	0	-5.9244
EFCAB11	10	0.0032354	0.013618	0.371287	657	7	-3.9739	0.2176	0.42783	0.956715	8045	2	-3.9739
CFHR5	5	0.0032386	0.013628	0.371287	661	4	-4.51	0.90926	0.92479	1.0	16371	1	-4.51
NEK3	5	0.0032386	0.013628	0.371287	658	4	-4.3942	0.36931	0.59193	0.978405	10893	1	-4.3942
FAR2	5	0.0032386	0.013628	0.371287	660	4	-4.51	0.96734	0.96783	1.0	17121	0	-4.51
ORC5	5	0.0032386	0.013628	0.371287	659	4	-2.2824	0.11954	0.28877	0.939625	5491	1	-2.2824
SRRM1	5	0.0032571	0.013701	0.372168	663	4	-4.6579	0.92103	0.93151	1.0	16479	1	-4.6579
FAM13A	5	0.0032571	0.013701	0.372168	662	4	-5.5005	0.97142	0.97171	1.0	17236	0	-5.5005
HIST1H2AJ	3	0.0032686	0.013749	0.37289	664	3	-3.8781	0.97504	0.97521	1.0	17292	0	-3.8781
DPH3	6	0.003279	0.013794	0.37355	665	5	-3.5262	0.94276	0.94588	1.0	16704	1	-3.5262
ZIM3	5	0.0033463	0.014065	0.378254	667	5	-6.1046	0.99665	0.99671	1.0	17831	0	-6.1046
MANF	5	0.0033463	0.014065	0.378254	666	5	-6.7664	0.99665	0.99671	1.0	17832	0	-6.7664
CEP55	5	0.0033622	0.014127	0.378254	668	4	-5.2439	0.94026	0.94404	1.0	16679	1	-5.2439
SPATA17	5	0.003369	0.014159	0.378254	670	3	-2.8727	0.10853	0.2679	0.939625	5118	2	-2.8727
CHAF1A	5	0.003369	0.014159	0.378254	674	4	-4.2148	0.96001	0.96063	1.0	16951	0	-4.2148
MRPL10	5	0.003369	0.014159	0.378254	669	3	-2.1743	0.96537	0.9659	1.0	17056	0	-2.1743
SART3	5	0.003369	0.014159	0.378254	673	3	-2.383	0.0020643	0.0089342	0.681491	235	2	-2.383
C1orf109	5	0.003369	0.014159	0.378254	671	4	-3.614	0.19493	0.40152	0.951504	7598	1	-3.614
CEACAM4	5	0.003369	0.014159	0.378254	672	3	-3.572	0.72393	0.83846	1.0	14970	2	-3.572
C3orf55	7	0.0033732	0.014177	0.378254	675	6	-5.3961	0.92792	0.93574	1.0	16536	1	-5.3961
GTSCR1	5	0.0034038	0.014287	0.378916	677	5	-5.0122	0.9966	0.99665	1.0	17830	0	-5.0122
NEFM	5	0.0034038	0.014287	0.378916	676	5	-6.3102	0.9966	0.99665	1.0	17829	0	-6.3102
SPIN2A	2	0.0034165	0.014339	0.378916	678	2	-3.4353	0.99658	0.99663	1.0	17828	0	-3.4353
FAM172A	5	0.0034207	0.01435	0.378916	681	4	-4.6171	0.28108	0.49932	0.973905	9232	1	-4.6171
FNTB	5	0.0034207	0.01435	0.378916	679	4	-5.4893	0.91327	0.927	1.0	16410	1	-5.4893
MSANTD4	5	0.0034207	0.01435	0.378916	680	4	-5.5117	0.54555	0.72744	0.993462	13183	1	-5.5117
TSNAX	5	0.0034207	0.01435	0.378916	682	5	-5.2439	0.98412	0.98419	1.0	17600	0	-5.2439
CCPG1	5	0.0034337	0.014403	0.379782	683	5	-7.0792	0.99657	0.99662	1.0	17827	0	-7.0792
LPAR1	5	0.0034733	0.014574	0.383721	684	5	-6.9783	0.99653	0.99659	1.0	17826	0	-6.9783
ACTR8	5	0.0034785	0.014601	0.383721	685	4	-5.2835	0.15514	0.35294	0.939625	6751	1	-5.2835
BEND7	5	0.0034876	0.014637	0.383721	686	5	-6.7477	0.99651	0.99657	1.0	17825	0	-6.7477
COPG1	5	0.0035036	0.014702	0.383721	689	4	-4.3942	0.9683	0.96873	1.0	17148	0	-4.3942
ZNF880	5	0.0035036	0.014702	0.383721	688	4	-4.1012	0.96775	0.96821	1.0	17134	0	-4.1012
RWDD4	5	0.0035036	0.014702	0.383721	687	3	-4.1304	0.0063503	0.025632	0.809363	567	2	-4.1304
MVK	5	0.0035036	0.014702	0.383721	690	4	-4.3452	0.82753	0.89024	1.0	15827	1	-4.3452
RAB41	5	0.0035473	0.014883	0.387894	691	5	-5.1754	0.99645	0.99651	1.0	17824	0	-5.1754
FAM96A	7	0.0035681	0.014964	0.389255	692	4	-0.43442	0.095257	0.24201	0.939193	4628	3	-0.43442
ZNF585A	5	0.0035991	0.015091	0.389255	693	5	-4.736	0.98877	0.98886	1.0	17685	0	-4.736
HBP1	5	0.0036039	0.015111	0.389255	694	5	-6.0444	0.9964	0.99645	1.0	17823	0	-6.0444
GOSR1	5	0.0036329	0.015234	0.389255	695	4	-4.736	0.36003	0.58244	0.978405	10706	1	-4.736
SNRPD1	5	0.0036329	0.015234	0.389255	697	5	-3.0049	0.97593	0.9761	1.0	17299	0	-3.0049
SCAF4	5	0.0036329	0.015234	0.389255	696	4	-3.572	0.41051	0.6336	0.983163	11599	1	-3.572
PTTG1	5	0.0036449	0.015281	0.389255	707	4	-3.3186	0.92979	0.93697	1.0	16556	1	-3.3186
XRCC5	5	0.0036449	0.015281	0.389255	700	4	-3.4841	0.19659	0.40348	0.951539	7627	1	-3.4841
AARS2	5	0.0036449	0.015281	0.389255	704	2	-2.5458	0.22546	0.43688	0.958531	8207	2	-2.5458
CCDC125	5	0.0036449	0.015281	0.389255	702	3	-3.2377	0.34791	0.56999	0.977473	10498	2	-3.2377
MRPL11	5	0.0036449	0.015281	0.389255	699	3	-3.126	0.0034953	0.014657	0.740515	353	1	-3.126
TRMT11	5	0.0036449	0.015281	0.389255	703	3	-2.4771	0.20915	0.41806	0.954493	7887	2	-2.4771
TSGA10	5	0.0036449	0.015281	0.389255	698	3	-2.8727	0.50391	0.70319	0.989761	12794	2	-2.8727
ACTL6A	5	0.0036449	0.015281	0.389255	705	5	-1.0385	0.97593	0.9761	1.0	17378	0	-1.0385
HSPA9	5	0.0036449	0.015281	0.389255	706	5	-1.2663	0.97593	0.9761	1.0	17302	0	-1.2663
METTL18	5	0.0036449	0.015281	0.389255	701	4	-3.4841	0.96727	0.96776	1.0	17118	0	-3.4841
MRPL36	5	0.0036664	0.015364	0.390251	708	4	-4.4876	0.84747	0.89736	1.0	15950	1	-4.4876
GNL2	5	0.0036664	0.015364	0.390251	709	4	-4.2684	0.0019553	0.0084779	0.670954	227	1	-4.2684
NACA	10	0.0037278	0.015632	0.394476	710	8	-4.225	0.81906	0.88738	1.0	15779	2	-4.225
SMC2	5	0.0037286	0.015636	0.394476	711	4	-4.2418	0.62392	0.7747	1.0	13918	1	-4.2418
LYZ	5	0.0037361	0.01567	0.394476	713	5	-6.7095	0.99626	0.99633	1.0	17821	0	-6.7095
CDKL2	5	0.0037361	0.01567	0.394476	712	5	-7.0489	0.99626	0.99633	1.0	17820	0	-7.0489
ZNF235	5	0.0037494	0.015718	0.394476	714	5	-6.0367	0.99625	0.99631	1.0	17819	0	-6.0367
PIGB	5	0.0037756	0.01582	0.394476	715	4	-3.8074	0.48989	0.69516	0.987965	12669	1	-3.8074
SNX24	5	0.0037756	0.01582	0.394476	722	4	-4.32	0.83809	0.89391	1.0	15899	1	-4.32
KIF11	5	0.0037756	0.01582	0.394476	717	5	-1.9301	0.97593	0.9761	1.0	17449	0	-1.9301
CDIPT	5	0.0037756	0.01582	0.394476	720	3	-2.6486	0.0082395	0.032614	0.829132	705	2	-2.6486
PSMA5	5	0.0037756	0.01582	0.394476	718	5	-3.8074	0.97593	0.9761	1.0	17435	0	-3.8074
SNX13	5	0.0037756	0.01582	0.394476	719	3	-3.572	0.6884	0.81526	1.0	14580	2	-3.572
ZNF781	5	0.0037756	0.01582	0.394476	716	4	-4.1591	0.82232	0.88848	1.0	15793	1	-4.1591
HSD17B12	5	0.0037756	0.01582	0.394476	721	4	-3.8074	0.36851	0.59108	0.978405	10869	1	-3.8074
NDP	5	0.0037903	0.015878	0.394476	723	5	-6.4788	0.99621	0.99627	1.0	17818	0	-6.4788
RIOK2	5	0.0037907	0.015881	0.394476	725	4	-4.2418	0.031698	0.10434	0.853419	2201	1	-4.2418
HDAC3	5	0.0037907	0.015881	0.394476	724	5	-5.6494	0.99043	0.99051	1.0	17707	0	-5.6494
GNPAT	5	0.003804	0.015935	0.394725	727	5	-5.4893	0.9962	0.99626	1.0	17817	0	-5.4893
AKAP13	5	0.003804	0.015935	0.394725	726	5	-6.5617	0.9962	0.99626	1.0	17816	0	-6.5617
CCDC68	5	0.003838	0.016075	0.397651	728	5	-6.3356	0.99616	0.99623	1.0	17815	0	-6.3356
PPCS	8	0.003849	0.016125	0.398176	729	4	-1.4611	0.0039467	0.016487	0.765864	386	3	-1.4611
TULP3	5	0.0038528	0.01614	0.398176	730	5	-6.6949	0.99615	0.99621	1.0	17814	0	-6.6949
IFT81	5	0.0038824	0.016255	0.398282	735	4	-3.4381	0.41361	0.63672	0.983163	11649	1	-3.4381
CCT3	5	0.0038824	0.016255	0.398282	731	5	-1.7906	0.97593	0.9761	1.0	17323	0	-1.7906
THOC7	5	0.0038824	0.016255	0.398282	732	5	-2.383	0.98148	0.98156	1.0	17541	0	-2.383
EIF3B	5	0.0038824	0.016255	0.398282	733	4	-2.8018	0.3062	0.5263	0.975535	9715	1	-2.8018
WAC	5	0.0038824	0.016255	0.398282	734	4	-5.2704	0.55819	0.73499	0.994691	13307	1	-5.2704
LALBA	5	0.0038911	0.016294	0.398683	736	5	-5.6392	0.99611	0.99617	1.0	17813	0	-5.6392
NAT10	5	0.0039162	0.01638	0.399369	737	3	-2.383	0.097668	0.24675	0.939193	4726	2	-2.383
CD28	9	0.0039168	0.016382	0.399369	738	8	-6.1046	0.12285	0.29491	0.939625	5602	1	-6.1046
FAM178A	8	0.0039179	0.016388	0.399369	739	3	1.878	0.30109	0.52093	0.97514	9605	5	1.878
WDR5B	5	0.0039473	0.016498	0.401492	740	5	-6.8347	0.99605	0.99612	1.0	17812	0	-6.8347
EMC7	5	0.0039785	0.016612	0.403279	741	4	-3.2377	0.051148	0.1494	0.898675	2990	1	-3.2377
ATP5L	4	0.0039793	0.016616	0.403279	742	3	-4.5997	0.04744	0.14102	0.897163	2828	1	-4.5997
GPM6A	5	0.004043	0.016868	0.408482	743	5	-6.1553	0.99596	0.99602	1.0	17811	0	-6.1553
MTBP	5	0.0040583	0.016921	0.408482	746	5	-3.3413	0.97593	0.9761	1.0	17355	0	-3.3413
RHOT1	5	0.0040583	0.016921	0.408482	744	4	-4.0409	0.047018	0.14004	0.896515	2813	1	-4.0409
ZNF221	5	0.0040583	0.016921	0.408482	745	4	-3.7331	0.96533	0.96586	1.0	17055	0	-3.7331
TARDBP	4	0.0040793	0.017001	0.408594	747	3	-3.2097	0.15265	0.34863	0.939625	6661	1	-3.2097
PFDN4	5	0.0040945	0.017062	0.408594	750	4	-3.3413	0.22037	0.43099	0.956862	8108	1	-3.3413
TBC1D7	5	0.0040945	0.017062	0.408594	748	3	-2.8018	0.59047	0.75438	0.999656	13585	2	-2.8018
HNRNPCL1	5	0.0040945	0.017062	0.408594	751	4	-3.5287	0.88903	0.91464	1.0	16202	1	-3.5287
MCTS1	5	0.0040945	0.017062	0.408594	749	3	-3.4381	0.017192	0.063784	0.829132	1352	2	-3.4381
EPRS	5	0.0040945	0.017062	0.408594	752	4	-3.0667	0.066064	0.18171	0.916077	3567	1	-3.0667
PSMC6	5	0.0041183	0.017167	0.410018	754	5	-2.6486	0.97593	0.9761	1.0	17300	0	-2.6486
ELOVL6	5	0.0041183	0.017167	0.410018	753	5	-5.2439	0.9875	0.98758	1.0	17655	0	-5.2439
CLMP	5	0.0041368	0.017235	0.411114	755	5	-6.7757	0.99586	0.99594	1.0	17809	0	-6.7757
RPAIN	7	0.0041576	0.017321	0.411616	757	6	-3.8109	0.72972	0.84235	1.0	15041	1	-3.8109
SYS1	7	0.0041576	0.017321	0.411616	756	5	-4.0714	0.23523	0.448	0.962443	8382	2	-4.0714
SDF2	5	0.0041587	0.017325	0.411616	758	5	-6.323	0.99584	0.99592	1.0	17808	0	-6.323
UPK1A	5	0.004186	0.017444	0.412817	760	4	-5.8906	0.88317	0.91198	1.0	16171	1	-5.8906
FOXP2	5	0.004186	0.017444	0.412817	761	5	-4.8459	0.97593	0.9761	1.0	17373	0	-4.8459
XPO5	5	0.004186	0.017444	0.412817	759	4	-5.2704	0.15157	0.34681	0.939625	6625	1	-5.2704
UBE2W	5	0.0042105	0.017539	0.413979	763	4	-4.1012	0.26502	0.48148	0.967627	8961	1	-4.1012
ZNF404	5	0.0042105	0.017539	0.413979	762	4	-3.8432	0.4334	0.65624	0.983163	12007	1	-3.8432
C8orf4	5	0.004249	0.017707	0.417272	764	4	-4.32	0.9188	0.93017	1.0	16462	1	-4.32
RNF138	7	0.0042526	0.017725	0.417272	765	4	-4.6171	0.55744	0.73452	0.994672	13298	3	-4.6171
NPM1	3	0.0042878	0.017873	0.418163	766	3	-4.6171	0.99571	0.99577	1.0	17807	0	-4.6171
PDLIM5	15	0.0042891	0.017879	0.418163	767	8	-2.0574	0.33812	0.55974	0.976862	10310	4	-2.0574
SYPL1	5	0.0042911	0.017888	0.418163	768	5	-6.2042	0.99571	0.99576	1.0	17806	0	-6.2042
MEIG1	4	0.0042975	0.017908	0.418163	769	3	-3.1492	0.28422	0.50278	0.974757	9289	1	-3.1492
EFCAB2	6	0.0043076	0.017944	0.418163	770	4	-4.0056	0.82833	0.8905	1.0	15832	2	-4.0056
SAMD9	5	0.004313	0.017967	0.418163	771	5	-5.7087	0.99569	0.99574	1.0	17805	0	-5.7087
SKIL	5	0.0043141	0.017972	0.418163	774	5	-5.5662	0.99434	0.99443	1.0	17775	0	-5.5662
EGR2	5	0.0043141	0.017972	0.418163	772	4	-4.792	0.4488	0.67131	0.984155	12284	1	-4.792
KDELC1	5	0.0043141	0.017972	0.418163	773	4	-4.792	0.77442	0.87255	1.0	15537	1	-4.792
CSTL1	5	0.0043239	0.018013	0.418582	775	5	-6.7664	0.99568	0.99573	1.0	17804	0	-6.7664
TUFM	5	0.0043585	0.018146	0.420035	776	3	-2.2824	0.024884	0.087812	0.833641	1893	1	-2.2824
COPB2	5	0.0043585	0.018146	0.420035	777	4	-3.0049	0.042927	0.13073	0.888522	2643	1	-3.0049
EXTL2	5	0.0043585	0.018146	0.420035	778	4	-4.6778	0.65714	0.79561	1.0	14235	1	-4.6778
RALBP1	5	0.004393	0.018271	0.421638	779	4	-5.3718	0.95146	0.95278	1.0	16830	1	-5.3718
GBA	9	0.0044066	0.018325	0.421638	780	4	-2.7484	0.02807	0.095653	0.844186	2036	4	-2.7484
NDUFV3	9	0.0044066	0.018325	0.421638	781	5	-2.9403	0.58029	0.74816	0.998686	13490	3	-2.9403
CEP170	5	0.0044598	0.018517	0.421638	782	5	-6.3293	0.99554	0.9956	1.0	17803	0	-6.3293
MYLK	10	0.0044778	0.018595	0.421638	783	7	-3.7587	0.85277	0.8994	1.0	15982	3	-3.7587
C8orf74	5	0.0045119	0.018729	0.421638	784	5	-6.3356	0.99549	0.99554	1.0	17801	0	-6.3356
SRSF7	5	0.0045196	0.018759	0.421638	787	5	-3.2904	0.97593	0.9761	1.0	17312	0	-3.2904
CHMP2A	5	0.0045196	0.018759	0.421638	785	4	-0.43442	0.49652	0.69894	0.988245	12736	1	-0.43442
COPS5	5	0.0045196	0.018759	0.421638	786	4	-3.3905	0.96958	0.96993	1.0	17186	0	-3.3905
CTCF	5	0.0045196	0.018759	0.421638	788	3	-3.1829	0.54441	0.72679	0.993462	13171	1	-3.1829
RBBP5	5	0.0045231	0.018777	0.421638	792	4	-1.9301	0.51258	0.70816	0.990853	12870	1	-1.9301
MRPS27	5	0.0045231	0.018777	0.421638	796	3	-2.485	0.062248	0.17352	0.913145	3418	1	-2.485
SF3A3	5	0.0045231	0.018777	0.421638	798	4	-1.7906	0.2096	0.4186	0.954679	7892	1	-1.7906
TSR2	5	0.0045231	0.018777	0.421638	789	3	-1.7906	0.065976	0.18152	0.916077	3564	2	-1.7906
NOL8	5	0.0045231	0.018777	0.421638	793	3	-1.7906	0.24635	0.46054	0.964041	8603	2	-1.7906
TRMT5	5	0.0045231	0.018777	0.421638	790	4	-3.4011	0.96923	0.96959	1.0	17175	0	-3.4011
NRAS	5	0.0045231	0.018777	0.421638	797	4	-3.6548	0.71962	0.83558	1.0	14920	1	-3.6548
FAM133A	5	0.0045231	0.018777	0.421638	801	4	-1.7906	0.6562	0.79501	1.0	14227	1	-1.7906
VDAC2	5	0.0045231	0.018777	0.421638	794	3	-1.7906	0.20006	0.40754	0.952787	7703	2	-1.7906
RFK	5	0.0045231	0.018777	0.421638	800	4	-1.7906	0.96609	0.96659	1.0	17076	0	-1.7906
SCAP	5	0.0045231	0.018777	0.421638	802	4	-1.7906	0.031	0.10268	0.851351	2172	1	-1.7906
CENPC	5	0.0045231	0.018777	0.421638	791	3	-1.7906	0.96574	0.96623	1.0	17065	0	-1.7906
CHDC2	5	0.0045231	0.018777	0.421638	795	3	-1.7906	0.30187	0.52176	0.97514	9622	2	-1.7906
ZCRB1	5	0.0045231	0.018777	0.421638	799	3	-1.7906	0.029871	0.099984	0.848335	2119	2	-1.7906
CCP110	5	0.0045383	0.018842	0.42258	803	5	-6.1765	0.99546	0.99552	1.0	17800	0	-6.1765
FOLH1	11	0.0045583	0.018903	0.422944	804	9	-4.5172	0.62873	0.7777	1.0	13958	2	-4.5172
HYI	5	0.004559	0.018906	0.422944	805	5	-6.8257	0.99544	0.9955	1.0	17799	0	-6.8257
IL8	4	0.0045799	0.018983	0.423286	806	3	-5.0628	0.71106	0.8299	1.0	14831	1	-5.0628
ASPM	5	0.0045804	0.018985	0.423286	807	5	-6.1765	0.99542	0.99548	1.0	17798	0	-6.1765
SUMO1	6	0.0045815	0.018991	0.423286	808	6	-4.8024	0.98858	0.98867	1.0	17678	0	-4.8024
NUP50	4	0.0046084	0.019092	0.424832	809	4	-5.5383	0.99539	0.99546	1.0	17797	0	-5.5383
SETD7	5	0.0046121	0.019108	0.424832	810	4	-4.1012	0.52209	0.7137	0.991908	12955	1	-4.1012
NUAK2	5	0.0046206	0.019145	0.425138	811	5	-7.0101	0.99538	0.99544	1.0	17796	0	-7.0101
CHMP4B	5	0.0046833	0.019381	0.429305	813	4	-3.8781	0.064236	0.17779	0.916077	3494	1	-3.8781
ANKRD36	5	0.0046833	0.019381	0.429305	812	3	-3.1829	0.34491	0.56687	0.977092	10443	2	-3.1829
MTF2	5	0.0047621	0.019683	0.431753	816	5	-4.5752	0.98141	0.98149	1.0	17537	0	-4.5752
CARD17	5	0.0047621	0.019683	0.431753	814	4	-5.9076	0.96784	0.96829	1.0	17137	0	-5.9076
CTNNA2	5	0.0047621	0.019683	0.431753	815	4	-5.4666	0.81894	0.88735	1.0	15778	1	-5.4666
PROX1	5	0.0047922	0.019804	0.431753	817	5	-7.0296	0.99521	0.99528	1.0	17794	0	-7.0296
MYEF2	5	0.00483	0.019947	0.431753	818	5	-7.1052	0.99517	0.99524	1.0	17793	0	-7.1052
HUS1	5	0.004836	0.019964	0.431753	826	3	-2.0574	0.23449	0.44713	0.962162	8369	2	-2.0574
TOPBP1	5	0.004836	0.019964	0.431753	819	4	-3.614	0.55399	0.7325	0.994531	13263	1	-3.614
HSF2BP	5	0.004836	0.019964	0.431753	821	4	-4.4876	0.37618	0.59879	0.979649	11006	1	-4.4876
AP3B1	5	0.004836	0.019964	0.431753	824	4	-4.8634	0.08624	0.22384	0.934856	4306	1	-4.8634
RINT1	5	0.004836	0.019964	0.431753	820	4	-4.2418	0.49769	0.69961	0.988476	12746	1	-4.2418
EMCN	5	0.004836	0.019964	0.431753	823	4	-3.7782	0.90681	0.92353	1.0	16353	1	-3.7782
MVD	5	0.004836	0.019964	0.431753	825	3	-1.7906	0.20159	0.40931	0.953152	7732	2	-1.7906
RPL10A	5	0.004836	0.019964	0.431753	822	4	-2.7484	0.97248	0.97273	1.0	17269	0	-2.7484
EIF1AD	5	0.0048468	0.020009	0.431753	827	4	-5.3471	0.077024	0.20485	0.927754	3971	1	-5.3471
CENPM	10	0.004895	0.020191	0.431753	828	6	-0.43442	0.0027397	0.011652	0.708043	292	3	-0.43442
DCP2	5	0.0049086	0.020248	0.431753	829	5	-5.7375	0.99509	0.99516	1.0	17791	0	-5.7375
ZNF571	5	0.0049292	0.020327	0.431753	833	4	-5.147	0.14901	0.34227	0.939625	6550	1	-5.147
TAAR2	5	0.0049292	0.020327	0.431753	831	4	-5.6694	0.94298	0.94606	1.0	16706	1	-5.6694
NASP	5	0.0049292	0.020327	0.431753	834	4	-3.2377	0.91546	0.92826	1.0	16429	1	-3.2377
LEKR1	5	0.0049292	0.020327	0.431753	830	4	-4.4648	0.061986	0.17298	0.913145	3403	1	-4.4648
PHF10	5	0.0049292	0.020327	0.431753	832	5	-4.9147	0.97593	0.9761	1.0	17448	0	-4.9147
RPS4X	3	0.0049401	0.020375	0.431753	835	3	-2.7272	0.89313	0.91658	1.0	16252	0	-2.7272
IL4R	5	0.0049594	0.020438	0.431753	836	5	-6.583	0.99504	0.99511	1.0	17789	0	-6.583
RBM27	5	0.0049594	0.020438	0.431753	837	5	-6.6451	0.99504	0.99511	1.0	17788	0	-6.6451
ICK	5	0.0049831	0.020525	0.431753	838	5	-7.3884	0.99502	0.99509	1.0	17787	0	-7.3884
MRPL27	5	0.0049928	0.020565	0.431753	845	3	-2.383	0.69136	0.81716	1.0	14612	1	-2.383
C1orf131	5	0.0049928	0.020565	0.431753	844	3	-1.0385	0.076662	0.20412	0.927754	3956	2	-1.0385
CARS	5	0.0049928	0.020565	0.431753	840	4	-1.2663	0.13324	0.3141	0.939625	5982	1	-1.2663
NSMCE2	5	0.0049928	0.020565	0.431753	839	3	-2.383	0.071935	0.19423	0.92409	3784	2	-2.383
NFYB	5	0.0049928	0.020565	0.431753	842	4	-2.383	0.96761	0.96808	1.0	17129	0	-2.383
CYC1	5	0.0049928	0.020565	0.431753	843	3	-2.383	0.051465	0.15008	0.898675	3006	2	-2.383
EIF5A	5	0.0049928	0.020565	0.431753	850	2	4.0388	0.040636	0.1254	0.88249	2558	3	4.0388
NDUFAB1	5	0.0049928	0.020565	0.431753	846	4	-2.383	0.9681	0.96854	1.0	17144	0	-2.383
RRAS	5	0.0049928	0.020565	0.431753	848	2	2.6681	0.31132	0.53184	0.97555	9806	3	2.6681
IFI44	5	0.0049928	0.020565	0.431753	847	3	-2.383	0.2403	0.45372	0.963047	8484	2	-2.383
GPR34	5	0.0049928	0.020565	0.431753	841	3	-2.7051	0.72651	0.84018	1.0	14998	1	-2.7051
INTS3	5	0.0049928	0.020565	0.431753	849	4	-2.7272	0.63048	0.77874	1.0	13974	1	-2.7272
LSM5	5	0.0049974	0.020576	0.431753	853	5	-2.383	0.97593	0.9761	1.0	17444	0	-2.383
DCUN1D1	5	0.0049974	0.020576	0.431753	857	3	-2.6486	0.75552	0.85958	1.0	15335	1	-2.6486
BIRC5	5	0.0049974	0.020576	0.431753	855	4	-4.2684	0.43717	0.65989	0.983435	12081	1	-4.2684
TFEC	5	0.0049974	0.020576	0.431753	854	3	-3.4381	0.24198	0.4556	0.963261	8513	2	-3.4381
FAM184A	5	0.0049974	0.020576	0.431753	852	4	-4.3452	0.23075	0.44288	0.96059	8300	1	-4.3452
CCT4	5	0.0049974	0.020576	0.431753	851	4	-2.1743	0.13482	0.31699	0.939625	6033	1	-2.1743
SMC5	5	0.0049974	0.020576	0.431753	856	4	-3.0667	0.086907	0.22521	0.934856	4327	1	-3.0667
SSSCA1	5	0.0050023	0.020594	0.431753	859	4	-5.5769	0.88853	0.9144	1.0	16199	1	-5.5769
ISCU	5	0.0050023	0.020594	0.431753	858	5	-1.9301	0.97593	0.9761	1.0	17431	0	-1.9301
RPS3	4	0.0050715	0.020858	0.436778	860	3	-1.8467	0.079884	0.21077	0.927754	4089	1	-1.8467
MARCH9	5	0.0050891	0.020939	0.437464	861	5	-6.6949	0.99491	0.99499	1.0	17785	0	-6.6949
SERINC1	5	0.0050891	0.020939	0.437464	862	5	-5.916	0.99491	0.99499	1.0	17784	0	-5.916
CCNB3	9	0.0050962	0.020965	0.437496	863	7	-5.6694	0.34112	0.56293	0.977092	10375	2	-5.6694
CAMTA1	9	0.0051108	0.021034	0.438434	864	8	-5.4893	0.8928	0.91641	1.0	16238	1	-5.4893
DDX42	5	0.005134	0.021122	0.439299	865	5	-4.8634	0.97882	0.97893	1.0	17483	0	-4.8634
TMEM131	5	0.0051397	0.021146	0.439299	866	5	-5.5662	0.99486	0.99494	1.0	17783	0	-5.5662
NARS2	5	0.0051486	0.021173	0.439299	867	3	-2.383	0.0051432	0.02108	0.773175	491	2	-2.383
EMC3	5	0.0051486	0.021173	0.439299	868	4	-3.8432	0.2112	0.42049	0.954679	7931	1	-3.8432
PAX5	10	0.0052433	0.021526	0.446109	869	9	-5.676	0.90334	0.92167	1.0	16330	1	-5.676
ADPRHL2	5	0.0052562	0.021578	0.446666	870	5	-6.2648	0.99474	0.99482	1.0	17781	0	-6.2648
TAS2R14	5	0.0052678	0.021623	0.447085	871	5	-6.4732	0.99473	0.99481	1.0	17780	0	-6.4732
GTF2F2	5	0.0053176	0.021822	0.448624	875	3	-2.2824	0.036035	0.11469	0.868637	2377	2	-2.2824
ZNF90	5	0.0053176	0.021822	0.448624	874	5	-4.6975	0.98077	0.98084	1.0	17527	0	-4.6975
CD48	5	0.0053176	0.021822	0.448624	872	5	-4.736	0.97593	0.9761	1.0	17375	0	-4.736
WDR74	5	0.0053176	0.021822	0.448624	876	4	-2.7272	0.012368	0.047413	0.829132	1007	1	-2.7272
LYPLAL1	5	0.0053176	0.021822	0.448624	873	3	-3.5287	0.33767	0.55925	0.976862	10300	1	-3.5287
VMA21	5	0.005375	0.022035	0.452493	877	4	-4.4181	0.35045	0.57265	0.978405	10534	1	-4.4181
FAM122C	11	0.0053832	0.022066	0.452609	878	8	-4.8459	0.23206	0.44435	0.961012	8326	3	-4.8459
RAB18	7	0.0054202	0.0222	0.454843	879	7	-0.43442	0.99458	0.99466	1.0	17778	0	-0.43442
UNC50	5	0.0054468	0.022294	0.455674	880	4	-5.7564	0.4451	0.6677	0.984155	12214	1	-5.7564
MFN2	5	0.0054468	0.022294	0.455674	881	4	-5.6392	0.96689	0.96737	1.0	17106	0	-5.6392
PYHIN1	5	0.0055007	0.022507	0.455674	888	4	-3.614	0.34807	0.57017	0.977473	10503	1	-3.614
SPRYD4	5	0.0055007	0.022507	0.455674	887	3	-3.0667	0.5316	0.71925	0.993218	13041	2	-3.0667
PWP2	5	0.0055007	0.022507	0.455674	884	3	-0.43442	0.014495	0.054688	0.829132	1169	2	-0.43442
MED18	5	0.0055007	0.022507	0.455674	885	3	-2.4771	0.27441	0.49197	0.971093	9117	2	-2.4771
SLC7A6OS	5	0.0055007	0.022507	0.455674	889	3	-2.5654	0.26962	0.48667	0.969688	9037	2	-2.5654
VTI1B	5	0.0055007	0.022507	0.455674	886	3	-2.8018	0.58006	0.74801	0.998661	13489	1	-2.8018
LONP1	5	0.0055007	0.022507	0.455674	883	4	-3.126	0.96627	0.96676	1.0	17081	0	-3.126
TDRP	5	0.0055007	0.022507	0.455674	882	3	-2.383	0.60835	0.76523	1.0	13769	2	-2.383
THRA	5	0.0055041	0.022519	0.455674	890	5	-7.0373	0.9945	0.99459	1.0	17777	0	-7.0373
MRPL1	5	0.0055266	0.022612	0.456005	891	5	-3.8781	0.98341	0.98349	1.0	17583	0	-3.8781
MRPL54	5	0.0055266	0.022612	0.456005	892	4	-4.3452	0.96834	0.96876	1.0	17150	0	-4.3452
SGMS2	5	0.0055266	0.022612	0.456005	893	4	-4.9804	0.87561	0.90861	1.0	16108	1	-4.9804
FBXO8	5	0.0056127	0.022935	0.462007	894	5	-6.5883	0.99439	0.99448	1.0	17776	0	-6.5883
TRNT1	5	0.0056587	0.023112	0.463511	896	4	-3.1829	0.9627	0.96327	1.0	17007	0	-3.1829
TAS2R8	5	0.0056587	0.023112	0.463511	898	4	-4.6975	0.49639	0.69887	0.988245	12734	1	-4.6975
EXOSC8	5	0.0056587	0.023112	0.463511	897	4	-4.8807	0.97291	0.97315	1.0	17281	0	-4.8807
GBP5	5	0.0056587	0.023112	0.463511	895	4	-4.6778	0.33477	0.5563	0.976862	10249	1	-4.6778
GABPA	5	0.0056856	0.023209	0.464417	899	4	-4.4181	0.97058	0.97087	1.0	17207	0	-4.4181
ZNF607	5	0.0056856	0.023209	0.464417	900	4	-5.8206	0.91112	0.92582	1.0	16391	1	-5.8206
STARD13	5	0.0057394	0.023421	0.467729	901	5	-7.8104	0.99426	0.99434	1.0	17773	0	-7.8104
LARP7	5	0.0057566	0.023479	0.467729	904	4	-4.736	0.63335	0.78053	1.0	13999	1	-4.736
C5orf28	5	0.0057566	0.023479	0.467729	902	5	-4.5405	0.98822	0.98832	1.0	17669	0	-4.5405
LSG1	5	0.0057566	0.023479	0.467729	903	4	-5.1613	0.44085	0.6635	0.983435	12149	1	-5.1613
PPP1R15B	5	0.0058384	0.02379	0.472004	905	4	-5.0433	0.97233	0.97258	1.0	17264	0	-5.0433
GAPDH	5	0.0058412	0.023798	0.472004	906	3	-2.0574	0.29939	0.51917	0.97514	9574	1	-2.0574
RPRD1B	5	0.0058412	0.023798	0.472004	907	4	-4.9643	0.77608	0.87371	1.0	15569	1	-4.9643
C6orf203	5	0.0058412	0.023798	0.472004	908	4	-4.6171	0.24885	0.46337	0.964041	8654	1	-4.6171
ZC3H14	12	0.0058711	0.023913	0.47324	909	7	-3.7991	0.13903	0.32459	0.939625	6189	5	-3.7991
RCAN1	12	0.0058711	0.023913	0.47324	910	6	-1.2911	0.7407	0.84965	1.0	15163	5	-1.2911
PNN	5	0.0059178	0.024102	0.475124	911	4	-4.6975	0.8962	0.91806	1.0	16282	1	-4.6975
ACBD3	5	0.0059224	0.024117	0.475124	912	5	-6.3481	0.99408	0.99415	1.0	17772	0	-6.3481
ALG1L	2	0.0059331	0.024151	0.475124	913	2	-4.6465	0.99407	0.99414	1.0	17771	0	-4.6465
ZNF677	5	0.0059334	0.024153	0.475124	914	5	-6.1482	0.99407	0.99414	1.0	17770	0	-6.1482
ATP5J	6	0.0059453	0.024187	0.475124	915	4	-3.773	0.050782	0.14855	0.898675	2974	2	-3.773
NCOA4	5	0.0059677	0.024272	0.475124	917	4	-3.6548	0.47146	0.68471	0.986322	12501	1	-3.6548
NOL12	5	0.0059677	0.024272	0.475124	916	3	-3.4841	0.060865	0.17058	0.912437	3366	2	-3.4841
STYX	5	0.0059677	0.024272	0.475124	918	4	-3.3413	0.1296	0.30745	0.939625	5856	1	-3.3413
FARSA	5	0.0059677	0.024272	0.475124	920	2	-2.2782	0.96196	0.96256	1.0	16998	0	-2.2782
TOMM40	5	0.0059677	0.024272	0.475124	919	4	-2.7272	0.39802	0.62099	0.982902	11372	1	-2.7272
ZNF878	5	0.0060013	0.024394	0.475961	921	5	-5.9976	0.97593	0.9761	1.0	17430	0	-5.9976
TRIM46	5	0.0060013	0.024394	0.475961	922	4	-5.9736	0.099294	0.24994	0.939193	4780	1	-5.9736
MTA3	5	0.0060013	0.024394	0.475961	923	5	-4.1559	0.98617	0.98626	1.0	17636	0	-4.1559
ZNF714	4	0.0060279	0.024491	0.477342	924	2	-3.108	0.60971	0.76606	1.0	13783	1	-3.108
RNF145	5	0.0060337	0.024518	0.477351	925	3	-3.5287	0.51709	0.71081	0.991508	12910	2	-3.5287
MOB4	3	0.0060417	0.024547	0.477378	926	2	-3.6945	0.083782	0.21883	0.931199	4230	1	-3.6945
UMODL1	5	0.0060482	0.024573	0.477378	927	5	-7.678	0.99395	0.99403	1.0	17768	0	-7.678
CCDC73	5	0.0060908	0.024732	0.477617	932	5	-4.9964	0.98219	0.98228	1.0	17558	0	-4.9964
KBTBD3	5	0.0060908	0.024732	0.477617	930	4	-4.2148	0.96926	0.96961	1.0	17176	0	-4.2148
CYB5B	5	0.0060908	0.024732	0.477617	928	4	-5.384	0.1044	0.25986	0.939193	4978	1	-5.384
ATP6V0D1	5	0.0060908	0.024732	0.477617	929	4	-4.2148	0.94751	0.94949	1.0	16767	1	-4.2148
FAM60A	5	0.0060908	0.024732	0.477617	931	4	-5.455	0.89323	0.91662	1.0	16255	1	-5.455
RAPSN	5	0.0060942	0.024744	0.477617	933	5	-7.5965	0.99391	0.99397	1.0	17767	0	-7.5965
CREBL2	5	0.0061012	0.024771	0.477617	934	5	-7.4094	0.9939	0.99397	1.0	17766	0	-7.4094
TPTE2	4	0.0061154	0.024823	0.478085	935	3	-3.2847	0.65035	0.79128	1.0	14172	1	-3.2847
ZKSCAN7	5	0.0061269	0.024875	0.478085	936	5	-6.3481	0.99387	0.99394	1.0	17764	0	-6.3481
PCYOX1L	5	0.0061269	0.024875	0.478085	937	5	-6.5724	0.99387	0.99394	1.0	17763	0	-6.5724
PLCD4	5	0.00614	0.024919	0.47843	938	5	-6.8998	0.99386	0.99393	1.0	17762	0	-6.8998
ARL3	5	0.0061794	0.025067	0.48034	939	4	-4.3942	0.20342	0.41139	0.953781	7765	1	-4.3942
POT1	5	0.0061809	0.025072	0.48034	940	5	-6.5777	0.99382	0.99389	1.0	17761	0	-6.5777
TGDS	5	0.0061979	0.025152	0.481355	941	5	-6.7477	0.9938	0.99388	1.0	17760	0	-6.7477
KCNRG	5	0.0062226	0.025248	0.482182	943	4	-4.4003	0.91145	0.92599	1.0	16394	1	-4.4003
COPS8	5	0.0062226	0.025248	0.482182	942	3	-2.7272	0.15186	0.34731	0.939625	6637	2	-2.7272
SLC4A5	5	0.0063048	0.025565	0.487689	944	5	-7.439	0.9937	0.99376	1.0	17758	0	-7.439
RETSAT	5	0.0063163	0.025609	0.487689	945	5	-6.8168	0.99368	0.99375	1.0	17757	0	-6.8168
PSME1	5	0.0063336	0.025676	0.487689	946	5	-6.4443	0.99367	0.99373	1.0	17756	0	-6.4443
RANBP1	5	0.0063389	0.025692	0.487689	947	4	-5.9897	0.54178	0.72528	0.993462	13139	1	-5.9897
NDUFV2	5	0.0063389	0.025692	0.487689	948	5	-4.6778	0.97593	0.9761	1.0	17386	0	-4.6778
HIST1H2AL	3	0.0063416	0.025699	0.487689	949	3	-3.3413	0.9276	0.93554	1.0	16533	0	-3.3413
CENPW	6	0.006376	0.025812	0.488271	950	4	-3.3878	0.42473	0.64762	0.983163	11850	2	-3.3878
SLC25A51	4	0.0063921	0.025878	0.488271	951	2	0.48307	0.36902	0.59163	0.978405	10885	2	0.48307
GGPS1	5	0.0064018	0.02592	0.488271	956	4	-1.7906	0.95446	0.95544	1.0	16860	1	-1.7906
REP15	5	0.0064018	0.02592	0.488271	954	4	-4.252	0.33244	0.55386	0.976862	10192	1	-4.252
PRIMPOL	5	0.0064018	0.02592	0.488271	952	4	-3.8781	0.26403	0.48037	0.967438	8940	1	-3.8781
ULBP1	5	0.0064018	0.02592	0.488271	953	4	-4.8281	0.2075	0.41616	0.954324	7850	1	-4.8281
FXYD6	5	0.0064018	0.02592	0.488271	955	4	-4.6579	0.90409	0.92206	1.0	16333	1	-4.6579
TDRD3	5	0.0064238	0.025997	0.48922	957	4	-5.4081	0.87842	0.90982	1.0	16139	1	-5.4081
PRPF4	5	0.0064607	0.026132	0.489718	960	3	-2.5654	0.014049	0.053199	0.829132	1139	2	-2.5654
PDPK1	5	0.0064607	0.026132	0.489718	958	4	-1.463	0.76011	0.86271	1.0	15386	1	-1.463
ZDHHC7	5	0.0064607	0.026132	0.489718	959	3	-3.2904	0.66866	0.80277	1.0	14368	1	-3.2904
TOMM22	5	0.0064607	0.026132	0.489718	961	2	2.2838	0.09767	0.24676	0.939193	4727	3	2.2838
SCPEP1	5	0.0065222	0.02634	0.493089	962	5	-5.6892	0.99348	0.99355	1.0	17755	0	-5.6892
KCTD9	3	0.006557	0.026475	0.494552	963	3	-4.6171	0.99344	0.99351	1.0	17754	0	-4.6171
ABRACL	4	0.0065633	0.0265	0.494552	964	4	-6.1683	0.99344	0.9935	1.0	17752	0	-6.1683
SMIM21	4	0.0065633	0.0265	0.494552	965	4	-6.2221	0.99344	0.9935	1.0	17753	0	-6.2221
ZNF26	5	0.0066018	0.02666	0.497023	966	5	-5.941	0.9934	0.99346	1.0	17751	0	-5.941
DHX8	5	0.0066297	0.026765	0.497949	967	4	-3.9454	0.42478	0.64767	0.983163	11851	1	-3.9454
TCEB2	5	0.0066297	0.026765	0.497949	968	4	-5.2704	0.43525	0.65804	0.983163	12052	1	-5.2704
ATL3	5	0.0067344	0.027181	0.503601	969	4	-5.5005	0.80879	0.88407	1.0	15724	1	-5.5005
RMND5A	5	0.0067344	0.027181	0.503601	971	4	-5.598	0.076455	0.2037	0.927754	3949	1	-5.598
TYW5	5	0.0067344	0.027181	0.503601	972	5	-5.3117	0.99068	0.99076	1.0	17710	0	-5.3117
MTRF1	5	0.0067344	0.027181	0.503601	970	4	-5.0433	0.15755	0.35622	0.939625	6825	1	-5.0433
DCLRE1B	5	0.0067663	0.027298	0.504892	973	3	-4.1012	0.2477	0.46209	0.964041	8629	2	-4.1012
GABARAPL2	5	0.0067714	0.027312	0.504892	974	5	-6.3418	0.99323	0.99329	1.0	17750	0	-6.3418
LYRM2	4	0.0068092	0.027465	0.504892	976	3	-4.2139	0.93479	0.94023	1.0	16611	0	-4.2139
RBM17	4	0.0068092	0.027465	0.504892	975	3	-4.6952	0.20238	0.41019	0.953413	7746	1	-4.6952
CETN2	5	0.006831	0.027543	0.504892	977	4	-6.1046	0.96983	0.97016	1.0	17189	0	-6.1046
SOD2	5	0.006831	0.027543	0.504892	978	5	-5.455	0.97882	0.97893	1.0	17484	0	-5.455
NQO1	5	0.0069192	0.027879	0.504892	981	4	-5.9076	0.1978	0.40489	0.951692	7661	1	-5.9076
LPAR6	5	0.0069192	0.027879	0.504892	979	4	-6.0367	0.92669	0.935	1.0	16522	1	-6.0367
TXNDC9	5	0.0069192	0.027879	0.504892	980	4	-4.9804	0.33568	0.55723	0.976862	10268	1	-4.9804
METTL17	5	0.0069192	0.027879	0.504892	982	4	-3.614	0.66297	0.79919	1.0	14295	1	-3.614
ALG10	3	0.0069408	0.027946	0.504892	983	3	-4.2418	0.98341	0.9835	1.0	17584	0	-4.2418
ZNF534	5	0.0069496	0.027975	0.504892	984	5	-6.0212	0.99305	0.99313	1.0	17749	0	-6.0212
RAB6A	13	0.0069525	0.027985	0.504892	985	9	-5.0586	0.49671	0.69905	0.988274	12738	4	-5.0586
PTCD2	5	0.0069622	0.028032	0.504892	987	3	-3.572	0.066272	0.18218	0.916077	3576	2	-3.572
NCAPD2	5	0.0069622	0.028032	0.504892	988	4	-2.971	0.72968	0.84232	1.0	15039	1	-2.971
SCEL	5	0.0069622	0.028032	0.504892	986	4	-5.0278	0.84684	0.89714	1.0	15947	1	-5.0278
TRIM59	5	0.007017	0.028236	0.504892	989	4	-4.3942	0.91876	0.93014	1.0	16461	1	-4.3942
MRPL28	5	0.0070329	0.028282	0.504892	994	4	-2.921	0.73538	0.84608	1.0	15098	1	-2.921
ZNHIT2	5	0.0070329	0.028282	0.504892	990	3	-3.3413	0.24745	0.46181	0.964041	8621	2	-3.3413
RPIA	5	0.0070329	0.028282	0.504892	999	2	1.9681	0.31989	0.54082	0.976862	9966	3	1.9681
EIF5	5	0.0070329	0.028282	0.504892	996	4	-3.7331	0.0087063	0.034319	0.829132	740	1	-3.7331
STAG1	5	0.0070329	0.028282	0.504892	998	4	-3.7331	0.2597	0.47555	0.966188	8860	1	-3.7331
ARPC3	5	0.0070329	0.028282	0.504892	993	4	-3.7331	0.59381	0.7564	0.999683	13626	1	-3.7331
SPINT4	5	0.0070329	0.028282	0.504892	991	3	-3.7331	0.1704	0.3719	0.943574	7097	2	-3.7331
FAM177B	5	0.0070329	0.028282	0.504892	997	4	-3.7331	0.90268	0.92135	1.0	16322	1	-3.7331
SCFD1	5	0.0070329	0.028282	0.504892	992	4	-0.43442	0.18107	0.3848	0.945528	7326	1	-0.43442
RPGRIP1L	5	0.0070329	0.028282	0.504892	995	3	-3.0667	0.51247	0.7081	0.990853	12868	2	-3.0667
ANP32E	10	0.0070814	0.028473	0.504892	1000	5	-1.2927	0.066234	0.1821	0.916077	3574	4	-1.2927
EEF1G	5	0.0071092	0.028587	0.504892	1001	4	-5.6694	0.82548	0.88956	1.0	15813	1	-5.6694
MCM10	5	0.0071616	0.02879	0.504892	1005	4	-4.4648	0.49633	0.69883	0.988245	12733	1	-4.4648
POLRMT	5	0.0071616	0.02879	0.504892	1003	3	-3.6548	0.35096	0.57318	0.978405	10540	1	-3.6548
PPP1R10	5	0.0071616	0.02879	0.504892	1004	3	-2.6486	0.0050334	0.020662	0.77158	481	2	-2.6486
STK33	5	0.0071616	0.02879	0.504892	1002	3	-2.7272	0.27632	0.4941	0.971317	9158	1	-2.7272
ZFY	5	0.0071781	0.028857	0.504892	1006	5	-6.0444	0.99282	0.9929	1.0	17747	0	-6.0444
LRRC37B	5	0.0071881	0.028891	0.504892	1007	4	-5.2169	0.62793	0.77721	1.0	13951	1	-5.2169
STT3A	5	0.0072898	0.029274	0.504892	1008	5	-7.2784	0.99271	0.99279	1.0	17745	0	-7.2784
TCEB3	5	0.0072995	0.029311	0.504892	1009	5	-7.3392	0.9927	0.99278	1.0	17744	0	-7.3392
CD302	6	0.0073318	0.029421	0.504892	1010	4	-4.9597	0.29197	0.51124	0.97514	9429	2	-4.9597
MAGEH1	5	0.0073329	0.029425	0.504892	1011	5	-6.7524	0.99267	0.99275	1.0	17743	0	-6.7524
RABGAP1L	15	0.0073335	0.02943	0.504892	1012	8	-2.9403	0.30438	0.5244	0.97514	9677	6	-2.9403
CETN3	5	0.0073488	0.029485	0.504892	1020	4	-3.0049	0.97139	0.97168	1.0	17234	0	-3.0049
ME2	5	0.0073488	0.029485	0.504892	1017	3	-4.2684	0.75475	0.85908	1.0	15328	1	-4.2684
GPR160	5	0.0073488	0.029485	0.504892	1014	5	-5.0122	0.97593	0.9761	1.0	17328	0	-5.0122
AMD1	5	0.0073488	0.029485	0.504892	1015	3	-4.6377	0.1556	0.35373	0.939625	6772	2	-4.6377
NOB1	5	0.0073488	0.029485	0.504892	1013	5	-3.7331	0.97593	0.9761	1.0	17424	0	-3.7331
ZNF484	5	0.0073488	0.029485	0.504892	1016	3	-2.0574	0.074073	0.19878	0.926503	3861	2	-2.0574
EBPL	5	0.0073488	0.029485	0.504892	1019	4	-5.0737	0.82617	0.8898	1.0	15816	1	-5.0737
CIRH1A	5	0.0073488	0.029485	0.504892	1018	4	-3.5287	0.00046844	0.0021318	0.393812	97	1	-3.5287
DCLK3	5	0.0073491	0.029486	0.504892	1021	5	-6.3293	0.99265	0.99274	1.0	17742	0	-6.3293
PPP2R4	5	0.007369	0.02956	0.504892	1022	4	-5.3595	0.10944	0.26963	0.939625	5139	1	-5.3595
GRK4	5	0.007369	0.02956	0.504892	1023	4	-5.0586	0.14401	0.33339	0.939625	6363	1	-5.0586
C8orf22	4	0.0074059	0.029701	0.504892	1024	4	-6.1314	0.99259	0.99269	1.0	17741	0	-6.1314
ARL9	5	0.0074568	0.029896	0.504892	1025	4	-5.6494	0.85642	0.90081	1.0	16002	1	-5.6494
GNB4	5	0.0074568	0.029896	0.504892	1027	5	-5.8116	0.97593	0.9761	1.0	17342	0	-5.8116
LSM12	5	0.0074568	0.029896	0.504892	1026	4	-5.0737	0.23964	0.45297	0.963047	8469	1	-5.0737
PLEKHA8	7	0.0074581	0.029901	0.504892	1028	6	-3.4841	0.85734	0.90119	1.0	16007	1	-3.4841
GTF2H2C	4	0.0074793	0.029972	0.504892	1029	3	-4.2433	0.0080673	0.031973	0.829132	687	1	-4.2433
C16orf92	5	0.0075328	0.030178	0.504892	1034	3	-3.7331	0.60113	0.76085	1.0	13692	1	-3.7331
DEPDC1	5	0.0075328	0.030178	0.504892	1031	3	-3.7707	0.035935	0.11448	0.867906	2375	2	-3.7707
DHDDS	5	0.0075328	0.030178	0.504892	1033	3	-2.383	1.4804e-05	7.6145e-05	0.059621	23	2	-2.383
ORC4	5	0.0075328	0.030178	0.504892	1030	4	-3.614	0.60463	0.76301	1.0	13731	1	-3.614
PIFO	5	0.0075328	0.030178	0.504892	1035	4	-4.8281	0.31833	0.53919	0.976583	9938	1	-4.8281
LOC729020	5	0.0075328	0.030178	0.504892	1032	3	-3.9779	0.013187	0.05021	0.829132	1063	2	-3.9779
FAM227B	5	0.0075508	0.030239	0.504892	1037	4	-3.8781	0.6976	0.82116	1.0	14677	1	-3.8781
ATP6V0D2	5	0.0075508	0.030239	0.504892	1036	4	-5.2439	0.12604	0.30084	0.939625	5741	1	-5.2439
RPS15	2	0.0076362	0.030535	0.504892	1038	1	2.6323	0.007076	0.02838	0.824171	617	1	2.6323
RPL26	2	0.0076362	0.030535	0.504892	1039	1	2.3047	0.015473	0.058057	0.829132	1232	1	2.3047
OLA1	5	0.0076363	0.030535	0.504892	1040	4	-4.792	0.73194	0.84376	1.0	15061	1	-4.792
BIRC8	5	0.0076363	0.030535	0.504892	1041	4	-5.0278	0.70843	0.8282	1.0	14796	1	-5.0278
TRHR	5	0.0076384	0.03054	0.504892	1065	1	3.661	0.030393	0.10125	0.848669	2148	4	3.661
ITGAE	5	0.0076384	0.03054	0.504892	1042	2	0.38086	0.52119	0.7132	0.991908	12943	2	0.38086
RAD9B	5	0.0076384	0.03054	0.504892	1083	3	-0.43442	0.9251	0.93398	1.0	16509	1	-0.43442
RAD9A	5	0.0076384	0.03054	0.504892	1071	2	2.4473	0.34432	0.56627	0.977092	10431	3	2.4473
SRSF3	5	0.0076384	0.03054	0.504892	1049	5	-0.43442	0.97593	0.9761	1.0	17346	0	-0.43442
KIAA1522	5	0.0076384	0.03054	0.504892	1054	1	2.0768	0.1349	0.31715	0.939625	6036	4	2.0768
TMEM168	5	0.0076384	0.03054	0.504892	1047	3	-2.8727	0.12278	0.29478	0.939625	5600	2	-2.8727
GAL3ST4	5	0.0076384	0.03054	0.504892	1050	3	-2.8727	0.71027	0.82939	1.0	14819	2	-2.8727
SPICE1	5	0.0076384	0.03054	0.504892	1066	2	4.5223	0.023235	0.083431	0.829132	1803	3	4.5223
GNRHR	5	0.0076384	0.03054	0.504892	1057	2	2.3538	0.35775	0.58012	0.978405	10658	3	2.3538
ELP6	5	0.0076384	0.03054	0.504892	1062	2	5.0926	0.0049812	0.020454	0.77158	474	3	5.0926
PAQR6	5	0.0076384	0.03054	0.504892	1085	2	2.016	0.049532	0.14578	0.898116	2915	3	2.016
MEAF6	5	0.0076384	0.03054	0.504892	1072	4	-2.8727	0.038128	0.11957	0.873232	2466	1	-2.8727
ZNF654	5	0.0076384	0.03054	0.504892	1078	3	-2.8727	0.14844	0.3413	0.939625	6528	2	-2.8727
SLC25A31	5	0.0076384	0.03054	0.504892	1064	3	-2.8727	0.54479	0.72701	0.993462	13175	2	-2.8727
EIF4E2	5	0.0076384	0.03054	0.504892	1081	5	-4.4516	0.98474	0.98485	1.0	17616	0	-4.4516
PPP2R3C	5	0.0076384	0.03054	0.504892	1068	3	-2.8727	0.0094905	0.037149	0.829132	798	2	-2.8727
PRKG2	5	0.0076384	0.03054	0.504892	1044	3	-2.8727	0.64714	0.78921	1.0	14137	2	-2.8727
TOR1A	5	0.0076384	0.03054	0.504892	1061	2	1.6563	0.42796	0.65088	0.983163	11900	3	1.6563
ARHGAP5	5	0.0076384	0.03054	0.504892	1051	2	-0.99215	0.20457	0.41277	0.954257	7789	2	-0.99215
RPL35	5	0.0076384	0.03054	0.504892	1045	3	-0.43442	0.19154	0.39745	0.950741	7527	2	-0.43442
ANKRD31	5	0.0076384	0.03054	0.504892	1048	3	-2.8727	0.24709	0.46141	0.964041	8615	2	-2.8727
SAT1	5	0.0076384	0.03054	0.504892	1077	2	3.0531	0.12986	0.30794	0.939625	5867	3	3.0531
HPGDS	5	0.0076384	0.03054	0.504892	1074	4	-4.9804	0.56893	0.74137	0.997392	13385	1	-4.9804
TLR3	5	0.0076384	0.03054	0.504892	1053	2	2.5658	0.28386	0.50238	0.974635	9281	3	2.5658
ACSL3	5	0.0076384	0.03054	0.504892	1055	3	-1.0385	0.033999	0.10991	0.862323	2293	2	-1.0385
PGD	5	0.0076384	0.03054	0.504892	1079	4	-1.463	0.97276	0.973	1.0	17275	0	-1.463
KBTBD4	5	0.0076384	0.03054	0.504892	1075	3	-2.8727	0.75065	0.85632	1.0	15277	2	-2.8727
MED10	5	0.0076384	0.03054	0.504892	1082	2	0.069623	0.30637	0.52646	0.975535	9718	2	0.069623
NOL9	5	0.0076384	0.03054	0.504892	1052	2	2.821	0.01073	0.041648	0.829132	883	3	2.821
FFAR4	5	0.0076384	0.03054	0.504892	1070	2	2.3299	0.15087	0.34559	0.939625	6602	3	2.3299
MCMBP	5	0.0076384	0.03054	0.504892	1056	2	-2.6932	0.45944	0.67789	0.984368	12396	2	-2.6932
PZP	5	0.0076384	0.03054	0.504892	1086	3	-2.8727	0.87703	0.90922	1.0	16127	1	-2.8727
UROS	5	0.0076384	0.03054	0.504892	1060	3	-2.8727	0.55725	0.73441	0.994654	13297	2	-2.8727
PCDHB2	5	0.0076384	0.03054	0.504892	1063	2	3.8379	0.093685	0.23884	0.939193	4571	3	3.8379
EPPIN	5	0.0076384	0.03054	0.504892	1073	3	-2.8727	0.6037	0.76241	1.0	13718	2	-2.8727
UTP11L	5	0.0076384	0.03054	0.504892	1059	3	-2.8727	0.018797	0.069044	0.829132	1452	2	-2.8727
PYURF	5	0.0076384	0.03054	0.504892	1058	4	-3.9454	0.036095	0.11482	0.868906	2379	1	-3.9454
KXD1	5	0.0076384	0.03054	0.504892	1067	2	2.6682	0.19265	0.39877	0.951134	7545	3	2.6682
RPL27	5	0.0076384	0.03054	0.504892	1046	4	-2.8727	0.086958	0.2253	0.934856	4329	1	-2.8727
TMED10	5	0.0076384	0.03054	0.504892	1084	2	2.452	0.3433	0.56521	0.977092	10410	3	2.452
ZFYVE9	5	0.0076384	0.03054	0.504892	1080	4	-6.6552	0.63532	0.78173	1.0	14014	1	-6.6552
MGAT4A	5	0.0076384	0.03054	0.504892	1069	3	-2.8727	0.027124	0.093338	0.841131	1998	2	-2.8727
DHX30	5	0.0076384	0.03054	0.504892	1076	4	-3.2936	0.27266	0.49005	0.971093	9084	1	-3.2936
KANSL1	5	0.0076384	0.03054	0.504892	1043	1	2.06	0.013874	0.052597	0.829132	1120	3	2.06
FKBP14	5	0.0076826	0.030699	0.504892	1093	3	-2.7272	0.21552	0.42549	0.956715	8000	1	-2.7272
FAM72D	5	0.0076826	0.030699	0.504892	1094	2	5.6267	0.00072966	0.0032984	0.458142	129	3	5.6267
HAUS6	5	0.0076826	0.030699	0.504892	1091	2	-1.4123	0.16161	0.36122	0.940439	6916	2	-1.4123
PEX19	5	0.0076826	0.030699	0.504892	1090	2	2.322	0.35849	0.58087	0.978405	10675	3	2.322
AP1M1	5	0.0076826	0.030699	0.504892	1087	3	-3.6548	0.62678	0.7765	1.0	13942	2	-3.6548
MCM4	5	0.0076826	0.030699	0.504892	1095	4	-2.5654	0.95795	0.95865	1.0	16915	1	-2.5654
MROH9	5	0.0076826	0.030699	0.504892	1088	4	-3.7707	0.22195	0.43282	0.957089	8144	1	-3.7707
MRPS14	5	0.0076826	0.030699	0.504892	1092	4	-2.4771	0.96473	0.96527	1.0	17046	0	-2.4771
KRAS	5	0.0076826	0.030699	0.504892	1089	3	-3.1829	0.33588	0.55743	0.976862	10272	2	-3.1829
PITRM1	5	0.0077194	0.030841	0.505648	1096	5	-5.882	0.98408	0.98416	1.0	17599	0	-5.882
TTC19	5	0.0077297	0.030885	0.505648	1099	4	-4.8102	0.36084	0.58328	0.978405	10722	1	-4.8102
XPR1	5	0.0077297	0.030885	0.505648	1100	4	-5.0122	0.72575	0.83966	1.0	14991	1	-5.0122
CENPI	5	0.0077297	0.030885	0.505648	1097	4	-4.6171	0.96624	0.96674	1.0	17079	0	-4.6171
TUBB	5	0.0077297	0.030885	0.505648	1098	3	-2.7272	0.12083	0.2912	0.939625	5539	2	-2.7272
COX20	4	0.0077477	0.030948	0.506223	1101	2	1.0915	0.13274	0.3132	0.939625	5970	2	1.0915
FGF5	5	0.007777	0.03105	0.507417	1102	5	-7.3298	0.99222	0.99233	1.0	17740	0	-7.3298
MAK	5	0.0078102	0.031159	0.508064	1103	4	-5.2439	0.1946	0.40113	0.951241	7593	1	-5.2439
BTLA	5	0.0078102	0.031159	0.508064	1104	4	-6.0898	0.38989	0.61268	0.981901	11232	1	-6.0898
TCAIM	7	0.0078148	0.031174	0.508064	1105	5	-3.5287	0.9631	0.96365	1.0	17011	1	-3.5287
SPARCL1	5	0.0078309	0.031228	0.508482	1106	5	-6.0055	0.99217	0.99228	1.0	17739	0	-6.0055
SEPW1	5	0.0078401	0.031264	0.508613	1107	5	-6.5236	0.99216	0.99227	1.0	17738	0	-6.5236
TAX1BP3	5	0.0078829	0.031417	0.509662	1108	5	-6.4674	0.99212	0.99222	1.0	17737	0	-6.4674
FAM175A	5	0.0079042	0.031487	0.509662	1110	5	-6.1835	0.98121	0.98129	1.0	17534	0	-6.1835
EPS15	5	0.0079042	0.031487	0.509662	1109	4	-4.2418	0.71628	0.8334	1.0	14878	1	-4.2418
RPS18	3	0.0079165	0.031535	0.509662	1111	3	-0.43442	0.89313	0.91658	1.0	16241	0	-0.43442
FAM76B	5	0.0079362	0.031612	0.509662	1117	4	-4.7549	0.95497	0.95591	1.0	16869	1	-4.7549
GNAT3	5	0.0079362	0.031612	0.509662	1115	5	-4.4648	0.9806	0.98068	1.0	17520	0	-4.4648
DEFB125	5	0.0079362	0.031612	0.509662	1113	3	-4.3942	0.41499	0.63809	0.983163	11673	2	-4.3942
UPF2	5	0.0079362	0.031612	0.509662	1112	5	-3.7707	0.97593	0.9761	1.0	17376	0	-3.7707
PDSS1	5	0.0079362	0.031612	0.509662	1116	4	-4.0714	0.32432	0.54543	0.976862	10041	1	-4.0714
ZNF669	5	0.0079362	0.031612	0.509662	1114	4	-3.1978	0.96854	0.96894	1.0	17156	0	-3.1978
CCDC172	5	0.0079963	0.03183	0.511815	1119	5	-4.5963	0.992	0.99209	1.0	17732	0	-4.5963
RPL27A	5	0.0079963	0.03183	0.511815	1120	5	-1.6361	0.992	0.99209	1.0	17735	0	-1.6361
SON	5	0.0079963	0.03183	0.511815	1118	5	-4.9314	0.992	0.99209	1.0	17731	0	-4.9314
IGF1R	5	0.0080742	0.032096	0.515624	1121	5	-6.8213	0.99193	0.99201	1.0	17728	0	-6.8213
ARSK	5	0.0081067	0.032214	0.516142	1123	4	-5.4317	0.18912	0.39453	0.949362	7484	1	-5.4317
SC5D	5	0.0081067	0.032214	0.516142	1124	4	-5.455	0.070907	0.19201	0.923041	3745	1	-5.455
RAD51D	5	0.0081067	0.032214	0.516142	1122	4	-5.4893	0.26428	0.48065	0.967472	8946	1	-5.4893
HN1	6	0.0081197	0.032259	0.516396	1125	3	-2.4626	0.70185	0.82395	1.0	14723	2	-2.4626
UGT2B28	4	0.0082111	0.032592	0.519951	1126	4	-5.4767	0.98823	0.98833	1.0	17671	0	-5.4767
GDPD1	5	0.0082122	0.032596	0.519951	1128	5	-5.856	0.99177	0.99184	1.0	17726	0	-5.856
L1TD1	5	0.0082122	0.032596	0.519951	1127	4	-5.9655	0.33504	0.55658	0.976862	10255	1	-5.9655
NVL	5	0.0082122	0.032596	0.519951	1129	4	-4.6171	0.068306	0.18643	0.918128	3653	1	-4.6171
MOBP	8	0.0082576	0.03276	0.522102	1130	5	-4.5567	0.93191	0.93835	1.0	16579	2	-4.5567
THAP9	5	0.0083154	0.032973	0.524214	1132	4	-5.5769	0.91229	0.92647	1.0	16399	1	-5.5769
ADAM2	5	0.0083154	0.032973	0.524214	1131	4	-5.5117	0.7876	0.87755	1.0	15635	1	-5.5117
DNAJC19	5	0.0083252	0.033009	0.524214	1133	5	-2.6486	0.97593	0.9761	1.0	17407	0	-2.6486
TRAPPC2	4	0.0083591	0.033147	0.524214	1134	3	-4.8934	0.0033252	0.013952	0.738495	339	1	-4.8934
PLD2	5	0.0084352	0.033427	0.524214	1135	5	-6.9375	0.99156	0.99165	1.0	17724	0	-6.9375
LMBRD1	5	0.0084463	0.033475	0.524214	1144	4	-3.2377	0.9229	0.93264	1.0	16493	1	-3.2377
GPR107	5	0.0084463	0.033475	0.524214	1147	4	-2.2824	0.90985	0.9251	1.0	16375	1	-2.2824
SREBF2	5	0.0084463	0.033475	0.524214	1138	3	-2.2824	0.93799	0.94245	1.0	16653	1	-2.2824
HINFP	5	0.0084463	0.033475	0.524214	1148	4	-2.6899	0.97213	0.97239	1.0	17254	0	-2.6899
POLR2A	5	0.0084463	0.033475	0.524214	1142	3	-1.0537	0.018357	0.067628	0.829132	1424	1	-1.0537
ORC3	5	0.0084463	0.033475	0.524214	1139	2	-2.2824	0.022153	0.079975	0.829132	1710	2	-2.2824
DAD1	5	0.0084463	0.033475	0.524214	1140	4	-2.2824	0.97332	0.97352	1.0	17289	0	-2.2824
KCTD6	5	0.0084463	0.033475	0.524214	1141	2	-1.1508	0.17286	0.37491	0.943574	7152	2	-1.1508
KRT27	5	0.0084463	0.033475	0.524214	1143	3	-2.2824	0.12609	0.30093	0.939625	5743	2	-2.2824
HSD17B7	5	0.0084463	0.033475	0.524214	1146	5	-2.2824	0.97593	0.9761	1.0	17315	0	-2.2824
SRP54	5	0.0084463	0.033475	0.524214	1150	3	-0.43442	0.00058555	0.002664	0.432209	111	2	-0.43442
CSNK2B	5	0.0084463	0.033475	0.524214	1137	4	-2.2824	0.27666	0.49445	0.971317	9164	1	-2.2824
FAN1	5	0.0084463	0.033475	0.524214	1145	2	3.4158	0.16611	0.36671	0.942228	7005	3	3.4158
RXFP1	5	0.0084463	0.033475	0.524214	1136	2	2.6581	0.31104	0.53154	0.97555	9799	3	2.6581
ZNF564	5	0.0084463	0.033475	0.524214	1149	4	-3.4381	0.74156	0.85025	1.0	15174	1	-3.4381
THEG	5	0.0085237	0.033756	0.527391	1151	5	-7.485	0.99148	0.99157	1.0	17722	0	-7.485
PCDHA12	5	0.0085322	0.033795	0.527391	1153	4	-3.8781	0.18496	0.3895	0.94629	7410	1	-3.8781
SNUPN	5	0.0085322	0.033795	0.527391	1152	3	-4.8807	0.016618	0.061888	0.829132	1312	2	-4.8807
VPS29	5	0.0085322	0.033795	0.527391	1154	4	-3.9454	0.87911	0.91016	1.0	16145	1	-3.9454
ARFGEF1	5	0.0085628	0.033899	0.528554	1155	5	-5.8157	0.99144	0.99152	1.0	17721	0	-5.8157
ZBTB12	5	0.0086112	0.03406	0.52969	1157	4	-5.5662	0.39864	0.62163	0.982902	11384	1	-5.5662
MFAP3	5	0.0086112	0.03406	0.52969	1156	4	-5.0586	0.91384	0.92733	1.0	16416	1	-5.0586
S100A10	5	0.0086112	0.03406	0.52969	1158	4	-4.2684	0.10114	0.25359	0.939193	4839	1	-4.2684
GPR171	5	0.0087464	0.034556	0.536943	1159	3	-4.6778	0.48076	0.68995	0.986607	12593	2	-4.6778
ABRA	5	0.0088384	0.034894	0.541693	1160	5	-6.5988	0.99116	0.99123	1.0	17720	0	-6.5988
C2orf43	7	0.0088464	0.034922	0.541693	1161	6	-4.9804	0.86414	0.90387	1.0	16041	1	-4.9804
GRM3	5	0.0088704	0.035011	0.542458	1162	5	-6.0923	0.99113	0.9912	1.0	17719	0	-6.0923
PAM	5	0.0088786	0.035037	0.542458	1163	5	-5.5572	0.99112	0.99119	1.0	17718	0	-5.5572
TRMT2B	5	0.0088855	0.035061	0.542458	1164	5	-6.2321	0.99111	0.99118	1.0	17717	0	-6.2321
TBC1D8B	5	0.0089075	0.035137	0.542531	1166	5	-4.6377	0.98176	0.98184	1.0	17546	0	-4.6377
ZBTB3	5	0.0089075	0.035137	0.542531	1165	5	-5.0122	0.98367	0.98377	1.0	17594	0	-5.0122
NFU1	10	0.0089384	0.035248	0.542531	1167	8	-2.2246	0.1824	0.38647	0.946102	7355	2	-2.2246
GBE1	5	0.0089556	0.035307	0.542531	1171	3	-2.6486	0.6224	0.77375	1.0	13904	1	-2.6486
ABHD17B	5	0.0089556	0.035307	0.542531	1170	3	-3.6548	0.85151	0.89891	1.0	15975	1	-3.6548
KIN	5	0.0089556	0.035307	0.542531	1169	3	-1.9301	0.026692	0.09227	0.838479	1977	2	-1.9301
NUPL1	5	0.0089556	0.035307	0.542531	1168	4	-4.2641	0.61197	0.7674	1.0	13808	1	-4.2641
SHOC2	5	0.0089556	0.035307	0.542531	1172	4	-4.6975	0.90435	0.9222	1.0	16334	1	-4.6975
FOXJ3	5	0.0089957	0.035457	0.54434	1173	5	-5.4971	0.991	0.99107	1.0	17716	0	-5.4971
CCDC67	5	0.0090099	0.035516	0.54434	1174	4	-5.1893	0.7031	0.82477	1.0	14736	1	-5.1893
ATP6V1G1	5	0.0090099	0.035516	0.54434	1175	4	-4.2148	0.80846	0.88396	1.0	15722	1	-4.2148
MAX	11	0.0090196	0.035558	0.544533	1176	6	-0.43442	0.5207	0.7129	0.991908	12940	3	-0.43442
ICAM2	5	0.0090531	0.035675	0.545854	1177	5	-6.1973	0.99095	0.99101	1.0	17713	0	-6.1973
KCTD3	5	0.009107	0.035883	0.547436	1178	4	-5.0887	0.13697	0.32089	0.939625	6106	1	-5.0887
LSM4	6	0.0091591	0.036082	0.547436	1179	2	3.6339	0.0029399	0.012428	0.708043	314	4	3.6339
ATP6V1G3	6	0.0091591	0.036082	0.547436	1180	4	-3.2836	0.192	0.39798	0.950818	7538	2	-3.2836
PTPLAD2	5	0.0091876	0.036182	0.547436	1181	3	-4.4181	0.081486	0.21414	0.929894	4142	2	-4.4181
PLK1	5	0.0091904	0.036194	0.547436	1186	5	-1.6361	0.97593	0.9761	1.0	17456	0	-1.6361
EIF4G1	5	0.0091904	0.036194	0.547436	1184	3	-3.0667	0.18836	0.39363	0.94906	7465	2	-3.0667
C21orf59	5	0.0091904	0.036194	0.547436	1188	3	-2.8018	0.9659	0.96639	1.0	17070	0	-2.8018
EXOSC4	5	0.0091904	0.036194	0.547436	1183	3	-3.2377	0.031215	0.10318	0.851429	2178	2	-3.2377
ARL1	5	0.0091904	0.036194	0.547436	1189	3	-3.0049	0.33695	0.55851	0.976862	10288	2	-3.0049
LAMTOR3	5	0.0091904	0.036194	0.547436	1185	2	3.0208	0.1563	0.35472	0.939625	6789	3	3.0208
MRPS34	5	0.0091904	0.036194	0.547436	1182	3	-0.43442	0.027721	0.094797	0.84416	2022	2	-0.43442
RFC1	5	0.0091904	0.036194	0.547436	1190	4	-3.8074	0.74671	0.85367	1.0	15229	1	-3.8074
FAM9A	5	0.0091904	0.036194	0.547436	1187	3	-3.6945	0.68986	0.81618	1.0	14591	2	-3.6945
SERPINC1	5	0.0092179	0.036278	0.547436	1191	5	-5.6392	0.99078	0.99085	1.0	17712	0	-5.6392
FABP2	5	0.0092226	0.036295	0.547436	1192	5	-5.7842	0.97593	0.9761	1.0	17317	0	-5.7842
C4orf26	5	0.0092226	0.036295	0.547436	1193	5	-5.7657	0.97593	0.9761	1.0	17343	0	-5.7657
LSM1	5	0.0092226	0.036295	0.547436	1194	4	-5.6594	0.34174	0.56358	0.977092	10382	1	-5.6594
B3GALT1	5	0.009238	0.036359	0.547947	1195	5	-5.941	0.99076	0.99083	1.0	17711	0	-5.941
HMGN4	4	0.0092562	0.036435	0.548173	1197	3	-5.0478	0.38034	0.60305	0.979996	11081	1	-5.0478
TAS2R43	4	0.0092562	0.036435	0.548173	1196	4	-5.5305	0.9818	0.98188	1.0	17549	0	-5.5305
PUS7L	6	0.0093565	0.036799	0.552734	1198	5	-5.462	0.93067	0.93754	1.0	16564	1	-5.462
ENSA	9	0.0093862	0.036905	0.552734	1199	7	-4.1591	0.40536	0.62837	0.982918	11513	1	-4.1591
CD200R1	7	0.0093978	0.036942	0.552734	1200	6	-6.4902	0.80042	0.88143	1.0	15687	1	-6.4902
GAB4	5	0.0094119	0.036984	0.552734	1201	4	-4.6377	0.84945	0.89812	1.0	15964	1	-4.6377
C1orf185	5	0.0094119	0.036984	0.552734	1202	3	-2.6486	0.089086	0.2296	0.936134	4417	2	-2.6486
ZNF43	5	0.0094119	0.036984	0.552734	1204	3	-2.5654	0.096807	0.24506	0.939193	4683	2	-2.5654
VPS37A	5	0.0094119	0.036984	0.552734	1205	4	-3.9454	0.97087	0.97115	1.0	17222	0	-3.9454
IRAK4	5	0.0094119	0.036984	0.552734	1203	4	-4.8978	0.068045	0.18589	0.918128	3645	1	-4.8978
PARP15	5	0.0094253	0.037017	0.552768	1206	4	-5.9076	0.76537	0.86628	1.0	15436	1	-5.9076
KLHDC1	5	0.0094472	0.037096	0.553492	1207	5	-7.0296	0.99055	0.99065	1.0	17709	0	-7.0296
IFNK	5	0.0094757	0.037203	0.554632	1208	5	-5.4081	0.99052	0.99062	1.0	17708	0	-5.4081
RNASE12	5	0.0095365	0.03741	0.557244	1209	4	-5.2704	0.60017	0.76025	1.0	13680	1	-5.2704
SSRP1	5	0.0096309	0.03776	0.560519	1210	4	-3.0667	0.70968	0.829	1.0	14809	1	-3.0667
RBM28	5	0.0096309	0.03776	0.560519	1211	3	-3.2904	0.0022657	0.0097286	0.690879	252	2	-3.2904
ARHGAP11A	5	0.0096386	0.037785	0.560519	1213	5	-4.8102	0.97593	0.9761	1.0	17334	0	-4.8102
CCR1	5	0.0096386	0.037785	0.560519	1212	4	-6.1338	0.86545	0.90441	1.0	16049	1	-6.1338
GTF3C1	5	0.0096386	0.037785	0.560519	1214	4	-4.1304	0.031054	0.10281	0.851429	2174	1	-4.1304
KIAA0020	5	0.0096561	0.037853	0.560876	1215	5	-6.4327	0.99034	0.99043	1.0	17705	0	-6.4327
ATP6AP1L	5	0.0096614	0.037871	0.560876	1216	5	-5.1562	0.99034	0.99043	1.0	17704	0	-5.1562
ZFP28	5	0.0097276	0.03809	0.563207	1217	5	-5.4317	0.99027	0.99036	1.0	17703	0	-5.4317
GUCA1C	5	0.0097351	0.038121	0.563207	1218	5	-5.1257	0.99026	0.99035	1.0	17702	0	-5.1257
NT5C3A	5	0.0097359	0.038123	0.563207	1219	4	-5.728	0.087727	0.22687	0.934856	4357	1	-5.728
FCER1A	5	0.0098307	0.038462	0.56428	1220	2	4.6506	0.00044982	0.0020598	0.393513	94	3	4.6506
NANP	5	0.0098307	0.038462	0.56428	1226	5	-3.8432	0.98065	0.98072	1.0	17524	0	-3.8432
AURKB	5	0.0098307	0.038462	0.56428	1227	3	-0.43442	0.0021201	0.0091415	0.681491	239	2	-0.43442
TUBA1A	5	0.0098307	0.038462	0.56428	1223	3	-3.7707	0.50183	0.70203	0.988986	12783	2	-3.7707
TMX2	5	0.0098307	0.038462	0.56428	1222	3	-2.5654	0.76649	0.86704	1.0	15448	2	-2.5654
EXOC1	5	0.0098307	0.038462	0.56428	1224	4	-3.8432	0.71876	0.83503	1.0	14909	1	-3.8432
TUBGCP4	5	0.0098307	0.038462	0.56428	1221	3	-0.76785	0.20311	0.41103	0.953732	7761	2	-0.76785
RABGGTB	5	0.0098307	0.038462	0.56428	1225	4	-0.43442	0.93392	0.93965	1.0	16605	1	-0.43442
RLIM	5	0.0098469	0.038528	0.56428	1229	4	-5.916	0.95903	0.95969	1.0	16931	1	-5.916
FAM210A	5	0.0098469	0.038528	0.56428	1228	4	-5.6793	0.96794	0.96839	1.0	17142	0	-5.6793
ZNF69	3	0.00985	0.03854	0.56428	1230	2	-2.8018	0.19532	0.402	0.951539	7606	1	-2.8018
C3orf33	5	0.0098721	0.038616	0.56494	1231	3	-4.8281	0.70573	0.82646	1.0	14763	2	-4.8281
PRSS3	6	0.0099568	0.038915	0.567471	1232	6	-4.571	0.99004	0.99013	1.0	17700	0	-4.571
UBA5	5	0.0099569	0.038915	0.567471	1235	5	-4.736	0.97927	0.97938	1.0	17495	0	-4.736
HENMT1	5	0.0099569	0.038915	0.567471	1234	5	-5.3093	0.97593	0.9761	1.0	17445	0	-5.3093
SETD2	5	0.0099569	0.038915	0.567471	1233	4	-4.736	0.24692	0.46121	0.964041	8610	1	-4.736
PPIAL4G	1	0.009988	0.039025	0.568606	1236	1	-3.2377	0.99001	0.9901	1.0	17699	0	-3.2377
TOPORS	5	0.010001	0.039064	0.568723	1237	5	-5.9327	0.99	0.99009	1.0	17698	0	-5.9327
HIRA	5	0.010011	0.039099	0.568767	1238	5	-6.4443	0.98999	0.99008	1.0	17697	0	-6.4443
GINS3	6	0.010043	0.039209	0.568805	1239	5	-5.02	0.6003	0.76033	1.0	13681	1	-5.02
COPZ1	6	0.010043	0.039209	0.568805	1240	4	-1.463	0.75165	0.85702	1.0	15289	2	-1.463
PCDHA2	5	0.010057	0.03926	0.568805	1241	4	-5.8647	0.95579	0.95665	1.0	16880	1	-5.8647
SLC19A2	5	0.010057	0.03926	0.568805	1243	4	-5.6084	0.51251	0.70812	0.990853	12869	1	-5.6084
B9D1	5	0.010057	0.03926	0.568805	1242	5	-5.6793	0.98324	0.98332	1.0	17578	0	-5.6793
ZNF93	5	0.01009	0.039378	0.569152	1246	3	-3.0667	0.19858	0.4058	0.952036	7676	2	-3.0667
KMT2D	5	0.01009	0.039378	0.569152	1245	4	-4.5752	0.097721	0.24686	0.939193	4729	1	-4.5752
EIF3E	5	0.01009	0.039378	0.569152	1244	4	-4.0098	0.72331	0.83805	1.0	14967	1	-4.0098
SREK1	5	0.01015	0.039597	0.571848	1247	4	-5.7184	0.037219	0.11745	0.869697	2432	1	-5.7184
PMF1-BGLAP	3	0.01026	0.040013	0.577107	1248	2	-1.9301	0.3226	0.5436	0.976862	10008	1	-1.9301
FAXC	5	0.010263	0.040025	0.577107	1249	5	-7.2719	0.98974	0.98983	1.0	17696	0	-7.2719
NEUROD4	5	0.010288	0.040112	0.577812	1250	5	-6.6195	0.98971	0.9898	1.0	17695	0	-6.6195
SDAD1	5	0.010303	0.04017	0.577812	1252	4	-2.6486	0.96646	0.96694	1.0	17088	0	-2.6486
UBL3	5	0.010303	0.04017	0.577812	1251	4	-4.6778	0.52343	0.71446	0.991908	12970	1	-4.6778
ZNF160	5	0.010333	0.040269	0.578309	1253	5	-6.5126	0.98967	0.98975	1.0	17694	0	-6.5126
TUBD1	10	0.010336	0.040282	0.578309	1254	4	1.1732	0.03407	0.11008	0.862323	2297	5	1.1732
UQCC1	5	0.010341	0.040301	0.578309	1255	4	-5.42	0.56865	0.7412	0.997392	13383	1	-5.42
RMI1	5	0.010418	0.040594	0.578832	1262	2	4.8536	0.0026574	0.011299	0.708043	286	3	4.8536
CHCHD4	5	0.010418	0.040594	0.578832	1257	3	-2.383	0.014248	0.053869	0.829132	1147	2	-2.383
ZNF573	5	0.010418	0.040594	0.578832	1258	3	-2.5654	0.16918	0.37043	0.942764	7076	2	-2.5654
ANAPC10	5	0.010418	0.040594	0.578832	1259	3	-0.43442	0.025559	0.089448	0.837872	1922	2	-0.43442
PRIM1	5	0.010418	0.040594	0.578832	1263	4	-3.8781	0.14806	0.34062	0.939625	6515	1	-3.8781
DAP3	5	0.010418	0.040594	0.578832	1256	4	-1.463	0.015148	0.056942	0.829132	1208	1	-1.463
SELL	5	0.010418	0.040594	0.578832	1261	3	-3.7707	0.6054	0.76348	1.0	13737	2	-3.7707
NFIA	5	0.010418	0.040594	0.578832	1260	4	-3.1465	0.52196	0.71363	0.991908	12951	1	-3.1465
PLCZ1	5	0.010445	0.040696	0.579678	1264	4	-5.1613	0.96574	0.96623	1.0	17064	0	-5.1613
KRTAP5-11	3	0.01045	0.040718	0.579678	1265	3	-4.7169	0.98955	0.98963	1.0	17693	0	-4.7169
GPR119	5	0.010476	0.040825	0.58025	1266	5	-6.6451	0.98952	0.98961	1.0	17692	0	-6.6451
MMAB	5	0.010531	0.041016	0.58025	1271	4	-4.6171	0.20047	0.40803	0.952943	7711	1	-4.6171
C2orf40	5	0.010531	0.041016	0.58025	1268	3	-3.4381	0.23231	0.44463	0.961012	8330	1	-3.4381
TDO2	5	0.010531	0.041016	0.58025	1269	5	-4.8459	0.97927	0.97938	1.0	17494	0	-4.8459
NOP56	5	0.010531	0.041016	0.58025	1267	3	-1.7906	0.029642	0.099431	0.848335	2109	2	-1.7906
TRMT6	5	0.010531	0.041016	0.58025	1270	3	-2.1743	0.1248	0.29857	0.939625	5688	2	-2.1743
POLR1B	5	0.010531	0.041016	0.58025	1272	4	-4.1012	0.13491	0.31718	0.939625	6037	1	-4.1012
CNEP1R1	5	0.010531	0.041016	0.58025	1273	4	-3.2119	0.061724	0.1724	0.913145	3393	1	-3.2119
HIST1H2BM	4	0.010541	0.04105	0.580269	1274	2	-0.85931	0.1887	0.39401	0.94906	7472	1	-0.85931
FANCM	5	0.010555	0.041103	0.580469	1275	4	-3.7707	0.93461	0.94011	1.0	16609	1	-3.7707
TANK	7	0.010561	0.041128	0.580469	1276	5	-4.3942	0.026359	0.091466	0.838479	1960	2	-4.3942
ARID5A	5	0.01059	0.04123	0.581404	1277	5	-6.8998	0.98941	0.98949	1.0	17691	0	-6.8998
MESDC1	5	0.010599	0.041259	0.581404	1278	5	-6.55	0.9894	0.98948	1.0	17690	0	-6.55
FAM25A	3	0.010668	0.041509	0.584472	1279	3	-4.51	0.97343	0.97364	1.0	17291	0	-4.51
C8orf47	7	0.010677	0.041546	0.584526	1280	6	-4.778	0.97162	0.97189	1.0	17244	1	-4.778
WFDC12	5	0.010735	0.041754	0.586999	1281	5	-7.0829	0.98926	0.98934	1.0	17689	0	-7.0829
PDE1A	5	0.010764	0.041869	0.587239	1283	4	-4.7736	0.5741	0.74448	0.997795	13434	1	-4.7736
EPCAM	5	0.010764	0.041869	0.587239	1284	4	-3.4512	0.70233	0.82428	1.0	14727	1	-3.4512
FMO3	5	0.010764	0.041869	0.587239	1282	5	-3.8327	0.97593	0.9761	1.0	17438	0	-3.8327
BCL10	5	0.010783	0.041935	0.587257	1286	4	-5.629	0.17928	0.38267	0.944646	7292	1	-5.629
UBQLN4	5	0.010783	0.041935	0.587257	1285	4	-5.7184	0.37114	0.5937	0.978537	10923	1	-5.7184
SNRPB2	5	0.010901	0.042344	0.59173	1287	4	-4.5321	0.40982	0.63286	0.983163	11583	1	-4.5321
CD247	5	0.010901	0.042344	0.59173	1288	4	-5.1893	0.92143	0.93175	1.0	16482	1	-5.1893
RAB26	5	0.010937	0.042467	0.59173	1289	5	-7.2116	0.98906	0.98915	1.0	17688	0	-7.2116
PPP2R1B	5	0.010994	0.042654	0.59173	1290	4	-4.9479	0.81965	0.88759	1.0	15782	1	-4.9479
MCOLN3	5	0.01101	0.042709	0.59173	1291	3	-3.5287	0.2861	0.50483	0.97514	9319	2	-3.5287
ANKRD34B	5	0.01101	0.042709	0.59173	1292	4	-4.0714	0.82284	0.88867	1.0	15796	1	-4.0714
M6PR	5	0.01101	0.042709	0.59173	1293	5	-4.2944	0.98034	0.98042	1.0	17517	0	-4.2944
CCBL2	5	0.011029	0.042772	0.59173	1294	5	-5.0887	0.98897	0.98906	1.0	17687	0	-5.0887
RAB3GAP1	5	0.011041	0.042813	0.59173	1298	2	3.0917	0.22862	0.44045	0.959611	8266	3	3.0917
ERLIN1	5	0.011041	0.042813	0.59173	1300	4	-3.9121	0.17163	0.3734	0.943574	7120	1	-3.9121
COX6B1	5	0.011041	0.042813	0.59173	1301	3	-3.5287	0.035239	0.11285	0.865241	2348	2	-3.5287
PARL	5	0.011041	0.042813	0.59173	1302	4	-3.2904	0.4442	0.6668	0.984155	12197	1	-3.2904
SOCS5	5	0.011041	0.042813	0.59173	1299	2	5.5964	0.001205	0.0053683	0.582399	166	3	5.5964
AFP	5	0.011041	0.042813	0.59173	1295	3	-3.3413	0.20305	0.41096	0.953732	7760	2	-3.3413
EIF2S1	5	0.011041	0.042813	0.59173	1296	3	-1.463	0.44519	0.66778	0.984155	12217	2	-1.463
FAM185A	5	0.011041	0.042813	0.59173	1297	2	3.0336	0.24503	0.45904	0.963747	8577	3	3.0336
YARS	5	0.011041	0.042813	0.59173	1303	3	-0.43442	0.96446	0.96502	1.0	17038	0	-0.43442
PPP2R5E	5	0.011094	0.043015	0.594056	1304	4	-5.3093	0.95812	0.95882	1.0	16918	1	-5.3093
NDUFC2-KCTD14	1	0.011201	0.0434	0.598784	1305	1	-2.6486	0.9888	0.98888	1.0	17686	0	-2.6486
TSLP	5	0.01124	0.043545	0.598784	1306	5	-5.0433	0.98876	0.98884	1.0	17684	0	-5.0433
AGR3	5	0.011272	0.043656	0.598784	1308	3	-3.9454	0.51859	0.71167	0.991685	12923	2	-3.9454
CAB39	5	0.011272	0.043656	0.598784	1313	4	-5.0278	0.013241	0.050411	0.829132	1069	1	-5.0278
AWAT2	5	0.011272	0.043656	0.598784	1311	4	-5.3346	0.73007	0.84255	1.0	15044	1	-5.3346
C17orf75	5	0.011272	0.043656	0.598784	1309	4	-5.1893	0.87317	0.90762	1.0	16096	1	-5.1893
CLSPN	5	0.011272	0.043656	0.598784	1307	4	-2.7272	0.41977	0.64279	0.983163	11761	1	-2.7272
SNAPC3	5	0.011272	0.043656	0.598784	1312	4	-4.9804	0.86088	0.90259	1.0	16023	1	-4.9804
VNN2	5	0.011272	0.043656	0.598784	1310	4	-3.1829	0.96882	0.96922	1.0	17165	0	-3.1829
ARFGAP3	5	0.011282	0.043693	0.59884	1314	5	-5.7684	0.98872	0.9888	1.0	17683	0	-5.7684
RNF43	5	0.011294	0.043734	0.598942	1315	5	-6.4501	0.98871	0.9888	1.0	17682	0	-6.4501
KPNA4	5	0.011349	0.04391	0.600438	1317	4	-4.1304	0.80831	0.88391	1.0	15721	1	-4.1304
CIT	5	0.011349	0.04391	0.600438	1316	4	-6.2449	0.46597	0.68155	0.985419	12454	1	-6.2449
EDDM3B	5	0.011375	0.043997	0.60117	1318	5	-4.6335	0.98862	0.98872	1.0	17681	0	-4.6335
LEPROTL1	6	0.011422	0.044145	0.602443	1319	6	-4.6726	0.98858	0.98867	1.0	17679	0	-4.6726
NOP10	3	0.011432	0.044191	0.602443	1321	1	-0.036796	0.092676	0.23684	0.938706	4543	1	-0.036796
ZNF430	3	0.011432	0.044191	0.602443	1320	1	2.6958	0.34045	0.56224	0.977092	10357	2	2.6958
PIK3CA	5	0.011473	0.04435	0.604159	1322	4	-6.4958	0.20135	0.40904	0.953152	7728	1	-6.4958
MAPK15	5	0.011482	0.044386	0.604196	1323	5	-6.8302	0.98852	0.98862	1.0	17677	0	-6.8302
TNPO2	5	0.011497	0.044437	0.604435	1324	5	-5.7312	0.9885	0.9886	1.0	17676	0	-5.7312
PBX4	5	0.01154	0.044582	0.605039	1325	5	-6.925	0.98846	0.98857	1.0	17675	0	-6.925
SPATA31D1	5	0.011581	0.044729	0.605039	1326	4	-5.9976	0.80851	0.88398	1.0	15723	1	-5.9976
DNM3	5	0.011589	0.04476	0.605039	1327	5	-6.409	0.98841	0.98852	1.0	17674	0	-6.409
TSEN2	5	0.011623	0.044879	0.605039	1328	5	-4.8978	0.98838	0.98848	1.0	17673	0	-4.8978
ACTR10	5	0.011626	0.044885	0.605039	1329	3	-1.6361	0.016998	0.063131	0.829132	1338	1	-1.6361
FASN	5	0.011626	0.044885	0.605039	1336	3	-1.6361	0.17851	0.38173	0.944646	7271	2	-1.6361
PHB2	5	0.011626	0.044885	0.605039	1332	5	-1.6361	0.97593	0.9761	1.0	17335	0	-1.6361
CDC27	5	0.011626	0.044885	0.605039	1333	5	-1.6361	0.97593	0.9761	1.0	17370	0	-1.6361
RPF2	5	0.011626	0.044885	0.605039	1331	5	-1.6361	0.97593	0.9761	1.0	17316	0	-1.6361
MYC	5	0.011626	0.044885	0.605039	1334	3	-2.8048	0.36115	0.5836	0.978405	10731	1	-2.8048
SF3B1	5	0.011626	0.044885	0.605039	1335	5	-3.066	0.97593	0.9761	1.0	17416	0	-3.066
FARSB	5	0.011626	0.044885	0.605039	1330	4	-2.383	0.016781	0.062395	0.829132	1323	1	-2.383
GRASP	5	0.011677	0.045075	0.606478	1337	5	-6.9823	0.98832	0.98843	1.0	17672	0	-6.9823
HIST1H4H	5	0.011681	0.045093	0.606478	1338	4	-6.397	0.86142	0.90279	1.0	16025	1	-6.397
MAP3K7CL	5	0.011681	0.045093	0.606478	1339	4	-5.6694	0.78019	0.87539	1.0	15595	1	-5.6694
TMEM41B	7	0.011704	0.045185	0.606536	1340	5	-1.9301	0.72962	0.84229	1.0	15038	2	-1.9301
MMGT1	5	0.011783	0.04549	0.606536	1344	4	-2.383	0.11465	0.27952	0.939625	5329	1	-2.383
UBA1	5	0.011783	0.04549	0.606536	1345	4	-2.7272	0.79816	0.88075	1.0	15677	1	-2.7272
ORAOV1	5	0.011783	0.04549	0.606536	1346	4	-0.43442	0.37429	0.5969	0.97901	10980	1	-0.43442
FER	5	0.011783	0.04549	0.606536	1343	3	-3.5287	0.081667	0.21451	0.929894	4153	2	-3.5287
NECAB1	5	0.011783	0.04549	0.606536	1341	3	-3.572	0.012859	0.049097	0.829132	1045	2	-3.572
CLEC12A	5	0.011783	0.04549	0.606536	1342	4	-3.9454	0.93133	0.93797	1.0	16572	1	-3.9454
MBOAT2	5	0.011784	0.045496	0.606536	1347	5	-4.6975	0.98822	0.98832	1.0	17670	0	-4.6975
AKIRIN2	5	0.011785	0.045501	0.606536	1348	4	-4.1012	0.76655	0.86708	1.0	15449	1	-4.1012
NAV3	5	0.011785	0.045501	0.606536	1351	4	-6.0972	0.31898	0.53986	0.976583	9955	1	-6.0972
C9orf43	5	0.011785	0.045501	0.606536	1349	4	-5.7657	0.94167	0.94507	1.0	16696	1	-5.7657
IFT57	5	0.011785	0.045501	0.606536	1350	4	-5.7564	0.90349	0.92174	1.0	16332	1	-5.7564
LRRC49	5	0.011855	0.045738	0.608337	1352	5	-5.2439	0.98815	0.98824	1.0	17666	0	-5.2439
ABCB4	5	0.011855	0.045738	0.608337	1354	5	-6.685	0.98815	0.98824	1.0	17667	0	-6.685
PCDH15	5	0.011855	0.045738	0.608337	1353	5	-6.409	0.98815	0.98824	1.0	17668	0	-6.409
GRXCR2	5	0.011901	0.045908	0.609254	1356	4	-5.3961	0.24705	0.46135	0.964041	8614	1	-5.3961
PPP2R5A	5	0.011901	0.045908	0.609254	1355	4	-4.9643	0.78541	0.87692	1.0	15621	1	-4.9643
NFKB1	5	0.011901	0.045908	0.609254	1357	4	-4.1012	0.42276	0.6457	0.983163	11806	1	-4.1012
NUPL2	5	0.011924	0.046007	0.609545	1358	5	-4.0409	0.98808	0.98817	1.0	17665	0	-4.0409
C5orf58	5	0.011924	0.046007	0.609545	1359	5	-5.5228	0.98808	0.98817	1.0	17664	0	-5.5228
PTCD3	5	0.011992	0.046235	0.609545	1363	3	-4.6579	0.024641	0.087223	0.832961	1885	2	-4.6579
DBF4	5	0.011992	0.046235	0.609545	1361	4	-4.1012	0.045213	0.13588	0.892102	2743	1	-4.1012
DAP	5	0.011992	0.046235	0.609545	1362	4	-4.7611	0.77737	0.87457	1.0	15584	1	-4.7611
MTHFD1L	5	0.011992	0.046235	0.609545	1365	3	-3.126	0.57207	0.74325	0.997795	13414	1	-3.126
CDC20	5	0.011992	0.046235	0.609545	1366	5	-4.5963	0.97593	0.9761	1.0	17308	0	-4.5963
UPF3B	5	0.011992	0.046235	0.609545	1364	3	-4.3942	0.21672	0.42683	0.956715	8024	2	-4.3942
IL1RL1	5	0.011992	0.046235	0.609545	1360	3	-3.8432	0.063817	0.17691	0.916014	3478	2	-3.8432
EFCAB5	5	0.012008	0.046286	0.60978	1367	4	-6.2714	0.49591	0.6986	0.988245	12730	1	-6.2714
WFDC9	3	0.012057	0.046467	0.609957	1368	3	-4.5963	0.96984	0.97017	1.0	17190	0	-4.5963
LIPN	5	0.012113	0.046647	0.609957	1369	4	-6.2516	0.73041	0.8428	1.0	15049	1	-6.2516
GBAS	5	0.012113	0.046647	0.609957	1371	4	-6.0673	0.61586	0.76977	1.0	13843	1	-6.0673
SLC6A17	5	0.012113	0.046647	0.609957	1370	4	-5.775	0.57338	0.74403	0.997795	13426	1	-5.775
TMEM150C	5	0.012159	0.046806	0.609957	1372	5	-4.4831	0.98784	0.98793	1.0	17662	0	-4.4831
MMP10	5	0.012235	0.047046	0.609957	1373	4	-4.9964	0.40347	0.62649	0.982902	11471	1	-4.9964
GLYATL3	5	0.012237	0.04705	0.609957	1374	5	-5.9492	0.98776	0.98785	1.0	17661	0	-5.9492
SUSD1	5	0.012289	0.047251	0.609957	1377	3	-5.0433	0.765	0.86603	1.0	15435	2	-5.0433
MOB1B	5	0.012289	0.047251	0.609957	1375	3	-4.51	0.13416	0.31581	0.939625	6007	2	-4.51
CHERP	5	0.012289	0.047251	0.609957	1376	3	-3.4381	0.039196	0.12205	0.876631	2506	2	-3.4381
CCDC58	4	0.01229	0.047254	0.609957	1378	4	-3.4984	0.95622	0.95703	1.0	16885	0	-3.4984
ARL4A	4	0.01229	0.047254	0.609957	1379	3	-1.2459	0.19932	0.40664	0.952172	7691	1	-1.2459
RPL15	2	0.012353	0.047494	0.609957	1381	1	2.1326	0.014072	0.053275	0.829132	1141	1	2.1326
RPL17	2	0.012353	0.047494	0.609957	1380	2	-1.7802	0.7748	0.87281	1.0	15552	0	-1.7802
JKAMP	5	0.012356	0.047505	0.609957	1383	5	-5.5005	0.97937	0.97947	1.0	17498	0	-5.5005
ZWILCH	5	0.012356	0.047505	0.609957	1382	4	-5.322	0.080946	0.21301	0.929323	4127	1	-5.322
MYO18B	5	0.01241	0.047691	0.609957	1384	5	-6.7618	0.98759	0.98767	1.0	17660	0	-6.7618
TNFSF8	5	0.01241	0.047691	0.609957	1385	5	-5.3471	0.98759	0.98767	1.0	17659	0	-5.3471
RBMX	6	0.012418	0.04772	0.609957	1386	5	-1.0352	0.072983	0.19646	0.925573	3819	1	-1.0352
RPL36A	3	0.012439	0.047795	0.609957	1388	3	-1.9301	0.89313	0.91658	1.0	16253	0	-1.9301
ZNF141	4	0.012439	0.047795	0.609957	1387	3	-4.4703	0.89968	0.9198	1.0	16303	1	-4.4703
SP7	5	0.012446	0.047821	0.609957	1390	5	-6.0673	0.98755	0.98763	1.0	17658	0	-6.0673
KIAA1731	5	0.012446	0.047821	0.609957	1389	5	-4.4125	0.98755	0.98763	1.0	17657	0	-4.4125
NEXN	5	0.012582	0.048275	0.609957	1391	4	-5.5769	0.15937	0.35845	0.939625	6867	1	-5.5769
SRSF1	5	0.012598	0.048321	0.609957	1402	3	-0.43442	0.36129	0.58375	0.978405	10734	2	-0.43442
GINM1	5	0.012598	0.048321	0.609957	1403	4	-2.7272	0.92654	0.93492	1.0	16520	1	-2.7272
GSPT1	5	0.012598	0.048321	0.609957	1394	4	-0.43442	0.82861	0.89059	1.0	15835	1	-0.43442
PSMA6	5	0.012598	0.048321	0.609957	1396	5	-0.43442	0.97593	0.9761	1.0	17419	0	-0.43442
MBTPS2	5	0.012598	0.048321	0.609957	1406	4	-2.8018	0.95442	0.9554	1.0	16858	1	-2.8018
DDX39B	5	0.012598	0.048321	0.609957	1400	2	-2.1743	0.050249	0.14735	0.898116	2953	1	-2.1743
CCT8	5	0.012598	0.048321	0.609957	1401	4	-0.43442	0.27539	0.49306	0.971093	9143	1	-0.43442
NCBP1	5	0.012598	0.048321	0.609957	1393	4	-1.2663	0.3522	0.57444	0.978405	10561	1	-1.2663
TEX19	5	0.012598	0.048321	0.609957	1408	2	2.5195	0.20885	0.41773	0.954324	7881	3	2.5195
GPN1	5	0.012598	0.048321	0.609957	1398	2	2.2838	0.1141	0.27852	0.939625	5311	3	2.2838
PRPF38B	5	0.012598	0.048321	0.609957	1397	4	-1.463	0.31304	0.53361	0.97555	9843	1	-1.463
SMS	5	0.012598	0.048321	0.609957	1395	3	-2.1743	0.13521	0.31772	0.939625	6048	2	-2.1743
RFC5	5	0.012598	0.048321	0.609957	1404	2	-2.1743	0.0082135	0.032524	0.829132	700	2	-2.1743
CYP39A1	5	0.012598	0.048321	0.609957	1407	3	-2.1743	0.30821	0.52847	0.97555	9750	2	-2.1743
HJURP	5	0.012598	0.048321	0.609957	1392	2	5.2497	0.0030994	0.013061	0.714956	328	3	5.2497
METTL16	5	0.012598	0.048321	0.609957	1405	3	-1.463	0.0058567	0.023787	0.802558	530	2	-1.463
IPMK	5	0.012598	0.048321	0.609957	1399	3	-2.1743	0.65445	0.79394	1.0	14204	2	-2.1743
PGBD3	5	0.012603	0.04834	0.609957	1409	4	-4.8281	0.16502	0.36538	0.942215	6981	1	-4.8281
HNRNPK	5	0.012603	0.04834	0.609957	1410	5	-3.1829	0.97593	0.9761	1.0	17361	0	-3.1829
GLTSCR2	5	0.012603	0.04834	0.609957	1412	3	-3.6548	0.66839	0.80259	1.0	14363	2	-3.6548
RAD51	5	0.012603	0.04834	0.609957	1411	4	-3.3413	0.97065	0.97094	1.0	17212	0	-3.3413
BTN2A1	5	0.012603	0.04834	0.609957	1413	4	-5.2169	0.96822	0.96866	1.0	17146	0	-5.2169
DCTD	5	0.012657	0.048525	0.609957	1414	5	-6.1765	0.98734	0.98741	1.0	17654	0	-6.1765
ZMYM1	5	0.012706	0.04869	0.609957	1415	4	-5.0122	0.96687	0.96735	1.0	17105	0	-5.0122
DISP1	5	0.012873	0.049236	0.609957	1416	5	-7.5913	0.98713	0.98722	1.0	17653	0	-7.5913
CALM2	4	0.012889	0.049294	0.609957	1417	2	0.53044	0.12382	0.29677	0.939625	5647	2	0.53044
TIPIN	5	0.012914	0.04939	0.609957	1421	4	-4.6579	0.071063	0.19236	0.923235	3752	1	-4.6579
ZNF322	5	0.012914	0.04939	0.609957	1420	4	-3.0049	0.2002	0.4077	0.952796	7706	1	-3.0049
STX3	5	0.012914	0.04939	0.609957	1418	3	-3.0667	0.30641	0.5265	0.975535	9719	2	-3.0667
POLQ	5	0.012914	0.04939	0.609957	1419	4	-4.8459	0.62763	0.77703	1.0	13948	1	-4.8459
PSMD3	5	0.012914	0.04939	0.609957	1423	4	-4.32	0.038341	0.12008	0.874702	2471	1	-4.32
BORA	5	0.012914	0.04939	0.609957	1422	4	-5.1613	0.52144	0.71333	0.991908	12946	1	-5.1613
SLC47A2	5	0.012942	0.049476	0.609957	1424	5	-7.6928	0.98706	0.98714	1.0	17652	0	-7.6928
GHRHR	5	0.012956	0.049515	0.609957	1425	4	-5.4317	0.87196	0.90712	1.0	16084	1	-5.4317
RPS25	4	0.012996	0.049657	0.609957	1426	4	-4.405	0.94928	0.95094	1.0	16804	0	-4.405
ZSCAN9	5	0.013037	0.049811	0.609957	1427	5	-6.0367	0.98696	0.98705	1.0	17650	0	-6.0367
MAP1S	5	0.013043	0.049833	0.609957	1428	4	-6.2582	0.38191	0.60462	0.980391	11104	1	-6.2582
ATP6V1F	5	0.013043	0.049833	0.609957	1429	5	-5.3595	0.97593	0.9761	1.0	17321	0	-5.3595
FBXO10	5	0.013143	0.050189	0.609957	1430	5	-7.1805	0.98686	0.98694	1.0	17649	0	-7.1805
UQCRC2	5	0.013159	0.050252	0.609957	1460	2	-1.0525	0.39289	0.61568	0.982585	11284	1	-1.0525
CFHR3	5	0.013159	0.050252	0.609957	1465	4	-6.4149	0.062666	0.17447	0.913145	3440	1	-6.4149
CLCN1	5	0.013159	0.050252	0.609957	1479	4	-4.6826	0.95785	0.95855	1.0	16913	1	-4.6826
SUPT20H	5	0.013159	0.050252	0.609957	1482	4	-5.3093	0.97162	0.97188	1.0	17243	0	-5.3093
PLSCR1	5	0.013159	0.050252	0.609957	1442	3	-3.0049	0.66252	0.79892	1.0	14286	2	-3.0049
C4orf36	5	0.013159	0.050252	0.609957	1469	5	-6.0521	0.98453	0.98463	1.0	17609	0	-6.0521
GOSR2	5	0.013159	0.050252	0.609957	1444	4	-5.5874	0.051835	0.1509	0.898796	3022	1	-5.5874
CCDC25	5	0.013159	0.050252	0.609957	1475	3	-3.0049	0.24362	0.45745	0.963747	8547	2	-3.0049
ZNF345	5	0.013159	0.050252	0.609957	1437	4	-5.1893	0.72569	0.83962	1.0	14990	1	-5.1893
IL13RA1	5	0.013159	0.050252	0.609957	1438	4	-7.0296	0.19317	0.39939	0.951134	7561	1	-7.0296
DPPA3	5	0.013159	0.050252	0.609957	1452	3	-3.0049	0.78526	0.87687	1.0	15619	1	-3.0049
PFDN6	5	0.013159	0.050252	0.609957	1466	5	-0.43442	0.97593	0.9761	1.0	17368	0	-0.43442
NAT9	5	0.013159	0.050252	0.609957	1462	2	2.9218	0.26427	0.48064	0.967472	8945	3	2.9218
CMTM2	5	0.013159	0.050252	0.609957	1458	3	-3.0049	0.4384	0.66109	0.983435	12103	2	-3.0049
UGT3A1	5	0.013159	0.050252	0.609957	1463	3	-3.0049	0.14765	0.33987	0.939625	6497	2	-3.0049
SCGB1A1	5	0.013159	0.050252	0.609957	1464	3	-3.0049	0.55715	0.73435	0.994654	13295	2	-3.0049
CSDE1	5	0.013159	0.050252	0.609957	1474	1	4.3572	0.035286	0.11296	0.865438	2350	4	4.3572
ETNK2	5	0.013159	0.050252	0.609957	1471	2	1.9889	0.23315	0.44558	0.961615	8344	3	1.9889
POLR2C	5	0.013159	0.050252	0.609957	1457	4	-0.43442	0.082696	0.21663	0.930098	4194	1	-0.43442
ATF1	5	0.013159	0.050252	0.609957	1476	3	-2.9194	0.92299	0.9327	1.0	16494	1	-2.9194
HIST1H2BG	5	0.013159	0.050252	0.609957	1433	5	-5.0876	0.97593	0.9761	1.0	17344	0	-5.0876
LMBR1	5	0.013159	0.050252	0.609957	1446	4	-4.2259	0.82902	0.89073	1.0	15841	1	-4.2259
ZNF180	5	0.013159	0.050252	0.609957	1454	3	-3.0049	0.10802	0.2669	0.939625	5098	2	-3.0049
ETS2	5	0.013159	0.050252	0.609957	1447	3	-3.0049	0.45916	0.67772	0.984368	12393	2	-3.0049
AQP10	5	0.013159	0.050252	0.609957	1455	3	-3.0049	0.05009	0.14701	0.898116	2945	2	-3.0049
ARL13A	5	0.013159	0.050252	0.609957	1480	3	-3.0049	0.84608	0.89686	1.0	15941	1	-3.0049
TFB1M	5	0.013159	0.050252	0.609957	1470	2	-1.6262	0.0039398	0.016449	0.765864	385	2	-1.6262
BCL7A	5	0.013159	0.050252	0.609957	1435	2	4.3087	0.033436	0.10853	0.860178	2270	3	4.3087
ZNF865	5	0.013159	0.050252	0.609957	1468	2	2.3277	0.35336	0.57561	0.978405	10579	3	2.3277
CAPN9	5	0.013159	0.050252	0.609957	1432	4	-6.4209	0.8164	0.88647	1.0	15764	1	-6.4209
C6orf62	5	0.013159	0.050252	0.609957	1448	3	-3.0049	0.21339	0.42303	0.956609	7964	2	-3.0049
LRRK2	5	0.013159	0.050252	0.609957	1461	3	-1.463	0.39838	0.62137	0.982902	11380	2	-1.463
LOC152586	5	0.013159	0.050252	0.609957	1483	4	-4.5752	0.90271	0.92136	1.0	16323	1	-4.5752
LARP1B	5	0.013159	0.050252	0.609957	1436	3	-0.43442	0.13054	0.30918	0.939625	5892	2	-0.43442
TBXAS1	5	0.013159	0.050252	0.609957	1459	3	-3.0049	0.5235	0.7145	0.991908	12971	2	-3.0049
FDX1	5	0.013159	0.050252	0.609957	1449	3	-0.43442	0.19988	0.4073	0.952613	7700	2	-0.43442
GBF1	5	0.013159	0.050252	0.609957	1467	3	-3.0049	0.04972	0.14619	0.898116	2925	1	-3.0049
TBC1D5	5	0.013159	0.050252	0.609957	1439	3	-0.43442	0.43888	0.66153	0.983435	12110	2	-0.43442
TSPAN2	5	0.013159	0.050252	0.609957	1456	3	-3.0049	0.57947	0.74767	0.998309	13487	2	-3.0049
ATAD5	5	0.013159	0.050252	0.609957	1440	3	-3.0049	0.34878	0.57091	0.97798	10513	2	-3.0049
EYA1	5	0.013159	0.050252	0.609957	1451	2	2.5991	0.31791	0.53877	0.976583	9931	3	2.5991
MRPS2	5	0.013159	0.050252	0.609957	1478	3	-3.0049	0.96844	0.96885	1.0	17154	0	-3.0049
COMMD6	5	0.013159	0.050252	0.609957	1481	4	-5.882	0.41626	0.63935	0.983163	11695	1	-5.882
HOXB6	5	0.013159	0.050252	0.609957	1443	1	3.7201	0.092138	0.23572	0.937982	4524	4	3.7201
MAP3K13	5	0.013159	0.050252	0.609957	1473	2	3.8545	0.094713	0.2409	0.939193	4609	3	3.8545
ZBTB8A	5	0.013159	0.050252	0.609957	1445	3	-2.9788	0.79619	0.88013	1.0	15664	1	-2.9788
NUMA1	5	0.013159	0.050252	0.609957	1441	1	4.7317	0.0098113	0.038313	0.829132	817	4	4.7317
IMPDH2	5	0.013159	0.050252	0.609957	1434	3	-3.0049	0.19653	0.40341	0.951539	7625	2	-3.0049
NDUFB7	5	0.013159	0.050252	0.609957	1472	2	4.9973	0.0065626	0.026423	0.811571	584	3	4.9973
PSMD8	5	0.013159	0.050252	0.609957	1450	3	-3.0049	0.6133	0.76823	1.0	13823	2	-3.0049
NDC80	5	0.013159	0.050252	0.609957	1477	4	-3.0049	0.39754	0.62049	0.982902	11361	1	-3.0049
RNF34	5	0.013159	0.050252	0.609957	1453	3	-3.0049	0.68278	0.81163	1.0	14529	2	-3.0049
HAO1	5	0.013159	0.050251	0.609957	1431	5	-7.1235	0.98684	0.98692	1.0	17648	0	-7.1235
HRH4	5	0.013184	0.05033	0.609957	1486	3	-4.8102	0.19173	0.39767	0.950741	7531	2	-4.8102
MRPL46	5	0.013184	0.05033	0.609957	1484	3	-4.6778	0.0065971	0.026559	0.811571	587	2	-4.6778
N4BP2	5	0.013184	0.05033	0.609957	1485	4	-4.9197	0.23942	0.45273	0.963047	8461	1	-4.9197
ANXA2	5	0.013256	0.050588	0.612196	1487	5	-6.1046	0.98674	0.98683	1.0	17646	0	-6.1046
C14orf164	5	0.013275	0.050658	0.612196	1488	5	-5.455	0.98673	0.98681	1.0	17645	0	-5.455
ACIN1	5	0.013286	0.050691	0.612196	1489	4	-5.6694	0.50712	0.70507	0.990524	12817	1	-5.6694
HLF	5	0.013366	0.050976	0.612196	1490	5	-6.8955	0.98663	0.98672	1.0	17644	0	-6.8955
COG6	5	0.013381	0.051034	0.612196	1491	4	-5.7184	0.36503	0.58753	0.978405	10803	1	-5.7184
PTGES3	9	0.013384	0.051045	0.612196	1492	8	-4.9479	0.53826	0.72321	0.993462	13102	1	-4.9479
OAT	5	0.013393	0.051074	0.612196	1493	5	-5.941	0.98661	0.98668	1.0	17642	0	-5.941
FAM216B	5	0.013411	0.051131	0.612196	1498	4	-3.9779	0.79463	0.87966	1.0	15656	1	-3.9779
FABP7	5	0.013411	0.051131	0.612196	1499	4	-3.7331	0.50225	0.70227	0.989022	12787	1	-3.7331
UBTF	5	0.013411	0.051131	0.612196	1500	4	-0.43442	0.93388	0.93963	1.0	16603	1	-0.43442
CNTN1	5	0.013411	0.051131	0.612196	1497	2	4.2942	0.042025	0.12867	0.887472	2607	3	4.2942
C16orf87	5	0.013411	0.051131	0.612196	1496	3	-3.1829	0.13133	0.31062	0.939625	5922	2	-3.1829
C10orf68	5	0.013411	0.051131	0.612196	1503	3	-3.2377	0.25296	0.46799	0.964561	8736	2	-3.2377
TMEM167A	5	0.013411	0.051131	0.612196	1495	2	3.2001	0.12545	0.29976	0.939625	5721	3	3.2001
ZNF782	5	0.013411	0.051131	0.612196	1502	4	-3.9779	0.25322	0.46827	0.964748	8741	1	-3.9779
EXOC2	5	0.013411	0.051131	0.612196	1501	4	-3.4791	0.84775	0.89746	1.0	15951	1	-3.4791
IL18R1	5	0.013411	0.051131	0.612196	1494	3	-2.2824	0.50369	0.70307	0.989733	12793	2	-2.2824
ADAM17	5	0.013438	0.051229	0.612196	1507	4	-4.9314	0.74706	0.85389	1.0	15236	1	-4.9314
COA3	5	0.013438	0.051229	0.612196	1505	3	-4.2684	0.30389	0.52387	0.97514	9666	2	-4.2684
ZNF684	5	0.013438	0.051229	0.612196	1506	3	-4.6171	0.047124	0.14026	0.897163	2815	2	-4.6171
SETD4	5	0.013438	0.051229	0.612196	1504	3	-4.5321	0.8058	0.88311	1.0	15709	1	-4.5321
NRIP1	5	0.013447	0.051263	0.612204	1508	5	-5.8295	0.98655	0.98663	1.0	17640	0	-5.8295
TYW1B	5	0.013494	0.051399	0.613006	1510	5	-5.6793	0.97849	0.9786	1.0	17478	0	-5.6793
ANKRD23	5	0.013494	0.051399	0.613006	1509	4	-5.0887	0.91096	0.92573	1.0	16387	1	-5.0887
FLRT3	5	0.013523	0.051501	0.613819	1511	5	-6.2909	0.98648	0.98657	1.0	17639	0	-6.2909
PAGE5	4	0.013612	0.051815	0.617158	1512	3	-5.2031	0.4285	0.6514	0.983163	11916	1	-5.2031
VPS26A	5	0.013686	0.052066	0.6181	1514	4	-4.8634	0.09248	0.23643	0.938398	4535	1	-4.8634
BAG1	5	0.013686	0.052066	0.6181	1517	3	-4.736	0.29776	0.51741	0.97514	9537	2	-4.736
NSF	5	0.013686	0.052066	0.6181	1513	5	-2.7272	0.97593	0.9761	1.0	17420	0	-2.7272
TAF15	5	0.013686	0.052066	0.6181	1516	4	-4.2418	0.11094	0.27249	0.939625	5190	1	-4.2418
ZNF721	5	0.013686	0.052066	0.6181	1515	4	-4.825	0.10551	0.26204	0.939625	5013	1	-4.825
COX6C	3	0.013711	0.052144	0.618613	1518	2	-3.614	0.8785	0.90986	1.0	16140	0	-3.614
MTERFD3	5	0.013747	0.052261	0.618786	1521	5	-5.9817	0.98148	0.98156	1.0	17539	0	-5.9817
RDM1	5	0.013747	0.052261	0.618786	1520	5	-5.1035	0.9844	0.9845	1.0	17607	0	-5.1035
CCDC132	5	0.013747	0.052261	0.618786	1519	4	-1.9301	0.10501	0.26104	0.939625	4997	1	-1.9301
MAGEB4	5	0.013757	0.052298	0.618815	1522	5	-4.7582	0.98624	0.98633	1.0	17638	0	-4.7582
PRDM5	5	0.013777	0.05237	0.61926	1523	5	-5.6694	0.98622	0.98631	1.0	17637	0	-5.6694
ZNF547	5	0.013846	0.052609	0.62168	1524	5	-4.5537	0.98615	0.98625	1.0	17635	0	-4.5537
SEMA3D	5	0.013858	0.05265	0.621753	1525	4	-5.42	0.26691	0.48361	0.968066	8996	1	-5.42
HSPE1-MOB4	3	0.013898	0.05279	0.622994	1526	3	-5.3093	0.9861	0.98619	1.0	17634	0	-5.3093
KCNJ9	5	0.013947	0.052947	0.624446	1527	5	-4.6579	0.98263	0.98272	1.0	17567	0	-4.6579
KIF9	5	0.01397	0.053028	0.624723	1528	5	-5.916	0.98603	0.98612	1.0	17633	0	-5.916
CELA1	5	0.013991	0.053105	0.624723	1530	5	-5.1035	0.98229	0.98238	1.0	17559	0	-5.1035
COL6A6	5	0.013991	0.053105	0.624723	1529	5	-6.2909	0.98153	0.98161	1.0	17543	0	-6.2909
NUFIP2	5	0.013992	0.05311	0.624723	1531	5	-5.6892	0.98601	0.9861	1.0	17632	0	-5.6892
IFT52	5	0.014115	0.053516	0.628311	1532	5	-5.5337	0.98588	0.98599	1.0	17630	0	-5.5337
C15orf48	5	0.014141	0.053604	0.628311	1535	4	-5.2964	0.70534	0.8262	1.0	14762	1	-5.2964
TAS2R13	5	0.014141	0.053604	0.628311	1536	4	-4.6171	0.26897	0.48594	0.969139	9028	1	-4.6171
NPAT	5	0.014141	0.053604	0.628311	1534	4	-4.1012	0.7857	0.87699	1.0	15623	1	-4.1012
HCK	5	0.014141	0.053604	0.628311	1533	4	-5.856	0.95102	0.9524	1.0	16824	1	-5.856
PCNA	5	0.014164	0.053685	0.628311	1537	5	-0.43442	0.97593	0.9761	1.0	17397	0	-0.43442
COA1	5	0.014208	0.053841	0.628311	1538	5	-5.5769	0.98579	0.9859	1.0	17629	0	-5.5769
IL36B	5	0.014232	0.053933	0.628311	1541	3	-4.6778	0.029536	0.099182	0.848335	2102	2	-4.6778
SLC25A19	5	0.014232	0.053933	0.628311	1543	4	-5.0737	0.24731	0.46165	0.964041	8619	1	-5.0737
TAPT1	5	0.014232	0.053933	0.628311	1540	4	-5.4317	0.4293	0.65218	0.983163	11930	1	-5.4317
VPS72	5	0.014232	0.053933	0.628311	1545	3	-4.1012	0.12078	0.29112	0.939625	5536	1	-4.1012
ZC2HC1C	5	0.014232	0.053933	0.628311	1544	4	-5.3718	0.89774	0.91879	1.0	16293	1	-5.3718
YRDC	5	0.014232	0.053933	0.628311	1539	3	-3.9454	8.9706e-05	0.00042031	0.17203	44	2	-3.9454
TMEM236	5	0.014232	0.053933	0.628311	1542	3	-3.2904	0.7249	0.8391	1.0	14981	2	-3.2904
SLAMF7	16	0.01427	0.054061	0.628311	1546	10	-4.4467	0.26175	0.47783	0.966453	8902	5	-4.4467
ZNF112	5	0.014284	0.054112	0.628311	1547	4	-6.0055	0.86157	0.90285	1.0	16027	1	-6.0055
BCAP29	5	0.014284	0.054112	0.628311	1548	4	-4.7736	0.36154	0.58402	0.978405	10740	1	-4.7736
ZNF812	5	0.014284	0.054112	0.628311	1549	4	-5.147	0.093092	0.23767	0.939193	4555	1	-5.147
KIF4B	5	0.014284	0.054112	0.628311	1551	4	-5.384	0.69557	0.81987	1.0	14655	1	-5.384
TDRD12	5	0.014284	0.054112	0.628311	1550	5	-5.7375	0.98457	0.98467	1.0	17611	0	-5.7375
TMEM251	7	0.014333	0.054267	0.629593	1552	6	-6.1904	0.77828	0.87484	1.0	15588	1	-6.1904
TSPAN31	5	0.01434	0.054293	0.629593	1553	5	-4.6581	0.98566	0.98576	1.0	17628	0	-4.6581
GID8	5	0.014377	0.054429	0.630768	1554	5	-4.5957	0.98562	0.98573	1.0	17627	0	-4.5957
ANKRD22	5	0.014424	0.054598	0.63191	1556	5	-6.0748	0.97593	0.9761	1.0	17398	0	-6.0748
NUP214	5	0.014424	0.054598	0.63191	1555	5	-5.0586	0.97593	0.9761	1.0	17432	0	-5.0586
DNAJC12	8	0.014436	0.054639	0.631975	1557	5	-4.6401	0.78876	0.87788	1.0	15640	2	-4.6401
RPA1	5	0.014511	0.054918	0.632208	1558	4	-4.4876	0.030301	0.10104	0.848441	2144	1	-4.4876
UBA2	5	0.014511	0.054918	0.632208	1561	3	-1.7906	0.016237	0.060625	0.829132	1279	2	-1.7906
IL1A	5	0.014511	0.054918	0.632208	1560	4	-4.8634	0.045107	0.13564	0.891832	2738	1	-4.8634
SF3B3	5	0.014511	0.054918	0.632208	1559	4	-1.9301	0.96755	0.96803	1.0	17126	0	-1.9301
AK6	4	0.014516	0.054934	0.632208	1562	4	-1.9125	0.94928	0.95094	1.0	16792	0	-1.9125
PREX2	5	0.014522	0.054956	0.632208	1563	5	-4.7736	0.98548	0.98558	1.0	17625	0	-4.7736
C7orf73	1	0.01453	0.054984	0.632208	1564	1	-2.5654	0.98547	0.98557	1.0	17624	0	-2.5654
PIGA	5	0.014547	0.055045	0.632208	1567	4	-5.7087	0.83836	0.89401	1.0	15901	1	-5.7087
VPS13A	5	0.014547	0.055045	0.632208	1568	5	-3.3914	0.97937	0.97948	1.0	17499	0	-3.3914
SMG8	5	0.014547	0.055045	0.632208	1565	5	-5.0586	0.98179	0.98187	1.0	17548	0	-5.0586
EDF1	5	0.014547	0.055045	0.632208	1566	4	-5.478	0.11197	0.27445	0.939625	5237	1	-5.478
HOMER1	9	0.014647	0.055378	0.633555	1569	6	-3.7707	0.56962	0.74177	0.997392	13390	3	-3.7707
SH3BGRL2	5	0.014674	0.055466	0.633555	1571	4	-5.3093	0.10491	0.26084	0.939625	4993	1	-5.3093
CCAR1	5	0.014674	0.055466	0.633555	1572	4	-5.3595	0.63604	0.78217	1.0	14026	1	-5.3595
ERO1L	5	0.014674	0.055466	0.633555	1570	4	-5.882	0.93675	0.94159	1.0	16635	1	-5.882
PLA2G2D	5	0.014714	0.055615	0.633555	1573	5	-7.3454	0.98529	0.98539	1.0	17623	0	-7.3454
VPS13B	5	0.014723	0.055641	0.633555	1574	5	-5.0737	0.98528	0.98538	1.0	17622	0	-5.0737
BTN2A2	16	0.014779	0.055834	0.633555	1575	11	-5.0562	0.66851	0.80267	1.0	14366	5	-5.0562
GRID2	5	0.014797	0.05589	0.633555	1576	5	-5.3595	0.9852	0.98531	1.0	17621	0	-5.3595
ZNF711	5	0.014807	0.055925	0.633555	1577	4	-6.5724	0.54795	0.72886	0.993867	13207	1	-6.5724
P2RY14	5	0.014815	0.055952	0.633555	1578	5	-5.3093	0.98518	0.98529	1.0	17620	0	-5.3093
BEX5	5	0.014841	0.056032	0.633555	1580	3	-3.9779	0.70715	0.82738	1.0	14776	2	-3.9779
ALG6	5	0.014841	0.056032	0.633555	1579	3	-4.2944	0.68796	0.81499	1.0	14578	2	-4.2944
ROMO1	5	0.014841	0.056032	0.633555	1581	4	-4.2944	0.035881	0.11437	0.867807	2372	1	-4.2944
RCN1	5	0.014841	0.056032	0.633555	1582	4	-4.4876	0.85163	0.89896	1.0	15976	1	-4.4876
ZC3H18	5	0.014853	0.056077	0.633555	1590	3	-2.8587	0.03347	0.10861	0.860178	2274	1	-2.8587
APIP	5	0.014853	0.056077	0.633555	1585	4	-4.0409	0.97051	0.9708	1.0	17205	0	-4.0409
PCDHB14	5	0.014853	0.056077	0.633555	1591	3	-3.9779	0.4173	0.64038	0.983163	11721	2	-3.9779
RNGTT	5	0.014853	0.056077	0.633555	1588	3	-0.43442	0.35006	0.57225	0.978405	10531	2	-0.43442
PPA2	5	0.014853	0.056077	0.633555	1592	4	-0.43442	0.0268	0.092539	0.838479	1987	1	-0.43442
FANCL	5	0.014853	0.056077	0.633555	1589	2	3.8055	0.098344	0.24809	0.939193	4750	3	3.8055
CRNKL1	5	0.014853	0.056077	0.633555	1594	4	-2.5654	0.046116	0.13796	0.894338	2778	1	-2.5654
AKTIP	5	0.014853	0.056077	0.633555	1593	3	-3.6548	0.051887	0.15101	0.898796	3023	2	-3.6548
SNRNP48	5	0.014853	0.056077	0.633555	1584	4	-4.0409	0.92857	0.93617	1.0	16545	1	-4.0409
MRPL51	5	0.014853	0.056077	0.633555	1586	3	-2.1708	0.71834	0.83475	1.0	14904	1	-2.1708
METTL9	5	0.014853	0.056077	0.633555	1583	3	-3.6548	0.53058	0.71864	0.993019	13033	2	-3.6548
C14orf159	5	0.014853	0.056077	0.633555	1587	3	-3.9779	0.66744	0.80199	1.0	14347	2	-3.9779
RPS7	3	0.014907	0.056274	0.634738	1595	2	-1.2663	0.031302	0.10338	0.851696	2186	1	-1.2663
GJA4	5	0.014921	0.056322	0.634738	1597	4	-6.2111	0.86818	0.90553	1.0	16064	1	-6.2111
MORN4	5	0.014921	0.056322	0.634738	1598	4	-6.2648	0.70038	0.82301	1.0	14707	1	-6.2648
KIAA1279	5	0.014921	0.056322	0.634738	1596	4	-6.1904	0.50734	0.70518	0.990524	12820	1	-6.1904
ARF3	5	0.015026	0.056685	0.637987	1599	4	-5.8025	0.89411	0.91704	1.0	16261	1	-5.8025
CLHC1	5	0.015026	0.056685	0.637987	1600	5	-4.9804	0.98332	0.9834	1.0	17580	0	-4.9804
C7orf55-LUC7L2	2	0.015046	0.056752	0.637987	1601	2	-4.2033	0.98141	0.98149	1.0	17538	0	-4.2033
WFDC13	2	0.015046	0.056752	0.637987	1602	2	-4.3664	0.97214	0.9724	1.0	17256	0	-4.3664
ZDHHC17	5	0.015063	0.056806	0.638188	1603	5	-5.6187	0.98494	0.98504	1.0	17619	0	-5.6187
CHN1	5	0.015115	0.056982	0.639765	1604	5	-5.1182	0.98489	0.98498	1.0	17618	0	-5.1182
KDELR2	5	0.015128	0.057024	0.639841	1605	4	-5.629	0.6758	0.80721	1.0	14449	1	-5.629
TOP3A	5	0.015173	0.057175	0.640099	1607	3	-2.4771	0.028202	0.095976	0.844186	2047	2	-2.4771
C14orf39	5	0.015173	0.057175	0.640099	1606	4	-4.1297	0.002918	0.012354	0.708043	311	1	-4.1297
FAM129A	5	0.015193	0.057251	0.640099	1608	5	-5.3471	0.98481	0.98491	1.0	17617	0	-5.3471
ZNF99	4	0.015214	0.057317	0.640099	1610	2	0.80669	0.051515	0.15018	0.898675	3009	2	0.80669
DSTN	4	0.015214	0.057317	0.640099	1609	3	-4.4458	0.64785	0.78967	1.0	14145	1	-4.4458
DHFR	4	0.015214	0.057317	0.640099	1611	4	-0.43442	0.94928	0.95094	1.0	16806	0	-0.43442
AOC3	10	0.015218	0.057331	0.640099	1613	7	-6.1458	0.0787	0.20834	0.927754	4039	2	-6.1458
NEBL	10	0.015218	0.057331	0.640099	1612	1	3.7121	0.020038	0.073106	0.829132	1544	8	3.7121
MRPL15	5	0.01524	0.057398	0.640343	1614	4	-4.4876	0.725	0.83916	1.0	14982	1	-4.4876
CREM	26	0.015247	0.057424	0.640343	1615	18	-4.3613	0.70446	0.82565	1.0	14749	8	-4.3613
KRTAP4-11	4	0.015282	0.057532	0.6408	1616	4	-5.5539	0.98472	0.98483	1.0	17614	0	-5.5539
LYSMD4	9	0.015283	0.057536	0.6408	1617	7	-6.1835	0.83029	0.89117	1.0	15851	2	-6.1835
GDPD3	5	0.015295	0.05758	0.640887	1618	5	-4.252	0.98471	0.98481	1.0	17613	0	-4.252
MGAT2	5	0.015422	0.05805	0.643622	1619	5	-6.4149	0.98458	0.98468	1.0	17612	0	-6.4149
CLDND1	6	0.015427	0.058066	0.643622	1620	5	-4.8607	0.85375	0.89976	1.0	15987	1	-4.8607
HTR4	5	0.015456	0.058166	0.643622	1621	5	-5.1893	0.98454	0.98465	1.0	17610	0	-5.1893
MCPH1	5	0.015459	0.058183	0.643622	1624	3	-4.5752	0.081164	0.21348	0.929894	4133	2	-4.5752
CHORDC1	5	0.015459	0.058183	0.643622	1623	3	-3.4381	0.45908	0.67768	0.984368	12391	2	-3.4381
SLC25A38	5	0.015459	0.058183	0.643622	1625	3	-3.3413	0.80605	0.88319	1.0	15710	1	-3.3413
MEI4	5	0.015459	0.058183	0.643622	1628	3	-3.614	0.96038	0.96098	1.0	16964	0	-3.614
ARFIP1	5	0.015459	0.058183	0.643622	1627	4	-5.2032	0.64094	0.78525	1.0	14079	1	-5.2032
ZDHHC21	5	0.015459	0.058183	0.643622	1626	4	-5.2835	0.51653	0.71049	0.991404	12905	1	-5.2835
C6orf57	5	0.015459	0.058183	0.643622	1622	4	-5.3471	0.24674	0.46099	0.964041	8607	1	-5.3471
TMEM92	5	0.015472	0.058227	0.643713	1629	4	-5.7375	0.90161	0.92081	1.0	16316	1	-5.7375
PAX9	5	0.015503	0.058345	0.644213	1630	5	-5.8143	0.9845	0.98459	1.0	17608	0	-5.8143
COX16	4	0.015579	0.058601	0.644213	1631	3	-3.8104	0.83542	0.89295	1.0	15882	1	-3.8104
FAM216A	5	0.015581	0.058606	0.644213	1634	4	-4.0714	0.90321	0.92161	1.0	16328	1	-4.0714
MTHFD2	5	0.015581	0.058606	0.644213	1638	2	-1.9596	0.75535	0.85947	1.0	15331	2	-1.9596
TMEM183A	5	0.015581	0.058606	0.644213	1635	4	-3.2794	0.96585	0.96635	1.0	17068	0	-3.2794
CCDC62	5	0.015581	0.058606	0.644213	1632	3	-3.9779	0.50963	0.70648	0.99062	12842	2	-3.9779
ZNF664	5	0.015581	0.058606	0.644213	1633	2	1.3669	0.114	0.27834	0.939625	5304	3	1.3669
TREM1	5	0.015581	0.058606	0.644213	1637	3	-2.4771	0.55305	0.73196	0.994487	13255	2	-2.4771
USP7	5	0.015581	0.058606	0.644213	1636	4	-3.7707	0.19061	0.39634	0.950562	7509	1	-3.7707
GDAP1	5	0.015606	0.058701	0.644213	1640	4	-6.5883	0.12208	0.29352	0.939625	5575	1	-6.5883
HORMAD1	5	0.015606	0.058701	0.644213	1639	4	-5.699	0.10233	0.2559	0.939193	4895	1	-5.699
TNFSF4	5	0.015606	0.058701	0.644213	1641	4	-6.2974	0.22757	0.43929	0.95917	8248	1	-6.2974
PTGFR	5	0.01563	0.058787	0.644761	1642	5	-4.4161	0.98437	0.98446	1.0	17606	0	-4.4161
UBE2K	6	0.015659	0.05889	0.645205	1643	4	-4.546	0.064693	0.17878	0.916077	3509	2	-4.546
ANKRD18A	5	0.015662	0.058899	0.645205	1644	5	-5.3538	0.98434	0.98443	1.0	17604	0	-5.3538
ZNF839	5	0.015737	0.059155	0.645474	1646	4	-6.5014	0.32412	0.54522	0.976862	10034	1	-6.5014
RAB11A	5	0.015737	0.059155	0.645474	1645	5	-5.3718	0.97593	0.9761	1.0	17314	0	-5.3718
DEFB126	5	0.015737	0.059155	0.645474	1647	4	-4.7736	0.94424	0.94697	1.0	16718	1	-4.7736
FNTA	5	0.015743	0.059175	0.645474	1651	4	-4.9643	0.56379	0.73826	0.996727	13336	1	-4.9643
CYP4X1	5	0.015743	0.059175	0.645474	1648	3	-4.1591	0.27534	0.49301	0.971093	9142	2	-4.1591
CFDP1	5	0.015743	0.059175	0.645474	1650	4	-4.9479	0.65316	0.79307	1.0	14194	1	-4.9479
STARD7	5	0.015743	0.059175	0.645474	1649	3	-3.8432	0.064758	0.17893	0.916077	3514	2	-3.8432
TOB1	5	0.015779	0.059296	0.646017	1652	5	-4.4648	0.98422	0.9843	1.0	17602	0	-4.4648
EXOC8	5	0.015779	0.059296	0.646017	1653	5	-5.378	0.98422	0.9843	1.0	17603	0	-5.378
VIPR1	5	0.015802	0.059372	0.646447	1654	5	-5.0346	0.9842	0.98427	1.0	17601	0	-5.0346
AMDHD2	5	0.015987	0.06	0.651111	1655	5	-5.5767	0.98401	0.98409	1.0	17598	0	-5.5767
MRPL18	5	0.016009	0.06008	0.651111	1656	4	-4.8634	0.92383	0.9332	1.0	16499	1	-4.8634
HIST1H2AM	5	0.016009	0.06008	0.651111	1657	4	-5.7184	0.9576	0.95831	1.0	16911	1	-5.7184
UFSP2	5	0.01602	0.060125	0.651111	1658	3	-4.8978	0.45781	0.67694	0.984368	12373	2	-4.8978
COX10	5	0.01602	0.060125	0.651111	1659	3	-2.0574	0.069558	0.18908	0.921087	3693	2	-2.0574
UBAP2L	5	0.01602	0.060125	0.651111	1660	3	-3.7331	0.21757	0.42778	0.956715	8043	2	-3.7331
ZNF844	5	0.01602	0.060125	0.651111	1661	5	-4.1012	0.97593	0.9761	1.0	17329	0	-4.1012
PPP1CA	5	0.01602	0.060125	0.651111	1662	4	-5.3346	0.2946	0.51408	0.97514	9479	1	-5.3346
DHX36	5	0.01602	0.060125	0.651111	1663	3	-3.3905	0.044649	0.1346	0.890252	2721	2	-3.3905
ZNF81	5	0.016109	0.06045	0.653866	1664	5	-4.5538	0.98389	0.98398	1.0	17597	0	-4.5538
SKAP1	5	0.016134	0.060525	0.653866	1666	4	-5.1893	0.93033	0.93733	1.0	16562	1	-5.1893
RBM41	5	0.016134	0.060525	0.653866	1665	4	-6.0367	0.74537	0.85276	1.0	15214	1	-6.0367
SYF2	5	0.016134	0.060525	0.653866	1667	4	-5.2032	0.34059	0.56239	0.977092	10358	1	-5.2032
PDZK1	6	0.016185	0.060711	0.655481	1668	4	-4.6577	0.14185	0.32957	0.939625	6282	2	-4.6577
KPNA5	5	0.016199	0.060762	0.65564	1669	5	-6.1046	0.9838	0.98389	1.0	17596	0	-6.1046
CHMP4A	5	0.016264	0.060962	0.656266	1670	4	-6.4501	0.2452	0.45925	0.963747	8581	1	-6.4501
TAS2R9	5	0.016291	0.061055	0.656266	1671	5	-4.9573	0.98371	0.9838	1.0	17595	0	-4.9573
TRAT1	5	0.016318	0.061145	0.656266	1674	4	-3.2377	0.45092	0.67303	0.984368	12308	1	-3.2377
SYNCRIP	5	0.016318	0.061145	0.656266	1675	4	-4.32	0.96951	0.96986	1.0	17184	0	-4.32
KIAA1430	5	0.016318	0.061145	0.656266	1676	3	-4.9314	0.1763	0.37904	0.944646	7218	2	-4.9314
SF3B4	5	0.016318	0.061145	0.656266	1673	4	-2.8018	0.31406	0.5347	0.97555	9868	1	-2.8018
ASNS	5	0.016318	0.061145	0.656266	1677	3	-4.2418	0.39271	0.6155	0.982502	11282	2	-4.2418
DDX3X	5	0.016318	0.061145	0.656266	1672	4	-2.4771	0.37675	0.59937	0.979649	11016	1	-2.4771
RBMS1	5	0.016391	0.061389	0.656266	1678	5	-5.9736	0.98361	0.9837	1.0	17593	0	-5.9736
SLCO1A2	5	0.016397	0.061404	0.656266	1679	4	-6.3102	0.43456	0.65738	0.983163	12035	1	-6.3102
NSUN4	5	0.016406	0.061445	0.656266	1685	2	-1.013	0.11145	0.27345	0.939625	5211	2	-1.013
KRT12	5	0.016406	0.061445	0.656266	1682	4	-4.1012	0.97257	0.97282	1.0	17270	0	-4.1012
SENP7	5	0.016406	0.061445	0.656266	1686	3	-2.4771	0.23041	0.4425	0.96051	8296	2	-2.4771
CDK2	5	0.016406	0.061445	0.656266	1680	4	-4.1012	0.79475	0.87969	1.0	15658	1	-4.1012
GMPS	5	0.016406	0.061445	0.656266	1684	4	-0.43442	0.036738	0.11632	0.868906	2403	1	-0.43442
MED7	5	0.016406	0.061445	0.656266	1683	3	-0.43442	0.32966	0.55096	0.976862	10146	2	-0.43442
RUVBL1	5	0.016406	0.061445	0.656266	1681	3	-0.43442	0.020365	0.074163	0.829132	1562	2	-0.43442
PITHD1	5	0.01643	0.061512	0.656266	1687	5	-6.5883	0.98357	0.98367	1.0	17591	0	-6.5883
RBP2	5	0.01643	0.061512	0.656266	1688	5	-5.6084	0.98357	0.98367	1.0	17592	0	-5.6084
TMEM240	5	0.016471	0.061647	0.657314	1689	5	-6.8032	0.98353	0.98363	1.0	17590	0	-6.8032
SCN7A	5	0.01651	0.061768	0.657566	1691	4	-5.9897	0.10481	0.26065	0.939625	4991	1	-5.9897
FAM161A	5	0.01651	0.061768	0.657566	1690	5	-6.0748	0.97593	0.9761	1.0	17367	0	-6.0748
SCARB1	5	0.016542	0.061884	0.657566	1692	5	-7.465	0.98346	0.98355	1.0	17588	0	-7.465
SKP2	6	0.016561	0.061954	0.657566	1693	3	-3.6056	0.15699	0.35556	0.939625	6813	2	-3.6056
HIST1H2BL	3	0.016588	0.062048	0.657566	1694	3	-5.9244	0.98341	0.9835	1.0	17585	0	-5.9244
ARHGEF33	5	0.016597	0.062078	0.657566	1695	4	-5.8116	0.37946	0.60216	0.979996	11063	1	-5.8116
POF1B	5	0.016597	0.062078	0.657566	1696	4	-6.583	0.22316	0.43425	0.957089	8170	1	-6.583
FAM104B	5	0.016605	0.062109	0.657566	1700	3	-4.2684	0.64786	0.78967	1.0	14147	1	-4.2684
USP9X	5	0.016605	0.062109	0.657566	1697	3	-4.8281	0.0013778	0.00611	0.624177	175	2	-4.8281
PSMD12	5	0.016605	0.062109	0.657566	1698	5	-1.6361	0.97593	0.9761	1.0	17400	0	-1.6361
HNRNPF	5	0.016605	0.062109	0.657566	1701	4	-4.4416	0.74201	0.85055	1.0	15179	1	-4.4416
NDUFB10	5	0.016605	0.062109	0.657566	1699	3	-3.7707	0.17876	0.38203	0.944646	7281	1	-3.7707
FABP3	5	0.016624	0.062179	0.657924	1702	5	-5.0433	0.98338	0.98346	1.0	17582	0	-5.0433
RNF146	5	0.016699	0.062425	0.659438	1704	4	-4.4181	0.37209	0.59463	0.978537	10941	1	-4.4181
ACVR1B	5	0.016699	0.062425	0.659438	1703	4	-5.8206	0.91229	0.92646	1.0	16398	1	-5.8206
RERGL	5	0.016701	0.062432	0.659438	1705	5	-4.5321	0.9833	0.98338	1.0	17579	0	-4.5321
ECE2	11	0.016728	0.06251	0.659875	1706	4	2.5423	0.10996	0.27065	0.939625	5156	7	2.5423
COX17	4	0.016883	0.063027	0.664578	1707	4	-3.1861	0.94928	0.95094	1.0	16805	0	-3.1861
ABHD5	5	0.016884	0.06303	0.664578	1708	5	-6.8347	0.98312	0.9832	1.0	17576	0	-6.8347
ZNF44	5	0.016924	0.063165	0.665228	1709	3	-3.2904	0.50876	0.70599	0.99062	12833	2	-3.2904
DNAJC17	5	0.016924	0.063165	0.665228	1710	3	-3.7331	0.001625	0.0071353	0.665413	192	2	-3.7331
ABCG2	5	0.016944	0.063239	0.665614	1711	5	-5.9574	0.98306	0.98313	1.0	17575	0	-5.9574
GPBP1L1	5	0.016975	0.063344	0.66633	1712	4	-5.5662	0.5398	0.7241	0.993462	13115	1	-5.5662
UBE2B	5	0.01699	0.063399	0.666413	1713	5	-4.5172	0.98301	0.98308	1.0	17574	0	-4.5172
PELI1	5	0.017	0.063426	0.666413	1714	5	-5.3471	0.983	0.98307	1.0	17573	0	-5.3471
TEX11	5	0.01704	0.063554	0.667376	1715	5	-5.5555	0.98296	0.98303	1.0	17572	0	-5.5555
SYT1	5	0.017061	0.063631	0.667528	1716	5	-6.323	0.98294	0.98301	1.0	17571	0	-6.323
RAPH1	5	0.017091	0.063717	0.667528	1719	4	-6.0367	0.72022	0.83597	1.0	14928	1	-6.0367
ALG8	5	0.017091	0.063717	0.667528	1717	4	-6.3102	0.89727	0.91856	1.0	16292	1	-6.3102
SLC9A9	5	0.017091	0.063717	0.667528	1718	4	-6.3543	0.39141	0.61422	0.981985	11262	1	-6.3543
AIF1L	8	0.017199	0.064078	0.669143	1720	6	-5.7726	0.9098	0.92508	1.0	16373	1	-5.7726
UBE2V1	10	0.017201	0.06409	0.669143	1722	7	-3.047	0.12896	0.30622	0.939625	5840	3	-3.047
USP45	5	0.017201	0.064088	0.669143	1721	5	-6.3418	0.9828	0.98288	1.0	17570	0	-6.3418
ARL14EP	5	0.017264	0.064301	0.669143	1725	2	1.7895	0.2403	0.45372	0.963047	8483	3	1.7895
NFYA	5	0.017264	0.064301	0.669143	1729	3	-3.7707	0.59172	0.7551	0.999656	13599	2	-3.7707
GTF2E1	5	0.017264	0.064301	0.669143	1728	3	-1.7235	0.11245	0.27536	0.939625	5253	1	-1.7235
CCNH	5	0.017264	0.064301	0.669143	1727	4	-2.5654	0.1181	0.28605	0.939625	5442	1	-2.5654
MCM6	5	0.017264	0.064301	0.669143	1726	5	-2.7272	0.97593	0.9761	1.0	17356	0	-2.7272
CKAP2	5	0.017264	0.064301	0.669143	1724	3	-2.4771	0.17073	0.3723	0.943574	7102	2	-2.4771
CKAP5	5	0.017264	0.064301	0.669143	1723	4	-1.0385	0.19844	0.40566	0.952036	7673	1	-1.0385
TRIM68	5	0.01728	0.064354	0.669143	1731	3	-4.8978	0.24463	0.45857	0.963747	8566	2	-4.8978
SNRNP25	5	0.01728	0.064354	0.669143	1732	3	-3.4381	0.094264	0.23998	0.939193	4596	2	-3.4381
MIOS	5	0.01728	0.064354	0.669143	1730	3	-3.9454	0.24872	0.46323	0.964041	8649	2	-3.9454
RPL38	2	0.01731	0.064451	0.669762	1733	2	-3.6274	0.98269	0.98278	1.0	17568	0	-3.6274
DNMBP	5	0.017322	0.064489	0.66977	1734	4	-6.3849	0.94759	0.94954	1.0	16768	1	-6.3849
ASAH2B	5	0.017392	0.064712	0.671701	1735	5	-5.8991	0.98261	0.9827	1.0	17566	0	-5.8991
LCE2D	2	0.017506	0.065062	0.674711	1736	2	-4.5282	0.97619	0.97636	1.0	17471	0	-4.5282
VSIG2	5	0.017517	0.065095	0.674711	1737	5	-6.54	0.98248	0.98257	1.0	17564	0	-6.54
MEIS3	5	0.017524	0.065115	0.674711	1738	5	-6.1765	0.98248	0.98257	1.0	17563	0	-6.1765
SNAP91	5	0.017592	0.065339	0.675099	1740	3	-2.8018	0.26433	0.4807	0.967472	8947	2	-2.8018
LIPA	5	0.017592	0.065339	0.675099	1739	4	-4.51	0.85748	0.90125	1.0	16009	1	-4.51
B4GALT4	5	0.017592	0.065339	0.675099	1743	3	-3.0409	0.84841	0.8977	1.0	15958	1	-3.0409
ZNF483	5	0.017592	0.065339	0.675099	1742	3	-4.6975	0.34473	0.56668	0.977092	10437	2	-4.6975
RBM19	5	0.017592	0.065339	0.675099	1741	3	-3.8781	0.63795	0.78336	1.0	14047	2	-3.8781
TSSK1B	5	0.017619	0.065423	0.675575	1744	5	-7.9316	0.98238	0.98248	1.0	17562	0	-7.9316
PCDHGA7	5	0.017647	0.065503	0.676011	1745	5	-5.598	0.98235	0.98245	1.0	17561	0	-5.598
PFKM	5	0.017674	0.065599	0.676622	1746	5	-5.0122	0.98233	0.98242	1.0	17560	0	-5.0122
ENDOU	5	0.017878	0.066258	0.678437	1747	4	-6.112	0.25992	0.47578	0.966188	8864	1	-6.112
TAB2	5	0.017882	0.066271	0.678437	1748	5	-3.6174	0.98212	0.98221	1.0	17557	0	-3.6174
ARHGAP9	5	0.017885	0.066277	0.678437	1750	3	-4.0714	0.65853	0.79647	1.0	14244	2	-4.0714
HGF	5	0.017885	0.066277	0.678437	1749	4	-5.0887	0.62525	0.77555	1.0	13929	1	-5.0887
EMC1	5	0.017885	0.066277	0.678437	1752	4	-5.4666	0.073503	0.19758	0.925573	3842	1	-5.4666
ZNF10	5	0.017885	0.066277	0.678437	1751	4	-4.5963	0.75085	0.85645	1.0	15279	1	-4.5963
DNASE2B	8	0.017922	0.066387	0.678437	1753	7	-4.6708	0.66011	0.79743	1.0	14261	1	-4.6708
TRIM23	5	0.017985	0.066603	0.678437	1755	5	-4.4416	0.98024	0.98031	1.0	17515	0	-4.4416
MORN1	5	0.017985	0.066603	0.678437	1754	4	-5.8906	0.90602	0.9231	1.0	16350	1	-5.8906
VPS36	5	0.018043	0.06679	0.678437	1756	5	-4.3699	0.98196	0.98204	1.0	17556	0	-4.3699
CCDC30	5	0.018058	0.066845	0.678437	1757	5	-5.9327	0.98194	0.98202	1.0	17554	0	-5.9327
CFHR1	4	0.018075	0.066905	0.678437	1758	4	-6.2881	0.98192	0.982	1.0	17553	0	-6.2881
GIPC2	5	0.018098	0.066974	0.678437	1759	4	-6.2909	0.013841	0.052475	0.829132	1118	1	-6.2909
TPI1	9	0.01811	0.067025	0.678437	1760	5	-3.4841	0.050348	0.14757	0.898116	2956	4	-3.4841
NEK2	3	0.018118	0.06705	0.678437	1761	3	-5.9897	0.98188	0.98196	1.0	17552	0	-5.9897
NUP98	5	0.018128	0.067085	0.678437	1767	4	-3.0288	0.96651	0.967	1.0	17091	0	-3.0288
SSBP1	5	0.018128	0.067085	0.678437	1766	3	-3.4381	0.69539	0.81975	1.0	14650	1	-3.4381
SF1	5	0.018128	0.067085	0.678437	1765	4	-0.43442	0.21799	0.42827	0.956715	8054	1	-0.43442
MED6	5	0.018128	0.067085	0.678437	1768	3	-0.43442	0.00088907	0.0040241	0.514408	139	2	-0.43442
VDAC3	5	0.018128	0.067085	0.678437	1763	3	-3.614	0.084659	0.22062	0.93356	4256	2	-3.614
RRM2B	5	0.018128	0.067085	0.678437	1764	2	2.1093	0.38812	0.61091	0.981811	11205	3	2.1093
ATIC	5	0.018128	0.067085	0.678437	1762	3	-3.7331	0.35559	0.57793	0.978405	10617	1	-3.7331
SORBS3	5	0.018155	0.06718	0.678437	1769	5	-4.8836	0.98184	0.98192	1.0	17551	0	-4.8836
LRBA	5	0.018189	0.067291	0.678437	1770	5	-6.3481	0.98181	0.98189	1.0	17550	0	-6.3481
ACAT2	5	0.018191	0.067296	0.678437	1774	3	-3.7331	0.30031	0.52012	0.97514	9590	2	-3.7331
ENTPD5	5	0.018191	0.067296	0.678437	1773	4	-5.2572	0.80139	0.88172	1.0	15692	1	-5.2572
MYBBP1A	5	0.018191	0.067296	0.678437	1772	4	-4.6377	0.96578	0.96627	1.0	17066	0	-4.6377
ELF2	5	0.018191	0.067296	0.678437	1771	4	-5.478	0.34912	0.57127	0.978311	10516	1	-5.478
WRAP53	5	0.018239	0.067445	0.678437	1775	5	-5.3093	0.98176	0.98184	1.0	17547	0	-5.3093
ZNF574	5	0.018239	0.067445	0.678437	1778	4	-5.2704	0.18622	0.39101	0.947172	7433	1	-5.2704
SLC20A1	5	0.018239	0.067445	0.678437	1780	4	-6.3293	0.80419	0.8826	1.0	15707	1	-6.3293
ZMPSTE24	5	0.018239	0.067445	0.678437	1776	4	-5.882	0.80763	0.8837	1.0	15718	1	-5.882
KIAA1211	5	0.018239	0.067445	0.678437	1781	4	-5.629	0.61164	0.76719	1.0	13803	1	-5.629
MSH2	5	0.018239	0.067445	0.678437	1777	4	-5.629	0.62109	0.77295	1.0	13891	1	-5.629
TMEM244	5	0.018239	0.067445	0.678437	1779	4	-5.5447	0.73462	0.84555	1.0	15091	1	-5.5447
RXFP2	5	0.018347	0.067816	0.678437	1782	5	-5.728	0.98165	0.98173	1.0	17544	0	-5.728
MDM1	7	0.018374	0.06792	0.678437	1783	3	2.1655	0.16464	0.36494	0.942215	6968	4	2.1655
YAE1D1	7	0.018374	0.06792	0.678437	1784	5	-1.6361	0.95139	0.95271	1.0	16829	1	-1.6361
TMEM8B	5	0.018493	0.06832	0.678437	1785	5	-6.2648	0.98151	0.98159	1.0	17542	0	-6.2648
PEX1	5	0.018517	0.068397	0.678437	1787	4	-5.5447	0.24859	0.46307	0.964041	8645	1	-5.5447
YIPF5	5	0.018517	0.068397	0.678437	1786	4	-4.5538	0.45164	0.67344	0.984368	12312	1	-4.5538
GTPBP3	5	0.018519	0.068407	0.678437	1788	5	-6.6144	0.98148	0.98156	1.0	17540	0	-6.6144
HMGN3	6	0.018595	0.068655	0.678437	1789	5	-4.9568	0.93166	0.93818	1.0	16576	1	-4.9568
C11orf74	8	0.018599	0.068669	0.678437	1790	6	-4.5488	0.98558	0.98568	1.0	17626	1	-4.5488
CHRNA9	5	0.018625	0.068752	0.678437	1791	5	-5.9655	0.98137	0.98145	1.0	17536	0	-5.9655
ENPP3	5	0.018642	0.068806	0.678437	1792	4	-6.2042	0.70976	0.82906	1.0	14812	1	-6.2042
CCDC160	5	0.018675	0.068919	0.678437	1793	5	-4.8102	0.98132	0.98141	1.0	17535	0	-4.8102
SCARB2	5	0.018794	0.069284	0.678437	1795	4	-5.3595	0.32553	0.54673	0.976862	10063	1	-5.3595
CCDC41	5	0.018794	0.069284	0.678437	1794	4	-5.2169	0.97287	0.9731	1.0	17279	0	-5.2169
UTP14C	5	0.018821	0.069368	0.678437	1796	5	-6.0134	0.98118	0.98126	1.0	17533	0	-6.0134
VSTM5	5	0.018854	0.069473	0.678437	1797	5	-6.029	0.98115	0.98123	1.0	17532	0	-6.029
BEX1	5	0.018917	0.069675	0.678437	1798	5	-5.9897	0.98108	0.98116	1.0	17530	0	-5.9897
CCDC38	5	0.018941	0.069742	0.678437	1808	3	-4.1872	0.27227	0.48964	0.971093	9074	1	-4.1872
DTWD1	5	0.018941	0.069742	0.678437	1803	3	-3.9454	0.39037	0.61315	0.981901	11243	1	-3.9454
TOMM70A	5	0.018941	0.069742	0.678437	1800	4	-2.8156	0.97291	0.97315	1.0	17280	0	-2.8156
C14orf1	5	0.018941	0.069742	0.678437	1805	3	-4.1304	0.75449	0.85891	1.0	15323	2	-4.1304
C12orf40	5	0.018941	0.069742	0.678437	1807	2	-2.7928	0.026068	0.090727	0.83846	1947	2	-2.7928
RNF128	5	0.018941	0.069742	0.678437	1801	3	-3.3905	0.14352	0.33253	0.939625	6342	2	-3.3905
RPA2	5	0.018941	0.069742	0.678437	1804	3	-0.43442	0.10984	0.2704	0.939625	5153	2	-0.43442
SPESP1	5	0.018941	0.069742	0.678437	1802	3	-3.4841	0.0084873	0.033538	0.829132	724	2	-3.4841
RPS23	5	0.018941	0.069742	0.678437	1806	3	-0.43442	0.0020215	0.0087528	0.681022	231	2	-0.43442
DPAGT1	5	0.018941	0.069742	0.678437	1810	2	3.2903	0.016636	0.061941	0.829132	1313	3	3.2903
CCDC82	5	0.018941	0.069742	0.678437	1809	3	-4.0714	0.89025	0.91521	1.0	16217	1	-4.0714
CERS3	5	0.018941	0.069742	0.678437	1799	4	-4.1304	0.61918	0.77179	1.0	13876	1	-4.1304
MAPK10	5	0.018958	0.069793	0.678437	1813	4	-5.6392	0.076144	0.20303	0.927567	3941	1	-5.6392
RBM44	5	0.018958	0.069793	0.678437	1811	4	-5.8647	0.011549	0.044546	0.829132	943	1	-5.8647
AP3S1	5	0.018958	0.069793	0.678437	1812	4	-4.8459	0.36954	0.59214	0.978405	10896	1	-4.8459
PRKACG	5	0.018981	0.069882	0.678437	1834	3	-2.8018	0.49044	0.69549	0.988013	12677	2	-2.8018
PPP3CB	5	0.018981	0.069882	0.678437	1820	2	4.1178	0.027016	0.093057	0.840033	1995	3	4.1178
C1orf50	5	0.018981	0.069882	0.678437	1831	3	-2.8018	0.60706	0.76447	1.0	13753	2	-2.8018
H2AFJ	5	0.018981	0.069882	0.678437	1846	2	0.57145	0.041063	0.12638	0.886314	2568	2	0.57145
SNRPF	5	0.018981	0.069882	0.678437	1839	5	-1.0385	0.97593	0.9761	1.0	17379	0	-1.0385
NFIL3	5	0.018981	0.069882	0.678437	1848	2	3.0441	0.23559	0.44838	0.962443	8388	3	3.0441
ACBD5	5	0.018981	0.069882	0.678437	1854	4	-3.2363	0.93934	0.94338	1.0	16667	1	-3.2363
ABLIM1	5	0.018981	0.069882	0.678437	1838	4	-4.8114	0.42194	0.64489	0.983163	11792	1	-4.8114
ADSL	5	0.018981	0.069882	0.678437	1828	3	-0.43442	0.0056372	0.022944	0.794602	520	2	-0.43442
XRCC3	5	0.018981	0.069882	0.678437	1816	3	-2.8018	0.67111	0.80424	1.0	14397	2	-2.8018
SLC35D3	5	0.018981	0.069882	0.678437	1821	2	2.6411	0.29465	0.51413	0.97514	9481	3	2.6411
CSNK1G3	5	0.018981	0.069882	0.678437	1852	3	-2.8018	0.23831	0.45151	0.963006	8443	2	-2.8018
TAF11	5	0.018981	0.069882	0.678437	1847	2	1.8396	0.35275	0.575	0.978405	10572	3	1.8396
DTHD1	5	0.018981	0.069882	0.678437	1843	4	-4.7736	0.28496	0.50358	0.975118	9299	1	-4.7736
RPS11	5	0.018981	0.069882	0.678437	1836	4	-0.43442	0.0067341	0.027085	0.815542	598	1	-0.43442
MAGEB2	5	0.018981	0.069882	0.678437	1833	3	-2.8018	0.18065	0.38428	0.945528	7316	2	-2.8018
PSMD14	5	0.018981	0.069882	0.678437	1826	4	-1.2663	0.37023	0.59279	0.978405	10907	1	-1.2663
PRPF6	5	0.018981	0.069882	0.678437	1835	1	4.2494	0.043735	0.13252	0.888522	2686	4	4.2494
VARS	5	0.018981	0.069882	0.678437	1825	2	3.3297	0.1413	0.32864	0.939625	6262	3	3.3297
POLR2B	5	0.018981	0.069882	0.678437	1817	5	-0.43442	0.97593	0.9761	1.0	17388	0	-0.43442
FGGY	5	0.018981	0.069882	0.678437	1827	4	-4.7178	0.26295	0.47916	0.966453	8926	1	-4.7178
C21orf91	5	0.018981	0.069882	0.678437	1855	4	-5.1613	0.21761	0.42784	0.956715	8046	1	-5.1613
ZNF184	5	0.018981	0.069882	0.678437	1837	4	-4.0153	0.94621	0.94846	1.0	16748	1	-4.0153
SMIM18	5	0.018981	0.069882	0.678437	1842	3	-2.8018	0.4335	0.65634	0.983163	12010	2	-2.8018
COG3	5	0.018981	0.069882	0.678437	1824	3	-2.8018	0.28086	0.49908	0.973677	9231	2	-2.8018
MRPL32	5	0.018981	0.069882	0.678437	1853	1	-1.7235	0.031838	0.10469	0.85449	2206	2	-1.7235
VPS52	5	0.018981	0.069882	0.678437	1823	3	-2.8018	0.85711	0.90109	1.0	16005	1	-2.8018
TMEM130	5	0.018981	0.069882	0.678437	1814	3	-2.8018	0.46661	0.68193	0.985419	12462	2	-2.8018
BCS1L	5	0.018981	0.069882	0.678437	1818	2	-1.5885	0.33644	0.55798	0.976862	10283	1	-1.5885
POLR3F	5	0.018981	0.069882	0.678437	1844	5	-0.43442	0.97593	0.9761	1.0	17327	0	-0.43442
TAF1C	5	0.018981	0.069882	0.678437	1840	1	7.3886	3.0625e-06	1.4569e-05	0.018741	14	3	7.3886
MRPS12	5	0.018981	0.069882	0.678437	1845	4	-3.6967	0.25484	0.47011	0.965284	8766	1	-3.6967
UGP2	5	0.018981	0.069882	0.678437	1822	4	-2.8018	0.55805	0.7349	0.994677	13304	1	-2.8018
XPO7	5	0.018981	0.069882	0.678437	1819	4	-4.8575	0.9482	0.95004	1.0	16773	1	-4.8575
UTP15	5	0.018981	0.069882	0.678437	1832	2	4.6569	1.1647e-05	5.4153e-05	0.04644	21	3	4.6569
TMEM126B	5	0.018981	0.069882	0.678437	1829	4	-0.43442	0.014222	0.053778	0.829132	1145	1	-0.43442
RNASE4	5	0.018981	0.069882	0.678437	1851	3	-2.8018	0.47886	0.68887	0.986518	12573	2	-2.8018
MIXL1	5	0.018981	0.069882	0.678437	1830	3	-2.8018	0.44517	0.66776	0.984155	12215	2	-2.8018
CENPK	5	0.018981	0.069882	0.678437	1841	4	-1.7906	0.96405	0.9646	1.0	17027	0	-1.7906
C11orf73	5	0.018981	0.069882	0.678437	1850	3	-2.8018	0.28513	0.50377	0.975118	9303	1	-2.8018
TIMM23	5	0.018981	0.069882	0.678437	1815	5	-2.8018	0.97593	0.9761	1.0	17345	0	-2.8018
TIMM22	5	0.018981	0.069882	0.678437	1849	3	-2.8018	0.069861	0.18977	0.921495	3708	2	-2.8018
TNF	5	0.019078	0.070193	0.681096	1856	5	-6.0367	0.98092	0.98099	1.0	17529	0	-6.0367
TTC4	5	0.019172	0.070469	0.682303	1859	3	-4.2684	0.0011841	0.0052798	0.582399	162	2	-4.2684
PTPN2	5	0.019172	0.070469	0.682303	1860	3	-4.4416	0.12322	0.29564	0.939625	5619	2	-4.4416
ZNF385A	5	0.019172	0.070469	0.682303	1858	3	-4.32	0.58929	0.75364	0.999656	13571	2	-4.32
MTIF2	5	0.019172	0.070469	0.682303	1857	3	-4.7169	0.020975	0.076181	0.829132	1614	2	-4.7169
FRRS1	5	0.019226	0.070654	0.683724	1861	5	-3.942	0.98077	0.98084	1.0	17528	0	-3.942
TADA2A	5	0.019241	0.070704	0.683841	1862	5	-5.322	0.97593	0.9761	1.0	17452	0	-5.322
MLLT11	5	0.019348	0.071052	0.686096	1863	5	-6.3849	0.98065	0.98072	1.0	17523	0	-6.3849
PLIN4	5	0.019348	0.071052	0.686096	1864	5	-6.9661	0.98065	0.98072	1.0	17525	0	-6.9661
KLF5	5	0.019348	0.071052	0.686096	1865	5	-6.6144	0.98065	0.98072	1.0	17526	0	-6.6144
ZNF830	5	0.019362	0.071093	0.686132	1866	5	-4.4968	0.98064	0.98071	1.0	17522	0	-4.4968
PARK2	5	0.019377	0.071147	0.686279	1867	5	-5.941	0.98062	0.9807	1.0	17521	0	-5.941
ZNF700	5	0.019394	0.071204	0.686462	1868	4	-4.736	0.65704	0.79554	1.0	14234	1	-4.736
RRP7A	5	0.019531	0.07165	0.688613	1873	3	-4.2944	0.22086	0.43158	0.956862	8122	2	-4.2944
PDCL2	5	0.019531	0.07165	0.688613	1872	4	-3.9779	0.2081	0.41688	0.954324	7862	1	-3.9779
SMARCA5	5	0.019531	0.07165	0.688613	1871	5	-3.614	0.97593	0.9761	1.0	17409	0	-3.614
TM4SF4	5	0.019531	0.07165	0.688613	1870	4	-4.7549	0.87624	0.90887	1.0	16119	1	-4.7549
C5orf54	5	0.019531	0.07165	0.688613	1869	3	-5.478	0.059279	0.16717	0.910342	3307	2	-5.478
ZNF214	5	0.019533	0.071656	0.688613	1874	5	-7.2521	0.98047	0.98054	1.0	17519	0	-7.2521
HYLS1	5	0.019606	0.071887	0.690212	1875	5	-5.5769	0.98039	0.98047	1.0	17518	0	-5.5769
SUGT1	6	0.019612	0.071906	0.690212	1876	4	-2.1899	0.74779	0.85438	1.0	15242	2	-2.1899
MYO1G	5	0.019652	0.072035	0.690212	1878	4	-6.5236	0.78872	0.87787	1.0	15639	1	-6.5236
MAP2K4	5	0.019652	0.072035	0.690212	1877	4	-4.4181	0.86932	0.90599	1.0	16069	1	-4.4181
TDRD6	5	0.019666	0.072078	0.690212	1879	5	-4.3759	0.98033	0.98042	1.0	17516	0	-4.3759
ZNF502	5	0.019786	0.072467	0.690212	1880	4	-5.0737	0.51158	0.70761	0.99062	12864	1	-5.0737
RBMXL1	3	0.019835	0.072633	0.690212	1881	2	-3.2377	0.22544	0.43686	0.958531	8206	1	-3.2377
MAGEA1	5	0.01984	0.072644	0.690212	1882	5	-5.6494	0.98003	0.98012	1.0	17511	0	-5.6494
VCP	5	0.01985	0.072675	0.690212	1885	5	-2.0574	0.97593	0.9761	1.0	17461	0	-2.0574
PSMB1	5	0.01985	0.072675	0.690212	1883	4	-1.463	0.96357	0.96414	1.0	17018	0	-1.463
MTERFD1	5	0.01985	0.072675	0.690212	1889	3	-1.0385	0.6355	0.78184	1.0	14015	2	-1.0385
TTC27	5	0.01985	0.072675	0.690212	1890	3	-0.43442	0.010355	0.040283	0.829132	860	2	-0.43442
NFYC	5	0.01985	0.072675	0.690212	1895	3	-2.0738	0.87381	0.90786	1.0	16099	1	-2.0738
CUL1	5	0.01985	0.072675	0.690212	1891	3	-2.0574	0.19567	0.4024	0.951539	7613	2	-2.0574
RBM48	5	0.01985	0.072675	0.690212	1887	3	-2.0574	0.24414	0.45805	0.963747	8554	2	-2.0574
MRPS35	5	0.01985	0.072675	0.690212	1892	3	-2.0574	0.63662	0.78253	1.0	14032	1	-2.0574
SLMO2	5	0.01985	0.072675	0.690212	1886	3	-0.43442	0.012547	0.048048	0.829132	1022	2	-0.43442
DLST	5	0.01985	0.072675	0.690212	1888	3	-2.0574	0.046903	0.13976	0.89636	2807	2	-2.0574
RPS8	5	0.01985	0.072675	0.690212	1893	5	-1.463	0.97593	0.9761	1.0	17382	0	-1.463
METTL14	5	0.01985	0.072675	0.690212	1884	3	-1.463	0.41746	0.64056	0.983163	11723	2	-1.463
SAP30BP	5	0.01985	0.072675	0.690212	1894	4	-2.6868	0.97125	0.97154	1.0	17232	0	-2.6868
GPR64	5	0.01986	0.072704	0.690212	1896	5	-5.681	0.98014	0.98023	1.0	17513	0	-5.681
CDCA2	5	0.01986	0.072704	0.690212	1897	5	-6.0673	0.98014	0.98023	1.0	17514	0	-6.0673
CFL2	5	0.019924	0.072918	0.691877	1898	4	-6.0212	0.8774	0.90939	1.0	16130	1	-6.0212
BTBD8	5	0.020064	0.073377	0.695004	1899	4	-5.1035	0.80475	0.88278	1.0	15708	1	-5.1035
AGO3	5	0.020118	0.073556	0.695004	1905	4	-4.51	0.089262	0.22996	0.936759	4421	1	-4.51
MFAP1	5	0.020118	0.073556	0.695004	1900	4	-3.4381	0.099699	0.25074	0.939193	4792	1	-3.4381
CCDC101	5	0.020118	0.073556	0.695004	1902	3	-4.4648	0.27777	0.49569	0.971571	9188	2	-4.4648
TOX4	5	0.020118	0.073556	0.695004	1904	3	-3.4841	0.30284	0.52277	0.97514	9641	2	-3.4841
TOR1AIP2	5	0.020118	0.073556	0.695004	1903	4	-3.614	0.03245	0.10612	0.855436	2234	1	-3.614
CHI3L2	5	0.020118	0.073556	0.695004	1906	3	-5.0278	0.27628	0.49406	0.971317	9157	1	-5.0278
XRCC6BP1	5	0.020118	0.073556	0.695004	1901	4	-3.5065	0.76944	0.86913	1.0	15481	1	-3.5065
SOS2	5	0.020131	0.0736	0.695055	1907	5	-6.112	0.97987	0.97996	1.0	17510	0	-6.112
DDX26B	5	0.020166	0.073711	0.695731	1908	5	-3.9815	0.97983	0.97992	1.0	17509	0	-3.9815
PDXK	5	0.020192	0.073803	0.695871	1909	4	-5.699	0.90556	0.92285	1.0	16345	1	-5.699
SLC46A3	5	0.020192	0.073803	0.695871	1910	5	-6.2382	0.97593	0.9761	1.0	17293	0	-6.2382
C16orf59	5	0.020209	0.073858	0.69603	1911	5	-5.4317	0.97979	0.97988	1.0	17507	0	-5.4317
MFSD8	5	0.02033	0.074259	0.697005	1912	5	-5.6494	0.97967	0.97977	1.0	17505	0	-5.6494
TRPM6	5	0.020344	0.07431	0.697005	1913	4	-6.397	0.31736	0.5382	0.976514	9925	1	-6.397
NMT1	5	0.020344	0.07431	0.697005	1914	4	-4.8459	0.61476	0.76911	1.0	13839	1	-4.8459
SATL1	5	0.020397	0.074487	0.697005	1915	5	-6.0015	0.9796	0.97971	1.0	17504	0	-6.0015
CRHBP	5	0.02043	0.074588	0.697005	1916	5	-4.6377	0.97957	0.97967	1.0	17503	0	-4.6377
NOC4L	5	0.02044	0.074613	0.697005	1919	4	-4.0714	0.95446	0.95544	1.0	16861	1	-4.0714
DIRC2	5	0.02044	0.074613	0.697005	1918	3	-4.6377	0.77574	0.87346	1.0	15565	2	-4.6377
SRPR	5	0.02044	0.074613	0.697005	1921	3	-5.6694	0.10443	0.2599	0.939193	4982	2	-5.6694
CDC42BPA	5	0.02044	0.074613	0.697005	1920	4	-4.8281	0.96651	0.967	1.0	17089	0	-4.8281
XPOT	5	0.02044	0.074613	0.697005	1917	3	-5.2835	0.003757	0.015705	0.755466	374	2	-5.2835
TDGF1	4	0.020475	0.074731	0.697005	1922	3	-4.3345	0.85135	0.89886	1.0	15973	1	-4.3345
CNIH4	6	0.020475	0.074731	0.697005	1923	5	-5.4603	0.66463	0.8002	1.0	14316	1	-5.4603
EQTN	5	0.020491	0.074777	0.697005	1924	4	-5.0433	0.4684	0.68296	0.985849	12476	1	-5.0433
ZNF248	9	0.020494	0.074786	0.697005	1925	6	-5.0887	0.44718	0.66974	0.984155	12251	3	-5.0887
KCNH5	5	0.020517	0.074856	0.697005	1926	5	-4.1209	0.97948	0.97958	1.0	17501	0	-4.1209
AIDA	4	0.020574	0.075044	0.697005	1927	3	-5.0271	0.43287	0.65572	0.983163	11997	1	-5.0271
FNBP1	5	0.020606	0.075143	0.697005	1928	5	-4.2944	0.97939	0.9795	1.0	17500	0	-4.2944
C4orf32	5	0.020623	0.0752	0.697005	1932	4	-5.42	0.72187	0.83707	1.0	14950	1	-5.42
APPL2	5	0.020623	0.0752	0.697005	1929	4	-6.4845	0.88111	0.91104	1.0	16158	1	-6.4845
CCR5	5	0.020623	0.0752	0.697005	1933	4	-5.882	0.71596	0.83319	1.0	14876	1	-5.882
ZNF440	5	0.020623	0.0752	0.697005	1930	4	-6.0823	0.18613	0.3909	0.947172	7431	1	-6.0823
SLC2A1	5	0.020623	0.0752	0.697005	1931	4	-5.4081	0.94118	0.94472	1.0	16686	1	-5.4081
SPHAR	1	0.020659	0.075324	0.697005	1934	1	-3.5287	0.97934	0.97945	1.0	17497	0	-3.5287
HNRNPUL1	5	0.020671	0.075364	0.697005	1935	5	-6.6949	0.97933	0.97944	1.0	17496	0	-6.6949
NDUFA2	6	0.020697	0.075439	0.697005	1936	2	3.6611	0.036799	0.11646	0.868906	2406	4	3.6611
SLC9B1	3	0.020719	0.075519	0.697005	1937	2	-4.9147	0.15173	0.34707	0.939625	6631	1	-4.9147
PIGV	5	0.020751	0.075617	0.697005	1938	5	-4.6147	0.97925	0.97936	1.0	17493	0	-4.6147
INIP	5	0.020754	0.075628	0.697005	1939	4	-5.384	0.54669	0.72808	0.993666	13193	1	-5.384
TMEM161B	5	0.020754	0.075628	0.697005	1940	4	-5.8906	0.57658	0.74597	0.998031	13460	1	-5.8906
C1orf87	5	0.020779	0.075713	0.697005	1947	3	-4.8634	0.22609	0.43762	0.958956	8218	2	-4.8634
DCTN4	5	0.020779	0.075713	0.697005	1943	3	-5.0433	0.079414	0.20981	0.927754	4060	2	-5.0433
CNOT3	5	0.020779	0.075713	0.697005	1942	4	-4.1591	0.87564	0.90862	1.0	16109	1	-4.1591
MCMDC2	5	0.020779	0.075713	0.697005	1948	4	-3.3905	0.79739	0.8805	1.0	15674	1	-3.3905
RBM8A	5	0.020779	0.075713	0.697005	1944	5	-4.4016	0.97593	0.9761	1.0	17423	0	-4.4016
KLHDC10	5	0.020779	0.075713	0.697005	1945	3	-5.3346	0.85565	0.90052	1.0	16000	1	-5.3346
CHUK	5	0.020779	0.075713	0.697005	1941	3	-5.4081	0.20702	0.41562	0.954324	7839	2	-5.4081
SUPT6H	5	0.020779	0.075713	0.697005	1946	4	-3.6945	0.80778	0.88375	1.0	15719	1	-3.6945
CDC73	5	0.020802	0.075789	0.697005	1953	3	-0.43442	0.044043	0.13325	0.88877	2694	2	-0.43442
TXNL4B	5	0.020802	0.075789	0.697005	1951	3	-3.126	0.0051981	0.021293	0.774687	495	1	-3.126
WDR36	5	0.020802	0.075789	0.697005	1955	4	-4.2148	0.067837	0.18542	0.918128	3633	1	-4.2148
CDC42	5	0.020802	0.075789	0.697005	1956	3	-2.9005	0.080379	0.21181	0.928785	4105	2	-2.9005
AARS	5	0.020802	0.075789	0.697005	1958	5	-3.1829	0.97593	0.9761	1.0	17339	0	-3.1829
SNW1	5	0.020802	0.075789	0.697005	1957	3	-2.0574	0.33624	0.55778	0.976862	10276	1	-2.0574
ZNF620	5	0.020802	0.075789	0.697005	1949	3	-3.7707	0.29427	0.51374	0.97514	9474	2	-3.7707
CENPH	5	0.020802	0.075789	0.697005	1952	4	-2.2824	0.43675	0.65947	0.983435	12074	1	-2.2824
DHX33	5	0.020802	0.075789	0.697005	1950	3	-0.43442	0.0043749	0.018148	0.767447	421	2	-0.43442
CEBPZ	5	0.020802	0.075789	0.697005	1954	3	-2.4771	0.024685	0.087321	0.833365	1887	2	-2.4771
HMGB2	5	0.020831	0.075876	0.697005	1959	5	-6.0367	0.97917	0.97928	1.0	17491	0	-6.0367
ACSM3	5	0.020831	0.075876	0.697005	1960	5	-5.6084	0.97917	0.97928	1.0	17492	0	-5.6084
CSNK1E	5	0.020839	0.075897	0.697005	1961	5	-5.0122	0.97916	0.97927	1.0	17490	0	-5.0122
TAOK2	5	0.020877	0.076003	0.697626	1962	4	-6.112	0.95816	0.95886	1.0	16919	1	-6.112
CCDC50	5	0.020905	0.076095	0.698111	1963	5	-5.6793	0.97909	0.9792	1.0	17488	0	-5.6793
PDCD2	7	0.020924	0.076153	0.698284	1964	2	2.9691	0.045579	0.13673	0.893468	2755	4	2.9691
TLK2	5	0.021007	0.076443	0.699166	1967	4	-5.0737	0.10592	0.26281	0.939625	5032	1	-5.0737
SCYL1	5	0.021007	0.076443	0.699166	1969	4	-5.6392	0.88551	0.91305	1.0	16187	1	-5.6392
HLA-DMA	5	0.021007	0.076443	0.699166	1968	4	-6.3038	0.55431	0.73269	0.994531	13266	1	-6.3038
PMS2	5	0.021007	0.076443	0.699166	1966	4	-6.785	0.45805	0.67707	0.984368	12378	1	-6.785
CADM2	5	0.021007	0.076443	0.699166	1965	4	-4.8807	0.59906	0.75959	1.0	13674	1	-4.8807
SMC3	5	0.02107	0.076636	0.699641	1970	5	-3.3413	0.97893	0.97904	1.0	17487	0	-3.3413
LYPD4	5	0.021114	0.076783	0.699641	1971	5	-4.0098	0.97889	0.979	1.0	17486	0	-4.0098
POLR2I	5	0.021139	0.076875	0.699641	1974	3	-2.5654	0.070751	0.19165	0.922759	3737	2	-2.5654
MORN2	5	0.021139	0.076875	0.699641	1978	4	-4.7208	0.29076	0.50989	0.97514	9401	1	-4.7208
PPIP5K2	5	0.021139	0.076875	0.699641	1972	4	-4.8281	0.4158	0.6389	0.983163	11689	1	-4.8281
YTHDF2	5	0.021139	0.076875	0.699641	1973	3	-4.2684	0.48631	0.69309	0.98755	12639	2	-4.2684
MRPL55	5	0.021139	0.076875	0.699641	1975	3	-4.1012	0.42825	0.65116	0.983163	11908	2	-4.1012
ERCC2	5	0.021139	0.076875	0.699641	1977	4	-4.7169	0.84938	0.89809	1.0	15962	1	-4.7169
DYDC1	5	0.021139	0.076875	0.699641	1976	4	-3.6908	0.17305	0.37515	0.943574	7160	1	-3.6908
GTF2H5	3	0.021145	0.076893	0.699641	1979	2	-4.4876	0.37046	0.59303	0.978405	10914	1	-4.4876
SART1	5	0.021159	0.076937	0.699641	1980	5	-4.9479	0.97884	0.97895	1.0	17485	0	-4.9479
TAOK1	5	0.021179	0.077	0.699641	1982	5	-6.4902	0.97882	0.97893	1.0	17482	0	-6.4902
TMEM138	5	0.021179	0.077	0.699641	1981	5	-6.2516	0.97882	0.97893	1.0	17481	0	-6.2516
CMTM1	14	0.021241	0.077225	0.700974	1983	10	-4.5481	0.95572	0.95659	1.0	16877	3	-4.5481
HAS2	5	0.021264	0.077302	0.700974	1985	4	-5.8906	0.70806	0.82795	1.0	14787	1	-5.8906
IDE	5	0.021264	0.077302	0.700974	1986	4	-5.5662	0.6914	0.81719	1.0	14614	1	-5.5662
TMEM184C	5	0.021264	0.077302	0.700974	1984	5	-5.9736	0.97593	0.9761	1.0	17408	0	-5.9736
C10orf76	5	0.021383	0.077667	0.703925	1987	5	-5.2299	0.97862	0.97872	1.0	17480	0	-5.2299
LEF1	5	0.02141	0.077769	0.704148	1989	4	-6.1835	0.90276	0.92138	1.0	16324	1	-6.1835
LANCL2	5	0.02141	0.077769	0.704148	1988	4	-6.3481	0.90002	0.91997	1.0	16305	1	-6.3481
CSMD3	5	0.021511	0.078089	0.705568	1990	5	-6.9125	0.97849	0.9786	1.0	17479	0	-6.9125
RALGPS2	5	0.02153	0.078158	0.705568	1993	3	-3.3905	0.22933	0.44126	0.960283	8274	2	-3.3905
PPP2R5C	5	0.02153	0.078158	0.705568	1991	3	-4.8807	0.2821	0.50045	0.974434	9249	2	-4.8807
GDA	5	0.02153	0.078158	0.705568	1994	3	-4.8978	0.47624	0.68736	0.986518	12546	2	-4.8978
LIN52	5	0.02153	0.078158	0.705568	1992	4	-4.2418	0.71029	0.82941	1.0	14820	1	-4.2418
TMPRSS11E	5	0.021531	0.078161	0.705568	1995	5	-4.8634	0.97847	0.97858	1.0	17477	0	-4.8634
CCDC121	5	0.021546	0.078214	0.705686	1996	4	-6.1973	0.89538	0.91767	1.0	16277	1	-6.1973
COX5B	5	0.021616	0.078426	0.706061	1997	5	-3.7663	0.97838	0.9785	1.0	17476	0	-3.7663
CASP1	13	0.021629	0.078454	0.706061	1998	8	-5.147	0.33922	0.56091	0.976862	10335	5	-5.147
ATP5A1	5	0.021661	0.078569	0.706061	2002	2	0.16613	0.75026	0.85606	1.0	15274	1	0.16613
[truncated: 16,010 more rows]
