# Supplementary material for: Genome-scale identification of cellular pathways required for cell surface recognition
Source: Genome Res. 2018 Sep;28(9):1372–82. doi: 10.1101/gr.231183.117 (PMC6120632; doi:10.1101/gr.231183.117)
Supplement: Supplemental Material [file supp_gr.231183.117_Supplemental_DataS1.zip › Supplementary Data1/Day9_HEK_293_E_GP1aIIa.gene_summary.txt]

id	num	neg|score	neg|p-value	neg|fdr	neg|rank	neg|goodsgrna	neg|lfc	pos|score	pos|p-value	pos|fdr	pos|rank	pos|goodsgrna	pos|lfc
PDE4DIP	22	4.2659e-13	2.7489e-07	0.002475	1	17	-1.3986	0.1644	0.33594	0.980447	6164	5	-1.3986
ARFRP1	12	1.8423e-08	2.7489e-07	0.002475	2	12	-2.4159	1.0	1.0	1.0	18009	0	-2.4159
SF3B3	5	6.8908e-08	8.2467e-07	0.00495	3	5	-1.4952	1.0	1.0	1.0	18008	0	-1.4952
KDSR	5	2.0068e-07	1.3745e-06	0.006188	4	5	-0.78877	1.0	1.0	1.0	18007	0	-0.78877
PSMB5	10	2.9734e-07	2.474e-06	0.008911	5	9	-1.062	0.0054436	0.022125	0.701497	568	1	-1.062
SRBD1	5	5.4765e-07	3.5736e-06	0.010608	6	5	-1.6703	1.0	1.0	1.0	18006	0	-1.6703
PPAT	5	7.4789e-07	4.1234e-06	0.010608	7	4	-0.57053	0.67694	0.79784	1.0	14144	1	-0.57053
RPL13	5	1.0114e-06	5.7727e-06	0.012246	8	4	-1.2958	0.81966	0.85673	1.0	15144	1	-1.2958
IGBP1	5	1.7729e-06	7.9718e-06	0.012246	9	4	-0.78877	0.88811	0.89674	1.0	15913	1	-0.78877
POLR2H	9	2.4566e-06	1.0171e-05	0.012246	10	7	-0.16513	0.81853	0.85616	1.0	15138	2	-0.16513
PAICS	4	3.4664e-06	1.4019e-05	0.012246	11	4	-1.4948	1.0	1.0	1.0	18005	0	-1.4948
FAM72D	5	3.5463e-06	1.4019e-05	0.012246	12	5	-1.4952	0.99998	0.99997	1.0	17961	0	-1.4952
ATP6V0C	5	4.1206e-06	1.7318e-05	0.012246	13	5	-1.9219	1.0	0.99999	1.0	18003	0	-1.9219
RACGAP1	5	4.1206e-06	1.7318e-05	0.012246	14	5	-1.8749	1.0	0.99999	1.0	18004	0	-1.8749
KIF23	5	4.3493e-06	1.8418e-05	0.012246	15	4	-1.2228	0.79837	0.84663	1.0	14961	1	-1.2228
FPGS	5	5.3783e-06	2.1716e-05	0.012246	16	5	-1.7242	0.9995	0.99949	1.0	17887	0	-1.7242
DUT	7	5.3846e-06	2.1716e-05	0.012246	17	7	-0.97829	0.99843	0.99838	1.0	17805	0	-0.97829
CTDP1	5	6.4865e-06	2.6664e-05	0.012246	18	5	-1.5559	0.99999	0.99999	1.0	17980	0	-1.5559
MSMO1	10	7.4948e-06	3.0513e-05	0.012246	19	8	-0.16513	0.095458	0.2391	0.975526	4390	2	-0.16513
TXNL4B	5	7.6855e-06	3.1612e-05	0.012246	20	4	-1.2958	0.78472	0.84054	1.0	14856	1	-1.2958
ACTL6A	5	7.6855e-06	3.1612e-05	0.012246	21	4	-1.4952	0.83487	0.86446	1.0	15284	1	-1.4952
DDB1	5	7.6855e-06	3.1612e-05	0.012246	22	4	-0.88664	0.7602	0.83003	1.0	14703	1	-0.88664
ENY2	5	8.6398e-06	3.766e-05	0.012246	26	5	-1.3654	0.99999	0.99999	1.0	17972	0	-1.3654
PCNA	5	8.6398e-06	3.766e-05	0.012246	42	5	-0.16513	0.99999	0.99999	1.0	18002	0	-0.16513
SNRPF	5	8.6398e-06	3.766e-05	0.012246	25	5	-0.16513	0.99999	0.99999	1.0	17996	0	-0.16513
ESPL1	5	8.6398e-06	3.766e-05	0.012246	34	5	-0.16513	0.99999	0.99999	1.0	17970	0	-0.16513
PFDN6	5	8.6398e-06	3.766e-05	0.012246	23	5	-0.57053	0.99999	0.99999	1.0	17992	0	-0.57053
CDC6	5	8.6398e-06	3.766e-05	0.012246	46	5	-1.4317	0.99999	0.99999	1.0	17983	0	-1.4317
CDC7	5	8.6398e-06	3.766e-05	0.012246	54	5	-0.31328	0.99999	0.99999	1.0	17991	0	-0.31328
SNRPD3	5	8.6398e-06	3.766e-05	0.012246	50	5	-0.16513	0.99999	0.99999	1.0	17987	0	-0.16513
ISCU	5	8.6398e-06	3.766e-05	0.012246	29	5	-0.16513	0.99999	0.99999	1.0	17978	0	-0.16513
POLR2A	5	8.6398e-06	3.766e-05	0.012246	55	5	-0.16513	0.99999	0.99999	1.0	17990	0	-0.16513
POLR2B	5	8.6398e-06	3.766e-05	0.012246	27	5	-0.16513	0.99999	0.99999	1.0	17973	0	-0.16513
PPWD1	5	8.6398e-06	3.766e-05	0.012246	28	5	-0.88664	0.99999	0.99999	1.0	17985	0	-0.88664
CDK1	5	8.6398e-06	3.766e-05	0.012246	47	5	-1.7242	0.99999	0.99999	1.0	17989	0	-1.7242
MED11	5	8.6398e-06	3.766e-05	0.012246	51	5	-0.68377	0.99999	0.99999	1.0	17999	0	-0.68377
ORC6	5	8.6398e-06	3.766e-05	0.012246	49	5	-0.16513	0.99999	0.99999	1.0	17997	0	-0.16513
PSMA3	5	8.6398e-06	3.766e-05	0.012246	35	5	-0.16513	0.99999	0.99999	1.0	17971	0	-0.16513
PSMA6	5	8.6398e-06	3.766e-05	0.012246	45	5	-0.16513	0.99999	0.99999	1.0	17974	0	-0.16513
PSMA5	5	8.6398e-06	3.766e-05	0.012246	44	5	-1.5559	0.99999	0.99999	1.0	17986	0	-1.5559
CDC27	5	8.6398e-06	3.766e-05	0.012246	40	5	-0.16513	0.99999	0.99999	1.0	17975	0	-0.16513
OGT	5	8.6398e-06	3.766e-05	0.012246	43	5	-0.44763	0.99999	0.99999	1.0	17969	0	-0.44763
RBX1	5	8.6398e-06	3.766e-05	0.012246	38	5	-0.16513	0.99999	0.99999	1.0	17976	0	-0.16513
RWDD4	5	8.6398e-06	3.766e-05	0.012246	30	5	-2.0114	0.99999	0.99999	1.0	17984	0	-2.0114
RPS23	5	8.6398e-06	3.766e-05	0.012246	24	5	-0.88664	0.99999	0.99999	1.0	18000	0	-0.88664
LRR1	5	8.6398e-06	3.766e-05	0.012246	36	5	-1.2958	0.99999	0.99999	1.0	17977	0	-1.2958
PRPF38A	5	8.6398e-06	3.766e-05	0.012246	33	5	-0.16513	0.99999	0.99999	1.0	17979	0	-0.16513
TAF13	5	8.6398e-06	3.766e-05	0.012246	39	5	-0.78877	0.99999	0.99999	1.0	17981	0	-0.78877
XPO1	5	8.6398e-06	3.766e-05	0.012246	41	5	-1.8264	0.99999	0.99999	1.0	17982	0	-1.8264
GTF2B	5	8.6398e-06	3.766e-05	0.012246	31	5	-1.0645	0.99999	0.99999	1.0	17995	0	-1.0645
SUPT16H	5	8.6398e-06	3.766e-05	0.012246	53	5	-0.68377	0.99999	0.99999	1.0	17988	0	-0.68377
MAT2A	5	8.6398e-06	3.766e-05	0.012246	32	5	-1.2958	0.99999	0.99999	1.0	18001	0	-1.2958
YARS	5	8.6398e-06	3.766e-05	0.012246	48	5	-0.16513	0.99999	0.99999	1.0	17994	0	-0.16513
RBM39	5	8.6398e-06	3.766e-05	0.012246	52	5	-0.57053	0.99999	0.99999	1.0	17993	0	-0.57053
NHP2L1	5	8.6398e-06	3.766e-05	0.012246	37	5	-0.16513	0.99999	0.99999	1.0	17998	0	-0.16513
ERCC3	5	9.048e-06	3.8759e-05	0.012246	57	5	-1.6143	0.99998	0.99998	1.0	17963	0	-1.6143
RPAP1	5	9.048e-06	3.8759e-05	0.012246	56	4	-1.2958	0.0058018	0.023517	0.719032	589	1	-1.2958
RPL23	5	9.716e-06	4.0959e-05	0.012502	58	4	-0.97829	0.0063503	0.025573	0.726419	634	1	-0.97829
ADSL	5	9.8639e-06	4.0959e-05	0.012502	59	4	-0.97829	0.81367	0.8538	1.0	15099	1	-0.97829
MTHFD1	5	1.2331e-05	5.3604e-05	0.016089	60	5	-1.8749	0.99991	0.99991	1.0	17927	0	-1.8749
DCTN5	9	1.2745e-05	5.6902e-05	0.016799	61	6	-1.1372	0.00026675	0.0012252	0.212157	104	3	-1.1372
SPC24	5	1.5474e-05	6.8448e-05	0.019882	62	5	-2.2135	0.99998	0.99998	1.0	17968	0	-2.2135
SUB1	5	1.6102e-05	7.3945e-05	0.021097	63	5	-1.2958	0.99792	0.99784	1.0	17784	0	-1.2958
NAMPT	5	1.6734e-05	7.6145e-05	0.021097	65	4	-1.4952	0.75197	0.82677	1.0	14644	1	-1.4952
CSNK2B	5	1.6734e-05	7.6145e-05	0.021097	64	5	-1.8749	0.99991	0.99991	1.0	17937	0	-1.8749
RRM1	5	1.7494e-05	7.9443e-05	0.021354	67	5	-1.8264	0.99998	0.99998	1.0	17966	0	-1.8264
RPL3	5	1.7494e-05	7.9443e-05	0.021354	66	5	-0.16513	0.99998	0.99998	1.0	17967	0	-0.16513
SMU1	5	1.8799e-05	8.8789e-05	0.022843	70	5	-1.2228	0.99998	0.99998	1.0	17962	0	-1.2228
PSMC6	5	1.8799e-05	8.8789e-05	0.022843	68	5	-0.44763	0.99998	0.99998	1.0	17964	0	-0.44763
DARS	5	1.8799e-05	8.8789e-05	0.022843	69	5	-1.2228	0.99998	0.99998	1.0	17965	0	-1.2228
CDC45	5	2.1124e-05	9.6486e-05	0.024474	71	4	-0.44763	0.56182	0.71094	1.0	12691	1	-0.44763
RPS25	4	2.3639e-05	0.00010748	0.026291	72	4	-1.2798	0.99914	0.99912	1.0	17856	0	-1.2798
RPS24	5	2.3696e-05	0.00010803	0.026291	74	4	-1.2958	0.00090917	0.0040357	0.39499	184	1	-1.2958
RPL8	5	2.3696e-05	0.00010803	0.026291	73	4	-0.68377	0.83971	0.86706	1.0	15327	1	-0.68377
ERGIC2	5	2.5279e-05	0.00011243	0.026997	75	5	-0.16513	0.99997	0.99997	1.0	17960	0	-0.16513
CKAP5	5	2.6368e-05	0.00011573	0.027008	76	4	-1.4317	0.20264	0.38655	0.983294	7070	1	-1.4317
PIP5K1A	9	2.6802e-05	0.00011848	0.027008	77	7	-1.6143	0.8696	0.88452	1.0	15653	2	-1.6143
LYRM4	5	2.6826e-05	0.00011848	0.027008	79	5	-0.78877	0.99997	0.99997	1.0	17958	0	-0.78877
NAE1	5	2.6826e-05	0.00011848	0.027008	78	5	-2.5184	0.99997	0.99997	1.0	17959	0	-2.5184
VPS25	5	2.8556e-05	0.00012892	0.028664	80	5	-1.2958	0.99997	0.99997	1.0	17956	0	-1.2958
MED14	5	2.8556e-05	0.00012892	0.028664	81	5	-0.16513	0.99997	0.99997	1.0	17957	0	-0.16513
PSMD11	5	2.9675e-05	0.00013387	0.029401	82	5	-2.0541	0.99997	0.99997	1.0	17954	0	-2.0541
THOC2	5	3.0308e-05	0.00013662	0.029643	83	5	-1.3654	0.99997	0.99997	1.0	17955	0	-1.3654
DYNC1I2	5	3.2091e-05	0.00014762	0.031275	84	4	-0.97829	0.82023	0.857	1.0	15149	1	-0.97829
LSM2	5	3.2091e-05	0.00014762	0.031275	85	3	-0.78877	0.49783	0.66412	1.0	11916	2	-0.78877
MED6	5	3.3944e-05	0.00015696	0.032869	86	5	-0.78877	0.99997	0.99996	1.0	17953	0	-0.78877
TCERG1	5	3.58e-05	0.00016356	0.033857	87	5	-1.6143	0.99996	0.99996	1.0	17952	0	-1.6143
DEXI	5	3.7657e-05	0.00017346	0.035497	88	5	-2.0541	0.99996	0.99996	1.0	17951	0	-2.0541
RPLP2	5	4.1714e-05	0.0001894	0.038325	89	5	-1.1458	0.99996	0.99996	1.0	17950	0	-1.1458
GPN1	5	4.3409e-05	0.00019985	0.039989	90	4	-1.4317	0.80447	0.84946	1.0	15024	1	-1.4317
NSA2	4	4.5477e-05	0.00020809	0.040828	91	4	-2.5155	0.99995	0.99995	1.0	17949	0	-2.5155
SRSF7	5	4.589e-05	0.00021084	0.040828	92	5	-1.1458	0.99995	0.99995	1.0	17948	0	-1.1458
MTBP	5	4.589e-05	0.00021084	0.040828	93	5	-0.16513	0.99995	0.99995	1.0	17947	0	-0.16513
METAP1	5	4.8104e-05	0.00022019	0.04174	94	5	-1.6143	0.99995	0.99995	1.0	17945	0	-1.6143
DNTTIP2	5	4.8104e-05	0.00022019	0.04174	95	5	-2.1753	0.99995	0.99995	1.0	17946	0	-2.1753
MRPL41	5	5.0423e-05	0.00022898	0.042956	96	5	-3.2645	0.99995	0.99995	1.0	17944	0	-3.2645
SRRM1	5	5.2925e-05	0.00024163	0.044861	97	5	-3.0906	0.99995	0.99995	1.0	17943	0	-3.0906
ZNF124	9	5.4334e-05	0.00024603	0.045155	98	7	-0.57053	0.73158	0.81888	1.0	14513	2	-0.57053
MED27	8	5.452e-05	0.00024823	0.045155	99	6	-2.1222	0.094153	0.23649	0.975526	4332	2	-2.1222
LARP1B	5	5.5362e-05	0.00025317	0.045594	100	5	-1.2228	0.99994	0.99994	1.0	17942	0	-1.2228
HNRNPH1	5	5.767e-05	0.00026252	0.046809	101	4	-2.0957	0.061829	0.16765	0.965165	3126	1	-2.0957
POLR2C	5	6.0622e-05	0.00027846	0.049165	102	5	-1.8749	0.99994	0.99994	1.0	17941	0	-1.8749
NDUFAF1	5	6.615e-05	0.00029826	0.052148	103	5	-2.4875	0.99993	0.99993	1.0	17940	0	-2.4875
TTC4	5	6.9139e-05	0.0003142	0.054408	104	5	-3.0489	0.99993	0.99993	1.0	17939	0	-3.0489
SLU7	5	7.0022e-05	0.0003208	0.055021	105	4	-1.3654	0.066377	0.17782	0.968413	3287	1	-1.3654
TUFM	5	7.4711e-05	0.00034334	0.05612	106	3	-0.57053	0.075937	0.19836	0.973858	3657	2	-0.57053
CLNS1A	5	7.4711e-05	0.00034334	0.05612	107	3	-0.57053	0.24569	0.44108	0.990545	7983	2	-0.57053
CCT8	5	7.4711e-05	0.00034334	0.05612	108	4	-1.2958	0.17631	0.35201	0.981684	6456	1	-1.2958
TIMMDC1	5	7.6448e-05	0.00035158	0.05612	112	3	-0.97829	0.161	0.33129	0.980166	6086	1	-0.97829
A1CF	5	7.6448e-05	0.00035158	0.05612	109	5	-4.2894	0.99549	0.99547	1.0	17700	0	-4.2894
LSG1	5	7.6448e-05	0.00035158	0.05612	111	4	-1.0645	0.080637	0.20839	0.974926	3846	1	-1.0645
KANSL2	5	7.6448e-05	0.00035158	0.05612	110	3	-0.97829	0.51105	0.67373	1.0	12079	2	-0.97829
BDP1	5	7.6742e-05	0.00035213	0.05612	113	5	-1.8264	0.9969	0.99684	1.0	17749	0	-1.8264
DAP3	5	7.9191e-05	0.00036423	0.057539	114	5	-2.2507	0.99992	0.99992	1.0	17938	0	-2.2507
TCP1	5	8.6101e-05	0.00039392	0.059974	115	5	-1.8264	0.99991	0.99991	1.0	17936	0	-1.8264
COX7B	4	8.8962e-05	0.00040491	0.059974	119	4	-1.9875	0.99991	0.99991	1.0	17931	0	-1.9875
RPS12	4	8.8962e-05	0.00040491	0.059974	120	4	-0.16513	0.99991	0.99991	1.0	17932	0	-0.16513
NAA38	4	8.8962e-05	0.00040491	0.059974	116	4	-1.435	0.99991	0.99991	1.0	17934	0	-1.435
RPS20	4	8.8962e-05	0.00040491	0.059974	117	4	-0.6148	0.99991	0.99991	1.0	17935	0	-0.6148
DHFR	4	8.8962e-05	0.00040491	0.059974	118	4	-0.16513	0.99991	0.99991	1.0	17933	0	-0.16513
PDCL2	5	8.9279e-05	0.00040629	0.059974	122	5	-1.8264	0.99991	0.99991	1.0	17929	0	-1.8264
HBS1L	5	8.9279e-05	0.00040629	0.059974	121	5	-3.3356	0.99991	0.99991	1.0	17930	0	-3.3356
IL18	5	9.2648e-05	0.00042251	0.061682	123	5	-3.2088	0.99991	0.99991	1.0	17928	0	-3.2088
CIRH1A	5	9.356e-05	0.00042471	0.061682	124	4	-0.88664	0.053497	0.14879	0.951155	2806	1	-0.88664
PCBP2	5	9.6641e-05	0.00043845	0.062667	126	5	-2.3908	0.9999	0.99991	1.0	17926	0	-2.3908
SNX6	5	9.6641e-05	0.00043845	0.062667	125	5	-1.2958	0.9999	0.99991	1.0	17925	0	-1.2958
TPX2	5	9.9217e-05	0.00045604	0.064163	127	4	-1.6703	0.75197	0.82677	1.0	14645	1	-1.6703
MRPL48	5	9.9217e-05	0.00045604	0.064163	128	4	-1.4317	0.85857	0.87775	1.0	15520	1	-1.4317
PSMC4	5	0.00010783	0.00049563	0.069192	129	4	-2.0541	0.94313	0.94396	1.0	16776	0	-2.0541
PPCS	8	0.00011579	0.00053191	0.071984	130	6	-1.1436	0.0035651	0.014878	0.639465	419	2	-1.1436
MRPS14	5	0.00011754	0.00053741	0.071984	131	3	-0.68377	0.010675	0.041342	0.813367	912	2	-0.68377
SCAP	5	0.00011754	0.00053741	0.071984	132	3	-0.57053	0.046381	0.13234	0.946917	2516	2	-0.57053
PCDHB14	5	0.00011785	0.00053961	0.071984	133	5	-2.3224	0.99884	0.9988	1.0	17829	0	-2.3224
UGT2A1	5	0.00011785	0.00053961	0.071984	135	5	-2.7177	0.99956	0.99955	1.0	17890	0	-2.7177
MYC	5	0.00011785	0.00053961	0.071984	134	4	-2.136	0.83859	0.86645	1.0	15315	1	-2.136
SMC4	5	0.00012737	0.0005748	0.075241	137	5	-2.1753	0.99987	0.99987	1.0	17924	0	-2.1753
RARS	5	0.00012737	0.0005748	0.075241	136	5	-2.8928	0.99987	0.99987	1.0	17923	0	-2.8928
UQCRC2	5	0.00012874	0.00058084	0.075241	138	4	-1.9673	0.18903	0.36901	0.983294	6746	1	-1.9673
PPP1R11	5	0.00012874	0.00058084	0.075241	139	4	-1.2958	0.14152	0.30453	0.975526	5606	1	-1.2958
ENSA	9	0.00013031	0.00058854	0.075241	140	8	-2.5486	0.98438	0.98435	1.0	17502	1	-2.5486
PTGES3	9	0.00013055	0.00058909	0.075241	141	8	-3.0276	0.018158	0.062466	0.867352	1297	1	-3.0276
FGFR1OP2	9	0.00013191	0.00059789	0.075826	142	7	-2.5486	0.035103	0.10543	0.924197	2052	2	-2.5486
EIF3B	5	0.00013937	0.00062757	0.079035	143	4	-2.2507	0.45276	0.63189	1.0	11367	1	-2.2507
POMP	5	0.00014211	0.00063692	0.079583	144	3	-1.1458	0.5519	0.70372	1.0	12572	2	-1.1458
RPE	9	0.00014273	0.00064077	0.079583	145	7	-2.4237	0.0092388	0.036119	0.797803	812	2	-2.4237
LLPH	5	0.0001476	0.00066386	0.080825	146	5	-0.88664	0.99985	0.99986	1.0	17921	0	-0.88664
DDX3X	5	0.0001476	0.00066386	0.080825	147	5	-3.2088	0.99985	0.99986	1.0	17922	0	-3.2088
SAE1	6	0.0001491	0.00067101	0.080825	148	4	-1.2227	0.58764	0.72983	1.0	13014	2	-1.2227
NUP98	5	0.00014943	0.00067321	0.080825	150	5	-1.6143	0.99851	0.99845	1.0	17815	0	-1.6143
ENAH	5	0.00014943	0.00067321	0.080825	149	4	-2.287	0.15461	0.32261	0.97708	5944	1	-2.287
RBBP6	7	0.00015329	0.0006908	0.081311	151	5	-0.16513	0.32619	0.53796	0.991086	9771	1	-0.16513
TXN	7	0.00015329	0.0006908	0.081311	152	5	-0.16513	0.21545	0.40295	0.987484	7345	2	-0.16513
SPC25	5	0.00015333	0.0006908	0.081311	153	5	-2.0957	0.99985	0.99985	1.0	17920	0	-2.0957
C6orf211	5	0.00016106	0.00073258	0.085669	154	4	-1.4952	0.93121	0.93224	1.0	16580	0	-1.4952
PLK1	5	0.00016457	0.00074688	0.085879	155	5	-1.4952	0.99984	0.99984	1.0	17919	0	-1.4952
LIN9	5	0.00016457	0.00074688	0.085879	156	5	-2.9392	0.99984	0.99984	1.0	17918	0	-2.9392
NUDT4	5	0.00016804	0.00076172	0.085879	159	4	-1.2958	0.7024	0.80821	1.0	14334	1	-1.2958
RBM43	5	0.00016804	0.00076172	0.085879	158	3	-0.5792	0.88347	0.89357	1.0	15836	1	-0.5792
ZNF429	5	0.00016804	0.00076172	0.085879	157	5	-1.7242	0.99887	0.99884	1.0	17831	0	-1.7242
ITGB3BP	6	0.00017203	0.00077711	0.085879	160	6	-3.3771	0.99983	0.99983	1.0	17917	0	-3.3771
CC2D2B	5	0.00017321	0.00078206	0.085879	162	4	-2.7699	0.72824	0.81761	1.0	14490	1	-2.7699
ANGPTL3	5	0.00017321	0.00078206	0.085879	164	4	-2.5782	0.97558	0.97566	1.0	17350	0	-2.5782
NOB1	5	0.00017321	0.00078206	0.085879	163	4	-2.3224	0.12925	0.28752	0.975526	5273	1	-2.3224
KCTD6	5	0.00017321	0.00078206	0.085879	161	4	-1.7762	0.93548	0.93643	1.0	16656	0	-1.7762
MCM7	5	0.00018267	0.00082989	0.090033	166	5	-2.3224	0.99982	0.99982	1.0	17916	0	-2.3224
ZFP14	5	0.00018267	0.00082989	0.090033	165	5	-3.2276	0.99982	0.99982	1.0	17915	0	-3.2276
FDPS	5	0.00018511	0.00083759	0.090324	167	4	-2.1753	0.013732	0.05055	0.842858	1075	1	-2.1753
AKR1B15	5	0.00020198	0.00091181	0.095988	168	4	-1.5559	0.80199	0.84828	1.0	14994	1	-1.5559
SCFD1	5	0.00020255	0.00091456	0.095988	169	5	-0.16513	0.9998	0.99979	1.0	17914	0	-0.16513
MYNN	5	0.00020255	0.00091456	0.095988	170	5	-3.3005	0.9998	0.99979	1.0	17913	0	-3.3005
PPA2	5	0.00020295	0.00091676	0.095988	172	4	-0.97829	0.22289	0.41236	0.990545	7491	1	-0.97829
B3GALNT2	5	0.00020295	0.00091676	0.095988	171	5	-0.88664	0.98517	0.98516	1.0	17515	0	-0.88664
COQ4	5	0.00020943	0.00095084	0.098981	173	5	-1.4952	0.99979	0.99979	1.0	17912	0	-1.4952
RAP1A	5	0.00021245	0.00096789	0.099038	174	5	-2.2135	0.98311	0.98311	1.0	17486	0	-2.2135
LIN28B	5	0.00021245	0.00096789	0.099038	175	4	-1.5559	0.87462	0.88769	1.0	15715	1	-1.5559
NCAPD2	5	0.00021245	0.00096789	0.099038	176	5	-2.5782	0.99959	0.99957	1.0	17895	0	-2.5782
CTPS1	5	0.00021662	0.00098768	0.099928	177	5	-3.111	0.99978	0.99978	1.0	17911	0	-3.111
AK9	5	0.00021662	0.00098768	0.099928	178	5	-3.701	0.99978	0.99978	1.0	17910	0	-3.701
VCP	5	0.00022402	0.0010229	0.101213	182	5	-1.2228	0.99978	0.99977	1.0	17909	0	-1.2228
ZNF844	5	0.00022402	0.0010229	0.101213	181	5	-1.9673	0.99978	0.99977	1.0	17907	0	-1.9673
CDT1	5	0.00022402	0.0010229	0.101213	180	5	-2.7699	0.99978	0.99977	1.0	17908	0	-2.7699
RGS13	5	0.00022402	0.0010229	0.101213	179	5	-2.0114	0.99978	0.99977	1.0	17906	0	-2.0114
UBE2Q2	5	0.00022952	0.0010471	0.102481	184	4	-2.6072	0.76035	0.83009	1.0	14704	1	-2.6072
ZNF567	5	0.00022952	0.0010471	0.102481	183	4	-0.97829	0.94941	0.95003	1.0	16900	0	-0.97829
SF3B1	5	0.00023801	0.0010888	0.10486	186	4	-1.4317	0.92733	0.92843	1.0	16526	1	-1.4317
TAF12	5	0.00023801	0.0010888	0.10486	185	4	-1.1458	0.88119	0.892	1.0	15804	1	-1.1458
POLR1A	5	0.00023801	0.0010888	0.10486	187	3	-0.44763	0.56537	0.71348	1.0	12737	1	-0.44763
ACTR6	5	0.00024113	0.0011075	0.105532	189	5	-1.7762	0.99976	0.99975	1.0	17904	0	-1.7762
CCNH	5	0.00024113	0.0011075	0.105532	188	5	-1.8264	0.99976	0.99975	1.0	17905	0	-1.8264
TIMM9	4	0.0002428	0.0011152	0.105706	190	4	-2.7934	0.99976	0.99975	1.0	17903	0	-2.7934
RPP21	5	0.00024546	0.001124	0.105982	191	4	-2.3908	0.099395	0.24481	0.975526	4487	1	-2.3908
ORC1	5	0.0002635	0.0011889	0.110868	192	5	-2.0541	0.99974	0.99974	1.0	17902	0	-2.0541
ACACA	5	0.00027699	0.0012565	0.110868	194	4	-1.5559	0.81817	0.85598	1.0	15134	1	-1.5559
CCNK	5	0.00027699	0.0012565	0.110868	193	4	-1.2228	0.052996	0.14765	0.951155	2790	1	-1.2228
PRIM1	5	0.00027699	0.0012565	0.110868	195	4	-1.3654	0.56608	0.71398	1.0	12744	1	-1.3654
LYRM2	4	0.00027723	0.0012587	0.110868	196	3	-2.1158	0.77508	0.83629	1.0	14799	1	-2.1158
TPT1	6	0.00027901	0.0012664	0.110868	197	3	3.5223	0.0021279	0.009142	0.518773	317	3	3.5223
CCDC178	5	0.00028836	0.0013055	0.110868	198	5	-3.6739	0.99971	0.99971	1.0	17901	0	-3.6739
PDLIM5	15	0.00029402	0.001334	0.110868	199	13	-2.5782	0.54937	0.70183	1.0	12533	1	-2.5782
ANP32E	10	0.00031984	0.0014445	0.110868	200	8	-2.672	0.89106	0.89885	1.0	15958	2	-2.672
TAX1BP1	5	0.0003243	0.0014605	0.110868	201	3	-1.0645	0.84634	0.87071	1.0	15385	1	-1.0645
GGPS1	5	0.0003243	0.0014605	0.110868	204	4	-0.88664	0.0030555	0.012859	0.588708	393	1	-0.88664
NDUFS5	5	0.0003243	0.0014605	0.110868	205	4	-0.44763	0.96161	0.96201	1.0	17114	0	-0.44763
ZNF107	5	0.0003243	0.0014605	0.110868	202	4	-1.6703	0.84804	0.87164	1.0	15404	1	-1.6703
AHCTF1	5	0.0003243	0.0014605	0.110868	203	3	-0.57053	0.6076	0.74486	1.0	13259	2	-0.57053
CHMP4B	5	0.00033151	0.0014913	0.110868	206	5	-2.7699	0.99967	0.99966	1.0	17900	0	-2.7699
SYNCRIP	5	0.00035911	0.001621	0.110868	207	5	-3.8661	0.99964	0.99963	1.0	17899	0	-3.8661
TOR1AIP2	5	0.00035911	0.001621	0.110868	208	5	-2.8928	0.99964	0.99963	1.0	17898	0	-2.8928
BTF3L4	7	0.00036661	0.0016551	0.110868	209	4	-1.3654	0.41638	0.60583	0.996564	10944	2	-1.3654
MRPL50	5	0.00036953	0.0016678	0.110868	210	5	-2.8449	0.99963	0.99962	1.0	17897	0	-2.8449
UBE2W	5	0.00037269	0.0016818	0.110868	212	5	-1.9219	0.99611	0.99608	1.0	17723	0	-1.9219
TIMM13	5	0.00037269	0.0016818	0.110868	211	3	-1.4952	0.039725	0.11657	0.938426	2236	2	-1.4952
PHB	5	0.00037269	0.0016818	0.110868	213	3	-0.68377	0.0019553	0.0084493	0.507598	299	2	-0.68377
THAP1	8	0.00037586	0.0016947	0.110868	214	7	-1.8213	0.96542	0.96569	1.0	17180	1	-1.8213
MPHOSPH10	4	0.00039605	0.0017832	0.110868	215	4	-0.96728	0.99932	0.99931	1.0	17868	0	-0.96728
TEX35	7	0.00039737	0.0017915	0.110868	216	5	-1.5559	0.84995	0.87275	1.0	15424	2	-1.5559
SEH1L	5	0.00039744	0.0017915	0.110868	220	3	-0.16513	0.49721	0.66367	1.0	11907	2	-0.16513
PSMB3	5	0.00039744	0.0017915	0.110868	219	4	-0.88664	0.010621	0.041149	0.813367	909	1	-0.88664
SNRPD1	5	0.00039744	0.0017915	0.110868	222	4	-0.16513	0.049402	0.13949	0.947986	2650	1	-0.16513
SNAPC4	5	0.00039744	0.0017915	0.110868	224	3	-1.1458	0.10884	0.25847	0.975526	4748	2	-1.1458
SMARCD1	5	0.00039744	0.0017915	0.110868	217	3	-0.97829	0.55327	0.70473	1.0	12587	1	-0.97829
POLR3H	5	0.00039744	0.0017915	0.110868	221	2	9.9567	0.00034955	0.0016034	0.257824	112	3	9.9567
TOMM22	5	0.00039744	0.0017915	0.110868	223	2	8.966	0.0043309	0.017934	0.663518	486	3	8.966
UTP6	5	0.00039744	0.0017915	0.110868	218	4	-1.1458	0.8318	0.86282	1.0	15254	1	-1.1458
MOCS2	9	0.00040147	0.0018063	0.110868	225	7	-1.7242	0.83262	0.86328	1.0	15262	2	-1.7242
CCNB1	5	0.00040251	0.0018102	0.110868	226	5	-2.5486	0.9996	0.99958	1.0	17896	0	-2.5486
TIPRL	5	0.00041025	0.0018415	0.110868	282	4	-0.16513	0.59946	0.73872	1.0	13153	1	-0.16513
PLRG1	5	0.00041025	0.0018415	0.110868	238	4	-1.4317	0.13433	0.29455	0.975526	5416	1	-1.4317
SRSF3	5	0.00041025	0.0018415	0.110868	254	4	-0.16513	0.48172	0.65252	1.0	11718	1	-0.16513
PSMB6	5	0.00041025	0.0018415	0.110868	298	4	-0.16513	0.089211	0.22635	0.975526	4136	1	-0.16513
PSMB4	5	0.00041025	0.0018415	0.110868	296	4	-0.16513	0.41276	0.60327	0.996271	10901	1	-0.16513
PSMB1	5	0.00041025	0.0018415	0.110868	231	4	-0.16513	0.15341	0.32095	0.976269	5919	1	-0.16513
WEE1	5	0.00041025	0.0018415	0.110868	251	4	-0.44763	0.012068	0.045999	0.834912	990	1	-0.44763
ATP6V1B2	5	0.00041025	0.0018415	0.110868	230	4	-1.1458	0.096604	0.24074	0.975526	4425	1	-1.1458
DDX21	5	0.00041025	0.0018415	0.110868	243	4	-0.16513	0.70115	0.80777	1.0	14327	1	-0.16513
RPA1	5	0.00041025	0.0018415	0.110868	250	4	-0.78877	0.81966	0.85673	1.0	15145	1	-0.78877
NMD3	5	0.00041025	0.0018415	0.110868	294	4	-0.16513	0.86108	0.87927	1.0	15555	1	-0.16513
FOXP2	5	0.00041025	0.0018415	0.110868	239	4	-1.0645	0.95399	0.95449	1.0	16989	0	-1.0645
NAPA	5	0.00041025	0.0018415	0.110868	273	5	-0.68377	0.98948	0.98953	1.0	17584	0	-0.68377
ADSS	5	0.00041025	0.0018415	0.110868	262	4	-0.16513	0.3053	0.51358	0.990545	9299	1	-0.16513
AURKB	5	0.00041025	0.0018415	0.110868	291	4	-2.357	0.25627	0.45413	0.990545	8213	1	-2.357
GTPBP4	5	0.00041025	0.0018415	0.110868	268	4	-0.16513	0.015638	0.055795	0.861179	1165	1	-0.16513
RPS11	5	0.00041025	0.0018415	0.110868	267	4	-0.16513	0.022748	0.074476	0.907465	1478	1	-0.16513
RPS19	5	0.00041025	0.0018415	0.110868	234	4	-0.16513	0.021124	0.070265	0.898091	1409	1	-0.16513
ACVR2A	5	0.00041025	0.0018415	0.110868	260	4	-0.29375	0.96471	0.96502	1.0	17169	0	-0.29375
KARS	5	0.00041025	0.0018415	0.110868	237	5	-2.136	0.99862	0.99857	1.0	17820	0	-2.136
PSMD12	5	0.00041025	0.0018415	0.110868	242	4	-0.16513	0.83216	0.86303	1.0	15256	1	-0.16513
GNPAT	5	0.00041025	0.0018415	0.110868	235	4	-0.68377	0.53534	0.69148	1.0	12365	1	-0.68377
SKP1	5	0.00041025	0.0018415	0.110868	241	4	-0.57053	0.84457	0.86973	1.0	15369	1	-0.57053
RPL14	5	0.00041025	0.0018415	0.110868	244	4	-0.16513	0.36426	0.56921	0.994377	10285	1	-0.16513
RPL11	5	0.00041025	0.0018415	0.110868	293	4	-0.16513	0.83001	0.86189	1.0	15239	1	-0.16513
PWP2	5	0.00041025	0.0018415	0.110868	276	4	-0.16513	0.65488	0.78084	1.0	13850	1	-0.16513
TXNL4A	5	0.00041025	0.0018415	0.110868	278	4	-0.16513	0.90706	0.91092	1.0	16179	1	-0.16513
PAFAH1B1	5	0.00041025	0.0018415	0.110868	248	4	-0.57053	0.034113	0.10302	0.92106	2013	1	-0.57053
MED31	5	0.00041025	0.0018415	0.110868	240	4	-0.16513	0.46734	0.64226	1.0	11557	1	-0.16513
CCT2	5	0.00041025	0.0018415	0.110868	227	5	-0.31328	0.99162	0.9916	1.0	17630	0	-0.31328
USP39	5	0.00041025	0.0018415	0.110868	295	4	-0.31328	0.088188	0.22419	0.975526	4110	1	-0.31328
ORAOV1	5	0.00041025	0.0018415	0.110868	277	4	-0.16513	0.068774	0.18305	0.968413	3399	1	-0.16513
RAN	5	0.00041025	0.0018415	0.110868	271	4	-0.16513	0.0037152	0.015488	0.63986	435	1	-0.16513
NCBP1	5	0.00041025	0.0018415	0.110868	245	4	-0.44763	0.96975	0.96993	1.0	17252	0	-0.44763
THOC7	5	0.00041025	0.0018415	0.110868	228	4	-0.31328	0.36007	0.56626	0.994377	10236	1	-0.31328
NUP88	5	0.00041025	0.0018415	0.110868	263	4	-0.16513	0.4163	0.60576	0.996564	10943	1	-0.16513
GINS1	5	0.00041025	0.0018415	0.110868	280	4	-0.16513	0.41276	0.60327	0.996271	10888	1	-0.16513
PSMA2	5	0.00041025	0.0018415	0.110868	246	5	-0.16513	0.99938	0.99936	1.0	17875	0	-0.16513
PSMA1	5	0.00041025	0.0018415	0.110868	286	4	-0.16513	0.17353	0.34831	0.980977	6388	1	-0.16513
CCNC	5	0.00041025	0.0018415	0.110868	264	4	-0.16513	0.71232	0.81176	1.0	14396	1	-0.16513
PSMC2	5	0.00041025	0.0018415	0.110868	299	4	-0.16513	0.85668	0.87663	1.0	15500	1	-0.16513
PHB2	5	0.00041025	0.0018415	0.110868	265	4	-0.16513	0.016183	0.057244	0.864152	1191	1	-0.16513
COPA	5	0.00041025	0.0018415	0.110868	233	4	-1.6143	0.57663	0.72171	1.0	12864	1	-1.6143
LUC7L3	5	0.00041025	0.0018415	0.110868	289	4	-1.0645	0.85435	0.87528	1.0	15476	1	-1.0645
MCM6	5	0.00041025	0.0018415	0.110868	229	5	-1.3654	0.99746	0.99739	1.0	17769	0	-1.3654
MIS12	5	0.00041025	0.0018415	0.110868	279	4	-0.16513	0.17957	0.35643	0.981988	6533	1	-0.16513
STYX	5	0.00041025	0.0018415	0.110868	275	5	-1.9219	0.99707	0.99702	1.0	17754	0	-1.9219
ANAPC10	5	0.00041025	0.0018415	0.110868	258	4	-1.4952	0.034917	0.10496	0.924197	2041	1	-1.4952
MRPS33	5	0.00041025	0.0018415	0.110868	288	4	-0.42484	0.97072	0.97088	1.0	17267	0	-0.42484
DONSON	5	0.00041025	0.0018415	0.110868	274	4	-0.16513	0.90775	0.91144	1.0	16197	1	-0.16513
KIF11	5	0.00041025	0.0018415	0.110868	285	4	-0.16513	0.86362	0.88078	1.0	15581	1	-0.16513
MRPS10	5	0.00041025	0.0018415	0.110868	290	4	-1.9219	0.7919	0.84372	1.0	14905	1	-1.9219
COPB2	5	0.00041025	0.0018415	0.110868	297	4	-0.88664	0.80549	0.84989	1.0	15033	1	-0.88664
HNRNPL	5	0.00041025	0.0018415	0.110868	272	4	-0.97829	0.040796	0.11913	0.939301	2280	1	-0.97829
HSPA9	5	0.00041025	0.0018415	0.110868	269	4	-0.44763	0.0056372	0.022878	0.710353	580	1	-0.44763
GARS	5	0.00041025	0.0018415	0.110868	266	4	-0.68377	0.56636	0.71417	1.0	12747	1	-0.68377
SLMO2	5	0.00041025	0.0018415	0.110868	253	4	-0.16513	0.7919	0.84372	1.0	14906	1	-0.16513
POLR3F	5	0.00041025	0.0018415	0.110868	252	5	-0.97829	0.99876	0.99872	1.0	17825	0	-0.97829
TUT1	5	0.00041025	0.0018415	0.110868	257	4	-0.16513	0.74737	0.82492	1.0	14614	1	-0.16513
RPS8	5	0.00041025	0.0018415	0.110868	247	4	-0.16513	0.84544	0.8702	1.0	15380	1	-0.16513
HMGCS1	5	0.00041025	0.0018415	0.110868	270	4	-0.31328	0.0025605	0.01088	0.547334	358	1	-0.31328
URI1	5	0.00041025	0.0018415	0.110868	281	4	-0.16513	0.91679	0.91893	1.0	16347	1	-0.16513
SCD	5	0.00041025	0.0018415	0.110868	236	5	-0.31328	0.99498	0.99493	1.0	17690	0	-0.31328
METTL18	5	0.00041025	0.0018415	0.110868	284	5	-1.0645	0.99839	0.99834	1.0	17801	0	-1.0645
SNRNP200	5	0.00041025	0.0018415	0.110868	283	4	-0.16513	0.84819	0.87173	1.0	15406	1	-0.16513
DNAJC19	5	0.00041025	0.0018415	0.110868	259	4	-1.2958	0.82555	0.85969	1.0	15192	1	-1.2958
PHF5A	5	0.00041025	0.0018415	0.110868	287	4	-0.16513	0.80408	0.84927	1.0	15021	1	-0.16513
TOP2A	5	0.00041025	0.0018415	0.110868	292	4	-0.31328	0.82023	0.857	1.0	15148	1	-0.31328
CENPK	5	0.00041025	0.0018415	0.110868	261	4	-0.16513	0.88199	0.89255	1.0	15819	1	-0.16513
KDELR3	5	0.00041025	0.0018415	0.110868	255	5	-2.2135	0.99958	0.99956	1.0	17893	0	-2.2135
HSD17B12	5	0.00041025	0.0018415	0.110868	232	4	-1.2228	0.47063	0.64465	1.0	11588	1	-1.2228
ATP6V1D	5	0.00041025	0.0018415	0.110868	249	5	-1.5587	0.98895	0.98901	1.0	17573	0	-1.5587
PSMD2	5	0.00041025	0.0018415	0.110868	256	4	-0.88664	0.87296	0.88664	1.0	15699	1	-0.88664
PIFO	5	0.00041332	0.0018514	0.110868	300	5	-3.4197	0.99959	0.99957	1.0	17894	0	-3.4197
UBL5	3	0.00041377	0.001853	0.110868	301	3	-0.78877	0.99908	0.99906	1.0	17847	0	-0.78877
SDHB	5	0.00042268	0.0018904	0.112358	303	4	-1.9219	0.96641	0.96667	1.0	17197	0	-1.9219
NDUFB5	5	0.00042268	0.0018904	0.112358	302	3	-1.2958	0.16124	0.33162	0.980166	6093	2	-1.2958
C6orf62	5	0.00042437	0.001897	0.112379	304	5	-3.1311	0.99958	0.99956	1.0	17892	0	-3.1311
CD86	5	0.00043531	0.0019454	0.114868	305	5	-3.1898	0.99956	0.99955	1.0	17891	0	-3.1898
UBE2V1	10	0.00044149	0.0019701	0.115893	306	8	-3.4413	0.042437	0.12309	0.940913	2355	2	-3.4413
SYS1	7	0.00044292	0.0019756	0.115893	307	4	-1.0645	0.49129	0.65944	1.0	11842	3	-1.0645
PTPN22	5	0.00044643	0.0019866	0.11616	308	5	-3.006	0.99955	0.99954	1.0	17889	0	-3.006
TDP1	5	0.00045847	0.0020361	0.118668	309	5	-2.7699	0.99954	0.99953	1.0	17888	0	-2.7699
CHUK	5	0.00050792	0.002256	0.13022	311	5	-3.9702	0.99949	0.99948	1.0	17886	0	-3.9702
PUS10	5	0.00050792	0.002256	0.13022	310	5	-3.7923	0.99949	0.99948	1.0	17885	0	-3.7923
PTMS	5	0.00050792	0.002256	0.13022	312	5	-3.4992	0.99949	0.99948	1.0	17884	0	-3.4992
SELK	5	0.00052023	0.0023061	0.132683	313	5	-4.1681	0.99948	0.99947	1.0	17883	0	-4.1681
TLK2	5	0.00053257	0.0023698	0.134657	314	5	-3.4197	0.99947	0.99946	1.0	17881	0	-3.4197
ZNF571	5	0.00053257	0.0023698	0.134657	316	5	-2.5486	0.99947	0.99946	1.0	17880	0	-2.5486
LEKR1	5	0.00053257	0.0023698	0.134657	315	5	-3.5892	0.99947	0.99946	1.0	17882	0	-3.5892
TARS2	5	0.00053627	0.0023852	0.134657	317	3	-1.8749	0.15065	0.3172	0.975526	5842	1	-1.8749
MRPS9	5	0.00053627	0.0023852	0.134657	319	4	-1.8264	0.63023	0.76184	1.0	13535	1	-1.8264
LAS1L	5	0.00053627	0.0023852	0.134657	318	4	-1.4317	0.025235	0.080888	0.910777	1597	1	-1.4317
NOL7	5	0.00054535	0.0024276	0.136193	321	5	-3.6601	0.99945	0.99944	1.0	17879	0	-3.6601
TUBB	5	0.00054535	0.0024276	0.136193	320	5	-2.7177	0.99945	0.99944	1.0	17878	0	-2.7177
RBMX	6	0.0005669	0.0025133	0.140566	322	5	-0.16513	0.47207	0.64564	1.0	11604	1	-0.16513
ASUN	5	0.00058653	0.0026101	0.145526	323	5	-3.3528	0.99941	0.9994	1.0	17877	0	-3.3528
CD302	6	0.00059644	0.0026491	0.146744	324	6	-3.7674	0.9994	0.99939	1.0	17876	0	-3.7674
GINS2	5	0.00060009	0.0026645	0.146744	327	3	-1.2228	0.253	0.45016	0.990545	8154	2	-1.2228
POLR3C	5	0.00060009	0.0026645	0.146744	325	4	-1.6703	0.24718	0.44296	0.990545	8011	1	-1.6703
CENPC	5	0.00060009	0.0026645	0.146744	326	4	-0.78877	0.0050334	0.0206	0.686701	539	1	-0.78877
PDCD2	7	0.0006216	0.0027657	0.15185	328	5	-2.5184	0.27357	0.47541	0.990545	8581	1	-2.5184
ANXA3	5	0.00062465	0.0027772	0.152021	329	5	-2.136	0.99938	0.99936	1.0	17874	0	-2.136
USP14	5	0.00063778	0.0028415	0.153785	330	5	-3.7277	0.99936	0.99935	1.0	17873	0	-3.7277
DHX9	5	0.0006471	0.0028795	0.153785	332	4	-0.44763	0.48412	0.65425	1.0	11748	1	-0.44763
CPSF6	5	0.0006471	0.0028795	0.153785	331	4	-2.0114	0.74651	0.82457	1.0	14607	1	-2.0114
SUPT5H	5	0.0006471	0.0028795	0.153785	333	4	-2.1753	0.054262	0.15054	0.951287	2848	1	-2.1753
RIOK2	5	0.0006471	0.0028795	0.153785	334	4	-2.1753	0.12009	0.27453	0.975526	5048	1	-2.1753
TBC1D8B	5	0.00065176	0.0029004	0.153785	335	5	-4.0142	0.99935	0.99933	1.0	17872	0	-4.0142
PPP3CB	5	0.00065649	0.0029119	0.153785	339	4	-1.1458	0.91975	0.92149	1.0	16391	1	-1.1458
RNF122	5	0.00065649	0.0029119	0.153785	341	3	-0.78877	0.44113	0.62349	0.999723	11231	2	-0.78877
UBA52	5	0.00065649	0.0029119	0.153785	337	2	3.0474	0.041542	0.1209	0.940913	2310	3	3.0474
EIF5	5	0.00065649	0.0029119	0.153785	338	4	-0.88664	0.75593	0.82832	1.0	14677	1	-0.88664
GPS1	5	0.00065649	0.0029119	0.153785	340	3	-0.78877	0.17636	0.35206	0.981684	6457	2	-0.78877
JAM2	5	0.00065649	0.0029119	0.153785	336	3	-0.78877	0.27898	0.48201	0.990545	8695	2	-0.78877
TMEM183A	5	0.00066718	0.0029603	0.155111	343	5	-3.3528	0.99933	0.99932	1.0	17870	0	-3.3528
TDRD12	5	0.00066718	0.0029603	0.155111	342	5	-3.5298	0.99933	0.99932	1.0	17871	0	-3.5298
ZNF85	4	0.00067073	0.0029713	0.155111	344	4	-1.7275	0.96428	0.9646	1.0	17160	0	-1.7275
COPS2	5	0.00067154	0.0029738	0.155111	345	3	-0.68377	0.062693	0.1696	0.965398	3162	2	-0.68377
LSM3	2	0.00067346	0.0029801	0.155111	346	2	-1.6097	0.99933	0.99931	1.0	17869	0	-1.6097
WDR93	5	0.00068223	0.0030158	0.156518	347	5	-3.7796	0.99932	0.9993	1.0	17867	0	-3.7796
DDX43	5	0.00069764	0.0030895	0.159423	348	5	-3.878	0.9993	0.99929	1.0	17865	0	-3.878
USP32	5	0.00069764	0.0030895	0.159423	349	5	-3.9249	0.9993	0.99929	1.0	17866	0	-3.9249
MRPS35	5	0.00071217	0.0031505	0.161646	350	5	-0.31328	0.9986	0.99855	1.0	17819	0	-0.31328
BNIP1	5	0.00071217	0.0031505	0.161646	351	4	-1.9673	0.8318	0.86282	1.0	15253	1	-1.9673
TARDBP	4	0.00072712	0.0032077	0.164112	352	3	-1.551	0.25697	0.45503	0.990545	8237	1	-1.551
HINFP	5	0.0007465	0.0032918	0.16728	353	5	-3.2826	0.99925	0.99924	1.0	17864	0	-3.2826
WDR77	5	0.00075226	0.0033237	0.16728	354	4	-1.7762	0.80649	0.85038	1.0	15039	1	-1.7762
NUP43	5	0.00075226	0.0033237	0.16728	356	3	-1.7242	0.62563	0.75835	1.0	13475	2	-1.7242
NUP133	5	0.00075226	0.0033237	0.16728	355	3	-0.88664	0.25174	0.44859	0.990545	8121	2	-0.88664
PLK4	5	0.00075329	0.0033253	0.16728	357	4	-1.5559	0.50878	0.67205	1.0	12050	1	-1.5559
ANKRD34B	5	0.00075329	0.0033253	0.16728	358	4	-2.7177	0.85761	0.87716	1.0	15508	1	-2.7177
NDUFV2	5	0.00076262	0.0033693	0.16902	359	5	-2.7177	0.99924	0.99922	1.0	17863	0	-2.7177
VPS28	5	0.00079523	0.0035233	0.175278	360	5	-2.4875	0.9991	0.99908	1.0	17853	0	-2.4875
RBM25	5	0.00079523	0.0035233	0.175278	362	5	-2.3908	0.99614	0.9961	1.0	17724	0	-2.3908
FILIP1L	5	0.00079523	0.0035233	0.175278	361	4	-1.6703	0.5348	0.69107	1.0	12355	1	-1.6703
LMBR1L	5	0.00080986	0.0035936	0.177796	364	5	-4.216	0.99919	0.99917	1.0	17861	0	-4.216
DEFB129	5	0.00080986	0.0035936	0.177796	363	5	-3.1509	0.99919	0.99917	1.0	17862	0	-3.1509
TRAPPC3	6	0.00082295	0.0036486	0.178823	365	5	-1.9446	0.024452	0.078907	0.910777	1555	1	-1.9446
RBM48	5	0.00082423	0.0036541	0.178823	366	5	-4.0881	0.99918	0.99915	1.0	17858	0	-4.0881
KIAA1009	5	0.00082423	0.0036541	0.178823	367	5	-3.618	0.99918	0.99915	1.0	17859	0	-3.618
FNBP1L	5	0.00082423	0.0036541	0.178823	368	5	-3.4197	0.99918	0.99915	1.0	17860	0	-3.4197
ZNF630	5	0.0008327	0.0036871	0.178978	369	5	-1.3654	0.98164	0.98164	1.0	17464	0	-1.3654
PGD	5	0.0008327	0.0036871	0.178978	371	4	-0.78877	0.49779	0.66409	1.0	11915	1	-0.78877
LOC729020	5	0.0008327	0.0036871	0.178978	370	4	-2.2507	0.30464	0.51284	0.990545	9287	1	-2.2507
HMMR	5	0.00084244	0.0037316	0.180653	372	5	-3.7668	0.99916	0.99913	1.0	17857	0	-3.7668
IPPK	5	0.00086194	0.003819	0.18435	373	5	-3.111	0.99914	0.99912	1.0	17855	0	-3.111
OCIAD1	5	0.0008705	0.0038592	0.18435	375	4	-1.2228	0.97521	0.9753	1.0	17340	0	-1.2228
MRPS31	5	0.0008705	0.0038592	0.18435	377	4	-1.9673	0.88828	0.89685	1.0	15918	1	-1.9673
RFK	5	0.0008705	0.0038592	0.18435	374	4	-0.16513	0.0072823	0.028999	0.758042	687	1	-0.16513
CENPN	5	0.0008705	0.0038592	0.18435	376	4	-1.0645	0.56845	0.71568	1.0	12778	1	-1.0645
DYDC1	5	0.000882	0.0039015	0.185879	378	5	-3.0906	0.99912	0.9991	1.0	17854	0	-3.0906
SUPT4H1	5	0.00089374	0.0039477	0.187444	379	3	-0.31328	0.77939	0.83817	1.0	14821	1	-0.31328
WBP5	5	0.0009089	0.0040219	0.187444	380	5	-2.3224	0.9973	0.99724	1.0	17760	0	-2.3224
RPL18A	3	0.00091602	0.0040489	0.187444	387	3	-0.78877	0.99908	0.99906	1.0	17848	0	-0.78877
RPL30	3	0.00091602	0.0040489	0.187444	381	3	-0.16513	0.99908	0.99906	1.0	17852	0	-0.16513
HIST1H2BB	3	0.00091602	0.0040489	0.187444	388	3	-2.0957	0.99908	0.99906	1.0	17843	0	-2.0957
TCEB1	3	0.00091602	0.0040489	0.187444	383	3	-2.8203	0.99908	0.99906	1.0	17849	0	-2.8203
NEDD8	3	0.00091602	0.0040489	0.187444	385	3	-1.4317	0.99908	0.99906	1.0	17846	0	-1.4317
COX6C	3	0.00091602	0.0040489	0.187444	384	3	-2.8449	0.99908	0.99906	1.0	17845	0	-2.8449
RPS18	3	0.00091602	0.0040489	0.187444	382	3	-0.16513	0.99908	0.99906	1.0	17850	0	-0.16513
RPL24	3	0.00091602	0.0040489	0.187444	386	3	-0.31328	0.99908	0.99906	1.0	17844	0	-0.31328
RPS15A	3	0.00091602	0.0040489	0.187444	389	3	-0.16513	0.99908	0.99906	1.0	17851	0	-0.16513
ELL	5	0.00093576	0.0041385	0.191102	390	5	-2.357	0.99906	0.99903	1.0	17842	0	-2.357
NIT2	5	0.00094886	0.0042006	0.19258	391	5	-2.287	0.99849	0.99843	1.0	17811	0	-2.287
PIGK	5	0.00095073	0.0042077	0.19258	392	5	-3.6462	0.99905	0.99901	1.0	17840	0	-3.6462
HNRNPH3	5	0.00095073	0.0042077	0.19258	393	5	-4.0463	0.99905	0.99901	1.0	17841	0	-4.0463
WBSCR22	5	0.00096752	0.0042765	0.19258	394	3	-2.0957	0.074539	0.19545	0.973858	3606	2	-2.0957
RCC1	5	0.00096752	0.0042765	0.19258	395	3	-1.0645	4.6724e-05	0.00022294	0.062732	64	2	-1.0645
MTHFD2L	5	0.00096752	0.0042765	0.19258	396	5	-2.2507	0.99851	0.99845	1.0	17814	0	-2.2507
ACOX1	5	0.00098103	0.0043309	0.19258	397	4	-1.2228	0.91686	0.919	1.0	16348	1	-1.2228
RARS2	5	0.00098103	0.0043309	0.19258	398	3	-0.88664	0.24822	0.44424	0.990545	8041	2	-0.88664
ATP6V1C2	5	0.00098103	0.0043309	0.19258	400	3	-1.2228	0.69702	0.80634	1.0	14306	1	-1.2228
C1orf109	5	0.00098103	0.0043309	0.19258	401	2	0.70099	0.3063	0.51476	0.990545	9321	3	0.70099
HSD17B7	5	0.00098103	0.0043309	0.19258	404	3	-0.16513	0.65414	0.78024	1.0	13842	2	-0.16513
C5orf58	5	0.00098103	0.0043309	0.19258	403	3	-0.97829	0.86506	0.88167	1.0	15600	1	-0.97829
MED7	5	0.00098103	0.0043309	0.19258	399	4	-1.0645	0.88089	0.8918	1.0	15802	1	-1.0645
ELMOD2	5	0.00098103	0.0043309	0.19258	405	4	-1.2228	0.95656	0.95698	1.0	17032	0	-1.2228
MYH3	5	0.00098103	0.0043309	0.19258	402	3	-1.0645	0.20415	0.38849	0.983973	7110	2	-1.0645
TRAM1L1	5	0.00099377	0.0043815	0.19435	406	4	-3.006	0.87613	0.88865	1.0	15737	1	-3.006
FLRT3	5	0.0010001	0.0044117	0.194732	408	5	-3.9133	0.999	0.99896	1.0	17838	0	-3.9133
COG2	5	0.0010001	0.0044117	0.194732	407	5	-4.3334	0.999	0.99896	1.0	17839	0	-4.3334
SMG6	5	0.0010168	0.0044881	0.197138	410	5	-3.8173	0.99898	0.99895	1.0	17837	0	-3.8173
PSMC5	5	0.0010168	0.0044881	0.197138	409	5	-2.6356	0.99898	0.99895	1.0	17836	0	-2.6356
RCHY1	7	0.0010284	0.0045332	0.198483	411	6	-2.7699	0.92555	0.92675	1.0	16487	1	-2.7699
EIF4E3	8	0.0010329	0.0045481	0.198483	412	7	-2.6076	0.79488	0.84505	1.0	14932	1	-2.6076
NMNAT1	5	0.0010433	0.0045959	0.198483	416	4	-2.4237	0.84898	0.87218	1.0	15418	1	-2.4237
PPP4C	5	0.0010433	0.0045959	0.198483	413	4	-2.6356	0.87387	0.88721	1.0	15706	1	-2.6356
TEFM	5	0.0010433	0.0045959	0.198483	417	4	-2.0114	0.24648	0.44205	0.990545	8000	1	-2.0114
NARS2	5	0.0010433	0.0045959	0.198483	414	5	-1.5559	0.99807	0.99801	1.0	17791	0	-1.5559
ZNF763	5	0.0010433	0.0045959	0.198483	415	4	-2.9841	0.8957	0.90219	1.0	16024	1	-2.9841
GNL3	5	0.0010529	0.0046366	0.199761	418	3	-1.1458	0.62654	0.75907	1.0	13489	2	-1.1458
ZNF326	8	0.0010595	0.0046668	0.200584	419	6	-3.4589	0.90386	0.90835	1.0	16139	2	-3.4589
ZNF728	4	0.0010809	0.0047531	0.203807	420	4	-2.9029	0.99892	0.99888	1.0	17835	0	-2.9029
COL19A1	5	0.00109	0.0047916	0.204953	421	5	-4.2253	0.99891	0.99887	1.0	17834	0	-4.2253
BAG4	5	0.0010928	0.0048026	0.204953	422	4	-0.68377	0.58567	0.72839	1.0	12988	1	-0.68377
MUC1	11	0.0010962	0.0048218	0.205288	423	7	-0.88664	0.97049	0.97066	1.0	17264	2	-0.88664
SLC39A11	5	0.0011085	0.0048708	0.205934	425	5	-3.9363	0.99889	0.99886	1.0	17832	0	-3.9363
ANKRD32	5	0.0011085	0.0048708	0.205934	424	5	-3.6601	0.99889	0.99886	1.0	17833	0	-3.6601
RAP1B	9	0.0011087	0.0048713	0.205934	426	5	-0.16513	0.022542	0.07394	0.904612	1472	4	-0.16513
COPZ1	6	0.0011355	0.0049978	0.210625	427	5	-2.5271	0.97952	0.9795	1.0	17433	0	-2.5271
GKAP1	5	0.0011429	0.0050264	0.210625	429	4	-1.9673	0.92428	0.92555	1.0	16465	1	-1.9673
RAD51	5	0.0011429	0.0050264	0.210625	428	4	-1.9673	0.85048	0.87305	1.0	15430	1	-1.9673
ZNF93	5	0.0011489	0.0050525	0.210625	431	4	-1.9219	0.94343	0.94426	1.0	16786	0	-1.9219
RBBP8	5	0.0011489	0.0050525	0.210625	430	3	-1.4952	0.059837	0.16315	0.962017	3052	2	-1.4952
CHEK1	5	0.0011489	0.0050525	0.210625	432	4	-1.0051	0.69692	0.8063	1.0	14304	1	-1.0051
HLTF	5	0.0011648	0.0051154	0.212609	433	5	-4.3334	0.99884	0.9988	1.0	17830	0	-4.3334
PLEKHA8	7	0.0011662	0.0051237	0.212609	434	6	-2.6909	0.96245	0.96285	1.0	17129	1	-2.6909
CMC1	5	0.0012049	0.0052908	0.219039	435	5	-2.456	0.9988	0.99876	1.0	17828	0	-2.456
TOMM20	4	0.0012382	0.0054338	0.223945	436	4	-2.7813	0.99876	0.99872	1.0	17827	0	-2.7813
PSMD3	5	0.0012401	0.0054436	0.223945	437	5	-1.7762	0.99876	0.99872	1.0	17826	0	-1.7762
FAM216A	5	0.0012438	0.005459	0.223945	438	4	-2.6072	0.7536	0.82741	1.0	14656	1	-2.6072
ELAC2	5	0.0012438	0.005459	0.223945	439	4	-2.2135	0.97558	0.97566	1.0	17348	0	-2.2135
CCT5	5	0.0012559	0.0055135	0.224851	441	4	-1.6143	0.97242	0.97257	1.0	17300	0	-1.6143
CDCA8	5	0.0012559	0.0055135	0.224851	440	4	-1.2958	0.39809	0.59286	0.994388	10737	1	-1.2958
DMXL1	5	0.0012608	0.0055311	0.224851	443	5	-3.2645	0.99874	0.9987	1.0	17824	0	-3.2645
NUP205	5	0.0012608	0.0055311	0.224851	442	5	-4.505	0.99874	0.9987	1.0	17823	0	-4.505
MED20	5	0.0012936	0.0056603	0.229069	444	4	-1.4317	0.0059115	0.023926	0.721578	596	1	-1.4317
DHX33	5	0.0012936	0.0056603	0.229069	445	4	-1.2228	0.035399	0.10616	0.925063	2063	1	-1.2228
AK6	4	0.0012989	0.0056867	0.229107	446	3	-0.47695	0.34679	0.55696	0.994377	10076	1	-0.47695
FAM9B	4	0.0012989	0.0056867	0.229107	447	4	-2.7164	0.9887	0.98875	1.0	17567	0	-2.7164
MYLK	10	0.0013186	0.0057658	0.231778	448	9	-2.6763	0.9985	0.99845	1.0	17812	0	-2.6763
CRNN	5	0.0013234	0.0057818	0.231879	449	5	-3.3698	0.99868	0.99863	1.0	17822	0	-3.3698
HN1	6	0.0013276	0.0058005	0.231879	450	5	-2.2321	0.23684	0.43005	0.990545	7792	1	-2.2321
MOG	13	0.0013307	0.0058153	0.231879	451	11	-3.5892	0.64033	0.76956	1.0	13664	2	-3.5892
TCEAL2	4	0.0013385	0.0058576	0.231879	452	4	-2.4199	0.97242	0.97256	1.0	17296	0	-2.4199
MTO1	5	0.0013443	0.0058774	0.231879	456	4	-1.5559	0.10733	0.25631	0.975526	4704	1	-1.5559
DNM1L	5	0.0013443	0.0058774	0.231879	453	4	-2.3908	0.0061309	0.024749	0.725096	613	1	-2.3908
DCLRE1B	5	0.0013443	0.0058774	0.231879	454	5	-3.2462	0.9969	0.99684	1.0	17748	0	-3.2462
KLHL5	5	0.0013443	0.0058774	0.231879	455	4	-2.6635	0.95282	0.95338	1.0	16966	0	-2.6635
HAUS8	5	0.0013577	0.0059357	0.231879	457	3	-0.97829	0.5298	0.68741	1.0	12285	2	-0.97829
ABHD13	5	0.0013577	0.0059357	0.231879	459	4	-1.2958	0.89872	0.90441	1.0	16071	1	-1.2958
VPS54	5	0.0013577	0.0059357	0.231879	458	3	-1.2228	0.10471	0.25248	0.975526	4628	2	-1.2228
TOE1	5	0.0013577	0.0059357	0.231879	460	4	-1.2958	0.17551	0.35095	0.981471	6434	1	-1.2958
C16orf87	5	0.0013577	0.0059357	0.231879	461	3	-1.2228	0.90857	0.91209	1.0	16208	1	-1.2228
GPR87	5	0.0013704	0.0059907	0.232513	462	3	-0.68377	0.65039	0.77732	1.0	13781	1	-0.68377
CCNYL1	5	0.0013704	0.0059907	0.232513	463	3	-1.4317	0.28996	0.49523	0.990545	8963	2	-1.4317
TMEM27	5	0.0013704	0.0059907	0.232513	464	4	-2.2507	0.9396	0.94048	1.0	16719	0	-2.2507
CEP112	10	0.0013812	0.0060391	0.233661	465	9	-3.0168	0.9834	0.98341	1.0	17492	1	-3.0168
PTRH2	5	0.0013828	0.0060462	0.233661	466	5	-4.505	0.99862	0.99857	1.0	17821	0	-4.505
HCCS	5	0.0014006	0.0061232	0.235625	467	4	-2.6072	0.1119	0.26285	0.975526	4831	1	-2.6072
TMEM126B	5	0.0014006	0.0061232	0.235625	468	4	-0.16513	0.8677	0.88335	1.0	15635	1	-0.16513
NDUFA12	5	0.0014241	0.0062177	0.238727	469	5	-4.2439	0.99858	0.99853	1.0	17818	0	-4.2439
LRIF1	10	0.0014309	0.0062436	0.238727	470	7	-1.2593	0.69262	0.80486	1.0	14277	2	-1.2593
EFCAB11	10	0.0014309	0.0062436	0.238727	471	8	-1.6316	0.18653	0.36576	0.983294	6685	2	-1.6316
TCEAL7	5	0.0014543	0.0063417	0.241966	472	4	-0.97829	0.89431	0.90119	1.0	16002	1	-0.97829
CELA1	5	0.0014694	0.0064047	0.242667	473	5	-3.5449	0.99853	0.99848	1.0	17817	0	-3.5449
CALM2	4	0.0014722	0.006414	0.242667	474	4	-2.9291	0.99853	0.99848	1.0	17816	0	-2.9291
CCDC172	5	0.001487	0.0064794	0.242667	475	4	-1.2228	0.24784	0.44378	0.990545	8034	1	-1.2228
GLMN	5	0.001487	0.0064794	0.242667	478	3	-1.5559	0.9094	0.91276	1.0	16214	1	-1.5559
GPR112	5	0.001487	0.0064794	0.242667	476	4	-1.5356	0.88583	0.89519	1.0	15875	1	-1.5356
GTPBP10	5	0.001487	0.0064794	0.242667	480	3	-0.97829	0.023297	0.075886	0.910777	1497	2	-0.97829
STX18	5	0.001487	0.0064794	0.242667	479	3	-1.6703	0.54531	0.69886	1.0	12476	2	-1.6703
EIF4H	5	0.001487	0.0064794	0.242667	477	4	-2.0541	0.97839	0.97839	1.0	17413	0	-2.0541
CHCHD7	9	0.0014889	0.0064882	0.242667	481	6	-0.69803	0.66412	0.78786	1.0	13972	2	-0.69803
UPK1A	5	0.0014905	0.0064948	0.242667	482	5	-3.8661	0.99851	0.99845	1.0	17813	0	-3.8661
C1orf185	5	0.0015082	0.0065696	0.244952	483	5	-3.2826	0.99816	0.9981	1.0	17796	0	-3.2826
DHX8	5	0.0015142	0.0065916	0.245264	484	5	-3.8173	0.99849	0.99843	1.0	17810	0	-3.8173
PDE6A	5	0.0015381	0.006696	0.248637	485	5	-4.5947	0.99846	0.99841	1.0	17809	0	-4.5947
DENR	4	0.0015428	0.0067175	0.24892	486	4	-0.47695	0.99846	0.99841	1.0	17808	0	-0.47695
CD160	5	0.0015615	0.0067939	0.250511	487	5	-4.1681	0.99844	0.99839	1.0	17806	0	-4.1681
GPR34	5	0.0015615	0.0067939	0.250511	488	5	-4.2439	0.99844	0.99839	1.0	17807	0	-4.2439
SON	5	0.0015644	0.0068022	0.250511	489	4	-0.44763	0.63164	0.76287	1.0	13554	1	-0.44763
IL1RL1	5	0.001584	0.0068714	0.251471	491	5	-3.3528	0.99842	0.99837	1.0	17804	0	-3.3528
SEC23B	5	0.001584	0.0068714	0.251471	490	5	-4.2894	0.99842	0.99837	1.0	17803	0	-4.2894
CCT6A	4	0.0015879	0.0068841	0.251471	492	2	5.2507	0.00010171	0.00045659	0.102371	80	2	5.2507
NDUFA1	4	0.0015879	0.0068841	0.251471	493	3	-1.3986	0.11556	0.26802	0.975526	4931	1	-1.3986
HIST1H2BN	2	0.0015962	0.0069165	0.252137	494	2	-1.883	0.9984	0.99835	1.0	17802	0	-1.883
L1TD1	5	0.0016055	0.0069522	0.252137	495	5	-4.0983	0.99839	0.99834	1.0	17800	0	-4.0983
GMPS	5	0.0016067	0.0069583	0.252137	496	3	-1.0645	0.0082683	0.032592	0.785567	745	2	-1.0645
ATP6V1A	5	0.0016067	0.0069583	0.252137	497	3	-1.4317	0.082913	0.21321	0.97526	3935	2	-1.4317
ZDHHC13	5	0.0016225	0.0070369	0.253455	498	5	-2.7954	0.99618	0.99614	1.0	17726	0	-2.7954
UHRF1BP1L	5	0.0016225	0.0070369	0.253455	500	4	-1.8264	0.85956	0.87836	1.0	15532	1	-1.8264
GTF2A2	5	0.0016225	0.0070369	0.253455	499	4	-0.16513	0.098533	0.24353	0.975526	4465	1	-0.16513
C14orf166	5	0.0016846	0.0072739	0.260428	503	5	-2.5184	0.9966	0.99655	1.0	17736	0	-2.5184
CDS2	5	0.0016846	0.0072739	0.260428	502	5	-3.1311	0.99736	0.9973	1.0	17761	0	-3.1311
DMAP1	5	0.0016846	0.0072739	0.260428	501	4	-3.2088	0.82685	0.86031	1.0	15203	1	-3.2088
MRPL37	5	0.0017397	0.0075262	0.262662	505	4	-2.3224	0.83286	0.86341	1.0	15266	1	-2.3224
SC5D	5	0.0017397	0.0075262	0.262662	504	3	-1.2958	0.046116	0.1317	0.945734	2506	2	-1.2958
RSPO2	5	0.0017439	0.0075427	0.262662	506	5	-4.025	0.99826	0.99818	1.0	17799	0	-4.025
ZC3H18	5	0.0017444	0.0075449	0.262662	508	4	-2.357	0.90317	0.90782	1.0	16129	1	-2.357
NUP93	5	0.0017444	0.0075449	0.262662	507	4	-1.5559	0.25099	0.44767	0.990545	8110	1	-1.5559
GJA1	5	0.0017444	0.0075449	0.262662	510	4	-2.456	0.61908	0.75342	1.0	13398	1	-2.456
LYPLAL1	5	0.0017444	0.0075449	0.262662	509	5	-3.0906	0.99109	0.99107	1.0	17619	0	-3.0906
ZC3H15	5	0.0017536	0.0075696	0.262662	511	5	-1.7231	0.98699	0.98697	1.0	17550	0	-1.7231
PTTG1	5	0.0017536	0.0075696	0.262662	512	4	-0.68377	0.96559	0.96586	1.0	17183	0	-0.68377
MUM1L1	5	0.0017536	0.0075696	0.262662	515	4	-0.92763	0.97541	0.97549	1.0	17345	0	-0.92763
PHF20	5	0.0017536	0.0075696	0.262662	514	3	-0.16513	0.89097	0.89879	1.0	15957	1	-0.16513
SF1	5	0.0017536	0.0075696	0.262662	518	3	-0.16513	0.075083	0.1966	0.973858	3626	2	-0.16513
KBTBD3	5	0.0017536	0.0075696	0.262662	516	4	-1.2958	0.89984	0.90525	1.0	16084	1	-1.2958
SOD1	5	0.0017536	0.0075696	0.262662	519	3	-0.16513	0.067055	0.17934	0.968413	3319	2	-0.16513
RCN2	5	0.0017536	0.0075696	0.262662	517	3	-0.68377	0.54891	0.7015	1.0	12528	2	-0.68377
INTS3	5	0.0017536	0.0075696	0.262662	513	4	-0.88664	0.12431	0.28052	0.975526	5160	1	-0.88664
RGS4	12	0.0017998	0.0077621	0.268821	520	10	-3.5238	0.91269	0.91553	1.0	16281	2	-3.5238
IMPAD1	5	0.0018076	0.0077945	0.268911	521	4	-2.3224	0.50348	0.66825	1.0	11984	1	-2.3224
RRN3	5	0.0018076	0.0077945	0.268911	522	4	-0.97829	0.033255	0.10085	0.920819	1969	1	-0.97829
SMARCA5	5	0.0018132	0.0078148	0.269097	523	5	-3.1898	0.99819	0.99812	1.0	17798	0	-3.1898
TMEM168	5	0.0018365	0.00791	0.270975	524	5	-3.5146	0.99816	0.9981	1.0	17797	0	-3.5146
BORA	5	0.0018591	0.0080029	0.270975	525	5	-3.3866	0.99814	0.99808	1.0	17795	0	-3.3866
POLR2F	5	0.0018714	0.0080546	0.270975	528	4	-0.16513	0.86657	0.88259	1.0	15618	1	-0.16513
RAD21	5	0.0018714	0.0080546	0.270975	530	4	-2.287	0.88942	0.89764	1.0	15935	1	-2.287
C12orf40	5	0.0018714	0.0080546	0.270975	527	4	-2.6909	0.14478	0.30896	0.975526	5686	1	-2.6909
RIOK1	5	0.0018714	0.0080546	0.270975	526	4	-2.7177	0.010238	0.039719	0.811909	881	1	-2.7177
ZNF484	5	0.0018714	0.0080546	0.270975	529	4	-2.287	0.94637	0.94704	1.0	16850	0	-2.287
ACTR10	5	0.001875	0.008065	0.270975	534	3	-0.68377	0.028628	0.089535	0.919397	1753	2	-0.68377
GINS4	5	0.001875	0.008065	0.270975	533	4	-1.8749	0.84194	0.86824	1.0	15344	1	-1.8749
GPN3	5	0.001875	0.008065	0.270975	531	4	-0.88664	0.52534	0.68416	1.0	12235	1	-0.88664
RFC5	5	0.001875	0.008065	0.270975	536	3	-1.0645	0.0045392	0.018725	0.666943	504	1	-1.0645
RPS9	5	0.001875	0.008065	0.270975	535	3	-0.78877	0.033416	0.10126	0.920819	1976	2	-0.78877
CCDC82	5	0.001875	0.008065	0.270975	532	3	-1.6143	0.22199	0.41122	0.990282	7474	1	-1.6143
GINM1	5	0.0019044	0.008186	0.274527	537	5	-3.6037	0.9981	0.99803	1.0	17794	0	-3.6037
PSG8	4	0.0019223	0.0082525	0.276243	538	4	-3.2812	0.99808	0.99801	1.0	17793	0	-3.2812
PTEN	5	0.0019304	0.0082877	0.276285	539	5	-3.7923	0.99807	0.99801	1.0	17792	0	-3.7923
RAD1	5	0.0019345	0.0082998	0.276285	540	4	-0.31328	0.017488	0.060699	0.867352	1259	1	-0.31328
DPCD	5	0.0019345	0.0082998	0.276285	541	4	-2.9162	0.52786	0.68601	1.0	12263	1	-2.9162
MRPL22	6	0.0019424	0.0083283	0.276725	542	5	-1.4802	0.6729	0.7947	1.0	14083	1	-1.4802
CCZ1	2	0.0019866	0.0085279	0.282835	543	2	-2.1338	0.99801	0.99795	1.0	17790	0	-2.1338
TIPIN	5	0.0020021	0.0086021	0.283946	545	4	-1.6143	0.83971	0.86706	1.0	15328	1	-1.6143
ANGPTL5	5	0.0020021	0.0086021	0.283946	544	4	-2.3224	0.10818	0.25756	0.975526	4732	1	-2.3224
COX4I1	5	0.0020153	0.008656	0.283946	548	3	-0.97829	0.065437	0.17573	0.968413	3253	2	-0.97829
IPO11	5	0.0020153	0.008656	0.283946	549	3	-0.78877	0.016672	0.058565	0.864507	1220	2	-0.78877
ARSK	5	0.0020153	0.008656	0.283946	546	3	-2.136	0.030069	0.093102	0.919397	1813	2	-2.136
UBE2M	5	0.0020153	0.008656	0.283946	547	4	-2.2507	0.11515	0.26744	0.975526	4919	1	-2.2507
NUP153	5	0.0020274	0.0087038	0.284478	551	5	-4.3846	0.99797	0.99791	1.0	17789	0	-4.3846
ASZ1	5	0.0020274	0.0087038	0.284478	550	5	-3.6739	0.99797	0.99791	1.0	17788	0	-3.6739
ZSWIM2	5	0.0020558	0.0088209	0.287783	552	5	-4.4501	0.99794	0.99788	1.0	17787	0	-4.4501
CSN2	5	0.0020717	0.008893	0.289542	553	4	-2.136	0.92813	0.92922	1.0	16539	1	-2.136
RPS16	4	0.0020787	0.0089183	0.289542	554	3	-2.2411	0.79203	0.84379	1.0	14908	1	-2.2411
PEX3	5	0.002083	0.0089391	0.289542	556	5	-3.878	0.99792	0.99784	1.0	17786	0	-3.878
FASTKD2	5	0.002083	0.0089391	0.289542	555	5	-3.5892	0.99792	0.99784	1.0	17785	0	-3.5892
VAV3	9	0.0021221	0.0090947	0.29278	557	8	-3.8297	0.99491	0.99486	1.0	17687	0	-3.8297
GPI	5	0.0021308	0.0091387	0.29278	559	5	-4.6233	0.99787	0.9978	1.0	17783	0	-4.6233
SCLT1	5	0.0021308	0.0091387	0.29278	558	5	-3.4837	0.99787	0.9978	1.0	17782	0	-3.4837
UQCRC1	5	0.0021435	0.0091844	0.29278	560	2	1.6695	0.048343	0.13697	0.947568	2594	3	1.6695
RBM8A	5	0.0021435	0.0091844	0.29278	561	3	-0.68377	0.0043396	0.017963	0.663518	487	2	-0.68377
POP4	5	0.0021435	0.0091844	0.29278	563	2	-0.063609	0.034988	0.10515	0.924197	2043	2	-0.063609
IFNGR1	5	0.0021435	0.0091844	0.29278	562	4	-1.3654	0.8333	0.86364	1.0	15271	1	-1.3654
EIF2B2	5	0.0021443	0.0091855	0.29278	565	4	-0.78877	0.10496	0.25286	0.975526	4635	1	-0.78877
CCSER1	5	0.0021443	0.0091855	0.29278	564	4	-1.8749	0.95801	0.95843	1.0	17054	0	-1.8749
PIGW	5	0.0021627	0.0092619	0.293141	567	4	-2.287	0.20268	0.38662	0.983294	7071	1	-2.287
C6orf203	5	0.0021627	0.0092619	0.293141	569	4	-2.5184	0.97802	0.97806	1.0	17407	0	-2.5184
UTP23	5	0.0021627	0.0092619	0.293141	566	3	-1.2228	0.67585	0.797	1.0	14126	2	-1.2228
GPR137C	5	0.0021627	0.0092619	0.293141	568	3	-1.5559	0.21168	0.39813	0.986618	7260	2	-1.5559
LMO3	6	0.0021962	0.0093955	0.296434	570	6	-4.4244	0.9978	0.99774	1.0	17781	0	-4.4244
UGT2A3	4	0.0022022	0.0094175	0.296434	571	3	-2.5103	0.85741	0.87704	1.0	15506	1	-2.5103
CLTC	5	0.0022058	0.0094318	0.296434	572	5	-3.4033	0.99779	0.99773	1.0	17779	0	-3.4033
COL24A1	5	0.0022058	0.0094318	0.296434	573	5	-4.0983	0.99779	0.99773	1.0	17780	0	-4.0983
TFB2M	5	0.0022334	0.0095373	0.299229	574	5	-3.8048	0.99777	0.9977	1.0	17778	0	-3.8048
RBMXL1	3	0.0022458	0.0095917	0.300413	575	2	-0.97829	0.67924	0.79961	1.0	14181	1	-0.97829
TFAM	6	0.0022582	0.0096368	0.301019	576	5	-3.3061	0.92303	0.92436	1.0	16443	1	-3.3061
MFAP3	5	0.0022599	0.0096445	0.301019	577	5	-4.5204	0.99774	0.99766	1.0	17777	0	-4.5204
NGFRAP1	6	0.0022655	0.0096665	0.301184	578	6	-4.0319	0.99773	0.99766	1.0	17776	0	-4.0319
POLD2	5	0.0022889	0.0097501	0.30274	579	5	-1.9219	0.99771	0.99764	1.0	17774	0	-1.9219
TRMT10A	5	0.0022889	0.0097501	0.30274	580	5	-3.618	0.99771	0.99764	1.0	17775	0	-3.618
SRSF1	5	0.0023009	0.0098012	0.302749	583	4	-1.8264	0.95318	0.95373	1.0	16974	0	-1.8264
AARS	5	0.0023009	0.0098012	0.302749	581	4	-1.5559	0.025127	0.080625	0.910777	1592	1	-1.5559
GADD45GIP1	5	0.0023009	0.0098012	0.302749	582	4	-3.0699	0.74169	0.82272	1.0	14578	1	-3.0699
DNAJA4	5	0.0023134	0.0098512	0.302749	584	4	-1.7242	0.90712	0.91096	1.0	16181	1	-1.7242
NRBP1	5	0.0023134	0.0098512	0.302749	585	3	-1.6143	0.021395	0.070978	0.899194	1417	2	-1.6143
METTL16	5	0.0023134	0.0098512	0.302749	586	3	-1.7762	0.13355	0.29349	0.975526	5395	2	-1.7762
PRELID1	3	0.002356	0.010027	0.307614	587	3	-1.6143	0.99764	0.99757	1.0	17773	0	-1.6143
TTC26	5	0.0023632	0.010061	0.307628	589	5	-4.7194	0.99764	0.99757	1.0	17771	0	-4.7194
MRPS24	5	0.0023632	0.010061	0.307628	588	5	-3.6739	0.99764	0.99757	1.0	17772	0	-3.6739
CETN3	5	0.0023806	0.010134	0.308277	590	4	-0.97829	0.77912	0.83805	1.0	14818	1	-0.97829
GART	5	0.0023806	0.010134	0.308277	592	4	-0.16513	0.033845	0.10235	0.920819	1998	1	-0.16513
NDUFB9	5	0.0023806	0.010134	0.308277	591	4	-1.9673	0.87387	0.88721	1.0	15708	1	-1.9673
MAX	11	0.0024138	0.010262	0.310831	593	5	0.42566	0.24562	0.441	0.990545	7982	6	0.42566
TMEM41B	7	0.002445	0.010379	0.310831	598	4	-0.16513	0.31577	0.52581	0.990545	9533	3	-0.16513
NCBP2	7	0.002445	0.010379	0.310831	599	4	-0.16513	0.00044426	0.0020218	0.2867	127	3	-0.16513
RRAS2	7	0.002445	0.010379	0.310831	594	5	-1.7242	0.61199	0.74811	1.0	13317	1	-1.7242
EIF3J	7	0.002445	0.010379	0.310831	596	4	-0.46805	0.74974	0.82587	1.0	14632	2	-0.46805
RAB18	7	0.002445	0.010379	0.310831	595	4	-0.16513	0.28869	0.49369	0.990545	8926	3	-0.16513
OTUD4	7	0.002445	0.010379	0.310831	597	6	-2.5184	0.69266	0.80487	1.0	14278	1	-2.5184
MRPS21	5	0.0024544	0.010419	0.310831	602	4	-2.9618	0.48412	0.65425	1.0	11749	1	-2.9618
C1orf105	5	0.0024544	0.010419	0.310831	600	4	-0.57053	0.93637	0.93734	1.0	16670	0	-0.57053
SHOC2	5	0.0024544	0.010419	0.310831	601	4	-2.9618	0.97144	0.9716	1.0	17278	0	-2.9618
CRLS1	8	0.0024567	0.010426	0.310831	603	6	-1.3565	0.16211	0.33283	0.980447	6108	2	-1.3565
MAP4K3	5	0.0024654	0.010466	0.310831	604	5	-4.025	0.99753	0.99747	1.0	17770	0	-4.025
GRXCR2	5	0.0024725	0.010494	0.310831	607	3	-1.7242	0.10868	0.25827	0.975526	4745	2	-1.7242
PSMC3	5	0.0024725	0.010494	0.310831	606	4	-2.357	0.97701	0.97705	1.0	17390	0	-2.357
GNPNAT1	5	0.0024725	0.010494	0.310831	605	4	-2.2507	0.96115	0.96155	1.0	17111	0	-2.2507
CERS2	5	0.0024725	0.010494	0.310831	608	3	-0.57053	0.26713	0.46751	0.990545	8457	2	-0.57053
DEFB125	5	0.0025241	0.010698	0.314818	610	4	-3.2276	0.96067	0.96108	1.0	17101	0	-3.2276
CCDC63	5	0.0025241	0.010698	0.314818	611	5	-1.6703	0.98322	0.98322	1.0	17487	0	-1.6703
MED4	5	0.0025241	0.010698	0.314818	612	4	-1.5559	0.85788	0.87734	1.0	15509	1	-1.5559
GPCPD1	5	0.0025241	0.010698	0.314818	609	4	-2.6635	0.29851	0.50551	0.990545	9156	1	-2.6635
UGT2B17	4	0.0025466	0.010793	0.315205	613	4	-3.1549	0.99745	0.99738	1.0	17768	0	-3.1549
MEPCE	10	0.0025806	0.010929	0.315205	614	7	-2.8099	0.3659	0.57032	0.994377	10305	2	-2.8099
IRAK4	5	0.0025912	0.010962	0.315205	615	5	-3.3866	0.99741	0.99734	1.0	17767	0	-3.3866
APOBEC4	5	0.0025972	0.010983	0.315205	617	4	-3.006	0.0053079	0.02164	0.695925	560	1	-3.006
HESX1	5	0.0025972	0.010983	0.315205	616	4	-2.287	0.93082	0.93186	1.0	16578	0	-2.287
AAED1	5	0.0026175	0.011069	0.315205	626	4	-1.4317	0.35663	0.56389	0.994377	10195	1	-1.4317
PPIL2	5	0.0026175	0.011069	0.315205	621	3	-0.16513	0.13859	0.30052	0.975526	5526	2	-0.16513
C12orf4	5	0.0026175	0.011069	0.315205	622	3	-1.0706	0.87891	0.8905	1.0	15776	1	-1.0706
PSMD14	5	0.0026175	0.011069	0.315205	618	3	-0.16513	0.48335	0.65366	1.0	11738	2	-0.16513
TSR2	5	0.0026175	0.011069	0.315205	624	3	-0.16513	0.00388	0.016156	0.645661	450	2	-0.16513
SNW1	5	0.0026175	0.011069	0.315205	623	3	-1.1458	0.18697	0.36632	0.983294	6692	2	-1.1458
NUP35	5	0.0026175	0.011069	0.315205	619	5	-1.4317	0.99118	0.99116	1.0	17621	0	-1.4317
SETD7	5	0.0026175	0.011069	0.315205	625	2	0.089068	0.65012	0.77711	1.0	13778	2	0.089068
MAP3K7CL	5	0.0026175	0.011069	0.315205	620	3	-1.3654	0.55939	0.70919	1.0	12660	2	-1.3654
HMBS	5	0.0026176	0.011069	0.315205	629	5	-4.2983	0.99738	0.99732	1.0	17766	0	-4.2983
TBC1D7	5	0.0026176	0.011069	0.315205	627	5	-4.216	0.99738	0.99732	1.0	17765	0	-4.216
FBP2	5	0.0026176	0.011069	0.315205	628	5	-3.5449	0.99738	0.99732	1.0	17764	0	-3.5449
HRH4	5	0.0026335	0.011132	0.315205	635	4	-2.456	0.36281	0.56821	0.994377	10265	1	-2.456
PIGB	5	0.0026335	0.011132	0.315205	631	4	-2.3908	0.49957	0.6654	1.0	11940	1	-2.3908
ATP5A1	5	0.0026335	0.011132	0.315205	636	3	-1.6703	0.046434	0.13246	0.947019	2519	2	-1.6703
GSPT1	5	0.0026335	0.011132	0.315205	633	3	-0.88664	0.013023	0.048613	0.84089	1037	2	-0.88664
GTF2E1	5	0.0026335	0.011132	0.315205	634	3	-0.31328	0.035774	0.10707	0.925063	2081	2	-0.31328
YRDC	5	0.0026335	0.011132	0.315205	632	3	-1.3654	0.51265	0.67488	1.0	12099	2	-1.3654
EMC7	5	0.0026335	0.011132	0.315205	630	4	-2.6356	0.075161	0.19676	0.973858	3628	1	-2.6356
PCDHGB3	5	0.0026447	0.011182	0.315629	638	5	-4.0142	0.99736	0.9973	1.0	17762	0	-4.0142
SLC25A16	5	0.0026447	0.011182	0.315629	637	5	-4.0983	0.99736	0.9973	1.0	17763	0	-4.0983
TCP11	5	0.0026832	0.011317	0.315995	642	4	-3.3181	0.89796	0.90387	1.0	16061	1	-3.3181
WDR12	5	0.0026832	0.011317	0.315995	641	4	-0.16513	0.40602	0.59849	0.995264	10828	1	-0.16513
MAK	5	0.0026832	0.011317	0.315995	640	4	-2.7177	0.23391	0.42629	0.990545	7722	1	-2.7177
ARID4B	5	0.0026832	0.011317	0.315995	639	4	-2.9162	0.86607	0.88226	1.0	15612	1	-2.9162
NAPG	5	0.0026832	0.011317	0.315995	645	4	-3.1705	0.95709	0.95752	1.0	17039	0	-3.1705
HSPA13	5	0.0026832	0.011317	0.315995	644	4	-2.4237	0.86159	0.87956	1.0	15560	1	-2.4237
VTA1	5	0.0026832	0.011317	0.315995	643	4	-3.4992	0.94451	0.94528	1.0	16812	0	-3.4992
UGT3A1	5	0.0027488	0.011606	0.323537	646	5	-4.5204	0.99725	0.9972	1.0	17759	0	-4.5204
MEP1A	5	0.0027711	0.011702	0.324109	649	4	-3.5746	0.92594	0.92711	1.0	16495	1	-3.5746
GPR160	5	0.0027711	0.011702	0.324109	648	4	-1.8749	0.93934	0.94022	1.0	16718	0	-1.8749
BIRC8	5	0.0027711	0.011702	0.324109	647	4	-3.0276	0.96029	0.96068	1.0	17093	0	-3.0276
ZNF613	5	0.0027763	0.011716	0.324109	651	5	-3.8541	0.99722	0.99717	1.0	17757	0	-3.8541
BRMS1L	5	0.0027763	0.011716	0.324109	650	5	-3.4197	0.99722	0.99717	1.0	17758	0	-3.4197
PTP4A1	5	0.0027937	0.011796	0.32533	653	4	-2.6635	0.88486	0.89452	1.0	15866	1	-2.6635
DPP4	5	0.0027937	0.011796	0.32533	652	4	-1.6143	0.25632	0.4542	0.990545	8217	1	-1.6143
NME8	5	0.0028389	0.011974	0.329738	654	5	-4.4739	0.99716	0.99711	1.0	17756	0	-4.4739
CHST9	8	0.002843	0.011996	0.329839	655	6	-2.5634	0.30573	0.51409	0.990545	9309	2	-2.5634
RSL1D1	5	0.002857	0.012048	0.33074	656	4	-0.88664	0.87676	0.88909	1.0	15744	1	-0.88664
MINOS1	3	0.0028702	0.0121	0.331683	657	3	-2.8928	0.99713	0.99709	1.0	17755	0	-2.8928
DHODH	5	0.0029472	0.012411	0.339165	659	4	-0.44763	0.81367	0.8538	1.0	15097	1	-0.44763
THAP5	5	0.0029472	0.012411	0.339165	658	4	-0.57053	0.41895	0.60765	0.996579	10980	1	-0.57053
KRTAP5-6	3	0.0029571	0.01245	0.339716	660	1	7.1625	0.013908	0.051062	0.842858	1090	2	7.1625
MBTPS2	5	0.0029696	0.0125	0.340036	661	5	-2.0541	0.98322	0.98322	1.0	17488	0	-2.0541
ORC5	5	0.0029696	0.0125	0.340036	662	3	-1.4952	0.55939	0.70919	1.0	12659	2	-1.4952
VASH2	5	0.0030079	0.012637	0.34274	663	5	-4.4581	0.99699	0.99694	1.0	17752	0	-4.4581
ZBTB25	5	0.0030079	0.012637	0.34274	664	5	-4.3929	0.99699	0.99694	1.0	17753	0	-4.3929
RNASE12	5	0.0030418	0.012764	0.345664	665	4	-3.436	0.21311	0.39996	0.986618	7295	1	-3.436
RNF138	7	0.0030608	0.012843	0.347271	666	5	-0.44763	0.13837	0.3002	0.975526	5520	2	-0.44763
TMEM5	8	0.0030692	0.012884	0.347593	667	6	-1.5801	0.31712	0.52738	0.990545	9562	2	-1.5801
ZNF573	5	0.0030766	0.012912	0.347593	668	5	-3.6739	0.99692	0.99687	1.0	17751	0	-3.6739
NOL4	5	0.0030766	0.012912	0.347593	669	5	-4.4896	0.99692	0.99687	1.0	17750	0	-4.4896
SLC25A53	5	0.0031031	0.01302	0.34997	670	5	-3.5146	0.9969	0.99684	1.0	17747	0	-3.5146
DNAJB4	5	0.0031361	0.013144	0.351565	672	4	-3.3356	0.55092	0.70298	1.0	12559	1	-3.3356
NUP62CL	5	0.0031361	0.013144	0.351565	671	4	-2.6356	0.79318	0.8443	1.0	14916	1	-2.6356
GUK1	5	0.0031696	0.013262	0.351565	674	3	-1.0645	0.65523	0.78111	1.0	13859	2	-1.0645
H2AFJ	5	0.0031696	0.013262	0.351565	677	3	-1.5559	0.55501	0.70601	1.0	12613	2	-1.5559
CD47	5	0.0031696	0.013262	0.351565	673	3	-1.0645	0.54189	0.69633	1.0	12437	2	-1.0645
NRDE2	5	0.0031696	0.013262	0.351565	675	3	-2.3224	0.01553	0.055476	0.860974	1160	2	-2.3224
TSG101	5	0.0031696	0.013262	0.351565	676	4	-1.7242	0.053154	0.148	0.951155	2796	1	-1.7242
SENP7	5	0.0031806	0.013305	0.351565	679	3	-0.97829	0.062135	0.16832	0.965165	3137	2	-0.97829
CYC1	5	0.0031806	0.013305	0.351565	680	2	1.4417	0.21247	0.39915	0.986618	7281	3	1.4417
ABCB7	5	0.0031806	0.013305	0.351565	678	3	-0.97829	0.20526	0.38996	0.984004	7132	2	-0.97829
GNL2	5	0.0031806	0.013305	0.351565	681	3	-0.68377	0.54561	0.69909	1.0	12479	1	-0.68377
DPH3	6	0.0031835	0.013314	0.351565	682	5	-1.9419	0.46147	0.63816	1.0	11480	1	-1.9419
FUNDC1	5	0.0032001	0.013386	0.352448	684	5	-4.6515	0.9968	0.99676	1.0	17745	0	-4.6515
MGAT4C	5	0.0032001	0.013386	0.352448	683	5	-3.9017	0.9968	0.99676	1.0	17746	0	-3.9017
PIGC	5	0.0032272	0.013496	0.353291	685	4	-0.97829	0.87864	0.89033	1.0	15772	1	-0.97829
GPN2	5	0.0032272	0.013496	0.353291	686	4	-1.2958	0.039516	0.11609	0.936693	2232	1	-1.2958
ORMDL2	5	0.0032272	0.013496	0.353291	687	4	-2.9841	0.72155	0.81516	1.0	14441	1	-2.9841
TMEM230	7	0.0032274	0.013497	0.353291	688	6	-2.5782	0.86091	0.87918	1.0	15552	1	-2.5782
CYP27C1	5	0.0032578	0.013624	0.355596	690	5	-4.9061	0.99674	0.99669	1.0	17743	0	-4.9061
TMTC3	5	0.0032578	0.013624	0.355596	689	5	-4.6019	0.99674	0.99669	1.0	17744	0	-4.6019
HUWE1	5	0.0032873	0.01375	0.357845	691	5	-3.9133	0.99671	0.99666	1.0	17742	0	-3.9133
AFP	5	0.0032873	0.01375	0.357845	692	5	-1.9219	0.99671	0.99666	1.0	17741	0	-1.9219
TMPRSS11F	5	0.0033189	0.013867	0.358164	694	5	-2.2135	0.98972	0.98975	1.0	17588	0	-2.2135
DDX39B	5	0.0033189	0.013867	0.358164	695	4	-0.78877	0.6068	0.74426	1.0	13252	1	-0.78877
NUPL2	5	0.0033189	0.013867	0.358164	696	4	-2.6635	0.97072	0.97088	1.0	17268	0	-2.6635
HSF2BP	5	0.0033189	0.013867	0.358164	693	4	-0.78877	0.35298	0.56132	0.994377	10146	1	-0.78877
SLC22A16	5	0.0033466	0.013972	0.358164	698	5	-4.6515	0.99665	0.9966	1.0	17739	0	-4.6515
PRR16	5	0.0033466	0.013972	0.358164	697	5	-4.4817	0.99665	0.9966	1.0	17740	0	-4.4817
ANAPC7	5	0.0033752	0.014078	0.358164	700	5	-4.2983	0.99662	0.99657	1.0	17737	0	-4.2983
CTBP2	5	0.0033752	0.014078	0.358164	699	5	-4.5204	0.99662	0.99657	1.0	17738	0	-4.5204
RRP12	5	0.0033817	0.014102	0.358164	704	4	-1.6703	0.89593	0.90234	1.0	16029	1	-1.6703
PDE1A	5	0.0033817	0.014102	0.358164	702	4	-2.6643	0.97852	0.97852	1.0	17415	0	-2.6643
UBAP2L	5	0.0033817	0.014102	0.358164	701	3	-1.7762	0.67683	0.79776	1.0	14141	2	-1.7762
BCLAF1	5	0.0033817	0.014102	0.358164	706	4	-2.2135	0.060623	0.16494	0.964429	3080	1	-2.2135
IER3IP1	5	0.0033817	0.014102	0.358164	703	4	-2.1753	0.89478	0.90153	1.0	16012	1	-2.1753
FARSB	5	0.0033817	0.014102	0.358164	705	3	-1.4952	0.39768	0.59257	0.994377	10730	2	-1.4952
ARL4A	4	0.0033972	0.014165	0.358164	712	4	-1.0265	0.96445	0.96478	1.0	17162	0	-1.0265
RPL37A	4	0.0033972	0.014165	0.358164	711	4	-1.5744	0.99099	0.99098	1.0	17616	0	-1.5744
SPINK1	4	0.0033972	0.014165	0.358164	707	3	-0.74415	0.94715	0.94782	1.0	16862	0	-0.74415
RPS5	4	0.0033972	0.014165	0.358164	709	3	-0.16513	0.34679	0.55696	0.994377	10078	1	-0.16513
RPS3	4	0.0033972	0.014165	0.358164	708	3	-0.16513	0.63128	0.7626	1.0	13550	1	-0.16513
RHOQ	4	0.0033972	0.014165	0.358164	710	4	-2.3859	0.98062	0.98062	1.0	17453	0	-2.3859
ALG6	5	0.0034026	0.01418	0.358164	713	5	-4.505	0.9966	0.99655	1.0	17735	0	-4.505
LRRK2	5	0.0034103	0.014222	0.358717	714	5	-2.5184	0.99019	0.99019	1.0	17597	0	-2.5184
TMEM14B	7	0.003424	0.014274	0.359236	715	5	-1.6703	0.22493	0.41494	0.990545	7533	2	-1.6703
PGBD4	5	0.0034263	0.014282	0.359236	716	5	-4.7907	0.99657	0.99653	1.0	17734	0	-4.7907
CBX3	5	0.0034511	0.014385	0.361303	717	5	-4.1286	0.99655	0.9965	1.0	17733	0	-4.1286
C12orf75	2	0.0034793	0.014509	0.363917	718	2	-2.0943	0.99652	0.99648	1.0	17732	0	-2.0943
PAGE4	5	0.0035014	0.014601	0.36571	719	4	-2.287	0.80757	0.85087	1.0	15045	1	-2.287
FSD1L	6	0.0035166	0.014652	0.366481	720	5	-2.625	0.92062	0.92226	1.0	16400	1	-2.625
SKP2	6	0.003531	0.014698	0.367126	721	6	-3.2713	0.99647	0.99642	1.0	17731	0	-3.2713
LAMP2	5	0.003538	0.014728	0.367372	722	5	-4.8343	0.99646	0.99642	1.0	17730	0	-4.8343
SLC25A3	5	0.0035841	0.01491	0.371226	723	3	-1.5559	0.00029042	0.0013379	0.223862	107	2	-1.5559
TWF1	5	0.0036076	0.015007	0.371226	728	4	-3.1705	0.14245	0.30579	0.975526	5634	1	-3.1705
EXOSC1	5	0.0036076	0.015007	0.371226	724	4	-3.0489	0.92262	0.924	1.0	16440	1	-3.0489
THOC5	5	0.0036076	0.015007	0.371226	727	4	-1.6143	0.85142	0.87359	1.0	15444	1	-1.6143
IMPA1	5	0.0036076	0.015007	0.371226	726	4	-2.7441	0.20305	0.38709	0.983294	7085	1	-2.7441
SELL	5	0.0036076	0.015007	0.371226	725	4	-2.6635	0.97499	0.97506	1.0	17335	0	-2.6635
SWT1	5	0.0036272	0.015071	0.371809	730	5	-3.006	0.99637	0.99633	1.0	17728	0	-3.006
SRPK1	5	0.0036272	0.015071	0.371809	729	5	-4.4501	0.99637	0.99633	1.0	17729	0	-4.4501
FAM25A	3	0.0036841	0.015299	0.37651	731	2	-1.4317	0.88854	0.89704	1.0	15923	0	-1.4317
GML	5	0.0037135	0.015426	0.37651	732	5	-3.436	0.99629	0.99625	1.0	17727	0	-3.436
ZFAND1	5	0.0037171	0.01544	0.37651	733	4	-3.452	0.95311	0.95365	1.0	16971	0	-3.452
DIMT1	5	0.0037171	0.01544	0.37651	736	4	-3.4197	0.016944	0.059299	0.865914	1231	1	-3.4197
SF3A2	5	0.0037171	0.01544	0.37651	734	4	-1.7242	0.48294	0.65339	1.0	11729	1	-1.7242
PPID	5	0.0037171	0.01544	0.37651	737	4	-3.2276	0.77195	0.83495	1.0	14776	1	-3.2276
MYOT	5	0.0037171	0.01544	0.37651	738	4	-2.8928	0.89892	0.90455	1.0	16073	1	-2.8928
DTL	5	0.0037171	0.01544	0.37651	735	4	-0.16513	0.83624	0.86517	1.0	15295	1	-0.16513
ATP2A2	5	0.0037468	0.015555	0.37651	739	2	10.336	5.1138e-05	0.00024108	0.063926	67	3	10.336
FCF1	5	0.0037468	0.015555	0.37651	740	3	-0.16513	0.50654	0.67048	1.0	12022	2	-0.16513
BCAP29	5	0.0037468	0.015555	0.37651	742	4	-1.3654	0.8806	0.8916	1.0	15798	1	-1.3654
CHAF1B	5	0.0037468	0.015555	0.37651	741	3	-0.57053	0.60538	0.74315	1.0	13227	2	-0.57053
RAD17	5	0.0037468	0.015555	0.37651	743	3	-0.16513	0.0093082	0.036378	0.797803	818	1	-0.16513
MMS22L	5	0.0037468	0.015555	0.37651	744	3	-0.18749	0.50476	0.66922	1.0	12004	1	-0.18749
SGOL1	5	0.0037716	0.015656	0.377956	746	4	-1.9673	0.50247	0.66749	1.0	11971	1	-1.9673
COG3	5	0.0037716	0.015656	0.377956	745	3	-2.4875	0.060578	0.16484	0.964118	3079	2	-2.4875
GRIA4	5	0.0038223	0.015855	0.380234	747	5	-4.0983	0.99618	0.99614	1.0	17725	0	-4.0983
PRKAA2	5	0.0038277	0.015886	0.380234	748	4	-2.287	0.091051	0.23018	0.975526	4201	1	-2.287
NUP85	5	0.0038277	0.015886	0.380234	749	4	-3.4837	0.78472	0.84054	1.0	14855	1	-3.4837
PRPF19	5	0.0038277	0.015886	0.380234	750	4	-1.5559	0.0020103	0.0086895	0.513082	305	1	-1.5559
FKBP3	5	0.0038277	0.015886	0.380234	751	4	-3.1705	0.75903	0.82957	1.0	14698	1	-3.1705
C8orf59	3	0.0039003	0.016163	0.380234	752	3	-0.16513	0.9961	0.99606	1.0	17722	0	-0.16513
ARNTL2	5	0.0039152	0.01622	0.380234	754	5	-4.6926	0.99608	0.99605	1.0	17721	0	-4.6926
RAF1	5	0.0039152	0.01622	0.380234	753	5	-5.0503	0.99608	0.99605	1.0	17720	0	-5.0503
REG1A	4	0.0039408	0.01632	0.380234	758	1	3.8115	0.15179	0.31878	0.975526	5877	2	3.8115
UBE2NL	4	0.0039408	0.01632	0.380234	756	3	-2.4516	0.17951	0.35635	0.981988	6530	1	-2.4516
ZNF578	4	0.0039408	0.01632	0.380234	759	2	-0.43656	0.83716	0.86567	1.0	15301	1	-0.43656
EIF5AL1	4	0.0039408	0.01632	0.380234	761	3	-0.64579	0.51443	0.67619	1.0	12121	1	-0.64579
ZNF714	4	0.0039408	0.01632	0.380234	755	2	-0.094521	0.44699	0.6277	1.0	11297	2	-0.094521
EIF3F	4	0.0039408	0.01632	0.380234	757	1	7.4448	0.00063882	0.0028888	0.335644	155	3	7.4448
DPY19L2	4	0.0039408	0.01632	0.380234	760	1	0.11207	0.41302	0.60346	0.996441	10906	2	0.11207
MTCH2	5	0.003942	0.016327	0.380234	763	4	-2.4875	0.93072	0.93176	1.0	16576	0	-2.4875
GSK3B	5	0.003942	0.016327	0.380234	762	4	-3.3528	0.13742	0.29886	0.975526	5496	1	-3.3528
PPP1CB	5	0.0039843	0.016472	0.380234	767	4	-1.4317	0.00030313	0.0013923	0.227948	110	1	-1.4317
FCGR1B	5	0.0039843	0.016472	0.380234	765	4	-2.6356	0.41276	0.60327	0.996271	10902	1	-2.6356
STAM2	5	0.0039843	0.016472	0.380234	764	3	-1.8264	0.1112	0.26182	0.975526	4815	2	-1.8264
PSMD7	5	0.0039843	0.016472	0.380234	766	3	-1.4317	0.28336	0.48734	0.990545	8800	2	-1.4317
C3orf83	5	0.003989	0.016489	0.380234	768	5	-4.1778	0.99601	0.99598	1.0	17719	0	-4.1778
C12orf76	5	0.003989	0.016489	0.380234	769	5	-4.0142	0.99601	0.99598	1.0	17718	0	-4.0142
FAM133B	3	0.0039995	0.016534	0.380234	770	3	-3.1898	0.996	0.99596	1.0	17717	0	-3.1898
SDHC	9	0.0040104	0.016574	0.380234	771	5	-0.97829	0.20419	0.38853	0.983973	7111	4	-0.97829
RPL5	2	0.004021	0.016615	0.380234	772	2	-1.8765	0.99598	0.99594	1.0	17716	0	-1.8765
NOTCH2NL	5	0.0040411	0.016683	0.380234	773	4	-2.7441	0.8889	0.89729	1.0	15929	1	-2.7441
ENDOU	5	0.0041218	0.017014	0.380234	774	5	-4.1386	0.99588	0.99585	1.0	17715	0	-4.1386
DDX56	5	0.0041441	0.017101	0.380234	777	4	-0.16513	0.61481	0.75022	1.0	13342	1	-0.16513
PRPF40A	5	0.0041441	0.017101	0.380234	775	4	-2.7177	0.859	0.87802	1.0	15525	1	-2.7177
CTAGE1	5	0.0041441	0.017101	0.380234	776	4	-3.4992	0.6779	0.79858	1.0	14154	1	-3.4992
SLC25A40	5	0.0041522	0.017144	0.380234	779	5	-4.0357	0.99585	0.99582	1.0	17713	0	-4.0357
VDAC3	5	0.0041522	0.017144	0.380234	778	5	-3.4033	0.99585	0.99582	1.0	17714	0	-3.4033
CCNB3	9	0.0041637	0.017194	0.380234	780	8	-3.1509	0.97642	0.97646	1.0	17377	1	-3.1509
ZNF812	5	0.004202	0.017346	0.380234	784	4	-1.7242	0.28975	0.49497	0.990545	8955	1	-1.7242
NEK5	5	0.004202	0.017346	0.380234	783	4	-2.7954	0.28192	0.48562	0.990545	8770	1	-2.7954
PAK1IP1	5	0.004202	0.017346	0.380234	782	3	-0.31328	0.56845	0.71568	1.0	12779	2	-0.31328
PSMA4	5	0.004202	0.017346	0.380234	781	4	-2.0957	0.88724	0.89617	1.0	15903	1	-2.0957
GTF2H2	2	0.0042098	0.017382	0.380234	785	2	-1.8907	0.99579	0.99575	1.0	17712	0	-1.8907
SERTM1	5	0.0042557	0.017567	0.380234	786	5	-3.9249	0.99574	0.9957	1.0	17709	0	-3.9249
SCARB2	5	0.0042581	0.017576	0.380234	787	4	-2.8928	0.1169	0.26998	0.975526	4965	1	-2.8928
MTERFD1	5	0.0043105	0.017793	0.380234	788	5	-2.136	0.99569	0.99565	1.0	17707	0	-2.136
NPY1R	5	0.0043105	0.017793	0.380234	790	5	-3.111	0.99569	0.99565	1.0	17708	0	-3.111
ZNF585A	5	0.0043105	0.017793	0.380234	789	5	-2.9841	0.99569	0.99565	1.0	17706	0	-2.9841
MUL1	5	0.0043378	0.017898	0.380234	791	5	-4.1186	0.99566	0.99563	1.0	17704	0	-4.1186
ZNF512	5	0.0043378	0.017898	0.380234	792	5	-3.4992	0.99566	0.99563	1.0	17705	0	-3.4992
ZC3H13	5	0.0043463	0.017935	0.380234	800	2	7.9758	0.010232	0.039699	0.811909	880	3	7.9758
EIF2B3	5	0.0043463	0.017935	0.380234	799	3	-0.97829	0.017161	0.059872	0.865914	1245	2	-0.97829
PTPN11	5	0.0043463	0.017935	0.380234	804	2	-0.047422	0.040583	0.11861	0.939301	2270	2	-0.047422
GLYATL2	5	0.0043463	0.017935	0.380234	796	3	-1.5559	0.62523	0.75808	1.0	13473	2	-1.5559
RRP15	5	0.0043463	0.017935	0.380234	803	2	-0.21622	0.0061534	0.024832	0.725096	616	2	-0.21622
CRNKL1	5	0.0043463	0.017935	0.380234	797	3	-0.16513	0.00068883	0.0030955	0.346258	161	2	-0.16513
CKAP2	5	0.0043463	0.017935	0.380234	794	2	7.7985	0.01998	0.067313	0.888373	1361	3	7.7985
ATL2	5	0.0043463	0.017935	0.380234	801	2	1.5581	0.0020459	0.0088264	0.513602	308	3	1.5581
LRRC52	5	0.0043463	0.017935	0.380234	795	2	0.01921	0.11315	0.26467	0.975526	4863	2	0.01921
BCS1L	5	0.0043463	0.017935	0.380234	793	3	-1.2958	0.12921	0.28745	0.975526	5271	2	-1.2958
ATP6AP1L	5	0.0043463	0.017935	0.380234	798	2	1.258	0.12748	0.28502	0.975526	5231	3	1.258
TBL3	5	0.0043463	0.017935	0.380234	802	2	5.6455	0.0041481	0.017197	0.655727	471	3	5.6455
CEP44	5	0.0043463	0.017935	0.380234	805	2	8.7345	0.0029964	0.012628	0.584629	389	3	8.7345
C4orf51	5	0.0043779	0.018054	0.380234	809	4	-2.3224	0.94313	0.94396	1.0	16781	0	-2.3224
STK3	5	0.0043779	0.018054	0.380234	808	4	-2.287	0.44723	0.62787	1.0	11303	1	-2.287
VNN2	5	0.0043779	0.018054	0.380234	810	4	-1.8749	0.82776	0.86076	1.0	15215	1	-1.8749
PPP1R10	5	0.0043779	0.018054	0.380234	807	4	-1.6143	0.87583	0.88845	1.0	15733	1	-1.6143
IDH3A	5	0.0043779	0.018054	0.380234	806	4	-1.6143	0.91928	0.92107	1.0	16385	1	-1.6143
ATP5J	6	0.0043829	0.018073	0.380234	811	5	-2.8074	0.92982	0.93086	1.0	16559	1	-2.8074
SLC9B1	3	0.004404	0.018147	0.380234	812	3	-2.6635	0.9956	0.99557	1.0	17703	0	-2.6635
UBE2L3	6	0.0044083	0.018162	0.380234	813	3	2.7279	0.037473	0.11118	0.928687	2152	3	2.7279
NSRP1	5	0.0044111	0.018174	0.380234	815	4	-2.456	0.15456	0.32254	0.97708	5943	1	-2.456
KIN	5	0.0044111	0.018174	0.380234	819	3	-0.31328	0.31801	0.52843	0.990545	9584	2	-0.31328
POLD3	5	0.0044111	0.018174	0.380234	820	3	-0.78877	0.41276	0.60327	0.996271	10897	1	-0.78877
VEZF1	5	0.0044111	0.018174	0.380234	816	3	-2.2507	0.17485	0.35006	0.981302	6421	2	-2.2507
FDFT1	5	0.0044111	0.018174	0.380234	814	3	-1.4317	0.37171	0.57434	0.994377	10375	1	-1.4317
SPESP1	5	0.0044111	0.018174	0.380234	818	3	-1.8264	0.12524	0.28185	0.975526	5180	2	-1.8264
G3BP2	5	0.0044111	0.018174	0.380234	821	4	-2.7177	0.8714	0.88564	1.0	15678	1	-2.7177
POLE	5	0.0044111	0.018174	0.380234	817	4	-2.7441	0.51264	0.67487	1.0	12098	1	-2.7441
NDP	5	0.0044319	0.01826	0.380234	822	5	-4.4896	0.99557	0.99554	1.0	17702	0	-4.4896
EFCAB2	6	0.0044924	0.018493	0.380234	823	4	-3.2461	0.090663	0.22939	0.975526	4185	2	-3.2461
CCDC59	5	0.0044997	0.018526	0.380234	824	4	-2.2507	0.87969	0.89102	1.0	15788	1	-2.2507
BBS12	5	0.0044997	0.018526	0.380234	825	5	-3.7539	0.99242	0.99241	1.0	17652	0	-3.7539
C5orf22	5	0.0045083	0.018552	0.380234	827	5	-5.0765	0.99549	0.99547	1.0	17701	0	-5.0765
TMX3	5	0.0045083	0.018552	0.380234	826	5	-4.1386	0.99549	0.99547	1.0	17699	0	-4.1386
ZNF780A	8	0.0045142	0.018577	0.380234	829	5	-0.29811	0.83629	0.86519	1.0	15296	2	-0.29811
CSTF3	8	0.0045142	0.018577	0.380234	828	5	-0.16513	0.50296	0.66788	1.0	11977	3	-0.16513
CCDC90B	8	0.0045687	0.018788	0.380234	830	5	-2.0135	0.71112	0.81132	1.0	14385	2	-2.0135
ATG10	5	0.0046207	0.018994	0.380234	833	4	-2.7177	0.16664	0.33897	0.980447	6216	1	-2.7177
ZNF461	5	0.0046207	0.018994	0.380234	834	5	-2.6072	0.98842	0.98846	1.0	17561	0	-2.6072
RPAP3	5	0.0046207	0.018994	0.380234	831	4	-2.6356	0.45521	0.63366	1.0	11398	1	-2.6356
GON4L	5	0.0046207	0.018994	0.380234	832	4	-3.3866	0.84839	0.87183	1.0	15409	1	-3.3866
PAIP2	5	0.0046304	0.019031	0.380234	836	3	-0.78877	0.59933	0.73861	1.0	13152	2	-0.78877
KIAA1586	5	0.0046304	0.019031	0.380234	835	4	-2.7441	0.094009	0.2362	0.975526	4326	1	-2.7441
RPS2	3	0.0046609	0.019156	0.380234	837	2	-1.4952	0.73855	0.8215	1.0	14560	1	-1.4952
DNAJC2	5	0.0047385	0.01946	0.380234	840	4	-1.2228	0.028417	0.089029	0.918559	1744	1	-1.2228
DENND5B	5	0.0047385	0.01946	0.380234	838	4	-3.2276	0.94695	0.94764	1.0	16859	0	-3.2276
LIN7A	5	0.0047385	0.01946	0.380234	839	4	-3.3005	0.94808	0.94874	1.0	16878	0	-3.3005
DDX6	5	0.0047918	0.019661	0.380234	841	5	-4.1681	0.99521	0.99519	1.0	17698	0	-4.1681
PPT2	5	0.0048184	0.019758	0.380234	842	5	-3.2826	0.99518	0.99516	1.0	17697	0	-3.2826
AGR3	5	0.0048451	0.019864	0.380234	843	5	-3.3181	0.99515	0.99513	1.0	17695	0	-3.3181
HIST1H1C	5	0.0048451	0.019864	0.380234	844	5	-4.3421	0.99515	0.99513	1.0	17696	0	-4.3421
ZNF320	5	0.0048613	0.019922	0.380234	848	5	-3.0906	0.98172	0.98172	1.0	17466	0	-3.0906
PUF60	5	0.0048613	0.019922	0.380234	845	4	-0.16513	0.87572	0.88838	1.0	15730	1	-0.16513
BSPH1	5	0.0048613	0.019922	0.380234	847	4	-3.1705	0.95917	0.95961	1.0	17075	0	-3.1705
TMEM184C	5	0.0048613	0.019922	0.380234	846	4	-2.456	0.91563	0.91793	1.0	16319	1	-2.456
PTPLAD2	5	0.0048781	0.019984	0.380234	854	4	-2.8203	0.55284	0.70441	1.0	12578	1	-2.8203
NXT1	5	0.0048781	0.019984	0.380234	855	3	-1.5559	0.39842	0.5931	0.994437	10740	2	-1.5559
FAM184A	5	0.0048781	0.019984	0.380234	851	3	-1.9673	0.53429	0.69071	1.0	12347	2	-1.9673
MLEC	5	0.0048781	0.019984	0.380234	849	3	-2.3908	0.46571	0.6411	1.0	11535	2	-2.3908
ECD	5	0.0048781	0.019984	0.380234	852	3	-1.2228	0.47156	0.64529	1.0	11598	2	-1.2228
CCDC66	5	0.0048781	0.019984	0.380234	850	4	-1.6765	0.95984	0.96024	1.0	17086	0	-1.6765
SNRNP70	5	0.0048781	0.019984	0.380234	853	4	-1.9673	0.97419	0.97426	1.0	17325	0	-1.9673
ERLIN1	5	0.0048914	0.020038	0.380234	856	5	-4.3334	0.99511	0.99508	1.0	17694	0	-4.3334
ART4	5	0.0049236	0.020163	0.380234	914	3	-0.97829	0.71434	0.81249	1.0	14403	1	-0.97829
RFX4	5	0.0049236	0.020163	0.380234	951	2	-0.93765	0.55495	0.70596	1.0	12610	1	-0.93765
TARS	5	0.0049236	0.020163	0.380234	878	4	-0.16513	0.83001	0.86189	1.0	15240	1	-0.16513
PRKACA	5	0.0049236	0.020163	0.380234	875	3	-0.97829	0.28112	0.48463	0.990545	8758	2	-0.97829
TAS2R5	5	0.0049236	0.020163	0.380234	954	4	-1.8287	0.39352	0.58964	0.994377	10667	1	-1.8287
NKAIN2	5	0.0049236	0.020163	0.380234	860	2	-0.25198	0.5089	0.67214	1.0	12051	1	-0.25198
AGFG2	5	0.0049236	0.020163	0.380234	907	4	-1.0051	0.7921	0.84382	1.0	14909	1	-1.0051
GPALPP1	5	0.0049236	0.020163	0.380234	888	4	-3.7539	0.97682	0.97686	1.0	17385	0	-3.7539
TAS2R31	5	0.0049236	0.020163	0.380234	863	3	-0.97829	0.50901	0.67224	1.0	12052	2	-0.97829
ZNF362	5	0.0049236	0.020163	0.380234	901	4	-0.84575	0.7644	0.83178	1.0	14732	1	-0.84575
RPL18	5	0.0049236	0.020163	0.380234	906	2	2.8874	0.025667	0.081965	0.911821	1617	3	2.8874
ELAVL3	5	0.0049236	0.020163	0.380234	896	5	-1.1486	0.9837	0.98369	1.0	17494	0	-1.1486
URB1	5	0.0049236	0.020163	0.380234	921	4	-3.618	0.074125	0.19457	0.973858	3595	1	-3.618
NEK3	5	0.0049236	0.020163	0.380234	955	4	-3.452	0.20636	0.39136	0.984004	7155	1	-3.452
U2AF1	5	0.0049236	0.020163	0.380234	905	3	-0.16513	0.16803	0.34088	0.980447	6253	2	-0.16513
STX7	5	0.0049236	0.020163	0.380234	915	2	2.5035	0.18874	0.36862	0.983294	6738	3	2.5035
RBBP4	5	0.0049236	0.020163	0.380234	862	3	-0.16513	0.57271	0.71881	1.0	12829	2	-0.16513
KLHDC2	5	0.0049236	0.020163	0.380234	884	2	0.01921	0.77914	0.83806	1.0	14819	1	0.01921
MPZL3	5	0.0049236	0.020163	0.380234	894	2	-0.1033	0.53829	0.69361	1.0	12391	2	-0.1033
ALG5	5	0.0049236	0.020163	0.380234	933	4	-3.111	0.34724	0.55729	0.994377	10085	1	-3.111
NRF1	5	0.0049236	0.020163	0.380234	895	1	3.6898	0.010183	0.039528	0.809848	879	4	3.6898
NOC4L	5	0.0049236	0.020163	0.380234	910	1	2.0788	0.1172	0.2704	0.975526	4973	3	2.0788
CD48	5	0.0049236	0.020163	0.380234	931	3	-0.69803	0.0038251	0.015925	0.641582	447	1	-0.69803
RAB28	5	0.0049236	0.020163	0.380234	880	3	-0.97829	0.88366	0.89372	1.0	15839	1	-0.97829
INIP	5	0.0049236	0.020163	0.380234	950	3	-0.97829	0.90894	0.91238	1.0	16212	1	-0.97829
TRIM23	5	0.0049236	0.020163	0.380234	929	4	-1.5757	0.14347	0.30721	0.975526	5656	1	-1.5757
ESCO1	5	0.0049236	0.020163	0.380234	871	4	-2.8449	0.44516	0.62636	1.0	11268	1	-2.8449
PMF1	5	0.0049236	0.020163	0.380234	916	2	4.2133	0.013034	0.048643	0.84089	1038	3	4.2133
IL5	5	0.0049236	0.020163	0.380234	932	1	0.44313	0.25472	0.45224	0.990545	8183	3	0.44313
EIF1	5	0.0049236	0.020163	0.380234	898	3	-0.97829	0.0035825	0.014944	0.639657	420	2	-0.97829
LYN	5	0.0049236	0.020163	0.380234	879	4	-2.0316	0.89759	0.9036	1.0	16058	1	-2.0316
IPO7	5	0.0049236	0.020163	0.380234	917	3	-0.97829	0.51585	0.67719	1.0	12135	2	-0.97829
SSBP1	5	0.0049236	0.020163	0.380234	887	4	-2.7699	0.95371	0.95422	1.0	16980	0	-2.7699
STRAP	5	0.0049236	0.020163	0.380234	861	1	9.0831	0.0011063	0.0048988	0.418634	210	3	9.0831
ZNF189	5	0.0049236	0.020163	0.380234	920	3	-0.97829	0.91585	0.91813	1.0	16322	1	-0.97829
CAPRIN2	5	0.0049236	0.020163	0.380234	882	1	7.1172	0.029228	0.091029	0.919397	1776	4	7.1172
RPP30	5	0.0049236	0.020163	0.380234	925	3	-0.97829	0.010959	0.042325	0.813458	937	2	-0.97829
TPPP3	5	0.0049236	0.020163	0.380234	937	2	-0.97829	0.66184	0.78611	1.0	13940	2	-0.97829
MED30	5	0.0049236	0.020163	0.380234	941	2	-0.55322	0.41276	0.60327	0.996271	10900	2	-0.55322
ARL3	5	0.0049236	0.020163	0.380234	900	3	-0.97829	0.0018023	0.0078242	0.485883	290	2	-0.97829
SFXN4	5	0.0049236	0.020163	0.380234	897	4	-2.6072	0.6465	0.77429	1.0	13734	1	-2.6072
RWDD2A	5	0.0049236	0.020163	0.380234	873	3	-0.97829	0.22451	0.41441	0.990545	7525	1	-0.97829
CCT3	5	0.0049236	0.020163	0.380234	892	3	-0.97829	0.47924	0.65071	1.0	11692	2	-0.97829
TICRR	5	0.0049236	0.020163	0.380234	952	3	-0.16513	0.13869	0.30064	0.975526	5528	1	-0.16513
GFM1	5	0.0049236	0.020163	0.380234	885	2	0.97517	0.011768	0.045164	0.83181	977	3	0.97517
SNX9	5	0.0049236	0.020163	0.380234	943	4	-3.7277	0.37976	0.57997	0.994377	10472	1	-3.7277
TAAR1	5	0.0049236	0.020163	0.380234	883	4	-2.1753	0.97637	0.97642	1.0	17376	0	-2.1753
BATF	5	0.0049236	0.020163	0.380234	891	2	-0.092777	0.79672	0.84588	1.0	14946	1	-0.092777
PDHX	5	0.0049236	0.020163	0.380234	918	1	1.0186	0.24328	0.43805	0.990545	7932	3	1.0186
PARPBP	5	0.0049236	0.020163	0.380234	928	3	-0.97829	0.091459	0.23099	0.975526	4230	2	-0.97829
LRRC39	5	0.0049236	0.020163	0.380234	908	4	-2.9392	0.36538	0.56996	0.994377	10297	1	-2.9392
LRRC34	5	0.0049236	0.020163	0.380234	940	4	-1.4115	0.82271	0.85822	1.0	15174	1	-1.4115
PTDSS1	5	0.0049236	0.020163	0.380234	938	4	-0.97829	0.9111	0.9142	1.0	16251	1	-0.97829
ZCCHC13	5	0.0049236	0.020163	0.380234	881	4	-3.7923	0.94479	0.94555	1.0	16815	0	-3.7923
DLG1	5	0.0049236	0.020163	0.380234	902	4	-1.9219	0.93194	0.93297	1.0	16593	0	-1.9219
ZCRB1	5	0.0049236	0.020163	0.380234	934	3	-0.16513	0.048184	0.13657	0.947568	2584	1	-0.16513
ZNF143	5	0.0049236	0.020163	0.380234	859	4	-0.97829	0.22833	0.41925	0.990545	7608	1	-0.97829
SLC35A3	5	0.0049236	0.020163	0.380234	864	4	-0.16513	0.91418	0.91675	1.0	16296	1	-0.16513
RPF2	5	0.0049236	0.020163	0.380234	893	3	-0.16513	0.00157	0.006872	0.461781	268	2	-0.16513
CTCF	5	0.0049236	0.020163	0.380234	919	2	3.8079	0.09478	0.23779	0.975526	4365	3	3.8079
ZC2HC1C	5	0.0049236	0.020163	0.380234	944	3	-0.97829	0.089519	0.22703	0.975526	4144	2	-0.97829
RP2	5	0.0049236	0.020163	0.380234	899	1	7.5339	0.024091	0.077969	0.910777	1537	4	7.5339
RPS21	5	0.0049236	0.020163	0.380234	935	3	-0.16513	0.054051	0.15008	0.951155	2840	2	-0.16513
ZNF407	5	0.0049236	0.020163	0.380234	904	4	-2.3224	0.84346	0.8691	1.0	15357	1	-2.3224
TMBIM4	5	0.0049236	0.020163	0.380234	911	3	-0.97829	0.82226	0.85801	1.0	15166	1	-0.97829
DRD5	5	0.0049236	0.020163	0.380234	874	3	-0.97829	0.80912	0.85163	1.0	15058	1	-0.97829
RANBP3L	5	0.0049236	0.020163	0.380234	939	2	0.01921	0.51689	0.67798	1.0	12144	2	0.01921
UROD	5	0.0049236	0.020163	0.380234	912	3	-0.97829	0.043725	0.12613	0.943076	2407	2	-0.97829
TAF1D	5	0.0049236	0.020163	0.380234	945	4	-0.97829	0.082645	0.21265	0.97526	3920	1	-0.97829
TAF1L	5	0.0049236	0.020163	0.380234	948	4	-0.97829	0.94664	0.94732	1.0	16855	0	-0.97829
SPIN3	5	0.0049236	0.020163	0.380234	865	3	-0.97829	0.49019	0.6586	1.0	11825	2	-0.97829
PCBD2	5	0.0049236	0.020163	0.380234	949	4	-4.1386	0.96709	0.96737	1.0	17213	0	-4.1386
CD3D	5	0.0049236	0.020163	0.380234	876	4	-3.1509	0.88703	0.89603	1.0	15895	1	-3.1509
ACADL	5	0.0049236	0.020163	0.380234	947	2	6.2858	0.091046	0.23017	0.975526	4200	3	6.2858
USP45	5	0.0049236	0.020163	0.380234	942	4	-3.3866	0.97794	0.97799	1.0	17405	0	-3.3866
TRIM33	5	0.0049236	0.020163	0.380234	953	2	-0.9012	0.54196	0.69637	1.0	12438	2	-0.9012
WDR41	5	0.0049236	0.020163	0.380234	913	4	-2.6909	0.2309	0.42243	0.990545	7664	1	-2.6909
MCTS1	5	0.0049236	0.020163	0.380234	922	4	-0.97829	0.88005	0.89124	1.0	15793	1	-0.97829
AMOTL1	5	0.0049236	0.020163	0.380234	872	1	1.1368	0.23304	0.42516	0.990545	7709	3	1.1368
DNAJC11	5	0.0049236	0.020163	0.380234	903	3	-0.97829	0.83757	0.8659	1.0	15305	1	-0.97829
WAC	5	0.0049236	0.020163	0.380234	877	3	-0.97829	0.037005	0.11002	0.928687	2131	2	-0.97829
DHX38	5	0.0049236	0.020163	0.380234	857	2	0.26994	0.12678	0.28402	0.975526	5215	3	0.26994
TANGO6	5	0.0049236	0.020163	0.380234	936	3	-0.97829	0.0623	0.16869	0.965165	3145	2	-0.97829
AQP4	5	0.0049236	0.020163	0.380234	869	4	-1.2791	0.94401	0.9448	1.0	16797	0	-1.2791
BCCIP	5	0.0049236	0.020163	0.380234	926	3	-0.97829	0.25588	0.45366	0.990545	8206	2	-0.97829
SEPT10	5	0.0049236	0.020163	0.380234	886	5	-2.6072	0.98557	0.98554	1.0	17522	0	-2.6072
XRN2	5	0.0049236	0.020163	0.380234	909	3	-0.16513	0.05194	0.14529	0.950051	2754	2	-0.16513
TDO2	5	0.0049236	0.020163	0.380234	867	3	-0.97829	0.54261	0.69687	1.0	12442	1	-0.97829
GABARAP	5	0.0049236	0.020163	0.380234	868	4	-1.386	0.91633	0.91853	1.0	16337	1	-1.386
PLCL2	5	0.0049236	0.020163	0.380234	870	3	-0.97829	0.60075	0.73969	1.0	13168	2	-0.97829
TUBGCP4	5	0.0049236	0.020163	0.380234	924	2	-0.44352	0.49997	0.6657	1.0	11944	2	-0.44352
RABGGTA	5	0.0049236	0.020163	0.380234	930	1	1.7397	0.069182	0.18394	0.968413	3417	4	1.7397
OXSR1	5	0.0049236	0.020163	0.380234	946	3	-0.97829	0.75502	0.82797	1.0	14669	1	-0.97829
RNF39	5	0.0049236	0.020163	0.380234	866	2	0.20368	0.18248	0.36037	0.983294	6590	2	0.20368
RBFOX3	5	0.0049236	0.020163	0.380234	927	3	-0.97829	0.57813	0.72278	1.0	12887	1	-0.97829
STAT1	5	0.0049236	0.020163	0.380234	858	2	-0.55908	0.20673	0.39182	0.984004	7165	2	-0.55908
PBDC1	5	0.0049236	0.020163	0.380234	890	4	-0.97829	0.89836	0.90414	1.0	16067	1	-0.97829
ALDOA	5	0.0049236	0.020163	0.380234	923	2	-0.67187	0.090937	0.22993	0.975526	4195	2	-0.67187
CSNK2A1	5	0.0049236	0.020163	0.380234	889	4	-0.97829	0.56208	0.71112	1.0	12693	1	-0.97829
ANAPC1	4	0.004947	0.020263	0.381711	956	3	-0.99578	0.56887	0.71597	1.0	12785	1	-0.99578
CEP57L1	5	0.0049673	0.020335	0.382389	957	5	-4.1085	0.99503	0.995	1.0	17693	0	-4.1085
ANKRD7	5	0.0049886	0.020417	0.382389	958	4	-2.0957	0.55347	0.70488	1.0	12590	1	-2.0957
HNRNPK	5	0.0049886	0.020417	0.382389	961	4	-0.16513	0.027824	0.087565	0.917602	1715	1	-0.16513
IFI44	5	0.0049886	0.020417	0.382389	959	4	-2.0114	0.79505	0.84512	1.0	14935	1	-2.0114
CD2	5	0.0049886	0.020417	0.382389	960	4	-1.4317	0.17924	0.35596	0.981988	6522	1	-1.4317
DCTD	5	0.0049958	0.020448	0.382389	963	5	-4.679	0.995	0.99497	1.0	17692	0	-4.679
PSTPIP1	5	0.0049958	0.020448	0.382389	962	5	-4.3677	0.995	0.99497	1.0	17691	0	-4.3677
PSMB2	5	0.0050517	0.02066	0.382389	964	4	-1.6143	0.36966	0.57292	0.994377	10347	1	-1.6143
CORO6	5	0.0050517	0.02066	0.382389	970	3	-1.4952	0.48388	0.65407	1.0	11746	1	-1.4952
KIF25	5	0.0050517	0.02066	0.382389	971	4	-0.88727	0.73661	0.82077	1.0	14546	1	-0.88727
TUBA1A	5	0.0050517	0.02066	0.382389	972	3	-0.97974	0.93176	0.93278	1.0	16590	0	-0.97974
NCOA4	5	0.0050517	0.02066	0.382389	967	3	-1.1458	0.14585	0.3104	0.975526	5715	2	-1.1458
MRPL10	5	0.0050517	0.02066	0.382389	965	3	-1.5559	0.57478	0.72035	1.0	12845	2	-1.5559
PYROXD1	5	0.0050517	0.02066	0.382389	966	2	1.4856	0.048025	0.13621	0.947568	2577	3	1.4856
BUB1	5	0.0050517	0.02066	0.382389	969	3	-0.57053	0.17035	0.34403	0.980661	6316	2	-0.57053
QARS	5	0.0050517	0.02066	0.382389	973	2	8.3265	0.0049248	0.020171	0.681101	533	3	8.3265
CDR1	5	0.0050517	0.02066	0.382389	968	3	-0.88664	0.56769	0.71514	1.0	12769	2	-0.88664
PARL	5	0.0050698	0.020725	0.383206	974	5	-1.7242	0.99493	0.99489	1.0	17689	0	-1.7242
CYP2C9	5	0.0050883	0.020812	0.384407	975	5	-3.5892	0.99491	0.99487	1.0	17688	0	-3.5892
QRSL1	5	0.0051184	0.020922	0.385203	978	4	-2.3908	0.8705	0.88508	1.0	15666	1	-2.3908
ARL15	5	0.0051184	0.020922	0.385203	976	4	-2.7699	0.73088	0.81863	1.0	14505	1	-2.7699
CXorf61	5	0.0051184	0.020922	0.385203	977	4	-1.5559	0.55301	0.70455	1.0	12582	1	-1.5559
TAGAP	12	0.0051232	0.02094	0.385203	979	9	-3.1519	0.77432	0.83598	1.0	14795	2	-3.1519
SLC30A7	5	0.0051531	0.021055	0.38543	980	5	-3.5449	0.99485	0.9948	1.0	17686	0	-3.5449
GBE1	5	0.0051613	0.021081	0.38543	982	4	-2.6072	0.21207	0.39862	0.986618	7268	1	-2.6072
POLD1	5	0.0051613	0.021081	0.38543	985	3	-0.44763	0.39768	0.59257	0.994377	10731	2	-0.44763
C1orf27	5	0.0051613	0.021081	0.38543	981	4	-1.9219	0.83076	0.86228	1.0	15245	1	-1.9219
ZNF681	5	0.0051613	0.021081	0.38543	984	3	-0.78877	0.14818	0.31372	0.975526	5779	2	-0.78877
MGAT4A	5	0.0051613	0.021081	0.38543	983	4	-2.136	0.83568	0.86488	1.0	15292	1	-2.136
GCNT3	5	0.0051805	0.021164	0.385763	986	5	-4.6858	0.99482	0.99478	1.0	17684	0	-4.6858
KRT39	5	0.0051805	0.021164	0.385763	988	5	-3.6739	0.99482	0.99478	1.0	17683	0	-3.6739
MS4A1	5	0.0051805	0.021164	0.385763	987	5	-4.6162	0.99482	0.99478	1.0	17685	0	-4.6162
C16orf92	5	0.0052092	0.021265	0.387225	989	5	-3.9133	0.99479	0.99475	1.0	17682	0	-3.9133
SLC25A26	5	0.0052618	0.021461	0.390394	990	4	-3.006	0.83389	0.86396	1.0	15276	1	-3.006
RBBP5	5	0.0052782	0.021524	0.391149	991	5	-1.6703	0.99472	0.99469	1.0	17681	0	-1.6703
ADAT2	5	0.0053689	0.021858	0.396509	992	5	-3.6462	0.99463	0.99459	1.0	17680	0	-3.6462
MARVELD2	5	0.0054147	0.022017	0.396509	997	4	-3.4197	0.91182	0.91481	1.0	16264	1	-3.4197
C3orf17	5	0.0054147	0.022017	0.396509	994	4	-1.0645	0.90472	0.90906	1.0	16150	1	-1.0645
KCMF1	5	0.0054147	0.022017	0.396509	995	4	-3.0489	0.13442	0.29469	0.975526	5419	1	-3.0489
GTF2E2	5	0.0054147	0.022017	0.396509	996	4	-0.16513	0.82776	0.86076	1.0	15216	1	-0.16513
IQCB1	5	0.0054147	0.022017	0.396509	993	4	-2.2135	0.91097	0.91409	1.0	16248	1	-2.2135
CHMP6	5	0.0054204	0.022043	0.396509	1000	3	-0.88664	0.027878	0.087695	0.917602	1719	1	-0.88664
EGF	5	0.0054204	0.022043	0.396509	1001	3	-2.2507	0.33917	0.5515	0.992273	10009	1	-2.2507
GPM6A	5	0.0054204	0.022043	0.396509	999	4	-2.7441	0.67043	0.79278	1.0	14044	1	-2.7441
FAM103A1	5	0.0054204	0.022043	0.396509	998	3	-2.1753	0.88119	0.892	1.0	15806	1	-2.1753
C1D	3	0.0054248	0.022061	0.396509	1002	2	-2.0114	0.73276	0.81932	1.0	14524	1	-2.0114
NR5A2	5	0.0054574	0.022186	0.398354	1003	5	-4.9349	0.99454	0.99451	1.0	17679	0	-4.9349
SH3YL1	5	0.0054835	0.022287	0.399772	1004	5	-4.9061	0.99452	0.99449	1.0	17678	0	-4.9061
RDX	19	0.0055351	0.022497	0.402992	1005	11	-0.31328	0.069158	0.18388	0.968413	3415	8	-0.31328
MYL12A	5	0.0055519	0.02255	0.402992	1006	5	-4.1386	0.99445	0.99442	1.0	17677	0	-4.1386
FCER1G	5	0.0055579	0.022579	0.402992	1008	4	-2.136	0.85249	0.8742	1.0	15454	1	-2.136
ANO10	5	0.0055579	0.022579	0.402992	1007	5	-3.8297	0.9912	0.99117	1.0	17622	0	-3.8297
BCAS2	5	0.0055579	0.022579	0.402992	1009	4	-2.4237	0.73762	0.82114	1.0	14553	1	-2.4237
CXorf65	5	0.0055783	0.022659	0.404024	1010	5	-4.7327	0.99442	0.99439	1.0	17676	0	-4.7327
FAM122C	11	0.0056559	0.022945	0.408727	1011	8	-2.0641	0.55758	0.70788	1.0	12639	3	-2.0641
MAPKAP1	13	0.0056971	0.02309	0.410458	1012	9	-0.81261	0.87521	0.88805	1.0	15723	3	-0.81261
ZKSCAN3	5	0.005723	0.023196	0.410458	1013	5	-3.5449	0.99428	0.99424	1.0	17675	0	-3.5449
EMB	5	0.0057244	0.023202	0.410458	1014	4	-1.6703	0.9094	0.91276	1.0	16217	1	-1.6703
CLSPN	5	0.0057244	0.023202	0.410458	1018	3	-1.5559	0.07573	0.19794	0.973858	3648	1	-1.5559
PDSS2	5	0.0057244	0.023202	0.410458	1017	3	-1.3654	0.91663	0.91879	1.0	16340	1	-1.3654
CLOCK	5	0.0057244	0.023202	0.410458	1016	2	-0.5159	0.6076	0.74486	1.0	13260	2	-0.5159
PSMD1	5	0.0057244	0.023202	0.410458	1015	4	-1.6703	0.85828	0.87757	1.0	15517	1	-1.6703
ZNF26	5	0.0057946	0.023478	0.414517	1019	4	-2.5184	0.97083	0.97099	1.0	17271	0	-2.5184
PKM	5	0.0057946	0.023478	0.414517	1020	4	-0.44763	0.94352	0.94433	1.0	16787	0	-0.44763
TRAIP	5	0.0058099	0.023531	0.415061	1021	5	-3.1509	0.99419	0.99416	1.0	17673	0	-3.1509
SUV39H2	9	0.005842	0.023656	0.416844	1022	5	-0.53924	0.84025	0.86737	1.0	15332	2	-0.53924
VAMP4	6	0.0058669	0.023736	0.41785	1023	4	-1.4373	0.87106	0.88541	1.0	15672	1	-1.4373
DTYMK	5	0.0059301	0.023973	0.420787	1026	4	-1.6143	0.41276	0.60327	0.996271	10898	1	-1.6143
SMEK1	5	0.0059301	0.023973	0.420787	1025	4	-3.4033	0.66108	0.78553	1.0	13924	1	-3.4033
ZNF669	5	0.0059301	0.023973	0.420787	1024	4	-2.136	0.90234	0.90718	1.0	16117	1	-2.136
RAD51C	6	0.0060056	0.024247	0.425188	1027	3	-1.1067	0.63622	0.76641	1.0	13613	2	-1.1067
HIST1H2BJ	4	0.0060359	0.024376	0.427038	1028	3	-1.5854	0.80214	0.84835	1.0	14995	1	-1.5854
BMP5	5	0.0060659	0.024492	0.427822	1030	4	-0.16513	0.91097	0.91409	1.0	16249	1	-0.16513
IDE	5	0.0060659	0.024492	0.427822	1031	4	-3.4033	0.80099	0.84781	1.0	14983	1	-3.4033
MIA2	5	0.0060659	0.024492	0.427822	1029	4	-2.5486	0.87583	0.88845	1.0	15734	1	-2.5486
CMC2	3	0.0060802	0.024544	0.428309	1032	3	-2.7699	0.99392	0.99389	1.0	17672	0	-2.7699
HSPD1	3	0.0060907	0.02458	0.428517	1033	2	-0.31328	0.215	0.40238	0.987231	7338	1	-0.31328
ARHGEF5	5	0.0061115	0.024654	0.429386	1034	5	-4.528	0.99389	0.99386	1.0	17671	0	-4.528
PAOX	5	0.0061898	0.024962	0.43427	1035	5	-4.6375	0.99381	0.99378	1.0	17669	0	-4.6375
ZMYND11	5	0.0062073	0.02503	0.43427	1038	4	-3.0699	0.90506	0.90933	1.0	16154	1	-3.0699
WAPAL	5	0.0062073	0.02503	0.43427	1036	4	-3.7539	0.89375	0.90079	1.0	15994	1	-3.7539
TCEAL8	5	0.0062073	0.02503	0.43427	1037	4	-1.1458	0.89328	0.90048	1.0	15987	1	-1.1458
ZNF254	10	0.0062318	0.025124	0.435477	1039	8	-3.1286	0.98163	0.98162	1.0	17463	1	-3.1286
ANGPT1	5	0.0063192	0.025469	0.440372	1041	5	-4.2623	0.99368	0.99365	1.0	17667	0	-4.2623
DPY19L1	5	0.0063192	0.025469	0.440372	1040	5	-5.1473	0.99368	0.99365	1.0	17668	0	-5.1473
ZNF436	5	0.0063517	0.025578	0.440372	1044	4	-3.3356	0.86042	0.87889	1.0	15545	1	-3.3356
MFAP1	5	0.0063517	0.025578	0.440372	1045	4	-3.111	0.048873	0.13828	0.947933	2626	1	-3.111
TCEB2	5	0.0063517	0.025578	0.440372	1042	4	-3.452	0.45693	0.63486	1.0	11416	1	-3.452
MTF2	5	0.0063517	0.025578	0.440372	1043	4	-2.7699	0.35876	0.56534	0.994377	10218	1	-2.7699
SLC6A4	5	0.0063517	0.025578	0.440372	1046	4	-3.4197	0.71288	0.81197	1.0	14398	1	-3.4197
CTSK	5	0.0063918	0.025727	0.440411	1049	3	-1.6143	0.35135	0.56017	0.994377	10131	1	-1.6143
KIAA1109	5	0.0063918	0.025727	0.440411	1047	4	-1.6143	0.90964	0.91296	1.0	16222	1	-1.6143
SF3A1	5	0.0063918	0.025727	0.440411	1052	3	-0.16513	0.51372	0.67565	1.0	12115	2	-0.16513
ZNF259	5	0.0063918	0.025727	0.440411	1048	3	-1.0645	0.026635	0.084495	0.913372	1666	2	-1.0645
NDUFAB1	5	0.0063918	0.025727	0.440411	1050	3	-0.16513	0.023181	0.075582	0.910777	1493	2	-0.16513
GPR171	5	0.0063918	0.025727	0.440411	1051	4	-1.7242	0.22104	0.41003	0.990113	7458	1	-1.7242
LYRM7	3	0.0064243	0.025846	0.442033	1053	2	-1.4952	0.75895	0.82955	1.0	14697	1	-1.4952
CRISP1	6	0.0064438	0.025919	0.442863	1054	5	-3.4603	0.98052	0.98052	1.0	17449	0	-3.4603
ATP5J2	7	0.006476	0.026047	0.444017	1055	4	-0.78877	0.0028396	0.012012	0.57084	377	3	-0.78877
HENMT1	5	0.006491	0.026097	0.444017	1056	4	-1.0645	0.43668	0.62029	0.999181	11180	1	-1.0645
PPP3CC	5	0.006629	0.026605	0.444017	1059	4	-3.2645	0.73353	0.8196	1.0	14528	1	-3.2645
PFDN4	5	0.006629	0.026605	0.444017	1057	4	-0.16513	0.85629	0.87639	1.0	15497	1	-0.16513
NXF1	5	0.006629	0.026605	0.444017	1058	4	-0.31328	0.31744	0.52777	0.990545	9574	1	-0.31328
RHOT1	5	0.006629	0.026605	0.444017	1060	4	-3.0699	0.91585	0.91813	1.0	16326	1	-3.0699
USP44	5	0.0066987	0.026881	0.444017	1061	5	-4.5654	0.9933	0.99328	1.0	17666	0	-4.5654
C7	5	0.0067223	0.026969	0.444017	1062	5	-4.0463	0.99328	0.99327	1.0	17665	0	-4.0463
CKS2	4	0.0067379	0.027032	0.444017	1063	4	-4.3143	0.99326	0.99325	1.0	17664	0	-4.3143
RTN4IP1	5	0.0067613	0.027138	0.444017	1065	4	-2.0957	0.070387	0.18661	0.969607	3466	1	-2.0957
RPP14	5	0.0067613	0.027138	0.444017	1064	4	-1.7242	0.83401	0.86403	1.0	15277	1	-1.7242
ACAT2	5	0.0067638	0.027143	0.444017	1066	5	-3.5298	0.99324	0.99323	1.0	17663	0	-3.5298
HMGN4	4	0.0068055	0.027311	0.444017	1067	4	-3.7768	0.99319	0.99318	1.0	17662	0	-3.7768
BOLA3	6	0.0068231	0.027369	0.444017	1068	5	-3.0927	0.6401	0.76937	1.0	13662	1	-3.0927
FNDC5	7	0.0068863	0.027593	0.444017	1070	3	-0.97829	0.87893	0.89052	1.0	15777	1	-0.97829
IFT20	7	0.0068863	0.027593	0.444017	1069	4	-0.16513	0.022128	0.07287	0.90177	1453	1	-0.16513
MINPP1	10	0.0068894	0.027605	0.444017	1071	8	-3.1223	0.69051	0.80416	1.0	14260	1	-3.1223
NANP	5	0.0069034	0.027668	0.444017	1073	4	-2.7699	0.97611	0.97618	1.0	17366	0	-2.7699
SLC9A7	5	0.0069034	0.027668	0.444017	1072	4	-3.8419	0.84383	0.8693	1.0	15360	1	-3.8419
MRPL14	5	0.0069034	0.027668	0.444017	1075	4	-3.6322	0.81814	0.85597	1.0	15133	1	-3.6322
CCDC181	5	0.0069034	0.027668	0.444017	1074	4	-2.136	0.89208	0.89961	1.0	15971	1	-2.136
C15orf32	5	0.0069356	0.027765	0.444017	1076	5	-4.505	0.99306	0.99305	1.0	17661	0	-4.505
ANKS1B	16	0.0069441	0.027793	0.444017	1077	11	-3.253	0.38353	0.58262	0.994377	10530	4	-3.253
CRYZ	9	0.0069467	0.027801	0.444017	1078	8	-3.6462	0.41189	0.60265	0.996271	10879	1	-3.6462
PLEC	5	0.0069667	0.02788	0.444017	1079	5	-2.6072	0.99303	0.99303	1.0	17660	0	-2.6072
RPL7	2	0.0070143	0.028051	0.444017	1080	2	-1.8228	0.99299	0.99298	1.0	17659	0	-1.8228
TFEC	5	0.0070498	0.028184	0.444017	1083	4	-3.9363	0.91975	0.92149	1.0	16389	1	-3.9363
TBC1D19	5	0.0070498	0.028184	0.444017	1081	4	-3.3005	0.86051	0.87895	1.0	15546	1	-3.3005
KDM5B	5	0.0070498	0.028184	0.444017	1082	4	-2.6909	0.90443	0.90882	1.0	16145	1	-2.6909
ZNF471	5	0.0071574	0.028611	0.444017	1084	5	-3.2826	0.99284	0.99284	1.0	17658	0	-3.2826
ZNF90	5	0.0071836	0.028718	0.444017	1089	4	-2.6356	0.25775	0.45602	0.990545	8257	1	-2.6356
SNRPB2	5	0.0071836	0.028718	0.444017	1088	4	-2.4875	0.68336	0.80178	1.0	14215	1	-2.4875
MAPK10	5	0.0071836	0.028718	0.444017	1086	4	-3.436	0.85983	0.87853	1.0	15536	1	-3.436
DCUN1D4	5	0.0071836	0.028718	0.444017	1087	4	-3.3698	0.94313	0.94396	1.0	16778	0	-3.3698
C6orf57	5	0.0071836	0.028718	0.444017	1085	4	-2.0957	0.36246	0.56799	0.994377	10261	1	-2.0957
TMEM225	5	0.0071836	0.028718	0.444017	1090	4	-2.5486	0.43211	0.61705	0.998253	11131	1	-2.5486
ZNF410	5	0.0071925	0.028751	0.444017	1091	5	-4.6722	0.99281	0.9928	1.0	17657	0	-4.6722
PRDM7	5	0.0071925	0.028751	0.444017	1092	5	-5.2428	0.99281	0.9928	1.0	17656	0	-5.2428
CCNA2	5	0.0072138	0.028827	0.444017	1098	3	-1.6703	0.11959	0.27381	0.975526	5040	2	-1.6703
CPO	5	0.0072138	0.028827	0.444017	1102	2	-0.59041	0.24507	0.44029	0.990545	7969	2	-0.59041
CLK4	5	0.0072138	0.028827	0.444017	1099	3	-0.78877	0.65613	0.78179	1.0	13870	1	-0.78877
TAF1	5	0.0072138	0.028827	0.444017	1107	3	-1.7762	0.018806	0.064235	0.880404	1313	2	-1.7762
BBS5	5	0.0072138	0.028827	0.444017	1105	3	-1.2228	0.17793	0.3542	0.981988	6492	2	-1.2228
RD3L	5	0.0072138	0.028827	0.444017	1096	3	-1.2228	0.5334	0.69005	1.0	12332	2	-1.2228
RRP1	5	0.0072138	0.028827	0.444017	1106	2	2.7081	0.14432	0.30834	0.975526	5677	3	2.7081
SEPW1	5	0.0072138	0.028827	0.444017	1094	3	-1.7242	0.61524	0.75055	1.0	13350	1	-1.7242
NOP14	5	0.0072138	0.028827	0.444017	1101	4	-1.7762	0.70917	0.8106	1.0	14374	1	-1.7762
PTBP1	5	0.0072138	0.028827	0.444017	1093	3	-1.5559	0.13329	0.29314	0.975526	5389	2	-1.5559
DDX10	5	0.0072138	0.028827	0.444017	1097	2	3.4002	0.084351	0.21621	0.975526	3977	3	3.4002
CYP39A1	5	0.0072138	0.028827	0.444017	1095	3	-1.4952	0.037154	0.11039	0.928687	2138	2	-1.4952
IFT74	5	0.0072138	0.028827	0.444017	1100	3	-1.4952	0.94622	0.94692	1.0	16844	0	-1.4952
XKR9	5	0.0072138	0.028827	0.444017	1103	4	-1.7762	0.89726	0.90335	1.0	16051	1	-1.7762
P2RY10	5	0.0072138	0.028827	0.444017	1104	2	2.6159	0.07428	0.19488	0.973858	3600	3	2.6159
EIF5A	5	0.0072138	0.028827	0.444017	1108	2	3.314	0.013266	0.049288	0.84089	1055	3	3.314
SLTM	5	0.0073366	0.029281	0.444017	1110	4	-3.006	0.10142	0.24775	0.975526	4549	1	-3.006
CNGA1	5	0.0073366	0.029281	0.444017	1109	4	-3.4033	0.39406	0.59003	0.994377	10681	1	-3.4033
PDIA6	5	0.0073442	0.029313	0.444017	1111	5	-3.878	0.99266	0.99264	1.0	17655	0	-3.878
MDM1	7	0.0073513	0.02934	0.444017	1112	5	-1.1179	0.66146	0.78581	1.0	13933	1	-1.1179
SLC17A8	5	0.0073664	0.029394	0.444017	1113	5	-4.1085	0.99263	0.99262	1.0	17654	0	-4.1085
ZNF721	5	0.0074837	0.029825	0.444017	1114	5	-3.0906	0.99252	0.99251	1.0	17653	0	-3.0906
SEL1L	5	0.007498	0.029882	0.444017	1117	5	-2.0114	0.98786	0.98789	1.0	17555	0	-2.0114
RFC3	5	0.007498	0.029882	0.444017	1115	4	-0.16513	0.49352	0.66106	1.0	11865	1	-0.16513
HNRNPU	5	0.007498	0.029882	0.444017	1116	4	-1.1458	0.10697	0.25578	0.975526	4691	1	-1.1458
HNRNPC	5	0.007498	0.029882	0.444017	1118	4	-1.3654	0.92129	0.92285	1.0	16410	1	-1.3654
SLC30A5	9	0.0075033	0.029902	0.444017	1119	6	-0.97829	0.068978	0.18351	0.968413	3406	3	-0.97829
IL7	7	0.0075451	0.030061	0.444017	1120	5	-1.7242	0.69628	0.80606	1.0	14300	2	-1.7242
TNFAIP6	5	0.007627	0.030325	0.444017	1121	5	-3.6875	0.99237	0.99235	1.0	17651	0	-3.6875
DUXA	4	0.007643	0.030383	0.444017	1122	4	-3.8013	0.99236	0.99233	1.0	17650	0	-3.8013
MOGAT1	5	0.0076488	0.0304	0.444017	1124	5	-4.2714	0.99235	0.99233	1.0	17649	0	-4.2714
UTS2	5	0.0076488	0.0304	0.444017	1123	5	-4.5505	0.99235	0.99233	1.0	17648	0	-4.5505
FGG	5	0.007665	0.030458	0.444017	1128	4	-3.4992	0.4488	0.62903	1.0	11321	1	-3.4992
THOC1	5	0.007665	0.030458	0.444017	1125	4	-3.8048	0.078883	0.20466	0.974926	3777	1	-3.8048
SH3BGRL	5	0.007665	0.030458	0.444017	1127	4	-2.456	0.46152	0.6382	1.0	11481	1	-2.456
EMC2	5	0.007665	0.030458	0.444017	1126	4	-1.9673	0.84438	0.86962	1.0	15366	1	-1.9673
PPP2CB	5	0.0076992	0.030574	0.444017	1129	5	-4.7907	0.9923	0.99228	1.0	17647	0	-4.7907
SERPINB8	13	0.0077449	0.030756	0.444017	1130	7	-0.45584	0.019866	0.067004	0.887916	1359	5	-0.45584
KCNRG	5	0.0077668	0.030835	0.444017	1131	5	-4.1778	0.99223	0.99221	1.0	17646	0	-4.1778
WNK3	5	0.0077934	0.030938	0.444017	1132	5	-5.1669	0.99221	0.99218	1.0	17645	0	-5.1669
TCEA1	5	0.0078378	0.031091	0.444017	1134	4	-3.7408	0.95984	0.96024	1.0	17083	0	-3.7408
B3GALTL	5	0.0078378	0.031091	0.444017	1133	4	-3.0906	0.21361	0.40058	0.986618	7304	1	-3.0906
C11orf74	8	0.0078662	0.031193	0.444017	1135	5	-1.7347	0.37988	0.58006	0.994377	10475	3	-1.7347
EIF2B4	5	0.0078776	0.031238	0.444017	1207	3	-0.16513	0.034542	0.10407	0.924158	2028	2	-0.16513
CDC5L	5	0.0078776	0.031238	0.444017	1228	3	-0.16513	0.59212	0.73322	1.0	13068	2	-0.16513
MRPS18C	5	0.0078776	0.031238	0.444017	1141	3	-0.16513	0.62675	0.75922	1.0	13496	2	-0.16513
EIF1AX	5	0.0078776	0.031238	0.444017	1197	3	-0.16513	0.0083778	0.033002	0.785567	753	2	-0.16513
DR1	5	0.0078776	0.031238	0.444017	1234	3	-0.16513	0.92262	0.924	1.0	16439	1	-0.16513
TTC1	5	0.0078776	0.031238	0.444017	1233	3	-0.16513	0.41276	0.60327	0.996271	10894	2	-0.16513
FCER1A	5	0.0078776	0.031238	0.444017	1152	4	-1.3654	0.87864	0.89033	1.0	15771	1	-1.3654
HELLS	5	0.0078776	0.031238	0.444017	1154	3	-0.16513	0.031376	0.096282	0.919397	1879	2	-0.16513
C1orf131	5	0.0078776	0.031238	0.444017	1245	3	-0.16513	0.39588	0.59131	0.994377	10702	2	-0.16513
GTF2F2	5	0.0078776	0.031238	0.444017	1238	3	-0.16513	0.49558	0.66252	1.0	11885	2	-0.16513
HSP90B1	5	0.0078776	0.031238	0.444017	1213	3	-0.16513	0.30534	0.51363	0.990545	9300	2	-0.16513
CARS	5	0.0078776	0.031238	0.444017	1192	3	-0.16513	0.050566	0.14215	0.948229	2693	1	-0.16513
ZNF98	5	0.0078776	0.031238	0.444017	1200	4	-0.57053	0.86195	0.87975	1.0	15563	1	-0.57053
GNAQ	5	0.0078776	0.031238	0.444017	1194	3	-0.7135	0.11525	0.26757	0.975526	4920	1	-0.7135
RPA3	5	0.0078776	0.031238	0.444017	1143	3	-0.16513	0.51105	0.67373	1.0	12080	2	-0.16513
RPA2	5	0.0078776	0.031238	0.444017	1222	5	-1.7242	0.97933	0.97931	1.0	17429	0	-1.7242
COQ5	5	0.0078776	0.031238	0.444017	1218	4	-1.7242	0.38074	0.58062	0.994377	10488	1	-1.7242
ZDHHC15	5	0.0078776	0.031238	0.444017	1264	3	-0.70836	0.86948	0.88445	1.0	15651	1	-0.70836
DDX49	5	0.0078776	0.031238	0.444017	1241	3	-0.16513	0.063737	0.17193	0.966384	3201	2	-0.16513
TMEM123	5	0.0078776	0.031238	0.444017	1172	4	-2.5486	0.95399	0.95449	1.0	16988	0	-2.5486
ACBD7	5	0.0078776	0.031238	0.444017	1155	3	-0.16513	0.025883	0.082534	0.912432	1629	2	-0.16513
RUVBL2	5	0.0078776	0.031238	0.444017	1265	3	-0.16513	0.00053358	0.0024056	0.305501	141	2	-0.16513
MPHOSPH6	5	0.0078776	0.031238	0.444017	1260	5	-0.31328	0.99163	0.99161	1.0	17631	0	-0.31328
TBP	5	0.0078776	0.031238	0.444017	1230	3	-0.22853	0.95582	0.9563	1.0	17021	0	-0.22853
RTCB	5	0.0078776	0.031238	0.444017	1208	3	-0.16513	0.040316	0.11798	0.939301	2259	2	-0.16513
KERA	5	0.0078776	0.031238	0.444017	1209	3	-0.16513	0.53927	0.69435	1.0	12408	2	-0.16513
ZNHIT6	5	0.0078776	0.031238	0.444017	1219	3	-0.16513	0.042661	0.12362	0.940913	2364	2	-0.16513
EIF4A3	5	0.0078776	0.031238	0.444017	1248	3	-0.16513	0.0046491	0.019139	0.671582	512	2	-0.16513
PFDN2	5	0.0078776	0.031238	0.444017	1177	4	-0.16513	0.15502	0.3232	0.97708	5952	1	-0.16513
CLP1	5	0.0078776	0.031238	0.444017	1249	3	-0.16513	0.017026	0.05951	0.865914	1237	2	-0.16513
HMGN5	5	0.0078776	0.031238	0.444017	1198	3	-0.16513	0.074177	0.19468	0.973858	3597	2	-0.16513
TRMT112	5	0.0078776	0.031238	0.444017	1204	3	-0.49217	0.97352	0.9736	1.0	17314	0	-0.49217
RAB11A	5	0.0078776	0.031238	0.444017	1256	3	-0.16513	0.061933	0.16786	0.965165	3130	2	-0.16513
AMBN	5	0.0078776	0.031238	0.444017	1259	3	-0.16513	0.7098	0.81084	1.0	14379	1	-0.16513
WDR74	5	0.0078776	0.031238	0.444017	1266	3	-0.16513	0.091408	0.23089	0.975526	4227	2	-0.16513
C5orf48	5	0.0078776	0.031238	0.444017	1202	3	-0.16513	0.50372	0.66843	1.0	11988	2	-0.16513
NUBP1	5	0.0078776	0.031238	0.444017	1210	3	-0.16513	0.31457	0.52446	0.990545	9508	2	-0.16513
BET1	5	0.0078776	0.031238	0.444017	1173	4	-1.4317	0.84346	0.8691	1.0	15356	1	-1.4317
YKT6	5	0.0078776	0.031238	0.444017	1244	3	-0.16513	0.093347	0.2348	0.975526	4302	2	-0.16513
NFYC	5	0.0078776	0.031238	0.444017	1255	3	-0.16513	0.59398	0.73461	1.0	13093	2	-0.16513
MMGT1	5	0.0078776	0.031238	0.444017	1236	3	-0.16513	0.26459	0.46437	0.990545	8398	2	-0.16513
CPSF3L	5	0.0078776	0.031238	0.444017	1179	3	-0.16513	0.0035503	0.014825	0.638697	418	2	-0.16513
CANX	5	0.0078776	0.031238	0.444017	1247	5	-1.1023	0.98495	0.98494	1.0	17513	0	-1.1023
WARS	5	0.0078776	0.031238	0.444017	1163	3	-0.16513	0.20245	0.38633	0.983294	7066	2	-0.16513
POLR2E	5	0.0078776	0.031238	0.444017	1180	4	-0.57053	0.94569	0.94639	1.0	16836	0	-0.57053
POLR2D	5	0.0078776	0.031238	0.444017	1237	3	-0.16513	5.2591e-05	0.00024438	0.063926	68	2	-0.16513
TMEM243	5	0.0078776	0.031238	0.444017	1267	4	-0.31328	0.54976	0.7021	1.0	12541	1	-0.31328
BLOC1S2	5	0.0078776	0.031238	0.444017	1136	4	-0.16513	0.58215	0.72576	1.0	12945	1	-0.16513
SNRNP27	5	0.0078776	0.031238	0.444017	1146	4	-1.3654	0.50878	0.67205	1.0	12049	1	-1.3654
SARS	5	0.0078776	0.031238	0.444017	1187	4	-1.1458	0.058577	0.16033	0.958093	3012	1	-1.1458
EXOSC9	5	0.0078776	0.031238	0.444017	1220	3	-0.16513	0.01215	0.046209	0.834912	995	2	-0.16513
NARFL	5	0.0078776	0.031238	0.444017	1212	4	-0.16513	0.16516	0.33696	0.980447	6183	1	-0.16513
SEC11C	5	0.0078776	0.031238	0.444017	1217	3	-0.16513	0.24985	0.44627	0.990545	8079	2	-0.16513
UBE2I	5	0.0078776	0.031238	0.444017	1262	3	-0.16513	0.014168	0.051757	0.847286	1100	2	-0.16513
NSF	5	0.0078776	0.031238	0.444017	1235	3	-0.16513	0.012423	0.046966	0.838299	1008	2	-0.16513
SSBP2	5	0.0078776	0.031238	0.444017	1205	3	-0.16513	0.096145	0.24007	0.975526	4413	2	-0.16513
MITD1	5	0.0078776	0.031238	0.444017	1253	3	-0.16513	0.24064	0.4348	0.990545	7877	2	-0.16513
SF3A3	5	0.0078776	0.031238	0.444017	1261	3	-0.16513	0.1144	0.2664	0.975526	4900	2	-0.16513
NOP58	5	0.0078776	0.031238	0.444017	1149	3	-0.16513	0.48157	0.65242	1.0	11714	2	-0.16513
FBXO5	5	0.0078776	0.031238	0.444017	1151	4	-0.16513	0.35795	0.5648	0.994377	10209	1	-0.16513
RNMTL1	5	0.0078776	0.031238	0.444017	1221	3	-0.16513	0.49476	0.66192	1.0	11880	2	-0.16513
RBM22	5	0.0078776	0.031238	0.444017	1174	4	-0.16513	0.35504	0.5628	0.994377	10174	1	-0.16513
RRM2	5	0.0078776	0.031238	0.444017	1147	4	-0.16513	0.54883	0.70143	1.0	12526	1	-0.16513
RNMT	5	0.0078776	0.031238	0.444017	1251	3	-0.16513	0.49855	0.66465	1.0	11929	2	-0.16513
BUD31	5	0.0078776	0.031238	0.444017	1242	3	-0.16513	0.31125	0.52061	0.990545	9443	2	-0.16513
ASAH1	5	0.0078776	0.031238	0.444017	1185	3	-0.16513	0.41795	0.60695	0.996564	10963	1	-0.16513
TRPM7	5	0.0078776	0.031238	0.444017	1232	4	-0.16513	0.47617	0.64849	1.0	11658	1	-0.16513
PSMG2	5	0.0078776	0.031238	0.444017	1165	3	-0.16513	0.60457	0.74257	1.0	13223	2	-0.16513
NOL6	5	0.0078776	0.031238	0.444017	1142	3	-0.16513	0.025019	0.080355	0.910777	1583	2	-0.16513
UBTF	5	0.0078776	0.031238	0.444017	1243	3	-0.16513	0.50423	0.66883	1.0	11997	2	-0.16513
LETMD1	5	0.0078776	0.031238	0.444017	1227	4	-2.0957	0.94491	0.94567	1.0	16816	0	-2.0957
MAD2L1	5	0.0078776	0.031238	0.444017	1139	3	-0.16513	2.6e-05	0.00011903	0.044749	47	2	-0.16513
ZNF83	5	0.0078776	0.031238	0.444017	1203	3	-0.16513	0.11049	0.26082	0.975526	4794	2	-0.16513
NOL10	5	0.0078776	0.031238	0.444017	1175	4	-0.16513	0.87676	0.88909	1.0	15745	1	-0.16513
SASS6	5	0.0078776	0.031238	0.444017	1225	4	-2.3224	0.02653	0.084225	0.91292	1661	1	-2.3224
TNPO1	5	0.0078776	0.031238	0.444017	1211	3	-0.16513	0.23915	0.43295	0.990545	7849	1	-0.16513
PPP1R12A	5	0.0078776	0.031238	0.444017	1138	3	-0.16513	0.41276	0.60327	0.996271	10892	2	-0.16513
ZBTB41	5	0.0078776	0.031238	0.444017	1161	4	-0.16513	0.79938	0.84709	1.0	14970	1	-0.16513
FAM133A	5	0.0078776	0.031238	0.444017	1153	4	-1.4952	0.81897	0.85637	1.0	15139	1	-1.4952
BUB3	5	0.0078776	0.031238	0.444017	1195	4	-0.16513	0.38322	0.5824	0.994377	10526	1	-0.16513
ABCA9	5	0.0078776	0.031238	0.444017	1226	4	-1.0645	0.77699	0.83713	1.0	14810	1	-1.0645
TAF1C	5	0.0078776	0.031238	0.444017	1240	3	-0.16513	0.60147	0.74022	1.0	13181	2	-0.16513
ATP6V1E1	5	0.0078776	0.031238	0.444017	1182	3	-0.16513	0.84346	0.8691	1.0	15355	1	-0.16513
FAM105A	5	0.0078776	0.031238	0.444017	1201	4	-2.0114	0.35111	0.56001	0.994377	10129	1	-2.0114
KPNB1	5	0.0078776	0.031238	0.444017	1140	4	-0.16513	0.10551	0.25368	0.975526	4647	1	-0.16513
HGF	5	0.0078776	0.031238	0.444017	1169	4	-1.2958	0.9094	0.91276	1.0	16218	1	-1.2958
RFC1	5	0.0078776	0.031238	0.444017	1258	4	-2.6072	0.25805	0.45641	0.990545	8259	1	-2.6072
HKR1	5	0.0078776	0.031238	0.444017	1250	3	-0.16513	0.43298	0.61769	0.998377	11142	2	-0.16513
LSM5	5	0.0078776	0.031238	0.444017	1257	3	-0.16513	0.46768	0.64251	1.0	11562	2	-0.16513
TMEM242	5	0.0078776	0.031238	0.444017	1206	3	-0.16513	0.33913	0.55147	0.992273	10008	2	-0.16513
ISG20L2	5	0.0078776	0.031238	0.444017	1160	3	-0.16513	0.052395	0.1463	0.951155	2766	2	-0.16513
RPL27A	5	0.0078776	0.031238	0.444017	1186	3	-0.16513	0.50825	0.67168	1.0	12043	2	-0.16513
TOP1	5	0.0078776	0.031238	0.444017	1231	3	-0.30059	0.035078	0.10537	0.924197	2051	1	-0.30059
UQCRFS1	5	0.0078776	0.031238	0.444017	1196	3	-0.16513	0.41862	0.60743	0.996564	10974	2	-0.16513
SNRPA1	5	0.0078776	0.031238	0.444017	1166	3	-0.16513	0.082913	0.21321	0.97526	3930	2	-0.16513
UTP15	5	0.0078776	0.031238	0.444017	1215	3	-0.16513	0.13388	0.29395	0.975526	5404	2	-0.16513
POLR3G	5	0.0078776	0.031238	0.444017	1159	3	-0.16513	0.021889	0.072252	0.901703	1441	2	-0.16513
POLR3B	5	0.0078776	0.031238	0.444017	1263	3	-0.16513	0.0026992	0.011444	0.561591	367	2	-0.16513
TONSL	5	0.0078776	0.031238	0.444017	1252	4	-1.0645	0.024479	0.078983	0.910777	1557	1	-1.0645
HMGCR	5	0.0078776	0.031238	0.444017	1190	3	-0.16513	0.1165	0.2694	0.975526	4956	2	-0.16513
OARD1	5	0.0078776	0.031238	0.444017	1254	4	-0.68377	0.95228	0.95283	1.0	16952	0	-0.68377
WDR46	5	0.0078776	0.031238	0.444017	1229	3	-0.16513	0.095587	0.23928	0.975526	4396	2	-0.16513
C10orf68	5	0.0078776	0.031238	0.444017	1164	3	-0.16513	0.55664	0.70718	1.0	12628	1	-0.16513
EIF2S1	5	0.0078776	0.031238	0.444017	1184	4	-0.2449	0.96209	0.96252	1.0	17125	0	-0.2449
SDE2	5	0.0078776	0.031238	0.444017	1188	3	-0.16513	0.055005	0.15221	0.95268	2873	2	-0.16513
SF3B4	5	0.0078776	0.031238	0.444017	1170	4	-0.78877	0.26217	0.4614	0.990545	8348	1	-0.78877
CCDC132	5	0.0078776	0.031238	0.444017	1144	4	-0.16513	0.94941	0.95003	1.0	16898	0	-0.16513
DHX15	5	0.0078776	0.031238	0.444017	1199	3	-0.16513	0.27106	0.47239	0.990545	8531	2	-0.16513
RPP40	5	0.0078776	0.031238	0.444017	1181	3	-0.16513	0.24542	0.44075	0.990545	7975	2	-0.16513
CSN1S1	5	0.0078776	0.031238	0.444017	1162	4	-0.57053	0.95149	0.95205	1.0	16939	0	-0.57053
SPIC	5	0.0078776	0.031238	0.444017	1156	4	-1.1458	0.95592	0.95638	1.0	17023	0	-1.1458
ABT1	5	0.0078776	0.031238	0.444017	1150	3	-0.16513	0.58963	0.73134	1.0	13038	2	-0.16513
CENPE	5	0.0078776	0.031238	0.444017	1148	4	-1.4952	0.035721	0.10695	0.925063	2077	1	-1.4952
ZBTB8OS	5	0.0078776	0.031238	0.444017	1167	4	-1.5559	0.82023	0.857	1.0	15150	1	-1.5559
RAVER2	5	0.0078776	0.031238	0.444017	1224	3	-0.16513	0.35341	0.56162	0.994377	10157	2	-0.16513
MED23	5	0.0078776	0.031238	0.444017	1193	3	-0.16513	0.78472	0.84054	1.0	14854	1	-0.16513
TRIAP1	5	0.0078776	0.031238	0.444017	1176	4	-0.16513	0.037112	0.11029	0.928687	2137	1	-0.16513
SPOP	5	0.0078776	0.031238	0.444017	1158	3	-0.16513	0.29339	0.49936	0.990545	9027	2	-0.16513
C19orf40	5	0.0078776	0.031238	0.444017	1214	3	-0.16513	0.45592	0.63416	1.0	11408	2	-0.16513
CHDC2	5	0.0078776	0.031238	0.444017	1183	4	-0.16513	0.88478	0.89447	1.0	15865	1	-0.16513
DPY19L4	5	0.0078776	0.031238	0.444017	1191	4	-1.6143	0.57005	0.71686	1.0	12797	1	-1.6143
PSMD6	5	0.0078776	0.031238	0.444017	1216	3	-0.16513	0.39341	0.58957	0.994377	10666	2	-0.16513
RABGGTB	5	0.0078776	0.031238	0.444017	1137	4	-0.78877	0.59899	0.73835	1.0	13150	1	-0.78877
HAT1	5	0.0078776	0.031238	0.444017	1171	4	-1.4317	0.2834	0.48739	0.990545	8801	1	-1.4317
SKAP2	5	0.0078776	0.031238	0.444017	1189	3	-0.16513	0.18112	0.35856	0.983294	6560	2	-0.16513
USP1	5	0.0078776	0.031238	0.444017	1246	3	-0.50408	0.41276	0.60327	0.996271	10893	1	-0.50408
POLE2	5	0.0078776	0.031238	0.444017	1157	3	-0.16513	0.018303	0.062889	0.8712	1300	1	-0.16513
RHEB	5	0.0078776	0.031238	0.444017	1178	3	-0.16513	0.41276	0.60327	0.996271	10896	2	-0.16513
ZNF284	5	0.0078776	0.031238	0.444017	1168	4	-1.9219	0.94253	0.94335	1.0	16766	0	-1.9219
SACM1L	5	0.0078776	0.031238	0.444017	1239	3	-0.16513	0.46097	0.63781	1.0	11473	2	-0.16513
TIMM23	5	0.0078776	0.031238	0.444017	1145	3	-0.16513	0.059128	0.16157	0.960326	3027	1	-0.16513
NFIA	5	0.0078776	0.031238	0.444017	1223	3	-0.16513	0.35338	0.56162	0.994377	10155	2	-0.16513
C9	5	0.0078926	0.031294	0.444113	1269	5	-5.0661	0.99211	0.99209	1.0	17644	0	-5.0661
ADAMDEC1	5	0.0078926	0.031294	0.444113	1268	5	-5.2748	0.99211	0.99209	1.0	17643	0	-5.2748
LEPROTL1	6	0.0079455	0.031504	0.44635	1270	5	-3.4909	0.93893	0.93984	1.0	16714	1	-3.4909
MATR3	5	0.0080014	0.031708	0.44635	1272	4	-3.2088	0.87676	0.88909	1.0	15743	1	-3.2088
OSTF1	5	0.0080014	0.031708	0.44635	1271	4	-3.3698	0.05009	0.14105	0.948229	2676	1	-3.3698
MMP24	5	0.0080334	0.031814	0.44635	1273	5	-4.8884	0.99197	0.99195	1.0	17641	0	-4.8884
RHEBL1	5	0.0080351	0.031824	0.44635	1279	5	-1.6143	0.98685	0.98684	1.0	17546	0	-1.6143
PTPN12	5	0.0080351	0.031824	0.44635	1276	4	-1.4952	0.95521	0.9557	1.0	17009	0	-1.4952
TAS2R13	5	0.0080351	0.031824	0.44635	1281	3	-0.44763	0.57477	0.72035	1.0	12843	2	-0.44763
ZNF207	5	0.0080351	0.031824	0.44635	1274	4	-1.7762	0.58763	0.72982	1.0	13013	1	-1.7762
KRT12	5	0.0080351	0.031824	0.44635	1278	4	-1.2958	0.93176	0.93278	1.0	16589	0	-1.2958
TATDN1	5	0.0080351	0.031824	0.44635	1282	3	-0.44763	0.9126	0.91545	1.0	16277	1	-0.44763
KAT8	5	0.0080351	0.031824	0.44635	1275	3	-0.44763	0.25143	0.4482	0.990545	8118	2	-0.44763
EIF3A	5	0.0080351	0.031824	0.44635	1280	3	-0.44763	0.0019002	0.0082316	0.502517	295	2	-0.44763
HSCB	5	0.0080351	0.031824	0.44635	1283	3	-0.44763	0.5769	0.72189	1.0	12870	2	-0.44763
SMC2	5	0.0080351	0.031824	0.44635	1277	3	-0.44763	0.464	0.63989	1.0	11509	2	-0.44763
TTK	5	0.0080351	0.031824	0.44635	1284	2	-0.16795	0.051782	0.1449	0.949731	2745	2	-0.16795
GALNTL5	5	0.008052	0.031889	0.446572	1285	5	-3.0906	0.99195	0.99193	1.0	17639	0	-3.0906
CEP70	5	0.008052	0.031889	0.446572	1286	5	-4.4421	0.99195	0.99193	1.0	17640	0	-4.4421
TMEFF2	5	0.0080864	0.032017	0.44801	1287	5	-4.9463	0.99191	0.9919	1.0	17638	0	-4.9463
METTL23	8	0.0080996	0.032064	0.448323	1288	6	-3.3233	0.25215	0.44912	0.990545	8129	2	-3.3233
ZNF790	5	0.0081642	0.032298	0.451248	1289	4	-2.2507	0.83859	0.86645	1.0	15311	1	-2.2507
NDFIP2	5	0.0081838	0.032378	0.452019	1290	5	-4.6584	0.99182	0.99179	1.0	17637	0	-4.6584
DNTT	5	0.0081992	0.032439	0.452512	1291	5	-5.7868	0.9918	0.99177	1.0	17636	0	-5.7868
KIAA0226L	5	0.0082852	0.032725	0.456154	1292	5	-4.6653	0.99171	0.99168	1.0	17635	0	-4.6653
STARD3NL	5	0.0082935	0.032755	0.456207	1293	5	-4.9292	0.99171	0.99168	1.0	17634	0	-4.9292
CYP2C19	5	0.0083061	0.032808	0.456252	1295	5	-4.0463	0.99169	0.99167	1.0	17632	0	-4.0463
RWDD3	5	0.0083061	0.032808	0.456252	1294	5	-3.7539	0.99169	0.99167	1.0	17633	0	-3.7539
MRPS6	5	0.0083294	0.032889	0.456319	1297	4	-2.8449	0.25719	0.4553	0.990545	8241	1	-2.8449
COL12A1	5	0.0083294	0.032889	0.456319	1298	4	-3.7668	0.43755	0.6209	0.999273	11190	1	-3.7668
CCDC106	5	0.0083294	0.032889	0.456319	1296	4	-3.9133	0.50819	0.67163	1.0	12039	1	-3.9133
SI	5	0.0083779	0.033074	0.458525	1299	5	-4.3846	0.99162	0.9916	1.0	17629	0	-4.3846
PHTF1	5	0.008408	0.033182	0.459669	1300	5	-3.0906	0.99159	0.99156	1.0	17628	0	-3.0906
SNAP23	6	0.0084471	0.033327	0.460639	1301	4	-1.4465	0.40209	0.5957	0.994896	10778	2	-1.4465
C3orf14	5	0.0084472	0.033328	0.460639	1302	5	-3.959	0.99155	0.99152	1.0	17627	0	-3.959
SYNPO	5	0.0084472	0.033328	0.460639	1303	5	-4.6722	0.99155	0.99152	1.0	17626	0	-4.6722
RNF145	5	0.0084606	0.033372	0.460886	1304	5	-3.1311	0.99154	0.99151	1.0	17625	0	-3.1311
SAP30BP	5	0.008492	0.033495	0.461878	1305	4	-0.16513	0.048555	0.13751	0.947568	2605	1	-0.16513
SUCLA2	5	0.008492	0.033495	0.461878	1306	4	-0.31328	0.13142	0.29056	0.975526	5329	1	-0.31328
TFPI	5	0.0086543	0.034077	0.468532	1307	5	-4.4973	0.99135	0.9913	1.0	17624	0	-4.4973
GLRA2	5	0.008656	0.034082	0.468532	1309	4	-3.1509	0.96843	0.96866	1.0	17236	0	-3.1509
SAMD8	5	0.008656	0.034082	0.468532	1310	4	-3.4992	0.10924	0.25905	0.975526	4758	1	-3.4992
FTSJ2	5	0.008656	0.034082	0.468532	1308	4	-2.9841	0.97637	0.97642	1.0	17375	0	-2.9841
MX2	5	0.0086821	0.034175	0.469459	1311	5	-5.6645	0.99132	0.99128	1.0	17623	0	-5.6645
CKLF	12	0.0087502	0.034414	0.472384	1312	7	-0.81278	0.67388	0.79547	1.0	14101	1	-0.81278
ARF4	5	0.0088325	0.034728	0.474883	1313	5	-2.0541	0.98689	0.98688	1.0	17547	0	-2.0541
AQP10	5	0.0088325	0.034728	0.474883	1317	4	-2.3224	0.70888	0.8105	1.0	14370	1	-2.3224
MNAT1	5	0.0088325	0.034728	0.474883	1316	4	-3.2645	0.94236	0.94318	1.0	16763	0	-3.2645
PIBF1	5	0.0088325	0.034728	0.474883	1314	4	-2.7177	0.97325	0.97334	1.0	17312	0	-2.7177
RBMS3	5	0.0088325	0.034728	0.474883	1315	4	-2.9162	0.30912	0.51811	0.990545	9387	1	-2.9162
GPR116	5	0.0088465	0.034787	0.475326	1318	5	-4.5874	0.99115	0.99113	1.0	17620	0	-4.5874
MAGEB1	5	0.0088763	0.034898	0.475753	1320	3	-1.1458	0.4093	0.60085	0.996255	10860	2	-1.1458
WDR18	5	0.0088763	0.034898	0.475753	1321	3	-1.0645	0.489	0.65774	1.0	11812	2	-1.0645
BAG1	5	0.0088763	0.034898	0.475753	1319	5	-1.8264	0.98568	0.98566	1.0	17526	0	-1.8264
POLR2L	4	0.008964	0.035201	0.479288	1322	4	-2.2321	0.95895	0.95939	1.0	17069	0	-2.2321
NMRK1	5	0.0089893	0.035286	0.479288	1323	5	-4.0777	0.99101	0.991	1.0	17617	0	-4.0777
ENAM	5	0.0089893	0.035286	0.479288	1324	5	-4.1286	0.99101	0.991	1.0	17618	0	-4.1286
PIK3C2A	5	0.0089986	0.035317	0.479288	1325	4	-3.7408	0.87823	0.89003	1.0	15767	1	-3.7408
MRPS12	5	0.0089986	0.035317	0.479288	1327	4	-2.6072	0.95859	0.95903	1.0	17058	0	-2.6072
MS4A6A	5	0.0089986	0.035317	0.479288	1326	4	-3.111	0.92991	0.93096	1.0	16560	0	-3.111
PDHA2	5	0.0090626	0.035555	0.482155	1328	5	-4.5801	0.99094	0.99093	1.0	17615	0	-4.5801
AMZ2	6	0.0090766	0.035603	0.482455	1329	6	-2.5174	0.99092	0.99092	1.0	17614	0	-2.5174
ABCB5	6	0.0090959	0.035671	0.483008	1330	4	-2.44	0.36501	0.56971	0.994377	10296	2	-2.44
LTA	5	0.0091597	0.035916	0.485956	1331	5	-4.4581	0.99084	0.99084	1.0	17613	0	-4.4581
WDR75	5	0.0091854	0.036017	0.486601	1332	4	-3.5449	0.82685	0.86031	1.0	15202	1	-3.5449
MTPAP	5	0.0091854	0.036017	0.486601	1333	4	-2.0114	0.91605	0.91828	1.0	16332	1	-2.0114
CCPG1	5	0.0092641	0.036294	0.489969	1334	5	-5.1072	0.99074	0.99074	1.0	17612	0	-5.1072
FAM78A	5	0.0093261	0.036527	0.492739	1335	5	-5.3877	0.99067	0.99068	1.0	17611	0	-5.3877
GNB4	5	0.0093759	0.036699	0.493861	1336	4	-0.78877	0.9315	0.93252	1.0	16585	0	-0.78877
CALM1	5	0.0093792	0.03671	0.493861	1338	5	-4.5947	0.99062	0.99063	1.0	17610	0	-4.5947
KLHL32	5	0.0093792	0.03671	0.493861	1337	5	-5.0344	0.99062	0.99063	1.0	17609	0	-5.0344
CBWD2	2	0.009432	0.036884	0.493861	1340	2	-0.16513	0.99057	0.99057	1.0	17602	0	-0.16513
EEF1A1	2	0.009432	0.036884	0.493861	1345	2	-0.79844	0.99057	0.99057	1.0	17606	0	-0.79844
HIST2H3D	2	0.009432	0.036884	0.493861	1339	2	-1.3106	0.99057	0.99057	1.0	17603	0	-1.3106
RPL17	2	0.009432	0.036884	0.493861	1343	2	-0.91771	0.99057	0.99057	1.0	17608	0	-0.91771
RPL12	2	0.009432	0.036884	0.493861	1344	2	-0.86054	0.99057	0.99057	1.0	17607	0	-0.86054
RPL21	2	0.009432	0.036884	0.493861	1341	2	-0.16513	0.99057	0.99057	1.0	17604	0	-0.16513
HSPE1	2	0.009432	0.036884	0.493861	1342	2	-0.47695	0.99057	0.99057	1.0	17605	0	-0.47695
CSPP1	5	0.0094465	0.03694	0.494244	1346	5	-4.8706	0.99055	0.99056	1.0	17601	0	-4.8706
ARL6	5	0.0094677	0.037013	0.494847	1347	5	-4.216	0.99053	0.99054	1.0	17600	0	-4.216
RPLP1	5	0.0095456	0.03729	0.498189	1348	4	-2.3224	0.29485	0.50114	0.990545	9063	1	-2.3224
EID1	5	0.0096379	0.037638	0.502459	1349	5	-5.7153	0.99036	0.99035	1.0	17599	0	-5.7153
UBE2D2	6	0.00968	0.0378	0.50263	1351	4	-1.7049	0.89587	0.90231	1.0	16027	1	-1.7049
TSEN15	6	0.00968	0.0378	0.50263	1352	4	-1.9964	0.7001	0.8074	1.0	14324	2	-1.9964
PDZK1	6	0.00968	0.0378	0.50263	1350	3	2.509	0.050085	0.14104	0.948229	2674	3	2.509
ZNF709	5	0.0097202	0.037954	0.50263	1353	4	-3.0699	0.16268	0.33363	0.980447	6126	1	-3.0699
ARHGAP11A	5	0.0097202	0.037954	0.50263	1355	4	-0.56221	0.9759	0.97598	1.0	17363	0	-0.56221
KLRB1	5	0.0097202	0.037954	0.50263	1357	4	-3.7923	0.96652	0.96679	1.0	17200	0	-3.7923
FAM175B	5	0.0097202	0.037954	0.50263	1354	4	-3.4033	0.76924	0.83382	1.0	14761	1	-3.4033
FBXL5	5	0.0097202	0.037954	0.50263	1356	4	-2.9392	0.18036	0.35754	0.983091	6548	1	-2.9392
KYNU	4	0.009723	0.037962	0.50263	1358	4	-3.9512	0.99028	0.99028	1.0	17598	0	-3.9512
TPD52L1	10	0.0097244	0.037967	0.50263	1359	6	-1.6284	0.15202	0.31908	0.975526	5888	2	-1.6284
INTS6	8	0.0097489	0.038056	0.50263	1360	5	-2.3118	0.0095033	0.037058	0.79864	830	2	-2.3118
EIF4A1	4	0.009776	0.038161	0.50263	1361	2	3.2152	0.011176	0.043112	0.819864	947	2	3.2152
CALML4	10	0.009823	0.03833	0.50263	1362	3	0.39307	0.17862	0.35514	0.981988	6508	6	0.39307
CENPP	10	0.009823	0.03833	0.50263	1363	3	5.9402	0.018054	0.062191	0.867352	1290	7	5.9402
ARHGAP29	5	0.0098436	0.038404	0.50263	1369	3	-1.8264	0.39297	0.58925	0.994377	10659	2	-1.8264
VPS13A	5	0.0098436	0.038404	0.50263	1375	3	-1.1458	0.58641	0.72892	1.0	12998	1	-1.1458
FPR3	5	0.0098436	0.038404	0.50263	1366	3	-1.2228	0.96147	0.96189	1.0	17113	0	-1.2228
GPR107	5	0.0098436	0.038404	0.50263	1370	3	-1.0645	0.57738	0.72225	1.0	12877	2	-1.0645
SREBF2	5	0.0098436	0.038404	0.50263	1376	2	0.33212	0.31199	0.52145	0.990545	9458	3	0.33212
PARP11	5	0.0098436	0.038404	0.50263	1368	4	-1.8749	0.75707	0.82878	1.0	14683	1	-1.8749
ARF3	5	0.0098436	0.038404	0.50263	1371	3	-1.0645	0.093194	0.23449	0.975526	4298	2	-1.0645
SMIM18	5	0.0098436	0.038404	0.50263	1367	4	-1.8749	0.94451	0.94528	1.0	16813	0	-1.8749
C17orf75	5	0.0098436	0.038404	0.50263	1373	2	-0.2449	0.18145	0.359	0.983294	6569	2	-0.2449
NOL12	5	0.0098436	0.038404	0.50263	1374	4	-1.8749	0.97218	0.97234	1.0	17292	0	-1.8749
RRAS	5	0.0098436	0.038404	0.50263	1372	4	-1.8749	0.70518	0.80919	1.0	14349	1	-1.8749
ACADSB	5	0.0098436	0.038404	0.50263	1364	4	-1.8749	0.67671	0.79767	1.0	14138	1	-1.8749
TADA2B	5	0.0098436	0.038404	0.50263	1365	3	-1.7242	0.87462	0.88769	1.0	15714	1	-1.7242
KCNE2	5	0.0098563	0.038449	0.502855	1377	5	-5.1324	0.99014	0.99015	1.0	17596	0	-5.1324
ANKRD23	5	0.0098944	0.038581	0.504214	1378	4	-2.9392	0.5537	0.70506	1.0	12596	1	-2.9392
USP8	5	0.00994	0.038738	0.505902	1379	5	-4.0673	0.99006	0.99005	1.0	17595	0	-4.0673
BRAP	5	0.0099697	0.038847	0.506956	1380	5	-3.8297	0.99003	0.99003	1.0	17594	0	-3.8297
ADAMTS10	5	0.0099953	0.03896	0.508066	1381	5	-4.2531	0.99	0.99	1.0	17593	0	-4.2531
RNPC3	5	0.010074	0.039223	0.510384	1382	4	-3.111	0.023127	0.075449	0.910777	1490	1	-3.111
CYP2C8	5	0.010074	0.039223	0.510384	1383	4	-3.7668	0.88476	0.89445	1.0	15864	1	-3.7668
IK	5	0.010074	0.039223	0.510384	1384	4	-3.2645	0.24924	0.44553	0.990545	8063	1	-3.2645
FANCB	5	0.010116	0.039369	0.51154	1386	5	-4.6926	0.98988	0.98989	1.0	17592	0	-4.6926
C7orf60	5	0.010116	0.039369	0.51154	1385	5	-3.4837	0.98988	0.98989	1.0	17591	0	-3.4837
FRMD1	5	0.010149	0.039485	0.512685	1387	5	-3.5746	0.98985	0.98986	1.0	17590	0	-3.5746
PPP1R21	5	0.010251	0.039842	0.515866	1389	4	-3.7144	0.43728	0.62071	0.999273	11186	1	-3.7144
KLRF2	5	0.010251	0.039842	0.515866	1390	4	-2.0541	0.94569	0.94639	1.0	16833	0	-2.0541
BTN2A1	5	0.010251	0.039842	0.515866	1388	4	-3.7408	0.8686	0.88391	1.0	15641	1	-3.7408
CCDC64	5	0.010253	0.039845	0.515866	1391	5	-3.3181	0.98975	0.98977	1.0	17589	0	-3.3181
TAC3	5	0.010282	0.039954	0.516911	1392	5	-3.2645	0.98972	0.98975	1.0	17587	0	-3.2645
EPHB4	5	0.010362	0.040224	0.520022	1393	5	-5.7053	0.98964	0.98967	1.0	17586	0	-5.7053
LPPR4	5	0.010445	0.040528	0.523202	1394	4	-3.4837	0.52416	0.68332	1.0	12223	1	-3.4837
SCAF11	5	0.010445	0.040528	0.523202	1395	4	-2.9618	0.13256	0.29215	0.975526	5363	1	-2.9618
COX16	4	0.010539	0.040857	0.526691	1397	3	-2.1753	0.45931	0.63659	1.0	11454	1	-2.1753
CYCS	4	0.010539	0.040857	0.526691	1396	2	-0.47739	0.68513	0.80235	1.0	14224	1	-0.47739
ANAPC11	9	0.01059	0.041063	0.52897	1398	5	-1.0645	0.069737	0.18515	0.968622	3442	4	-1.0645
BZW2	5	0.010599	0.041101	0.529087	1399	5	-4.4012	0.9894	0.98946	1.0	17583	0	-4.4012
DESI2	5	0.01062	0.041196	0.529375	1400	5	-3.8419	0.98938	0.98944	1.0	17582	0	-3.8419
WDYHV1	6	0.010623	0.041204	0.529375	1401	4	-1.1453	0.56175	0.71089	1.0	12690	1	-1.1453
TXNIP	5	0.010644	0.041271	0.529375	1404	4	-3.2276	0.54877	0.70139	1.0	12525	1	-3.2276
ASB12	5	0.010644	0.041271	0.529375	1402	4	-3.959	0.58874	0.73068	1.0	13028	1	-3.959
LACE1	5	0.010644	0.041271	0.529375	1403	4	-3.2276	0.049879	0.14056	0.948229	2662	1	-3.2276
MOB4	3	0.010708	0.041502	0.531958	1405	3	-2.5184	0.98929	0.98935	1.0	17581	0	-2.5184
ZNF426	5	0.010731	0.04159	0.532335	1407	5	-3.8899	0.98927	0.98933	1.0	17579	0	-3.8899
ZNF501	5	0.010731	0.04159	0.532335	1406	5	-1.5327	0.98927	0.98933	1.0	17580	0	-1.5327
TPMT	5	0.01076	0.041705	0.532618	1408	5	-3.3005	0.98924	0.9893	1.0	17578	0	-3.3005
VMP1	5	0.010783	0.04179	0.532618	1413	2	1.245	0.22458	0.4145	0.990545	7526	3	1.245
MED18	5	0.010783	0.04179	0.532618	1410	3	-1.7242	0.59033	0.73188	1.0	13048	2	-1.7242
GALNT13	5	0.010783	0.04179	0.532618	1411	3	-1.4317	0.23138	0.42304	0.990545	7676	2	-1.4317
GEMIN7	5	0.010783	0.04179	0.532618	1409	4	-1.9219	0.093856	0.23588	0.975526	4321	1	-1.9219
RAB5A	5	0.010783	0.04179	0.532618	1412	4	-1.9219	0.64288	0.77147	1.0	13690	1	-1.9219
CNKSR3	5	0.010863	0.042052	0.535581	1414	5	-4.1085	0.98914	0.9892	1.0	17577	0	-4.1085
KIF2A	5	0.01096	0.042393	0.536769	1417	4	-2.6909	0.96396	0.96429	1.0	17158	0	-2.6909
BAK1	5	0.01096	0.042393	0.536769	1416	3	-2.2507	0.31911	0.52971	0.990545	9610	2	-2.2507
C12orf42	5	0.01096	0.042393	0.536769	1418	3	-2.0541	0.72093	0.81495	1.0	14436	1	-2.0541
LSM7	5	0.01096	0.042393	0.536769	1415	3	-0.17211	0.83971	0.86706	1.0	15326	1	-0.17211
NMT1	5	0.01096	0.042393	0.536769	1419	4	-1.8264	0.88696	0.89598	1.0	15893	1	-1.8264
ZSCAN31	8	0.010963	0.042401	0.536769	1420	6	-3.7004	0.38682	0.58487	0.994377	10571	2	-3.7004
PTER	5	0.010964	0.042405	0.536769	1421	5	-4.2983	0.98904	0.98909	1.0	17576	0	-4.2983
HMGN3	6	0.010973	0.042435	0.536769	1423	5	-2.9591	0.81159	0.8528	1.0	15083	1	-2.9591
PSMG1	6	0.010973	0.042435	0.536769	1422	4	-2.8973	0.25741	0.45556	0.990545	8247	2	-2.8973
VPS4B	5	0.010975	0.042445	0.536769	1424	4	-3.1509	0.63824	0.76793	1.0	13634	1	-3.1509
RIMKLB	5	0.010984	0.042473	0.536769	1425	5	-3.5298	0.98902	0.98906	1.0	17575	0	-3.5298
ZNF676	4	0.011044	0.042687	0.537962	1426	2	-0.13761	0.42551	0.61232	0.997245	11051	2	-0.13761
COX17	4	0.011044	0.042687	0.537962	1429	2	-0.23914	0.03878	0.11433	0.932452	2208	2	-0.23914
GYPA	4	0.011044	0.042687	0.537962	1427	2	2.0776	0.12856	0.28656	0.975526	5259	2	2.0776
C19orf82	4	0.011044	0.042687	0.537962	1428	3	-1.3822	0.84254	0.86857	1.0	15347	1	-1.3822
NPR3	5	0.011065	0.042751	0.538389	1430	5	-3.6601	0.98894	0.98898	1.0	17572	0	-3.6601
ELMO3	5	0.011158	0.043098	0.54108	1431	5	-4.6722	0.98884	0.98888	1.0	17571	0	-4.6722
RASSF9	5	0.011162	0.043115	0.54108	1434	4	-3.8661	0.11415	0.26607	0.975526	4889	1	-3.8661
FSTL5	5	0.011162	0.043115	0.54108	1435	4	-3.3698	0.77188	0.83492	1.0	14775	1	-3.3698
CNOT7	5	0.011162	0.043115	0.54108	1432	4	-3.9133	0.017379	0.060431	0.866589	1255	1	-3.9133
AHR	5	0.011162	0.043115	0.54108	1433	4	-2.9841	0.97153	0.97168	1.0	17279	0	-2.9841
NAALAD2	5	0.011213	0.043289	0.542896	1436	5	-3.618	0.98879	0.98883	1.0	17570	0	-3.618
SERPINB3	4	0.011223	0.043335	0.54309	1437	3	-2.1546	0.69207	0.80469	1.0	14276	1	-2.1546
FHL3	5	0.011241	0.0434	0.54318	1438	5	-3.9017	0.98876	0.98881	1.0	17569	0	-3.9017
PPM1K	5	0.011322	0.043678	0.54318	1439	5	-4.2439	0.98868	0.98872	1.0	17566	0	-4.2439
ATPIF1	5	0.011339	0.043734	0.54318	1442	4	-3.6739	0.48689	0.65623	1.0	11783	1	-3.6739
NDUFAF2	5	0.011339	0.043734	0.54318	1440	4	-3.0489	0.97294	0.97305	1.0	17305	0	-3.0489
METTL4	5	0.011339	0.043734	0.54318	1445	4	-3.1311	0.90137	0.90643	1.0	16105	1	-3.1311
PRG4	5	0.011339	0.043734	0.54318	1444	4	-3.0276	0.72284	0.8156	1.0	14448	1	-3.0276
KIF14	5	0.011339	0.043734	0.54318	1443	4	-2.8691	0.10718	0.25607	0.975526	4700	1	-2.8691
C11orf54	5	0.011339	0.043734	0.54318	1441	4	-1.7762	0.88683	0.89591	1.0	15887	1	-1.7762
CYP3A4	5	0.011344	0.043747	0.54318	1446	5	-4.5431	0.98866	0.9887	1.0	17565	0	-4.5431
PNP	5	0.011349	0.043764	0.54318	1451	4	-2.5184	0.79502	0.8451	1.0	14934	1	-2.5184
SENP6	5	0.011349	0.043764	0.54318	1448	3	-0.16513	0.58639	0.72891	1.0	12997	2	-0.16513
NIFK	5	0.011349	0.043764	0.54318	1450	3	-2.287	0.41276	0.60327	0.996271	10889	1	-2.287
CMPK1	5	0.011349	0.043764	0.54318	1447	3	-1.6703	0.49346	0.66101	1.0	11864	2	-1.6703
RPIA	5	0.011349	0.043764	0.54318	1449	3	-0.68377	0.38224	0.58168	0.994377	10511	1	-0.68377
ZNF517	5	0.01139	0.043917	0.544694	1452	5	-5.5232	0.98861	0.98864	1.0	17564	0	-5.5232
ARHGDIB	5	0.011481	0.044256	0.546031	1453	5	-3.1705	0.98852	0.98855	1.0	17563	0	-3.1705
FAM136A	4	0.011512	0.044364	0.546031	1454	4	-3.9375	0.98849	0.98853	1.0	17562	0	-3.9375
YPEL3	8	0.011518	0.044386	0.546031	1455	6	-3.6165	0.11728	0.27052	0.975526	4979	2	-3.6165
SMAD4	5	0.011526	0.044418	0.546031	1459	4	-1.2228	0.73489	0.82011	1.0	14536	1	-1.2228
PIGP	5	0.011526	0.044418	0.546031	1457	4	-3.2462	0.95035	0.95098	1.0	16919	0	-3.2462
KRT72	5	0.011526	0.044418	0.546031	1460	4	-3.2645	0.52495	0.68388	1.0	12233	1	-3.2645
FBXO30	5	0.011526	0.044418	0.546031	1462	4	-3.6462	0.93354	0.93452	1.0	16622	0	-3.6462
PLA2G1B	5	0.011526	0.044418	0.546031	1461	4	-3.8173	0.61037	0.74689	1.0	13291	1	-3.8173
TMEM50B	5	0.011526	0.044418	0.546031	1456	4	-3.111	0.9775	0.97753	1.0	17399	0	-3.111
TPR	5	0.011526	0.044418	0.546031	1458	4	-3.3356	0.082593	0.21254	0.97526	3916	1	-3.3356
NFU1	10	0.011552	0.044506	0.546031	1463	5	0.12714	0.33487	0.54802	0.991855	9943	5	0.12714
CNGA2	5	0.011645	0.044841	0.546031	1464	5	-5.1022	0.98836	0.98839	1.0	17560	0	-5.1022
RAB6A	13	0.01169	0.045017	0.546031	1465	9	-2.0114	0.6278	0.76005	1.0	13512	3	-2.0114
TRAPPC6B	5	0.011709	0.045099	0.546031	1478	3	-1.8264	0.28082	0.48428	0.990545	8750	2	-1.8264
PBXIP1	5	0.011709	0.045099	0.546031	1468	3	-1.9219	0.69622	0.80603	1.0	14299	1	-1.9219
ANAPC4	5	0.011709	0.045099	0.546031	1477	3	-1.8264	0.60945	0.7462	1.0	13276	2	-1.8264
OGN	5	0.011709	0.045099	0.546031	1474	3	-1.9219	0.16809	0.34095	0.980447	6255	2	-1.9219
MED10	5	0.011709	0.045099	0.546031	1476	3	-1.3325	0.36392	0.56897	0.994377	10281	1	-1.3325
EPCAM	5	0.011709	0.045099	0.546031	1471	4	-1.907	0.81011	0.85212	1.0	15067	1	-1.907
TAF11	5	0.011709	0.045099	0.546031	1469	4	-1.9673	0.95228	0.95283	1.0	16954	0	-1.9673
DDX52	5	0.011709	0.045099	0.546031	1475	3	-1.4317	0.0046574	0.019168	0.671582	514	2	-1.4317
GCSAML	5	0.011709	0.045099	0.546031	1473	4	-1.9673	0.69698	0.80633	1.0	14305	1	-1.9673
CTHRC1	5	0.011709	0.045099	0.546031	1470	4	-1.1218	0.96313	0.9635	1.0	17140	0	-1.1218
ACO2	5	0.011709	0.045099	0.546031	1467	3	-1.3654	0.046328	0.13221	0.946917	2512	1	-1.3654
SLC46A3	5	0.011709	0.045099	0.546031	1472	4	-1.9673	0.51681	0.67792	1.0	12142	1	-1.9673
ECT2	5	0.011709	0.045099	0.546031	1466	3	-0.88664	0.90539	0.9096	1.0	16156	1	-0.88664
MIP	5	0.011731	0.045178	0.546031	1480	4	-3.9477	0.80384	0.84914	1.0	15015	1	-3.9477
TRAPPC8	5	0.011731	0.045178	0.546031	1481	4	-3.3866	0.93972	0.9406	1.0	16723	0	-3.3866
MAP2K4	5	0.011731	0.045178	0.546031	1482	4	-1.2875	0.97433	0.97441	1.0	17329	0	-1.2875
ZNF283	5	0.011731	0.045178	0.546031	1479	4	-3.3181	0.96608	0.96634	1.0	17190	0	-3.3181
CYP4F11	5	0.011733	0.045185	0.546031	1483	5	-3.7923	0.98827	0.9883	1.0	17559	0	-3.7923
SNX24	5	0.011746	0.045237	0.546031	1491	3	-1.5559	0.12718	0.28459	0.975526	5228	2	-1.5559
DPH5	5	0.011746	0.045237	0.546031	1490	3	-2.287	0.94652	0.94719	1.0	16851	0	-2.287
REP15	5	0.011746	0.045237	0.546031	1484	4	-2.8449	0.3099	0.51903	0.990545	9406	1	-2.8449
GTSCR1	5	0.011746	0.045237	0.546031	1487	4	-2.8691	0.60334	0.74161	1.0	13207	1	-2.8691
SMIM19	5	0.011746	0.045237	0.546031	1486	3	-0.16513	0.1962	0.37832	0.983294	6916	2	-0.16513
PCDHA12	5	0.011746	0.045237	0.546031	1485	3	-0.88664	0.021973	0.072468	0.901703	1446	2	-0.88664
RPL27	5	0.011746	0.045237	0.546031	1488	3	-0.78877	0.041276	0.12025	0.939548	2305	2	-0.78877
CXorf66	5	0.011746	0.045237	0.546031	1492	4	-2.4875	0.40649	0.59882	0.995312	10835	1	-2.4875
TRAPPC11	5	0.011746	0.045237	0.546031	1489	3	-0.16513	0.41276	0.60327	0.996271	10885	2	-0.16513
DEFB134	1	0.01179	0.045395	0.547562	1493	1	-1.2958	0.98821	0.98825	1.0	17558	0	-1.2958
PFDN1	4	0.011811	0.045468	0.548083	1494	2	-0.06114	0.37091	0.57381	0.994377	10367	1	-0.06114
MAP1LC3B2	2	0.011908	0.045828	0.550923	1495	2	-2.281	0.98809	0.98812	1.0	17557	0	-2.281
APIP	5	0.01193	0.045918	0.550923	1501	4	-3.2276	0.94451	0.94528	1.0	16811	0	-3.2276
PGLYRP4	5	0.01193	0.045918	0.550923	1500	4	-3.4679	0.71127	0.81137	1.0	14387	1	-3.4679
CEP104	5	0.01193	0.045918	0.550923	1497	4	-3.2826	0.62341	0.75668	1.0	13454	1	-3.2826
FAM172A	5	0.01193	0.045918	0.550923	1498	4	-3.5892	0.19655	0.3788	0.983294	6922	1	-3.5892
C5orf51	5	0.01193	0.045918	0.550923	1496	4	-3.0906	0.94609	0.94679	1.0	16841	0	-3.0906
PHF10	5	0.01193	0.045918	0.550923	1499	4	-0.57053	0.89466	0.90144	1.0	16009	1	-0.57053
HOMER2	5	0.011958	0.046011	0.551677	1502	5	-4.8404	0.98804	0.98807	1.0	17556	0	-4.8404
PCID2	5	0.012133	0.046592	0.557895	1503	4	-1.4952	0.88642	0.8956	1.0	15881	1	-1.4952
ASB14	5	0.012133	0.046592	0.557895	1504	4	-3.8297	0.92762	0.9287	1.0	16528	1	-3.8297
KRR1	5	0.012232	0.046919	0.559203	1506	3	-1.5559	0.0062406	0.025171	0.726289	624	2	-1.5559
TAS2R8	5	0.012232	0.046919	0.559203	1505	3	-1.4952	0.52945	0.68715	1.0	12280	2	-1.4952
UNC79	5	0.012232	0.046919	0.559203	1508	4	-2.9162	0.95035	0.95098	1.0	16918	0	-2.9162
MPPE1	5	0.012232	0.046919	0.559203	1511	3	-0.16513	0.62607	0.75869	1.0	13482	2	-0.16513
ORC4	5	0.012232	0.046919	0.559203	1510	3	-1.2958	0.023938	0.077581	0.910777	1530	1	-1.2958
SNX16	5	0.012232	0.046919	0.559203	1509	3	-0.88664	0.56979	0.71667	1.0	12793	2	-0.88664
ERO1LB	5	0.012232	0.046919	0.559203	1507	4	-2.9618	0.51838	0.67903	1.0	12161	1	-2.9618
C20orf26	5	0.012254	0.046999	0.559789	1512	5	-3.9249	0.98775	0.98777	1.0	17554	0	-3.9249
KLRC4	4	0.012274	0.047072	0.560289	1513	3	-1.7924	0.14216	0.3054	0.975526	5625	1	-1.7924
UBL3	5	0.012336	0.047296	0.562581	1514	4	-2.6909	0.94725	0.94792	1.0	16865	0	-2.6909
TEX30	10	0.012405	0.047521	0.564889	1515	7	-2.8196	0.99575	0.99571	1.0	17710	0	-2.8196
SLC12A6	5	0.012466	0.047744	0.566126	1516	5	-4.1386	0.98753	0.98756	1.0	17553	0	-4.1386
CLEC14A	5	0.012488	0.047821	0.566126	1517	5	-4.9177	0.98751	0.98754	1.0	17552	0	-4.9177
MLF1	9	0.012543	0.04802	0.566126	1518	7	-2.5782	0.90743	0.91122	1.0	16189	2	-2.5782
TMPRSS11A	5	0.012548	0.04804	0.566126	1521	4	-3.1705	0.87387	0.88721	1.0	15707	1	-3.1705
MDM2	5	0.012548	0.04804	0.566126	1519	4	-2.9392	0.86657	0.88259	1.0	15620	1	-2.9392
ZNF677	5	0.012548	0.04804	0.566126	1520	5	-3.5449	0.98564	0.98561	1.0	17524	0	-3.5449
HBP1	5	0.012548	0.04804	0.566126	1522	4	-3.5146	0.96641	0.96667	1.0	17198	0	-3.5146
RAD51D	5	0.012548	0.04804	0.566126	1523	4	-3.5298	0.45859	0.63606	1.0	11446	1	-3.5298
WFDC9	3	0.012608	0.048247	0.566126	1524	2	-0.88664	0.69886	0.80697	1.0	14317	1	-0.88664
NRD1	5	0.012674	0.048482	0.566126	1527	3	-1.2228	0.51592	0.67725	1.0	12136	1	-1.2228
FECH	5	0.012674	0.048482	0.566126	1533	2	1.2674	0.19964	0.3828	0.983294	6997	3	1.2674
PAK1	5	0.012674	0.048482	0.566126	1528	3	-0.68377	0.95208	0.95264	1.0	16948	0	-0.68377
BTRC	5	0.012674	0.048482	0.566126	1526	3	-1.4317	0.63285	0.76381	1.0	13571	2	-1.4317
NAA15	5	0.012674	0.048482	0.566126	1525	3	-0.88664	0.41276	0.60327	0.996271	10904	2	-0.88664
HAUS4	5	0.012674	0.048482	0.566126	1536	2	0.068558	0.3474	0.5574	0.994377	10087	2	0.068558
PPFIBP1	5	0.012674	0.048482	0.566126	1530	3	-1.8264	0.25536	0.45303	0.990545	8195	2	-1.8264
RBM28	5	0.012674	0.048482	0.566126	1529	2	0.062473	0.058314	0.15976	0.957832	2999	2	0.062473
GCA	5	0.012674	0.048482	0.566126	1535	3	-1.3654	0.58521	0.72805	1.0	12982	2	-1.3654
SUPT6H	5	0.012674	0.048482	0.566126	1531	3	-0.78877	0.49798	0.66423	1.0	11920	2	-0.78877
PSMD4	5	0.012674	0.048482	0.566126	1532	4	-1.6143	0.41276	0.60327	0.996271	10895	1	-1.6143
AASDHPPT	5	0.012674	0.048482	0.566126	1534	3	-1.8264	0.14186	0.30501	0.975526	5616	2	-1.8264
DENND4B	5	0.01272	0.048645	0.566126	1543	3	-2.4875	0.96306	0.96342	1.0	17139	0	-2.4875
GOSR1	5	0.01272	0.048645	0.566126	1539	3	-1.6143	0.91514	0.91754	1.0	16311	1	-1.6143
SAT2	5	0.01272	0.048645	0.566126	1538	3	-0.39317	0.76551	0.83223	1.0	14739	1	-0.39317
NAA50	5	0.01272	0.048645	0.566126	1537	3	-1.1458	0.062195	0.16847	0.965165	3141	2	-1.1458
NUCB2	5	0.01272	0.048645	0.566126	1544	3	-1.0645	0.30179	0.50944	0.990545	9234	2	-1.0645
ZCCHC11	5	0.01272	0.048645	0.566126	1542	3	-2.4875	0.56661	0.71435	1.0	12752	2	-2.4875
TRMT10C	5	0.01272	0.048645	0.566126	1540	3	-1.6143	0.052416	0.14635	0.951155	2769	2	-1.6143
MDN1	5	0.01272	0.048645	0.566126	1541	3	-0.16513	0.029978	0.092883	0.919397	1808	2	-0.16513
AGL	5	0.012768	0.048798	0.566126	1546	4	-2.3908	0.85048	0.87305	1.0	15431	1	-2.3908
GPR82	5	0.012768	0.048798	0.566126	1545	4	-3.6322	0.93325	0.93425	1.0	16614	0	-3.6322
CNIH1	5	0.012768	0.048798	0.566126	1548	4	-4.1186	0.15022	0.3166	0.975526	5833	1	-4.1186
RBM11	5	0.012768	0.048798	0.566126	1547	4	-2.9618	0.10097	0.2471	0.975526	4531	1	-2.9618
MEIG1	4	0.012877	0.049156	0.566126	1549	4	-4.0983	0.98712	0.98714	1.0	17551	0	-4.0983
ZNF300	5	0.012975	0.04948	0.566126	1550	4	-2.4875	0.95213	0.95268	1.0	16950	0	-2.4875
CCDC39	5	0.012975	0.04948	0.566126	1552	4	-3.9249	0.9594	0.95984	1.0	17079	0	-3.9249
KLHL41	5	0.012975	0.04948	0.566126	1551	4	-3.9924	0.97558	0.97566	1.0	17351	0	-3.9924
KDELC1	5	0.013014	0.0496	0.566126	1553	5	-2.8928	0.98699	0.98697	1.0	17549	0	-2.8928
RGS5	9	0.013029	0.049656	0.566126	1554	6	-1.8749	0.20609	0.39102	0.984004	7151	3	-1.8749
FAM126A	5	0.01304	0.049691	0.566126	1555	5	-4.6304	0.98696	0.98695	1.0	17548	0	-4.6304
ANKLE2	5	0.013149	0.050123	0.566126	1558	3	-1.4317	4.7409e-06	2.0067e-05	0.012907	28	2	-1.4317
EVI2A	5	0.013149	0.050123	0.566126	1559	4	-3.0489	0.061672	0.16731	0.965161	3120	1	-3.0489
NUF2	5	0.013149	0.050123	0.566126	1556	3	-0.91726	0.33568	0.54896	0.991855	9966	1	-0.91726
VPS37A	5	0.013149	0.050123	0.566126	1557	4	-3.0699	0.97091	0.97106	1.0	17273	0	-3.0699
PDZD9	5	0.013152	0.050133	0.566126	1561	5	-3.0699	0.98685	0.98684	1.0	17544	0	-3.0699
ZCCHC7	5	0.013152	0.050133	0.566126	1560	5	-3.701	0.98685	0.98684	1.0	17545	0	-3.701
GZMH	7	0.013156	0.050145	0.566126	1562	5	-1.4317	0.26032	0.45915	0.990545	8311	2	-1.4317
PTPLAD1	5	0.01318	0.050233	0.566126	1565	4	-2.6635	0.94882	0.94945	1.0	16892	0	-2.6635
ABCB1	5	0.01318	0.050233	0.566126	1564	4	-2.4875	0.88683	0.89591	1.0	15885	1	-2.4875
COIL	5	0.01318	0.050233	0.566126	1563	4	-2.4237	0.78973	0.84273	1.0	14888	1	-2.4237
RAD54B	6	0.013231	0.050432	0.566126	1566	5	-3.4768	0.59795	0.73761	1.0	13138	1	-3.4768
TFG	5	0.013263	0.050553	0.566126	1567	5	-3.0906	0.98674	0.98671	1.0	17543	0	-3.0906
TMEM8A	5	0.013362	0.050891	0.566126	1568	5	-2.6909	0.98664	0.98662	1.0	17541	0	-2.6909
BTBD3	5	0.013362	0.050891	0.566126	1569	5	-2.8928	0.98664	0.98662	1.0	17542	0	-2.8928
SENP8	5	0.013388	0.050993	0.566126	1572	4	-4.2531	0.050302	0.14154	0.948229	2680	1	-4.2531
MRPL39	5	0.013388	0.050993	0.566126	1571	4	-2.3908	0.043087	0.12461	0.941743	2383	1	-2.3908
C4orf26	5	0.013388	0.050993	0.566126	1570	4	-3.0276	0.86804	0.88355	1.0	15638	1	-3.0276
ADCY6	5	0.013416	0.051085	0.566126	1574	5	-3.9363	0.98658	0.98656	1.0	17540	0	-3.9363
F5	5	0.013416	0.051085	0.566126	1573	5	-4.197	0.98658	0.98656	1.0	17539	0	-4.197
SNRPG	1	0.013422	0.051104	0.566126	1575	1	-0.68377	0.98658	0.98655	1.0	17538	0	-0.68377
HSBP1	3	0.013471	0.051271	0.566126	1576	3	-3.3866	0.98653	0.9865	1.0	17537	0	-3.3866
RPL36A	3	0.013515	0.051421	0.566126	1577	2	-0.16513	0.018145	0.062433	0.867352	1296	1	-0.16513
RPL6	3	0.013515	0.051421	0.566126	1578	2	-0.16513	0.0010414	0.0046069	0.408696	203	1	-0.16513
HERC4	8	0.013525	0.051455	0.566126	1579	5	-1.8833	0.89611	0.90249	1.0	16032	2	-1.8833
EGR3	5	0.013548	0.051542	0.566126	1580	5	-5.328	0.98645	0.98643	1.0	17536	0	-5.328
KCNB2	5	0.013572	0.051621	0.566126	1581	5	-4.5505	0.98643	0.98641	1.0	17535	0	-4.5505
HIATL1	5	0.013576	0.051633	0.566126	1582	5	-4.3247	0.98231	0.98233	1.0	17478	0	-4.3247
CDK11A	5	0.013576	0.051633	0.566126	1583	4	-2.357	0.86414	0.88111	1.0	15585	1	-2.357
PSG6	5	0.013577	0.051636	0.566126	1586	4	-0.5159	0.97514	0.97522	1.0	17339	0	-0.5159
NT5C3A	5	0.013577	0.051636	0.566126	1584	4	-1.7242	0.87268	0.88645	1.0	15696	1	-1.7242
DAPP1	5	0.013577	0.051636	0.566126	1585	4	-2.0114	0.82555	0.85969	1.0	15193	1	-2.0114
SYCP1	5	0.013681	0.051996	0.566126	1595	3	-0.88664	0.57283	0.71891	1.0	12830	2	-0.88664
GNAT3	5	0.013681	0.051996	0.566126	1591	4	-2.0541	0.95062	0.95125	1.0	16924	0	-2.0541
SNRNP25	5	0.013681	0.051996	0.566126	1596	2	1.5335	0.077867	0.2025	0.973858	3730	3	1.5335
FANCL	5	0.013681	0.051996	0.566126	1590	3	-1.1458	0.20193	0.38567	0.983294	7051	2	-1.1458
TOP3A	5	0.013681	0.051996	0.566126	1587	2	1.9577	0.0031919	0.013399	0.59434	406	3	1.9577
C17orf77	5	0.013681	0.051996	0.566126	1599	3	-2.0114	0.32578	0.53748	0.991086	9764	2	-2.0114
ZC3H8	5	0.013681	0.051996	0.566126	1593	2	2.1787	0.20313	0.38719	0.983294	7087	3	2.1787
C4orf29	5	0.013681	0.051996	0.566126	1598	3	-1.7242	0.16382	0.33518	0.980447	6153	2	-1.7242
CAPZB	5	0.013681	0.051996	0.566126	1589	3	-1.2958	0.029332	0.09128	0.919397	1780	2	-1.2958
MAPK1IP1L	5	0.013681	0.051996	0.566126	1594	3	-2.0114	0.6068	0.74426	1.0	13249	2	-2.0114
MROH9	5	0.013681	0.051996	0.566126	1588	4	-2.0541	0.29151	0.49713	0.990545	8993	1	-2.0541
HNRNPCL1	5	0.013681	0.051996	0.566126	1592	3	-1.8264	0.90955	0.91288	1.0	16219	1	-1.8264
SRPK2	5	0.013681	0.051996	0.566126	1601	3	-1.5813	0.084393	0.2163	0.975526	3980	2	-1.5813
RCN1	5	0.013681	0.051996	0.566126	1597	3	-1.8264	0.88724	0.89617	1.0	15898	1	-1.8264
USP29	5	0.013681	0.051996	0.566126	1600	2	1.5137	0.094459	0.23709	0.975526	4351	3	1.5137
STK17B	5	0.013681	0.051996	0.566126	1602	3	-1.8749	0.89026	0.89827	1.0	15949	1	-1.8749
PLAC9	5	0.013694	0.052029	0.566126	1603	5	-3.8541	0.98631	0.98629	1.0	17534	0	-3.8541
RETNLB	5	0.01375	0.052212	0.566126	1604	5	-1.9219	0.98625	0.98623	1.0	17533	0	-1.9219
BRD7	5	0.013756	0.052234	0.566126	1605	4	-3.5298	0.62978	0.76152	1.0	13527	1	-3.5298
NFIL3	5	0.013756	0.052234	0.566126	1606	4	-3.3181	0.94725	0.94792	1.0	16863	0	-3.3181
HIST1H2BG	5	0.013756	0.052234	0.566126	1607	4	-0.16513	0.43714	0.62061	0.999273	11183	1	-0.16513
LOC81691	5	0.013786	0.05234	0.566126	1621	3	-1.0645	0.8659	0.88217	1.0	15606	1	-1.0645
GRPEL1	5	0.013786	0.05234	0.566126	1611	2	0.76046	0.11345	0.26509	0.975526	4874	3	0.76046
TAS2R10	5	0.013786	0.05234	0.566126	1655	3	-0.16513	0.030295	0.093654	0.919397	1821	2	-0.16513
GUCA1C	5	0.013786	0.05234	0.566126	1629	2	5.072	0.1252	0.2818	0.975526	5178	3	5.072
AAMP	5	0.013786	0.05234	0.566126	1636	3	-0.16513	0.0040449	0.016784	0.649151	464	2	-0.16513
ZCWPW2	5	0.013786	0.05234	0.566126	1620	4	-2.2507	0.28787	0.49268	0.990545	8904	1	-2.2507
STX5	5	0.013786	0.05234	0.566126	1642	2	0.22993	0.071894	0.18989	0.972969	3513	3	0.22993
TESC	5	0.013786	0.05234	0.566126	1628	1	0.34086	0.046412	0.13241	0.947019	2518	2	0.34086
CAV3	5	0.013786	0.05234	0.566126	1653	4	-4.9633	0.76067	0.83024	1.0	14707	1	-4.9633
ATP6AP2	5	0.013786	0.05234	0.566126	1619	2	-0.16513	0.16954	0.34295	0.98045	6297	2	-0.16513
ZNHIT2	5	0.013786	0.05234	0.566126	1627	2	9.7647	0.00085243	0.0038004	0.382903	178	3	9.7647
WDR33	5	0.013786	0.05234	0.566126	1646	2	1.7149	0.014623	0.053005	0.847286	1125	3	1.7149
HSF2	5	0.013786	0.05234	0.566126	1633	3	-1.0645	0.89073	0.89861	1.0	15953	1	-1.0645
PIK3CD	5	0.013786	0.05234	0.566126	1616	4	-3.9477	0.95062	0.95125	1.0	16926	0	-3.9477
RAB2A	5	0.013786	0.05234	0.566126	1632	4	-4.3334	0.859	0.87802	1.0	15527	1	-4.3334
FPGT	5	0.013786	0.05234	0.566126	1610	2	-1.0645	0.94236	0.94318	1.0	16764	0	-1.0645
ZPBP2	5	0.013786	0.05234	0.566126	1613	4	-3.9017	0.93884	0.93975	1.0	16710	0	-3.9017
GTF2H4	5	0.013786	0.05234	0.566126	1654	2	0.13451	0.56025	0.70982	1.0	12671	2	0.13451
INS	5	0.013786	0.05234	0.566126	1664	2	6.5172	0.091634	0.23134	0.975526	4240	3	6.5172
CCDC94	5	0.013786	0.05234	0.566126	1624	2	1.1139	0.0052812	0.021541	0.695925	557	3	1.1139
UBA6	5	0.013786	0.05234	0.566126	1615	4	-3.1509	0.8624	0.88004	1.0	15571	1	-3.1509
NDUFA8	5	0.013786	0.05234	0.566126	1623	3	-1.0645	0.0057195	0.023197	0.713149	583	1	-1.0645
BIRC5	5	0.013786	0.05234	0.566126	1608	4	-3.5298	0.95121	0.95178	1.0	16930	0	-3.5298
ZNF215	5	0.013786	0.05234	0.566126	1657	3	-1.0645	0.95121	0.95178	1.0	16932	0	-1.0645
SLC5A12	5	0.013786	0.05234	0.566126	1661	2	1.3399	0.23688	0.4301	0.990545	7794	3	1.3399
ARHGEF18	5	0.013786	0.05234	0.566126	1644	1	0.067621	0.55576	0.70654	1.0	12618	2	0.067621
AP1S2	5	0.013786	0.05234	0.566126	1617	5	-1.6765	0.98071	0.9807	1.0	17455	0	-1.6765
C17orf98	5	0.013786	0.05234	0.566126	1618	2	-0.34167	0.75167	0.82665	1.0	14643	1	-0.34167
C12orf43	5	0.013786	0.05234	0.566126	1643	3	-1.0645	0.80732	0.85075	1.0	15043	1	-1.0645
IMP4	5	0.013786	0.05234	0.566126	1665	2	4.2133	0.0088035	0.034509	0.78868	788	3	4.2133
ATP5F1	5	0.013786	0.05234	0.566126	1612	2	2.2424	0.001625	0.0070924	0.468476	272	3	2.2424
MED19	5	0.013786	0.05234	0.566126	1641	2	-0.16513	0.63614	0.76634	1.0	13610	2	-0.16513
ILDR1	5	0.013786	0.05234	0.566126	1649	3	-1.0645	0.53983	0.69474	1.0	12414	1	-1.0645
FOXP3	5	0.013786	0.05234	0.566126	1609	2	-0.065669	0.17154	0.34564	0.980977	6341	2	-0.065669
C20orf197	5	0.013786	0.05234	0.566126	1625	4	-2.9162	0.86108	0.87927	1.0	15554	1	-2.9162
TEC	5	0.013786	0.05234	0.566126	1658	2	-0.63984	0.67747	0.79823	1.0	14149	2	-0.63984
UPF1	5	0.013786	0.05234	0.566126	1614	2	9.6535	0.00041728	0.001897	0.277751	123	3	9.6535
GDF6	5	0.013786	0.05234	0.566126	1648	2	-0.34762	0.42319	0.61068	0.997245	11025	2	-0.34762
FDX1	5	0.013786	0.05234	0.566126	1622	3	-1.0645	0.49076	0.65903	1.0	11836	2	-1.0645
SMC3	5	0.013786	0.05234	0.566126	1645	4	-3.2462	0.14084	0.30358	0.975526	5587	1	-3.2462
RIOK3	5	0.013786	0.05234	0.566126	1626	4	-3.3698	0.41669	0.60607	0.996564	10950	1	-3.3698
MCM2	5	0.013786	0.05234	0.566126	1652	2	8.6987	0.0071384	0.028484	0.752149	682	3	8.6987
APOC1	5	0.013786	0.05234	0.566126	1634	3	-1.0645	0.35438	0.56233	0.994377	10167	2	-1.0645
PDIA5	5	0.013786	0.05234	0.566126	1660	2	7.1178	0.026848	0.085067	0.913815	1673	3	7.1178
CXXC1	5	0.013786	0.05234	0.566126	1651	2	0.28251	0.099028	0.24427	0.975526	4476	2	0.28251
PDE8B	5	0.013786	0.05234	0.566126	1656	2	6.6506	0.11481	0.26695	0.975526	4908	3	6.6506
POP5	5	0.013786	0.05234	0.566126	1631	1	5.1782	0.0016688	0.0072596	0.468476	277	3	5.1782
PRDX4	5	0.013786	0.05234	0.566126	1639	3	-1.0645	0.95534	0.95582	1.0	17010	0	-1.0645
C5orf15	5	0.013786	0.05234	0.566126	1630	2	2.6188	0.012846	0.048113	0.84089	1027	3	2.6188
KIF21A	5	0.013786	0.05234	0.566126	1640	3	-1.0645	0.54953	0.70194	1.0	12536	2	-1.0645
ZNF547	5	0.013786	0.05234	0.566126	1663	3	-1.0645	0.37977	0.57998	0.994377	10473	2	-1.0645
SLC2A4	5	0.013786	0.05234	0.566126	1662	2	-1.0645	0.58586	0.72853	1.0	12992	2	-1.0645
TAF9B	5	0.013786	0.05234	0.566126	1637	3	-1.0645	0.37057	0.57357	0.994377	10361	2	-1.0645
FMO3	5	0.013786	0.05234	0.566126	1650	3	-1.0645	0.050778	0.14264	0.948229	2703	1	-1.0645
ZNF200	5	0.013786	0.05234	0.566126	1659	3	-1.0645	0.56619	0.71406	1.0	12746	1	-1.0645
PSPC1	5	0.013786	0.05234	0.566126	1635	3	-0.16513	0.88274	0.89306	1.0	15826	1	-0.16513
LILRA4	5	0.013786	0.05234	0.566126	1647	3	-1.0645	0.87258	0.88639	1.0	15692	1	-1.0645
ELF1	5	0.013786	0.05234	0.566126	1638	2	0.045012	0.29193	0.49766	0.990545	9002	2	0.045012
COL17A1	5	0.0138	0.052386	0.566279	1666	5	-4.8343	0.9862	0.98619	1.0	17532	0	-4.8343
TRIM17	5	0.013907	0.052762	0.569328	1667	5	-4.2714	0.98609	0.98608	1.0	17531	0	-4.2714
SEC11A	7	0.013959	0.052946	0.569328	1668	4	-0.22344	0.41351	0.60379	0.996544	10911	2	-0.22344
ATP8B4	5	0.013983	0.053029	0.569328	1669	5	-4.2623	0.98602	0.986	1.0	17530	0	-4.2623
ADAM18	5	0.013984	0.053031	0.569328	1675	4	-2.136	0.1622	0.33295	0.980447	6111	1	-2.136
C2orf49	5	0.013984	0.053031	0.569328	1672	4	-3.2462	0.87743	0.88952	1.0	15755	1	-3.2462
C5orf28	5	0.013984	0.053031	0.569328	1674	4	-3.3528	0.97352	0.9736	1.0	17313	0	-3.3528
MRPL15	5	0.013984	0.053031	0.569328	1671	4	-2.6072	0.97115	0.9713	1.0	17275	0	-2.6072
UGT2B4	5	0.013984	0.053031	0.569328	1673	4	-2.357	0.22793	0.41877	0.990545	7599	1	-2.357
PYURF	5	0.013984	0.053031	0.569328	1670	4	-2.6356	0.94781	0.94847	1.0	16875	0	-2.6356
SMAD2	5	0.014005	0.053111	0.569328	1679	3	-1.8264	0.34398	0.55495	0.994257	10049	2	-1.8264
TM9SF3	5	0.014005	0.053111	0.569328	1676	3	-1.7762	0.56499	0.7132	1.0	12728	2	-1.7762
VPS26A	5	0.014005	0.053111	0.569328	1677	3	-0.68377	0.29157	0.4972	0.990545	8994	2	-0.68377
WBP11	5	0.014005	0.053111	0.569328	1680	4	-3.111	0.28492	0.48912	0.990545	8844	1	-3.111
UGP2	5	0.014005	0.053111	0.569328	1678	3	-0.16513	0.58793	0.73006	1.0	13020	2	-0.16513
DAZAP1	5	0.014178	0.053704	0.574753	1681	5	-4.3072	0.98582	0.98581	1.0	17529	0	-4.3072
FRMD7	5	0.014227	0.053872	0.574753	1687	4	-3.8048	0.20997	0.39596	0.986135	7229	1	-3.8048
ZRANB2	5	0.014227	0.053872	0.574753	1688	4	-2.4875	0.69566	0.80585	1.0	14296	1	-2.4875
LALBA	5	0.014227	0.053872	0.574753	1685	4	-3.4992	0.39665	0.59184	0.994377	10709	1	-3.4992
ARL14EP	5	0.014227	0.053872	0.574753	1683	4	-2.7177	0.7555	0.82816	1.0	14675	1	-2.7177
TAAR2	5	0.014227	0.053872	0.574753	1684	4	-3.9814	0.28913	0.49423	0.990545	8938	1	-3.9814
IFT52	5	0.014227	0.053872	0.574753	1686	4	-3.8899	0.56262	0.7115	1.0	12700	1	-3.8899
ZNF781	5	0.014227	0.053872	0.574753	1682	4	-2.0541	0.96641	0.96667	1.0	17195	0	-2.0541
EIF2D	5	0.01429	0.054078	0.576611	1689	5	-3.0489	0.98571	0.98568	1.0	17527	0	-3.0489
MAN1C1	5	0.014364	0.054327	0.578304	1690	5	-3.9017	0.98564	0.98561	1.0	17525	0	-3.9017
ZNF683	5	0.014384	0.054404	0.578304	1691	5	-5.0129	0.98562	0.98559	1.0	17523	0	-5.0129
IL20RB	5	0.014444	0.054612	0.578304	1692	5	-4.0142	0.98556	0.98553	1.0	17521	0	-4.0142
CFHR5	5	0.014446	0.054623	0.578304	1698	4	-1.7242	0.42315	0.61064	0.997245	11024	1	-1.7242
ZNF322	5	0.014446	0.054623	0.578304	1693	3	-2.5486	0.023049	0.075245	0.910777	1487	2	-2.5486
DDX42	5	0.014446	0.054623	0.578304	1700	3	-1.4317	0.12629	0.28331	0.975526	5205	2	-1.4317
MMS19	5	0.014446	0.054623	0.578304	1697	3	-1.2228	0.31874	0.52929	0.990545	9600	1	-1.2228
BBS10	5	0.014446	0.054623	0.578304	1696	4	-1.8264	0.55874	0.70873	1.0	12654	1	-1.8264
KIAA0825	5	0.014446	0.054623	0.578304	1694	3	-2.6072	0.60106	0.73991	1.0	13174	2	-2.6072
THEM4	5	0.014446	0.054623	0.578304	1695	4	-2.5782	0.94082	0.94167	1.0	16739	0	-2.5782
SCO1	5	0.014446	0.054623	0.578304	1701	3	-2.8203	0.59589	0.73605	1.0	13114	2	-2.8203
MRPL46	5	0.014446	0.054623	0.578304	1699	3	-2.9618	0.051253	0.14369	0.948229	2729	2	-2.9618
UNC50	5	0.014475	0.054719	0.578304	1704	4	-3.959	0.86006	0.87867	1.0	15539	1	-3.959
GLRB	5	0.014475	0.054719	0.578304	1702	5	-3.5892	0.98235	0.98237	1.0	17479	0	-3.5892
SRRT	5	0.014475	0.054719	0.578304	1703	4	-2.357	0.011495	0.044248	0.828477	961	1	-2.357
IL1A	5	0.014587	0.055109	0.579661	1705	5	-3.6739	0.98541	0.9854	1.0	17520	0	-3.6739
SNCA	6	0.01461	0.055192	0.579661	1706	5	-3.7835	0.50462	0.66912	1.0	12002	1	-3.7835
PTGDR	5	0.014611	0.055194	0.579661	1707	5	-3.7923	0.98539	0.98537	1.0	17519	0	-3.7923
RNF24	6	0.01462	0.055227	0.579661	1711	4	-0.16513	0.59823	0.73781	1.0	13142	2	-0.16513
UQCRB	6	0.01462	0.055227	0.579661	1710	4	-0.69395	0.69906	0.80703	1.0	14320	2	-0.69395
PPP1R14A	6	0.01462	0.055227	0.579661	1708	3	0.70079	0.33476	0.54792	0.991855	9939	3	0.70079
LSM4	6	0.01462	0.055227	0.579661	1712	4	-0.16513	0.03734	0.11087	0.928687	2147	2	-0.16513
CENPW	6	0.01462	0.055227	0.579661	1709	3	1.4587	0.028421	0.089043	0.918559	1745	3	1.4587
RANBP6	5	0.014649	0.055307	0.579661	1713	5	-3.9814	0.98535	0.98533	1.0	17518	0	-3.9814
HIGD1A	3	0.014699	0.055493	0.579661	1714	3	-3.7668	0.9853	0.98528	1.0	17517	0	-3.7668
PFKFB1	5	0.014718	0.055568	0.579661	1715	5	-4.3762	0.98528	0.98526	1.0	17516	0	-4.3762
CDK12	5	0.014724	0.055587	0.579661	1727	2	0.58459	0.0062524	0.025214	0.726289	625	3	0.58459
ELP2	5	0.014724	0.055587	0.579661	1726	2	7.5798	0.00062266	0.0028113	0.332783	151	3	7.5798
ARL1	5	0.014724	0.055587	0.579661	1725	3	-1.9673	0.33281	0.54563	0.991855	9897	1	-1.9673
LAMTOR3	5	0.014724	0.055587	0.579661	1717	4	-2.7954	0.79052	0.84308	1.0	14890	1	-2.7954
CLEC2B	5	0.014724	0.055587	0.579661	1716	4	-3.3866	0.94122	0.9421	1.0	16746	0	-3.3866
UTP18	5	0.014724	0.055587	0.579661	1718	4	-4.1085	0.24837	0.44445	0.990545	8045	1	-4.1085
ZNF563	5	0.014724	0.055587	0.579661	1720	2	-0.3976	0.42974	0.61533	0.997432	11110	2	-0.3976
TADA2A	5	0.014724	0.055587	0.579661	1719	4	-2.5486	0.20631	0.39131	0.984004	7154	1	-2.5486
ARHGEF9	5	0.014724	0.055587	0.579661	1724	4	-1.2958	0.35438	0.56233	0.994377	10168	1	-1.2958
DHX30	5	0.014724	0.055587	0.579661	1723	4	-1.9642	0.18611	0.36517	0.983294	6674	1	-1.9642
KANSL1	5	0.014724	0.055587	0.579661	1721	2	0.52439	0.067263	0.17979	0.968413	3325	3	0.52439
CD97	5	0.014724	0.055587	0.579661	1722	2	0.24187	0.113	0.26446	0.975526	4856	2	0.24187
ZNF730	3	0.014927	0.056273	0.583193	1728	2	-2.5184	0.74122	0.82253	1.0	14575	1	-2.5184
RIIAD1	5	0.014935	0.056301	0.583193	1733	3	-2.0114	0.58693	0.7293	1.0	13003	2	-2.0114
PCDHA8	5	0.014935	0.056301	0.583193	1731	3	-1.4952	0.73762	0.82114	1.0	14551	1	-1.4952
MMAB	5	0.014935	0.056301	0.583193	1732	4	-2.4875	0.013841	0.050874	0.842858	1087	1	-2.4875
ARCN1	5	0.014935	0.056301	0.583193	1729	4	-2.8691	0.64052	0.7697	1.0	13669	1	-2.8691
ZNF44	5	0.014935	0.056301	0.583193	1730	4	-2.3908	0.22496	0.41498	0.990545	7535	1	-2.3908
NRAS	5	0.014935	0.056301	0.583193	1735	3	-0.78877	0.05381	0.14953	0.951155	2825	2	-0.78877
TP53BP1	5	0.014935	0.056301	0.583193	1734	3	-0.16513	0.55362	0.705	1.0	12594	2	-0.16513
FAM206A	5	0.014939	0.056315	0.583193	1739	4	-3.9924	0.50505	0.66942	1.0	12010	1	-3.9924
PKD2L2	5	0.014939	0.056315	0.583193	1738	4	-3.5449	0.69308	0.80499	1.0	14282	1	-3.5449
POLA2	5	0.014939	0.056315	0.583193	1736	4	-2.287	0.022911	0.07488	0.908706	1484	1	-2.287
RAD51AP1	5	0.014939	0.056315	0.583193	1737	4	-4.1485	0.023614	0.076753	0.910777	1513	1	-4.1485
HAPLN4	5	0.014986	0.056477	0.584537	1740	5	-1.5501	0.98501	0.985	1.0	17514	0	-1.5501
CD33	9	0.015042	0.056667	0.586169	1741	7	-4.2714	0.99207	0.99206	1.0	17642	0	-4.2714
ZNF92	6	0.015057	0.056708	0.586253	1742	5	-2.8545	0.93553	0.93647	1.0	16658	1	-2.8545
ACHE	5	0.015107	0.056885	0.587751	1743	5	-4.434	0.98489	0.98488	1.0	17512	0	-4.434
LEP	5	0.015133	0.05697	0.588289	1744	4	-3.5892	0.89638	0.90269	1.0	16039	1	-3.5892
PGAM4	2	0.015215	0.057236	0.590698	1745	2	-1.687	0.98478	0.98475	1.0	17511	0	-1.687
GULP1	5	0.015302	0.057529	0.592948	1746	5	-4.4177	0.9847	0.98466	1.0	17510	0	-4.4177
EIF2B5	5	0.015314	0.05757	0.592948	1748	4	-2.2135	0.0073371	0.029214	0.758077	693	1	-2.2135
BCL10	5	0.015314	0.05757	0.592948	1747	4	-3.8173	0.91441	0.91696	1.0	16299	1	-3.8173
CALR	5	0.015329	0.057619	0.592948	1749	5	-2.6072	0.98467	0.98464	1.0	17509	0	-2.6072
IRGM	5	0.015329	0.057619	0.592948	1750	5	-3.6875	0.98467	0.98464	1.0	17508	0	-3.6875
TRIM49D1	3	0.015376	0.057774	0.593496	1751	3	-3.9924	0.98462	0.9846	1.0	17507	0	-3.9924
NPTN	5	0.01538	0.057789	0.593496	1752	5	-3.959	0.98462	0.9846	1.0	17506	0	-3.959
MC4R	5	0.01538	0.057789	0.593496	1753	5	-3.5746	0.98462	0.9846	1.0	17505	0	-3.5746
ZNF559	12	0.015444	0.058017	0.593496	1754	7	-0.23921	0.035971	0.10754	0.925163	2093	5	-0.23921
FAM186B	5	0.015461	0.058068	0.593496	1755	5	-4.5431	0.98454	0.98451	1.0	17504	0	-4.5431
NKAP	5	0.015467	0.058085	0.593496	1759	3	-3.0699	0.043299	0.12512	0.942765	2389	1	-3.0699
AATF	5	0.015467	0.058085	0.593496	1760	3	-0.16513	0.18772	0.36727	0.983294	6708	1	-0.16513
MRPL32	5	0.015467	0.058085	0.593496	1757	3	-2.0957	0.41276	0.60327	0.996271	10903	1	-2.0957
TTC19	5	0.015467	0.058085	0.593496	1756	3	-1.8264	0.11435	0.26633	0.975526	4895	2	-1.8264
CINP	5	0.015467	0.058085	0.593496	1758	3	-2.1753	0.0090346	0.035369	0.79322	803	2	-2.1753
NCL	5	0.015506	0.058232	0.593496	1766	4	-3.701	0.13364	0.29362	0.975526	5398	1	-3.701
ZNF813	5	0.015506	0.058232	0.593496	1761	4	-2.5782	0.58256	0.72608	1.0	12949	1	-2.5782
RSRC2	5	0.015506	0.058232	0.593496	1767	4	-2.357	0.94899	0.94962	1.0	16895	0	-2.357
CHKA	5	0.015506	0.058232	0.593496	1763	4	-0.16513	0.0066793	0.026793	0.742338	650	1	-0.16513
GK	5	0.015506	0.058232	0.593496	1765	4	-3.3866	0.36851	0.57212	0.994377	10337	1	-3.3866
TMPRSS4	5	0.015506	0.058232	0.593496	1764	4	-4.025	0.65373	0.77993	1.0	13838	1	-4.025
CENPO	5	0.015506	0.058232	0.593496	1762	4	-4.4095	0.68334	0.80177	1.0	14214	1	-4.4095
ARSB	5	0.015582	0.058472	0.595597	1768	5	-1.5897	0.98442	0.98438	1.0	17503	0	-1.5897
MCFD2	10	0.01561	0.05858	0.596368	1769	7	-3.0483	0.93556	0.93651	1.0	16659	2	-3.0483
DSTN	4	0.015667	0.058788	0.59814	1770	3	-1.5898	0.83408	0.86406	1.0	15278	1	-1.5898
COL4A5	5	0.01571	0.058926	0.598198	1773	4	-3.2645	0.783	0.83977	1.0	14843	1	-3.2645
SLC7A6OS	5	0.01571	0.058926	0.598198	1771	4	-3.878	0.08213	0.21154	0.97526	3901	1	-3.878
LARP7	5	0.01571	0.058926	0.598198	1774	4	-3.1311	0.9674	0.96767	1.0	17217	0	-3.1311
THAP9	5	0.01571	0.058926	0.598198	1772	4	-2.136	0.16983	0.34331	0.98045	6301	1	-2.136
MAOB	5	0.015805	0.059253	0.598763	1775	5	-3.9363	0.98419	0.98417	1.0	17501	0	-3.9363
RPGRIP1	5	0.015839	0.059372	0.598763	1776	5	-4.3421	0.98416	0.98413	1.0	17500	0	-4.3421
CCDC73	5	0.015846	0.059385	0.598763	1782	3	-1.2958	0.87708	0.8893	1.0	15750	1	-1.2958
ABI3BP	5	0.015846	0.059385	0.598763	1779	3	-1.6703	0.51871	0.67928	1.0	12170	2	-1.6703
CCNG1	5	0.015846	0.059385	0.598763	1783	4	-2.136	0.43393	0.61836	0.998377	11151	1	-2.136
FBXO43	5	0.015846	0.059385	0.598763	1784	2	-0.039259	0.21584	0.40346	0.987484	7352	2	-0.039259
MCM4	5	0.015846	0.059385	0.598763	1778	3	-0.78877	0.061305	0.16651	0.965161	3103	1	-0.78877
CYP51A1	5	0.015846	0.059385	0.598763	1777	3	-1.6143	0.92535	0.92656	1.0	16482	1	-1.6143
TRAF3	5	0.015846	0.059385	0.598763	1781	2	-0.44969	0.31273	0.52229	0.990545	9474	2	-0.44969
RNASE11	5	0.015846	0.059385	0.598763	1785	3	-1.6703	0.93461	0.93557	1.0	16640	0	-1.6703
ACER2	5	0.015846	0.059385	0.598763	1780	2	-0.22853	0.032933	0.10005	0.920819	1949	1	-0.22853
ZNF385D	5	0.015865	0.059447	0.598763	1786	5	-1.8264	0.98413	0.98411	1.0	17499	0	-1.8264
KLHL22	5	0.015865	0.059447	0.598763	1787	5	-3.7144	0.98413	0.98411	1.0	17497	0	-3.7144
SLC2A3	5	0.015865	0.059447	0.598763	1788	5	-3.111	0.98413	0.98411	1.0	17498	0	-3.111
HMG20A	5	0.015906	0.059585	0.599477	1789	5	-3.9814	0.98223	0.98223	1.0	17474	0	-3.9814
SLC38A11	5	0.015906	0.059585	0.599477	1790	4	-2.3224	0.9737	0.97379	1.0	17317	0	-2.3224
CBWD3	2	0.015946	0.059708	0.600046	1792	2	-3.0208	0.98405	0.98403	1.0	17495	0	-3.0208
RPL23A	2	0.015946	0.059708	0.600046	1791	2	-2.2345	0.98405	0.98403	1.0	17496	0	-2.2345
WDHD1	5	0.01599	0.059876	0.600062	1796	3	-1.8749	0.24476	0.4399	0.990545	7960	2	-1.8749
SLC38A9	5	0.01599	0.059876	0.600062	1794	3	-2.7699	0.91071	0.91386	1.0	16243	1	-2.7699
HAUS3	5	0.01599	0.059876	0.600062	1795	3	-0.16513	0.10183	0.24832	0.975526	4559	2	-0.16513
GABRG2	5	0.01599	0.059876	0.600062	1797	3	-0.16513	0.1925	0.37359	0.983294	6830	2	-0.16513
SGCD	5	0.01599	0.059876	0.600062	1793	3	-0.69803	0.91618	0.9184	1.0	16333	1	-0.69803
ARL5A	6	0.016075	0.060163	0.602597	1798	5	-2.2892	0.76272	0.83109	1.0	14719	1	-2.2892
LDHA	4	0.016115	0.060285	0.60349	1799	3	-2.5876	0.3921	0.58861	0.994377	10648	1	-2.5876
TCAIM	7	0.016158	0.060446	0.604766	1800	4	-1.7762	0.78089	0.8388	1.0	14828	2	-1.7762
CLINT1	5	0.016305	0.060924	0.608532	1801	4	-3.0276	0.87489	0.88785	1.0	15718	1	-3.0276
C13orf45	5	0.016305	0.060924	0.608532	1803	4	-3.8297	0.81776	0.8558	1.0	15129	1	-3.8297
SOD2	5	0.016305	0.060924	0.608532	1802	4	-3.9133	0.33118	0.54373	0.991855	9854	1	-3.9133
CMTM1	14	0.016336	0.061031	0.609265	1804	8	-1.0817	0.17299	0.34761	0.980977	6371	6	-1.0817
ENPEP	5	0.016499	0.061568	0.610976	1805	5	-1.5529	0.9835	0.98351	1.0	17493	0	-1.5529
XRCC4	5	0.016515	0.061623	0.610976	1806	3	-2.3224	0.87278	0.8865	1.0	15697	1	-2.3224
CPSF3	5	0.016515	0.061623	0.610976	1807	3	-0.16513	0.0090894	0.035593	0.796267	805	2	-0.16513
TAF2	5	0.016515	0.061623	0.610976	1811	4	-0.44763	0.87233	0.88622	1.0	15691	1	-0.44763
HAUS5	5	0.016515	0.061623	0.610976	1809	4	-2.7441	0.89738	0.90345	1.0	16055	1	-2.7441
HDGF	5	0.016515	0.061623	0.610976	1808	4	-2.9392	0.77372	0.83572	1.0	14785	1	-2.9392
MYBBP1A	5	0.016515	0.061623	0.610976	1810	3	-2.7441	0.315	0.52494	0.990545	9514	2	-2.7441
BTN2A2	16	0.016516	0.061627	0.610976	1812	11	-3.6044	0.33642	0.54951	0.991903	9975	5	-3.6044
SNAP91	5	0.016521	0.061642	0.610976	1814	4	-2.8928	0.90539	0.9096	1.0	16157	1	-2.8928
IFNG	5	0.016521	0.061642	0.610976	1813	4	-3.3181	0.95496	0.95547	1.0	17004	0	-3.3181
ALDH9A1	5	0.016521	0.061642	0.610976	1816	4	-4.0673	0.051835	0.14504	0.949731	2748	1	-4.0673
SYF2	5	0.016521	0.061642	0.610976	1815	4	-3.3698	0.6614	0.78578	1.0	13932	1	-3.3698
RGS10	6	0.016521	0.061644	0.610976	1817	3	-0.26371	0.44963	0.62966	1.0	11329	3	-0.26371
EPB41L2	5	0.01664	0.062064	0.614196	1819	5	-3.9924	0.98336	0.98337	1.0	17491	0	-3.9924
OXER1	5	0.01664	0.062064	0.614196	1818	5	-1.3567	0.98336	0.98337	1.0	17490	0	-1.3567
BCL2L11	17	0.016642	0.062071	0.614196	1820	7	0.046138	0.0090108	0.035291	0.79322	801	8	0.046138
AKAP14	7	0.016678	0.062195	0.615087	1821	5	-3.5892	0.49119	0.65937	1.0	11839	2	-3.5892
VAMP8	5	0.016748	0.062417	0.616023	1822	5	-4.1186	0.98325	0.98325	1.0	17489	0	-4.1186
PPP1R15B	5	0.016751	0.062427	0.616023	1823	4	-3.4679	0.95984	0.96024	1.0	17085	0	-3.4679
ZNF569	5	0.016751	0.062427	0.616023	1824	4	-3.2276	0.8777	0.88969	1.0	15760	1	-3.2276
GRK4	5	0.016751	0.062427	0.616023	1825	4	-3.1311	0.21389	0.40091	0.986618	7317	1	-3.1311
HDAC8	10	0.016794	0.062559	0.616893	1826	6	-2.213	0.0033137	0.013889	0.607121	412	4	-2.213
NACA	10	0.016801	0.062583	0.616893	1827	5	-0.08981	0.78471	0.84054	1.0	14853	3	-0.08981
WDR72	5	0.016966	0.063134	0.621272	1828	4	-4.2253	0.94667	0.94734	1.0	16858	0	-4.2253
IFT81	5	0.017035	0.06335	0.621272	1831	3	-0.16513	0.59299	0.73388	1.0	13083	2	-0.16513
FAM104B	5	0.017035	0.06335	0.621272	1830	5	-2.1753	0.98013	0.98011	1.0	17443	0	-2.1753
GABPA	5	0.017035	0.06335	0.621272	1833	3	-1.7762	0.12664	0.28382	0.975526	5214	2	-1.7762
ASIC1	5	0.017035	0.06335	0.621272	1832	4	-2.6909	0.88236	0.8928	1.0	15821	1	-2.6909
ODF2L	5	0.017035	0.06335	0.621272	1829	4	-3.2276	0.73694	0.8209	1.0	14548	1	-3.2276
GHITM	5	0.017063	0.063442	0.621272	1838	4	-2.1753	0.72754	0.81736	1.0	14486	1	-2.1753
DNLZ	5	0.017063	0.063442	0.621272	1835	3	-2.136	0.093449	0.23502	0.975526	4305	2	-2.136
TRMT5	5	0.017063	0.063442	0.621272	1839	3	-2.0957	0.17348	0.34824	0.980977	6387	1	-2.0957
SNX14	5	0.017063	0.063442	0.621272	1837	3	-1.6703	0.024371	0.078691	0.910777	1553	1	-1.6703
C1orf227	5	0.017063	0.063442	0.621272	1836	3	-1.4952	0.14838	0.314	0.975526	5783	2	-1.4952
ACAP2	5	0.017063	0.063442	0.621272	1834	4	-2.1753	0.55147	0.70339	1.0	12564	1	-2.1753
CPNE3	5	0.017182	0.063853	0.6234	1843	4	-3.2276	0.50978	0.6728	1.0	12060	1	-3.2276
LIN7C	5	0.017182	0.063853	0.6234	1840	4	-4.0569	0.27947	0.48262	0.990545	8707	1	-4.0569
STXBP5L	5	0.017182	0.063853	0.6234	1844	4	-3.9363	0.97038	0.97055	1.0	17262	0	-3.9363
ELOVL4	5	0.017182	0.063853	0.6234	1842	4	-4.0142	0.97646	0.97651	1.0	17378	0	-4.0142
S100A12	5	0.017182	0.063853	0.6234	1841	4	-2.6072	0.41058	0.60175	0.996271	10870	1	-2.6072
DEFB128	3	0.017186	0.063867	0.6234	1845	3	-2.9841	0.98281	0.98281	1.0	17485	0	-2.9841
C11orf1	5	0.0172	0.063919	0.623572	1846	5	-4.2065	0.9828	0.9828	1.0	17484	0	-4.2065
PARM1	5	0.01727	0.064161	0.625598	1847	5	-4.7907	0.98273	0.98273	1.0	17483	0	-4.7907
POR	5	0.017305	0.06426	0.626219	1848	5	-4.558	0.9827	0.9827	1.0	17482	0	-4.558
ME1	5	0.017377	0.064508	0.628301	1849	4	-3.5298	0.96674	0.96702	1.0	17203	0	-3.5298
TMEM66	6	0.017426	0.064666	0.629497	1850	5	-3.9477	0.95539	0.95587	1.0	17013	1	-3.9477
MROH2B	5	0.017453	0.064747	0.629943	1851	5	-4.5204	0.98255	0.98256	1.0	17481	0	-4.5204
TECPR1	5	0.017501	0.06491	0.630327	1852	5	-4.558	0.9825	0.98252	1.0	17480	0	-4.558
OPA1	5	0.017548	0.065066	0.630327	1857	3	-2.3224	0.50736	0.67104	1.0	12032	2	-2.3224
RPL35	5	0.017548	0.065066	0.630327	1854	3	-2.2507	0.88724	0.89617	1.0	15897	1	-2.2507
ZNF131	5	0.017548	0.065066	0.630327	1855	3	-2.7441	0.1782	0.35457	0.981988	6501	1	-2.7441
AP1AR	5	0.017548	0.065066	0.630327	1856	3	-2.4875	0.087513	0.2228	0.975526	4091	2	-2.4875
ARPP19	5	0.017548	0.065066	0.630327	1858	3	-1.4952	0.19604	0.37812	0.983294	6911	1	-1.4952
STK38L	5	0.017548	0.065066	0.630327	1853	4	-1.3654	0.67647	0.79747	1.0	14135	1	-1.3654
GALK2	5	0.017548	0.065066	0.630327	1859	3	-2.357	0.45075	0.63046	1.0	11347	2	-2.357
PIGL	5	0.017597	0.065228	0.630541	1863	4	-4.1874	0.95773	0.95816	1.0	17048	0	-4.1874
POLN	5	0.017597	0.065228	0.630541	1860	4	-2.9392	0.32222	0.53334	0.990545	9685	1	-2.9392
EPS15	5	0.017597	0.065228	0.630541	1861	4	-3.2826	0.97352	0.9736	1.0	17315	0	-3.2826
BTLA	5	0.017597	0.065228	0.630541	1862	4	-4.0983	0.10005	0.24575	0.975526	4506	1	-4.0983
LRCH4	5	0.017691	0.06554	0.632875	1865	5	-3.0489	0.98231	0.98233	1.0	17477	0	-3.0489
EBLN2	5	0.017691	0.06554	0.632875	1864	5	-4.7587	0.98231	0.98233	1.0	17476	0	-4.7587
C11orf45	5	0.017742	0.065709	0.63417	1866	5	-3.9702	0.98226	0.98226	1.0	17475	0	-3.9702
BIN2	5	0.017772	0.065807	0.634769	1867	5	-4.2065	0.98223	0.98223	1.0	17473	0	-4.2065
BHMT	5	0.01783	0.06599	0.63484	1869	4	-4.1583	0.80109	0.84785	1.0	14984	1	-4.1583
USP33	5	0.01783	0.06599	0.63484	1871	4	-3.2645	0.83971	0.86706	1.0	15329	1	-3.2645
HRSP12	5	0.01783	0.06599	0.63484	1870	5	-2.5486	0.97955	0.97953	1.0	17434	0	-2.5486
C11orf57	5	0.01783	0.06599	0.63484	1868	4	-3.7923	0.74767	0.82502	1.0	14616	1	-3.7923
NCAPG	5	0.01783	0.06599	0.63484	1872	4	-2.9162	0.33234	0.54506	0.991855	9885	1	-2.9162
ADAD1	5	0.01785	0.06605	0.635072	1873	5	-3.2645	0.98215	0.98216	1.0	17472	0	-3.2645
ATP5L	4	0.017915	0.066252	0.636672	1874	3	-2.2827	0.81403	0.85397	1.0	15105	1	-2.2827
C4orf6	4	0.017979	0.066465	0.637227	1876	2	-0.52187	0.88314	0.89333	1.0	15832	0	-0.52187
HIST1H2BC	4	0.017979	0.066465	0.637227	1875	2	0.21053	0.003677	0.015326	0.63986	430	2	0.21053
COX20	4	0.017979	0.066465	0.637227	1877	1	1.1777	0.14231	0.3056	0.975526	5629	3	1.1777
M6PR	5	0.018031	0.066618	0.637227	1878	5	-3.4033	0.98197	0.98197	1.0	17471	0	-3.4033
CCDC174	5	0.01805	0.066679	0.637227	1881	3	-1.6143	0.24614	0.44165	0.990545	7988	2	-1.6143
OMD	5	0.01805	0.066679	0.637227	1880	4	-1.8749	0.85142	0.87359	1.0	15441	1	-1.8749
RNF20	5	0.01805	0.066679	0.637227	1879	3	-2.5486	0.16731	0.33992	0.980447	6233	2	-2.5486
LARP4	5	0.018057	0.066698	0.637227	1883	4	-4.2983	0.25021	0.44671	0.990545	8088	1	-4.2983
CTSS	5	0.018057	0.066698	0.637227	1885	4	-3.9363	0.88455	0.89431	1.0	15857	1	-3.9363
THEM5	5	0.018057	0.066698	0.637227	1884	4	-3.9363	0.51397	0.67585	1.0	12119	1	-3.9363
WFDC6	5	0.018057	0.066698	0.637227	1882	4	-4.2065	0.78999	0.84286	1.0	14889	1	-4.2065
JAM3	5	0.018068	0.066735	0.637241	1886	5	-2.2058	0.98193	0.98193	1.0	17470	0	-2.2058
SKA2	9	0.018085	0.066796	0.637299	1887	4	0.80916	0.055201	0.15265	0.95268	2883	5	0.80916
ZCCHC16	5	0.018116	0.066911	0.637299	1888	5	-3.4197	0.98188	0.98188	1.0	17469	0	-3.4197
GSDMB	5	0.018153	0.067025	0.637299	1891	3	-1.7762	0.0079793	0.031537	0.782308	726	2	-1.7762
TRNT1	5	0.018153	0.067025	0.637299	1893	2	11.057	1.7157e-05	7.8893e-05	0.034653	41	3	11.057
FAM151B	5	0.018153	0.067025	0.637299	1889	3	-1.1861	0.34095	0.5528	0.993259	10020	1	-1.1861
KCNA2	5	0.018153	0.067025	0.637299	1890	3	-0.57053	0.54417	0.69805	1.0	12460	2	-0.57053
CARS2	5	0.018153	0.067025	0.637299	1894	3	-1.6703	0.54848	0.70117	1.0	12522	2	-1.6703
PET112	5	0.018153	0.067025	0.637299	1892	4	-2.2135	0.86527	0.88179	1.0	15602	1	-2.2135
RPL29	1	0.018162	0.06706	0.637302	1895	1	-1.4952	0.98184	0.98183	1.0	17468	0	-1.4952
KCNJ6	5	0.018254	0.067346	0.639315	1896	5	-4.5947	0.98175	0.98175	1.0	17467	0	-4.5947
TM4SF20	5	0.018284	0.06744	0.639315	1897	5	-3.9477	0.98172	0.98172	1.0	17465	0	-3.9477
HSPA4L	5	0.018287	0.067449	0.639315	1899	4	-4.1386	0.14828	0.31385	0.975526	5781	1	-4.1386
CTDSP2	5	0.018287	0.067449	0.639315	1900	4	-2.5782	0.79167	0.84361	1.0	14902	1	-2.5782
TRPS1	5	0.018287	0.067449	0.639315	1898	4	-4.4259	0.67396	0.79553	1.0	14102	1	-4.4259
FKBP11	12	0.01832	0.067563	0.640057	1901	8	-3.3611	0.44431	0.62575	1.0	11258	4	-3.3611
NUP50	4	0.018341	0.067624	0.640293	1902	2	-1.2913	0.90498	0.90927	1.0	16153	0	-1.2913
SAP30	5	0.018482	0.06811	0.643546	1905	4	-3.4837	0.79098	0.8433	1.0	14896	1	-3.4837
IVNS1ABP	5	0.018482	0.06811	0.643546	1906	4	-3.1311	0.60342	0.74166	1.0	13210	1	-3.1311
SH3GLB1	5	0.018482	0.06811	0.643546	1904	4	-3.111	0.90234	0.90718	1.0	16115	1	-3.111
HORMAD2	5	0.018482	0.06811	0.643546	1903	4	-3.8541	0.97531	0.97539	1.0	17342	0	-3.8541
LCMT1	5	0.018554	0.06833	0.644267	1907	3	-2.4875	0.045532	0.13034	0.94533	2482	2	-2.4875
MCMDC2	5	0.018554	0.06833	0.644267	1909	3	-0.16513	0.079296	0.20554	0.974926	3792	1	-0.16513
NME9	5	0.018554	0.06833	0.644267	1910	3	-2.357	0.011988	0.045776	0.834384	988	2	-2.357
ZNF665	5	0.018554	0.06833	0.644267	1908	3	-1.7242	0.14211	0.30532	0.975526	5624	2	-1.7242
UBLCP1	5	0.018578	0.068419	0.644769	1911	5	-2.7954	0.98142	0.9814	1.0	17462	0	-2.7954
DIP2A	5	0.018611	0.068521	0.644784	1912	5	-1.6365	0.98139	0.98137	1.0	17461	0	-1.6365
TMEM68	5	0.018662	0.068675	0.644784	1913	5	-0.89181	0.98134	0.98132	1.0	17460	0	-0.89181
RNF115	5	0.018684	0.068743	0.644784	1915	4	-4.2804	0.19354	0.3749	0.983294	6855	1	-4.2804
PHYHD1	5	0.018684	0.068743	0.644784	1920	4	-4.1485	0.36572	0.57019	0.994377	10302	1	-4.1485
ZNF257	5	0.018684	0.068743	0.644784	1918	4	-3.7668	0.56713	0.71473	1.0	12756	1	-3.7668
CHAC2	5	0.018684	0.068743	0.644784	1914	4	-3.9133	0.95121	0.95178	1.0	16933	0	-3.9133
MDH1	5	0.018684	0.068743	0.644784	1917	4	-3.2462	0.34379	0.55481	0.994257	10046	1	-3.2462
DMGDH	5	0.018684	0.068743	0.644784	1919	4	-3.1311	0.33854	0.55104	0.991988	10003	1	-3.1311
NDC80	5	0.018684	0.068743	0.644784	1916	4	-1.3654	0.3738	0.57576	0.994377	10396	1	-1.3654
PSME2	4	0.018703	0.068805	0.645036	1921	4	-4.7559	0.9813	0.98129	1.0	17459	0	-4.7559
TXNL1	5	0.018758	0.068994	0.646136	1922	5	-3.8297	0.98124	0.98124	1.0	17458	0	-3.8297
HS3ST3A1	5	0.018758	0.068994	0.646136	1923	5	-1.7242	0.98124	0.98124	1.0	17457	0	-1.7242
SSX4	3	0.018913	0.069475	0.650068	1924	2	-1.1458	0.46274	0.63903	1.0	11496	1	-1.1458
ZP2	5	0.018917	0.069486	0.650068	1925	4	-4.0463	0.88571	0.8951	1.0	15874	1	-4.0463
MRPL40	5	0.01909	0.070077	0.652047	1926	3	-0.31328	0.46565	0.64106	1.0	11534	2	-0.31328
ZFP28	5	0.01909	0.070077	0.652047	1931	3	-0.31328	0.47446	0.64732	1.0	11634	1	-0.31328
FAM76B	5	0.01909	0.070077	0.652047	1927	4	-0.78877	0.88141	0.89215	1.0	15808	1	-0.78877
DPPA3	5	0.01909	0.070077	0.652047	1928	4	-1.4952	0.93806	0.93896	1.0	16695	0	-1.4952
SUPV3L1	5	0.01909	0.070077	0.652047	1929	3	-0.31328	0.072257	0.19064	0.973296	3525	2	-0.31328
HSD3B2	5	0.01909	0.070077	0.652047	1932	2	-0.31328	0.18952	0.36968	0.983294	6758	2	-0.31328
UMPS	5	0.01909	0.070077	0.652047	1930	2	0.97517	0.22613	0.41647	0.990545	7561	3	0.97517
SSRP1	5	0.019108	0.070132	0.652047	1936	4	-2.7699	0.023397	0.076199	0.910777	1504	1	-2.7699
ZNF440	5	0.019108	0.070132	0.652047	1935	3	-2.2507	0.36469	0.56947	0.994377	10290	2	-2.2507
CCDC84	5	0.019108	0.070132	0.652047	1933	3	-0.16513	0.48335	0.65366	1.0	11740	2	-0.16513
MVD	5	0.019108	0.070132	0.652047	1937	3	-1.2228	0.58059	0.7246	1.0	12921	2	-1.2228
USP7	5	0.019108	0.070132	0.652047	1934	3	-1.2958	0.36911	0.57252	0.994377	10343	2	-1.2958
ULBP1	5	0.019171	0.07034	0.652968	1939	4	-2.287	0.1978	0.38043	0.983294	6951	1	-2.287
ZFYVE16	5	0.019171	0.07034	0.652968	1940	4	-2.8691	0.95871	0.95914	1.0	17063	0	-2.8691
SIRPD	5	0.019171	0.07034	0.652968	1938	4	-3.2826	0.91679	0.91893	1.0	16346	1	-3.2826
ELK1	7	0.019248	0.07058	0.654496	1941	5	-2.3214	0.68959	0.80385	1.0	14254	2	-2.3214
NABP1	7	0.019248	0.07058	0.654496	1942	4	-1.0645	0.74168	0.82272	1.0	14577	1	-1.0645
RIMS2	10	0.019263	0.070632	0.654496	1943	7	-3.9574	0.5722	0.71845	1.0	12821	3	-3.9574
RDH11	5	0.01929	0.07072	0.654496	1944	5	-4.528	0.98071	0.9807	1.0	17456	0	-4.528
CASC4	5	0.01929	0.07072	0.654496	1945	5	-1.2958	0.98071	0.9807	1.0	17454	0	-1.2958
ZC3H14	12	0.019291	0.070723	0.654496	1946	8	-2.5494	0.18492	0.3636	0.983294	6646	4	-2.5494
MANSC1	5	0.01941	0.071094	0.65658	1947	4	-0.78877	0.93651	0.93748	1.0	16674	0	-0.78877
CASQ1	5	0.01941	0.071094	0.65658	1948	4	-3.8297	0.044841	0.12869	0.94533	2449	1	-3.8297
CCDC41	5	0.01941	0.071094	0.65658	1949	4	-2.9162	0.12158	0.27662	0.975526	5085	1	-2.9162
EDF1	5	0.01941	0.071094	0.65658	1950	4	-3.4033	0.49757	0.66394	1.0	11911	1	-3.4033
TAC1	8	0.01943	0.071146	0.656636	1951	6	-3.7094	0.46767	0.64251	1.0	11561	2	-3.7094
SLC20A2	5	0.019447	0.071209	0.656636	1953	5	-4.1485	0.98055	0.98055	1.0	17452	0	-4.1485
LOXL2	5	0.019447	0.071209	0.656636	1952	5	-4.4012	0.98055	0.98055	1.0	17451	0	-4.4012
RPS14	2	0.019474	0.071307	0.657197	1954	2	-1.7924	0.98053	0.98052	1.0	17450	0	-1.7924
RAB11FIP1	5	0.019519	0.071461	0.657895	1956	5	-2.7441	0.98048	0.98048	1.0	17448	0	-2.7441
CLECL1	5	0.019519	0.071461	0.657895	1955	5	-2.6072	0.98048	0.98048	1.0	17447	0	-2.6072
C1orf110	5	0.019614	0.071771	0.657895	1958	4	-3.7923	0.38889	0.58635	0.994377	10605	1	-3.7923
ASAH2B	5	0.019614	0.071771	0.657895	1957	4	-3.4033	0.85142	0.87359	1.0	15443	1	-3.4033
SERBP1	5	0.019614	0.071771	0.657895	1959	4	-2.5782	0.90757	0.91131	1.0	16195	1	-2.5782
LRRIQ1	5	0.019629	0.071821	0.657895	1960	3	-0.16513	0.40683	0.59909	0.995475	10838	2	-0.16513
UTP20	5	0.019629	0.071821	0.657895	1963	3	-0.16513	0.035024	0.10524	0.924197	2044	2	-0.16513
ATP6V0D1	5	0.019629	0.071821	0.657895	1966	3	-2.8691	0.58059	0.7246	1.0	12926	2	-2.8691
TMPRSS15	5	0.019629	0.071821	0.657895	1964	3	-0.16513	0.25618	0.45402	0.990545	8211	2	-0.16513
AP3S1	5	0.019629	0.071821	0.657895	1962	3	-1.7762	0.24108	0.43537	0.990545	7888	2	-1.7762
EPRS	5	0.019629	0.071821	0.657895	1965	3	-0.16513	0.060466	0.16457	0.963814	3075	2	-0.16513
C1orf137	5	0.019629	0.071821	0.657895	1961	3	-2.6635	0.24665	0.44227	0.990545	8002	1	-2.6635
FAM71C	5	0.019654	0.071897	0.65826	1967	5	-2.5184	0.98035	0.98033	1.0	17446	0	-2.5184
TSPAN14	5	0.01971	0.072072	0.65952	1968	5	-2.2752	0.98029	0.98028	1.0	17445	0	-2.2752
AZIN1	5	0.019781	0.072294	0.661217	1969	5	-3.111	0.98022	0.9802	1.0	17444	0	-3.111
DMWD	5	0.019826	0.072438	0.661862	1970	4	-4.1085	0.69524	0.8057	1.0	14294	1	-4.1085
ZNF529	5	0.019826	0.072438	0.661862	1971	4	-3.9249	0.86383	0.88092	1.0	15582	1	-3.9249
CSRP3	5	0.01992	0.072755	0.663577	1972	5	-2.4331	0.98008	0.98007	1.0	17442	0	-2.4331
PPM1B	11	0.020023	0.073083	0.663577	1973	8	-3.7408	0.69071	0.80423	1.0	14263	3	-3.7408
GLYATL1	5	0.020047	0.073143	0.663577	1975	4	-3.9702	0.88974	0.8979	1.0	15943	1	-3.9702
COCH	5	0.020047	0.073143	0.663577	1978	4	-2.7177	0.91839	0.92026	1.0	16367	1	-2.7177
ADCY10	5	0.020047	0.073143	0.663577	1976	4	-4.2253	0.85454	0.87539	1.0	15478	1	-4.2253
LAYN	5	0.020047	0.073143	0.663577	1974	4	-3.3005	0.25684	0.45486	0.990545	8234	1	-3.3005
GBP1	5	0.020047	0.073143	0.663577	1977	4	-4.2983	0.94049	0.94136	1.0	16736	0	-4.2983
C15orf60	5	0.020055	0.073167	0.663577	1979	5	-3.9363	0.97994	0.97992	1.0	17439	0	-3.9363
C5orf34	5	0.020055	0.073167	0.663577	1980	5	-3.5146	0.97994	0.97992	1.0	17440	0	-3.5146
CLCN5	10	0.020074	0.073226	0.663577	1981	8	-1.9463	0.1441	0.30804	0.975526	5672	2	-1.9463
SYDE1	5	0.020099	0.073316	0.663577	1982	5	-5.162	0.9799	0.97987	1.0	17438	0	-5.162
PIGH	5	0.020101	0.073321	0.663577	1985	4	-1.9673	0.9686	0.96884	1.0	17238	0	-1.9673
MPHOSPH8	5	0.020101	0.073321	0.663577	1983	4	-2.2507	0.2014	0.385	0.983294	7037	1	-2.2507
MTA3	5	0.020101	0.073321	0.663577	1984	4	-2.2507	0.78073	0.83874	1.0	14826	1	-2.2507
VMA21	5	0.020101	0.073321	0.663577	1989	3	-0.68377	0.75509	0.828	1.0	14670	1	-0.68377
MRTO4	5	0.020101	0.073321	0.663577	1988	2	-0.1571	0.11389	0.2657	0.975526	4883	2	-0.1571
BARD1	5	0.020101	0.073321	0.663577	1987	2	1.2081	0.0029242	0.012341	0.57537	384	3	1.2081
EDN1	5	0.020101	0.073321	0.663577	1986	4	-2.0114	0.11884	0.27273	0.975526	5025	1	-2.0114
PLCXD3	5	0.020139	0.073443	0.663577	1990	5	-5.3877	0.97986	0.97983	1.0	17437	0	-5.3877
ITGA6	5	0.020148	0.073473	0.663577	1994	3	-2.7954	0.43009	0.61559	0.997456	11114	2	-2.7954
KIF20A	5	0.020148	0.073473	0.663577	1992	4	-3.2826	0.44699	0.6277	1.0	11298	1	-3.2826
IPMK	5	0.020148	0.073473	0.663577	1993	3	-1.7242	0.74374	0.82349	1.0	14588	1	-1.7242
EMCN	5	0.020148	0.073473	0.663577	1991	4	-1.6703	0.88974	0.8979	1.0	15940	1	-1.6703
HMSD	5	0.020207	0.073656	0.664897	1995	5	-2.6635	0.97979	0.97977	1.0	17436	0	-2.6635
COPS3	5	0.020266	0.07384	0.665892	1996	4	-2.8203	0.86414	0.88111	1.0	15587	1	-2.8203
GBP4	5	0.020266	0.07384	0.665892	1997	4	-4.1186	0.97541	0.97549	1.0	17344	0	-4.1186
GORAB	5	0.020451	0.074433	0.668177	1998	5	-0.9232	0.97955	0.97953	1.0	17435	0	-0.9232
XRCC2	5	0.020488	0.074566	0.668177	1999	4	-2.9841	0.86777	0.88338	1.0	15636	1	-2.9841
[truncated: 16,010 more rows]
