# Supplementary material for: Genome-scale identification of cellular pathways required for cell surface recognition
Source: Genome Res. 2018 Sep;28(9):1372–82. doi: 10.1101/gr.231183.117 (PMC6120632; doi:10.1101/gr.231183.117)
Supplement: Supplemental Material [file supp_gr.231183.117_Supplemental_DataS2.zip]

Archive with 5 entries (4 files):
- Supplementary Data2/
- Supplementary Data2/.DS_Store
- Supplementary Data2/aBSG_RH5_Raw_counts.txt
- Supplementary Data2/Day16_HEK_293_E_aBSG_2.gene_summary.txt
- Supplementary Data2/Day9_HEK_293_E_PfRH5_BLH.gene_summary.txt
