# Supplementary material for: Genome-scale identification of cellular pathways required for cell surface recognition
Source: Genome Res. 2018 Sep;28(9):1372–82. doi: 10.1101/gr.231183.117 (PMC6120632; doi:10.1101/gr.231183.117)
Supplement: Supplemental Material [file supp_gr.231183.117_Supplemental_DataS2.zip › Supplementary Data2/aBSG_RH5_Raw_counts.txt]

sgRNA	Gene	BSG_Initial	BSG_Final	PfRH5_Initial	PfRH5_Final
A1BG_CCDS12976.1_ex3_19:58862927-58862950:-_5-1	A1BG	1222	3	1726	2145
A1BG_CCDS12976.1_ex4_19:58863655-58863678:+_5-2	A1BG	728	0	588	0
A1BG_CCDS12976.1_ex4_19:58863697-58863720:-_5-3	A1BG	1537	0	1052	0
A1BG_CCDS12976.1_ex4_19:58863866-58863889:+_5-4	A1BG	187	0	417	455
A1BG_CCDS12976.1_ex5_19:58864367-58864390:-_5-5	A1BG	518	0	342	440
A1CF_CCDS7241.1_ex6_10:52588014-52588037:-_5-1	A1CF	260	0	342	546
A1CF_CCDS7241.1_ex7_10:52595962-52595985:-_5-2	A1CF	0	0	6	0
A1CF_CCDS7241.1_ex7_10:52596023-52596046:+_5-3	A1CF	522	19	367	657
A1CF_CCDS7241.1_ex9_10:52603761-52603784:+_5-4	A1CF	5	0	62	0
A1CF_CCDS7241.1_ex9_10:52603844-52603867:-_5-5	A1CF	130	0	245	0
A2M_CCDS44827.1_ex18_12:9246130-9246153:+_5-1	A2M	668	7315	890	1038
A2M_CCDS44827.1_ex22_12:9252012-9252035:+_5-2	A2M	1326	0	861	0
A2M_CCDS44827.1_ex22_12:9252049-9252072:+_5-3	A2M	105	0	480	0
A2M_CCDS44827.1_ex24_12:9254225-9254248:+_5-4	A2M	577	0	800	0
A2M_CCDS44827.1_ex25_12:9256894-9256917:+_5-5	A2M	1074	0	1093	1412
A2ML1_CCDS8596.2_ex10_12:8994081-8994104:-_5-3	A2ML1	179	0	184	0
A2ML1_CCDS8596.2_ex11_12:8995845-8995868:-_5-4	A2ML1	875	0	943	0
A2ML1_CCDS8596.2_ex11_12:8995893-8995916:+_5-5	A2ML1	474	0	182	0
A2ML1_CCDS8596.2_ex2_12:8976351-8976374:+_5-1	A2ML1	1235	0	1004	1189
A2ML1_CCDS8596.2_ex8_12:8990981-8991004:-_5-2	A2ML1	151	0	279	0
A3GALT2_CCDS60080.1_ex0_1:33772950-33772973:-_5-1	A3GALT2	357	10092	375	1711
A3GALT2_CCDS60080.1_ex0_1:33772971-33772994:+_5-2	A3GALT2	527	0	333	0
A3GALT2_CCDS60080.1_ex0_1:33773046-33773069:-_5-3	A3GALT2	395	0	730	0
A3GALT2_CCDS60080.1_ex1_1:33777651-33777674:-_5-4	A3GALT2	598	5238	909	0
A3GALT2_CCDS60080.1_ex2_1:33778149-33778172:+_5-5	A3GALT2	108	0	176	0
A4GALT_CCDS14041.1_ex0_22:43089421-43089444:+_5-1	A4GALT	602	0	704	1386
A4GALT_CCDS14041.1_ex0_22:43089467-43089490:-_5-2	A4GALT	797	1839	949	0
A4GALT_CCDS14041.1_ex0_22:43089524-43089547:-_5-3	A4GALT	749	0	1055	1908
A4GALT_CCDS14041.1_ex0_22:43089610-43089633:-_5-4	A4GALT	230	0	297	0
A4GALT_CCDS14041.1_ex0_22:43089831-43089854:+_5-5	A4GALT	183	0	342	0
A4GNT_CCDS3097.1_ex0_3:137843639-137843662:+_5-1	A4GNT	462	0	544	0
A4GNT_CCDS3097.1_ex1_3:137849724-137849747:+_5-2	A4GNT	320	0	274	0
A4GNT_CCDS3097.1_ex1_3:137849755-137849778:+_5-3	A4GNT	387	3000	524	0
A4GNT_CCDS3097.1_ex1_3:137849873-137849896:+_5-4	A4GNT	331	0	267	1424
A4GNT_CCDS3097.1_ex1_3:137849975-137849998:-_5-5	A4GNT	218	0	339	0
AAAS_CCDS53797.1_ex11_12:53709154-53709177:+_5-2	AAAS	74	0	114	0
AAAS_CCDS53797.1_ex11_12:53709177-53709200:-_5-3	AAAS	0	0	0	564
AAAS_CCDS53797.1_ex13_12:53714423-53714446:-_5-4	AAAS	233	1	189	0
AAAS_CCDS53797.1_ex13_12:53714441-53714464:+_5-5	AAAS	414	0	469	0
AAAS_CCDS53797.1_ex8_12:53703443-53703466:-_5-1	AAAS	276	0	423	0
AACS_CCDS9263.1_ex1_12:125558424-125558447:+_5-1	AACS	40	0	42	0
AACS_CCDS9263.1_ex2_12:125561055-125561078:+_5-2	AACS	696	17	993	0
AACS_CCDS9263.1_ex4_12:125576051-125576074:-_5-3	AACS	330	1	403	0
AACS_CCDS9263.1_ex7_12:125591776-125591799:-_5-4	AACS	981	0	1177	0
AACS_CCDS9263.1_ex8_12:125599087-125599110:-_5-5	AACS	503	954	328	0
AADAC_CCDS33877.1_ex1_3:151535152-151535175:+_5-1	AADAC	348	17	571	0
AADAC_CCDS33877.1_ex1_3:151535307-151535330:+_5-2	AADAC	84	0	133	0
AADAC_CCDS33877.1_ex1_3:151535327-151535350:+_5-3	AADAC	22	0	143	0
AADAC_CCDS33877.1_ex4_3:151545476-151545499:+_5-4	AADAC	150	0	219	0
AADAC_CCDS33877.1_ex4_3:151545547-151545570:-_5-5	AADAC	380	3212	625	513
AADACL2_CCDS3161.2_ex0_3:151451944-151451967:+_5-1	AADACL2	24	0	11	0
AADACL2_CCDS3161.2_ex1_3:151458562-151458585:-_5-2	AADACL2	65	0	180	0
AADACL2_CCDS3161.2_ex2_3:151461893-151461916:+_5-3	AADACL2	146	0	224	0
AADACL2_CCDS3161.2_ex3_3:151463402-151463425:-_5-4	AADACL2	1232	0	794	342
AADACL2_CCDS3161.2_ex3_3:151463446-151463469:+_5-5	AADACL2	412	0	416	0
AADACL3_CCDS41252.1_ex2_1:12785258-12785281:+_5-1	AADACL3	313	0	402	0
AADACL3_CCDS41252.1_ex2_1:12785334-12785357:-_5-2	AADACL3	144	0	233	0
AADACL3_CCDS41252.1_ex2_1:12785358-12785381:+_5-3	AADACL3	607	13	591	0
AADACL3_CCDS41252.1_ex2_1:12785419-12785442:-_5-4	AADACL3	72	0	121	484
AADACL3_CCDS41252.1_ex2_1:12785608-12785631:+_5-5	AADACL3	147	0	154	0
AADACL4_CCDS30590.1_ex0_1:12704714-12704737:-_5-1	AADACL4	376	0	512	0
AADACL4_CCDS30590.1_ex1_1:12711250-12711273:+_5-2	AADACL4	254	1	349	0
AADACL4_CCDS30590.1_ex1_1:12711326-12711349:-_5-3	AADACL4	614	0	744	0
AADACL4_CCDS30590.1_ex2_1:12721791-12721814:+_5-4	AADACL4	136	0	233	0
AADACL4_CCDS30590.1_ex2_1:12721814-12721837:-_5-5	AADACL4	851	0	834	0
AADAT_CCDS3814.1_ex10_4:171008288-171008311:-_5-3	AADAT	130	0	168	0
AADAT_CCDS3814.1_ex11_4:171009546-171009569:-_5-4	AADAT	595	1464	606	2168
AADAT_CCDS3814.1_ex11_4:171009609-171009632:-_5-5	AADAT	127	0	31	0
AADAT_CCDS3814.1_ex8_4:170994416-170994439:+_5-1	AADAT	156	0	124	0
AADAT_CCDS3814.1_ex8_4:170994468-170994491:+_5-2	AADAT	230	0	379	782
AAED1_CCDS35073.1_ex2_9:99413754-99413777:+_5-1	AAED1	729	0	358	0
AAED1_CCDS35073.1_ex3_9:99413958-99413981:+_5-2	AAED1	17	0	81	0
AAED1_CCDS35073.1_ex4_9:99417018-99417041:-_5-3	AAED1	128	0	2	0
AAED1_CCDS35073.1_ex5_9:99417373-99417396:+_5-4	AAED1	1444	419	1390	984
AAED1_CCDS35073.1_ex5_9:99417399-99417422:+_5-5	AAED1	1020	19	1005	0
AAGAB_CCDS42050.1_ex3_15:67500938-67500961:+_5-1	AAGAB	533	0	736	0
AAGAB_CCDS42050.1_ex4_15:67501824-67501847:-_5-2	AAGAB	268	0	117	1
AAGAB_CCDS42050.1_ex5_15:67524161-67524184:+_5-3	AAGAB	345	0	315	0
AAGAB_CCDS42050.1_ex5_15:67524213-67524236:-_5-4	AAGAB	90	1026	73	0
AAGAB_CCDS42050.1_ex6_15:67528322-67528345:-_5-5	AAGAB	394	0	347	1270
AAK1_CCDS1893.2_ex10_2:69746228-69746251:-_5-1	AAK1	934	0	1111	546
AAK1_CCDS1893.2_ex11_2:69748068-69748091:-_5-2	AAK1	525	0	862	0
AAK1_CCDS1893.2_ex13_2:69754414-69754437:+_5-3	AAK1	2253	0	1641	1003
AAK1_CCDS1893.2_ex15_2:69757767-69757790:-_5-4	AAK1	299	0	354	0
AAK1_CCDS1893.2_ex20_2:69870036-69870059:-_5-5	AAK1	522	169	910	0
AAMDC_CCDS8254.1_ex0_11:77553633-77553656:+_5-1	AAMDC	685	15	665	0
AAMDC_CCDS8254.1_ex1_11:77580763-77580786:-_5-2	AAMDC	465	0	700	0
AAMDC_CCDS8254.1_ex1_11:77580785-77580808:-_5-3	AAMDC	802	32	754	2260
AAMDC_CCDS8254.1_ex1_11:77580845-77580868:+_5-4	AAMDC	223	328	227	0
AAMDC_CCDS8254.1_ex2_11:77583223-77583246:-_5-5	AAMDC	474	0	572	0
AAMP_CCDS33378.1_ex10_2:219134694-219134717:-_5-5	AAMP	302	0	439	422
AAMP_CCDS33378.1_ex6_2:219131229-219131252:+_5-1	AAMP	1	0	0	0
AAMP_CCDS33378.1_ex8_2:219132241-219132264:+_5-2	AAMP	11	0	41	1688
AAMP_CCDS33378.1_ex8_2:219132278-219132301:-_5-3	AAMP	6	0	0	608
AAMP_CCDS33378.1_ex9_2:219134119-219134142:+_5-4	AAMP	478	0	383	0
AANAT_CCDS11745.1_ex0_17:74464923-74464946:-_5-1	AANAT	865	1	784	0
AANAT_CCDS11745.1_ex0_17:74464970-74464993:-_5-2	AANAT	267	0	288	1231
AANAT_CCDS11745.1_ex1_17:74465300-74465323:-_5-3	AANAT	563	0	630	0
AANAT_CCDS11745.1_ex1_17:74465314-74465337:-_5-4	AANAT	238	0	232	0
AANAT_CCDS11745.1_ex1_17:74465365-74465388:+_5-5	AANAT	578	0	1243	0
AAR2_CCDS13273.1_ex0_20:34827888-34827911:+_5-1	AAR2	317	0	259	0
AAR2_CCDS13273.1_ex0_20:34827917-34827940:-_5-2	AAR2	880	1	580	465
AAR2_CCDS13273.1_ex0_20:34827975-34827998:+_5-3	AAR2	182	0	551	0
AAR2_CCDS13273.1_ex0_20:34828005-34828028:-_5-4	AAR2	228	6	22	0
AAR2_CCDS13273.1_ex0_20:34828259-34828282:-_5-5	AAR2	109	0	139	315
AARD_CCDS34935.1_ex0_8:117950565-117950588:-_5-1	AARD	306	81	318	0
AARD_CCDS34935.1_ex0_8:117950578-117950601:+_5-2	AARD	787	0	809	606
AARD_CCDS34935.1_ex0_8:117950645-117950668:+_5-3	AARD	574	0	435	419
AARD_CCDS34935.1_ex0_8:117950667-117950690:+_5-4	AARD	105	998	91	0
AARD_CCDS34935.1_ex0_8:117950700-117950723:+_5-5	AARD	813	0	1314	3447
AARS_CCDS32474.1_ex10_16:70298929-70298952:-_5-1	AARS	0	0	0	0
AARS_CCDS32474.1_ex13_16:70302238-70302261:+_5-2	AARS	1	0	23	0
AARS_CCDS32474.1_ex16_16:70305735-70305758:-_5-3	AARS	64	0	164	0
AARS_CCDS32474.1_ex16_16:70305762-70305785:+_5-4	AARS	41	0	50	0
AARS_CCDS32474.1_ex18_16:70310945-70310968:-_5-5	AARS	0	0	0	0
AARS2_CCDS34464.1_ex13_6:44274062-44274085:+_5-1	AARS2	501	2417	301	304
AARS2_CCDS34464.1_ex15_6:44274721-44274744:-_5-2	AARS2	65	0	153	0
AARS2_CCDS34464.1_ex15_6:44274752-44274775:+_5-3	AARS2	61	0	28	593
AARS2_CCDS34464.1_ex16_6:44275094-44275117:-_5-4	AARS2	334	124	292	0
AARS2_CCDS34464.1_ex20_6:44279950-44279973:-_5-5	AARS2	48	5958	29	0
AARSD1_CCDS58552.1_ex10_17:41116157-41116180:-_5-1	AARSD1	731	0	841	852
AARSD1_CCDS58552.1_ex6_17:41108278-41108301:+_5-3	AARSD1	219	0	281	0
AARSD1_CCDS58552.1_ex7_17:41108486-41108509:+_5-4	AARSD1	372	0	409	0
AARSD1_CCDS58552.1_ex7_17:41108542-41108565:-_5-5	AARSD1	373	0	428	0
AARSD1_CCDS58552.1_ex9_17:41113311-41113334:-_5-2	AARSD1	571	0	326	902
AASDH_CCDS3504.1_ex10_4:57237668-57237691:+_5-3	AASDH	111	0	112	0
AASDH_CCDS3504.1_ex10_4:57237733-57237756:+_5-4	AASDH	177	0	265	0
AASDH_CCDS3504.1_ex11_4:57244302-57244325:+_5-5	AASDH	106	0	133	0
AASDH_CCDS3504.1_ex7_4:57220310-57220333:+_5-1	AASDH	385	0	119	0
AASDH_CCDS3504.1_ex9_4:57221497-57221520:-_5-2	AASDH	140	0	112	477
AASDHPPT_CCDS31664.1_ex0_11:105948544-105948567:+_5-1	AASDHPPT	189	0	97	0
AASDHPPT_CCDS31664.1_ex0_11:105948583-105948606:-_5-2	AASDHPPT	44	8	67	0
AASDHPPT_CCDS31664.1_ex1_11:105950310-105950333:-_5-3	AASDHPPT	211	0	47	0
AASDHPPT_CCDS31664.1_ex1_11:105950373-105950396:-_5-4	AASDHPPT	476	4235	377	1450
AASDHPPT_CCDS31664.1_ex3_11:105962110-105962133:+_5-5	AASDHPPT	1	0	29	0
AASS_CCDS5783.1_ex11_7:121741456-121741479:+_5-1	AASS	227	0	201	0
AASS_CCDS5783.1_ex13_7:121753231-121753254:+_5-2	AASS	215	0	323	701
AASS_CCDS5783.1_ex15_7:121755121-121755144:+_5-3	AASS	672	16	655	0
AASS_CCDS5783.1_ex16_7:121756696-121756719:+_5-4	AASS	173	0	250	0
AASS_CCDS5783.1_ex22_7:121773585-121773608:-_5-5	AASS	375	0	742	0
AATF_CCDS32632.1_ex1_17:35307577-35307600:+_5-1	AATF	25	0	5	0
AATF_CCDS32632.1_ex1_17:35307610-35307633:-_5-2	AATF	201	0	174	0
AATF_CCDS32632.1_ex1_17:35307692-35307715:-_5-3	AATF	69	0	81	460
AATF_CCDS32632.1_ex2_17:35310322-35310345:+_5-4	AATF	185	0	119	0
AATF_CCDS32632.1_ex2_17:35310574-35310597:+_5-5	AATF	6	0	0	0
AATK_CCDS45807.1_ex3_17:79095931-79095954:+_5-1	AATK	822	1242	528	2049
AATK_CCDS45807.1_ex3_17:79095970-79095993:-_5-2	AATK	1380	21	990	1544
AATK_CCDS45807.1_ex4_17:79096992-79097015:-_5-3	AATK	1659	0	1463	2097
AATK_CCDS45807.1_ex5_17:79098584-79098607:-_5-4	AATK	796	0	752	1189
AATK_CCDS45807.1_ex7_17:79100225-79100248:-_5-5	AATK	522	0	388	605
ABAT_CCDS10534.1_ex3_16:8844302-8844325:+_5-1	ABAT	189	0	372	0
ABAT_CCDS10534.1_ex3_16:8844340-8844363:+_5-2	ABAT	507	25	342	0
ABAT_CCDS10534.1_ex6_16:8858667-8858690:-_5-3	ABAT	344	0	223	0
ABAT_CCDS10534.1_ex8_16:8862083-8862106:+_5-4	ABAT	511	0	469	7
ABAT_CCDS10534.1_ex9_16:8862743-8862766:-_5-5	ABAT	210	0	534	2
ABCA1_CCDS6762.1_ex28_9:107581892-107581915:+_5-1	ABCA1	211	0	690	0
ABCA1_CCDS6762.1_ex28_9:107581948-107581971:+_5-2	ABCA1	368	0	386	275
ABCA1_CCDS6762.1_ex29_9:107582304-107582327:-_5-3	ABCA1	223	0	392	0
ABCA1_CCDS6762.1_ex36_9:107593327-107593350:-_5-4	ABCA1	385	1	872	0
ABCA1_CCDS6762.1_ex43_9:107620822-107620845:-_5-5	ABCA1	466	0	271	432
ABCA10_CCDS11684.1_ex20_17:67183873-67183896:-_5-1	ABCA10	54	0	192	573
ABCA10_CCDS11684.1_ex21_17:67186574-67186597:-_5-2	ABCA10	280	266	509	520
ABCA10_CCDS11684.1_ex23_17:67188722-67188745:-_5-3	ABCA10	111	0	100	0
ABCA10_CCDS11684.1_ex30_17:67210930-67210953:+_5-4	ABCA10	89	0	392	0
ABCA10_CCDS11684.1_ex34_17:67217983-67218006:-_5-5	ABCA10	147	44	45	0
ABCA12_CCDS33372.1_ex26_2:215852498-215852521:+_5-1	ABCA12	1482	3175	1789	0
ABCA12_CCDS33372.1_ex28_2:215854281-215854304:-_5-2	ABCA12	101	0	179	0
ABCA12_CCDS33372.1_ex29_2:215855583-215855606:+_5-3	ABCA12	70	0	76	0
ABCA12_CCDS33372.1_ex31_2:215865634-215865657:+_5-4	ABCA12	480	0	567	0
ABCA12_CCDS33372.1_ex32_2:215866357-215866380:+_5-5	ABCA12	54	0	69	0
ABCA13_CCDS47584.1_ex16_7:48314257-48314280:+_5-3	ABCA13	203	0	101	549
ABCA13_CCDS47584.1_ex16_7:48314774-48314797:+_5-4	ABCA13	543	0	466	1
ABCA13_CCDS47584.1_ex16_7:48315583-48315606:-_5-5	ABCA13	610	45	448	242
ABCA13_CCDS47584.1_ex5_7:48266860-48266883:+_5-1	ABCA13	124	0	157	0
ABCA13_CCDS47584.1_ex8_7:48278980-48279003:+_5-2	ABCA13	318	0	430	0
ABCA2_CCDS43909.1_ex27_9:139910559-139910582:+_5-1	ABCA2	692	5866	947	0
ABCA2_CCDS43909.1_ex31_9:139911691-139911714:-_5-2	ABCA2	200	0	244	0
ABCA2_CCDS43909.1_ex35_9:139912632-139912655:+_5-3	ABCA2	224	1181	361	0
ABCA2_CCDS43909.1_ex35_9:139912690-139912713:-_5-4	ABCA2	1440	0	1099	501
ABCA2_CCDS43909.1_ex37_9:139913372-139913395:-_5-5	ABCA2	448	0	685	659
ABCA3_CCDS10466.1_ex18_16:2348501-2348524:-_5-1	ABCA3	505	3706	634	0
ABCA3_CCDS10466.1_ex21_16:2354103-2354126:+_5-2	ABCA3	668	19	646	852
ABCA3_CCDS10466.1_ex22_16:2358534-2358557:+_5-3	ABCA3	628	0	671	1237
ABCA3_CCDS10466.1_ex25_16:2369697-2369720:+_5-4	ABCA3	128	0	160	241
ABCA3_CCDS10466.1_ex25_16:2369770-2369793:+_5-5	ABCA3	347	0	255	0
ABCA4_CCDS747.1_ex28_1:94508342-94508365:+_5-1	ABCA4	129	0	289	0
ABCA4_CCDS747.1_ex37_1:94528128-94528151:+_5-2	ABCA4	204	0	511	0
ABCA4_CCDS747.1_ex38_1:94528692-94528715:-_5-3	ABCA4	202	0	254	0
ABCA4_CCDS747.1_ex38_1:94528711-94528734:+_5-4	ABCA4	111	0	98	0
ABCA4_CCDS747.1_ex42_1:94546256-94546279:+_5-5	ABCA4	243	0	304	0
ABCA5_CCDS11685.1_ex22_17:67282094-67282117:+_5-1	ABCA5	116	0	85	0
ABCA5_CCDS11685.1_ex24_17:67283787-67283810:+_5-2	ABCA5	483	0	656	0
ABCA5_CCDS11685.1_ex32_17:67300883-67300906:+_5-3	ABCA5	222	0	260	186
ABCA5_CCDS11685.1_ex33_17:67302987-67303010:+_5-4	ABCA5	451	0	271	0
ABCA5_CCDS11685.1_ex35_17:67305496-67305519:+_5-5	ABCA5	230	0	211	0
ABCA6_CCDS11683.1_ex22_17:67106962-67106985:-_5-1	ABCA6	257	895	465	99
ABCA6_CCDS11683.1_ex27_17:67111582-67111605:-_5-2	ABCA6	470	0	764	0
ABCA6_CCDS11683.1_ex30_17:67121163-67121186:-_5-3	ABCA6	71	0	22	0
ABCA6_CCDS11683.1_ex32_17:67125796-67125819:-_5-4	ABCA6	282	0	395	0
ABCA6_CCDS11683.1_ex35_17:67132250-67132273:+_5-5	ABCA6	110	0	127	480
ABCA7_CCDS12055.1_ex10_19:1045160-1045183:-_5-2	ABCA7	929	0	888	1005
ABCA7_CCDS12055.1_ex11_19:1046257-1046280:-_5-3	ABCA7	640	920	632	699
ABCA7_CCDS12055.1_ex18_19:1051155-1051178:+_5-4	ABCA7	515	1	613	1578
ABCA7_CCDS12055.1_ex20_19:1052067-1052090:+_5-5	ABCA7	874	0	925	1390
ABCA7_CCDS12055.1_ex3_19:1042137-1042160:+_5-1	ABCA7	812	0	859	1381
ABCA8_CCDS11680.1_ex21_17:66902267-66902290:-_5-1	ABCA8	225	0	468	0
ABCA8_CCDS11680.1_ex24_17:66914172-66914195:+_5-2	ABCA8	1075	0	1010	0
ABCA8_CCDS11680.1_ex28_17:66920855-66920878:-_5-3	ABCA8	250	0	294	0
ABCA8_CCDS11680.1_ex29_17:66924077-66924100:+_5-4	ABCA8	371	0	442	1
ABCA8_CCDS11680.1_ex29_17:66924136-66924159:+_5-5	ABCA8	313	0	397	0
ABCA9_CCDS11681.1_ex23_17:67022582-67022605:-_5-1	ABCA9	16	0	44	0
ABCA9_CCDS11681.1_ex31_17:67031450-67031473:+_5-2	ABCA9	0	0	0	0
ABCA9_CCDS11681.1_ex31_17:67031481-67031504:+_5-3	ABCA9	6	0	117	0
ABCA9_CCDS11681.1_ex31_17:67031505-67031528:+_5-4	ABCA9	317	0	555	504
ABCA9_CCDS11681.1_ex32_17:67031846-67031869:-_5-5	ABCA9	654	1328	442	511
ABCB1_CCDS5608.1_ex15_7:87179269-87179292:+_5-1	ABCB1	26	0	49	0
ABCB1_CCDS5608.1_ex17_7:87179861-87179884:-_5-2	ABCB1	330	0	256	0
ABCB1_CCDS5608.1_ex20_7:87190653-87190676:-_5-3	ABCB1	164	0	353	0
ABCB1_CCDS5608.1_ex22_7:87196148-87196171:-_5-4	ABCB1	173	0	248	0
ABCB1_CCDS5608.1_ex22_7:87196271-87196294:-_5-5	ABCB1	60	3	15	365
ABCB10_CCDS1580.1_ex12_1:229694267-229694290:+_5-5	ABCB10	124	0	301	0
ABCB10_CCDS1580.1_ex8_1:229676480-229676503:+_5-1	ABCB10	690	0	906	0
ABCB10_CCDS1580.1_ex9_1:229678075-229678098:-_5-2	ABCB10	1370	0	1024	441
ABCB11_CCDS46444.1_ex16_2:169833142-169833165:-_5-1	ABCB11	125	0	160	0
ABCB11_CCDS46444.1_ex18_2:169842760-169842783:-_5-2	ABCB11	444	75	754	2331
ABCB11_CCDS46444.1_ex20_2:169850327-169850350:+_5-3	ABCB11	543	0	410	0
ABCB11_CCDS46444.1_ex22_2:169853154-169853177:-_5-4	ABCB11	211	0	151	0
ABCB11_CCDS46444.1_ex23_2:169869923-169869946:+_5-5	ABCB11	658	0	743	1425
ABCB4_CCDS5605.1_ex13_7:87060823-87060846:+_5-1	ABCB4	478	0	428	0
ABCB4_CCDS5605.1_ex17_7:87072977-87073000:+_5-2	ABCB4	48	0	102	0
ABCB4_CCDS5605.1_ex22_7:87082254-87082277:-_5-3	ABCB4	403	0	290	0
ABCB4_CCDS5605.1_ex23_7:87083877-87083900:-_5-4	ABCB4	303	0	521	0
ABCB4_CCDS5605.1_ex24_7:87092206-87092229:-_5-5	ABCB4	422	0	493	0
ABCB5_CCDS5371.1_ex0_7:20691136-20691159:-_6-1	ABCB5	148	0	226	1
ABCB5_CCDS5371.1_ex0_7:20691170-20691193:+_6-2	ABCB5	38	0	193	0
ABCB5_CCDS5371.1_ex0_7:20691212-20691235:+_6-3	ABCB5	0	0	96	0
ABCB5_CCDS5371.1_ex1_7:20698127-20698150:+_6-4	ABCB5	180	8	71	517
ABCB5_CCDS5371.1_ex1_7:20698153-20698176:+_6-5	ABCB5	224	0	418	1193
ABCB5_CCDS5371.1_ex2_7:20721132-20721155:+_6-6	ABCB5	573	0	284	0
ABCB6_CCDS2436.1_ex14_2:220080836-220080859:-_5-1	ABCB6	728	0	1180	2624
ABCB6_CCDS2436.1_ex14_2:220080858-220080881:+_5-2	ABCB6	1741	356	1160	0
ABCB6_CCDS2436.1_ex15_2:220081125-220081148:+_5-3	ABCB6	120	0	397	0
ABCB6_CCDS2436.1_ex18_2:220083172-220083195:+_5-4	ABCB6	259	0	197	0
ABCB6_CCDS2436.1_ex18_2:220083276-220083299:+_5-5	ABCB6	1763	56	1145	335
ABCB7_CCDS14428.1_ex10_X:74295284-74295307:-_5-3	ABCB7	0	0	8	0
ABCB7_CCDS14428.1_ex15_X:74375942-74375965:+_5-4	ABCB7	271	0	63	0
ABCB7_CCDS14428.1_ex15_X:74375994-74376017:-_5-5	ABCB7	100	0	202	0
ABCB7_CCDS14428.1_ex9_X:74293704-74293727:-_5-1	ABCB7	13	0	8	524
ABCB7_CCDS14428.1_ex9_X:74293741-74293764:-_5-2	ABCB7	0	0	6	0
ABCB8_CCDS5913.1_ex2_7:150731432-150731455:+_5-1	ABCB8	205	0	285	0
ABCB8_CCDS5913.1_ex3_7:150731626-150731649:-_5-2	ABCB8	857	0	797	0
ABCB8_CCDS5913.1_ex4_7:150731823-150731846:+_5-3	ABCB8	78	0	128	1
ABCB8_CCDS5913.1_ex5_7:150732708-150732731:-_5-4	ABCB8	357	0	731	97
ABCB8_CCDS5913.1_ex6_7:150733026-150733049:-_5-5	ABCB8	883	16	1159	606
ABCB9_CCDS58286.1_ex7_12:123434395-123434418:+_5-1	ABCB9	146	0	363	0
ABCB9_CCDS58286.1_ex7_12:123434450-123434473:-_5-2	ABCB9	2898	0	3423	1461
ABCB9_CCDS58286.1_ex9_12:123444226-123444249:-_5-3	ABCB9	401	0	720	0
ABCB9_CCDS58286.1_ex9_12:123444407-123444430:+_5-4	ABCB9	285	0	198	0
ABCB9_CCDS58286.1_ex9_12:123444500-123444523:+_5-5	ABCB9	536	0	584	781
ABCC1_CCDS42122.1_ex16_16:16177311-16177334:+_5-5	ABCC1	39	0	158	0
ABCC1_CCDS42122.1_ex5_16:16126994-16127017:-_5-1	ABCC1	147	0	399	0
ABCC1_CCDS42122.1_ex6_16:16130324-16130347:-_5-2	ABCC1	615	0	510	0
ABCC1_CCDS42122.1_ex7_16:16138396-16138419:+_5-3	ABCC1	218	0	420	0
ABCC1_CCDS42122.1_ex9_16:16142029-16142052:-_5-4	ABCC1	945	0	1062	0
ABCC10_CCDS4896.1_ex0_6:43400379-43400402:+_5-1	ABCC10	436	316	749	0
ABCC10_CCDS4896.1_ex0_6:43400561-43400584:+_5-2	ABCC10	281	0	281	0
ABCC10_CCDS4896.1_ex0_6:43400767-43400790:+_5-3	ABCC10	232	1	367	526
ABCC10_CCDS4896.1_ex1_6:43402501-43402524:-_5-4	ABCC10	188	0	215	0
ABCC10_CCDS4896.1_ex6_6:43409645-43409668:-_5-5	ABCC10	595	0	214	0
ABCC11_CCDS10732.1_ex15_16:48234306-48234329:+_5-1	ABCC11	160	1	192	0
ABCC11_CCDS10732.1_ex17_16:48239361-48239384:-_5-2	ABCC11	451	0	376	1
ABCC11_CCDS10732.1_ex19_16:48244986-48245009:-_5-3	ABCC11	372	0	161	932
ABCC11_CCDS10732.1_ex23_16:48250102-48250125:+_5-4	ABCC11	1073	0	1163	299
ABCC11_CCDS10732.1_ex24_16:48256598-48256621:+_5-5	ABCC11	184	0	130	0
ABCC12_CCDS10730.1_ex22_16:48167596-48167619:-_5-1	ABCC12	3138	1	3133	1995
ABCC12_CCDS10730.1_ex25_16:48174665-48174688:-_5-2	ABCC12	688	0	503	1
ABCC12_CCDS10730.1_ex27_16:48177841-48177864:+_5-3	ABCC12	54	0	264	0
ABCC12_CCDS10730.1_ex27_16:48177882-48177905:-_5-4	ABCC12	340	0	297	0
ABCC12_CCDS10730.1_ex27_16:48177956-48177979:-_5-5	ABCC12	499	0	262	0
ABCC2_CCDS7484.1_ex14_10:101571346-101571369:-_5-5	ABCC2	1146	2548	1404	1067
ABCC2_CCDS7484.1_ex2_10:101552071-101552094:-_5-1	ABCC2	156	0	261	433
ABCC2_CCDS7484.1_ex3_10:101553372-101553395:-_5-2	ABCC2	6	0	18	0
ABCC2_CCDS7484.1_ex5_10:101554194-101554217:+_5-3	ABCC2	204	0	347	0
ABCC2_CCDS7484.1_ex6_10:101556878-101556901:-_5-4	ABCC2	464	0	399	0
ABCC3_CCDS32681.1_ex1_17:48733267-48733290:-_5-1	ABCC3	702	0	794	0
ABCC3_CCDS32681.1_ex1_17:48733311-48733334:-_5-2	ABCC3	1517	0	1698	488
ABCC3_CCDS32681.1_ex3_17:48734423-48734446:+_5-3	ABCC3	582	0	405	472
ABCC3_CCDS32681.1_ex6_17:48736602-48736625:-_5-4	ABCC3	254	0	290	570
ABCC3_CCDS32681.1_ex7_17:48738310-48738333:+_5-5	ABCC3	186	0	424	0
ABCC4_CCDS45061.1_ex13_13:95858780-95858803:-_5-1	ABCC4	265	0	358	0
ABCC4_CCDS45061.1_ex13_13:95858877-95858900:+_5-2	ABCC4	1715	0	1701	2714
ABCC4_CCDS45061.1_ex14_13:95860148-95860171:-_5-3	ABCC4	1518	0	1499	2016
ABCC4_CCDS45061.1_ex16_13:95863013-95863036:-_5-4	ABCC4	285	0	283	0
ABCC4_CCDS45061.1_ex17_13:95886862-95886885:-_5-5	ABCC4	392	575	263	802
ABCC5_CCDS33898.1_ex2_3:183706425-183706448:-_5-1	ABCC5	421	1	390	0
ABCC5_CCDS33898.1_ex2_3:183706483-183706506:+_5-2	ABCC5	558	0	1091	0
ABCC5_CCDS33898.1_ex3_3:183707010-183707033:+_5-3	ABCC5	278	0	489	0
ABCC5_CCDS33898.1_ex3_3:183707087-183707110:+_5-4	ABCC5	171	0	284	0
ABCC5_CCDS33898.1_ex4_3:183732050-183732073:-_5-5	ABCC5	251	0	332	1201
ABCC6_CCDS10568.1_ex15_16:16276732-16276755:-_10-1	ABCC6	988	3651	737	1283
ABCC6_CCDS10568.1_ex17_16:16281043-16281066:-_10-2	ABCC6	686	139	1053	1110
ABCC6_CCDS10568.1_ex18_16:16282818-16282841:-_10-3	ABCC6	848	666	571	2081
ABCC6_CCDS10568.1_ex21_16:16291900-16291923:-_10-4	ABCC6	692	0	1130	0
ABCC6_CCDS10568.1_ex23_16:16297388-16297411:+_10-5	ABCC6	572	0	454	635
ABCC6_CCDS10568.1_ex29_16:16315531-16315554:+_10-6	ABCC6	1700	790	2157	303
ABCC6_CCDS10568.1_ex29_16:16315548-16315571:-_10-7	ABCC6	427	0	379	0
ABCC6_CCDS10568.1_ex29_16:16315564-16315587:+_10-8	ABCC6	28	0	109	0
ABCC6_CCDS10568.1_ex29_16:16315589-16315612:-_10-9	ABCC6	96	0	299	0
ABCC6_CCDS10568.1_ex29_16:16315617-16315640:-_10-10	ABCC6	279	0	331	0
ABCC8_CCDS31437.1_ex24_11:17449412-17449435:-_5-1	ABCC8	625	1	749	0
ABCC8_CCDS31437.1_ex27_11:17452374-17452397:+_5-2	ABCC8	421	0	242	0
ABCC8_CCDS31437.1_ex30_11:17464816-17464839:+_5-3	ABCC8	86	0	305	0
ABCC8_CCDS31437.1_ex34_11:17483198-17483221:+_5-4	ABCC8	1167	0	1036	0
ABCC8_CCDS31437.1_ex35_11:17485059-17485082:+_5-5	ABCC8	495	12711	415	0
ABCC9_CCDS8693.1_ex25_12:22040805-22040828:-_5-1	ABCC9	68	0	249	0
ABCC9_CCDS8693.1_ex30_12:22063203-22063226:+_5-2	ABCC9	84	0	121	0
ABCC9_CCDS8693.1_ex34_12:22069870-22069893:-_5-3	ABCC9	453	61	504	503
ABCC9_CCDS8693.1_ex35_12:22078940-22078963:+_5-4	ABCC9	1273	0	917	609
ABCC9_CCDS8693.1_ex36_12:22086780-22086803:-_5-5	ABCC9	98	0	257	0
ABCD1_CCDS14728.1_ex0_X:152991038-152991061:-_5-1	ABCD1	1814	0	1157	0
ABCD1_CCDS14728.1_ex0_X:152991083-152991106:+_5-2	ABCD1	501	957	332	0
ABCD1_CCDS14728.1_ex0_X:152991197-152991220:-_5-3	ABCD1	321	0	427	0
ABCD1_CCDS14728.1_ex0_X:152991257-152991280:+_5-4	ABCD1	1002	2162	574	1137
ABCD1_CCDS14728.1_ex0_X:152991557-152991580:+_5-5	ABCD1	1441	10343	1361	2238
ABCD2_CCDS8734.1_ex9_12:40012598-40012621:+_5-1	ABCD2	160	0	375	301
ABCD2_CCDS8734.1_ex9_12:40012638-40012661:+_5-2	ABCD2	213	0	225	0
ABCD2_CCDS8734.1_ex9_12:40012811-40012834:-_5-3	ABCD2	187	1	403	0
ABCD2_CCDS8734.1_ex9_12:40012977-40013000:+_5-4	ABCD2	248	675	265	718
ABCD2_CCDS8734.1_ex9_12:40013274-40013297:-_5-5	ABCD2	212	0	64	0
ABCD3_CCDS44175.1_ex1_1:94924178-94924201:-_5-1	ABCD3	367	0	408	503
ABCD3_CCDS44175.1_ex4_1:94939320-94939343:+_5-2	ABCD3	259	0	411	0
ABCD3_CCDS44175.1_ex4_1:94939380-94939403:-_5-3	ABCD3	4	0	66	0
ABCD3_CCDS44175.1_ex5_1:94940741-94940764:+_5-4	ABCD3	724	0	500	0
ABCD3_CCDS44175.1_ex5_1:94940775-94940798:-_5-5	ABCD3	13	0	170	0
ABCD4_CCDS9828.1_ex10_14:74759489-74759512:+_5-1	ABCD4	614	1	462	0
ABCD4_CCDS9828.1_ex14_14:74763055-74763078:+_5-2	ABCD4	161	0	205	0
ABCD4_CCDS9828.1_ex15_14:74764627-74764650:-_5-3	ABCD4	190	1	441	0
ABCD4_CCDS9828.1_ex16_14:74766322-74766345:+_5-4	ABCD4	274	0	289	0
ABCD4_CCDS9828.1_ex17_14:74766843-74766866:+_5-5	ABCD4	437	0	291	418
ABCE1_CCDS34071.1_ex1_4:146026751-146026774:+_5-1	ABCE1	27	0	1	0
ABCE1_CCDS34071.1_ex2_4:146029173-146029196:-_5-2	ABCE1	4	0	29	0
ABCE1_CCDS34071.1_ex3_4:146030281-146030304:+_5-3	ABCE1	1	0	3	0
ABCE1_CCDS34071.1_ex7_4:146033406-146033429:-_5-4	ABCE1	0	0	0	0
ABCE1_CCDS34071.1_ex8_4:146038520-146038543:-_5-5	ABCE1	5	0	7	579
ABCF1_CCDS34380.1_ex10_6:30551395-30551418:+_5-3	ABCF1	602	101	340	0
ABCF1_CCDS34380.1_ex10_6:30551444-30551467:+_5-4	ABCF1	85	0	78	838
ABCF1_CCDS34380.1_ex13_6:30552235-30552258:+_5-5	ABCF1	63	0	0	0
ABCF1_CCDS34380.1_ex5_6:30546332-30546355:+_5-1	ABCF1	35	0	1	0
ABCF1_CCDS34380.1_ex9_6:30550909-30550932:-_5-2	ABCF1	723	0	763	0
ABCF2_CCDS5922.1_ex10_7:150919626-150919649:-_5-1	ABCF2	310	0	697	0
ABCF2_CCDS5922.1_ex11_7:150920839-150920862:-_5-2	ABCF2	531	0	741	0
ABCF2_CCDS5922.1_ex11_7:150920918-150920941:+_5-3	ABCF2	512	0	1088	0
ABCF2_CCDS5922.1_ex12_7:150921110-150921133:+_5-4	ABCF2	367	0	189	0
ABCF2_CCDS5922.1_ex13_7:150921873-150921896:+_5-5	ABCF2	610	1411	326	1117
ABCF3_CCDS3254.1_ex4_3:183905479-183905502:-_5-1	ABCF3	342	1	456	623
ABCF3_CCDS3254.1_ex5_3:183905755-183905778:+_5-2	ABCF3	613	0	540	0
ABCF3_CCDS3254.1_ex6_3:183905942-183905965:+_5-3	ABCF3	514	0	1039	690
ABCF3_CCDS3254.1_ex6_3:183906138-183906161:+_5-4	ABCF3	195	0	340	0
ABCF3_CCDS3254.1_ex8_3:183906714-183906737:+_5-5	ABCF3	922	1300	888	0
ABCG1_CCDS13681.1_ex2_21:43691189-43691212:-_5-1	ABCG1	503	0	302	0
ABCG1_CCDS13681.1_ex5_21:43702417-43702440:+_5-2	ABCG1	877	0	1083	0
ABCG1_CCDS13681.1_ex5_21:43702448-43702471:+_5-3	ABCG1	851	0	913	426
ABCG1_CCDS13681.1_ex6_21:43704708-43704731:+_5-4	ABCG1	316	0	252	0
ABCG1_CCDS13681.1_ex6_21:43704760-43704783:-_5-5	ABCG1	930	0	962	0
ABCG2_CCDS3628.1_ex10_4:89042831-89042854:-_5-2	ABCG2	170	0	280	0
ABCG2_CCDS3628.1_ex11_4:89052232-89052255:-_5-3	ABCG2	129	0	174	672
ABCG2_CCDS3628.1_ex12_4:89053044-89053067:-_5-4	ABCG2	324	0	568	0
ABCG2_CCDS3628.1_ex13_4:89053769-89053792:-_5-5	ABCG2	402	0	234	737
ABCG2_CCDS3628.1_ex9_4:89039397-89039420:-_5-1	ABCG2	89	4715	224	0
ABCG4_CCDS8415.1_ex0_11:119020874-119020897:-_5-1	ABCG4	1303	3	871	0
ABCG4_CCDS8415.1_ex0_11:119020894-119020917:-_5-2	ABCG4	886	2245	1105	704
ABCG4_CCDS8415.1_ex1_11:119024760-119024783:+_5-3	ABCG4	1264	0	640	420
ABCG4_CCDS8415.1_ex4_11:119025505-119025528:-_5-4	ABCG4	248	0	364	2007
ABCG4_CCDS8415.1_ex6_11:119027329-119027352:-_5-5	ABCG4	533	10277	550	374
ABCG5_CCDS1814.1_ex11_2:44065008-44065031:-_5-4	ABCG5	340	0	347	0
ABCG5_CCDS1814.1_ex11_2:44065081-44065104:-_5-5	ABCG5	1310	0	1198	619
ABCG5_CCDS1814.1_ex5_2:44051553-44051576:-_5-1	ABCG5	105	0	125	0
ABCG5_CCDS1814.1_ex7_2:44053606-44053629:+_5-2	ABCG5	366	0	674	1
ABCG5_CCDS1814.1_ex8_2:44055199-44055222:+_5-3	ABCG5	887	0	565	0
ABCG8_CCDS1815.1_ex3_2:44078875-44078898:-_5-1	ABCG8	715	0	590	496
ABCG8_CCDS1815.1_ex3_2:44078944-44078967:-_5-2	ABCG8	943	0	1048	0
ABCG8_CCDS1815.1_ex4_2:44079544-44079567:+_5-3	ABCG8	1021	1467	546	0
ABCG8_CCDS1815.1_ex5_2:44079891-44079914:-_5-4	ABCG8	501	1586	349	577
ABCG8_CCDS1815.1_ex5_2:44079912-44079935:-_5-5	ABCG8	892	1263	575	0
ABHD1_CCDS1736.1_ex1_2:27351375-27351398:+_5-1	ABHD1	355	0	587	0
ABHD1_CCDS1736.1_ex1_2:27351447-27351470:+_5-2	ABHD1	158	0	329	0
ABHD1_CCDS1736.1_ex2_2:27351978-27352001:+_5-3	ABHD1	411	0	714	0
ABHD1_CCDS1736.1_ex3_2:27352184-27352207:+_5-4	ABHD1	417	0	379	453
ABHD1_CCDS1736.1_ex4_2:27352367-27352390:+_5-5	ABHD1	595	0	657	1420
ABHD10_CCDS2963.1_ex0_3:111698017-111698040:+_5-1	ABHD10	764	0	1188	1951
ABHD10_CCDS2963.1_ex1_3:111700682-111700705:-_5-2	ABHD10	95	0	90	0
ABHD10_CCDS2963.1_ex1_3:111700730-111700753:-_5-3	ABHD10	74	0	64	0
ABHD10_CCDS2963.1_ex1_3:111700748-111700771:+_5-4	ABHD10	45	0	179	0
ABHD10_CCDS2963.1_ex1_3:111700792-111700815:+_5-5	ABHD10	115	0	359	2814
ABHD11_CCDS47607.1_ex2_7:73151890-73151913:-_5-1	ABHD11	154	0	59	0
ABHD11_CCDS47607.1_ex2_7:73151931-73151954:+_5-2	ABHD11	141	0	306	0
ABHD11_CCDS47607.1_ex2_7:73151989-73152012:-_5-3	ABHD11	437	149	249	0
ABHD11_CCDS47607.1_ex3_7:73152724-73152747:+_5-4	ABHD11	349	0	437	532
ABHD11_CCDS47607.1_ex4_7:73153027-73153050:-_5-5	ABHD11	284	0	378	1
ABHD12_CCDS13172.1_ex11_20:25319897-25319920:+_5-2	ABHD12	117	0	104	0
ABHD12_CCDS13172.1_ex11_20:25319971-25319994:-_5-3	ABHD12	448	31	594	749
ABHD12_CCDS13172.1_ex12_20:25371156-25371179:+_5-4	ABHD12	2276	0	1577	618
ABHD12_CCDS13172.1_ex12_20:25371209-25371232:-_5-5	ABHD12	872	12	747	0
ABHD12_CCDS13172.1_ex9_20:25300835-25300858:+_5-1	ABHD12	444	0	671	511
ABHD12B_CCDS55916.1_ex3_14:51347235-51347258:-_5-1	ABHD12B	327	0	459	0
ABHD12B_CCDS55916.1_ex4_14:51348322-51348345:+_5-2	ABHD12B	138	0	260	484
ABHD12B_CCDS55916.1_ex6_14:51352479-51352502:-_5-3	ABHD12B	156	0	481	0
ABHD12B_CCDS55916.1_ex6_14:51352493-51352516:+_5-4	ABHD12B	164	0	302	349
ABHD12B_CCDS55916.1_ex6_14:51352534-51352557:-_5-5	ABHD12B	125	0	173	0
ABHD13_CCDS32007.1_ex0_13:108881866-108881889:+_5-1	ABHD13	8	0	10	0
ABHD13_CCDS32007.1_ex0_13:108881899-108881922:-_5-2	ABHD13	87	1433	63	0
ABHD13_CCDS32007.1_ex0_13:108881926-108881949:+_5-3	ABHD13	198	0	718	0
ABHD13_CCDS32007.1_ex0_13:108882004-108882027:+_5-4	ABHD13	257	0	140	0
ABHD13_CCDS32007.1_ex0_13:108882265-108882288:-_5-5	ABHD13	48	0	244	0
ABHD14A_CCDS2843.1_ex1_3:52011954-52011977:-_5-1	ABHD14A	384	0	148	0
ABHD14A_CCDS2843.1_ex1_3:52012050-52012073:+_5-2	ABHD14A	1371	49	1747	706
ABHD14A_CCDS2843.1_ex2_3:52012300-52012323:+_5-3	ABHD14A	293	0	446	0
ABHD14A_CCDS2843.1_ex2_3:52012345-52012368:+_5-4	ABHD14A	428	1	413	649
ABHD14A_CCDS2843.1_ex3_3:52014403-52014426:-_5-5	ABHD14A	305	0	256	0
ABHD14B_CCDS2842.1_ex1_3:52003983-52004006:+_5-1	ABHD14B	273	64	670	0
ABHD14B_CCDS2842.1_ex1_3:52004012-52004035:+_5-2	ABHD14B	90	0	101	0
ABHD14B_CCDS2842.1_ex1_3:52004079-52004102:+_5-3	ABHD14B	317	0	478	0
ABHD14B_CCDS2842.1_ex1_3:52004149-52004172:-_5-4	ABHD14B	2176	0	2663	0
ABHD14B_CCDS2842.1_ex2_3:52005460-52005483:+_5-5	ABHD14B	1474	0	1500	0
ABHD15_CCDS32602.1_ex1_17:27893274-27893297:+_5-1	ABHD15	254	0	546	0
ABHD15_CCDS32602.1_ex1_17:27893332-27893355:-_5-2	ABHD15	216	0	194	0
ABHD15_CCDS32602.1_ex1_17:27893400-27893423:-_5-3	ABHD15	1145	0	1195	0
ABHD15_CCDS32602.1_ex1_17:27893627-27893650:-_5-4	ABHD15	1228	0	1575	363
ABHD15_CCDS32602.1_ex1_17:27893799-27893822:+_5-5	ABHD15	1936	3243	2077	797
ABHD16A_CCDS4713.1_ex11_6:31659382-31659405:+_5-1	ABHD16A	353	0	349	0
ABHD16A_CCDS4713.1_ex11_6:31659441-31659464:-_5-2	ABHD16A	815	0	899	5814
ABHD16A_CCDS4713.1_ex12_6:31659655-31659678:+_5-3	ABHD16A	481	0	1052	0
ABHD16A_CCDS4713.1_ex13_6:31660799-31660822:-_5-4	ABHD16A	280	0	425	0
ABHD16A_CCDS4713.1_ex15_6:31664772-31664795:+_5-5	ABHD16A	633	13	712	0
ABHD16B_CCDS13539.1_ex0_20:62492991-62493014:-_5-1	ABHD16B	683	0	588	0
ABHD16B_CCDS13539.1_ex0_20:62493189-62493212:+_5-2	ABHD16B	1595	0	1636	554
ABHD16B_CCDS13539.1_ex0_20:62493289-62493312:+_5-3	ABHD16B	393	0	824	517
ABHD16B_CCDS13539.1_ex0_20:62493430-62493453:+_5-4	ABHD16B	609	990	521	0
ABHD16B_CCDS13539.1_ex0_20:62493537-62493560:-_5-5	ABHD16B	638	74	658	0
ABHD17A_CCDS32867.1_ex2_19:1880106-1880129:-_5-1	ABHD17A	415	0	713	0
ABHD17A_CCDS32867.1_ex4_19:1881262-1881285:+_5-3	ABHD17A	408	1	500	627
ABHD17A_CCDS32867.1_ex4_19:1881336-1881359:+_5-5	ABHD17A	311	0	356	612
ABHD17B_CCDS35042.1_ex3_9:74489579-74489602:+_5-1	ABHD17B	356	4	497	0
ABHD17B_CCDS35042.1_ex3_9:74489604-74489627:-_5-2	ABHD17B	82	0	33	0
ABHD17B_CCDS35042.1_ex3_9:74489645-74489668:-_5-3	ABHD17B	42	0	104	0
ABHD17B_CCDS35042.1_ex3_9:74489711-74489734:+_5-4	ABHD17B	45	954	136	0
ABHD17B_CCDS35042.1_ex3_9:74489769-74489792:-_5-5	ABHD17B	135	0	52	0
ABHD17C_CCDS45323.1_ex0_15:80987882-80987905:-_5-1	ABHD17C	788	1186	1237	490
ABHD17C_CCDS45323.1_ex0_15:80988038-80988061:+_5-2	ABHD17C	1329	0	1097	1094
ABHD17C_CCDS45323.1_ex1_15:81041849-81041872:-_5-3	ABHD17C	241	0	435	710
ABHD17C_CCDS45323.1_ex1_15:81041908-81041931:-_5-4	ABHD17C	508	25	437	0
ABHD17C_CCDS45323.1_ex1_15:81041924-81041947:-_5-5	ABHD17C	634	0	883	0
ABHD2_CCDS10348.1_ex1_15:89695032-89695055:-_5-1	ABHD2	117	0	81	0
ABHD2_CCDS10348.1_ex2_15:89698665-89698688:+_5-2	ABHD2	119	0	88	0
ABHD2_CCDS10348.1_ex2_15:89698694-89698717:+_5-3	ABHD2	745	0	868	0
ABHD2_CCDS10348.1_ex2_15:89698721-89698744:-_5-4	ABHD2	568	0	823	0
ABHD2_CCDS10348.1_ex2_15:89698746-89698769:-_5-5	ABHD2	280	0	545	0
ABHD3_CCDS32802.1_ex7_18:19283541-19283564:+_5-1	ABHD3	1468	4904	1333	659
ABHD3_CCDS32802.1_ex7_18:19283569-19283592:+_5-2	ABHD3	140	0	123	0
ABHD3_CCDS32802.1_ex7_18:19283615-19283638:-_5-3	ABHD3	380	0	346	0
ABHD3_CCDS32802.1_ex7_18:19283635-19283658:+_5-4	ABHD3	413	0	516	0
ABHD3_CCDS32802.1_ex7_18:19283685-19283708:-_5-5	ABHD3	719	1	570	0
ABHD4_CCDS9572.1_ex2_14:23072373-23072396:+_5-1	ABHD4	1917	0	1450	742
ABHD4_CCDS9572.1_ex2_14:23072477-23072500:-_5-2	ABHD4	656	0	1203	1597
ABHD4_CCDS9572.1_ex2_14:23072515-23072538:+_5-3	ABHD4	510	0	468	551
ABHD4_CCDS9572.1_ex2_14:23072555-23072578:+_5-4	ABHD4	263	0	357	0
ABHD4_CCDS9572.1_ex3_14:23072853-23072876:-_5-5	ABHD4	70	0	33	0
ABHD5_CCDS2711.1_ex2_3:43743815-43743838:-_5-1	ABHD5	16	0	206	0
ABHD5_CCDS2711.1_ex2_3:43743907-43743930:+_5-2	ABHD5	281	0	389	0
ABHD5_CCDS2711.1_ex2_3:43743924-43743947:-_5-3	ABHD5	501	8182	531	1076
ABHD5_CCDS2711.1_ex2_3:43743978-43744001:+_5-4	ABHD5	345	6412	322	0
ABHD5_CCDS2711.1_ex2_3:43744017-43744040:+_5-5	ABHD5	486	1	525	0
ABHD6_CCDS2887.1_ex1_3:58252912-58252935:+_5-1	ABHD6	177	3	405	0
ABHD6_CCDS2887.1_ex1_3:58253017-58253040:-_5-2	ABHD6	318	0	283	633
ABHD6_CCDS2887.1_ex2_3:58255058-58255081:+_5-3	ABHD6	1898	24	2173	516
ABHD6_CCDS2887.1_ex2_3:58255116-58255139:+_5-4	ABHD6	186	0	193	1429
ABHD6_CCDS2887.1_ex3_3:58256750-58256773:-_5-5	ABHD6	395	0	290	0
ABHD8_CCDS12355.1_ex3_19:17411913-17411936:-_5-1	ABHD8	458	3210	359	0
ABHD8_CCDS12355.1_ex3_19:17412108-17412131:-_5-2	ABHD8	628	14	651	1106
ABHD8_CCDS12355.1_ex3_19:17412155-17412178:+_5-3	ABHD8	733	0	645	706
ABHD8_CCDS12355.1_ex3_19:17412185-17412208:+_5-4	ABHD8	930	6929	882	641
ABHD8_CCDS12355.1_ex3_19:17412302-17412325:+_5-5	ABHD8	361	0	338	0
ABI1_CCDS31169.1_ex5_10:27057833-27057856:+_5-1	ABI1	658	0	665	0
ABI1_CCDS31169.1_ex6_10:27059179-27059202:+_5-2	ABI1	975	1819	829	1491
ABI1_CCDS31169.1_ex8_10:27112065-27112088:-_5-3	ABI1	107	0	200	1
ABI1_CCDS31169.1_ex8_10:27112164-27112187:+_5-4	ABI1	252	0	444	0
ABI1_CCDS31169.1_ex9_10:27149695-27149718:+_5-5	ABI1	841	1	674	0
ABI2_CCDS2358.1_ex2_2:204245027-204245050:-_5-1	ABI2	398	0	622	0
ABI2_CCDS2358.1_ex3_2:204255829-204255852:-_5-2	ABI2	885	6161	552	0
ABI2_CCDS2358.1_ex4_2:204259432-204259455:-_5-3	ABI2	106	0	428	0
ABI2_CCDS2358.1_ex4_2:204259462-204259485:-_5-4	ABI2	523	0	631	640
ABI2_CCDS2358.1_ex4_2:204259486-204259509:-_5-5	ABI2	823	0	1113	0
ABI3_CCDS11546.1_ex2_17:47295113-47295136:+_5-1	ABI3	233	0	294	0
ABI3_CCDS11546.1_ex2_17:47295169-47295192:-_5-2	ABI3	1052	0	1341	0
ABI3_CCDS11546.1_ex2_17:47295206-47295229:-_5-3	ABI3	589	0	696	0
ABI3_CCDS11546.1_ex2_17:47295241-47295264:+_5-4	ABI3	165	0	281	0
ABI3_CCDS11546.1_ex3_17:47296933-47296956:+_5-5	ABI3	143	0	116	0
ABI3BP_CCDS46880.1_ex19_3:100567653-100567676:+_5-1	ABI3BP	525	0	767	489
ABI3BP_CCDS46880.1_ex19_3:100567673-100567696:+_5-2	ABI3BP	242	0	330	0
ABI3BP_CCDS46880.1_ex24_3:100583695-100583718:+_5-3	ABI3BP	45	0	82	0
ABI3BP_CCDS46880.1_ex31_3:100617721-100617744:+_5-4	ABI3BP	26	0	102	0
ABI3BP_CCDS46880.1_ex33_3:100645253-100645276:+_5-5	ABI3BP	85	0	224	0
ABL1_CCDS35165.1_ex1_9:133729502-133729525:+_5-1	ABL1	626	2340	482	591
ABL1_CCDS35165.1_ex2_9:133730418-133730441:+_5-2	ABL1	128	0	212	0
ABL1_CCDS35165.1_ex3_9:133738200-133738223:+_5-3	ABL1	813	0	958	547
ABL1_CCDS35165.1_ex3_9:133738282-133738305:+_5-4	ABL1	823	0	626	0
ABL1_CCDS35165.1_ex7_9:133753843-133753866:-_5-5	ABL1	277	0	468	0
ABL2_CCDS30947.1_ex7_1:179090845-179090868:-_5-1	ABL2	438	0	251	904
ABL2_CCDS30947.1_ex8_1:179095555-179095578:-_5-2	ABL2	570	0	950	0
ABL2_CCDS30947.1_ex8_1:179095735-179095758:-_5-3	ABL2	245	0	327	1
ABL2_CCDS30947.1_ex9_1:179100556-179100579:+_5-4	ABL2	864	0	1039	1435
ABL2_CCDS30947.1_ex9_1:179100594-179100617:-_5-5	ABL2	186	0	400	0
ABLIM1_CCDS31288.1_ex11_10:116225536-116225559:-_5-1	ABLIM1	961	482	858	442
ABLIM1_CCDS31288.1_ex11_10:116225558-116225581:+_5-2	ABLIM1	556	0	969	742
ABLIM1_CCDS31288.1_ex13_10:116232848-116232871:+_5-3	ABLIM1	349	0	294	0
ABLIM1_CCDS31288.1_ex14_10:116233632-116233655:+_5-4	ABLIM1	4	0	17	0
ABLIM1_CCDS31288.1_ex14_10:116233706-116233729:-_5-5	ABLIM1	138	0	226	0
ABLIM2_CCDS47011.1_ex8_4:8037919-8037942:+_5-1	ABLIM2	260	0	155	474
ABLIM2_CCDS47011.1_ex8_4:8037938-8037961:+_5-2	ABLIM2	389	0	487	0
ABLIM2_CCDS47011.1_ex8_4:8037961-8037984:-_5-3	ABLIM2	513	0	341	108
ABLIM2_CCDS47011.1_ex8_4:8037982-8038005:-_5-4	ABLIM2	342	0	470	0
ABLIM2_CCDS47011.1_ex9_4:8046885-8046908:+_5-5	ABLIM2	81	0	263	435
ABLIM3_CCDS4294.1_ex2_5:148577900-148577923:+_5-1	ABLIM3	1258	1733	777	675
ABLIM3_CCDS4294.1_ex2_5:148577937-148577960:-_5-2	ABLIM3	59	0	429	0
ABLIM3_CCDS4294.1_ex4_5:148586678-148586701:+_5-3	ABLIM3	627	0	356	0
ABLIM3_CCDS4294.1_ex9_5:148617060-148617083:+_5-4	ABLIM3	72	0	152	0
ABLIM3_CCDS4294.1_ex9_5:148617123-148617146:+_5-5	ABLIM3	62	0	52	0
ABR_CCDS10999.1_ex11_17:961251-961274:+_11-7	ABR	327	0	224	0
ABR_CCDS10999.1_ex16_17:976855-976878:+_11-8	ABR	298	0	376	0
ABR_CCDS10999.1_ex16_17:976879-976902:+_11-9	ABR	859	3732	780	390
ABR_CCDS10999.1_ex18_17:986812-986835:-_11-10	ABR	29	0	120	0
ABR_CCDS10999.1_ex18_17:986839-986862:+_11-11	ABR	1196	828	796	850
ABR_CCDS10999.1_ex21_17:1028604-1028627:+_11-1	ABR	245	0	346	0
ABR_CCDS10999.1_ex4_17:915124-915147:-_11-2	ABR	688	0	586	420
ABR_CCDS10999.1_ex5_17:915941-915964:+_11-3	ABR	414	0	556	702
ABR_CCDS10999.1_ex5_17:915960-915983:-_11-4	ABR	287	0	260	1145
ABR_CCDS10999.1_ex5_17:915986-916009:+_11-5	ABR	999	0	1009	581
ABR_CCDS10999.1_ex6_17:916345-916368:-_11-6	ABR	262	0	235	48
ABRA_CCDS6305.1_ex1_8:107781927-107781950:+_5-1	ABRA	920	3996	1092	484
ABRA_CCDS6305.1_ex1_8:107782012-107782035:+_5-2	ABRA	1404	0	893	574
ABRA_CCDS6305.1_ex1_8:107782078-107782101:-_5-3	ABRA	92	0	273	0
ABRA_CCDS6305.1_ex1_8:107782103-107782126:+_5-4	ABRA	9	0	98	0
ABRA_CCDS6305.1_ex1_8:107782285-107782308:-_5-5	ABRA	401	1853	345	0
ABRACL_CCDS43509.1_ex1_6:139363863-139363886:+_4-1	ABRACL	95	0	137	0
ABRACL_CCDS43509.1_ex1_6:139363895-139363918:-_4-2	ABRACL	568	1	266	365
ABRACL_CCDS43509.1_ex1_6:139363916-139363939:-_4-3	ABRACL	215	0	153	0
ABRACL_CCDS43509.1_ex1_6:139363939-139363962:+_4-4	ABRACL	387	0	378	0
ABT1_CCDS4616.1_ex0_6:26597385-26597408:-_5-1	ABT1	5	0	31	0
ABT1_CCDS4616.1_ex0_6:26597412-26597435:-_5-2	ABT1	15	0	25	0
ABT1_CCDS4616.1_ex1_6:26598142-26598165:-_5-3	ABT1	231	0	228	0
ABT1_CCDS4616.1_ex1_6:26598205-26598228:+_5-4	ABT1	0	0	31	0
ABT1_CCDS4616.1_ex1_6:26598267-26598290:-_5-5	ABT1	33	0	48	0
ABTB1_CCDS3045.1_ex7_3:127396021-127396044:-_5-1	ABTB1	580	1191	633	493
ABTB1_CCDS3045.1_ex8_3:127396330-127396353:-_5-2	ABTB1	116	0	180	0
ABTB1_CCDS3045.1_ex9_3:127396538-127396561:+_5-3	ABTB1	751	8	892	0
ABTB1_CCDS3045.1_ex9_3:127396619-127396642:-_5-4	ABTB1	633	1202	511	814
ABTB1_CCDS3045.1_ex9_3:127396635-127396658:-_5-5	ABTB1	138	0	176	0
ABTB2_CCDS7890.2_ex13_11:34194754-34194777:-_5-1	ABTB2	683	0	1001	1
ABTB2_CCDS7890.2_ex13_11:34194811-34194834:+_5-2	ABTB2	694	6	533	0
ABTB2_CCDS7890.2_ex15_11:34226169-34226192:+_5-3	ABTB2	1210	0	756	4103
ABTB2_CCDS7890.2_ex16_11:34378449-34378472:+_5-4	ABTB2	959	1	1355	0
ABTB2_CCDS7890.2_ex16_11:34379004-34379027:+_5-5	ABTB2	647	18	597	501
ACAA1_CCDS2673.1_ex10_3:38178145-38178168:+_5-5	ACAA1	198	73	333	0
ACAA1_CCDS2673.1_ex4_3:38168105-38168128:+_5-1	ACAA1	710	0	873	0
ACAA1_CCDS2673.1_ex5_3:38169304-38169327:-_5-2	ACAA1	156	0	170	0
ACAA1_CCDS2673.1_ex7_3:38173098-38173121:-_5-3	ACAA1	44	0	130	0
ACAA1_CCDS2673.1_ex8_3:38173441-38173464:-_5-4	ACAA1	478	0	511	0
ACAA2_CCDS11939.1_ex5_18:47320656-47320679:+_5-1	ACAA2	949	0	1368	0
ACAA2_CCDS11939.1_ex6_18:47322134-47322157:+_5-2	ACAA2	178	0	257	0
ACAA2_CCDS11939.1_ex6_18:47322164-47322187:+_5-3	ACAA2	448	0	304	0
ACAA2_CCDS11939.1_ex7_18:47323832-47323855:+_5-4	ACAA2	254	0	254	0
ACAA2_CCDS11939.1_ex7_18:47323875-47323898:+_5-5	ACAA2	429	0	284	0
ACACA_CCDS11317.1_ex27_17:35578744-35578767:+_5-1	ACACA	7	0	8	0
ACACA_CCDS11317.1_ex30_17:35583268-35583291:+_5-2	ACACA	1306	0	1644	0
ACACA_CCDS11317.1_ex36_17:35602062-35602085:-_5-3	ACACA	0	0	31	0
ACACA_CCDS11317.1_ex37_17:35603874-35603897:-_5-4	ACACA	223	0	122	0
ACACA_CCDS11317.1_ex40_17:35608949-35608972:+_5-5	ACACA	82	0	32	422
ACACB_CCDS31898.1_ex0_12:109577719-109577742:+_5-1	ACACB	986	12	908	545
ACACB_CCDS31898.1_ex0_12:109577758-109577781:+_5-2	ACACB	400	0	539	0
ACACB_CCDS31898.1_ex12_12:109629453-109629476:+_5-4	ACACB	443	0	375	0
ACACB_CCDS31898.1_ex17_12:109639499-109639522:-_5-5	ACACB	912	310	774	396
ACACB_CCDS31898.1_ex5_12:109611981-109612004:-_5-3	ACACB	502	3257	554	1275
ACAD10_CCDS31903.1_ex0_12:112130639-112130662:+_5-1	ACAD10	393	0	247	0
ACAD10_CCDS31903.1_ex5_12:112153664-112153687:+_5-2	ACAD10	908	2276	918	614
ACAD10_CCDS31903.1_ex6_12:112159505-112159528:-_5-3	ACAD10	19	0	193	0
ACAD10_CCDS31903.1_ex7_12:112165845-112165868:-_5-4	ACAD10	596	1143	469	0
ACAD10_CCDS31903.1_ex8_12:112167618-112167641:+_5-5	ACAD10	55	0	219	3116
ACAD11_CCDS3074.1_ex13_3:132349354-132349377:-_5-1	ACAD11	421	1	620	263
ACAD11_CCDS3074.1_ex14_3:132350279-132350302:-_5-2	ACAD11	788	0	390	648
ACAD11_CCDS3074.1_ex15_3:132358429-132358452:+_5-3	ACAD11	1040	6138	733	0
ACAD11_CCDS3074.1_ex16_3:132360960-132360983:+_5-4	ACAD11	396	0	382	710
ACAD11_CCDS3074.1_ex19_3:132378471-132378494:-_5-5	ACAD11	725	12	680	0
ACAD8_CCDS8498.1_ex0_11:134123591-134123614:-_5-1	ACAD8	378	0	929	1307
ACAD8_CCDS8498.1_ex2_11:134127012-134127035:+_5-2	ACAD8	684	4	508	0
ACAD8_CCDS8498.1_ex3_11:134128416-134128439:-_5-3	ACAD8	379	0	337	0
ACAD8_CCDS8498.1_ex3_11:134128465-134128488:-_5-4	ACAD8	0	0	0	0
ACAD8_CCDS8498.1_ex5_11:134129537-134129560:+_5-5	ACAD8	506	0	1010	387
ACAD9_CCDS3053.1_ex0_3:128598636-128598659:-_5-1	ACAD9	11	0	23	0
ACAD9_CCDS3053.1_ex1_3:128603545-128603568:+_5-2	ACAD9	371	0	313	377
ACAD9_CCDS3053.1_ex2_3:128612398-128612421:+_5-3	ACAD9	194	0	40	0
ACAD9_CCDS3053.1_ex4_3:128615319-128615342:+_5-4	ACAD9	161	0	132	645
ACAD9_CCDS3053.1_ex5_3:128616476-128616499:+_5-5	ACAD9	89	0	61	0
ACADL_CCDS2389.1_ex6_2:211074937-211074960:-_5-1	ACADL	196	0	186	0
ACADL_CCDS2389.1_ex7_2:211081079-211081102:-_5-2	ACADL	596	1	714	0
ACADL_CCDS2389.1_ex7_2:211081160-211081183:-_5-3	ACADL	267	0	158	0
ACADL_CCDS2389.1_ex8_2:211082690-211082713:+_5-4	ACADL	204	0	324	0
ACADL_CCDS2389.1_ex8_2:211082722-211082745:-_5-5	ACADL	417	0	380	0
ACADM_CCDS44165.1_ex3_1:76198544-76198567:+_5-1	ACADM	353	0	377	665
ACADM_CCDS44165.1_ex6_1:76205664-76205687:+_5-2	ACADM	122	0	91	0
ACADM_CCDS44165.1_ex6_1:76205685-76205708:+_5-3	ACADM	775	1	732	783
ACADM_CCDS44165.1_ex6_1:76205760-76205783:+_5-4	ACADM	363	0	333	0
ACADM_CCDS44165.1_ex8_1:76215118-76215141:+_5-5	ACADM	95	52	86	0
ACADS_CCDS9207.1_ex1_12:121164944-121164967:-_5-1	ACADS	310	728	415	631
ACADS_CCDS9207.1_ex2_12:121174853-121174876:-_5-2	ACADS	437	0	324	0
ACADS_CCDS9207.1_ex2_12:121174909-121174932:-_5-3	ACADS	586	0	692	0
ACADS_CCDS9207.1_ex4_12:121175681-121175704:-_5-4	ACADS	795	1524	794	573
ACADS_CCDS9207.1_ex4_12:121175748-121175771:+_5-5	ACADS	1517	0	1249	0
ACADSB_CCDS7634.1_ex2_10:124797287-124797310:+_5-1	ACADSB	255	0	376	0
ACADSB_CCDS7634.1_ex2_10:124797339-124797362:+_5-2	ACADSB	0	0	33	0
ACADSB_CCDS7634.1_ex3_10:124800034-124800057:+_5-3	ACADSB	549	0	415	0
ACADSB_CCDS7634.1_ex5_10:124802585-124802608:+_5-4	ACADSB	171	16404	70	0
ACADSB_CCDS7634.1_ex5_10:124802658-124802681:-_5-5	ACADSB	383	0	389	0
ACADVL_CCDS11090.1_ex1_17:7123483-7123506:+_5-1	ACADVL	1057	2117	1087	0
ACADVL_CCDS11090.1_ex3_17:7123982-7124005:-_5-2	ACADVL	265	0	245	0
ACADVL_CCDS11090.1_ex4_17:7124128-7124151:-_5-3	ACADVL	178	0	367	0
ACADVL_CCDS11090.1_ex6_17:7124852-7124875:-_5-4	ACADVL	686	0	479	755
ACADVL_CCDS11090.1_ex7_17:7125290-7125313:+_5-5	ACADVL	237	1	267	0
ACAN_CCDS53970.1_ex3_15:89385066-89385089:+_5-1	ACAN	495	0	657	1
ACAN_CCDS53970.1_ex4_15:89386844-89386867:-_5-2	ACAN	755	0	599	1908
ACAN_CCDS53970.1_ex6_15:89390543-89390566:-_5-3	ACAN	525	0	747	0
ACAN_CCDS53970.1_ex6_15:89390636-89390659:-_5-4	ACAN	808	3	833	567
ACAN_CCDS53970.1_ex8_15:89392877-89392900:-_5-5	ACAN	429	0	822	0
ACAP1_CCDS11101.1_ex2_17:7245322-7245345:-_5-1	ACAP1	150	0	306	0
ACAP1_CCDS11101.1_ex2_17:7245375-7245398:-_5-2	ACAP1	1198	2026	1071	486
ACAP1_CCDS11101.1_ex5_17:7246719-7246742:+_5-3	ACAP1	1129	2312	1150	747
ACAP1_CCDS11101.1_ex5_17:7246824-7246847:+_5-4	ACAP1	890	4	677	0
ACAP1_CCDS11101.1_ex5_17:7246850-7246873:-_5-5	ACAP1	1045	0	960	1390
ACAP2_CCDS33924.1_ex10_3:195027260-195027283:+_5-1	ACAP2	91	0	100	0
ACAP2_CCDS33924.1_ex10_3:195027304-195027327:-_5-2	ACAP2	948	6168	1040	0
ACAP2_CCDS33924.1_ex11_3:195028036-195028059:-_5-3	ACAP2	226	0	383	0
ACAP2_CCDS33924.1_ex20_3:195102645-195102668:+_5-4	ACAP2	295	0	185	0
ACAP2_CCDS33924.1_ex20_3:195102716-195102739:-_5-5	ACAP2	137	0	94	0
ACAP3_CCDS19.2_ex10_1:1233213-1233236:+_5-3	ACAP3	301	0	300	0
ACAP3_CCDS19.2_ex13_1:1234006-1234029:-_5-4	ACAP3	545	0	416	820
ACAP3_CCDS19.2_ex20_1:1238321-1238344:-_5-5	ACAP3	505	9	978	0
ACAP3_CCDS19.2_ex9_1:1231944-1231967:+_5-1	ACAP3	1221	187	1225	0
ACAP3_CCDS19.2_ex9_1:1231970-1231993:+_5-2	ACAP3	690	0	890	970
ACAT1_CCDS8339.1_ex2_11:108004577-108004600:-_5-1	ACAT1	72	0	46	0
ACAT1_CCDS8339.1_ex4_11:108005873-108005896:-_5-2	ACAT1	10	0	33	0
ACAT1_CCDS8339.1_ex4_11:108005947-108005970:+_5-3	ACAT1	232	0	460	711
ACAT1_CCDS8339.1_ex5_11:108009658-108009681:-_5-4	ACAT1	15	0	107	507
ACAT1_CCDS8339.1_ex6_11:108010823-108010846:+_5-5	ACAT1	54	0	28	0
ACAT2_CCDS5268.1_ex2_6:160188149-160188172:+_5-1	ACAT2	667	19	756	1186
ACAT2_CCDS5268.1_ex3_6:160189643-160189666:+_5-2	ACAT2	59	0	136	0
ACAT2_CCDS5268.1_ex4_6:160196223-160196246:+_5-3	ACAT2	24	0	35	568
ACAT2_CCDS5268.1_ex4_6:160196298-160196321:-_5-4	ACAT2	63	0	121	0
ACAT2_CCDS5268.1_ex4_6:160196320-160196343:-_5-5	ACAT2	46	0	114	0
ACBD3_CCDS1551.1_ex4_1:226349283-226349306:-_5-1	ACBD3	163	0	154	0
ACBD3_CCDS1551.1_ex5_1:226352508-226352531:-_5-2	ACBD3	68	0	213	0
ACBD3_CCDS1551.1_ex5_1:226352583-226352606:-_5-3	ACBD3	162	0	229	0
ACBD3_CCDS1551.1_ex6_1:226353589-226353612:-_5-4	ACBD3	270	7	241	0
ACBD3_CCDS1551.1_ex7_1:226374211-226374234:-_5-5	ACBD3	592	0	695	0
ACBD4_CCDS42348.1_ex1_17:43213878-43213901:-_5-1	ACBD4	189	0	309	0
ACBD4_CCDS42348.1_ex1_17:43213910-43213933:+_5-2	ACBD4	748	0	365	0
ACBD4_CCDS42348.1_ex1_17:43213966-43213989:-_5-3	ACBD4	337	0	495	0
ACBD4_CCDS42348.1_ex3_17:43214384-43214407:+_5-4	ACBD4	298	0	290	0
ACBD4_CCDS42348.1_ex3_17:43214432-43214455:+_5-5	ACBD4	442	0	384	0
ACBD5_CCDS44368.1_ex10_10:27524084-27524107:-_5-5	ACBD5	6	0	17	0
ACBD5_CCDS44368.1_ex4_10:27499981-27500004:-_5-1	ACBD5	597	0	622	0
ACBD5_CCDS44368.1_ex6_10:27506944-27506967:-_5-2	ACBD5	156	0	153	0
ACBD5_CCDS44368.1_ex6_10:27506985-27507008:-_5-3	ACBD5	285	0	473	0
ACBD5_CCDS44368.1_ex8_10:27512265-27512288:-_5-4	ACBD5	118	0	122	0
ACBD6_CCDS1339.1_ex5_1:180461412-180461435:-_5-1	ACBD6	124	0	134	0
ACBD6_CCDS1339.1_ex5_1:180461490-180461513:-_5-2	ACBD6	129	0	405	450
ACBD6_CCDS1339.1_ex7_1:180471178-180471201:-_5-3	ACBD6	263	0	176	0
ACBD6_CCDS1339.1_ex7_1:180471214-180471237:-_5-4	ACBD6	1068	0	1343	1139
ACBD6_CCDS1339.1_ex7_1:180471289-180471312:-_5-5	ACBD6	851	63	1204	0
ACBD7_CCDS31153.1_ex1_10:15120710-15120733:-_5-1	ACBD7	10	0	22	0
ACBD7_CCDS31153.1_ex1_10:15120724-15120747:-_5-2	ACBD7	74	0	64	0
ACBD7_CCDS31153.1_ex1_10:15120742-15120765:-_5-3	ACBD7	581	32	784	976
ACBD7_CCDS31153.1_ex2_10:15120935-15120958:-_5-4	ACBD7	14	0	27	0
ACBD7_CCDS31153.1_ex2_10:15120959-15120982:-_5-5	ACBD7	17	0	28	0
ACCS_CCDS7907.1_ex0_11:44089251-44089274:+_5-1	ACCS	465	0	635	0
ACCS_CCDS7907.1_ex0_11:44089428-44089451:-_5-2	ACCS	140	0	250	0
ACCS_CCDS7907.1_ex2_11:44094998-44095021:+_5-3	ACCS	109	0	184	0
ACCS_CCDS7907.1_ex5_11:44098846-44098869:-_5-4	ACCS	238	0	225	0
ACCS_CCDS7907.1_ex7_11:44100275-44100298:-_5-5	ACCS	374	0	296	694
ACCSL_CCDS41636.1_ex0_11:44069678-44069701:+_5-1	ACCSL	31	0	10	0
ACCSL_CCDS41636.1_ex0_11:44069791-44069814:-_5-2	ACCSL	125	0	158	0
ACCSL_CCDS41636.1_ex0_11:44069979-44070002:+_5-3	ACCSL	1892	1	1377	502
ACCSL_CCDS41636.1_ex0_11:44070035-44070058:-_5-4	ACCSL	70	0	195	0
ACCSL_CCDS41636.1_ex4_11:44073262-44073285:-_5-5	ACCSL	1833	44	2350	473
ACD_CCDS10842.1_ex10_16:67693827-67693850:-_5-2	ACD	1458	1526	1300	0
ACD_CCDS10842.1_ex10_16:67693882-67693905:-_5-3	ACD	586	0	712	1168
ACD_CCDS10842.1_ex11_16:67694136-67694159:-_5-4	ACD	1282	7	1904	0
ACD_CCDS10842.1_ex11_16:67694252-67694275:-_5-5	ACD	1163	0	1900	612
ACD_CCDS10842.1_ex9_16:67693662-67693685:-_5-1	ACD	490	1	599	751
ACE_CCDS11637.1_ex12_17:61562639-61562662:+_5-1	ACE	124	0	191	0
ACE_CCDS11637.1_ex12_17:61562660-61562683:+_5-2	ACE	513	0	440	0
ACE_CCDS11637.1_ex13_17:61564002-61564025:-_5-3	ACE	79	0	94	0
ACE_CCDS11637.1_ex14_17:61564389-61564412:-_5-4	ACE	567	0	807	464
ACE_CCDS11637.1_ex15_17:61566004-61566027:-_5-5	ACE	483	0	564	0
ACE2_CCDS14169.1_ex10_X:15599403-15599426:-_5-1	ACE2	635	0	1263	282
ACE2_CCDS14169.1_ex11_X:15603596-15603619:-_5-2	ACE2	458	0	605	0
ACE2_CCDS14169.1_ex12_X:15605898-15605921:-_5-3	ACE2	181	0	106	0
ACE2_CCDS14169.1_ex13_X:15607486-15607509:+_5-4	ACE2	831	1433	1068	0
ACE2_CCDS14169.1_ex15_X:15610401-15610424:-_5-5	ACE2	523	0	371	0
ACER1_CCDS12161.1_ex2_19:6309827-6309850:+_5-1	ACER1	588	0	334	0
ACER1_CCDS12161.1_ex3_19:6312202-6312225:+_5-2	ACER1	260	1	186	0
ACER1_CCDS12161.1_ex3_19:6312269-6312292:+_5-3	ACER1	86	0	174	0
ACER1_CCDS12161.1_ex4_19:6312389-6312412:+_5-4	ACER1	190	0	242	0
ACER1_CCDS12161.1_ex4_19:6312414-6312437:+_5-5	ACER1	279	0	262	0
ACER2_CCDS34992.1_ex0_9:19409173-19409196:+_5-1	ACER2	617	0	594	264
ACER2_CCDS34992.1_ex2_9:19424724-19424747:-_5-2	ACER2	101	0	41	0
ACER2_CCDS34992.1_ex3_9:19434941-19434964:+_5-3	ACER2	2	0	122	0
ACER2_CCDS34992.1_ex3_9:19434971-19434994:-_5-4	ACER2	885	0	746	0
ACER2_CCDS34992.1_ex3_9:19435060-19435083:+_5-5	ACER2	203	0	74	0
ACER3_CCDS8247.1_ex0_11:76572096-76572119:-_5-1	ACER3	337	0	496	0
ACER3_CCDS8247.1_ex1_11:76637635-76637658:-_5-2	ACER3	362	1	597	0
ACER3_CCDS8247.1_ex1_11:76637652-76637675:+_5-3	ACER3	179	0	388	0
ACER3_CCDS8247.1_ex4_11:76696736-76696759:-_5-4	ACER3	0	0	0	0
ACER3_CCDS8247.1_ex5_11:76701596-76701619:+_5-5	ACER3	120	0	174	0
ACHE_CCDS5709.1_ex3_7:100491172-100491195:+_5-1	ACHE	221	0	339	0
ACHE_CCDS5709.1_ex3_7:100491356-100491379:-_5-2	ACHE	399	0	640	0
ACHE_CCDS5709.1_ex3_7:100491450-100491473:+_5-3	ACHE	444	1961	462	1533
ACHE_CCDS5709.1_ex3_7:100491607-100491630:+_5-4	ACHE	307	0	233	0
ACHE_CCDS5709.1_ex3_7:100491681-100491704:-_5-5	ACHE	188	0	349	0
ACIN1_CCDS53887.1_ex10_14:23538701-23538724:+_5-4	ACIN1	252	0	202	0
ACIN1_CCDS53887.1_ex10_14:23538716-23538739:-_5-5	ACIN1	273	0	37	0
ACIN1_CCDS53887.1_ex7_14:23533312-23533335:-_5-1	ACIN1	268	0	286	0
ACIN1_CCDS53887.1_ex7_14:23533356-23533379:-_5-2	ACIN1	98	0	142	0
ACIN1_CCDS53887.1_ex8_14:23533625-23533648:-_5-3	ACIN1	287	0	167	0
ACKR2_CCDS2706.1_ex0_3:42906140-42906163:-_5-1	ACKR2	0	0	87	0
ACKR2_CCDS2706.1_ex0_3:42906173-42906196:-_5-2	ACKR2	303	0	532	715
ACKR2_CCDS2706.1_ex0_3:42906482-42906505:-_5-3	ACKR2	727	0	444	0
ACKR2_CCDS2706.1_ex0_3:42906543-42906566:+_5-4	ACKR2	126	0	76	0
ACKR2_CCDS2706.1_ex0_3:42906580-42906603:+_5-5	ACKR2	1789	0	1414	523
ACKR3_CCDS2516.1_ex0_2:237489233-237489256:-_5-1	ACKR3	376	0	144	0
ACKR3_CCDS2516.1_ex0_2:237489278-237489301:+_5-2	ACKR3	1546	1231	1228	536
ACKR3_CCDS2516.1_ex0_2:237489328-237489351:-_5-3	ACKR3	832	1779	1145	351
ACKR3_CCDS2516.1_ex0_2:237489438-237489461:-_5-4	ACKR3	1810	4547	2500	2411
ACKR3_CCDS2516.1_ex0_2:237489661-237489684:-_5-5	ACKR3	349	0	490	0
ACKR4_CCDS3075.1_ex0_3:132319419-132319442:-_5-1	ACKR4	215	0	163	965
ACKR4_CCDS3075.1_ex0_3:132319523-132319546:-_5-2	ACKR4	231	0	105	1779
ACKR4_CCDS3075.1_ex0_3:132319664-132319687:+_5-3	ACKR4	348	0	386	0
ACKR4_CCDS3075.1_ex0_3:132319753-132319776:-_5-4	ACKR4	48	0	82	277
ACKR4_CCDS3075.1_ex0_3:132319805-132319828:-_5-5	ACKR4	621	1306	367	0
ACLY_CCDS11412.1_ex17_17:40054877-40054900:+_5-1	ACLY	803	3470	1616	4150
ACLY_CCDS11412.1_ex20_17:40061873-40061896:-_5-2	ACLY	112	909	151	0
ACLY_CCDS11412.1_ex22_17:40063697-40063720:+_5-3	ACLY	213	0	215	0
ACLY_CCDS11412.1_ex24_17:40065902-40065925:+_5-4	ACLY	18	0	34	0
ACLY_CCDS11412.1_ex26_17:40068754-40068777:-_5-5	ACLY	100	0	110	0
ACMSD_CCDS2173.2_ex3_2:135619559-135619582:-_5-1	ACMSD	360	0	260	0
ACMSD_CCDS2173.2_ex4_2:135621016-135621039:-_5-2	ACMSD	415	0	386	0
ACMSD_CCDS2173.2_ex4_2:135621123-135621146:+_5-3	ACMSD	353	0	288	0
ACMSD_CCDS2173.2_ex4_2:135621143-135621166:+_5-4	ACMSD	379	0	607	742
ACMSD_CCDS2173.2_ex4_2:135621158-135621181:+_5-5	ACMSD	476	0	685	460
ACN9_CCDS5648.1_ex0_7:96747103-96747126:+_5-1	ACN9	431	0	594	0
ACN9_CCDS5648.1_ex0_7:96747121-96747144:-_5-2	ACN9	369	0	355	0
ACN9_CCDS5648.1_ex0_7:96747160-96747183:+_5-3	ACN9	25	0	28	0
ACN9_CCDS5648.1_ex0_7:96747187-96747210:+_5-4	ACN9	444	0	418	0
ACN9_CCDS5648.1_ex1_7:96810328-96810351:+_5-5	ACN9	708	0	500	0
ACO1_CCDS6525.1_ex1_9:32407297-32407320:-_5-1	ACO1	55	0	149	0
ACO1_CCDS6525.1_ex1_9:32407412-32407435:-_5-2	ACO1	573	6586	591	0
ACO1_CCDS6525.1_ex4_9:32418346-32418369:+_5-3	ACO1	149	339	296	0
ACO1_CCDS6525.1_ex6_9:32420920-32420943:-_5-4	ACO1	565	0	446	457
ACO1_CCDS6525.1_ex6_9:32420993-32421016:+_5-5	ACO1	139	0	162	0
ACO2_CCDS14017.1_ex1_22:41895849-41895872:+_5-1	ACO2	9	0	0	0
ACO2_CCDS14017.1_ex2_22:41903868-41903891:+_5-2	ACO2	34	0	12	0
ACO2_CCDS14017.1_ex5_22:41911786-41911809:+_5-3	ACO2	36	0	44	0
ACO2_CCDS14017.1_ex5_22:41911869-41911892:+_5-4	ACO2	0	0	3	0
ACO2_CCDS14017.1_ex6_22:41913578-41913601:+_5-5	ACO2	481	1	426	0
ACOT1_CCDS32117.1_ex0_14:74004234-74004257:-_4-1	ACOT1	1654	2854	1384	1995
ACOT1_CCDS32117.1_ex0_14:74004275-74004298:+_4-2	ACOT1	873	8606	1000	0
ACOT1_CCDS32117.1_ex0_14:74004487-74004510:-_4-3	ACOT1	1128	6311	1076	0
ACOT1_CCDS32117.1_ex1_14:74008251-74008274:+_4-4	ACOT1	795	0	1106	0
ACOT11_CCDS592.1_ex1_1:55050394-55050417:-_5-1	ACOT11	284	0	501	13
ACOT11_CCDS592.1_ex1_1:55050518-55050541:+_5-2	ACOT11	706	0	557	491
ACOT11_CCDS592.1_ex3_1:55058244-55058267:-_5-3	ACOT11	253	0	244	0
ACOT11_CCDS592.1_ex7_1:55064986-55065009:-_5-4	ACOT11	272	0	292	1341
ACOT11_CCDS592.1_ex7_1:55065030-55065053:-_5-5	ACOT11	791	0	738	0
ACOT12_CCDS4055.1_ex7_5:80640837-80640860:-_5-1	ACOT12	140	0	289	0
ACOT12_CCDS4055.1_ex8_5:80641751-80641774:-_5-2	ACOT12	179	0	162	0
ACOT12_CCDS4055.1_ex8_5:80641780-80641803:+_5-3	ACOT12	104	0	59	0
ACOT12_CCDS4055.1_ex9_5:80643652-80643675:+_5-4	ACOT12	327	0	497	0
ACOT12_CCDS4055.1_ex9_5:80643678-80643701:+_5-5	ACOT12	201	0	652	0
ACOT13_CCDS4558.1_ex1_6:24698174-24698197:-_5-1	ACOT13	449	0	406	0
ACOT13_CCDS4558.1_ex1_6:24698193-24698216:-_5-2	ACOT13	981	0	1130	1644
ACOT13_CCDS4558.1_ex1_6:24698217-24698240:+_5-3	ACOT13	2	0	12	0
ACOT13_CCDS4558.1_ex1_6:24698239-24698262:+_5-4	ACOT13	368	0	294	1670
ACOT13_CCDS4558.1_ex1_6:24698267-24698290:-_5-5	ACOT13	114	0	129	0
ACOT2_CCDS9816.1_ex0_14:74036024-74036047:-_4-1	ACOT2	772	0	575	0
ACOT2_CCDS9816.1_ex0_14:74036057-74036080:+_4-2	ACOT2	398	0	707	0
ACOT2_CCDS9816.1_ex0_14:74036181-74036204:-_4-3	ACOT2	363	0	341	767
ACOT2_CCDS9816.1_ex0_14:74036492-74036515:-_4-4	ACOT2	1281	1159	768	0
ACOT4_CCDS9817.1_ex0_14:74059064-74059087:+_5-1	ACOT4	1502	2020	1497	0
ACOT4_CCDS9817.1_ex2_14:74061737-74061760:+_5-2	ACOT4	120	0	177	0
ACOT4_CCDS9817.1_ex2_14:74061840-74061863:-_5-3	ACOT4	32	0	122	0
ACOT4_CCDS9817.1_ex2_14:74061882-74061905:-_5-4	ACOT4	181	0	253	0
ACOT4_CCDS9817.1_ex2_14:74061957-74061980:+_5-5	ACOT4	270	0	388	608
ACOT6_CCDS32118.1_ex1_14:74086059-74086082:+_5-1	ACOT6	297	0	157	0
ACOT6_CCDS32118.1_ex1_14:74086117-74086140:+_5-2	ACOT6	37	0	22	0
ACOT6_CCDS32118.1_ex1_14:74086155-74086178:+_5-3	ACOT6	372	1	241	0
ACOT6_CCDS32118.1_ex1_14:74086200-74086223:+_5-4	ACOT6	338	0	631	0
ACOT6_CCDS32118.1_ex1_14:74086241-74086264:+_5-5	ACOT6	298	0	151	0
ACOT7_CCDS30573.1_ex4_1:6387460-6387483:-_5-1	ACOT7	1217	0	1156	1058
ACOT7_CCDS30573.1_ex5_1:6393522-6393545:+_5-2	ACOT7	330	0	519	0
ACOT7_CCDS30573.1_ex6_1:6399609-6399632:+_5-3	ACOT7	934	0	838	0
ACOT7_CCDS30573.1_ex6_1:6399632-6399655:+_5-4	ACOT7	1840	1	1832	1262
ACOT7_CCDS30573.1_ex7_1:6409807-6409830:-_5-5	ACOT7	323	2042	1253	0
ACOT8_CCDS13378.1_ex3_20:44477086-44477109:+_5-1	ACOT8	421	19	617	530
ACOT8_CCDS13378.1_ex3_20:44477223-44477246:-_5-2	ACOT8	930	0	425	0
ACOT8_CCDS13378.1_ex3_20:44477265-44477288:-_5-3	ACOT8	356	0	315	0
ACOT8_CCDS13378.1_ex4_20:44483800-44483823:+_5-4	ACOT8	758	2696	634	1052
ACOT8_CCDS13378.1_ex4_20:44483872-44483895:-_5-5	ACOT8	906	1077	1674	0
ACOT9_CCDS35216.1_ex5_X:23724812-23724835:+_5-1	ACOT9	379	1	517	0
ACOT9_CCDS35216.1_ex6_X:23725998-23726021:-_5-2	ACOT9	160	0	291	0
ACOT9_CCDS35216.1_ex6_X:23726037-23726060:+_5-3	ACOT9	87	0	97	0
ACOT9_CCDS35216.1_ex9_X:23740800-23740823:+_5-4	ACOT9	0	0	0	0
ACOT9_CCDS35216.1_ex9_X:23740854-23740877:+_5-5	ACOT9	64	0	53	0
ACOX1_CCDS11734.1_ex10_17:73953617-73953640:+_5-4	ACOX1	422	0	473	0
ACOX1_CCDS11734.1_ex12_17:73974696-73974719:-_5-5	ACOX1	639	3016	438	0
ACOX1_CCDS11734.1_ex7_17:73949560-73949583:+_5-1	ACOX1	1100	0	901	0
ACOX1_CCDS11734.1_ex8_17:73951740-73951763:-_5-2	ACOX1	63	0	191	0
ACOX1_CCDS11734.1_ex9_17:73951933-73951956:+_5-3	ACOX1	0	0	92	0
ACOX2_CCDS33775.1_ex12_3:58520126-58520149:-_5-4	ACOX2	1649	4808	2069	617
ACOX2_CCDS33775.1_ex12_3:58520160-58520183:-_5-5	ACOX2	122	0	157	0
ACOX2_CCDS33775.1_ex7_3:58516215-58516238:+_5-1	ACOX2	1141	0	786	575
ACOX2_CCDS33775.1_ex7_3:58516326-58516349:+_5-2	ACOX2	407	0	345	616
ACOX2_CCDS33775.1_ex8_3:58517004-58517027:-_5-3	ACOX2	481	0	553	0
ACOX3_CCDS3401.1_ex11_4:8407688-8407711:-_5-2	ACOX3	588	0	352	497
ACOX3_CCDS3401.1_ex13_4:8416053-8416076:+_5-3	ACOX3	495	274	687	189
ACOX3_CCDS3401.1_ex15_4:8417618-8417641:-_5-4	ACOX3	342	0	358	0
ACOX3_CCDS3401.1_ex16_4:8418091-8418114:+_5-5	ACOX3	377	756	340	0
ACOX3_CCDS3401.1_ex9_4:8398837-8398860:-_5-1	ACOX3	724	1	609	787
ACOXL_CCDS46389.1_ex3_2:111551668-111551691:+_5-1	ACOXL	213	0	300	564
ACOXL_CCDS46389.1_ex4_2:111556197-111556220:+_5-2	ACOXL	175	0	269	0
ACOXL_CCDS46389.1_ex4_2:111556241-111556264:-_5-3	ACOXL	466	0	267	0
ACOXL_CCDS46389.1_ex6_2:111559262-111559285:+_5-4	ACOXL	249	14	370	0
ACOXL_CCDS46389.1_ex7_2:111562855-111562878:-_5-5	ACOXL	530	0	262	1
ACP1_CCDS1639.1_ex1_2:271916-271939:-_11-1	ACP1	181	15	68	0
ACP1_CCDS1639.1_ex2_2:272054-272077:+_11-2	ACP1	1004	20	926	1419
ACP1_CCDS1639.1_ex2_2:272076-272099:+_11-3	ACP1	891	6198	1056	463
ACP1_CCDS1639.1_ex2_2:272092-272115:-_11-4	ACP1	872	0	1219	1525
ACP1_CCDS1639.1_ex2_2:272124-272147:+_11-5	ACP1	290	1206	447	0
ACP1_CCDS1639.1_ex2_2:272142-272165:-_11-6	ACP1	353	0	333	0
ACP1_CCDS1639.1_ex3_2:275162-275185:+_11-10	ACP1	0	0	0	0
ACP1_CCDS1639.1_ex3_2:275179-275202:+_11-11	ACP1	106	0	101	0
ACP1_CCDS1640.1_ex2_2:272209-272232:+_11-7	ACP1	728	3472	747	0
ACP1_CCDS1640.1_ex2_2:272254-272277:+_11-8	ACP1	250	0	359	0
ACP1_CCDS1640.1_ex2_2:272289-272312:-_11-9	ACP1	338	0	470	966
ACP2_CCDS44583.1_ex1_11:47269188-47269211:+_5-1	ACP2	336	0	505	0
ACP2_CCDS44583.1_ex1_11:47269221-47269244:+_5-2	ACP2	1969	3	2402	0
ACP2_CCDS44583.1_ex2_11:47269590-47269613:+_5-3	ACP2	131	0	181	0
ACP2_CCDS44583.1_ex2_11:47269638-47269661:-_5-4	ACP2	0	0	0	0
ACP2_CCDS44583.1_ex2_11:47269653-47269676:+_5-5	ACP2	352	3163	223	715
ACP5_CCDS12265.1_ex2_19:11687540-11687563:+_5-1	ACP5	55	0	31	0
ACP5_CCDS12265.1_ex2_19:11687589-11687612:+_5-2	ACP5	450	564	361	0
ACP5_CCDS12265.1_ex2_19:11687607-11687630:-_5-3	ACP5	973	0	572	0
ACP5_CCDS12265.1_ex2_19:11687631-11687654:+_5-4	ACP5	206	0	140	0
ACP5_CCDS12265.1_ex3_19:11687990-11688013:+_5-5	ACP5	2161	0	1456	936
ACP6_CCDS928.1_ex8_1:147131816-147131839:-_5-1	ACP6	1147	0	1186	1143
ACP6_CCDS928.1_ex8_1:147131853-147131876:+_5-2	ACP6	513	0	673	463
ACP6_CCDS928.1_ex8_1:147131881-147131904:-_5-3	ACP6	44	0	95	0
ACP6_CCDS928.1_ex9_1:147141984-147142007:-_5-4	ACP6	860	0	739	121
ACP6_CCDS928.1_ex9_1:147142038-147142061:+_5-5	ACP6	398	7152	665	862
ACPL2_CCDS3116.1_ex2_3:140998223-140998246:+_5-1	ACPL2	596	29	702	0
ACPL2_CCDS3116.1_ex2_3:140998258-140998281:+_5-2	ACPL2	206	0	437	661
ACPL2_CCDS3116.1_ex3_3:141006155-141006178:+_5-3	ACPL2	123	0	217	0
ACPL2_CCDS3116.1_ex3_3:141006214-141006237:-_5-4	ACPL2	139	0	26	0
ACPL2_CCDS3116.1_ex4_3:141011223-141011246:+_5-5	ACPL2	417	4	456	0
ACPP_CCDS3073.1_ex1_3:132047101-132047124:+_5-1	ACPP	361	960	561	778
ACPP_CCDS3073.1_ex1_3:132047171-132047194:-_5-2	ACPP	1372	0	1493	1
ACPP_CCDS3073.1_ex2_3:132050496-132050519:+_5-3	ACPP	226	0	185	0
ACPP_CCDS3073.1_ex4_3:132056325-132056348:-_5-4	ACPP	374	0	315	0
ACPP_CCDS3073.1_ex5_3:132061418-132061441:+_5-5	ACPP	739	0	772	0
ACPT_CCDS12802.1_ex2_19:51294085-51294108:-_5-1	ACPT	828	0	549	1
ACPT_CCDS12802.1_ex3_19:51294926-51294949:+_5-2	ACPT	1116	0	1018	604
ACPT_CCDS12802.1_ex3_19:51294965-51294988:-_5-3	ACPT	1262	0	1240	940
ACPT_CCDS12802.1_ex4_19:51295341-51295364:-_5-4	ACPT	415	0	746	0
ACPT_CCDS12802.1_ex5_19:51295518-51295541:+_5-5	ACPT	1022	0	1605	350
ACR_CCDS14101.1_ex1_22:51177740-51177763:+_5-1	ACR	847	1	928	1327
ACR_CCDS14101.1_ex1_22:51177845-51177868:+_5-2	ACR	387	0	300	0
ACR_CCDS14101.1_ex2_22:51178286-51178309:-_5-3	ACR	610	0	757	453
ACR_CCDS14101.1_ex3_22:51182519-51182542:+_5-4	ACR	97	0	431	0
ACR_CCDS14101.1_ex3_22:51182537-51182560:-_5-5	ACR	433	1881	256	1113
ACRBP_CCDS8554.1_ex5_12:6753416-6753439:+_5-1	ACRBP	502	2549	738	0
ACRBP_CCDS8554.1_ex7_12:6755671-6755694:+_5-2	ACRBP	419	0	181	0
ACRBP_CCDS8554.1_ex8_12:6755956-6755979:+_5-3	ACRBP	944	1	1120	0
ACRBP_CCDS8554.1_ex8_12:6756005-6756028:+_5-4	ACRBP	748	0	862	643
ACRBP_CCDS8554.1_ex8_12:6756023-6756046:+_5-5	ACRBP	883	10	421	1
ACRC_CCDS35326.1_ex3_X:70814182-70814205:+_5-1	ACRC	473	41	533	0
ACRC_CCDS35326.1_ex5_X:70817866-70817889:+_5-2	ACRC	38	0	0	0
ACRC_CCDS35326.1_ex6_X:70824138-70824161:+_5-3	ACRC	37	0	102	0
ACRC_CCDS35326.1_ex6_X:70824282-70824305:-_5-4	ACRC	533	0	656	0
ACRC_CCDS35326.1_ex6_X:70824339-70824362:-_5-5	ACRC	181	0	186	325
ACRV1_CCDS44759.1_ex2_11:125547769-125547792:-_5-1	ACRV1	1171	784	1154	459
ACRV1_CCDS44759.1_ex2_11:125547837-125547860:-_5-2	ACRV1	661	0	934	821
ACRV1_CCDS44759.1_ex2_11:125547853-125547876:+_5-3	ACRV1	121	0	340	0
ACRV1_CCDS44759.1_ex2_11:125547867-125547890:-_5-4	ACRV1	588	4501	361	0
ACRV1_CCDS44759.1_ex2_11:125548122-125548145:-_5-5	ACRV1	742	0	613	0
ACSBG1_CCDS10298.1_ex11_15:78486966-78486989:-_5-4	ACSBG1	404	0	341	0
ACSBG1_CCDS10298.1_ex11_15:78487033-78487056:-_5-5	ACSBG1	1083	0	891	0
ACSBG1_CCDS10298.1_ex6_15:78474359-78474382:-_5-1	ACSBG1	281	0	401	0
ACSBG1_CCDS10298.1_ex8_15:78475037-78475060:+_5-2	ACSBG1	858	1560	666	0
ACSBG1_CCDS10298.1_ex9_15:78485904-78485927:+_5-3	ACSBG1	376	2633	522	0
ACSBG2_CCDS12159.1_ex1_19:6147640-6147663:-_5-1	ACSBG2	294	0	270	0
ACSBG2_CCDS12159.1_ex2_19:6151797-6151820:-_5-2	ACSBG2	2483	1	2282	2100
ACSBG2_CCDS12159.1_ex3_19:6156467-6156490:-_5-3	ACSBG2	617	0	330	0
ACSBG2_CCDS12159.1_ex3_19:6156555-6156578:-_5-4	ACSBG2	60	0	126	0
ACSBG2_CCDS12159.1_ex6_19:6177225-6177248:+_5-5	ACSBG2	478	0	516	1334
ACSF2_CCDS11567.1_ex0_17:48503722-48503745:-_5-1	ACSF2	834	10472	907	159
ACSF2_CCDS11567.1_ex1_17:48538053-48538076:+_5-2	ACSF2	214	0	278	640
ACSF2_CCDS11567.1_ex1_17:48538079-48538102:-_5-3	ACSF2	496	0	484	802
ACSF2_CCDS11567.1_ex2_17:48538666-48538689:+_5-4	ACSF2	299	38	571	0
ACSF2_CCDS11567.1_ex5_17:48539929-48539952:+_5-5	ACSF2	237	8556	712	0
ACSF3_CCDS10974.1_ex0_16:89167261-89167284:-_5-1	ACSF3	851	1	976	414
ACSF3_CCDS10974.1_ex0_16:89167283-89167306:-_5-2	ACSF3	719	4015	685	0
ACSF3_CCDS10974.1_ex0_16:89167397-89167420:+_5-3	ACSF3	1246	39	879	0
ACSF3_CCDS10974.1_ex0_16:89167421-89167444:-_5-4	ACSF3	3080	3644	3508	1
ACSF3_CCDS10974.1_ex2_16:89178512-89178535:+_5-5	ACSF3	549	0	595	0
ACSL1_CCDS3839.1_ex14_4:185697690-185697713:-_5-1	ACSL1	78	0	107	0
ACSL1_CCDS3839.1_ex17_4:185705095-185705118:-_5-2	ACSL1	295	0	391	0
ACSL1_CCDS3839.1_ex17_4:185705115-185705138:+_5-3	ACSL1	166	0	112	500
ACSL1_CCDS3839.1_ex18_4:185709784-185709807:-_5-4	ACSL1	34	0	26	438
ACSL1_CCDS3839.1_ex19_4:185724524-185724547:+_5-5	ACSL1	429	0	354	604
ACSL3_CCDS2455.1_ex0_2:223773718-223773741:+_5-1	ACSL3	0	0	3	0
ACSL3_CCDS2455.1_ex2_2:223782768-223782791:+_5-2	ACSL3	2	0	18	0
ACSL3_CCDS2455.1_ex3_2:223783804-223783827:-_5-3	ACSL3	969	167	1066	768
ACSL3_CCDS2455.1_ex3_2:223783835-223783858:-_5-4	ACSL3	61	0	78	1051
ACSL3_CCDS2455.1_ex5_2:223787495-223787518:+_5-5	ACSL3	104	0	120	569
ACSL4_CCDS14548.1_ex11_X:108924515-108924538:+_5-4	ACSL4	235	0	105	0
ACSL4_CCDS14548.1_ex13_X:108926408-108926431:+_5-5	ACSL4	117	0	377	0
ACSL4_CCDS14548.1_ex9_X:108921497-108921520:+_5-1	ACSL4	253	0	128	399
ACSL4_CCDS14548.1_ex9_X:108921520-108921543:-_5-2	ACSL4	172	0	198	0
ACSL4_CCDS14548.1_ex9_X:108921562-108921585:-_5-3	ACSL4	157	0	388	0
ACSL5_CCDS7572.1_ex3_10:114164311-114164334:+_5-1	ACSL5	32	0	71	0
ACSL5_CCDS7572.1_ex4_10:114164490-114164513:-_5-2	ACSL5	40	0	128	0
ACSL5_CCDS7572.1_ex4_10:114164535-114164558:+_5-3	ACSL5	356	0	496	676
ACSL5_CCDS7572.1_ex4_10:114164558-114164581:-_5-4	ACSL5	277	0	210	610
ACSL5_CCDS7572.1_ex6_10:114169361-114169384:-_5-5	ACSL5	153	0	411	0
ACSL6_CCDS34228.1_ex12_5:131321098-131321121:-_5-1	ACSL6	314	635	395	0
ACSL6_CCDS34228.1_ex15_5:131324506-131324529:+_5-2	ACSL6	414	0	167	0
ACSL6_CCDS34228.1_ex15_5:131324540-131324563:+_5-3	ACSL6	643	275	358	0
ACSL6_CCDS34228.1_ex18_5:131326584-131326607:+_5-4	ACSL6	366	0	387	924
ACSL6_CCDS34228.1_ex18_5:131326622-131326645:-_5-5	ACSL6	1055	1	1248	1
ACSM1_CCDS10587.1_ex10_16:20693569-20693592:+_5-2	ACSM1	351	25	474	560
ACSM1_CCDS10587.1_ex11_16:20696611-20696634:+_5-3	ACSM1	294	0	186	0
ACSM1_CCDS10587.1_ex12_16:20702333-20702356:-_5-4	ACSM1	263	0	345	1195
ACSM1_CCDS10587.1_ex12_16:20702368-20702391:-_5-5	ACSM1	120	0	186	0
ACSM1_CCDS10587.1_ex8_16:20681243-20681266:+_5-1	ACSM1	751	147	964	0
ACSM2A_CCDS32401.1_ex1_16:20476966-20476989:-_5-1	ACSM2A	3521	1670	2978	1912
ACSM2A_CCDS32401.1_ex4_16:20482925-20482948:+_5-2	ACSM2A	462	0	564	0
ACSM2A_CCDS32401.1_ex5_16:20486723-20486746:-_5-3	ACSM2A	663	0	710	0
ACSM2A_CCDS32401.1_ex6_16:20486989-20487012:+_5-4	ACSM2A	644	1	648	927
ACSM2A_CCDS32401.1_ex6_16:20487075-20487098:-_5-5	ACSM2A	1246	3351	1289	652
ACSM2B_CCDS10586.1_ex12_16:20576034-20576057:+_5-5	ACSM2B	832	0	1026	613
ACSM2B_CCDS10586.1_ex6_16:20559471-20559494:-_5-1	ACSM2B	1076	52	946	898
ACSM2B_CCDS10586.1_ex9_16:20565123-20565146:-_5-2	ACSM2B	675	2	1050	0
ACSM2B_CCDS10586.1_ex9_16:20565170-20565193:-_5-3	ACSM2B	242	0	599	0
ACSM3_CCDS10589.1_ex0_16:20781478-20781501:+_5-1	ACSM3	52	0	76	0
ACSM3_CCDS10589.1_ex0_16:20781491-20781514:+_5-2	ACSM3	90	0	136	0
ACSM3_CCDS10589.1_ex0_16:20781547-20781570:-_5-3	ACSM3	481	2721	716	696
ACSM3_CCDS10589.1_ex1_16:20787219-20787242:+_5-4	ACSM3	662	2436	604	0
ACSM3_CCDS10589.1_ex3_16:20792100-20792123:-_5-5	ACSM3	412	0	326	0
ACSM4_CCDS44825.1_ex0_12:7457042-7457065:+_5-1	ACSM4	541	0	213	1
ACSM4_CCDS44825.1_ex1_12:7459317-7459340:+_5-2	ACSM4	245	0	222	0
ACSM4_CCDS44825.1_ex2_12:7463237-7463260:-_5-3	ACSM4	794	0	1329	1241
ACSM4_CCDS44825.1_ex2_12:7463270-7463293:+_5-4	ACSM4	47	0	81	0
ACSM4_CCDS44825.1_ex3_12:7469854-7469877:+_5-5	ACSM4	32	0	55	329
ACSM5_CCDS10585.1_ex2_16:20430545-20430568:-_5-1	ACSM5	783	2961	857	1078
ACSM5_CCDS10585.1_ex2_16:20430751-20430774:-_5-2	ACSM5	677	0	409	1
ACSM5_CCDS10585.1_ex3_16:20432639-20432662:+_5-3	ACSM5	174	0	298	570
ACSM5_CCDS10585.1_ex3_16:20432713-20432736:-_5-4	ACSM5	1295	0	1610	623
ACSM5_CCDS10585.1_ex4_16:20435268-20435291:+_5-5	ACSM5	276	0	311	0
ACSS1_CCDS13167.1_ex10_20:25004106-25004129:-_5-3	ACSS1	275	0	794	0
ACSS1_CCDS13167.1_ex10_20:25004126-25004149:-_5-4	ACSS1	595	0	389	0
ACSS1_CCDS13167.1_ex10_20:25004262-25004285:-_5-5	ACSS1	434	3541	528	0
ACSS1_CCDS13167.1_ex9_20:25003627-25003650:-_5-1	ACSS1	648	0	394	0
ACSS1_CCDS13167.1_ex9_20:25003685-25003708:-_5-2	ACSS1	546	1684	586	370
ACSS2_CCDS13243.1_ex0_20:33464544-33464567:-_5-1	ACSS2	301	0	202	0
ACSS2_CCDS13243.1_ex1_20:33470643-33470666:-_5-2	ACSS2	385	0	380	0
ACSS2_CCDS13243.1_ex2_20:33500967-33500990:+_5-3	ACSS2	168	0	148	0
ACSS2_CCDS13243.1_ex3_20:33501219-33501242:-_5-4	ACSS2	352	0	257	0
ACSS2_CCDS13243.1_ex6_20:33502196-33502219:-_5-5	ACSS2	466	0	681	0
ACSS3_CCDS9022.1_ex0_12:81471997-81472020:-_5-1	ACSS3	397	0	425	362
ACSS3_CCDS9022.1_ex0_12:81472101-81472124:+_5-2	ACSS3	478	8	802	0
ACSS3_CCDS9022.1_ex4_12:81537004-81537027:+_5-3	ACSS3	161	0	146	706
ACSS3_CCDS9022.1_ex5_12:81545644-81545667:+_5-4	ACSS3	441	0	256	0
ACSS3_CCDS9022.1_ex5_12:81545676-81545699:+_5-5	ACSS3	189	0	250	0
ACTA1_CCDS1578.1_ex3_1:229568058-229568081:+_5-1	ACTA1	234	0	282	0
ACTA1_CCDS1578.1_ex3_1:229568166-229568189:-_5-2	ACTA1	1090	0	1026	819
ACTA1_CCDS1578.1_ex4_1:229568297-229568320:+_5-3	ACTA1	494	0	336	921
ACTA1_CCDS1578.1_ex5_1:229568755-229568778:+_5-4	ACTA1	307	0	413	0
ACTA1_CCDS1578.1_ex5_1:229568772-229568795:-_5-5	ACTA1	1025	2178	832	0
ACTA2_CCDS7392.1_ex3_10:90700977-90701000:+_5-1	ACTA2	189	1650	599	1
ACTA2_CCDS7392.1_ex4_10:90701536-90701559:+_5-2	ACTA2	1402	0	1093	903
ACTA2_CCDS7392.1_ex4_10:90701574-90701597:-_5-3	ACTA2	225	8658	547	1132
ACTA2_CCDS7392.1_ex5_10:90703658-90703681:-_5-4	ACTA2	109	1	330	0
ACTA2_CCDS7392.1_ex7_10:90708561-90708584:+_5-5	ACTA2	370	0	334	0
ACTB_CCDS5341.1_ex2_7:5568239-5568262:-_5-1	ACTB	1047	2	709	451
ACTB_CCDS5341.1_ex3_7:5568790-5568813:-_5-3	ACTB	225	0	108	0
ACTB_CCDS5341.1_ex3_7:5569017-5569040:-_5-4	ACTB	323	0	458	0
ACTB_CCDS5341.1_ex4_7:5569171-5569194:+_5-5	ACTB	190	1	313	0
ACTBL2_CCDS34163.1_ex0_5:56777817-56777840:-_5-1	ACTBL2	666	0	764	0
ACTBL2_CCDS34163.1_ex0_5:56777996-56778019:-_5-2	ACTBL2	1265	303	1479	0
ACTBL2_CCDS34163.1_ex0_5:56778082-56778105:-_5-3	ACTBL2	312	0	613	750
ACTBL2_CCDS34163.1_ex0_5:56778305-56778328:-_5-4	ACTBL2	305	0	102	0
ACTBL2_CCDS34163.1_ex0_5:56778407-56778430:-_5-5	ACTBL2	446	0	322	0
ACTC1_CCDS10041.1_ex3_15:35084707-35084730:+_5-1	ACTC1	176	0	28	446
ACTC1_CCDS10041.1_ex4_15:35085662-35085685:+_5-2	ACTC1	428	0	426	0
ACTC1_CCDS10041.1_ex4_15:35085716-35085739:+_5-3	ACTC1	399	0	212	671
ACTC1_CCDS10041.1_ex4_15:35085757-35085780:-_5-4	ACTC1	302	0	115	0
ACTC1_CCDS10041.1_ex5_15:35086873-35086896:+_5-5	ACTC1	563	0	754	530
ACTG1_CCDS11782.1_ex2_17:79478503-79478526:+_5-1	ACTG1	46	15	41	0
ACTG1_CCDS11782.1_ex2_17:79478571-79478594:+_5-2	ACTG1	29	2429	267	0
ACTG1_CCDS11782.1_ex3_17:79478996-79479019:-_5-3	ACTG1	699	0	707	0
ACTG1_CCDS11782.1_ex3_17:79479158-79479181:-_5-4	ACTG1	648	0	546	0
ACTG1_CCDS11782.1_ex4_17:79479272-79479295:-_5-5	ACTG1	336	0	198	0
ACTG2_CCDS1930.1_ex0_2:74128535-74128558:-_6-1	ACTG2	142	0	453	300
ACTG2_CCDS1930.1_ex1_2:74129505-74129528:+_6-2	ACTG2	739	0	317	0
ACTG2_CCDS1930.1_ex3_2:74136248-74136271:-_6-3	ACTG2	935	176	1041	1533
ACTG2_CCDS1930.1_ex4_2:74140613-74140636:+_6-4	ACTG2	370	0	364	1161
ACTG2_CCDS1930.1_ex4_2:74140699-74140722:+_6-5	ACTG2	638	14	684	0
ACTG2_CCDS1930.1_ex6_2:74143703-74143726:+_6-6	ACTG2	1094	0	809	465
ACTL10_CCDS33463.1_ex0_20:32255394-32255417:+_5-1	ACTL10	290	0	457	0
ACTL10_CCDS33463.1_ex0_20:32255451-32255474:+_5-2	ACTL10	1429	2542	1749	2656
ACTL10_CCDS33463.1_ex0_20:32255491-32255514:+_5-3	ACTL10	1965	3837	1739	458
ACTL10_CCDS33463.1_ex0_20:32255605-32255628:+_5-4	ACTL10	1057	1	1130	1126
ACTL10_CCDS33463.1_ex0_20:32255758-32255781:+_5-5	ACTL10	1070	0	1312	1180
ACTL6A_CCDS3231.1_ex2_3:179287976-179287999:+_5-1	ACTL6A	35	0	29	0
ACTL6A_CCDS3231.1_ex5_3:179294023-179294046:+_5-2	ACTL6A	170	0	13	458
ACTL6A_CCDS3231.1_ex5_3:179294057-179294080:-_5-3	ACTL6A	90	0	0	630
ACTL6A_CCDS3231.1_ex5_3:179294077-179294100:+_5-4	ACTL6A	0	0	0	0
ACTL6A_CCDS3231.1_ex6_3:179294421-179294444:-_5-5	ACTL6A	7	0	3	0
ACTL6B_CCDS5702.1_ex10_7:100252724-100252747:+_5-4	ACTL6B	580	0	626	0
ACTL6B_CCDS5702.1_ex11_7:100253073-100253096:-_5-5	ACTL6B	811	0	741	1630
ACTL6B_CCDS5702.1_ex7_7:100246234-100246257:-_5-1	ACTL6B	1734	1	875	587
ACTL6B_CCDS5702.1_ex8_7:100246350-100246373:-_5-2	ACTL6B	1493	7576	1033	8
ACTL6B_CCDS5702.1_ex8_7:100246430-100246453:-_5-3	ACTL6B	561	1	650	1
ACTL7A_CCDS6772.1_ex0_9:111624700-111624723:+_5-1	ACTL7A	381	0	542	590
ACTL7A_CCDS6772.1_ex0_9:111624723-111624746:-_5-2	ACTL7A	341	0	585	0
ACTL7A_CCDS6772.1_ex0_9:111624877-111624900:+_5-3	ACTL7A	556	0	717	0
ACTL7A_CCDS6772.1_ex0_9:111624973-111624996:+_5-4	ACTL7A	334	0	344	0
ACTL7A_CCDS6772.1_ex0_9:111625001-111625024:-_5-5	ACTL7A	640	0	696	0
ACTL7B_CCDS6771.1_ex0_9:111617668-111617691:+_5-1	ACTL7B	1854	1	1222	0
ACTL7B_CCDS6771.1_ex0_9:111617857-111617880:-_5-2	ACTL7B	199	0	479	0
ACTL7B_CCDS6771.1_ex0_9:111617928-111617951:+_5-3	ACTL7B	880	0	754	1335
ACTL7B_CCDS6771.1_ex0_9:111618010-111618033:-_5-4	ACTL7B	543	158	694	2
ACTL7B_CCDS6771.1_ex0_9:111618081-111618104:+_5-5	ACTL7B	577	0	532	645
ACTL8_CCDS183.1_ex0_1:18149598-18149621:+_5-1	ACTL8	662	0	720	0
ACTL8_CCDS183.1_ex0_1:18149631-18149654:-_5-2	ACTL8	1108	0	649	0
ACTL8_CCDS183.1_ex0_1:18149689-18149712:+_5-3	ACTL8	350	0	588	0
ACTL8_CCDS183.1_ex0_1:18149791-18149814:-_5-4	ACTL8	292	0	300	0
ACTL8_CCDS183.1_ex1_1:18152415-18152438:-_5-5	ACTL8	1948	12749	3000	531
ACTL9_CCDS12207.1_ex0_19:8808473-8808496:-_5-1	ACTL9	787	36	852	0
ACTL9_CCDS12207.1_ex0_19:8808508-8808531:+_5-2	ACTL9	755	0	863	700
ACTL9_CCDS12207.1_ex0_19:8808690-8808713:+_5-3	ACTL9	1487	0	1411	1308
ACTL9_CCDS12207.1_ex0_19:8808750-8808773:-_5-4	ACTL9	859	0	899	3490
ACTL9_CCDS12207.1_ex0_19:8808897-8808920:-_5-5	ACTL9	1018	1	1125	534
ACTN1_CCDS45129.1_ex13_14:69369255-69369278:-_5-2	ACTN1	688	0	796	0
ACTN1_CCDS45129.1_ex14_14:69371424-69371447:+_5-3	ACTN1	273	1	458	889
ACTN1_CCDS45129.1_ex15_14:69376044-69376067:+_5-4	ACTN1	0	0	0	0
ACTN1_CCDS45129.1_ex18_14:69387714-69387737:+_5-5	ACTN1	845	1	1362	1903
ACTN1_CCDS45129.1_ex9_14:69352260-69352283:+_5-1	ACTN1	995	1255	954	0
ACTN2_CCDS1613.1_ex1_1:236881167-236881190:-_5-1	ACTN2	83	0	116	0
ACTN2_CCDS1613.1_ex10_1:236906313-236906336:+_5-5	ACTN2	817	0	355	0
ACTN2_CCDS1613.1_ex2_1:236882196-236882219:+_5-2	ACTN2	366	0	475	0
ACTN2_CCDS1613.1_ex5_1:236891034-236891057:+_5-3	ACTN2	164	4	226	0
ACTN2_CCDS1613.1_ex9_1:236902693-236902716:-_5-4	ACTN2	299	0	259	0
ACTN4_CCDS12518.1_ex4_19:39196731-39196754:-_5-1	ACTN4	65	0	259	531
ACTN4_CCDS12518.1_ex5_19:39198802-39198825:-_5-2	ACTN4	588	5880	348	0
ACTN4_CCDS12518.1_ex6_19:39200040-39200063:-_5-3	ACTN4	625	0	838	0
ACTN4_CCDS12518.1_ex7_19:39200906-39200929:+_5-4	ACTN4	284	0	506	0
ACTN4_CCDS12518.1_ex8_19:39205106-39205129:+_5-5	ACTN4	665	1	639	379
ACTR10_CCDS32090.1_ex2_14:58674653-58674676:-_5-1	ACTR10	31	0	6	0
ACTR10_CCDS32090.1_ex3_14:58675743-58675766:-_5-2	ACTR10	5	0	26	0
ACTR10_CCDS32090.1_ex4_14:58678073-58678096:-_5-3	ACTR10	10	0	6	0
ACTR10_CCDS32090.1_ex5_14:58680375-58680398:+_5-4	ACTR10	0	0	17	0
ACTR10_CCDS32090.1_ex7_14:58686404-58686427:+_5-5	ACTR10	133	7343	43	1194
ACTR1A_CCDS7536.1_ex5_10:104244013-104244036:-_5-1	ACTR1A	201	50	154	359
ACTR1A_CCDS7536.1_ex5_10:104244117-104244140:-_5-2	ACTR1A	654	0	424	1
ACTR1A_CCDS7536.1_ex6_10:104245456-104245479:+_5-3	ACTR1A	3	0	29	0
ACTR1A_CCDS7536.1_ex7_10:104247962-104247985:-_5-4	ACTR1A	14	0	8	0
ACTR1A_CCDS7536.1_ex8_10:104248859-104248882:-_5-5	ACTR1A	477	0	256	2097
ACTR1B_CCDS2033.1_ex5_2:98275082-98275105:-_5-1	ACTR1B	541	1	545	861
ACTR1B_CCDS2033.1_ex6_2:98275418-98275441:-_5-2	ACTR1B	181	0	251	0
ACTR1B_CCDS2033.1_ex7_2:98275840-98275863:-_5-3	ACTR1B	236	0	413	734
ACTR1B_CCDS2033.1_ex8_2:98277035-98277058:+_5-4	ACTR1B	514	0	562	0
ACTR1B_CCDS2033.1_ex8_2:98277099-98277122:-_5-5	ACTR1B	879	0	725	1802
ACTR2_CCDS1881.1_ex2_2:65473698-65473721:+_5-1	ACTR2	0	0	13	0
ACTR2_CCDS1881.1_ex2_2:65473721-65473744:+_5-2	ACTR2	49	0	35	0
ACTR2_CCDS1881.1_ex3_2:65478177-65478200:-_5-3	ACTR2	0	4427	8	0
ACTR2_CCDS1881.1_ex3_2:65478215-65478238:+_5-4	ACTR2	61	1017	167	0
ACTR2_CCDS1881.1_ex4_2:65480869-65480892:+_5-5	ACTR2	47	1688	14	0
ACTR3_CCDS33277.1_ex3_2:114684946-114684969:+_5-1	ACTR3	162	0	51	0
ACTR3_CCDS33277.1_ex4_2:114688888-114688911:+_5-2	ACTR3	29	0	86	0
ACTR3_CCDS33277.1_ex5_2:114691899-114691922:+_5-3	ACTR3	110	0	144	1465
ACTR3_CCDS33277.1_ex5_2:114691957-114691980:-_5-4	ACTR3	0	0	52	0
ACTR3_CCDS33277.1_ex6_2:114697574-114697597:-_5-5	ACTR3	57	0	157	0
ACTR3B_CCDS34782.1_ex1_7:152480320-152480343:-_5-1	ACTR3B	34	0	45	0
ACTR3B_CCDS34782.1_ex2_7:152497621-152497644:-_5-2	ACTR3B	427	0	273	0
ACTR3B_CCDS34782.1_ex2_7:152497649-152497672:-_5-3	ACTR3B	1262	0	1340	2286
ACTR3B_CCDS34782.1_ex2_7:152497711-152497734:-_5-4	ACTR3B	183	0	261	0
ACTR3B_CCDS34782.1_ex3_7:152498701-152498724:-_5-5	ACTR3B	796	0	736	782
ACTR3C_CCDS47744.1_ex3_7:149986551-149986574:+_5-1	ACTR3C	1023	0	1214	0
ACTR3C_CCDS47744.1_ex3_7:149986620-149986643:+_5-2	ACTR3C	42	0	77	0
ACTR3C_CCDS47744.1_ex4_7:149990393-149990416:+_5-3	ACTR3C	313	0	421	792
ACTR3C_CCDS47744.1_ex4_7:149990422-149990445:-_5-4	ACTR3C	141	0	324	553
ACTR3C_CCDS47744.1_ex4_7:149990445-149990468:-_5-5	ACTR3C	79	1	68	0
ACTR5_CCDS13308.1_ex0_20:37377232-37377255:+_5-1	ACTR5	1272	1960	1195	1525
ACTR5_CCDS13308.1_ex0_20:37377410-37377433:-_5-2	ACTR5	631	9201	843	0
ACTR5_CCDS13308.1_ex1_20:37378745-37378768:+_5-3	ACTR5	287	0	303	327
ACTR5_CCDS13308.1_ex1_20:37378803-37378826:+_5-4	ACTR5	298	0	239	0
ACTR5_CCDS13308.1_ex2_20:37380921-37380944:+_5-5	ACTR5	443	1	230	529
ACTR6_CCDS9074.1_ex1_12:100598799-100598822:-_5-1	ACTR6	15	0	41	979
ACTR6_CCDS9074.1_ex3_12:100601476-100601499:-_5-2	ACTR6	91	0	9	0
ACTR6_CCDS9074.1_ex4_12:100603850-100603873:+_5-3	ACTR6	121	0	160	0
ACTR6_CCDS9074.1_ex5_12:100604090-100604113:+_5-4	ACTR6	16	0	37	0
ACTR6_CCDS9074.1_ex7_12:100606270-100606293:-_5-5	ACTR6	24	0	100	764
ACTR8_CCDS2875.1_ex10_3:53912398-53912421:+_5-4	ACTR8	83	0	141	615
ACTR8_CCDS2875.1_ex11_3:53913986-53914009:-_5-5	ACTR8	124	20	142	0
ACTR8_CCDS2875.1_ex6_3:53910031-53910054:-_5-1	ACTR8	109	0	23	0
ACTR8_CCDS2875.1_ex8_3:53911392-53911415:-_5-2	ACTR8	77	0	182	0
ACTR8_CCDS2875.1_ex9_3:53911715-53911738:-_5-3	ACTR8	117	0	108	0
ACTRT1_CCDS14611.1_ex0_X:127185631-127185654:-_5-1	ACTRT1	738	66	1124	710
ACTRT1_CCDS14611.1_ex0_X:127185755-127185778:+_5-2	ACTRT1	331	0	313	682
ACTRT1_CCDS14611.1_ex0_X:127185850-127185873:+_5-3	ACTRT1	383	0	188	0
ACTRT1_CCDS14611.1_ex0_X:127185947-127185970:+_5-4	ACTRT1	679	0	693	1274
ACTRT1_CCDS14611.1_ex0_X:127186024-127186047:+_5-5	ACTRT1	186	0	137	0
ACTRT2_CCDS45.1_ex0_1:2938460-2938483:+_5-1	ACTRT2	1953	2008	1800	1222
ACTRT2_CCDS45.1_ex0_1:2938476-2938499:+_5-2	ACTRT2	1097	0	755	0
ACTRT2_CCDS45.1_ex0_1:2938594-2938617:-_5-3	ACTRT2	334	0	591	0
ACTRT2_CCDS45.1_ex0_1:2938654-2938677:+_5-4	ACTRT2	425	0	766	624
ACTRT2_CCDS45.1_ex0_1:2938780-2938803:+_5-5	ACTRT2	750	0	760	0
ACTRT3_CCDS3206.1_ex0_3:169485927-169485950:+_5-1	ACTRT3	21	0	74	0
ACTRT3_CCDS3206.1_ex0_3:169485978-169486001:+_5-2	ACTRT3	1071	1	1038	0
ACTRT3_CCDS3206.1_ex0_3:169486100-169486123:-_5-3	ACTRT3	318	0	431	0
ACTRT3_CCDS3206.1_ex1_3:169487125-169487148:-_5-4	ACTRT3	403	0	748	0
ACTRT3_CCDS3206.1_ex1_3:169487189-169487212:-_5-5	ACTRT3	1125	19	1102	4062
ACVR1_CCDS2206.1_ex4_2:158626934-158626957:+_5-1	ACVR1	347	0	350	0
ACVR1_CCDS2206.1_ex5_2:158630670-158630693:-_5-2	ACVR1	169	0	345	1293
ACVR1_CCDS2206.1_ex6_2:158634678-158634701:-_5-3	ACVR1	215	0	322	0
ACVR1_CCDS2206.1_ex6_2:158634758-158634781:-_5-4	ACVR1	1175	1621	1565	578
ACVR1_CCDS2206.1_ex7_2:158636891-158636914:-_5-5	ACVR1	999	1	1011	0
ACVR1B_CCDS44893.2_ex1_12:52370099-52370122:+_5-1	ACVR1B	284	0	584	0
ACVR1B_CCDS44893.2_ex1_12:52370216-52370239:-_5-2	ACVR1B	51	305	73	790
ACVR1B_CCDS44893.2_ex1_12:52370243-52370266:+_5-3	ACVR1B	363	0	314	0
ACVR1B_CCDS44893.2_ex2_12:52374758-52374781:-_5-4	ACVR1B	46	0	200	2499
ACVR1B_CCDS44893.2_ex2_12:52374832-52374855:+_5-5	ACVR1B	92	1444	158	228
ACVR1C_CCDS2205.1_ex3_2:158399284-158399307:-_5-1	ACVR1C	429	4	319	455
ACVR1C_CCDS2205.1_ex4_2:158400994-158401017:-_5-2	ACVR1C	356	0	497	383
ACVR1C_CCDS2205.1_ex4_2:158401027-158401050:-_5-3	ACVR1C	185	0	370	0
ACVR1C_CCDS2205.1_ex4_2:158401110-158401133:-_5-4	ACVR1C	168	0	212	2
ACVR1C_CCDS2205.1_ex7_2:158443697-158443720:-_5-5	ACVR1C	207	0	322	0
ACVR2A_CCDS33301.1_ex3_2:148657374-148657397:-_5-1	ACVR2A	22	0	58	0
ACVR2A_CCDS33301.1_ex4_2:148672783-148672806:-_5-2	ACVR2A	10	0	4	0
ACVR2A_CCDS33301.1_ex4_2:148672856-148672879:-_5-3	ACVR2A	61	0	204	0
ACVR2A_CCDS33301.1_ex6_2:148676082-148676105:-_5-4	ACVR2A	0	0	0	0
ACVR2A_CCDS33301.1_ex6_2:148676102-148676125:+_5-5	ACVR2A	2	0	22	0
ACVR2B_CCDS2679.1_ex1_3:38518811-38518834:+_5-1	ACVR2B	675	1	598	1396
ACVR2B_CCDS2679.1_ex1_3:38518930-38518953:-_5-2	ACVR2B	387	0	659	0
ACVR2B_CCDS2679.1_ex1_3:38518963-38518986:+_5-3	ACVR2B	455	0	590	877
ACVR2B_CCDS2679.1_ex3_3:38519627-38519650:-_5-4	ACVR2B	363	0	567	0
ACVR2B_CCDS2679.1_ex3_3:38519727-38519750:-_5-5	ACVR2B	494	0	499	470
ACVRL1_CCDS31804.1_ex1_12:52306935-52306958:-_5-1	ACVRL1	648	0	375	0
ACVRL1_CCDS31804.1_ex2_12:52307445-52307468:-_5-2	ACVRL1	993	2	1259	0
ACVRL1_CCDS31804.1_ex2_12:52307537-52307560:+_5-3	ACVRL1	314	0	744	0
ACVRL1_CCDS31804.1_ex4_12:52308229-52308252:+_5-4	ACVRL1	989	0	1347	0
ACVRL1_CCDS31804.1_ex4_12:52308291-52308314:-_5-5	ACVRL1	461	0	690	774
ACY1_CCDS2844.1_ex0_3:52018159-52018182:-_5-1	ACY1	590	0	750	0
ACY1_CCDS2844.1_ex2_3:52019412-52019435:-_5-2	ACY1	570	0	1056	1000
ACY1_CCDS2844.1_ex3_3:52019884-52019907:-_5-3	ACY1	67	0	120	0
ACY1_CCDS2844.1_ex6_3:52020670-52020693:-_5-4	ACY1	706	5660	450	0
ACY1_CCDS2844.1_ex7_3:52021003-52021026:+_5-5	ACY1	171	0	178	0
ACY3_CCDS8175.1_ex1_11:67412302-67412325:+_5-1	ACY3	50	2396	166	0
ACY3_CCDS8175.1_ex3_11:67412753-67412776:-_5-2	ACY3	348	3930	350	0
ACY3_CCDS8175.1_ex4_11:67413201-67413224:+_5-3	ACY3	214	0	155	0
ACY3_CCDS8175.1_ex4_11:67413328-67413351:+_5-4	ACY3	785	0	810	1376
ACY3_CCDS8175.1_ex5_11:67414306-67414329:+_5-5	ACY3	282	0	423	0
ACYP1_CCDS45137.1_ex0_14:75520355-75520378:-_5-5	ACYP1	626	25	665	0
ACYP1_CCDS9838.1_ex0_14:75520237-75520260:-_5-1	ACYP1	148	0	195	558
ACYP1_CCDS9838.1_ex0_14:75520254-75520277:+_5-2	ACYP1	805	2302	503	548
ACYP1_CCDS9838.1_ex0_14:75520271-75520294:-_5-3	ACYP1	68	0	146	459
ACYP1_CCDS9838.1_ex0_14:75520337-75520360:-_5-4	ACYP1	55	0	208	0
ACYP2_CCDS1850.1_ex2_2:54365773-54365796:+_5-1	ACYP2	70	0	107	0
ACYP2_CCDS1850.1_ex2_2:54365790-54365813:+_5-2	ACYP2	343	1806	222	0
ACYP2_CCDS1850.1_ex2_2:54365814-54365837:+_5-3	ACYP2	234	0	100	0
ACYP2_CCDS1850.1_ex2_2:54365839-54365862:-_5-4	ACYP2	1521	1533	1827	0
ACYP2_CCDS1850.1_ex3_2:54531829-54531852:-_5-5	ACYP2	1199	313	1468	564
ADA_CCDS13335.1_ex6_20:43252952-43252975:-_5-1	ADA	538	1	607	0
ADA_CCDS13335.1_ex7_20:43254194-43254217:+_5-2	ADA	696	0	453	453
ADA_CCDS13335.1_ex8_20:43255136-43255159:-_5-3	ADA	1822	2542	1864	4072
ADA_CCDS13335.1_ex9_20:43257675-43257698:+_5-4	ADA	47	0	26	525
ADA_CCDS13335.1_ex9_20:43257695-43257718:+_5-5	ADA	618	19	391	0
ADAD1_CCDS34058.1_ex0_4:123301375-123301398:-_5-1	ADAD1	434	0	458	1792
ADAD1_CCDS34058.1_ex1_4:123302154-123302177:-_5-2	ADAD1	273	0	364	0
ADAD1_CCDS34058.1_ex1_4:123302262-123302285:-_5-3	ADAD1	315	0	725	227
ADAD1_CCDS34058.1_ex3_4:123314766-123314789:-_5-4	ADAD1	84	0	24	0
ADAD1_CCDS34058.1_ex4_4:123317510-123317533:+_5-5	ADAD1	46	0	99	0
ADAD2_CCDS10944.1_ex0_16:84224981-84225004:-_5-1	ADAD2	1123	47	845	0
ADAD2_CCDS10944.1_ex0_16:84225188-84225211:-_5-2	ADAD2	1435	0	1225	638
ADAD2_CCDS10944.1_ex2_16:84228058-84228081:-_5-3	ADAD2	226	0	184	0
ADAD2_CCDS10944.1_ex2_16:84228097-84228120:-_5-4	ADAD2	1952	1205	2740	1083
ADAD2_CCDS10944.1_ex4_16:84228737-84228760:+_5-5	ADAD2	120	0	222	0
ADAL_CCDS32214.1_ex1_15:43627959-43627982:-_5-1	ADAL	228	0	173	0
ADAL_CCDS32214.1_ex1_15:43627979-43628002:+_5-2	ADAL	159	0	243	0
ADAL_CCDS32214.1_ex3_15:43632499-43632522:+_5-3	ADAL	174	0	273	0
ADAL_CCDS32214.1_ex3_15:43632528-43632551:+_5-4	ADAL	190	0	202	0
ADAL_CCDS32214.1_ex5_15:43638096-43638119:+_5-5	ADAL	85	0	205	0
ADAM10_CCDS10167.1_ex11_15:58957368-58957391:-_5-1	ADAM10	308	0	430	509
ADAM10_CCDS10167.1_ex12_15:58971400-58971423:+_5-2	ADAM10	519	1654	392	0
ADAM10_CCDS10167.1_ex13_15:58974405-58974428:-_5-3	ADAM10	46	0	84	0
ADAM10_CCDS10167.1_ex14_15:59009778-59009801:-_5-4	ADAM10	1726	5791	1663	525
ADAM10_CCDS10167.1_ex14_15:59009863-59009886:-_5-5	ADAM10	19	0	36	0
ADAM11_CCDS11486.1_ex10_17:42850732-42850755:+_5-3	ADAM11	819	79	1024	2117
ADAM11_CCDS11486.1_ex11_17:42851724-42851747:-_5-4	ADAM11	736	0	752	205
ADAM11_CCDS11486.1_ex12_17:42851858-42851881:+_5-5	ADAM11	389	0	244	0
ADAM11_CCDS11486.1_ex3_17:42847352-42847375:+_5-1	ADAM11	949	3700	565	0
ADAM11_CCDS11486.1_ex9_17:42850380-42850403:+_5-2	ADAM11	288	1154	355	0
ADAM12_CCDS7653.1_ex14_10:127789635-127789658:-_5-1	ADAM12	361	0	518	0
ADAM12_CCDS7653.1_ex18_10:127824197-127824220:-_5-2	ADAM12	401	1	569	0
ADAM12_CCDS7653.1_ex19_10:127843792-127843815:+_5-3	ADAM12	361	0	676	0
ADAM12_CCDS7653.1_ex19_10:127843821-127843844:+_5-4	ADAM12	380	0	238	0
ADAM12_CCDS7653.1_ex20_10:127967520-127967543:-_5-5	ADAM12	153	0	249	452
ADAM15_CCDS1084.1_ex1_1:155025210-155025233:-_5-1	ADAM15	131	0	422	0
ADAM15_CCDS1084.1_ex3_1:155026409-155026432:-_5-2	ADAM15	849	59	676	762
ADAM15_CCDS1084.1_ex5_1:155026965-155026988:+_5-3	ADAM15	471	0	274	0
ADAM15_CCDS1084.1_ex6_1:155028306-155028329:+_5-4	ADAM15	340	0	421	569
ADAM15_CCDS1084.1_ex8_1:155028569-155028592:+_5-5	ADAM15	117	0	178	0
ADAM17_CCDS1665.1_ex15_2:9675961-9675984:-_5-2	ADAM17	208	0	120	0
ADAM17_CCDS1665.1_ex16_2:9676854-9676877:-_5-3	ADAM17	64	0	84	0
ADAM17_CCDS1665.1_ex16_2:9676895-9676918:-_5-4	ADAM17	102	1069	79	0
ADAM17_CCDS1665.1_ex17_2:9683339-9683362:+_5-5	ADAM17	674	0	623	394
ADAM17_CCDS1665.1_ex8_2:9650229-9650252:+_5-1	ADAM17	376	0	338	0
ADAM18_CCDS55225.1_ex1_8:39442849-39442872:+_5-1	ADAM18	30	0	209	0
ADAM18_CCDS55225.1_ex2_8:39463828-39463851:+_5-2	ADAM18	0	0	86	0
ADAM18_CCDS55225.1_ex2_8:39463855-39463878:-_5-3	ADAM18	220	0	226	0
ADAM18_CCDS55225.1_ex3_8:39466627-39466650:-_5-4	ADAM18	2	0	5	0
ADAM18_CCDS55225.1_ex4_8:39467011-39467034:-_5-5	ADAM18	187	7107	246	527
ADAM19_CCDS4338.1_ex11_5:156929867-156929890:+_5-1	ADAM19	641	0	544	0
ADAM19_CCDS4338.1_ex12_5:156932788-156932811:-_5-2	ADAM19	372	0	456	624
ADAM19_CCDS4338.1_ex17_5:156946846-156946869:-_5-3	ADAM19	1419	1892	1176	3425
ADAM19_CCDS4338.1_ex17_5:156946915-156946938:+_5-4	ADAM19	707	667	711	402
ADAM19_CCDS4338.1_ex18_5:156957860-156957883:-_5-5	ADAM19	180	68	389	0
ADAM2_CCDS34884.1_ex11_8:39645674-39645697:+_5-1	ADAM2	387	0	240	0
ADAM2_CCDS34884.1_ex12_8:39646189-39646212:+_5-2	ADAM2	91	0	140	0
ADAM2_CCDS34884.1_ex14_8:39678515-39678538:-_5-3	ADAM2	38	0	127	0
ADAM2_CCDS34884.1_ex16_8:39682368-39682391:-_5-4	ADAM2	196	0	155	0
ADAM2_CCDS34884.1_ex18_8:39694667-39694690:-_5-5	ADAM2	0	0	8	0
ADAM20_CCDS32111.1_ex0_14:70990503-70990526:-_5-1	ADAM20	35	0	48	0
ADAM20_CCDS32111.1_ex0_14:70990548-70990571:-_5-2	ADAM20	307	0	297	752
ADAM20_CCDS32111.1_ex0_14:70990649-70990672:+_5-3	ADAM20	639	0	442	0
ADAM20_CCDS32111.1_ex0_14:70990840-70990863:-_5-4	ADAM20	558	0	568	0
ADAM20_CCDS32111.1_ex0_14:70991243-70991266:-_5-5	ADAM20	367	0	264	828
ADAM21_CCDS9804.1_ex0_14:70924542-70924565:+_5-1	ADAM21	217	0	225	0
ADAM21_CCDS9804.1_ex0_14:70924749-70924772:+_5-2	ADAM21	331	0	374	0
ADAM21_CCDS9804.1_ex0_14:70924946-70924969:-_5-3	ADAM21	0	0	49	0
ADAM21_CCDS9804.1_ex0_14:70925016-70925039:+_5-4	ADAM21	88	0	162	0
ADAM21_CCDS9804.1_ex0_14:70925235-70925258:-_5-5	ADAM21	44	0	107	0
ADAM22_CCDS43608.1_ex1_7:87564459-87564482:+_5-1	ADAM22	952	0	1317	0
ADAM22_CCDS43608.1_ex10_7:87760670-87760693:-_5-3	ADAM22	139	0	178	524
ADAM22_CCDS43608.1_ex11_7:87762202-87762225:-_5-4	ADAM22	273	0	314	312
ADAM22_CCDS43608.1_ex13_7:87765313-87765336:+_5-5	ADAM22	226	0	374	0
ADAM22_CCDS43608.1_ex2_7:87607676-87607699:-_5-2	ADAM22	512	0	669	1
ADAM23_CCDS2369.1_ex1_2:207310026-207310049:-_5-1	ADAM23	212	0	370	0
ADAM23_CCDS2369.1_ex2_2:207345945-207345968:+_5-2	ADAM23	368	0	584	0
ADAM23_CCDS2369.1_ex3_2:207395631-207395654:+_5-3	ADAM23	99	0	109	0
ADAM23_CCDS2369.1_ex5_2:207407996-207408019:-_5-4	ADAM23	381	2453	431	1588
ADAM23_CCDS2369.1_ex8_2:207414806-207414829:+_5-5	ADAM23	180	0	506	0
ADAM28_CCDS34865.1_ex3_8:24167688-24167711:-_5-1	ADAM28	217	0	786	0
ADAM28_CCDS34865.1_ex5_8:24170894-24170917:+_5-2	ADAM28	279	0	380	0
ADAM28_CCDS34865.1_ex5_8:24170948-24170971:+_5-3	ADAM28	674	0	801	330
ADAM28_CCDS34865.1_ex5_8:24171075-24171098:-_5-4	ADAM28	894	0	1084	978
ADAM28_CCDS34865.1_ex8_8:24181384-24181407:+_5-5	ADAM28	256	0	204	0
ADAM29_CCDS3823.1_ex0_4:175896787-175896810:+_5-1	ADAM29	403	0	449	510
ADAM29_CCDS3823.1_ex0_4:175896951-175896974:-_5-2	ADAM29	766	4106	792	0
ADAM29_CCDS3823.1_ex0_4:175897493-175897516:+_5-3	ADAM29	374	1	504	0
ADAM29_CCDS3823.1_ex0_4:175897541-175897564:+_5-4	ADAM29	35	0	19	0
ADAM29_CCDS3823.1_ex0_4:175897600-175897623:-_5-5	ADAM29	607	0	722	531
ADAM30_CCDS907.1_ex0_1:120437760-120437783:+_5-1	ADAM30	243	0	290	1203
ADAM30_CCDS907.1_ex0_1:120437885-120437908:-_5-2	ADAM30	618	0	406	2
ADAM30_CCDS907.1_ex0_1:120438076-120438099:+_5-3	ADAM30	237	23	300	0
ADAM30_CCDS907.1_ex0_1:120438479-120438502:+_5-4	ADAM30	95	2001	48	0
ADAM30_CCDS907.1_ex0_1:120438634-120438657:-_5-5	ADAM30	118	0	203	0
ADAM32_CCDS47846.1_ex10_8:39044414-39044437:+_5-3	ADAM32	110	1	290	0
ADAM32_CCDS47846.1_ex10_8:39044459-39044482:+_5-4	ADAM32	150	0	349	181
ADAM32_CCDS47846.1_ex11_8:39068651-39068674:+_5-5	ADAM32	545	0	245	1099
ADAM32_CCDS47846.1_ex5_8:39008919-39008942:+_5-1	ADAM32	249	0	433	612
ADAM32_CCDS47846.1_ex8_8:39022666-39022689:+_5-2	ADAM32	109	0	80	0
ADAM33_CCDS13058.1_ex10_20:3653478-3653501:-_5-1	ADAM33	957	11054	792	1847
ADAM33_CCDS13058.1_ex10_20:3653518-3653541:+_5-2	ADAM33	99	1	46	126
ADAM33_CCDS13058.1_ex12_20:3654244-3654267:+_5-3	ADAM33	1084	0	939	0
ADAM33_CCDS13058.1_ex14_20:3654715-3654738:-_5-4	ADAM33	730	0	314	322
ADAM33_CCDS13058.1_ex14_20:3654763-3654786:+_5-5	ADAM33	246	0	329	381
ADAM7_CCDS6045.1_ex1_8:24300041-24300064:+_5-1	ADAM7	2	0	27	0
ADAM7_CCDS6045.1_ex10_8:24344758-24344781:-_5-5	ADAM7	848	0	940	1176
ADAM7_CCDS6045.1_ex5_8:24324408-24324431:-_5-2	ADAM7	359	0	393	914
ADAM7_CCDS6045.1_ex7_8:24333941-24333964:-_5-3	ADAM7	700	0	648	505
ADAM7_CCDS6045.1_ex9_8:24342856-24342879:+_5-4	ADAM7	610	0	204	903
ADAM8_CCDS31319.2_ex13_10:135085748-135085771:-_5-1	ADAM8	952	0	1042	0
ADAM8_CCDS31319.2_ex14_10:135085948-135085971:-_5-2	ADAM8	795	3319	965	0
ADAM8_CCDS31319.2_ex15_10:135086322-135086345:+_5-3	ADAM8	869	0	825	762
ADAM8_CCDS31319.2_ex17_10:135086770-135086793:+_5-4	ADAM8	0	0	0	0
ADAM8_CCDS31319.2_ex18_10:135087299-135087322:+_5-5	ADAM8	289	0	426	0
ADAM9_CCDS6112.1_ex10_8:38884255-38884278:+_5-5	ADAM9	95	2900	125	0
ADAM9_CCDS6112.1_ex4_8:38873645-38873668:+_5-1	ADAM9	341	13	381	0
ADAM9_CCDS6112.1_ex4_8:38873691-38873714:+_5-2	ADAM9	353	0	710	870
ADAM9_CCDS6112.1_ex5_8:38874916-38874939:+_5-3	ADAM9	539	28	683	0
ADAM9_CCDS6112.1_ex8_8:38880694-38880717:+_5-4	ADAM9	885	1499	975	0
ADAMDEC1_CCDS55212.1_ex3_8:24254851-24254874:+_5-1	ADAMDEC1	190	0	384	0
ADAMDEC1_CCDS55212.1_ex3_8:24254933-24254956:-_5-2	ADAMDEC1	0	0	90	0
ADAMDEC1_CCDS55212.1_ex4_8:24255224-24255247:+_5-3	ADAMDEC1	558	18852	568	0
ADAMDEC1_CCDS55212.1_ex6_8:24256397-24256420:+_5-4	ADAMDEC1	510	0	633	333
ADAMDEC1_CCDS55212.1_ex6_8:24256464-24256487:-_5-5	ADAMDEC1	721	1	877	0
ADAMTS1_CCDS33524.1_ex7_21:28214821-28214844:-_5-1	ADAMTS1	873	0	676	0
ADAMTS1_CCDS33524.1_ex7_21:28214893-28214916:+_5-2	ADAMTS1	1186	792	805	0
ADAMTS1_CCDS33524.1_ex8_21:28216698-28216721:-_5-3	ADAMTS1	423	0	588	0
ADAMTS1_CCDS33524.1_ex8_21:28216944-28216967:-_5-4	ADAMTS1	492	0	255	490
ADAMTS1_CCDS33524.1_ex8_21:28217117-28217140:+_5-5	ADAMTS1	946	0	1003	0
ADAMTS10_CCDS12206.1_ex10_19:8654774-8654797:-_5-2	ADAMTS10	158	0	364	0
ADAMTS10_CCDS12206.1_ex10_19:8654793-8654816:+_5-3	ADAMTS10	45	0	38	291
ADAMTS10_CCDS12206.1_ex11_19:8656728-8656751:+_5-4	ADAMTS10	1262	3399	1523	467
ADAMTS10_CCDS12206.1_ex12_19:8656940-8656963:-_5-5	ADAMTS10	542	857	736	0
ADAMTS10_CCDS12206.1_ex9_19:8654418-8654441:+_5-1	ADAMTS10	475	0	155	0
ADAMTS12_CCDS34140.1_ex10_5:33624413-33624436:-_5-1	ADAMTS12	1194	0	1372	1235
ADAMTS12_CCDS34140.1_ex11_5:33630981-33631004:-_5-2	ADAMTS12	861	0	530	515
ADAMTS12_CCDS34140.1_ex15_5:33649065-33649088:-_5-3	ADAMTS12	571	0	728	1
ADAMTS12_CCDS34140.1_ex18_5:33662032-33662055:+_5-4	ADAMTS12	311	0	662	652
ADAMTS12_CCDS34140.1_ex21_5:33751551-33751574:-_5-5	ADAMTS12	658	0	502	382
ADAMTS13_CCDS6970.1_ex11_9:136301962-136301985:-_5-3	ADAMTS13	605	0	353	0
ADAMTS13_CCDS6970.1_ex15_9:136305475-136305498:+_5-4	ADAMTS13	712	0	1269	2665
ADAMTS13_CCDS6970.1_ex16_9:136307525-136307548:+_5-5	ADAMTS13	501	0	459	0
ADAMTS13_CCDS6970.1_ex5_9:136291337-136291360:+_5-1	ADAMTS13	479	3577	448	0
ADAMTS13_CCDS6970.1_ex9_9:136298627-136298650:+_5-2	ADAMTS13	28	0	73	0
ADAMTS14_CCDS7306.1_ex1_10:72434596-72434619:-_5-1	ADAMTS14	548	3	650	627
ADAMTS14_CCDS7306.1_ex10_10:72498624-72498647:+_5-5	ADAMTS14	459	0	423	0
ADAMTS14_CCDS7306.1_ex2_10:72462153-72462176:+_5-2	ADAMTS14	609	0	518	581
ADAMTS14_CCDS7306.1_ex4_10:72489096-72489119:+_5-3	ADAMTS14	1081	0	1141	1
ADAMTS14_CCDS7306.1_ex5_10:72489865-72489888:-_5-4	ADAMTS14	318	0	468	263
ADAMTS15_CCDS8488.1_ex0_11:130318971-130318994:+_5-1	ADAMTS15	390	0	439	0
ADAMTS15_CCDS8488.1_ex0_11:130319244-130319267:-_5-2	ADAMTS15	578	0	885	0
ADAMTS15_CCDS8488.1_ex0_11:130319284-130319307:+_5-3	ADAMTS15	1764	239	1648	2218
ADAMTS15_CCDS8488.1_ex0_11:130319428-130319451:-_5-4	ADAMTS15	1254	0	1049	0
ADAMTS15_CCDS8488.1_ex0_11:130319506-130319529:+_5-5	ADAMTS15	1025	0	911	1340
ADAMTS16_CCDS43299.1_ex10_5:5222914-5222937:-_5-5	ADAMTS16	796	0	860	523
ADAMTS16_CCDS43299.1_ex2_5:5146273-5146296:-_5-1	ADAMTS16	854	1390	841	645
ADAMTS16_CCDS43299.1_ex3_5:5182257-5182280:-_5-2	ADAMTS16	574	0	653	0
ADAMTS16_CCDS43299.1_ex4_5:5186342-5186365:+_5-3	ADAMTS16	561	0	510	0
ADAMTS16_CCDS43299.1_ex6_5:5190178-5190201:-_5-4	ADAMTS16	638	2849	1176	946
ADAMTS17_CCDS10383.1_ex10_15:100672341-100672364:-_5-1	ADAMTS17	851	0	778	1037
ADAMTS17_CCDS10383.1_ex16_15:100801738-100801761:-_5-2	ADAMTS17	571	0	762	0
ADAMTS17_CCDS10383.1_ex17_15:100802552-100802575:+_5-3	ADAMTS17	240	0	196	486
ADAMTS17_CCDS10383.1_ex18_15:100821481-100821504:+_5-4	ADAMTS17	739	0	661	1323
ADAMTS17_CCDS10383.1_ex20_15:100881539-100881562:+_5-5	ADAMTS17	1148	2	1120	0
ADAMTS18_CCDS10926.1_ex11_16:77369719-77369742:+_5-1	ADAMTS18	424	0	641	0
ADAMTS18_CCDS10926.1_ex13_16:77387708-77387731:-_5-2	ADAMTS18	137	0	77	0
ADAMTS18_CCDS10926.1_ex19_16:77401459-77401482:-_5-3	ADAMTS18	1961	2347	2057	0
ADAMTS18_CCDS10926.1_ex20_16:77465324-77465347:+_5-4	ADAMTS18	404	0	811	670
ADAMTS18_CCDS10926.1_ex21_16:77468313-77468336:-_5-5	ADAMTS18	127	0	81	0
ADAMTS19_CCDS4146.1_ex1_5:128796950-128796973:-_5-1	ADAMTS19	1380	1	1564	1481
ADAMTS19_CCDS4146.1_ex1_5:128797010-128797033:+_5-2	ADAMTS19	918	3	951	962
ADAMTS19_CCDS4146.1_ex1_5:128797198-128797221:-_5-3	ADAMTS19	949	0	1065	587
ADAMTS19_CCDS4146.1_ex1_5:128797285-128797308:-_5-4	ADAMTS19	357	0	616	0
ADAMTS19_CCDS4146.1_ex2_5:128844844-128844867:-_5-5	ADAMTS19	777	2361	1059	0
ADAMTS2_CCDS34311.1_ex8_5:178699959-178699982:+_5-1	ADAMTS2	413	0	752	423
ADAMTS2_CCDS34311.1_ex8_5:178700043-178700066:-_5-2	ADAMTS2	1572	1524	973	1322
ADAMTS2_CCDS34311.1_ex9_5:178770991-178771014:-_5-3	ADAMTS2	382	0	439	2627
ADAMTS2_CCDS34311.1_ex9_5:178771037-178771060:-_5-4	ADAMTS2	1185	0	1353	1203
ADAMTS2_CCDS34311.1_ex9_5:178771078-178771101:-_5-5	ADAMTS2	949	0	1178	0
ADAMTS20_CCDS31778.2_ex27_12:43847726-43847749:-_5-1	ADAMTS20	167	0	147	0
ADAMTS20_CCDS31778.2_ex37_12:43944714-43944737:+_5-2	ADAMTS20	1429	0	1049	0
ADAMTS20_CCDS31778.2_ex37_12:43944866-43944889:+_5-3	ADAMTS20	384	0	590	607
ADAMTS20_CCDS31778.2_ex37_12:43944919-43944942:+_5-4	ADAMTS20	99	4	222	295
ADAMTS20_CCDS31778.2_ex37_12:43945023-43945046:-_5-5	ADAMTS20	402	0	473	0
ADAMTS3_CCDS3553.1_ex12_4:73184373-73184396:+_5-1	ADAMTS3	0	0	0	0
ADAMTS3_CCDS3553.1_ex16_4:73188741-73188764:-_5-2	ADAMTS3	495	1	402	1008
ADAMTS3_CCDS3553.1_ex16_4:73188766-73188789:+_5-3	ADAMTS3	194	0	440	0
ADAMTS3_CCDS3553.1_ex17_4:73205394-73205417:-_5-4	ADAMTS3	63	0	283	541
ADAMTS3_CCDS3553.1_ex19_4:73414287-73414310:-_5-5	ADAMTS3	3	0	36	0
ADAMTS4_CCDS1223.1_ex6_1:161166054-161166077:+_5-1	ADAMTS4	309	544	170	0
ADAMTS4_CCDS1223.1_ex8_1:161167821-161167844:+_5-2	ADAMTS4	379	0	220	0
ADAMTS4_CCDS1223.1_ex8_1:161167855-161167878:+_5-3	ADAMTS4	323	0	621	518
ADAMTS4_CCDS1223.1_ex8_1:161167945-161167968:-_5-4	ADAMTS4	116	1029	79	0
ADAMTS4_CCDS1223.1_ex8_1:161168100-161168123:-_5-5	ADAMTS4	614	0	660	523
ADAMTS5_CCDS13579.1_ex7_21:28337853-28337876:-_5-1	ADAMTS5	1193	0	1321	651
ADAMTS5_CCDS13579.1_ex7_21:28338068-28338091:+_5-2	ADAMTS5	960	0	1166	493
ADAMTS5_CCDS13579.1_ex7_21:28338120-28338143:-_5-3	ADAMTS5	983	0	1124	320
ADAMTS5_CCDS13579.1_ex7_21:28338430-28338453:-_5-4	ADAMTS5	794	0	620	1428
ADAMTS5_CCDS13579.1_ex7_21:28338456-28338479:-_5-5	ADAMTS5	1479	0	1480	346
ADAMTS6_CCDS3983.2_ex14_5:64587169-64587192:+_5-1	ADAMTS6	246	0	203	0
ADAMTS6_CCDS3983.2_ex18_5:64747404-64747427:+_5-2	ADAMTS6	378	0	273	0
ADAMTS6_CCDS3983.2_ex18_5:64747437-64747460:-_5-3	ADAMTS6	137	3	173	0
ADAMTS6_CCDS3983.2_ex20_5:64748559-64748582:+_5-4	ADAMTS6	904	0	1118	999
ADAMTS6_CCDS3983.2_ex22_5:64766627-64766650:-_5-5	ADAMTS6	74	0	113	0
ADAMTS7_CCDS32303.1_ex22_15:79092656-79092679:-_5-3	ADAMTS7	1132	0	1071	600
ADAMTS7_CCDS32303.1_ex22_15:79092726-79092749:-_5-4	ADAMTS7	314	0	467	608
ADAMTS7_CCDS32303.1_ex22_15:79092825-79092848:+_5-5	ADAMTS7	414	0	546	1
ADAMTS7_CCDS32303.1_ex9_15:79064105-79064128:-_5-1	ADAMTS7	1687	0	1056	547
ADAMTS7_CCDS32303.1_ex9_15:79064126-79064149:+_5-2	ADAMTS7	1570	1210	1950	1156
ADAMTS8_CCDS41732.1_ex6_11:130286869-130286892:-_5-1	ADAMTS8	605	0	566	0
ADAMTS8_CCDS41732.1_ex7_11:130289049-130289072:-_5-2	ADAMTS8	379	0	594	0
ADAMTS8_CCDS41732.1_ex8_11:130297460-130297483:-_5-3	ADAMTS8	640	0	1011	1112
ADAMTS8_CCDS41732.1_ex8_11:130297539-130297562:+_5-4	ADAMTS8	1435	0	957	0
ADAMTS8_CCDS41732.1_ex8_11:130297925-130297948:-_5-5	ADAMTS8	491	60	847	0
ADAMTS9_CCDS2903.1_ex37_3:64672353-64672376:+_5-1	ADAMTS9	956	1	1039	0
ADAMTS9_CCDS2903.1_ex37_3:64672393-64672416:+_5-2	ADAMTS9	575	0	721	447
ADAMTS9_CCDS2903.1_ex37_3:64672536-64672559:+_5-3	ADAMTS9	456	0	328	538
ADAMTS9_CCDS2903.1_ex37_3:64672579-64672602:+_5-4	ADAMTS9	1131	0	1217	896
ADAMTS9_CCDS2903.1_ex37_3:64672605-64672628:+_5-5	ADAMTS9	164	0	439	0
ADAMTSL1_CCDS47954.1_ex1_9:18504883-18504906:-_5-1	ADAMTSL1	308	0	386	0
ADAMTSL1_CCDS47954.1_ex3_9:18574175-18574198:-_5-2	ADAMTSL1	633	0	296	845
ADAMTSL1_CCDS47954.1_ex4_9:18622270-18622293:+_5-3	ADAMTSL1	22	0	123	630
ADAMTSL1_CCDS47954.1_ex4_9:18622320-18622343:-_5-4	ADAMTSL1	1719	32	2695	2058
ADAMTSL1_CCDS47954.1_ex4_9:18622347-18622370:-_5-5	ADAMTSL1	720	0	1155	426
ADAMTSL2_CCDS6976.1_ex3_9:136404947-136404970:-_5-1	ADAMTSL2	843	0	680	1
ADAMTSL2_CCDS6976.1_ex5_9:136405999-136406022:-_5-2	ADAMTSL2	1215	2	645	567
ADAMTSL2_CCDS6976.1_ex5_9:136406081-136406104:-_5-3	ADAMTSL2	1042	0	1234	0
ADAMTSL2_CCDS6976.1_ex6_9:136409653-136409676:+_5-4	ADAMTSL2	894	0	984	0
ADAMTSL2_CCDS6976.1_ex9_9:136420673-136420696:+_5-5	ADAMTSL2	624	0	926	0
ADAMTSL3_CCDS10326.1_ex1_15:84373235-84373258:-_5-1	ADAMTSL3	186	0	178	0
ADAMTSL3_CCDS10326.1_ex12_15:84566626-84566649:-_5-3	ADAMTSL3	333	0	438	949
ADAMTSL3_CCDS10326.1_ex14_15:84582075-84582098:+_5-4	ADAMTSL3	505	0	896	0
ADAMTSL3_CCDS10326.1_ex17_15:84611697-84611720:-_5-5	ADAMTSL3	1206	1836	807	0
ADAMTSL3_CCDS10326.1_ex7_15:84539605-84539628:-_5-2	ADAMTSL3	181	0	215	0
ADAMTSL4_CCDS30852.1_ex2_1:150525663-150525686:-_5-1	ADAMTSL4	18	0	104	0
ADAMTSL4_CCDS30852.1_ex3_1:150526260-150526283:-_5-2	ADAMTSL4	308	0	445	1540
ADAMTSL4_CCDS30852.1_ex3_1:150526419-150526442:+_5-3	ADAMTSL4	148	0	112	0
ADAMTSL4_CCDS30852.1_ex4_1:150526872-150526895:-_5-4	ADAMTSL4	259	0	364	0
ADAMTSL4_CCDS30852.1_ex5_1:150527956-150527979:+_5-5	ADAMTSL4	0	0	59	0
ADAMTSL5_CCDS12071.1_ex4_19:1507571-1507594:-_5-1	ADAMTSL5	224	0	584	0
ADAMTSL5_CCDS12071.1_ex4_19:1507616-1507639:+_5-2	ADAMTSL5	640	0	718	0
ADAMTSL5_CCDS12071.1_ex5_19:1507995-1508018:-_5-3	ADAMTSL5	365	1	499	277
ADAMTSL5_CCDS12071.1_ex5_19:1508100-1508123:-_5-4	ADAMTSL5	993	0	622	1887
ADAMTSL5_CCDS12071.1_ex9_19:1510704-1510727:-_5-5	ADAMTSL5	1523	1	687	0
ADAP1_CCDS5318.1_ex5_7:943836-943859:+_5-1	ADAP1	1085	0	1193	0
ADAP1_CCDS5318.1_ex5_7:943876-943899:+_5-2	ADAP1	1083	0	920	0
ADAP1_CCDS5318.1_ex6_7:944797-944820:-_5-3	ADAP1	301	0	473	0
ADAP1_CCDS5318.1_ex7_7:959643-959666:-_5-4	ADAP1	896	1	515	794
ADAP1_CCDS5318.1_ex7_7:959661-959684:-_5-5	ADAP1	148	0	371	0
ADAP2_CCDS11261.1_ex1_17:29250066-29250089:+_5-1	ADAP2	16	0	97	0
ADAP2_CCDS11261.1_ex3_17:29258927-29258950:+_5-2	ADAP2	99	0	164	717
ADAP2_CCDS11261.1_ex4_17:29261192-29261215:+_5-3	ADAP2	323	7185	291	0
ADAP2_CCDS11261.1_ex5_17:29271969-29271992:+_5-4	ADAP2	91	0	56	0
ADAP2_CCDS11261.1_ex5_17:29272043-29272066:-_5-5	ADAP2	101	0	117	312
ADAR_CCDS1071.1_ex12_1:154570948-154570971:-_5-1	ADAR	309	4368	230	0
ADAR_CCDS1071.1_ex12_1:154571029-154571052:+_5-2	ADAR	149	0	412	0
ADAR_CCDS1071.1_ex13_1:154573559-154573582:+_5-3	ADAR	1305	0	975	589
ADAR_CCDS1071.1_ex13_1:154573584-154573607:+_5-4	ADAR	219	0	301	0
ADAR_CCDS1071.1_ex13_1:154573633-154573656:+_5-5	ADAR	221	0	213	1
ADARB1_CCDS33589.1_ex1_21:46596181-46596204:-_5-1	ADARB1	701	0	257	0
ADARB1_CCDS33589.1_ex1_21:46596304-46596327:-_5-2	ADARB1	345	0	455	0
ADARB1_CCDS33589.1_ex1_21:46596330-46596353:+_5-3	ADARB1	336	0	557	592
ADARB1_CCDS33589.1_ex1_21:46596401-46596424:+_5-4	ADARB1	1026	1	1091	701
ADARB1_CCDS33589.1_ex2_21:46600312-46600335:-_5-5	ADARB1	506	0	942	604
ADARB2_CCDS7058.1_ex7_10:1405351-1405374:+_5-1	ADARB2	1436	0	1483	602
ADARB2_CCDS7058.1_ex7_10:1405459-1405482:+_5-2	ADARB2	1347	1	1954	1
ADARB2_CCDS7058.1_ex7_10:1405639-1405662:+_5-3	ADARB2	286	4	211	314
ADARB2_CCDS7058.1_ex7_10:1405818-1405841:+_5-4	ADARB2	204	0	373	0
ADARB2_CCDS7058.1_ex7_10:1405853-1405876:-_5-5	ADARB2	898	1	581	664
ADAT1_CCDS10922.1_ex4_16:75646651-75646674:-_5-1	ADAT1	15	0	111	0
ADAT1_CCDS10922.1_ex4_16:75646727-75646750:+_5-2	ADAT1	228	0	384	0
ADAT1_CCDS10922.1_ex5_16:75651031-75651054:+_5-3	ADAT1	441	861	660	0
ADAT1_CCDS10922.1_ex7_16:75654170-75654193:-_5-4	ADAT1	264	0	115	0
ADAT1_CCDS10922.1_ex8_16:75654526-75654549:+_5-5	ADAT1	1444	3172	1167	1088
ADAT2_CCDS43511.1_ex2_6:143753721-143753744:+_5-1	ADAT2	430	0	341	0
ADAT2_CCDS43511.1_ex2_6:143753736-143753759:-_5-2	ADAT2	475	2419	602	0
ADAT2_CCDS43511.1_ex3_6:143754955-143754978:+_5-3	ADAT2	144	0	47	0
ADAT2_CCDS43511.1_ex3_6:143755006-143755029:-_5-4	ADAT2	116	0	174	598
ADAT2_CCDS43511.1_ex3_6:143755056-143755079:-_5-5	ADAT2	98	0	90	0
ADAT3_CCDS12076.2_ex0_19:1912180-1912203:-_5-1	ADAT3	284	0	193	0
ADAT3_CCDS12076.2_ex0_19:1912331-1912354:-_5-2	ADAT3	549	0	654	473
ADAT3_CCDS12076.2_ex0_19:1912532-1912555:-_5-3	ADAT3	60	0	126	834
ADAT3_CCDS12076.2_ex0_19:1912590-1912613:-_5-4	ADAT3	887	7919	730	1955
ADAT3_CCDS12076.2_ex0_19:1912683-1912706:-_5-5	ADAT3	17	0	11	0
ADC_CCDS375.1_ex2_1:33557683-33557706:-_5-1	ADC	1145	5586	1237	441
ADC_CCDS375.1_ex2_1:33557709-33557732:-_5-2	ADC	199	5548	252	0
ADC_CCDS375.1_ex3_1:33558927-33558950:-_5-3	ADC	369	0	294	0
ADC_CCDS375.1_ex4_1:33560144-33560167:-_5-4	ADC	215	0	166	0
ADC_CCDS375.1_ex4_1:33560205-33560228:+_5-5	ADC	963	0	654	488
ADCK1_CCDS45144.1_ex0_14:78285417-78285440:+_5-1	ADCK1	343	0	624	0
ADCK1_CCDS45144.1_ex0_14:78285438-78285461:+_5-2	ADCK1	307	6981	419	638
ADCK1_CCDS45144.1_ex2_14:78353447-78353470:-_5-3	ADCK1	234	0	254	0
ADCK1_CCDS45144.1_ex2_14:78353531-78353554:+_5-4	ADCK1	317	0	207	7
ADCK1_CCDS45144.1_ex3_14:78365472-78365495:-_5-5	ADCK1	213	0	309	0
ADCK2_CCDS5861.1_ex0_7:140373221-140373244:+_5-1	ADCK2	825	12290	616	268
ADCK2_CCDS5861.1_ex0_7:140373313-140373336:-_5-2	ADCK2	261	0	631	0
ADCK2_CCDS5861.1_ex0_7:140373591-140373614:-_5-3	ADCK2	696	43	744	0
ADCK2_CCDS5861.1_ex0_7:140373672-140373695:+_5-4	ADCK2	655	0	859	0
ADCK2_CCDS5861.1_ex0_7:140373765-140373788:-_5-5	ADCK2	0	0	41	0
ADCK3_CCDS1557.1_ex1_1:227152871-227152894:-_5-1	ADCK3	762	0	929	1486
ADCK3_CCDS1557.1_ex1_1:227152892-227152915:-_5-2	ADCK3	217	0	265	0
ADCK3_CCDS1557.1_ex2_1:227153418-227153441:-_5-3	ADCK3	1566	151	1170	0
ADCK3_CCDS1557.1_ex4_1:227169806-227169829:+_5-4	ADCK3	644	0	637	0
ADCK3_CCDS1557.1_ex6_1:227170619-227170642:-_5-5	ADCK3	899	0	649	0
ADCK4_CCDS12562.1_ex11_19:41220010-41220033:-_5-3	ADCK4	507	0	538	0
ADCK4_CCDS12562.1_ex12_19:41220169-41220192:+_5-4	ADCK4	187	0	174	0
ADCK4_CCDS12562.1_ex12_19:41220214-41220237:-_5-5	ADCK4	104	0	211	0
ADCK4_CCDS12562.1_ex7_19:41209733-41209756:-_5-1	ADCK4	429	0	592	569
ADCK4_CCDS12562.1_ex8_19:41211014-41211037:+_5-2	ADCK4	454	1	789	0
ADCK5_CCDS34965.1_ex2_8:145608314-145608337:+_5-1	ADCK5	608	2577	575	0
ADCK5_CCDS34965.1_ex2_8:145608347-145608370:-_5-2	ADCK5	626	0	1052	1769
ADCK5_CCDS34965.1_ex3_8:145615896-145615919:-_5-3	ADCK5	321	0	569	0
ADCK5_CCDS34965.1_ex3_8:145615917-145615940:-_5-4	ADCK5	211	0	306	0
ADCK5_CCDS34965.1_ex4_8:145616191-145616214:-_5-5	ADCK5	379	1	531	1
ADCY1_CCDS34631.1_ex0_7:45614455-45614478:+_5-1	ADCY1	371	0	285	0
ADCY1_CCDS34631.1_ex0_7:45614606-45614629:+_5-2	ADCY1	432	8246	633	0
ADCY1_CCDS34631.1_ex4_7:45688273-45688296:-_5-3	ADCY1	524	0	912	775
ADCY1_CCDS34631.1_ex6_7:45699696-45699719:+_5-4	ADCY1	546	0	914	771
ADCY1_CCDS34631.1_ex6_7:45699769-45699792:-_5-5	ADCY1	997	28	1118	565
ADCY10_CCDS1265.1_ex15_1:167823575-167823598:+_5-1	ADCY10	51	0	231	0
ADCY10_CCDS1265.1_ex16_1:167825503-167825526:+_5-2	ADCY10	184	0	339	819
ADCY10_CCDS1265.1_ex16_1:167825614-167825637:+_5-3	ADCY10	95	0	126	0
ADCY10_CCDS1265.1_ex21_1:167847821-167847844:-_5-4	ADCY10	35	3157	247	0
ADCY10_CCDS1265.1_ex24_1:167852801-167852824:+_5-5	ADCY10	135	0	372	738
ADCY2_CCDS3872.2_ex1_5:7414729-7414752:-_5-1	ADCY2	0	0	0	0
ADCY2_CCDS3872.2_ex2_5:7520950-7520973:-_5-2	ADCY2	454	0	754	1625
ADCY2_CCDS3872.2_ex5_5:7695914-7695937:-_5-3	ADCY2	668	0	1024	203
ADCY2_CCDS3872.2_ex8_5:7707851-7707874:+_5-4	ADCY2	61	0	57	0
ADCY2_CCDS3872.2_ex9_5:7709390-7709413:-_5-5	ADCY2	1669	17	1377	543
ADCY3_CCDS1715.1_ex13_2:25059799-25059822:-_5-1	ADCY3	721	0	424	0
ADCY3_CCDS1715.1_ex15_2:25062791-25062814:-_5-2	ADCY3	635	0	1010	1
ADCY3_CCDS1715.1_ex16_2:25064227-25064250:+_5-3	ADCY3	692	0	337	0
ADCY3_CCDS1715.1_ex18_2:25065130-25065153:+_5-4	ADCY3	88	2383	150	1362
ADCY3_CCDS1715.1_ex20_2:25141347-25141370:-_5-5	ADCY3	724	0	796	1041
ADCY4_CCDS9627.1_ex13_14:24795345-24795368:+_5-1	ADCY4	422	0	1073	0
ADCY4_CCDS9627.1_ex18_14:24799401-24799424:+_5-2	ADCY4	641	2	884	0
ADCY4_CCDS9627.1_ex19_14:24800276-24800299:-_5-3	ADCY4	395	0	427	0
ADCY4_CCDS9627.1_ex23_14:24802053-24802076:+_5-4	ADCY4	268	0	453	608
ADCY4_CCDS9627.1_ex24_14:24803731-24803754:-_5-5	ADCY4	494	0	448	0
ADCY5_CCDS3022.1_ex11_3:123038577-123038600:+_5-1	ADCY5	362	0	755	924
ADCY5_CCDS3022.1_ex14_3:123046562-123046585:-_5-2	ADCY5	363	0	426	0
ADCY5_CCDS3022.1_ex15_3:123047631-123047654:+_5-3	ADCY5	387	0	594	593
ADCY5_CCDS3022.1_ex16_3:123049814-123049837:+_5-4	ADCY5	176	0	92	0
ADCY5_CCDS3022.1_ex18_3:123066707-123066730:+_5-5	ADCY5	985	17	685	1333
ADCY6_CCDS8767.1_ex20_12:49176375-49176398:-_5-1	ADCY6	252	0	228	0
ADCY6_CCDS8767.1_ex20_12:49176435-49176458:+_5-2	ADCY6	267	0	364	0
ADCY6_CCDS8767.1_ex20_12:49176817-49176840:+_5-3	ADCY6	739	0	467	3667
ADCY6_CCDS8767.1_ex20_12:49176998-49177021:-_5-4	ADCY6	304	0	577	0
ADCY6_CCDS8767.1_ex20_12:49177073-49177096:+_5-5	ADCY6	357	0	206	0
ADCY7_CCDS10741.1_ex1_16:50324528-50324551:+_5-1	ADCY7	276	0	384	1191
ADCY7_CCDS10741.1_ex4_16:50327317-50327340:+_5-2	ADCY7	901	9019	1307	755
ADCY7_CCDS10741.1_ex6_16:50332891-50332914:-_5-3	ADCY7	631	694	1205	1081
ADCY7_CCDS10741.1_ex8_16:50334986-50335009:+_5-4	ADCY7	859	0	639	0
ADCY7_CCDS10741.1_ex9_16:50338433-50338456:-_5-5	ADCY7	653	0	1009	0
ADCY8_CCDS6363.1_ex11_8:131916232-131916255:-_5-1	ADCY8	41	0	40	0
ADCY8_CCDS6363.1_ex15_8:131964112-131964135:-_5-2	ADCY8	445	0	380	0
ADCY8_CCDS6363.1_ex17_8:132051759-132051782:+_5-3	ADCY8	650	0	739	734
ADCY8_CCDS6363.1_ex17_8:132052127-132052150:-_5-4	ADCY8	517	0	284	0
ADCY8_CCDS6363.1_ex17_8:132052414-132052437:-_5-5	ADCY8	1543	0	1332	333
ADCY9_CCDS32382.1_ex9_16:4163799-4163822:-_5-1	ADCY9	415	0	329	395
ADCY9_CCDS32382.1_ex9_16:4164921-4164944:-_5-2	ADCY9	902	3556	814	0
ADCY9_CCDS32382.1_ex9_16:4165002-4165025:+_5-3	ADCY9	293	0	535	543
ADCY9_CCDS32382.1_ex9_16:4165086-4165109:+_5-4	ADCY9	1831	0	1194	1698
ADCY9_CCDS32382.1_ex9_16:4165142-4165165:-_5-5	ADCY9	400	0	210	1195
ADCYAP1_CCDS11825.1_ex1_18:907693-907716:-_5-1	ADCYAP1	503	0	586	0
ADCYAP1_CCDS11825.1_ex1_18:907762-907785:+_5-2	ADCYAP1	0	0	0	0
ADCYAP1_CCDS11825.1_ex2_18:908257-908280:+_5-3	ADCYAP1	1367	1	864	0
ADCYAP1_CCDS11825.1_ex2_18:908273-908296:-_5-4	ADCYAP1	497	0	610	0
ADCYAP1_CCDS11825.1_ex2_18:908334-908357:-_5-5	ADCYAP1	2893	1	3070	0
ADCYAP1R1_CCDS5433.1_ex2_7:31117633-31117656:+_5-1	ADCYAP1R1	1329	0	717	0
ADCYAP1R1_CCDS5433.1_ex2_7:31117691-31117714:+_5-2	ADCYAP1R1	364	1	475	334
ADCYAP1R1_CCDS5433.1_ex6_7:31124369-31124392:+_5-3	ADCYAP1R1	181	0	197	0
ADCYAP1R1_CCDS5433.1_ex7_7:31124960-31124983:-_5-4	ADCYAP1R1	457	0	317	0
ADCYAP1R1_CCDS5433.1_ex8_7:31125996-31126019:+_5-5	ADCYAP1R1	254	0	317	1245
ADD1_CCDS3363.1_ex3_4:2895738-2895761:+_5-1	ADD1	871	0	508	585
ADD1_CCDS3363.1_ex4_4:2896410-2896433:-_5-2	ADD1	247	0	341	0
ADD1_CCDS3363.1_ex5_4:2899937-2899960:-_5-3	ADD1	436	0	632	0
ADD1_CCDS3363.1_ex6_4:2900176-2900199:-_5-4	ADD1	498	11	739	0
ADD1_CCDS3363.1_ex7_4:2900975-2900998:+_5-5	ADD1	14	20273	15	0
ADD2_CCDS1906.1_ex11_2:70923364-70923387:+_5-1	ADD2	337	2503	531	0
ADD2_CCDS1906.1_ex11_2:70923499-70923522:+_5-2	ADD2	145	0	202	0
ADD2_CCDS1906.1_ex12_2:70931458-70931481:+_5-3	ADD2	98	0	270	0
ADD2_CCDS1906.1_ex12_2:70931494-70931517:+_5-4	ADD2	1791	3641	1780	0
ADD2_CCDS1906.1_ex13_2:70933429-70933452:-_5-5	ADD2	343	0	505	0
ADD3_CCDS7561.1_ex2_10:111876106-111876129:-_5-1	ADD3	509	0	466	1048
ADD3_CCDS7561.1_ex4_10:111878419-111878442:-_5-2	ADD3	168	0	205	0
ADD3_CCDS7561.1_ex4_10:111878446-111878469:-_5-3	ADD3	105	0	233	0
ADD3_CCDS7561.1_ex5_10:111878965-111878988:+_5-4	ADD3	155	1106	338	0
ADD3_CCDS7561.1_ex5_10:111879029-111879052:+_5-5	ADD3	206	0	440	0
ADH1A_CCDS3648.1_ex3_4:100203682-100203705:-_5-1	ADH1A	113	4	208	0
ADH1A_CCDS3648.1_ex4_4:100205756-100205779:+_5-2	ADH1A	77	0	129	0
ADH1A_CCDS3648.1_ex5_4:100205923-100205946:-_5-3	ADH1A	834	1082	865	0
ADH1A_CCDS3648.1_ex6_4:100208090-100208113:-_5-4	ADH1A	183	0	318	0
ADH1A_CCDS3648.1_ex7_4:100208716-100208739:+_5-5	ADH1A	224	0	273	0
ADH1B_CCDS34033.1_ex4_4:100237053-100237076:-_5-1	ADH1B	570	0	349	0
ADH1B_CCDS34033.1_ex4_4:100237119-100237142:-_5-2	ADH1B	636	0	567	0
ADH1B_CCDS34033.1_ex4_4:100237255-100237278:+_5-3	ADH1B	485	3845	356	692
ADH1B_CCDS34033.1_ex5_4:100237422-100237445:-_5-4	ADH1B	750	0	671	0
ADH1B_CCDS34033.1_ex5_4:100237440-100237463:+_5-5	ADH1B	178	0	288	501
ADH4_CCDS34032.1_ex4_4:100057812-100057835:+_5-1	ADH4	299	0	305	0
ADH4_CCDS34032.1_ex5_4:100060217-100060240:+_5-2	ADH4	486	0	115	0
ADH4_CCDS34032.1_ex5_4:100060262-100060285:+_5-3	ADH4	74	0	10	0
ADH4_CCDS34032.1_ex6_4:100062693-100062716:+_5-4	ADH4	239	0	229	280
ADH4_CCDS34032.1_ex6_4:100062741-100062764:+_5-5	ADH4	504	1	495	5419
ADH5_CCDS47111.1_ex4_4:99998062-99998085:-_5-5	ADH5	132	0	128	0
ADH5_CCDS47111.1_ex6_4:100003190-100003213:+_5-2	ADH5	0	0	46	435
ADH5_CCDS47111.1_ex6_4:100003237-100003260:+_5-3	ADH5	25	0	134	346
ADH6_CCDS3647.1_ex2_4:100130074-100130097:-_5-1	ADH6	263	0	358	0
ADH6_CCDS3647.1_ex3_4:100131250-100131273:+_5-2	ADH6	357	0	336	486
ADH6_CCDS3647.1_ex5_4:100134846-100134869:-_5-3	ADH6	5	0	19	0
ADH6_CCDS3647.1_ex5_4:100134890-100134913:-_5-4	ADH6	878	0	786	0
ADH6_CCDS3647.1_ex6_4:100137316-100137339:-_5-5	ADH6	131	0	69	0
ADH7_CCDS34034.1_ex4_4:100349039-100349062:-_5-1	ADH7	394	0	406	0
ADH7_CCDS34034.1_ex4_4:100349131-100349154:-_5-2	ADH7	633	0	614	0
ADH7_CCDS34034.1_ex5_4:100349238-100349261:+_5-3	ADH7	306	0	455	0
ADH7_CCDS34034.1_ex5_4:100349264-100349287:-_5-4	ADH7	249	0	277	1165
ADH7_CCDS34034.1_ex6_4:100349699-100349722:-_5-5	ADH7	764	0	708	0
ADHFE1_CCDS6190.2_ex4_8:67356894-67356917:-_5-1	ADHFE1	594	0	484	494
ADHFE1_CCDS6190.2_ex5_8:67357461-67357484:+_5-2	ADHFE1	234	0	345	812
ADHFE1_CCDS6190.2_ex5_8:67357506-67357529:+_5-3	ADHFE1	175	0	165	834
ADHFE1_CCDS6190.2_ex6_8:67359512-67359535:+_5-4	ADHFE1	0	0	24	0
ADHFE1_CCDS6190.2_ex7_8:67361168-67361191:-_5-5	ADHFE1	428	0	326	0
ADI1_CCDS1653.1_ex1_2:3504646-3504669:+_5-1	ADI1	460	0	716	0
ADI1_CCDS1653.1_ex1_2:3504745-3504768:-_5-2	ADI1	22	0	37	0
ADI1_CCDS1653.1_ex2_2:3517642-3517665:+_5-3	ADI1	311	0	182	0
ADI1_CCDS1653.1_ex2_2:3517674-3517697:-_5-4	ADI1	116	0	211	0
ADI1_CCDS1653.1_ex3_2:3523141-3523164:-_5-5	ADI1	509	25	509	0
ADIG_CCDS54461.1_ex0_20:37209972-37209995:+_5-1	ADIG	215	0	237	0
ADIG_CCDS54461.1_ex0_20:37209995-37210018:+_5-2	ADIG	394	1748	310	46
ADIG_CCDS54461.1_ex1_20:37214657-37214680:+_5-3	ADIG	634	12	451	0
ADIG_CCDS54461.1_ex1_20:37214686-37214709:+_5-4	ADIG	506	3744	513	0
ADIG_CCDS54461.1_ex1_20:37214712-37214735:-_5-5	ADIG	953	0	734	555
ADIPOQ_CCDS3284.1_ex0_3:186571002-186571025:-_5-1	ADIPOQ	1255	0	1579	544
ADIPOQ_CCDS3284.1_ex1_3:186571968-186571991:+_5-2	ADIPOQ	49	0	131	0
ADIPOQ_CCDS3284.1_ex1_3:186572028-186572051:-_5-3	ADIPOQ	315	4	507	0
ADIPOQ_CCDS3284.1_ex1_3:186572142-186572165:-_5-4	ADIPOQ	34	0	105	0
ADIPOQ_CCDS3284.1_ex1_3:186572178-186572201:+_5-5	ADIPOQ	1169	1241	1353	3773
ADIPOR1_CCDS1430.1_ex4_1:202915555-202915578:+_5-1	ADIPOR1	356	734	247	0
ADIPOR1_CCDS1430.1_ex4_1:202915589-202915612:-_5-2	ADIPOR1	57	0	237	0
ADIPOR1_CCDS1430.1_ex4_1:202915615-202915638:+_5-3	ADIPOR1	488	10	374	0
ADIPOR1_CCDS1430.1_ex4_1:202915658-202915681:-_5-4	ADIPOR1	263	0	262	497
ADIPOR1_CCDS1430.1_ex4_1:202915727-202915750:-_5-5	ADIPOR1	575	0	321	620
ADIPOR2_CCDS8511.1_ex1_12:1882072-1882095:-_5-1	ADIPOR2	336	0	389	0
ADIPOR2_CCDS8511.1_ex2_12:1887011-1887034:+_5-2	ADIPOR2	279	0	643	0
ADIPOR2_CCDS8511.1_ex2_12:1887047-1887070:+_5-3	ADIPOR2	211	0	222	0
ADIPOR2_CCDS8511.1_ex2_12:1887087-1887110:-_5-4	ADIPOR2	284	4176	333	0
ADIPOR2_CCDS8511.1_ex3_12:1889629-1889652:-_5-5	ADIPOR2	199	0	325	0
ADIRF_CCDS7381.1_ex1_10:88729975-88729998:+_5-1	ADIRF	586	9922	600	801
ADIRF_CCDS7381.1_ex1_10:88729998-88730021:-_5-2	ADIRF	1808	1	1932	899
ADIRF_CCDS7381.1_ex2_10:88730232-88730255:-_5-3	ADIRF	162	0	286	0
ADIRF_CCDS7381.1_ex2_10:88730247-88730270:-_5-4	ADIRF	652	0	631	0
ADIRF_CCDS7381.1_ex2_10:88730265-88730288:-_5-5	ADIRF	250	0	332	0
ADK_CCDS55716.1_ex3_10:76074446-76074469:+_5-1	ADK	133	0	371	620
ADK_CCDS55716.1_ex4_10:76153993-76154016:-_5-2	ADK	90	0	344	298
ADK_CCDS55716.1_ex4_10:76154039-76154062:+_5-3	ADK	504	0	652	0
ADK_CCDS55716.1_ex5_10:76158230-76158253:-_5-4	ADK	85	0	131	0
ADK_CCDS55716.1_ex5_10:76158278-76158301:+_5-5	ADK	10	0	70	0
ADM_CCDS7801.1_ex1_11:10327499-10327522:+_5-1	ADM	482	10	514	452
ADM_CCDS7801.1_ex1_11:10327542-10327565:-_5-2	ADM	955	1	1121	0
ADM_CCDS7801.1_ex1_11:10327555-10327578:+_5-3	ADM	927	0	1397	527
ADM_CCDS7801.1_ex1_11:10327583-10327606:-_5-4	ADM	872	1	967	414
ADM_CCDS7801.1_ex2_11:10327892-10327915:-_5-5	ADM	647	0	621	715
ADM2_CCDS33682.1_ex0_22:50920364-50920387:+_5-1	ADM2	603	0	724	341
ADM2_CCDS33682.1_ex1_22:50921047-50921070:-_5-2	ADM2	911	1	820	594
ADM2_CCDS33682.1_ex1_22:50921064-50921087:+_5-3	ADM2	2683	9699	3050	1642
ADM2_CCDS33682.1_ex1_22:50921103-50921126:-_5-4	ADM2	765	0	1051	0
ADM2_CCDS33682.1_ex1_22:50921151-50921174:+_5-5	ADM2	246	0	195	1199
ADM5_CCDS46146.1_ex1_19:50193389-50193412:+_5-1	ADM5	1641	5995	1392	0
ADM5_CCDS46146.1_ex1_19:50193407-50193430:-_5-2	ADM5	292	0	494	0
ADM5_CCDS46146.1_ex1_19:50193425-50193448:-_5-3	ADM5	236	0	223	0
ADM5_CCDS46146.1_ex1_19:50193507-50193530:-_5-4	ADM5	113	0	473	0
ADM5_CCDS46146.1_ex1_19:50193563-50193586:+_5-5	ADM5	906	0	1584	359
ADNP_CCDS13433.1_ex0_20:49509755-49509778:+_5-1	ADNP	28	0	66	0
ADNP_CCDS13433.1_ex0_20:49510108-49510131:-_5-2	ADNP	498	1	571	1967
ADNP_CCDS13433.1_ex0_20:49510441-49510464:+_5-3	ADNP	79	0	198	0
ADNP_CCDS13433.1_ex0_20:49510599-49510622:+_5-4	ADNP	510	1929	1005	0
ADNP_CCDS13433.1_ex0_20:49510830-49510853:+_5-5	ADNP	983	4091	1252	2837
ADNP2_CCDS32853.1_ex2_18:77893683-77893706:-_5-1	ADNP2	387	0	452	0
ADNP2_CCDS32853.1_ex2_18:77893973-77893996:-_5-2	ADNP2	59	0	221	0
ADNP2_CCDS32853.1_ex2_18:77894424-77894447:-_5-3	ADNP2	321	0	505	0
ADNP2_CCDS32853.1_ex2_18:77894469-77894492:+_5-4	ADNP2	871	50	850	365
ADNP2_CCDS32853.1_ex2_18:77894775-77894798:+_5-5	ADNP2	327	0	338	0
ADO_CCDS7266.2_ex0_10:64564899-64564922:-_5-1	ADO	334	2030	406	0
ADO_CCDS7266.2_ex0_10:64565001-64565024:-_5-2	ADO	443	0	494	0
ADO_CCDS7266.2_ex0_10:64565080-64565103:+_5-3	ADO	313	0	266	798
ADO_CCDS7266.2_ex0_10:64565113-64565136:+_5-4	ADO	533	16	639	0
ADO_CCDS7266.2_ex0_10:64565215-64565238:+_5-5	ADO	396	0	332	821
ADORA1_CCDS1434.1_ex0_1:203098161-203098184:+_5-1	ADORA1	285	0	342	1334
ADORA1_CCDS1434.1_ex0_1:203098289-203098312:-_5-2	ADORA1	73	400	46	528
ADORA1_CCDS1434.1_ex0_1:203098302-203098325:-_5-3	ADORA1	563	0	770	0
ADORA1_CCDS1434.1_ex1_1:203134397-203134420:+_5-4	ADORA1	410	0	215	0
ADORA1_CCDS1434.1_ex1_1:203134486-203134509:+_5-5	ADORA1	558	0	337	0
ADORA2A_CCDS13826.1_ex0_22:24829516-24829539:+_5-1	ADORA2A	802	0	1219	0
ADORA2A_CCDS13826.1_ex0_22:24829565-24829588:-_5-2	ADORA2A	741	6204	920	0
ADORA2A_CCDS13826.1_ex1_22:24836555-24836578:+_5-3	ADORA2A	516	2469	634	650
ADORA2A_CCDS13826.1_ex1_22:24836649-24836672:+_5-4	ADORA2A	132	0	432	0
ADORA2A_CCDS13826.1_ex1_22:24836668-24836691:+_5-5	ADORA2A	259	0	304	0
ADORA2B_CCDS11173.1_ex0_17:15848837-15848860:+_5-1	ADORA2B	1215	0	1233	0
ADORA2B_CCDS11173.1_ex0_17:15848854-15848877:-_5-2	ADORA2B	478	129	330	504
ADORA2B_CCDS11173.1_ex1_17:15878063-15878086:+_5-3	ADORA2B	543	0	562	2096
ADORA2B_CCDS11173.1_ex1_17:15878235-15878258:-_5-4	ADORA2B	78	0	411	0
ADORA2B_CCDS11173.1_ex1_17:15878303-15878326:+_5-5	ADORA2B	973	0	750	0
ADORA3_CCDS41369.1_ex3_1:112031373-112031396:-_12-1	ADORA3	429	0	460	304
ADORA3_CCDS41369.1_ex3_1:112031411-112031434:-_12-2	ADORA3	47	0	206	0
ADORA3_CCDS41369.1_ex3_1:112031458-112031481:-_12-3	ADORA3	138	0	185	0
ADORA3_CCDS41369.1_ex3_1:112031517-112031540:+_12-4	ADORA3	553	10	430	0
ADORA3_CCDS41369.1_ex3_1:112031542-112031565:-_12-5	ADORA3	62	0	142	0
ADORA3_CCDS41369.1_ex3_1:112031595-112031618:-_12-6	ADORA3	232	2	386	1695
ADORA3_CCDS41369.1_ex5_1:112106455-112106478:+_12-12	ADORA3	298	0	463	0
ADORA3_CCDS838.1_ex5_1:112045753-112045776:-_12-10	ADORA3	1010	11	861	0
ADORA3_CCDS838.1_ex5_1:112045807-112045830:-_12-11	ADORA3	80	0	453	1
ADORA3_CCDS839.1_ex0_1:112042939-112042962:+_12-7	ADORA3	212	0	473	0
ADORA3_CCDS839.1_ex0_1:112043089-112043112:+_12-8	ADORA3	465	0	334	613
ADORA3_CCDS839.1_ex0_1:112043167-112043190:-_12-9	ADORA3	246	0	30	0
ADPGK_CCDS42057.1_ex2_15:73048702-73048725:+_5-1	ADPGK	1204	4347	1139	116
ADPGK_CCDS42057.1_ex2_15:73048739-73048762:+_5-2	ADPGK	464	0	804	0
ADPGK_CCDS42057.1_ex3_15:73052845-73052868:-_5-3	ADPGK	513	0	368	0
ADPGK_CCDS42057.1_ex6_15:73075831-73075854:+_5-4	ADPGK	688	0	820	503
ADPGK_CCDS42057.1_ex6_15:73075854-73075877:+_5-5	ADPGK	1644	3605	1063	0
ADPRH_CCDS2990.1_ex0_3:119301105-119301128:+_5-1	ADPRH	174	0	275	0
ADPRH_CCDS2990.1_ex0_3:119301139-119301162:+_5-2	ADPRH	329	13	425	0
ADPRH_CCDS2990.1_ex0_3:119301177-119301200:+_5-3	ADPRH	425	0	230	0
ADPRH_CCDS2990.1_ex1_3:119305236-119305259:-_5-4	ADPRH	235	0	760	0
ADPRH_CCDS2990.1_ex1_3:119305286-119305309:+_5-5	ADPRH	314	0	170	1883
ADPRHL1_CCDS9535.1_ex3_13:114083355-114083378:-_5-1	ADPRHL1	572	0	470	0
ADPRHL1_CCDS9535.1_ex3_13:114083371-114083394:+_5-2	ADPRHL1	667	5557	785	0
ADPRHL1_CCDS9535.1_ex4_13:114088129-114088152:-_5-3	ADPRHL1	1011	5887	1213	0
ADPRHL1_CCDS9535.1_ex5_13:114098738-114098761:-_5-4	ADPRHL1	255	0	103	0
ADPRHL1_CCDS9535.1_ex5_13:114098761-114098784:-_5-5	ADPRHL1	643	0	773	678
ADPRHL2_CCDS402.1_ex0_1:36554638-36554661:-_5-1	ADPRHL2	376	89	216	0
ADPRHL2_CCDS402.1_ex1_1:36556919-36556942:+_5-2	ADPRHL2	638	0	632	0
ADPRHL2_CCDS402.1_ex2_1:36557332-36557355:-_5-3	ADPRHL2	149	0	88	0
ADPRHL2_CCDS402.1_ex2_1:36557391-36557414:-_5-4	ADPRHL2	190	0	290	431
ADPRHL2_CCDS402.1_ex3_1:36557505-36557528:-_5-5	ADPRHL2	102	0	125	0
ADPRM_CCDS11159.2_ex0_17:10608361-10608384:-_5-1	ADPRM	421	0	802	0
ADPRM_CCDS11159.2_ex0_17:10608397-10608420:+_5-2	ADPRM	197	0	137	0
ADPRM_CCDS11159.2_ex0_17:10608517-10608540:+_5-3	ADPRM	21	0	80	0
ADPRM_CCDS11159.2_ex0_17:10608544-10608567:+_5-4	ADPRM	431	0	432	0
ADPRM_CCDS11159.2_ex0_17:10608702-10608725:-_5-5	ADPRM	82	0	106	0
ADRA1A_CCDS34869.1_ex2_8:26721958-26721981:+_5-1	ADRA1A	490	0	606	658
ADRA1A_CCDS34869.1_ex2_8:26721991-26722014:-_5-2	ADRA1A	2307	1	2085	2653
ADRA1A_CCDS34869.1_ex2_8:26722060-26722083:-_5-3	ADRA1A	426	0	699	707
ADRA1A_CCDS34869.1_ex2_8:26722210-26722233:-_5-4	ADRA1A	116	0	212	0
ADRA1A_CCDS34869.1_ex2_8:26722320-26722343:+_5-5	ADRA1A	312	0	334	0
ADRA1B_CCDS4347.1_ex0_5:159344210-159344233:-_5-1	ADRA1B	394	0	247	590
ADRA1B_CCDS4347.1_ex0_5:159344316-159344339:-_5-2	ADRA1B	317	0	899	0
ADRA1B_CCDS4347.1_ex0_5:159344469-159344492:+_5-3	ADRA1B	683	32	1170	0
ADRA1B_CCDS4347.1_ex0_5:159344554-159344577:-_5-4	ADRA1B	373	0	329	0
ADRA1B_CCDS4347.1_ex0_5:159344676-159344699:+_5-5	ADRA1B	355	1584	401	0
ADRA1D_CCDS13079.1_ex1_20:4228757-4228780:+_5-1	ADRA1D	982	50	947	0
ADRA1D_CCDS13079.1_ex1_20:4228862-4228885:+_5-2	ADRA1D	429	0	423	547
ADRA1D_CCDS13079.1_ex1_20:4228967-4228990:-_5-3	ADRA1D	1459	0	1586	0
ADRA1D_CCDS13079.1_ex1_20:4229078-4229101:-_5-4	ADRA1D	967	0	1436	773
ADRA1D_CCDS13079.1_ex1_20:4229341-4229364:-_5-5	ADRA1D	1583	0	1665	0
ADRA2A_CCDS7569.2_ex0_10:112837968-112837991:-_5-1	ADRA2A	583	0	394	0
ADRA2A_CCDS7569.2_ex0_10:112838091-112838114:+_5-2	ADRA2A	485	0	556	0
ADRA2A_CCDS7569.2_ex0_10:112838107-112838130:+_5-3	ADRA2A	561	0	401	0
ADRA2A_CCDS7569.2_ex0_10:112838188-112838211:+_5-4	ADRA2A	642	0	908	0
ADRA2A_CCDS7569.2_ex0_10:112838354-112838377:-_5-5	ADRA2A	1239	0	1205	702
ADRA2B_CCDS56129.1_ex0_2:96781203-96781226:+_5-1	ADRA2B	656	2967	390	0
ADRA2B_CCDS56129.1_ex0_2:96781278-96781301:+_5-2	ADRA2B	309	5252	523	0
ADRA2B_CCDS56129.1_ex0_2:96781430-96781453:+_5-3	ADRA2B	894	0	515	0
ADRA2B_CCDS56129.1_ex0_2:96781467-96781490:+_5-4	ADRA2B	128	24	337	0
ADRA2B_CCDS56129.1_ex0_2:96781629-96781652:-_5-5	ADRA2B	1446	0	1346	1858
ADRA2C_CCDS47004.1_ex0_4:3768419-3768442:+_5-1	ADRA2C	146	0	115	0
ADRA2C_CCDS47004.1_ex0_4:3768776-3768799:+_5-2	ADRA2C	72	0	3	0
ADRA2C_CCDS47004.1_ex0_4:3768830-3768853:-_5-3	ADRA2C	394	0	470	529
ADRA2C_CCDS47004.1_ex0_4:3768937-3768960:+_5-4	ADRA2C	768	0	439	0
ADRA2C_CCDS47004.1_ex0_4:3769103-3769126:+_5-5	ADRA2C	1010	0	934	1514
ADRB1_CCDS7586.1_ex0_10:115804377-115804400:-_5-1	ADRB1	860	4993	764	0
ADRB1_CCDS7586.1_ex0_10:115804467-115804490:-_5-2	ADRB1	541	0	874	0
ADRB1_CCDS7586.1_ex0_10:115804535-115804558:+_5-3	ADRB1	367	0	754	0
ADRB1_CCDS7586.1_ex0_10:115804564-115804587:-_5-4	ADRB1	233	0	427	0
ADRB1_CCDS7586.1_ex0_10:115804596-115804619:-_5-5	ADRB1	681	0	730	0
ADRB2_CCDS4292.1_ex0_5:148206507-148206530:+_5-1	ADRB2	500	0	553	0
ADRB2_CCDS4292.1_ex0_5:148206563-148206586:-_5-2	ADRB2	618	0	591	682
ADRB2_CCDS4292.1_ex0_5:148206656-148206679:-_5-3	ADRB2	320	0	441	0
ADRB2_CCDS4292.1_ex0_5:148206726-148206749:+_5-4	ADRB2	0	0	0	0
ADRB2_CCDS4292.1_ex0_5:148206762-148206785:-_5-5	ADRB2	684	1	512	0
ADRB3_CCDS6099.1_ex1_8:37823440-37823463:+_5-1	ADRB3	841	1	1341	1
ADRB3_CCDS6099.1_ex1_8:37823468-37823491:+_5-2	ADRB3	555	915	639	0
ADRB3_CCDS6099.1_ex1_8:37823542-37823565:+_5-3	ADRB3	449	0	586	626
ADRB3_CCDS6099.1_ex1_8:37823593-37823616:-_5-4	ADRB3	579	0	717	496
ADRB3_CCDS6099.1_ex1_8:37823750-37823773:+_5-5	ADRB3	172	0	218	0
ADRBK1_CCDS8156.1_ex10_11:67049395-67049418:-_5-5	ADRBK1	294	451	245	0
ADRBK1_CCDS8156.1_ex3_11:67046947-67046970:+_5-1	ADRBK1	140	16	164	0
ADRBK1_CCDS8156.1_ex5_11:67047335-67047358:-_5-2	ADRBK1	544	830	555	0
ADRBK1_CCDS8156.1_ex6_11:67048198-67048221:-_5-3	ADRBK1	377	1	440	563
ADRBK1_CCDS8156.1_ex7_11:67048586-67048609:+_5-4	ADRBK1	1687	1503	2001	1375
ADRBK2_CCDS13832.1_ex1_22:26000339-26000362:-_5-1	ADRBK2	425	0	385	676
ADRBK2_CCDS13832.1_ex10_22:26083499-26083522:-_5-4	ADRBK2	563	0	512	0
ADRBK2_CCDS13832.1_ex10_22:26083522-26083545:-_5-5	ADRBK2	357	0	414	0
ADRBK2_CCDS13832.1_ex3_22:26057577-26057600:-_5-2	ADRBK2	503	0	400	379
ADRBK2_CCDS13832.1_ex7_22:26070424-26070447:+_5-3	ADRBK2	227	1	222	0
ADRM1_CCDS13496.1_ex0_20:60878740-60878763:+_5-1	ADRM1	314	0	210	0
ADRM1_CCDS13496.1_ex0_20:60878809-60878832:+_5-2	ADRM1	157	0	131	0
ADRM1_CCDS13496.1_ex1_20:60879532-60879555:+_5-3	ADRM1	204	4955	247	0
ADRM1_CCDS13496.1_ex1_20:60879568-60879591:-_5-4	ADRM1	1852	0	879	1375
ADRM1_CCDS13496.1_ex3_20:60881759-60881782:+_5-5	ADRM1	1538	0	1772	0
ADSL_CCDS14001.1_ex0_22:40742659-40742682:+_5-1	ADSL	8	0	0	0
ADSL_CCDS14001.1_ex3_22:40750255-40750278:-_5-2	ADSL	0	0	17	0
ADSL_CCDS14001.1_ex3_22:40750276-40750299:-_5-3	ADSL	2	0	0	0
ADSL_CCDS14001.1_ex3_22:40750297-40750320:-_5-4	ADSL	40	0	56	0
ADSL_CCDS14001.1_ex4_22:40754960-40754983:+_5-5	ADSL	13	0	10	0
ADSS_CCDS1624.1_ex10_1:244600167-244600190:-_5-3	ADSS	0	0	0	0
ADSS_CCDS1624.1_ex11_1:244600984-244601007:+_5-4	ADSS	0	0	12	0
ADSS_CCDS1624.1_ex12_1:244614987-244615010:-_5-5	ADSS	0	0	0	0
ADSS_CCDS1624.1_ex7_1:244587312-244587335:+_5-1	ADSS	49	0	0	0
ADSS_CCDS1624.1_ex9_1:244595883-244595906:-_5-2	ADSS	36	0	514	0
ADSSL1_CCDS9990.1_ex1_14:105201350-105201373:+_5-1	ADSSL1	445	0	339	0
ADSSL1_CCDS9990.1_ex1_14:105201438-105201461:-_5-2	ADSSL1	1144	33	1693	0
ADSSL1_CCDS9990.1_ex3_14:105205706-105205729:-_5-3	ADSSL1	77	0	137	0
ADSSL1_CCDS9990.1_ex4_14:105206081-105206104:+_5-4	ADSSL1	631	1	348	0
ADSSL1_CCDS9990.1_ex5_14:105206935-105206958:+_5-5	ADSSL1	65	0	161	0
ADTRP_CCDS4521.1_ex3_6:11766562-11766585:+_5-1	ADTRP	64	0	123	0
ADTRP_CCDS4521.1_ex4_6:11768470-11768493:+_5-2	ADTRP	366	0	246	0
ADTRP_CCDS4521.1_ex4_6:11768498-11768521:-_5-3	ADTRP	685	9547	1099	0
ADTRP_CCDS4521.1_ex4_6:11768591-11768614:-_5-4	ADTRP	379	0	364	0
ADTRP_CCDS4521.1_ex5_6:11778863-11778886:-_5-5	ADTRP	706	827	470	1076
AEBP1_CCDS5476.1_ex0_7:44144360-44144383:+_5-1	AEBP1	327	0	159	1115
AEBP1_CCDS5476.1_ex0_7:44144447-44144470:-_5-2	AEBP1	1935	1250	1549	906
AEBP1_CCDS5476.1_ex10_7:44149887-44149910:-_5-5	AEBP1	527	0	273	0
AEBP1_CCDS5476.1_ex2_7:44147037-44147060:+_5-3	AEBP1	203	1703	274	0
AEBP1_CCDS5476.1_ex3_7:44147260-44147283:+_5-4	AEBP1	487	0	365	0
AEBP2_CCDS44841.1_ex1_12:19615569-19615592:-_5-1	AEBP2	158	0	360	0
AEBP2_CCDS44841.1_ex1_12:19615584-19615607:+_5-2	AEBP2	90	0	228	0
AEBP2_CCDS44841.1_ex1_12:19615615-19615638:+_5-3	AEBP2	57	1353	94	1097
AEBP2_CCDS44841.1_ex2_12:19626223-19626246:-_5-4	AEBP2	501	0	508	611
AEBP2_CCDS44841.1_ex3_12:19646794-19646817:-_5-5	AEBP2	509	0	894	1136
AEN_CCDS10344.1_ex0_15:89169633-89169656:-_5-1	AEN	251	0	276	0
AEN_CCDS10344.1_ex0_15:89169804-89169827:-_5-2	AEN	1042	195	1654	620
AEN_CCDS10344.1_ex0_15:89169829-89169852:-_5-3	AEN	606	14	499	0
AEN_CCDS10344.1_ex0_15:89169894-89169917:-_5-4	AEN	704	4966	881	941
AEN_CCDS10344.1_ex1_15:89172542-89172565:-_5-5	AEN	294	0	471	0
AES_CCDS12101.1_ex1_19:3054123-3054146:+_5-1	AES	365	0	253	0
AES_CCDS12101.1_ex2_19:3055684-3055707:-_5-2	AES	139	0	346	0
AES_CCDS12101.1_ex2_19:3055697-3055720:-_5-3	AES	91	0	88	0
AES_CCDS12101.1_ex4_19:3057723-3057746:+_5-4	AES	906	4386	795	0
AES_CCDS12101.1_ex5_19:3061186-3061209:+_5-5	AES	717	0	1046	0
AFAP1_CCDS3397.1_ex11_4:7840309-7840332:-_5-3	AFAP1	182	0	305	0
AFAP1_CCDS3397.1_ex12_4:7845045-7845068:+_5-4	AFAP1	201	0	435	3879
AFAP1_CCDS3397.1_ex13_4:7857244-7857267:+_5-5	AFAP1	312	0	278	202
AFAP1_CCDS3397.1_ex7_4:7802348-7802371:-_5-1	AFAP1	1863	0	1250	1239
AFAP1_CCDS3397.1_ex8_4:7811327-7811350:+_5-2	AFAP1	954	0	890	0
AFAP1L1_CCDS34274.1_ex3_5:148680777-148680800:-_5-1	AFAP1L1	538	0	618	0
AFAP1L1_CCDS34274.1_ex5_5:148685878-148685901:-_5-2	AFAP1L1	214	0	242	0
AFAP1L1_CCDS34274.1_ex7_5:148689545-148689568:-_5-3	AFAP1L1	339	0	588	0
AFAP1L1_CCDS34274.1_ex7_5:148689630-148689653:-_5-4	AFAP1L1	117	0	201	0
AFAP1L1_CCDS34274.1_ex9_5:148695403-148695426:+_5-5	AFAP1L1	1080	3249	869	1219
AFAP1L2_CCDS31286.1_ex10_10:116068233-116068256:+_5-1	AFAP1L2	1057	0	1229	260
AFAP1L2_CCDS31286.1_ex11_10:116070121-116070144:+_5-2	AFAP1L2	639	1	605	0
AFAP1L2_CCDS31286.1_ex11_10:116070167-116070190:-_5-3	AFAP1L2	903	0	746	1
AFAP1L2_CCDS31286.1_ex13_10:116075431-116075454:+_5-4	AFAP1L2	756	1018	1063	0
AFAP1L2_CCDS31286.1_ex17_10:116100364-116100387:+_5-5	AFAP1L2	185	0	122	0
AFF1_CCDS3616.1_ex10_4:88035619-88035642:+_5-5	AFF1	244	0	489	1148
AFF1_CCDS3616.1_ex2_4:87968362-87968385:+_5-1	AFF1	957	0	1063	900
AFF1_CCDS3616.1_ex2_4:87968576-87968599:-_5-2	AFF1	726	0	707	681
AFF1_CCDS3616.1_ex2_4:87968641-87968664:-_5-3	AFF1	549	0	495	0
AFF1_CCDS3616.1_ex9_4:88029455-88029478:-_5-4	AFF1	401	0	319	0
AFF2_CCDS14684.1_ex10_X:148037361-148037384:-_5-3	AFF2	443	0	1079	0
AFF2_CCDS14684.1_ex10_X:148037432-148037455:+_5-4	AFF2	53	0	180	0
AFF2_CCDS14684.1_ex10_X:148037505-148037528:-_5-5	AFF2	599	0	557	0
AFF2_CCDS14684.1_ex5_X:147924507-147924530:-_5-1	AFF2	33	0	114	0
AFF2_CCDS14684.1_ex7_X:147967498-147967521:-_5-2	AFF2	346	2792	762	1
AFF3_CCDS33258.1_ex10_2:100210570-100210593:+_5-1	AFF3	350	0	401	0
AFF3_CCDS33258.1_ex10_2:100210724-100210747:-_5-2	AFF3	354	0	219	0
AFF3_CCDS33258.1_ex11_2:100217950-100217973:+_5-3	AFF3	623	0	397	1307
AFF3_CCDS33258.1_ex18_2:100623253-100623276:+_5-4	AFF3	474	0	439	609
AFF3_CCDS33258.1_ex19_2:100623709-100623732:+_5-5	AFF3	296	0	158	0
AFF4_CCDS4164.1_ex10_5:132232732-132232755:-_5-1	AFF4	493	0	438	0
AFF4_CCDS4164.1_ex12_5:132234809-132234832:-_5-2	AFF4	109	0	263	492
AFF4_CCDS4164.1_ex16_5:132262855-132262878:+_5-3	AFF4	0	0	43	0
AFF4_CCDS4164.1_ex18_5:132269970-132269993:+_5-4	AFF4	801	13	851	1
AFF4_CCDS4164.1_ex18_5:132270095-132270118:-_5-5	AFF4	297	0	333	451
AFG3L2_CCDS11859.1_ex10_18:12359998-12360021:-_5-3	AFG3L2	77	0	47	0
AFG3L2_CCDS11859.1_ex11_18:12363799-12363822:-_5-4	AFG3L2	132	0	46	0
AFG3L2_CCDS11859.1_ex12_18:12367091-12367114:-_5-5	AFG3L2	227	0	175	0
AFG3L2_CCDS11859.1_ex8_18:12356731-12356754:+_5-1	AFG3L2	7	0	36	0
AFG3L2_CCDS11859.1_ex9_18:12358897-12358920:+_5-2	AFG3L2	149	0	184	430
AFM_CCDS3557.1_ex3_4:74351751-74351774:-_5-1	AFM	193	0	249	0
AFM_CCDS3557.1_ex4_4:74352743-74352766:+_5-2	AFM	539	0	655	861
AFM_CCDS3557.1_ex4_4:74352797-74352820:+_5-3	AFM	223	0	301	0
AFM_CCDS3557.1_ex6_4:74354454-74354477:+_5-4	AFM	478	0	277	0
AFM_CCDS3557.1_ex7_4:74357790-74357813:-_5-5	AFM	26	0	132	0
AFMID_CCDS32750.2_ex1_17:76187074-76187097:+_5-1	AFMID	357	0	511	352
AFMID_CCDS32750.2_ex2_17:76198621-76198644:+_5-2	AFMID	514	0	696	0
AFMID_CCDS32750.2_ex2_17:76198664-76198687:-_5-3	AFMID	501	0	535	0
AFMID_CCDS32750.2_ex4_17:76200757-76200780:+_5-4	AFMID	1816	2	1672	2174
AFMID_CCDS32750.2_ex4_17:76200786-76200809:-_5-5	AFMID	85	0	144	0
AFP_CCDS3556.1_ex2_4:74303981-74304004:-_5-1	AFP	63	0	26	0
AFP_CCDS3556.1_ex2_4:74304001-74304024:+_5-2	AFP	44	0	49	0
AFP_CCDS3556.1_ex3_4:74306444-74306467:-_5-3	AFP	73	0	292	0
AFP_CCDS3556.1_ex4_4:74308045-74308068:-_5-4	AFP	71	0	40	0
AFP_CCDS3556.1_ex6_4:74310784-74310807:-_5-5	AFP	280	0	593	648
AFTPH_CCDS1878.1_ex0_2:64778754-64778777:+_5-1	AFTPH	557	0	449	0
AFTPH_CCDS1878.1_ex0_2:64778970-64778993:+_5-2	AFTPH	661	0	766	304
AFTPH_CCDS1878.1_ex0_2:64779139-64779162:+_5-3	AFTPH	140	0	70	0
AFTPH_CCDS1878.1_ex0_2:64779585-64779608:+_5-4	AFTPH	665	0	361	0
AFTPH_CCDS1878.1_ex0_2:64779946-64779969:-_5-5	AFTPH	6	0	90	0
AGA_CCDS3829.1_ex4_4:178358623-178358646:-_5-1	AGA	50	0	87	0
AGA_CCDS3829.1_ex6_4:178360728-178360751:-_5-2	AGA	225	0	275	0
AGA_CCDS3829.1_ex6_4:178360765-178360788:-_5-3	AGA	465	0	335	0
AGA_CCDS3829.1_ex7_4:178361558-178361581:-_5-4	AGA	281	0	456	1
AGA_CCDS3829.1_ex8_4:178363401-178363424:-_5-5	AGA	562	1	394	0
AGAP1_CCDS2514.1_ex1_2:236617820-236617843:+_5-1	AGAP1	1170	0	766	921
AGAP1_CCDS2514.1_ex4_2:236653334-236653357:+_5-2	AGAP1	1339	1501	1427	348
AGAP1_CCDS2514.1_ex4_2:236653400-236653423:-_5-3	AGAP1	34	0	98	494
AGAP1_CCDS2514.1_ex5_2:236659000-236659023:+_5-4	AGAP1	1210	0	826	930
AGAP1_CCDS2514.1_ex5_2:236659018-236659041:+_5-5	AGAP1	481	0	634	1292
AGAP2_CCDS44932.1_ex13_12:58126639-58126662:-_5-1	AGAP2	224	1	245	1
AGAP2_CCDS44932.1_ex13_12:58126694-58126717:+_5-2	AGAP2	360	0	411	0
AGAP2_CCDS44932.1_ex14_12:58127944-58127967:-_5-3	AGAP2	293	0	220	0
AGAP2_CCDS44932.1_ex15_12:58128124-58128147:-_5-4	AGAP2	85	0	354	0
AGAP2_CCDS44932.1_ex17_12:58129150-58129173:-_5-5	AGAP2	696	30	615	0
AGAP3_CCDS43681.1_ex1_7:150813913-150813936:-_9-1	AGAP3	70	5067	164	0
AGAP3_CCDS43681.1_ex2_7:150814195-150814218:-_9-2	AGAP3	412	0	936	1170
AGAP3_CCDS43681.1_ex2_7:150814218-150814241:+_9-3	AGAP3	1083	0	802	0
AGAP3_CCDS43681.1_ex5_7:150815316-150815339:-_9-4	AGAP3	694	0	690	557
AGAP3_CCDS43681.1_ex5_7:150815353-150815376:-_9-5	AGAP3	714	0	412	0
AGAP3_CCDS43681.1_ex5_7:150815380-150815403:+_9-6	AGAP3	363	0	264	0
AGAP3_CCDS43681.1_ex7_7:150817067-150817090:+_9-7	AGAP3	657	0	849	0
AGAP3_CCDS43681.1_ex7_7:150817206-150817229:-_9-8	AGAP3	760	3930	936	0
AGAP3_CCDS43681.1_ex9_7:150825666-150825689:+_9-9	AGAP3	748	28	442	0
AGAP5_CCDS44439.1_ex7_10:75457302-75457325:-_2-2	AGAP5	363	0	331	0
AGAP6_CCDS44397.1_ex7_10:51768708-51768731:-_5-3	AGAP6	48	0	50	674
AGAP6_CCDS44397.1_ex7_10:51768810-51768833:-_5-5	AGAP6	283	0	433	1820
AGAP7_CCDS41524.1_ex0_10:51465576-51465599:+_1-1	AGAP7	100	0	160	0
AGBL1_CCDS58398.1_ex2_15:86702235-86702258:+_5-1	AGBL1	313	0	337	360
AGBL1_CCDS58398.1_ex4_15:86790990-86791013:+_5-2	AGBL1	525	0	722	0
AGBL1_CCDS58398.1_ex5_15:86800136-86800159:-_5-3	AGBL1	878	3223	1063	0
AGBL1_CCDS58398.1_ex8_15:86807925-86807948:-_5-4	AGBL1	173	0	99	0
AGBL1_CCDS58398.1_ex8_15:86808032-86808055:-_5-5	AGBL1	448	0	235	222
AGBL2_CCDS7944.1_ex9_11:47711907-47711930:+_5-1	AGBL2	818	3904	1003	641
AGBL2_CCDS7944.1_ex9_11:47712015-47712038:+_5-2	AGBL2	617	0	561	1
AGBL2_CCDS7944.1_ex9_11:47712121-47712144:-_5-3	AGBL2	486	0	775	0
AGBL2_CCDS7944.1_ex9_11:47712210-47712233:+_5-4	AGBL2	140	0	201	0
AGBL2_CCDS7944.1_ex9_11:47712364-47712387:+_5-5	AGBL2	602	0	592	0
AGBL3_CCDS47718.1_ex2_7:134678268-134678291:-_5-1	AGBL3	257	0	453	0
AGBL3_CCDS47718.1_ex3_7:134701825-134701848:-_5-2	AGBL3	92	0	195	0
AGBL3_CCDS47718.1_ex5_7:134718972-134718995:+_5-3	AGBL3	116	0	243	0
AGBL3_CCDS47718.1_ex5_7:134719032-134719055:+_5-4	AGBL3	594	1	475	0
AGBL3_CCDS47718.1_ex5_7:134719649-134719672:+_5-5	AGBL3	275	0	220	0
AGBL4_CCDS44137.1_ex10_1:49711452-49711475:+_5-3	AGBL4	252	0	203	0
AGBL4_CCDS44137.1_ex11_1:50163020-50163043:-_5-4	AGBL4	426	0	611	0
AGBL4_CCDS44137.1_ex11_1:50163049-50163072:-_5-5	AGBL4	214	0	72	0
AGBL4_CCDS44137.1_ex7_1:49128851-49128874:-_5-1	AGBL4	225	0	458	1166
AGBL4_CCDS44137.1_ex8_1:49332861-49332884:-_5-2	AGBL4	652	1	474	661
AGBL5_CCDS1732.3_ex1_2:27276402-27276425:-_5-1	AGBL5	1049	0	833	0
AGBL5_CCDS1732.3_ex2_2:27276797-27276820:+_5-2	AGBL5	417	1	652	0
AGBL5_CCDS1732.3_ex3_2:27277644-27277667:-_5-3	AGBL5	331	0	411	0
AGBL5_CCDS1732.3_ex4_2:27278019-27278042:-_5-4	AGBL5	1916	0	1652	1061
AGBL5_CCDS1732.3_ex4_2:27278106-27278129:-_5-5	AGBL5	375	0	596	1407
AGER_CCDS4746.1_ex6_6:32150887-32150910:+_5-1	AGER	550	8523	771	0
AGER_CCDS4746.1_ex8_6:32151325-32151348:+_5-2	AGER	667	0	843	0
AGER_CCDS4746.1_ex8_6:32151409-32151432:+_5-3	AGER	957	9	1073	0
AGER_CCDS4746.1_ex8_6:32151454-32151477:+_5-4	AGER	400	17	546	0
AGER_CCDS4746.1_ex9_6:32151668-32151691:-_5-5	AGER	399	0	397	0
AGFG1_CCDS2467.1_ex0_2:228337249-228337272:-_5-1	AGFG1	665	0	710	986
AGFG1_CCDS2467.1_ex3_2:228388604-228388627:+_5-2	AGFG1	97	0	158	0
AGFG1_CCDS2467.1_ex4_2:228389481-228389504:+_5-3	AGFG1	286	0	304	0
AGFG1_CCDS2467.1_ex4_2:228389592-228389615:-_5-4	AGFG1	221	0	304	0
AGFG1_CCDS2467.1_ex6_2:228398386-228398409:+_5-5	AGFG1	115	0	290	0
AGFG2_CCDS5697.1_ex0_7:100137121-100137144:+_5-1	AGFG2	845	0	609	0
AGFG2_CCDS5697.1_ex1_7:100146458-100146481:-_5-2	AGFG2	345	0	614	0
AGFG2_CCDS5697.1_ex1_7:100146516-100146539:+_5-3	AGFG2	397	0	412	0
AGFG2_CCDS5697.1_ex3_7:100151059-100151082:-_5-4	AGFG2	0	0	4	0
AGFG2_CCDS5697.1_ex4_7:100151726-100151749:+_5-5	AGFG2	843	0	690	655
AGGF1_CCDS4035.1_ex1_5:76330251-76330274:+_5-1	AGGF1	99	0	97	0
AGGF1_CCDS4035.1_ex2_5:76331501-76331524:-_5-2	AGGF1	227	0	255	699
AGGF1_CCDS4035.1_ex4_5:76335364-76335387:+_5-3	AGGF1	136	0	279	0
AGGF1_CCDS4035.1_ex4_5:76335451-76335474:-_5-4	AGGF1	28	0	97	0
AGGF1_CCDS4035.1_ex5_5:76342206-76342229:+_5-5	AGGF1	546	0	321	0
AGK_CCDS5865.1_ex3_7:141301036-141301059:-_5-1	AGK	138	0	105	0
AGK_CCDS5865.1_ex5_7:141313956-141313979:+_5-2	AGK	86	0	137	1635
AGK_CCDS5865.1_ex6_7:141315303-141315326:-_5-3	AGK	236	0	544	0
AGK_CCDS5865.1_ex6_7:141315330-141315353:+_5-4	AGK	297	0	228	0
AGK_CCDS5865.1_ex8_7:141333724-141333747:+_5-5	AGK	465	0	428	602
AGL_CCDS759.1_ex10_1:100343251-100343274:+_5-1	AGL	125	0	105	0
AGL_CCDS759.1_ex10_1:100343366-100343389:-_5-2	AGL	220	0	161	0
AGL_CCDS759.1_ex12_1:100346219-100346242:+_5-3	AGL	10	0	98	0
AGL_CCDS759.1_ex12_1:100346307-100346330:-_5-4	AGL	0	0	26	0
AGL_CCDS759.1_ex14_1:100346863-100346886:+_5-5	AGL	78	3	183	0
AGMAT_CCDS160.1_ex4_1:15906590-15906613:+_5-1	AGMAT	427	3215	275	0
AGMAT_CCDS160.1_ex5_1:15909786-15909809:+_5-2	AGMAT	321	30	212	636
AGMAT_CCDS160.1_ex5_1:15909825-15909848:-_5-3	AGMAT	529	0	523	0
AGMAT_CCDS160.1_ex5_1:15909868-15909891:-_5-4	AGMAT	716	0	1095	0
AGMAT_CCDS160.1_ex6_1:15911300-15911323:+_5-5	AGMAT	795	0	1099	554
AGMO_CCDS34604.1_ex10_7:15584395-15584418:-_5-1	AGMO	877	0	1051	631
AGMO_CCDS34604.1_ex10_7:15584415-15584438:-_5-2	AGMO	311	0	420	0
AGMO_CCDS34604.1_ex11_7:15599786-15599809:-_5-3	AGMO	394	0	480	0
AGMO_CCDS34604.1_ex11_7:15599804-15599827:+_5-4	AGMO	380	0	601	1453
AGMO_CCDS34604.1_ex11_7:15599845-15599868:-_5-5	AGMO	857	3975	1261	1136
AGO1_CCDS398.1_ex1_1:36354151-36354174:+_5-1	AGO1	99	0	202	0
AGO1_CCDS398.1_ex2_1:36358261-36358284:-_5-2	AGO1	1137	4587	867	910
AGO1_CCDS398.1_ex5_1:36359727-36359750:-_5-3	AGO1	363	0	214	0
AGO1_CCDS398.1_ex8_1:36367124-36367147:+_5-4	AGO1	155	0	160	0
AGO1_CCDS398.1_ex9_1:36367647-36367670:-_5-5	AGO1	890	956	642	2391
AGO2_CCDS55279.1_ex10_8:141567216-141567239:-_5-3	AGO2	424	0	415	0
AGO2_CCDS55279.1_ex14_8:141572593-141572616:+_5-4	AGO2	280	120	251	0
AGO2_CCDS55279.1_ex14_8:141572640-141572663:+_5-5	AGO2	2935	0	1460	0
AGO2_CCDS55279.1_ex8_8:141566067-141566090:+_5-1	AGO2	203	0	226	733
AGO2_CCDS55279.1_ex9_8:141566301-141566324:+_5-2	AGO2	933	0	850	606
AGO3_CCDS399.1_ex6_1:36474335-36474358:+_5-1	AGO3	175	0	72	1342
AGO3_CCDS399.1_ex7_1:36474509-36474532:+_5-2	AGO3	43	0	62	0
AGO3_CCDS399.1_ex8_1:36475158-36475181:+_5-3	AGO3	137	1582	77	0
AGO3_CCDS399.1_ex9_1:36479323-36479346:+_5-4	AGO3	401	0	481	642
AGO3_CCDS399.1_ex9_1:36479337-36479360:-_5-5	AGO3	71	0	142	0
AGO4_CCDS397.1_ex2_1:36288502-36288525:+_5-1	AGO4	761	0	1198	403
[truncated: 88,710 more rows]
