# Supplementary material for: Genome-scale identification of cellular pathways required for cell surface recognition
Source: Genome Res. 2018 Sep;28(9):1372–82. doi: 10.1101/gr.231183.117 (PMC6120632; doi:10.1101/gr.231183.117)
Supplement: Supplemental Material [file supp_gr.231183.117_Supplemental_DataS2.zip › Supplementary Data2/Day16_HEK_293_E_aBSG_2.gene_summary.txt]

id	num	neg|score	neg|p-value	neg|fdr	neg|rank	neg|goodsgrna	neg|lfc	pos|score	pos|p-value	pos|fdr	pos|rank	pos|goodsgrna	pos|lfc
SHISA9	5	1.976e-08	8.2467e-07	0.014851	1	5	-9.6241	1.0	1.0	1.0	18009	0	-9.6241
PTCHD2	5	2.2089e-06	1.182e-05	0.087871	2	5	-9.8322	0.99069	0.99068	1.0	17580	0	-9.8322
NKX6-2	5	4.4559e-06	1.8967e-05	0.087871	3	4	-7.3113	0.089058	0.12345	0.938922	2267	1	-7.3113
NYX	5	4.7732e-06	1.9517e-05	0.087871	4	5	-9.7319	0.99989	0.99989	1.0	17988	0	-9.7319
RHOXF2B	3	6.0147e-06	2.4465e-05	0.088119	5	2	-10.269	0.83587	0.83575	1.0	14236	0	-10.269
KCNG1	5	9.2044e-06	3.4911e-05	0.104785	6	4	-10.261	0.38982	0.39046	0.938922	6983	0	-10.261
ADAMTS5	5	1.5248e-05	6.35e-05	0.121962	7	5	-9.9077	0.99998	0.99999	1.0	18008	0	-9.9077
PKDREJ	5	1.6575e-05	7.0647e-05	0.121962	8	5	-9.5909	0.99998	0.99998	1.0	18007	0	-9.5909
FOXF2	5	1.6877e-05	7.2846e-05	0.121962	9	4	-8.5083	0.87734	0.87742	1.0	14978	0	-8.5083
PLCXD1	5	1.6895e-05	7.2846e-05	0.121962	10	5	-9.1284	0.99867	0.9987	1.0	17909	0	-9.1284
MESP2	5	1.7157e-05	7.4495e-05	0.121962	11	4	-8.11	0.014222	0.029068	0.938922	530	1	-8.11
TNRC18	5	2.4621e-05	0.00010968	0.145545	12	5	-10.035	0.99998	0.99998	1.0	18006	0	-10.035
POMC	5	2.7476e-05	0.00012068	0.145545	13	5	-9.6377	0.99997	0.99997	1.0	18005	0	-9.6377
ANKRD37	5	2.756e-05	0.00012068	0.145545	14	5	-9.479	0.99758	0.99759	1.0	17850	0	-9.479
XXYLT1	5	2.7699e-05	0.00012123	0.145545	15	5	-9.5237	0.99997	0.99997	1.0	18004	0	-9.5237
DNAAF3	5	3.0382e-05	0.00013772	0.153465	16	5	-9.5539	0.99997	0.99997	1.0	18003	0	-9.5539
RFX1	5	3.1576e-05	0.00014487	0.153465	17	4	-10.027	0.25918	0.26549	0.938922	4812	1	-10.027
CTCFL	12	3.6431e-05	0.00016906	0.161282	18	12	-9.133	0.99996	0.99996	1.0	18002	0	-9.133
FGFRL1	5	3.6534e-05	0.00017016	0.161282	19	5	-10.008	0.99995	0.99996	1.0	18001	0	-10.008
EFHD1	9	4.6196e-05	0.00021524	0.175644	20	9	-9.2736	0.99995	0.99996	1.0	18000	0	-9.2736
HEPACAM	5	4.8424e-05	0.00022568	0.175644	21	5	-9.5408	0.99995	0.99996	1.0	17999	0	-9.5408
C15orf61	5	5.0746e-05	0.00023393	0.175644	22	5	-9.6163	0.99995	0.99995	1.0	17998	0	-9.6163
EGFLAM	13	5.1924e-05	0.00024053	0.175644	23	12	-8.5389	0.99567	0.99568	1.0	17765	0	-8.5389
FHOD3	5	5.198e-05	0.00024053	0.175644	24	5	-9.5614	0.99995	0.99995	1.0	17997	0	-9.5614
MEI1	5	5.3313e-05	0.00024383	0.175644	25	5	-9.9324	0.99995	0.99995	1.0	17996	0	-9.9324
ACTL9	5	6.0216e-05	0.00027077	0.187548	26	5	-9.5275	0.99994	0.99994	1.0	17995	0	-9.5275
SASH3	5	6.2248e-05	0.00028121	0.187569	27	5	-9.9339	0.99994	0.99994	1.0	17994	0	-9.9339
URAD	5	6.774e-05	0.00030705	0.19508	28	5	-9.3957	0.99993	0.99994	1.0	17993	0	-9.3957
TSSC4	5	6.985e-05	0.00031585	0.19508	29	5	-8.6795	0.99704	0.99706	1.0	17811	0	-8.6795
SCARA5	5	7.1595e-05	0.00032629	0.19508	30	4	-8.7171	0.19446	0.20918	0.938922	3778	1	-8.7171
ROM1	5	7.4463e-05	0.00033894	0.19508	31	4	-7.7234	0.95892	0.95896	1.0	16664	0	-7.7234
KLK7	5	7.5984e-05	0.00034664	0.19508	32	5	-10.046	0.99992	0.99993	1.0	17992	0	-10.046
NEURL1B	5	8.075e-05	0.00037248	0.20166	33	4	-8.0042	0.19135	0.2065	0.938922	3732	1	-8.0042
YWHAH	5	8.2679e-05	0.00038072	0.20166	34	4	-8.3272	0.94373	0.94369	1.0	16296	0	-8.3272
NOS3	5	8.7498e-05	0.00040711	0.209007	35	5	-9.3533	0.99991	0.99992	1.0	17991	0	-9.3533
ARHGAP22	5	9.1516e-05	0.0004291	0.209007	36	4	-9.915	0.02653	0.049145	0.938922	886	1	-9.915
NRGN	5	9.3452e-05	0.00043845	0.209007	37	5	-9.0387	0.99991	0.99991	1.0	17990	0	-9.0387
ITM2C	5	9.6193e-05	0.00045109	0.209007	38	5	-10.006	0.99964	0.99965	1.0	17970	0	-10.006
HES6	10	9.9099e-05	0.00046264	0.209007	39	9	-9.36	0.56711	0.56715	1.0	9950	1	-9.36
RARRES2	5	9.9379e-05	0.00046429	0.209007	40	5	-9.3424	0.9999	0.99991	1.0	17989	0	-9.3424
DNAI2	5	0.00010169	0.00047583	0.209007	41	4	-10.396	0.91948	0.91945	1.0	15759	0	-10.396
ZNF318	5	0.0001046	0.00049233	0.211103	42	3	-9.3767	0.50391	0.50416	0.938922	8441	0	-9.3767
HDAC4	5	0.00011912	0.0005616	0.235206	43	5	-5.1849	0.99988	0.99988	1.0	17987	0	-5.1849
RABIF	5	0.00012531	0.00059019	0.241562	44	4	-10.366	0.92004	0.92001	1.0	15768	0	-10.366
F12	5	0.0001362	0.00063252	0.241646	45	4	-9.8325	0.32311	0.32468	0.938922	5846	1	-9.8325
CHADL	5	0.00013754	0.00063747	0.241646	46	5	-9.8915	0.99963	0.99964	1.0	17967	0	-9.8915
ATOH1	5	0.0001378	0.00063857	0.241646	47	3	-6.1373	0.67416	0.67405	1.0	11667	0	-6.1373
TRPV1	5	0.00013913	0.00064407	0.241646	48	5	-9.8294	0.99315	0.99314	1.0	17672	0	-9.8294
HAND2	5	0.0001463	0.00067925	0.244904	49	4	-8.3408	0.42368	0.42422	0.938922	7573	0	-8.3408
DGKQ	5	0.000149	0.00069135	0.244904	50	4	-5.9334	0.44005	0.44068	0.938922	7883	0	-5.9334
CYorf17	5	0.00014942	0.00069355	0.244904	51	3	-7.4572	0.40431	0.40476	0.938922	7247	0	-7.4572
GPC5	5	0.00016227	0.00075787	0.260451	52	5	-9.2553	0.99984	0.99984	1.0	17986	0	-9.2553
ADAMTSL2	5	0.0001648	0.00077162	0.260451	53	5	-9.6863	0.99984	0.99984	1.0	17985	0	-9.6863
TRABD	5	0.00016717	0.00078096	0.260451	54	5	-9.235	0.99983	0.99983	1.0	17984	0	-9.235
LMO2	5	0.00017373	0.0008145	0.266024	55	5	-9.2437	0.99983	0.99983	1.0	17983	0	-9.2437
YDJC	5	0.00017739	0.00082934	0.266024	56	4	-9.7934	0.93881	0.93882	1.0	16176	0	-9.7934
MPST	5	0.00018094	0.00084199	0.266024	57	4	-9.2781	0.96641	0.9664	1.0	16860	0	-9.2781
STT3B	5	0.00020295	0.00093985	0.279167	58	5	-9.4829	0.99657	0.99657	1.0	17798	0	-9.4829
VSIG10L	5	0.00021027	0.00096789	0.279167	59	4	-6.637	0.16683	0.1861	0.938922	3372	1	-6.637
HRK	5	0.00021595	0.00099043	0.279167	60	4	-4.2171	0.59268	0.59282	1.0	10372	0	-4.2171
C5AR1	5	0.00021816	0.00099923	0.279167	61	4	-9.7613	0.96188	0.96188	1.0	16737	0	-9.7613
USP49	5	0.00022014	0.0010064	0.279167	62	5	-8.8479	0.99528	0.99529	1.0	17749	0	-8.8479
ABTB2	5	0.00022611	0.0010333	0.279167	63	5	-8.8542	0.99977	0.99978	1.0	17982	0	-8.8542
ATRNL1	5	0.00023359	0.0010685	0.279167	64	5	-9.1941	0.99977	0.99978	1.0	17981	0	-9.1941
SMPD1	5	0.00024347	0.0011185	0.279167	65	5	-10.072	0.996	0.99602	1.0	17779	0	-10.072
RTP2	5	0.00024802	0.0011383	0.279167	66	5	-9.1452	0.97114	0.97096	1.0	16988	0	-9.1452
ZNF467	5	0.00025212	0.0011554	0.279167	67	5	-9.182	0.99975	0.99975	1.0	17980	0	-9.182
MSANTD2	5	0.00025979	0.0011905	0.279167	68	4	-5.6938	0.73336	0.73326	1.0	12586	0	-5.6938
KCNQ1	5	0.00027049	0.0012422	0.279167	69	5	-8.7168	0.99745	0.99748	1.0	17843	0	-8.7168
KLF13	5	0.00027222	0.0012494	0.279167	70	5	-9.1725	0.99973	0.99974	1.0	17979	0	-9.1725
WSCD1	5	0.00027649	0.0012708	0.279167	71	5	-9.3095	0.97351	0.9733	1.0	17052	0	-9.3095
FAM43A	5	0.00028373	0.0013066	0.279167	72	5	-9.232	0.99972	0.99972	1.0	17978	0	-9.232
DCHS2	12	0.00028791	0.0013197	0.279167	73	9	-9.0645	0.6185	0.61838	1.0	10770	1	-9.0645
SLC22A3	5	0.00028796	0.0013203	0.279167	74	5	-9.3489	0.99971	0.99972	1.0	17977	0	-9.3489
COTL1	5	0.00028924	0.0013307	0.279167	75	5	-9.7268	0.99878	0.99881	1.0	17914	0	-9.7268
DLGAP2	5	0.00029235	0.0013434	0.279167	76	4	-9.9107	0.41895	0.41952	0.938922	7489	0	-9.9107
EN2	5	0.00029511	0.0013555	0.279167	77	5	-9.3245	0.99266	0.99266	1.0	17646	0	-9.3245
PLA2G4F	5	0.00029524	0.001356	0.279167	78	5	-6.5376	0.9997	0.99972	1.0	17976	0	-6.5376
LDOC1L	5	0.00030313	0.0013901	0.279167	79	4	-9.5179	0.50391	0.50416	0.938922	8984	0	-9.5179
PARVG	5	0.00030344	0.0013912	0.279167	80	4	-9.7134	0.9508	0.9507	1.0	16466	0	-9.7134
TBC1D10A	5	0.00030357	0.0013912	0.279167	81	5	-9.7245	0.9997	0.99971	1.0	17975	0	-9.7245
ADRA1D	5	0.00030747	0.0014088	0.279167	82	5	-9.8841	0.99741	0.99745	1.0	17836	0	-9.8841
LDLRAD4	5	0.00031572	0.0014451	0.279167	83	5	-9.4591	0.99968	0.99969	1.0	17974	0	-9.4591
MEOX1	13	0.00031592	0.0014462	0.279167	84	11	-9.0685	0.21305	0.22511	0.938922	4081	1	-9.0685
SPRY4	5	0.00032178	0.0014649	0.279167	85	3	-9.5217	0.65916	0.65906	1.0	11417	0	-9.5217
C9orf91	5	0.00032302	0.0014668	0.279167	86	3	-8.3804	0.74141	0.7414	1.0	12721	0	-8.3804
NKX6-1	5	0.00032382	0.0014731	0.279167	87	5	-10.233	0.98817	0.98816	1.0	17491	0	-10.233
SCRT2	5	0.00032724	0.001488	0.279167	88	3	-7.6519	0.32186	0.32349	0.938922	5823	1	-7.6519
CYS1	5	0.00032924	0.0014973	0.279167	89	3	-9.3316	0.050208	0.086574	0.938922	1584	2	-9.3316
C2orf82	5	0.00033175	0.0015089	0.279167	90	5	-9.0894	0.99932	0.99935	1.0	17942	0	-9.0894
NHLH1	5	0.00033483	0.0015237	0.279167	91	3	-6.9878	0.88239	0.88243	1.0	15080	0	-6.9878
CECR6	9	0.00033597	0.0015265	0.279167	92	7	-8.5072	0.35787	0.35881	0.938922	6468	1	-8.5072
ARC	5	0.00033953	0.0015419	0.279167	93	5	-9.1302	0.99966	0.99967	1.0	17973	0	-9.1302
TIRAP	5	0.00034324	0.0015584	0.279167	94	5	-9.5044	0.99966	0.99966	1.0	17972	0	-9.5044
PLCH2	5	0.00034356	0.0015606	0.279167	95	5	-8.779	0.99805	0.99806	1.0	17872	0	-8.779
DLGAP4	5	0.00034983	0.0015853	0.279167	96	3	-10.223	0.26321	0.26909	0.938922	4877	1	-10.223
VSTM2L	5	0.00034996	0.0015858	0.279167	97	5	-6.4678	0.99965	0.99966	1.0	17971	0	-6.4678
OXT	5	0.00035489	0.0016073	0.279167	98	5	-9.1821	0.99843	0.99845	1.0	17898	0	-9.1821
PCOLCE	5	0.00035983	0.0016265	0.279167	99	4	-7.9052	0.27654	0.28113	0.938922	5079	1	-7.9052
SAMD11	5	0.00036025	0.0016276	0.279167	100	5	-10.001	0.9938	0.99379	1.0	17690	0	-10.001
ROPN1B	4	0.00036326	0.0016408	0.279167	101	3	-6.8207	0.10632	0.13713	0.938922	2492	1	-6.8207
ZDHHC19	5	0.00036583	0.0016524	0.279167	102	5	-9.1917	0.99963	0.99964	1.0	17969	0	-9.1917
SNX20	5	0.00036583	0.0016524	0.279167	103	5	-9.2036	0.99963	0.99964	1.0	17968	0	-9.2036
PARVA	5	0.00037341	0.0016865	0.279167	104	3	-9.4351	0.81835	0.81846	1.0	13956	0	-9.4351
LRRC32	5	0.00037547	0.0016963	0.279167	106	4	-7.5757	0.1927	0.20765	0.938922	3752	1	-7.5757
UTS2R	5	0.00037547	0.0016963	0.279167	105	5	-9.6829	0.99946	0.99948	1.0	17952	0	-9.6829
ESRRB	5	0.00039043	0.0017618	0.279167	107	5	-9.1327	0.99896	0.99899	1.0	17924	0	-9.1327
HIST1H3C	5	0.0003913	0.0017651	0.279167	108	5	-9.4082	0.99961	0.99962	1.0	17966	0	-9.4082
MYCT1	5	0.00039567	0.0017854	0.279167	109	4	-5.42	0.73336	0.73326	1.0	12574	0	-5.42
PXDN	5	0.00039734	0.0017959	0.279167	110	5	-9.1022	0.9996	0.99962	1.0	17965	0	-9.1022
PSAP	5	0.00039745	0.0017964	0.279167	111	4	-9.0446	0.0058567	0.014882	0.938922	275	1	-9.0446
SLCO4A1	5	0.00039987	0.001808	0.279167	112	3	-10.202	0.31108	0.31331	0.938922	5655	1	-10.202
HBM	5	0.0004006	0.0018096	0.279167	113	5	-6.7771	0.9996	0.99961	1.0	17964	0	-6.7771
GPR113	5	0.00040373	0.0018255	0.279167	114	5	-9.4888	0.9996	0.99961	1.0	17963	0	-9.4888
ISLR	5	0.00040437	0.0018305	0.279167	115	4	-9.2782	0.35729	0.35823	0.938922	6462	0	-9.2782
RPRM	5	0.00040671	0.0018393	0.279167	117	4	-9.6709	0.22456	0.23502	0.938922	4250	1	-9.6709
PCP2	5	0.00040671	0.0018393	0.279167	116	5	-9.6795	0.99731	0.99735	1.0	17832	0	-9.6795
ZNF524	5	0.00041128	0.0018558	0.279167	118	4	-7.8601	0.96726	0.96724	1.0	16884	0	-7.8601
TMEM140	5	0.00041174	0.0018569	0.279167	119	4	-6.6036	0.74917	0.74914	1.0	12809	0	-6.6036
KIF26A	5	0.00041334	0.0018602	0.279167	120	4	-5.4394	0.62474	0.62458	1.0	10874	0	-5.4394
SIRPB1	10	0.00041812	0.0018789	0.279642	121	8	-8.2536	0.047351	0.082137	0.938922	1498	2	-8.2536
NXPH4	5	0.00042644	0.0019185	0.280617	122	4	-8.6938	0.1142	0.14337	0.938922	2609	1	-8.6938
EIF4E1B	5	0.00042836	0.00193	0.280617	123	5	-9.2155	0.99957	0.99958	1.0	17962	0	-9.2155
ACPT	5	0.00043694	0.0019668	0.280617	124	5	-9.9638	0.99686	0.99689	1.0	17806	0	-9.9638
NUPR1L	5	0.00043735	0.0019701	0.280617	125	4	-4.704	0.30936	0.31167	0.938922	5624	1	-4.704
INMT	5	0.0004451	0.0019993	0.280617	126	5	-9.1698	0.99955	0.99957	1.0	17961	0	-9.1698
FAM110A	5	0.00044571	0.0020026	0.280617	127	3	-7.2716	0.041972	0.07377	0.938922	1344	2	-7.2716
CNTN2	5	0.00045066	0.0020196	0.280617	128	4	-10.164	0.83166	0.83163	1.0	14171	0	-10.164
ZIC1	5	0.00045157	0.0020229	0.280617	129	5	-9.6073	0.99955	0.99956	1.0	17960	0	-9.6073
FANCF	5	0.00045239	0.0020257	0.280617	130	5	-8.0662	0.99955	0.99956	1.0	17959	0	-8.0662
PRLH	5	0.00046304	0.002068	0.282506	131	4	-9.4531	0.22366	0.23428	0.938922	4237	1	-9.4531
MYOD1	5	0.00046769	0.002085	0.282506	132	4	-7.3584	0.19987	0.21378	0.938922	3861	1	-7.3584
SIGLEC5	5	0.00047247	0.0021032	0.282506	133	3	-10.176	0.28614	0.29001	0.938922	5234	1	-10.176
DUSP15	8	0.00047299	0.0021059	0.282506	134	6	-6.8691	0.93078	0.93071	1.0	15992	0	-6.8691
B4GALNT4	5	0.00048059	0.0021334	0.282506	136	4	-9.016	0.25008	0.25729	0.938922	4676	1	-9.016
FGFBP2	5	0.00048059	0.0021334	0.282506	135	5	-9.8751	0.99938	0.9994	1.0	17945	0	-9.8751
PRRG3	5	0.00048376	0.002151	0.282756	137	5	-9.3999	0.99952	0.99953	1.0	17958	0	-9.3999
PLA2G2E	5	0.00049993	0.0022252	0.286965	138	4	-8.625	0.43773	0.43835	0.938922	7842	0	-8.625
KDM6B	5	0.00050107	0.0022302	0.286965	139	5	-9.441	0.9995	0.99951	1.0	17957	0	-9.441
OTOP3	5	0.00050268	0.0022362	0.286965	140	4	-9.6691	0.93238	0.9323	1.0	16035	0	-9.6691
GBX1	5	0.00050896	0.0022637	0.286965	141	5	-9.0662	0.98082	0.98068	1.0	17267	0	-9.0662
ZNF705B	1	0.00051263	0.002283	0.286965	142	1	-11.521	0.99949	0.9995	1.0	17956	0	-11.521
CRYBB1	5	0.00052172	0.0023198	0.286965	143	5	-9.4082	0.99948	0.99949	1.0	17955	0	-9.4082
GDF10	5	0.00052532	0.0023412	0.286965	144	5	-8.5435	0.99947	0.99949	1.0	17954	0	-8.5435
C22orf26	5	0.00052913	0.0023544	0.286965	145	4	-9.8885	0.95606	0.95605	1.0	16603	0	-9.8885
BAD	5	0.00053488	0.0023803	0.286965	146	5	-8.0637	0.97706	0.97688	1.0	17154	0	-8.0637
ASIC3	5	0.00053488	0.0023803	0.286965	147	4	-9.6288	0.94172	0.9417	1.0	16252	0	-9.6288
C12orf61	5	0.00053517	0.0023814	0.286965	148	4	-8.3957	0.36572	0.36657	0.938922	6595	0	-8.3957
C9orf47	5	0.00053623	0.002388	0.286965	149	5	-9.3618	0.99946	0.99948	1.0	17953	0	-9.3618
CD99	5	0.0005371	0.0023913	0.286965	150	5	-9.6846	0.98685	0.98677	1.0	17444	0	-9.6846
SLC27A5	5	0.00054123	0.0024061	0.286965	151	4	-8.6546	0.96212	0.96215	1.0	16738	0	-8.6546
TUSC1	5	0.00054797	0.0024309	0.288008	152	5	-9.6252	0.99227	0.99225	1.0	17630	0	-9.6252
RIN2	5	0.00057864	0.0025848	0.300036	153	5	-8.1352	0.98269	0.9826	1.0	17317	0	-8.1352
FOXA2	5	0.00057948	0.0025897	0.300036	154	5	-9.5256	0.99942	0.99944	1.0	17951	0	-9.5256
LRWD1	5	0.0005826	0.0026013	0.300036	155	5	-9.16	0.99942	0.99944	1.0	17950	0	-9.16
FBRSL1	5	0.00058633	0.0026238	0.300036	156	3	-10.146	0.50391	0.50416	0.938922	8761	0	-10.146
TST	5	0.00059113	0.0026398	0.300036	157	5	-9.0286	0.99941	0.99943	1.0	17949	0	-9.0286
KDM5D	5	0.00059153	0.0026431	0.300036	158	5	-8.795	0.99817	0.99819	1.0	17879	0	-8.795
PAX7	5	0.000595	0.0026574	0.300036	159	5	-9.6127	0.99829	0.99831	1.0	17887	0	-9.6127
GSG2	5	0.00059909	0.0026755	0.300036	160	4	-6.8158	0.50391	0.50416	0.938922	9026	0	-6.8158
CASZ1	5	0.00060209	0.0026854	0.300036	161	5	-9.3894	0.9994	0.99942	1.0	17948	0	-9.3894
WFDC1	5	0.0006066	0.0027096	0.300036	162	4	-9.6709	0.75144	0.75144	1.0	12841	0	-9.6709
SP5	5	0.00060737	0.0027156	0.300036	163	5	-9.1302	0.99939	0.99942	1.0	17947	0	-9.1302
CSF2RB	5	0.00061962	0.0027772	0.304839	164	5	-9.4144	0.99938	0.9994	1.0	17946	0	-9.4144
MXRA7	6	0.00062822	0.0028064	0.304839	165	2	-6.3701	0.45	0.45056	0.938922	8058	0	-6.3701
KCNF1	5	0.00063373	0.0028333	0.304839	166	3	-8.0633	0.40758	0.40812	0.938922	7300	0	-8.0633
DMRTA1	5	0.00063556	0.0028393	0.304839	167	4	-8.7662	0.43675	0.43737	0.938922	7826	0	-8.7662
CBY3	5	0.0006362	0.0028437	0.304839	168	4	-9.2669	0.87459	0.87463	1.0	14923	0	-9.2669
ODF3B	5	0.00064825	0.0028905	0.306785	169	5	-8.4206	0.99238	0.99236	1.0	17635	0	-8.4206
FAM213B	5	0.00064953	0.002896	0.306785	170	5	-8.349	0.99043	0.99041	1.0	17577	0	-8.349
ARSF	5	0.00067347	0.0029839	0.308894	172	5	-9.6288	0.99933	0.99935	1.0	17944	0	-9.6288
NFAM1	5	0.00067347	0.0029839	0.308894	171	5	-9.4389	0.99933	0.99935	1.0	17943	0	-9.4389
TMEM178B	5	0.00067366	0.0029845	0.308894	174	4	-5.0586	0.32858	0.32996	0.938922	5936	1	-5.0586
HAND1	5	0.00067366	0.0029845	0.308894	173	5	-9.5928	0.98943	0.98941	1.0	17530	0	-9.5928
HECTD3	5	0.00068883	0.0030455	0.310974	175	3	-8.1252	0.90873	0.90873	1.0	15544	0	-8.1252
PABPC1L	5	0.00069428	0.0030735	0.310974	176	5	-9.1175	0.99931	0.99933	1.0	17941	0	-9.1175
ZSCAN2	8	0.00069502	0.0030768	0.310974	177	6	-9.335	0.34406	0.34513	0.938922	6247	1	-9.335
EHHADH	5	0.00069669	0.0030845	0.310974	178	4	-9.6465	0.13167	0.15745	0.938922	2850	1	-9.6465
NR2F1	5	0.00069912	0.003095	0.310974	179	5	-9.2667	0.9993	0.99933	1.0	17940	0	-9.2667
LONRF3	5	0.0007029	0.0031082	0.310974	180	4	-9.1021	0.9636	0.96363	1.0	16780	0	-9.1021
ALDH3B2	5	0.00070749	0.0031324	0.311662	181	4	-8.7334	0.881	0.88104	1.0	15048	0	-8.7334
MAPK11	5	0.00072199	0.0031863	0.314634	182	5	-9.5781	0.99928	0.99931	1.0	17939	0	-9.5781
NUDT8	5	0.00073464	0.0032308	0.314634	183	5	-8.9253	0.99901	0.99903	1.0	17925	0	-8.9253
VAV1	5	0.00074087	0.0032563	0.314634	184	5	-8.9971	0.99926	0.99929	1.0	17937	0	-8.9971
RIMS3	5	0.00074087	0.0032563	0.314634	185	5	-8.9848	0.99926	0.99929	1.0	17938	0	-8.9848
PLAGL2	5	0.00074392	0.0032649	0.314634	186	3	-7.6519	0.90979	0.9098	1.0	15558	0	-7.6519
SEPT3	5	0.00074412	0.0032671	0.314634	187	4	-8.0314	0.39415	0.39475	0.938922	7070	0	-8.0314
PPAPDC3	5	0.00075763	0.0033281	0.318482	188	4	-10.103	0.23226	0.24171	0.938922	4369	1	-10.103
LRRC55	5	0.00076103	0.0033424	0.318482	189	5	-9.657	0.99924	0.99926	1.0	17936	0	-9.657
ACCSL	5	0.00076703	0.0033765	0.320036	190	2	-6.1154	0.67238	0.67221	1.0	11635	0	-6.1154
TAS1R2	5	0.00077713	0.0034249	0.322923	191	5	-8.4826	0.99922	0.99925	1.0	17935	0	-8.4826
RHPN2	5	0.00078717	0.0034804	0.326449	192	3	-8.2261	0.075161	0.11254	0.938922	2092	1	-8.2261
SYNGAP1	5	0.00079478	0.0035175	0.326856	193	4	-8.9425	0.14211	0.1658	0.938922	3011	1	-8.9425
GDF7	5	0.00079669	0.0035271	0.326856	194	5	-9.2297	0.9992	0.99923	1.0	17934	0	-9.2297
ARL6IP6	5	0.000799	0.0035398	0.326856	195	2	-7.0574	0.2148	0.2266	0.938922	4109	1	-7.0574
MNX1	6	0.00080261	0.0035579	0.326856	196	5	-6.3596	0.33376	0.33502	0.938922	6028	1	-6.3596
MAGEA2	3	0.00081239	0.0036002	0.326856	197	2	-10.504	0.59717	0.59735	1.0	10421	0	-10.504
MSX2	5	0.00082142	0.0036409	0.326856	198	5	-8.9653	0.99918	0.9992	1.0	17933	0	-8.9653
FAM84B	5	0.00082214	0.0036448	0.326856	199	5	-9.7218	0.98513	0.98504	1.0	17393	0	-9.7218
QPRT	5	0.00082311	0.0036481	0.326856	200	4	-9.4591	0.24349	0.25145	0.938922	4542	1	-9.4591
CHPF	5	0.00082311	0.0036481	0.326856	201	3	-10.092	0.019766	0.038207	0.938922	695	2	-10.092
CD320	5	0.00083578	0.0036898	0.328963	202	5	-8.7	0.99727	0.99731	1.0	17828	0	-8.7
SERTAD1	5	0.00085409	0.0037734	0.334756	203	4	-9.4102	0.61166	0.61154	1.0	10672	0	-9.4102
CD79A	5	0.00086536	0.0038273	0.337871	204	5	-9.2155	0.99913	0.99915	1.0	17932	0	-9.2155
HOXB7	5	0.0008909	0.003946	0.346655	205	4	-8.4634	0.91845	0.91847	1.0	15738	0	-8.4634
SOX10	5	0.00089975	0.0039785	0.347808	206	5	-9.5483	0.99505	0.99505	1.0	17741	0	-9.5483
ZNF837	5	0.00090917	0.004012	0.349046	207	4	-8.0475	0.7481	0.74808	1.0	12793	0	-8.0475
SLIT1	5	0.00091474	0.0040428	0.349874	208	5	-8.3403	0.97822	0.97807	1.0	17191	0	-8.3403
PMEPA1	5	0.00091893	0.0040604	0.349874	209	4	-9.5408	0.29009	0.29366	0.938922	5303	1	-9.5408
MAN2B2	5	0.00092407	0.0040846	0.350283	210	4	-9.2736	0.26381	0.26965	0.938922	4888	1	-9.2736
GSTT2	3	0.00092949	0.0041088	0.350687	211	3	-9.9092	0.99907	0.9991	1.0	17931	0	-9.9092
FAM155A	5	0.00094938	0.0041995	0.352068	212	3	-9.0519	0.10213	0.13384	0.938922	2438	1	-9.0519
IDUA	5	0.00095601	0.0042237	0.352068	213	5	-8.9339	0.99904	0.99907	1.0	17930	0	-8.9339
DERL3	5	0.00096057	0.0042457	0.352068	214	3	-10.065	0.61335	0.61325	1.0	10704	0	-10.065
FAM98C	5	0.00096885	0.0042831	0.352068	215	3	-7.5123	0.91275	0.9128	1.0	15607	0	-7.5123
KBTBD7	5	0.00096885	0.0042831	0.352068	216	4	-10.063	0.83833	0.83827	1.0	14289	0	-10.063
C9orf66	5	0.00097071	0.0042902	0.352068	218	5	-9.3661	0.99903	0.99905	1.0	17929	0	-9.3661
SOX3	5	0.00097071	0.0042902	0.352068	217	5	-9.1723	0.99903	0.99905	1.0	17928	0	-9.1723
UPRT	5	0.00097142	0.0042924	0.352068	219	4	-8.5873	0.92674	0.92663	1.0	15903	0	-8.5873
C16orf3	5	0.00097587	0.0043111	0.352068	220	4	-8.5528	0.055895	0.095412	0.938922	1757	1	-8.5528
LGALS7B	2	0.00097749	0.0043204	0.352068	221	2	-9.7733	0.99902	0.99904	1.0	17927	0	-9.7733
FOXO1	5	0.00098255	0.0043419	0.352221	222	5	-9.2667	0.99902	0.99904	1.0	17926	0	-9.2667
HSD11B1L	5	0.00098853	0.0043672	0.352684	223	4	-8.9932	0.79116	0.79131	1.0	13492	0	-8.9932
NRROS	5	0.0010008	0.0044189	0.355264	224	4	-10.058	0.9118	0.91187	1.0	15591	0	-10.058
GLTSCR1	5	0.0010096	0.0044546	0.356546	225	5	-6.3244	0.99341	0.9934	1.0	17679	0	-6.3244
SLC26A1	5	0.0010193	0.0044947	0.358166	226	3	-3.194	0.19344	0.2083	0.938922	3763	1	-3.194
OLIG3	5	0.0010354	0.0045486	0.35904	227	4	-9.3789	0.29519	0.29844	0.938922	5385	1	-9.3789
TRAPPC12	5	0.0010377	0.0045585	0.35904	228	4	-9.3277	0.35826	0.35919	0.938922	6475	0	-9.3277
C19orf73	5	0.0010546	0.0046267	0.35904	229	4	-4.8521	0.38262	0.38328	0.938922	6881	0	-4.8521
SYNGR4	5	0.0010569	0.0046404	0.35904	230	5	-9.3095	0.99894	0.99897	1.0	17923	0	-9.3095
DEFB124	3	0.0010582	0.0046459	0.35904	231	3	-9.0205	0.98811	0.9881	1.0	17490	0	-9.0205
C19orf35	5	0.0010606	0.004658	0.35904	232	4	-9.4927	0.26398	0.26981	0.938922	4889	1	-9.4927
UBE2QL1	5	0.0010647	0.0046718	0.35904	233	4	-5.6434	0.65232	0.65222	1.0	11288	0	-5.6434
FGF4	5	0.0010674	0.0046866	0.35904	234	2	-4.7738	0.0037202	0.010002	0.887201	201	2	-4.7738
MMP21	5	0.0010707	0.0046976	0.35904	235	4	-5.2039	0.43337	0.43391	0.938922	7782	0	-5.2039
CCDC138	5	0.0010744	0.0047113	0.35904	236	2	-7.7855	0.25545	0.26209	0.938922	4754	1	-7.7855
HES4	5	0.0010805	0.0047388	0.35904	237	5	-9.3206	0.99892	0.99895	1.0	17922	0	-9.3206
SCARF2	5	0.0010941	0.0047993	0.35904	238	3	-9.5228	0.3313	0.33266	0.938922	5985	1	-9.5228
LPAR2	5	0.0011075	0.0048576	0.35904	240	4	-9.5614	0.28264	0.28684	0.938922	5179	1	-9.5614
DEFB132	5	0.0011075	0.0048576	0.35904	239	4	-9.5102	0.89795	0.89802	1.0	15346	0	-9.5102
MFSD2B	5	0.0011174	0.0049098	0.35904	243	5	-9.7645	0.99699	0.99701	1.0	17809	0	-9.7645
FKRP	5	0.0011174	0.0049098	0.35904	241	4	-9.7822	0.44705	0.44766	0.938922	8007	0	-9.7822
SDC1	5	0.0011174	0.0049098	0.35904	242	4	-9.9223	0.88615	0.88616	1.0	15121	0	-9.9223
FITM1	5	0.001119	0.0049186	0.35904	244	5	-9.3682	0.99024	0.9902	1.0	17569	0	-9.3682
TMEM256	5	0.0011217	0.0049269	0.35904	245	5	-9.1725	0.99888	0.99891	1.0	17920	0	-9.1725
GPR158	5	0.0011217	0.0049269	0.35904	246	5	-8.9987	0.99888	0.99891	1.0	17921	0	-8.9987
HOXD1	5	0.001128	0.0049472	0.35904	247	5	-9.2737	0.99887	0.9989	1.0	17919	0	-9.2737
C20orf144	5	0.0011295	0.0049549	0.35904	248	5	-9.232	0.99477	0.99476	1.0	17730	0	-9.232
BTNL9	5	0.0011312	0.0049642	0.35904	249	5	-9.5063	0.99719	0.99722	1.0	17821	0	-9.5063
RYR3	5	0.0011678	0.0051127	0.367435	250	5	-9.058	0.99883	0.99886	1.0	17918	0	-9.058
DEGS2	5	0.0011705	0.0051231	0.367435	251	4	-9.8138	0.036042	0.06446	0.938922	1176	1	-9.8138
CAND2	5	0.0011845	0.0051935	0.367435	252	4	-7.1617	0.18622	0.2022	0.938922	3660	1	-7.1617
ADRA2A	5	0.0011864	0.0052039	0.367435	253	5	-9.1551	0.99881	0.99884	1.0	17917	0	-9.1551
H6PD	5	0.0011864	0.0052039	0.367435	254	5	-9.1048	0.99881	0.99884	1.0	17916	0	-9.1048
CDA	5	0.001189	0.0052188	0.367435	255	4	-10.03	0.42835	0.42892	0.938922	7645	0	-10.03
ZSCAN30	5	0.0011945	0.005243	0.367435	256	5	-9.0606	0.99881	0.99883	1.0	17915	0	-9.0606
C1QL1	5	0.0011947	0.0052435	0.367435	257	4	-8.1252	0.88239	0.88243	1.0	15066	0	-8.1252
KCTD17	5	0.0012204	0.0053529	0.372205	259	3	-10.025	0.021555	0.041106	0.938922	737	2	-10.025
GPR150	5	0.0012204	0.0053529	0.372205	258	5	-9.3576	0.99819	0.99821	1.0	17880	0	-9.3576
DAB2IP	5	0.0012254	0.005376	0.372372	260	4	-9.0093	0.087214	0.12203	0.938922	2247	1	-9.0093
GMIP	5	0.0012349	0.0054189	0.372605	261	5	-9.4888	0.99238	0.99236	1.0	17638	0	-9.4888
MMACHC	5	0.0012368	0.0054299	0.372605	262	5	-9.0069	0.99876	0.99879	1.0	17913	0	-9.0069
TCF23	5	0.0012396	0.0054414	0.372605	263	2	-0.57856	0.02901	0.05316	0.938922	957	1	-0.57856
TMPRSS5	5	0.0012543	0.0055019	0.374673	264	5	-9.4061	0.99875	0.99878	1.0	17912	0	-9.4061
WDR86	5	0.0012704	0.0055695	0.374673	265	4	-7.5801	0.94511	0.94506	1.0	16328	0	-7.5801
NLGN4Y	12	0.001271	0.0055706	0.374673	266	8	-9.3073	0.55914	0.55928	1.0	9840	1	-9.3073
CA6	5	0.0012742	0.0055822	0.374673	268	5	-9.4082	0.99873	0.99876	1.0	17910	0	-9.4082
CCDC85C	5	0.0012742	0.0055822	0.374673	267	5	-9.2483	0.99873	0.99876	1.0	17911	0	-9.2483
KCNN1	5	0.0012778	0.0055965	0.374673	269	4	-9.5577	0.85123	0.85134	1.0	14519	0	-9.5577
DTWD2	5	0.0012956	0.0056779	0.378105	270	4	-9.4048	0.025883	0.04808	0.938922	866	1	-9.4048
TP53	5	0.0012987	0.0056943	0.378105	271	4	-9.6965	0.92144	0.9214	1.0	15795	0	-9.6965
DDIT4	5	0.0013069	0.0057317	0.378105	273	4	-9.0584	0.1953	0.20989	0.938922	3793	1	-9.0584
SELO	5	0.0013069	0.0057317	0.378105	272	4	-9.6234	0.87385	0.87386	1.0	14919	0	-9.6234
TRH	5	0.0013221	0.0057972	0.378507	274	5	-9.5389	0.99867	0.9987	1.0	17908	0	-9.5389
ZFYVE21	5	0.0013228	0.0057988	0.378507	275	3	-6.6237	0.83833	0.83827	1.0	14282	0	-6.6237
GH2	5	0.0013255	0.0058093	0.378507	276	3	-7.8662	0.35146	0.35248	0.938922	6361	1	-7.8662
CDKN2D	5	0.0013286	0.0058219	0.378507	277	5	-9.2804	0.99867	0.9987	1.0	17907	0	-9.2804
PCBD1	5	0.0013497	0.0059148	0.383165	278	2	-7.5578	0.77135	0.77131	1.0	13132	0	-7.5578
GPR6	5	0.0013627	0.0059615	0.383822	279	4	-8.5946	0.92926	0.92916	1.0	15966	0	-8.5946
DBP	5	0.0013646	0.0059676	0.383822	280	5	-9.0069	0.99864	0.99867	1.0	17906	0	-9.0069
C19orf71	5	0.0013749	0.0060149	0.384093	281	4	-7.2247	0.6907	0.69069	1.0	11942	0	-7.2247
ING1	10	0.0013904	0.0060847	0.384093	282	8	-8.8407	0.12864	0.15497	0.938922	2803	1	-8.8407
OSBPL5	5	0.0013951	0.0061034	0.384093	283	4	-5.4907	0.42201	0.42257	0.938922	7538	0	-5.4907
SLC22A6	5	0.0013951	0.0061034	0.384093	284	4	-9.2576	0.27968	0.28408	0.938922	5129	1	-9.2576
P2RY8	5	0.0014048	0.0061383	0.384093	286	5	-9.239	0.9986	0.99863	1.0	17905	0	-9.239
TBC1D4	5	0.0014048	0.0061383	0.384093	287	5	-8.896	0.9986	0.99863	1.0	17904	0	-8.896
IQSEC1	5	0.0014048	0.006138	0.384093	285	4	-8.795	0.060309	0.10092	0.938922	1876	1	-8.795
KRT37	5	0.001406	0.0061424	0.384093	288	5	-10	0.96897	0.96889	1.0	16936	0	-10
CRIPAK	3	0.0014348	0.0062661	0.390472	289	3	-9.6863	0.99857	0.99859	1.0	17903	0	-9.6863
KLRG2	5	0.0014413	0.0062969	0.390971	290	4	-9.4888	0.15918	0.17973	0.938922	3268	1	-9.4888
UNCX	5	0.0014492	0.0063354	0.390971	291	4	-8.9807	0.40532	0.40581	0.938922	7264	0	-8.9807
LYNX1	12	0.0014533	0.006353	0.390971	292	10	-9.1462	0.72343	0.72332	1.0	12441	0	-9.1462
CLDN14	5	0.0014557	0.0063623	0.390971	293	4	-9.9945	0.37395	0.37467	0.938922	6728	0	-9.9945
TMEM204	5	0.00146	0.0063827	0.390971	294	5	-9.0042	0.99854	0.99856	1.0	17902	0	-9.0042
GAST	5	0.0014822	0.006469	0.391232	295	5	-8.9709	0.99852	0.99854	1.0	17901	0	-8.9709
ZNF488	5	0.0014935	0.0065124	0.391232	296	4	-8.8736	0.22716	0.23729	0.938922	4291	1	-8.8736
KIF12	5	0.001501	0.0065432	0.391232	297	5	-9.4868	0.9985	0.99851	1.0	17900	0	-9.4868
C11orf44	5	0.0015089	0.0065778	0.391232	298	4	-9.5633	0.93238	0.9323	1.0	16032	0	-9.5633
RTN4RL2	5	0.0015149	0.0066108	0.391232	299	4	-8.7466	0.93641	0.93642	1.0	16127	0	-8.7466
VAT1	5	0.0015179	0.0066268	0.391232	300	4	-8.971	0.89452	0.8946	1.0	15288	0	-8.971
COMP	5	0.001521	0.0066405	0.391232	301	5	-8.0946	0.97467	0.97444	1.0	17081	0	-8.0946
CTAGE5	5	0.0015255	0.0066603	0.391232	302	2	-5.943	0.61704	0.61695	1.0	10761	0	-5.943
B3GAT2	5	0.0015273	0.006668	0.391232	303	5	-9.9848	0.98532	0.98522	1.0	17401	0	-9.9848
KIRREL3	5	0.0015308	0.0066818	0.391232	304	4	-9.9792	0.96119	0.96123	1.0	16708	0	-9.9792
TP53AIP1	11	0.0015349	0.0066977	0.391232	305	8	-9.4571	0.53178	0.53191	0.986418	9711	1	-9.4571
STAP2	5	0.0015401	0.0067235	0.391232	306	4	-4.8132	0.43316	0.43371	0.938922	7778	0	-4.8132
SLC6A2	5	0.0015485	0.006756	0.391232	307	5	-9.16	0.99845	0.99847	1.0	17899	0	-9.16
PRDM12	5	0.001552	0.0067741	0.391232	308	3	-7.2508	0.72542	0.72534	1.0	12477	0	-7.2508
KCTD12	5	0.0015535	0.0067818	0.391232	310	3	-8.9681	0.07428	0.11185	0.938922	2077	1	-8.9681
SDHA	5	0.0015535	0.0067818	0.391232	309	3	-9.6517	0.71945	0.71938	1.0	12386	0	-9.6517
ZNF518B	5	0.00157	0.0068467	0.391232	311	4	-7.6303	0.85772	0.8578	1.0	14625	0	-7.6303
IGF1	5	0.001571	0.00685	0.391232	314	5	-8.9078	0.99843	0.99845	1.0	17896	0	-8.9078
PVRL1	5	0.001571	0.00685	0.391232	312	5	-8.8294	0.99843	0.99845	1.0	17895	0	-8.8294
ELFN1	5	0.001571	0.00685	0.391232	313	5	-9.4511	0.99843	0.99845	1.0	17897	0	-9.4511
EFEMP2	5	0.0015737	0.0068626	0.391232	315	4	-8.4124	0.96057	0.96064	1.0	16695	0	-8.4124
FBXO31	5	0.0015824	0.0069033	0.391232	316	4	-9.9792	0.76254	0.76254	1.0	13023	0	-9.9792
LRRC61	5	0.0015889	0.0069281	0.391232	317	4	-9.212	0.030355	0.055303	0.938922	1000	1	-9.212
HS3ST3B1	5	0.0015915	0.006938	0.391232	319	5	-9.0232	0.98414	0.98404	1.0	17366	0	-9.0232
CXXC5	5	0.0015915	0.006938	0.391232	318	5	-9.449	0.99841	0.99844	1.0	17894	0	-9.449
PQLC1	8	0.0015963	0.0069605	0.391232	320	8	-8.9517	0.9984	0.99843	1.0	17893	0	-8.9517
AK7	5	0.0015994	0.0069745	0.391232	321	5	-8.9511	0.9984	0.99843	1.0	17892	0	-8.9511
TRMT44	5	0.0016225	0.0070792	0.391232	322	3	-7.323	0.077437	0.11433	0.938922	2125	1	-7.323
RHBDF2	5	0.001625	0.0070891	0.391232	323	3	-6.3003	0.10738	0.13799	0.938922	2507	1	-6.3003
SIVA1	7	0.0016279	0.0071051	0.391232	324	6	-9.2108	0.98697	0.98688	1.0	17445	0	-9.2108
BRSK2	5	0.0016368	0.0071408	0.391232	325	5	-9.9736	0.9737	0.97348	1.0	17056	0	-9.9736
KRTAP10-5	2	0.0016419	0.0071661	0.391232	326	2	-9.7685	0.80367	0.80379	1.0	13684	0	-9.7685
C11orf35	5	0.0016542	0.0072183	0.391232	327	5	-9.2984	0.98877	0.98875	1.0	17509	0	-9.2984
CDC42EP1	5	0.0016593	0.0072348	0.391232	328	3	-7.7532	0.036844	0.065696	0.938922	1199	1	-7.7532
NFKBIL1	5	0.0016612	0.0072442	0.391232	330	5	-8.6037	0.98004	0.97986	1.0	17241	0	-8.6037
TGFBI	5	0.0016612	0.0072442	0.391232	329	5	-9.4369	0.97762	0.97743	1.0	17170	0	-9.4369
PROX2	5	0.0016621	0.0072464	0.391232	331	5	-8.9539	0.99834	0.99837	1.0	17891	0	-8.9539
GPR27	5	0.0016659	0.0072618	0.391232	333	5	-9.3892	0.98957	0.98955	1.0	17537	0	-9.3892
EXOC3L4	5	0.0016659	0.0072618	0.391232	332	5	-9.1302	0.99587	0.99588	1.0	17772	0	-9.1302
DGKD	5	0.0016801	0.0073233	0.391232	334	5	-9.3184	0.97849	0.97832	1.0	17198	0	-9.3184
CTAG2	6	0.001686	0.0073481	0.391232	335	6	-9.3167	0.99831	0.99834	1.0	17890	0	-9.3167
C1QTNF5	5	0.0016882	0.0073569	0.391232	336	5	-9.2414	0.99454	0.99452	1.0	17723	0	-9.2414
ADAMTS15	5	0.0016882	0.0073569	0.391232	337	5	-9.1427	0.99557	0.99558	1.0	17762	0	-9.1427
ITIH6	5	0.0016884	0.0073574	0.391232	338	5	-8.8631	0.99831	0.99833	1.0	17889	0	-8.8631
PTDSS2	5	0.0017016	0.0074113	0.391232	339	5	-9.3337	0.9983	0.99832	1.0	17888	0	-9.3337
EMC6	5	0.0017107	0.0074481	0.391232	340	3	-5.3923	0.70508	0.70512	1.0	12166	0	-5.3923
LZTS3	5	0.0017146	0.0074657	0.391232	341	5	-9.2414	0.99829	0.99831	1.0	17885	0	-9.2414
TLDC2	5	0.0017146	0.0074657	0.391232	342	5	-8.8108	0.99829	0.99831	1.0	17886	0	-8.8108
ZNF821	5	0.0017154	0.0074668	0.391232	343	4	-9.4308	0.95141	0.95133	1.0	16476	0	-9.4308
CSRNP1	5	0.0017169	0.0074751	0.391232	344	4	-9.9652	0.32589	0.32735	0.938922	5885	1	-9.9652
CCDC177	5	0.0017282	0.0075251	0.391232	345	3	-7.7135	0.33389	0.33513	0.938922	6030	1	-7.7135
GSTT2B	2	0.0017301	0.007535	0.391232	346	1	-2.7577	0.17366	0.19175	0.938922	3481	0	-2.7577
PTH2	5	0.0017312	0.0075383	0.391232	347	4	-9.4288	0.56306	0.56323	1.0	9895	0	-9.4288
CRIP1	5	0.0017579	0.0076483	0.392282	348	2	-6.1595	0.2506	0.25779	0.938922	4682	1	-6.1595
HAGHL	5	0.0017622	0.0076642	0.392282	349	5	-8.3447	0.99031	0.99027	1.0	17575	0	-8.3447
TNFAIP2	5	0.0017628	0.0076653	0.392282	351	5	-9.2759	0.99824	0.99826	1.0	17883	0	-9.2759
NGEF	5	0.0017628	0.0076653	0.392282	350	5	-9.0971	0.99824	0.99826	1.0	17884	0	-9.0971
NODAL	5	0.0017707	0.0076983	0.392282	352	4	-7.5033	0.79116	0.79131	1.0	13504	0	-7.5033
ADM	5	0.0017738	0.0077137	0.392282	353	5	-8.8481	0.99823	0.99825	1.0	17882	0	-8.8481
GPR78	5	0.0017817	0.0077428	0.392282	354	4	-9.2132	0.44261	0.44317	0.938922	7925	0	-9.2132
ARRDC1	5	0.0017858	0.0077549	0.392282	355	5	-8.8013	0.99821	0.99824	1.0	17881	0	-8.8013
ENTPD8	5	0.0017877	0.0077648	0.392282	356	3	-9.9582	0.43424	0.43477	0.938922	7798	0	-9.9582
TENM4	5	0.0017902	0.0077764	0.392282	357	4	-8.8448	0.26949	0.27479	0.938922	4969	1	-8.8448
FLT4	5	0.001797	0.007805	0.392624	358	5	-9.4651	0.99615	0.99617	1.0	17785	0	-9.4651
HSD17B1	5	0.001816	0.0078869	0.393147	359	5	-7.9709	0.9742	0.97398	1.0	17074	0	-7.9709
CHAT	5	0.0018167	0.0078896	0.393147	360	4	-8.477	0.33062	0.33199	0.938922	5974	1	-8.477
GALR3	5	0.0018281	0.0079336	0.393147	361	5	-8.8462	0.99817	0.99819	1.0	17878	0	-8.8462
KRT18	4	0.0018288	0.0079342	0.393147	362	2	-8.2748	0.81608	0.81617	1.0	13913	0	-8.2748
NRXN3	6	0.0018289	0.0079342	0.393147	363	6	-8.9223	0.99817	0.99819	1.0	17877	0	-8.9223
RTBDN	5	0.0018412	0.0079858	0.393147	364	5	-8.4026	0.97534	0.97512	1.0	17100	0	-8.4026
F8A3	5	0.0018435	0.0079941	0.393147	365	4	-8.8691	0.42619	0.42678	0.938922	7613	0	-8.8691
LPPR2	5	0.0018443	0.0079963	0.393147	366	3	-9.7196	0.25139	0.25847	0.938922	4695	1	-9.7196
EDEM2	5	0.0018511	0.0080227	0.393147	367	4	-9.4144	0.40376	0.40422	0.938922	7237	0	-9.4144
RHOH	5	0.0018547	0.0080337	0.393147	368	4	-9.9525	0.44993	0.45051	0.938922	8057	0	-9.9525
KBTBD13	5	0.0018691	0.0080941	0.394574	369	4	-8.1601	0.33042	0.33179	0.938922	5969	1	-8.1601
GJA3	5	0.0018768	0.0081189	0.394574	370	5	-9.5614	0.99812	0.99814	1.0	17876	0	-9.5614
CCDC105	5	0.0018884	0.0081634	0.394574	372	4	-9.6674	0.96188	0.96188	1.0	16732	0	-9.6674
MGAM	5	0.0018884	0.0081634	0.394574	371	4	-9.4102	0.93322	0.93316	1.0	16051	0	-9.4102
BSPRY	5	0.0019002	0.0082151	0.394574	373	3	-5.4578	0.64053	0.64038	1.0	11130	0	-5.4578
RNF224	5	0.0019011	0.0082162	0.394574	374	5	-9.473	0.9981	0.99811	1.0	17875	0	-9.473
NTNG2	5	0.0019011	0.0082162	0.394574	375	5	-9.2759	0.9981	0.99811	1.0	17874	0	-9.2759
BMP8B	5	0.0019101	0.0082525	0.395263	376	4	-9.473	0.27411	0.27894	0.938922	5038	1	-9.473
ASCC2	5	0.0019278	0.0083338	0.398101	377	5	-8.7822	0.99807	0.99808	1.0	17873	0	-8.7822
ANO1	5	0.0019461	0.0084059	0.399423	379	4	-9.6828	0.66406	0.66386	1.0	11485	0	-9.6828
DZIP1	5	0.0019461	0.0084059	0.399423	378	4	-7.9877	0.96287	0.96289	1.0	16758	0	-7.9877
PATZ1	5	0.0019553	0.008441	0.400039	380	3	-1.7373	0.3738	0.37451	0.938922	6725	0	-1.7373
CHRD	5	0.0019613	0.0084718	0.400444	381	4	-9.6442	0.94783	0.94772	1.0	16398	0	-9.6442
MARVELD3	5	0.0019734	0.0085252	0.400656	382	3	-8.9274	0.89225	0.8923	1.0	15242	0	-8.9274
SLC16A13	5	0.0019791	0.0085499	0.400656	383	4	-9.4226	0.0073919	0.017502	0.938922	321	1	-9.4226
SEZ6L	5	0.0019818	0.0085653	0.400656	384	5	-9.0447	0.9961	0.99612	1.0	17784	0	-9.0447
HAS1	5	0.0019818	0.0085653	0.400656	385	3	-4.5413	0.056923	0.097019	0.938922	1792	2	-4.5413
KCNH3	5	0.0019913	0.008606	0.401516	386	3	-4.6156	0.63872	0.63853	1.0	11119	0	-4.6156
RAB30	5	0.0020094	0.0086923	0.403764	387	5	-8.7368	0.99766	0.99768	1.0	17854	0	-8.7368
GLI4	5	0.0020174	0.0087214	0.403764	388	4	-9.5332	0.43435	0.43489	0.938922	7800	0	-9.5332
TREX2	5	0.0020174	0.0087214	0.403764	389	4	-9.3978	0.41504	0.41558	0.938922	7417	0	-9.3978
ZNF777	5	0.0020294	0.0087671	0.403842	390	5	-9.8676	0.98602	0.98593	1.0	17419	0	-9.8676
UBXN11	5	0.0020329	0.0087803	0.403842	391	4	-5.4486	0.24881	0.25615	0.938922	4654	1	-5.4486
CNGB1	5	0.0020392	0.0088056	0.403842	392	5	-9.6465	0.99315	0.99314	1.0	17673	0	-9.6465
MLXIPL	5	0.0020413	0.0088138	0.403842	393	5	-9.1125	0.99796	0.99798	1.0	17870	0	-9.1125
ADRM1	5	0.0020459	0.0088352	0.403842	394	3	-8.2645	0.051676	0.088878	0.938922	1626	1	-8.2645
ABCC12	5	0.0020653	0.0089161	0.406091	395	4	-8.931	0.73864	0.73855	1.0	12681	0	-8.931
HES5	5	0.002072	0.0089496	0.406091	396	4	-8.8013	0.70643	0.70641	1.0	12169	0	-8.8013
SDCCAG3	5	0.0020742	0.0089573	0.406091	397	5	-9.1327	0.99793	0.99794	1.0	17869	0	-9.1327
TMUB1	5	0.0021001	0.0090585	0.406091	398	5	-9.6091	0.9979	0.99791	1.0	17867	0	-9.6091
SLC2A8	5	0.0021001	0.0090585	0.406091	399	5	-9.1125	0.9979	0.99791	1.0	17868	0	-9.1125
PABPC1L2B	3	0.0021033	0.0090727	0.406091	400	3	-9.8028	0.9979	0.99791	1.0	17866	0	-9.8028
GNG8	5	0.0021123	0.0091046	0.406091	401	5	-9.477	0.99538	0.99538	1.0	17751	0	-9.477
FAM188B	5	0.0021189	0.0091244	0.406091	402	5	-8.9217	0.98108	0.98095	1.0	17279	0	-8.9217
DNAJC30	5	0.0021204	0.009131	0.406091	403	4	-8.9048	0.61335	0.61325	1.0	10677	0	-8.9048
FBXL6	5	0.002126	0.0091536	0.406091	404	5	-9.2084	0.99723	0.99727	1.0	17826	0	-9.2084
KCNK3	5	0.0021357	0.0091975	0.406091	405	4	-8.8781	0.94848	0.94835	1.0	16418	0	-8.8781
PRDM14	5	0.0021427	0.0092289	0.406091	407	3	-9.9252	0.16014	0.18053	0.938922	3286	1	-9.9252
TMEM222	5	0.0021427	0.0092289	0.406091	406	5	-7.6302	0.99626	0.99629	1.0	17790	0	-7.6302
GSC2	5	0.0021434	0.0092316	0.406091	408	4	-9.8263	0.95661	0.95658	1.0	16613	0	-9.8263
TULP2	5	0.0021593	0.0092976	0.406091	410	5	-8.7886	0.99784	0.99785	1.0	17863	0	-8.7886
GSE1	5	0.0021593	0.0092976	0.406091	411	5	-8.7564	0.99784	0.99785	1.0	17865	0	-8.7564
PRRT1	5	0.0021593	0.0092976	0.406091	409	5	-8.7564	0.99784	0.99785	1.0	17864	0	-8.7564
CADPS	5	0.0021754	0.0093663	0.406091	412	4	-8.554	0.87225	0.87227	1.0	14879	0	-8.554
LBX1	5	0.0021885	0.0094158	0.406091	413	5	-8.8232	0.99781	0.99782	1.0	17861	0	-8.8232
MTHFR	5	0.0021885	0.0094158	0.406091	414	5	-8.9224	0.99781	0.99782	1.0	17862	0	-8.9224
KLK11	5	0.0022044	0.0094818	0.406091	415	5	-7.6301	0.9978	0.9978	1.0	17860	0	-7.6301
CCDC85A	5	0.0022062	0.0094917	0.406091	416	5	-9.1543	0.99618	0.9962	1.0	17787	0	-9.1543
CAMK2N2	5	0.0022062	0.0094917	0.406091	417	4	-9.682	0.078522	0.11517	0.938922	2135	1	-9.682
CSRP3	5	0.0022172	0.0095368	0.406091	418	5	-8.7758	0.99778	0.99779	1.0	17859	0	-8.7758
C10orf71	5	0.0022285	0.0095791	0.406091	419	5	-9.3767	0.98453	0.98444	1.0	17375	0	-9.3767
RRAS	5	0.0022304	0.0095846	0.406091	420	2	-7.5801	0.68141	0.6814	1.0	11766	0	-7.5801
CTAG1B	3	0.0022308	0.0095862	0.406091	421	2	-7.2783	0.77161	0.77157	1.0	13159	0	-7.2783
TANGO2	14	0.0022329	0.0095939	0.406091	422	10	-8.4521	0.66769	0.66754	1.0	11544	1	-8.4521
CLDN5	5	0.002235	0.0096055	0.406091	423	5	-9.9165	0.99183	0.99181	1.0	17613	0	-9.9165
SBNO2	5	0.002235	0.0096055	0.406091	424	4	-9.9165	0.31805	0.31993	0.938922	5767	1	-9.9165
ATG4B	5	0.0022396	0.0096247	0.406091	425	5	-9.3936	0.99196	0.99194	1.0	17615	0	-9.3936
TLE3	5	0.0022458	0.0096511	0.406091	427	5	-9.1649	0.99775	0.99776	1.0	17857	0	-9.1649
ASB16	5	0.0022458	0.0096511	0.406091	426	5	-8.9848	0.99775	0.99776	1.0	17858	0	-8.9848
FAM160A2	5	0.0022458	0.0096511	0.406091	428	5	-9.2036	0.99775	0.99776	1.0	17856	0	-9.2036
GNAS	15	0.0022538	0.0096814	0.406414	429	13	-8.6019	0.96154	0.96155	1.0	16721	0	-8.6019
IGSF9B	5	0.0022674	0.0097303	0.406663	430	3	-5.9113	0.051169	0.088078	0.938922	1612	2	-5.9113
C1QTNF8	5	0.0022749	0.0097545	0.406663	431	5	-9.034	0.99773	0.99773	1.0	17855	0	-9.034
FTL	5	0.0022751	0.009755	0.406663	432	3	-9.9136	0.33548	0.33668	0.938922	6061	1	-9.9136
FAM69C	5	0.0022896	0.0098056	0.407827	433	4	-8.627	0.13408	0.15937	0.938922	2886	1	-8.627
ABCC4	5	0.0023029	0.0098639	0.408383	434	4	-8.1252	0.41845	0.41905	0.938922	7481	0	-8.1252
SOWAHC	5	0.0023064	0.0098804	0.408383	435	4	-5.7781	0.60558	0.60558	1.0	10584	0	-5.7781
G0S2	5	0.0023139	0.009915	0.408383	436	4	-9.3682	0.96859	0.9685	1.0	16930	0	-9.3682
HERC6	5	0.0023139	0.009915	0.408383	437	5	-9.3978	0.97567	0.97546	1.0	17114	0	-9.3978
CCDC166	5	0.0023357	0.0099991	0.408383	439	5	-9.9092	0.9834	0.9833	1.0	17340	0	-9.9092
PTX4	5	0.0023357	0.0099991	0.408383	438	4	-8.9585	0.31472	0.31674	0.938922	5712	1	-8.9585
ENPP7	5	0.0023405	0.010019	0.408383	440	2	-6.4393	0.31975	0.32154	0.938922	5792	1	-6.4393
PNPLA5	5	0.0023472	0.01005	0.408383	441	5	-8.3524	0.9742	0.97398	1.0	17069	0	-8.3524
C11orf16	5	0.0023527	0.010072	0.408383	442	3	-9.9077	0.3311	0.33245	0.938922	5981	1	-9.9077
C15orf38	5	0.0023598	0.010104	0.408383	443	5	-9.0492	0.96939	0.96926	1.0	16943	0	-9.0492
MAGEA9	3	0.0023628	0.010117	0.408383	444	2	-7.2418	0.77848	0.77859	1.0	13270	0	-7.2418
MAGED4B	2	0.0023688	0.010144	0.408383	445	2	-9.31	0.83747	0.83739	1.0	14269	0	-9.31
FOXQ1	5	0.0023729	0.010159	0.408383	447	5	-8.7629	0.99763	0.99764	1.0	17851	0	-8.7629
MLLT1	5	0.0023729	0.010159	0.408383	446	5	-8.8325	0.99763	0.99764	1.0	17852	0	-8.8325
DENND1C	5	0.0023729	0.010159	0.408383	448	5	-9.2108	0.99763	0.99764	1.0	17853	0	-9.2108
TMEM158	5	0.0023819	0.010201	0.409171	449	4	-9.8989	0.50391	0.50416	0.938922	9249	0	-9.8989
SEMA7A	5	0.0023955	0.01025	0.41022	450	5	-9.7774	0.9803	0.98014	1.0	17252	0	-9.7774
KLHL17	5	0.0024042	0.010286	0.410715	451	4	-9.3597	0.25983	0.26608	0.938922	4823	1	-9.3597
DND1	5	0.0024166	0.010338	0.411382	452	5	-8.2507	0.98718	0.98712	1.0	17458	0	-8.2507
FAM43B	5	0.0024206	0.010354	0.411382	453	5	-6.2596	0.99276	0.99276	1.0	17655	0	-6.2596
CDS1	5	0.0024244	0.010371	0.411382	454	3	-9.079	0.66881	0.66869	1.0	11592	0	-9.079
SUMO3	6	0.0024312	0.010398	0.41151	455	6	-9.4934	0.99757	0.99759	1.0	17849	0	-9.4934
CDH23	10	0.0024374	0.01042	0.41151	456	8	-8.8087	0.10048	0.13254	0.938922	2413	1	-8.8087
GPATCH3	5	0.0024541	0.010491	0.413404	457	4	-9.3978	0.75951	0.75944	1.0	12983	0	-9.3978
PADI4	5	0.0024722	0.010566	0.414558	458	5	-9.6306	0.99753	0.99755	1.0	17848	0	-9.6306
RNF31	5	0.0024722	0.010566	0.414558	459	5	-9.0685	0.99753	0.99755	1.0	17847	0	-9.0685
HIC1	5	0.0024851	0.010622	0.415852	460	4	-9.3533	0.50391	0.50416	0.938922	9175	0	-9.3533
GFM1	5	0.0025055	0.010713	0.416251	461	1	-3.4278	0.50391	0.50416	0.938922	9032	0	-3.4278
BRD3	5	0.0025102	0.010732	0.416251	462	5	-8.9454	0.99749	0.99751	1.0	17846	0	-8.9454
ZNF862	5	0.0025102	0.010732	0.416251	463	5	-8.7334	0.99749	0.99751	1.0	17845	0	-8.7334
INPP5E	5	0.0025116	0.010735	0.416251	464	3	-9.831	0.41282	0.41336	0.938922	7384	0	-9.831
TRIM44	5	0.002537	0.010838	0.416251	465	3	-7.5694	0.90979	0.9098	1.0	15550	0	-7.5694
PANX2	5	0.0025404	0.010852	0.416251	466	4	-8.6632	0.96576	0.96575	1.0	16845	0	-8.6632
MRC2	5	0.0025489	0.010886	0.416251	470	5	-9.0447	0.99745	0.99748	1.0	17844	0	-9.0447
MYO5B	5	0.0025489	0.010886	0.416251	469	5	-8.9876	0.99745	0.99748	1.0	17840	0	-8.9876
NACAD	5	0.0025489	0.010886	0.416251	467	5	-8.817	0.99745	0.99748	1.0	17841	0	-8.817
TET3	5	0.0025489	0.010886	0.416251	471	5	-8.9737	0.99745	0.99748	1.0	17842	0	-8.9737
SIK3	5	0.0025489	0.010886	0.416251	468	5	-9.3767	0.99745	0.99748	1.0	17839	0	-9.3767
TRIM74	2	0.002567	0.010958	0.417474	472	2	-4.5376	0.97929	0.97911	1.0	17222	0	-4.5376
OVOL2	5	0.0025762	0.010991	0.417474	473	4	-9.8915	0.96726	0.96724	1.0	16883	0	-9.8915
KRTAP10-3	3	0.0025766	0.010993	0.417474	474	3	-9.4809	0.99742	0.99746	1.0	17838	0	-9.4809
ZNF48	5	0.0025856	0.011034	0.417474	475	5	-8.817	0.99741	0.99745	1.0	17835	0	-8.817
ACAN	5	0.0025856	0.011034	0.417474	476	5	-8.9195	0.99741	0.99745	1.0	17837	0	-8.9195
NEU4	5	0.0025986	0.011081	0.417985	477	4	-8.3756	0.033255	0.059955	0.938922	1088	1	-8.3756
NLRP6	5	0.0026025	0.011094	0.417985	478	5	-8.5857	0.9974	0.99744	1.0	17834	0	-8.5857
TMEM115	5	0.0026155	0.011144	0.418994	479	4	-7.9195	0.41173	0.41229	0.938922	7361	0	-7.9195
PUS1	5	0.002646	0.011265	0.422659	480	4	-9.3403	0.94373	0.94369	1.0	16293	0	-9.3403
SOWAHA	5	0.0026577	0.011315	0.423633	481	5	-8.7067	0.99734	0.99738	1.0	17833	0	-8.7067
USP22	5	0.0026678	0.011354	0.423846	482	4	-8.753	0.93476	0.93472	1.0	16078	0	-8.753
ASB18	5	0.0026705	0.011368	0.423846	483	5	-8.8601	0.99115	0.99112	1.0	17592	0	-8.8601
HEXDC	5	0.0026887	0.011444	0.425591	484	4	-8.9224	0.94654	0.94645	1.0	16363	0	-8.9224
MYO5C	5	0.0026931	0.011464	0.425591	485	5	-9.0764	0.99731	0.99735	1.0	17831	0	-9.0764
LRRK1	5	0.0027006	0.011496	0.425591	486	5	-7.9426	0.97247	0.97229	1.0	17021	0	-7.9426
CDKN2AIP	5	0.0027123	0.011548	0.425591	487	5	-9.0178	0.99729	0.99733	1.0	17830	0	-9.0178
FZD9	5	0.0027141	0.011556	0.425591	488	4	-9.7101	0.33834	0.33951	0.938922	6100	1	-9.7101
PLXNC1	5	0.0027141	0.011556	0.425591	489	4	-9.7184	0.12426	0.1514	0.938922	2740	1	-9.7184
MPO	5	0.0027289	0.011618	0.426985	490	5	-9.0606	0.99727	0.99731	1.0	17829	0	-9.0606
FSCN3	5	0.0027501	0.011705	0.428872	491	5	-8.8387	0.99725	0.99729	1.0	17827	0	-8.8387
KRTAP17-1	5	0.0027544	0.011717	0.428872	492	3	-6.1887	0.50391	0.50416	0.938922	9267	0	-6.1887
SERPINA11	5	0.0027661	0.011762	0.42916	493	4	-8.8632	0.84952	0.84961	1.0	14482	0	-8.8632
KCNH2	5	0.0027678	0.011772	0.42916	494	5	-9.246	0.99723	0.99727	1.0	17825	0	-9.246
SZRD1	5	0.0027892	0.011862	0.42992	495	5	-8.9019	0.99721	0.99724	1.0	17824	0	-8.9019
STEAP1B	3	0.0027947	0.011883	0.42992	496	3	-9.4267	0.99721	0.99723	1.0	17823	0	-9.4267
UPK1B	5	0.002808	0.01194	0.42992	497	5	-9.1674	0.99719	0.99722	1.0	17822	0	-9.1674
PRR12	5	0.002808	0.01194	0.42992	498	5	-9.2827	0.99719	0.99722	1.0	17820	0	-9.2827
BAG3	5	0.0028197	0.01199	0.42992	499	4	-8.3158	0.066116	0.10543	0.938922	1959	1	-8.3158
ALDH3A1	5	0.0028231	0.012003	0.42992	500	3	-5.1638	0.30005	0.30293	0.938922	5469	1	-5.1638
APBA3	5	0.002834	0.012034	0.42992	501	4	-9.3272	0.6907	0.69069	1.0	11920	0	-9.3272
ABHD14B	5	0.0028375	0.012048	0.42992	502	3	-8.2782	0.82013	0.82019	1.0	13992	0	-8.2782
ZXDC	5	0.0028447	0.012077	0.42992	503	5	-8.6898	0.99716	0.99718	1.0	17817	0	-8.6898
SLC38A10	5	0.0028447	0.012077	0.42992	505	5	-9.0014	0.99716	0.99718	1.0	17818	0	-9.0014
ZNF646	5	0.0028447	0.012077	0.42992	504	5	-8.8076	0.99716	0.99718	1.0	17819	0	-8.8076
VAX1	5	0.002846	0.012079	0.42992	506	4	-9.8721	0.36939	0.37016	0.938922	6655	0	-9.8721
TTLL3	3	0.0028583	0.012125	0.43023	507	3	-9.3073	0.9956	0.99561	1.0	17764	0	-9.3073
DRD4	5	0.002862	0.012141	0.43023	508	4	-4.3945	0.50391	0.50416	0.938922	8444	0	-4.3945
NFXL1	5	0.0028793	0.012212	0.43023	509	5	-9.0313	0.99712	0.99715	1.0	17816	0	-9.0313
FAM163B	5	0.0028793	0.012212	0.43023	510	5	-9.3978	0.99712	0.99715	1.0	17815	0	-9.3978
ERICH1	5	0.0028807	0.012215	0.43023	511	3	-9.8028	0.42746	0.42809	0.938922	7631	0	-9.8028
PYCARD	5	0.0028883	0.012247	0.43023	512	5	-8.6199	0.99626	0.99629	1.0	17789	0	-8.6199
C11orf68	5	0.0028905	0.012255	0.43023	513	3	-7.6092	0.17952	0.19663	0.938922	3565	1	-7.6092
PRAMEF8	4	0.0029017	0.012301	0.430992	514	4	-9.3246	0.9971	0.99712	1.0	17814	0	-9.3246
ZXDA	5	0.0029297	0.012413	0.434057	515	4	-8.893	0.16263	0.18264	0.938922	3319	1	-8.893
NKX2-2	5	0.0029497	0.012501	0.434454	518	5	-8.857	0.99238	0.99236	1.0	17637	0	-8.857
MFRP	5	0.0029497	0.012501	0.434454	517	4	-9.5891	0.68465	0.68462	1.0	11825	0	-9.5891
SMTN	5	0.0029497	0.012501	0.434454	516	4	-9.4206	0.31675	0.31867	0.938922	5748	1	-9.4206
MICALCL	5	0.002959	0.012545	0.434454	520	5	-9.0474	0.99704	0.99706	1.0	17813	0	-9.0474
POU2F3	5	0.002959	0.012545	0.434454	519	5	-8.9876	0.99704	0.99706	1.0	17812	0	-8.9876
ATP2A3	5	0.0029854	0.012642	0.436983	521	4	-9.8631	0.32391	0.32545	0.938922	5856	1	-9.8631
RPS6KA2	5	0.0030074	0.012724	0.438991	522	5	-8.6761	0.99699	0.99701	1.0	17810	0	-8.6761
ZNF648	5	0.0030299	0.012811	0.441	523	5	-8.9932	0.99697	0.99699	1.0	17808	0	-8.9932
WWC1	5	0.0030344	0.012832	0.441	524	4	-8.9397	0.18356	0.19998	0.938922	3625	1	-8.9397
TAF4	5	0.0030569	0.012923	0.44331	525	5	-9.5744	0.99145	0.99141	1.0	17597	0	-9.5744
EPHA1	5	0.0030949	0.013058	0.44623	527	4	-9.3095	0.9638	0.96384	1.0	16787	0	-9.3095
DOPEY1	5	0.0030949	0.013058	0.44623	526	5	-9.3746	0.97899	0.97881	1.0	17215	0	-9.3746
CCNJL	5	0.0031029	0.013087	0.44636	528	4	-8.5548	0.053893	0.092301	0.938922	1698	1	-8.5548
AGO2	5	0.0031105	0.01312	0.446639	529	3	-8.6966	0.76513	0.76514	1.0	13055	0	-8.6966
RPUSD2	5	0.0031325	0.013204	0.448519	530	4	-9.5121	0.1459	0.16888	0.938922	3065	1	-9.5121
COL18A1	5	0.0031369	0.013225	0.448519	531	5	-8.8168	0.99686	0.99689	1.0	17807	0	-8.8168
FANK1	5	0.0031428	0.01325	0.448532	532	4	-8.5465	0.38022	0.38091	0.938922	6843	0	-8.5465
DIP2C	5	0.0031539	0.013294	0.449176	533	3	-6.9541	0.05521	0.094328	0.938922	1733	1	-6.9541
SPRN	5	0.0031882	0.01343	0.450888	534	3	-9.8524	0.31829	0.32014	0.938922	5769	1	-9.8524
GRM6	5	0.0031919	0.013445	0.450888	535	4	-8.8751	0.94172	0.9417	1.0	16250	0	-8.8751
SMAD7	5	0.0032133	0.013529	0.450888	536	4	-9.8509	0.59268	0.59282	1.0	10359	0	-9.8509
TSR3	5	0.0032133	0.013529	0.450888	537	4	-9.8509	0.19692	0.21126	0.938922	3816	1	-9.8509
CHST14	5	0.0032143	0.013534	0.450888	538	4	-8.2894	0.8781	0.87818	1.0	14993	0	-8.2894
URM1	8	0.0032146	0.013534	0.450888	539	5	-8.052	0.14443	0.1677	0.938922	3048	1	-8.052
C11orf87	5	0.0032204	0.013561	0.450888	540	3	-5.5205	0.29289	0.2963	0.938922	5346	1	-5.5205
GAB3	5	0.0032227	0.01357	0.450888	541	5	-9.4551	0.99678	0.9968	1.0	17804	0	-9.4551
MKL1	5	0.0032227	0.01357	0.450888	542	5	-8.6588	0.99678	0.9968	1.0	17805	0	-8.6588
JAM2	5	0.0032338	0.013614	0.451534	543	2	-6.7204	0.50391	0.50416	0.938922	9061	0	-6.7204
TRPV3	5	0.003258	0.01371	0.452533	544	4	-9.325	0.93238	0.9323	1.0	16024	0	-9.325
ADCK3	5	0.003258	0.01371	0.452533	545	4	-9.2984	0.95813	0.95816	1.0	16637	0	-9.2984
RAB20	5	0.0032654	0.013746	0.452533	546	3	-8.9793	0.82906	0.82904	1.0	14119	0	-8.9793
TNS1	5	0.0032713	0.01377	0.452533	547	4	-9.5502	0.41069	0.41126	0.938922	7345	0	-9.5502
SAP30	5	0.0032754	0.013788	0.452533	548	2	-7.3917	0.50391	0.50416	0.938922	8521	0	-7.3917
TMIE	5	0.0032771	0.013795	0.452533	549	4	-8.218	0.63389	0.63366	1.0	11028	0	-8.218
ZNF775	5	0.0032914	0.01385	0.452831	550	3	-9.6887	0.38123	0.38194	0.938922	6859	0	-9.6887
DRD2	5	0.003294	0.013855	0.452831	551	4	-9.2962	0.61704	0.61695	1.0	10743	0	-9.2962
GAL3ST2	5	0.0033087	0.013914	0.453127	553	5	-9.5689	0.99669	0.9967	1.0	17803	0	-9.5689
THSD7A	5	0.0033087	0.013914	0.453127	552	5	-8.9368	0.99669	0.9967	1.0	17802	0	-8.9368
DET1	5	0.0033304	0.014003	0.454724	554	4	-7.4541	0.8593	0.85936	1.0	14655	0	-7.4541
ANGPTL6	5	0.0033397	0.014039	0.454724	555	4	-9.2297	0.14469	0.16791	0.938922	3053	1	-9.2297
MFHAS1	5	0.0033397	0.014039	0.454724	556	4	-9.4349	0.15268	0.17442	0.938922	3172	1	-9.4349
TRIM56	5	0.0033509	0.014082	0.455294	557	5	-9.1259	0.99665	0.99666	1.0	17801	0	-9.1259
GP5	5	0.0033767	0.014185	0.456429	558	3	-7.0207	0.66245	0.66227	1.0	11470	0	-7.0207
ALKBH7	5	0.0033772	0.014188	0.456429	559	5	-7.9253	0.97144	0.97128	1.0	16996	0	-7.9253
SOHLH1	5	0.0033854	0.014218	0.456429	560	3	-9.0633	0.06768	0.10664	0.938922	1979	1	-9.0633
RASGEF1C	5	0.00339	0.014236	0.456429	561	5	-8.3149	0.99661	0.99662	1.0	17800	0	-8.3149
PIEZO1	5	0.0033957	0.01426	0.456429	562	4	-9.4123	0.82378	0.8238	1.0	14038	0	-9.4123
RNF144A	5	0.003434	0.014396	0.456429	564	5	-8.7822	0.99657	0.99657	1.0	17797	0	-8.7822
GRHL1	5	0.003434	0.014396	0.456429	563	5	-9.0527	0.99657	0.99657	1.0	17799	0	-9.0527
RNF166	9	0.0034361	0.014405	0.456429	565	8	-8.8108	0.37832	0.379	0.938922	6807	1	-8.8108
GUCA1B	5	0.0034389	0.014421	0.456429	569	5	-9.2872	0.99439	0.99437	1.0	17714	0	-9.2872
LRRC3	5	0.0034389	0.014421	0.456429	567	4	-9.6743	0.90149	0.90158	1.0	15404	0	-9.6743
RCN3	5	0.0034389	0.014421	0.456429	566	4	-8.6546	0.1643	0.18404	0.938922	3340	1	-8.6546
KIAA1755	5	0.0034389	0.014421	0.456429	568	5	-8.5465	0.99505	0.99505	1.0	17743	0	-8.5465
SPNS3	5	0.0034521	0.014479	0.456718	570	3	-8.8223	0.67559	0.67549	1.0	11708	0	-8.8223
EML3	5	0.003457	0.014495	0.456718	571	5	-8.7034	0.99654	0.99655	1.0	17796	0	-8.7034
CA13	5	0.0034603	0.014506	0.456718	572	5	-9.3118	0.99654	0.99654	1.0	17795	0	-9.3118
EPS8L2	5	0.0034689	0.014546	0.457182	573	4	-8.7918	0.44282	0.44339	0.938922	7928	0	-8.7918
NCF4	5	0.0034822	0.014604	0.457383	575	5	-9.4267	0.99652	0.99653	1.0	17794	0	-9.4267
GPR37	5	0.0034822	0.014604	0.457383	574	5	-9.2273	0.99652	0.99653	1.0	17793	0	-9.2273
ACOT7	5	0.0034944	0.014653	0.457496	576	4	-9.7935	0.22985	0.23962	0.938922	4336	1	-9.7935
LITAF	5	0.0034953	0.014658	0.457496	577	2	-7.8233	0.17319	0.19137	0.938922	3473	1	-7.8233
PRSS46	5	0.0035086	0.014713	0.457848	578	3	-7.8419	0.90568	0.90575	1.0	15487	0	-7.8419
KY	5	0.003511	0.01472	0.457848	579	5	-9.3272	0.99043	0.99041	1.0	17578	0	-9.3272
CNDP2	5	0.0035242	0.014772	0.45868	580	4	-7.1458	0.19521	0.20981	0.938922	3790	1	-7.1458
ABCB9	5	0.0035503	0.014892	0.461289	581	4	-8.6163	0.90243	0.90249	1.0	15424	0	-8.6163
DOK2	5	0.0035546	0.014908	0.461289	582	5	-9.232	0.99645	0.99646	1.0	17792	0	-9.232
ADCY3	5	0.0035942	0.015055	0.464868	583	4	-9.4019	0.074177	0.11177	0.938922	2076	1	-9.4019
TOB2	5	0.0036052	0.015101	0.464868	584	3	-8.2321	0.36211	0.36303	0.938922	6532	0	-8.2321
ALG12	5	0.0036106	0.015135	0.464868	585	5	-8.7499	0.9938	0.99379	1.0	17691	0	-8.7499
NBEA	10	0.0036295	0.015206	0.464868	586	9	-8.6925	0.41188	0.41243	0.938922	7364	1	-8.6925
PHRF1	5	0.0036314	0.015214	0.464868	587	4	-8.4451	0.27428	0.27908	0.938922	5040	1	-8.4451
BLOC1S1	5	0.0036347	0.01523	0.464868	589	5	-9.2759	0.97351	0.9733	1.0	17053	0	-9.2759
MOB3C	5	0.0036347	0.01523	0.464868	588	5	-9.3533	0.98906	0.98905	1.0	17515	0	-9.3533
GLCCI1	5	0.0036348	0.01523	0.464868	590	3	-9.427	0.80465	0.80476	1.0	13711	0	-9.427
KRTAP12-2	4	0.0036444	0.015263	0.465087	591	3	-7.5253	0.23297	0.24233	0.938922	4379	1	-7.5253
STX1A	5	0.0036591	0.015325	0.465572	592	4	-5.1155	0.67849	0.67841	1.0	11753	0	-5.1155
ADCYAP1	5	0.0036602	0.01533	0.465572	593	4	-8.9425	0.50391	0.50416	0.938922	9481	0	-8.9425
LGALS7	4	0.0037299	0.015621	0.473589	594	2	-9.1057	0.72172	0.72163	1.0	12391	0	-9.1057
LPIN3	5	0.0037399	0.015662	0.474058	595	5	-8.6932	0.99626	0.99629	1.0	17791	0	-8.6932
ARHGAP39	5	0.0037501	0.015703	0.474492	596	4	-9.8201	0.12832	0.15471	0.938922	2797	1	-9.8201
TMEM125	5	0.0037701	0.015786	0.476174	597	4	-8.3184	0.32926	0.33065	0.938922	5947	1	-8.3184
LEPREL1	5	0.0037828	0.015839	0.476174	598	3	-9.8185	0.94172	0.9417	1.0	16246	0	-9.8185
SPSB4	5	0.0037828	0.015839	0.476174	599	4	-9.8185	0.45102	0.4516	0.938922	8083	0	-9.8185
AGXT	5	0.0037947	0.015876	0.476174	600	5	-9.0675	0.99621	0.99623	1.0	17788	0	-9.0675
MTCP1	5	0.0038023	0.015903	0.476174	601	3	-8.3747	0.12763	0.15413	0.938922	2788	1	-8.3747
FBXL14	5	0.0038164	0.015949	0.476174	602	5	-9.7482	0.99271	0.99271	1.0	17649	0	-9.7482
RASAL3	5	0.0038165	0.015949	0.476174	603	4	-9.817	0.24057	0.24892	0.938922	4493	1	-9.817
MYBPH	5	0.0038219	0.01597	0.476174	604	5	-9.5024	0.99618	0.99619	1.0	17786	0	-9.5024
MFSD9	5	0.00388	0.016206	0.482391	605	2	-7.4492	0.40808	0.40865	0.938922	7305	0	-7.4492
MAPK7	5	0.0039034	0.016291	0.482749	606	5	-8.7301	0.9961	0.99612	1.0	17783	0	-8.7301
FER1L6	5	0.0039125	0.016329	0.482749	607	4	-9.1226	0.13364	0.15904	0.938922	2880	1	-9.1226
LRRC26	5	0.0039125	0.016329	0.482749	608	4	-9.0527	0.18763	0.20334	0.938922	3678	1	-9.0527
MYO5A	5	0.0039125	0.016329	0.482749	609	3	-5.661	0.29273	0.29614	0.938922	5342	1	-5.661
FAM212A	5	0.0039202	0.016366	0.482749	610	4	-8.7982	0.25723	0.26369	0.938922	4783	1	-8.7982
LXN	5	0.0039333	0.016412	0.482749	612	3	-8.2451	0.74917	0.74914	1.0	12806	0	-8.2451
SLC6A1	5	0.0039333	0.016412	0.482749	611	3	-9.3954	0.27921	0.28364	0.938922	5119	1	-9.3954
FAM84A	5	0.0039646	0.016527	0.482749	614	3	-9.6929	0.23853	0.24717	0.938922	4460	1	-9.6929
MAVS	5	0.0039646	0.016527	0.482749	613	5	-9.8091	0.99115	0.99112	1.0	17591	0	-9.8091
ZNRF1	5	0.0039646	0.016527	0.482749	615	5	-9.3789	0.98067	0.98052	1.0	17263	0	-9.3789
ATOH8	5	0.0039681	0.016539	0.482749	616	5	-8.8721	0.99603	0.99605	1.0	17781	0	-8.8721
ZFHX4	5	0.0039681	0.016539	0.482749	617	5	-8.8108	0.99603	0.99605	1.0	17782	0	-8.8108
PTGS2	5	0.003995	0.016641	0.484565	618	5	-8.7694	0.99601	0.99602	1.0	17780	0	-8.7694
PDE6B	5	0.0039979	0.016655	0.484565	619	4	-9.3852	0.018628	0.036361	0.938922	664	1	-9.3852
WRNIP1	5	0.0040202	0.016743	0.48495	620	4	-6.4398	0.21774	0.22917	0.938922	4159	1	-6.4398
USH1C	5	0.0040229	0.016753	0.48495	621	5	-8.7726	0.99598	0.99599	1.0	17778	0	-8.7726
NRAP	5	0.0040229	0.016753	0.48495	622	5	-8.6019	0.99598	0.99599	1.0	17777	0	-8.6019
CAV3	5	0.0040299	0.016777	0.48495	623	4	-9.806	0.58787	0.58805	1.0	10292	0	-9.806
NOS1	5	0.0040449	0.016827	0.48495	624	2	-4.0785	0.26143	0.2675	0.938922	4848	1	-4.0785
TGM4	5	0.0040455	0.01683	0.48495	625	5	-9.3576	0.97551	0.9753	1.0	17107	0	-9.3576
H2AFB1	1	0.0040735	0.016946	0.485818	626	1	-10.987	0.99593	0.99594	1.0	17776	0	-10.987
SLC9A3R1	5	0.004075	0.01695	0.485818	628	5	-8.7235	0.99592	0.99594	1.0	17775	0	-8.7235
SHROOM4	5	0.004075	0.01695	0.485818	627	5	-9.0042	0.99592	0.99594	1.0	17774	0	-9.0042
NKX2-4	5	0.0040801	0.016968	0.485818	629	3	-9.8028	0.34873	0.34971	0.938922	6325	1	-9.8028
IL3RA	5	0.0040902	0.016997	0.485879	630	5	-9.471	0.98474	0.98465	1.0	17376	0	-9.471
WISP1	17	0.0040964	0.017027	0.485957	631	12	-8.4849	0.14195	0.16568	0.938922	3009	3	-8.4849
PRDM6	5	0.0041065	0.017065	0.486261	632	5	-9.3533	0.99589	0.9959	1.0	17773	0	-9.3533
CCM2L	5	0.0041171	0.017122	0.487038	633	5	-9.8013	0.99161	0.99158	1.0	17602	0	-9.8013
METTL10	5	0.0041547	0.017274	0.487038	634	3	-8.1601	0.62076	0.62061	1.0	10793	0	-8.1601
TRO	14	0.0041563	0.017281	0.487038	635	12	-8.5964	0.99425	0.99423	1.0	17710	0	-8.5964
KNDC1	5	0.004164	0.017308	0.487038	637	4	-9.246	0.40398	0.40443	0.938922	7241	0	-9.246
ARIH2OS	5	0.004164	0.017308	0.487038	638	4	-9.246	0.37969	0.38039	0.938922	6833	0	-9.246
TSKU	5	0.004164	0.017308	0.487038	636	4	-5.6404	0.94721	0.94713	1.0	16384	0	-5.6404
CACNA1I	5	0.004173	0.01734	0.487038	639	4	-9.7981	0.82469	0.82472	1.0	14059	0	-9.7981
SPINT2	5	0.0041866	0.017395	0.487038	640	5	-9.0394	0.99581	0.99582	1.0	17770	0	-9.0394
SYDE1	5	0.0041866	0.017395	0.487038	641	5	-9.0421	0.99581	0.99582	1.0	17771	0	-9.0421
EPHB2	5	0.0041866	0.017395	0.487038	642	5	-8.8263	0.99581	0.99582	1.0	17769	0	-8.8263
ADAMTS19	5	0.0041875	0.017399	0.487038	643	4	-8.4491	0.31255	0.31471	0.938922	5678	1	-8.4491
ELFN2	5	0.0041956	0.017434	0.487038	644	4	-9.3424	0.25252	0.2595	0.938922	4713	1	-9.3424
C1orf229	5	0.0042003	0.017454	0.487038	645	4	-9.2556	0.92674	0.92663	1.0	15911	0	-9.2556
KCNJ11	5	0.0042126	0.017498	0.487038	647	4	-9.2437	0.95411	0.95409	1.0	16556	0	-9.2437
PLXNB3	5	0.0042126	0.017498	0.487038	646	5	-8.516	0.99447	0.99445	1.0	17718	0	-8.516
C10orf120	5	0.0042442	0.017626	0.488825	648	5	-8.9904	0.99576	0.99576	1.0	17768	0	-8.9904
HOXA13	5	0.0042521	0.017663	0.488825	649	3	-7.7919	0.39304	0.39366	0.938922	7048	0	-7.7919
SMIM22	5	0.0042586	0.01769	0.488825	650	3	-8.7802	0.013405	0.027714	0.938922	503	1	-8.7802
OSMR	5	0.0042646	0.017718	0.488825	651	4	-8.5587	0.73609	0.73597	1.0	12623	0	-8.5587
EDN3	5	0.0042658	0.017722	0.488825	652	5	-8.6306	0.99573	0.99574	1.0	17767	0	-8.6306
CELSR1	5	0.0042667	0.017725	0.488825	653	5	-9.2414	0.99404	0.99403	1.0	17703	0	-9.2414
TMEM14C	4	0.0042986	0.01784	0.490976	654	4	-9.4291	0.99549	0.99549	1.0	17759	0	-9.4291
PEX16	5	0.0043038	0.017857	0.490976	655	5	-8.9136	0.9957	0.9957	1.0	17766	0	-8.9136
FAM162B	5	0.0043149	0.017902	0.491244	656	4	-9.0868	0.26502	0.27074	0.938922	4904	1	-9.0868
CHID1	5	0.0043198	0.017921	0.491244	657	5	-9.239	0.98513	0.98504	1.0	17390	0	-9.239
ZC3HAV1L	5	0.0043506	0.018037	0.492196	659	4	-8.5351	0.96472	0.96476	1.0	16811	0	-8.5351
EPHB6	5	0.0043506	0.018037	0.492196	658	5	-8.3272	0.98978	0.98977	1.0	17546	0	-8.3272
HOXC12	5	0.0043655	0.018099	0.492196	660	5	-3.8487	0.99458	0.99456	1.0	17725	0	-3.8487
RNH1	5	0.0043888	0.018183	0.492196	661	4	-9.2872	0.43912	0.43973	0.938922	7870	0	-9.2872
UBE2E1	7	0.0043913	0.018191	0.492196	662	6	-8.7101	0.82906	0.82904	1.0	14139	0	-8.7101
FAM156B	3	0.0043982	0.018219	0.492196	663	2	-10.154	0.23134	0.24094	0.938922	4357	0	-10.154
AP5Z1	5	0.0044014	0.018235	0.492196	664	4	-7.9877	0.38378	0.38441	0.938922	6900	0	-7.9877
SHISA3	5	0.0044019	0.018236	0.492196	666	1	1.2082	0.32681	0.32826	0.938922	5900	1	1.2082
SCAPER	5	0.0044019	0.018236	0.492196	665	2	-7.8295	0.881	0.88104	1.0	15041	0	-7.8295
DCT	5	0.0044091	0.018257	0.492196	668	5	-9.4986	0.97849	0.97832	1.0	17199	0	-9.4986
CCDC88C	5	0.0044091	0.018257	0.492196	667	4	-8.5583	0.39154	0.39219	0.938922	7017	0	-8.5583
HS3ST2	5	0.0044269	0.018318	0.493118	669	5	-8.4371	0.99557	0.99558	1.0	17763	0	-8.4371
EID2B	5	0.0044414	0.018369	0.493563	670	4	-8.0686	0.73864	0.73855	1.0	12677	0	-8.0686
SULT4A1	5	0.0044726	0.018492	0.493563	671	5	-9.5024	0.98701	0.98692	1.0	17447	0	-9.5024
KLHL21	5	0.0044792	0.018522	0.493563	672	4	-8.7105	0.39104	0.39168	0.938922	7005	0	-8.7105
HRASLS	5	0.0044843	0.018548	0.493563	673	5	-9.2013	0.97706	0.97688	1.0	17161	0	-9.2013
IL24	5	0.0044845	0.018548	0.493563	675	5	-9.1445	0.99552	0.99551	1.0	17761	0	-9.1445
PTPRG	5	0.0044845	0.018548	0.493563	674	5	-9.6109	0.99552	0.99551	1.0	17760	0	-9.6109
PAX3	5	0.0044873	0.01856	0.493563	676	3	-9.7838	0.37285	0.37357	0.938922	6711	0	-9.7838
NOTUM	5	0.0045163	0.018685	0.493563	677	5	-5.0923	0.99548	0.99548	1.0	17758	0	-5.0923
ANKS3	5	0.0045222	0.018714	0.493563	678	4	-9.7822	0.96641	0.9664	1.0	16856	0	-9.7822
CASC10	5	0.0045308	0.018744	0.493563	679	4	-8.7067	0.43734	0.43797	0.938922	7836	0	-8.7067
STON1-GTF2A1L	4	0.0045413	0.018785	0.493563	680	2	-3.6071	0.0037459	0.01007	0.887201	203	2	-3.6071
BCR	5	0.0045509	0.018823	0.493563	681	5	-9.0069	0.99545	0.99545	1.0	17756	0	-9.0069
MYO16	5	0.0045509	0.018823	0.493563	683	5	-8.7301	0.99545	0.99545	1.0	17757	0	-8.7301
OLIG1	5	0.0045509	0.018823	0.493563	682	5	-9.0738	0.99545	0.99545	1.0	17755	0	-9.0738
B3GALT5	5	0.0045575	0.018842	0.493563	684	5	-9.2599	0.99233	0.99232	1.0	17634	0	-9.2599
IRAK1	5	0.0045821	0.018934	0.493563	685	4	-9.4328	0.95107	0.95097	1.0	16474	0	-9.4328
LINGO3	5	0.0045831	0.018939	0.493563	686	4	-9.2273	0.79995	0.80013	1.0	13633	0	-9.2273
BGN	5	0.0045842	0.018941	0.493563	687	4	-9.779	0.4413	0.44187	0.938922	7903	0	-9.779
FOXI1	5	0.004586	0.018949	0.493563	688	5	-7.5839	0.99541	0.99541	1.0	17754	0	-7.5839
CLEC4G	5	0.0045874	0.018957	0.493563	689	4	-9.0778	0.93881	0.93882	1.0	16184	0	-9.0778
MMP2	5	0.0045942	0.018984	0.493563	690	2	-1.9946	0.08506	0.12034	0.938922	2223	1	-1.9946
ASXL1	5	0.0046184	0.019068	0.493563	692	5	-8.5652	0.99538	0.99538	1.0	17753	0	-8.5652
APOLD1	5	0.0046184	0.019068	0.493563	691	5	-8.5652	0.99538	0.99538	1.0	17752	0	-8.5652
KBTBD6	5	0.0046188	0.019069	0.493563	693	4	-8.7466	0.96429	0.96433	1.0	16802	0	-8.7466
KBTBD11	5	0.0046196	0.019075	0.493563	696	4	-9.2804	0.38781	0.38845	0.938922	6962	0	-9.2804
SH3D19	5	0.0046196	0.019075	0.493563	694	5	-9.3489	0.98708	0.98702	1.0	17451	0	-9.3489
PYGB	5	0.0046196	0.019075	0.493563	695	5	-9.6288	0.97518	0.97496	1.0	17099	0	-9.6288
SELPLG	5	0.0046368	0.019144	0.494645	697	3	-8.7627	0.87074	0.87073	1.0	14870	0	-8.7627
GSX2	5	0.0046491	0.019187	0.495028	698	3	-6.472	0.2392	0.24777	0.938922	4473	1	-6.472
LZTS2	5	0.0046788	0.019296	0.495386	699	4	-9.7742	0.086958	0.1218	0.938922	2244	1	-9.7742
PSD2	5	0.0046859	0.019313	0.495386	700	5	-8.8139	0.99531	0.99532	1.0	17750	0	-8.8139
PDCD1LG2	5	0.0046964	0.019353	0.495386	701	4	-9.225	0.64918	0.64904	1.0	11241	0	-9.225
ADARB2	5	0.0047008	0.019372	0.495386	702	4	-8.7595	0.9508	0.9507	1.0	16471	0	-8.7595
NUDT16	7	0.0047113	0.019411	0.495386	703	6	-8.6864	0.19869	0.21279	0.938922	3843	1	-8.6864
C7orf50	5	0.0047121	0.019415	0.495386	704	3	-6.8711	0.25169	0.25876	0.938922	4698	1	-6.8711
KAT2B	5	0.0047182	0.01944	0.495386	705	4	-7.8357	0.96555	0.96555	1.0	16840	0	-7.8357
SREBF1	5	0.0047235	0.019461	0.495386	706	5	-8.9876	0.99286	0.99286	1.0	17659	0	-8.9876
PITPNA	5	0.0047442	0.019539	0.495386	707	2	-6.9767	0.3465	0.34752	0.938922	6286	1	-6.9767
DEDD2	5	0.0047505	0.019564	0.495386	709	5	-8.5707	0.99525	0.99526	1.0	17747	0	-8.5707
VHL	5	0.0047505	0.019564	0.495386	708	5	-8.6581	0.99525	0.99526	1.0	17748	0	-8.6581
KCNJ2	5	0.0047588	0.019593	0.495386	710	5	-9.771	0.98183	0.98173	1.0	17301	0	-9.771
ZNF697	5	0.0047589	0.019593	0.495386	711	3	-8.6199	0.027232	0.050296	0.938922	905	1	-8.6199
ADAP1	5	0.0047764	0.019664	0.495386	712	4	-8.7562	0.90454	0.9046	1.0	15450	0	-8.7562
SCARF1	5	0.0047833	0.01969	0.495386	713	2	-7.4083	0.42559	0.42619	0.938922	7604	0	-7.4083
DUSP7	5	0.0047863	0.019702	0.495386	714	4	-9.4868	0.15995	0.18038	0.938922	3281	1	-9.4868
MFSD7	5	0.0048061	0.019775	0.495386	715	4	-8.817	0.9403	0.9403	1.0	16213	0	-8.817
GHRL	10	0.0048106	0.01979	0.495386	716	7	-8.8925	0.69746	0.69751	1.0	12038	0	-8.8925
C19orf26	5	0.0048123	0.019797	0.495386	717	4	-9.2872	0.50391	0.50416	0.938922	9108	0	-9.2872
BZRAP1	5	0.0048138	0.019803	0.495386	718	5	-9.5408	0.9936	0.99361	1.0	17687	0	-9.5408
LRRC10B	5	0.0048207	0.019828	0.495386	719	5	-9.3767	0.99518	0.99519	1.0	17746	0	-9.3767
ARHGEF16	5	0.0048229	0.019833	0.495386	720	3	-9.7677	0.87074	0.87073	1.0	14867	0	-9.7677
HPS3	5	0.0048229	0.019833	0.495386	721	4	-7.9765	0.85283	0.85292	1.0	14537	0	-7.9765
SOGA1	5	0.0048453	0.01993	0.49694	722	5	-8.7499	0.97899	0.97881	1.0	17211	0	-8.7499
CEP68	5	0.004856	0.019972	0.49694	723	5	-8.7034	0.99514	0.99515	1.0	17745	0	-8.7034
AMIGO3	5	0.0048687	0.02001	0.49694	724	4	-9.5445	0.9175	0.91755	1.0	15706	0	-9.5445
MBOAT7	5	0.0048848	0.020084	0.49694	726	4	-9.2849	0.95437	0.95434	1.0	16570	0	-9.2849
BCORL1	5	0.0048848	0.020084	0.49694	725	4	-9.2872	0.96238	0.96241	1.0	16752	0	-9.2872
GRPR	5	0.0048871	0.020093	0.49694	727	5	-8.7101	0.99511	0.99512	1.0	17744	0	-8.7101
TFF1	5	0.0049073	0.020165	0.49694	728	3	-8.1637	0.21074	0.2231	0.938922	4036	1	-8.1637
CCL4	2	0.0049218	0.020213	0.49694	729	2	-8.0347	0.93946	0.93947	1.0	16191	0	-8.0347
DDR1	5	0.0049236	0.02022	0.49694	730	4	-8.9397	0.50391	0.50416	0.938922	8215	0	-8.9397
SOX14	5	0.0049292	0.020244	0.49694	731	4	-8.7368	0.39393	0.39455	0.938922	7066	0	-8.7368
CTSD	5	0.0049529	0.020335	0.49694	732	3	-6.4007	0.37739	0.37804	0.938922	6789	0	-6.4007
NAGS	5	0.0049535	0.020336	0.49694	734	5	-8.9932	0.99505	0.99505	1.0	17742	0	-8.9932
VLDLR	5	0.0049535	0.020336	0.49694	733	5	-8.5465	0.99505	0.99505	1.0	17740	0	-8.5465
NOXO1	5	0.0049552	0.020343	0.49694	735	4	-8.4767	0.89913	0.8992	1.0	15368	0	-8.4767
LRRFIP1	5	0.0049736	0.020409	0.49694	736	3	-9.7613	0.88991	0.88995	1.0	15213	0	-9.7613
PACSIN2	5	0.0049785	0.020431	0.49694	737	4	-8.3403	0.70231	0.70239	1.0	12105	0	-8.3403
OTP	5	0.0049824	0.020447	0.49694	740	5	-9.2084	0.99005	0.99	1.0	17561	0	-9.2084
GUCY1A3	5	0.0049824	0.020447	0.49694	739	4	-9.2804	0.61704	0.61695	1.0	10757	0	-9.2804
TUBB6	5	0.0049824	0.020447	0.49694	738	4	-9.2084	0.96188	0.96188	1.0	16730	0	-9.2084
CDCA7	5	0.0049824	0.020447	0.49694	741	4	-9.2084	0.90149	0.90158	1.0	15396	0	-9.2084
DUSP28	5	0.0049931	0.020488	0.496962	742	5	-8.8751	0.99501	0.99501	1.0	17739	0	-8.8751
PRR5L	5	0.0050163	0.020575	0.496962	743	4	-8.7168	0.94373	0.94369	1.0	16305	0	-8.7168
NANOS1	5	0.0050184	0.020586	0.496962	744	3	-4.6959	0.2467	0.25427	0.938922	4618	1	-4.6959
CACNG8	5	0.0050217	0.020598	0.496962	745	5	-8.8448	0.99498	0.99498	1.0	17737	0	-8.8448
THBS2	5	0.0050217	0.020598	0.496962	746	5	-9.5102	0.99498	0.99498	1.0	17738	0	-9.5102
PRSS57	5	0.0050331	0.020641	0.496962	747	4	-4.1419	0.39078	0.39143	0.938922	7000	0	-4.1419
CAPRIN1	5	0.0050334	0.020641	0.496962	748	2	-6.8962	0.40707	0.40763	0.938922	7294	0	-6.8962
SIRPA	5	0.0050636	0.020747	0.498837	749	3	-8.0152	0.82906	0.82904	1.0	14127	0	-8.0152
FAM73B	5	0.0050843	0.020826	0.499072	751	5	-8.3375	0.99492	0.99492	1.0	17735	0	-8.3375
SOX1	5	0.0050843	0.020826	0.499072	750	5	-8.5389	0.99492	0.99492	1.0	17736	0	-8.5389
FGF11	5	0.0050883	0.02084	0.499072	752	4	-9.1302	0.28336	0.2875	0.938922	5190	1	-9.1302
NYAP2	5	0.0051229	0.020963	0.501117	753	5	-9.6482	0.99296	0.99296	1.0	17662	0	-9.6482
MRAP	8	0.0051544	0.021071	0.501117	754	6	-8.9359	0.74679	0.74677	1.0	12789	0	-8.9359
SIGMAR1	5	0.0051568	0.021081	0.501117	756	5	-8.6795	0.99484	0.99484	1.0	17733	0	-8.6795
MTSS1L	5	0.0051568	0.021081	0.501117	755	5	-8.6588	0.99484	0.99484	1.0	17734	0	-8.6588
TCF24	5	0.0051579	0.021082	0.501117	757	5	-7.8901	0.96939	0.96926	1.0	16942	0	-7.8901
PCDH7	5	0.0051608	0.021092	0.501117	758	4	-9.4164	0.77368	0.77371	1.0	13169	0	-9.4164
OSR1	5	0.0051981	0.021231	0.503537	759	3	-6.8724	0.82724	0.82722	1.0	14087	0	-6.8724
PTCRA	7	0.0052022	0.02125	0.503537	760	6	-9.1201	0.97245	0.97227	1.0	17016	0	-9.1201
C9orf163	5	0.0052187	0.021313	0.503705	761	4	-8.1857	0.93086	0.93078	1.0	16007	0	-8.1857
SNX1	5	0.0052298	0.021358	0.503705	762	5	-8.7726	0.99477	0.99476	1.0	17731	0	-8.7726
HPDL	5	0.0052298	0.021358	0.503705	763	5	-8.58	0.99477	0.99476	1.0	17732	0	-8.58
SST	5	0.0052399	0.021389	0.503705	764	5	-9.7268	0.9909	0.99088	1.0	17586	0	-9.7268
BBC3	18	0.0052455	0.021408	0.503705	765	10	-6.9512	0.038086	0.067639	0.938922	1235	4	-6.9512
FATE1	5	0.005253	0.021438	0.503705	766	2	-4.1554	0.095689	0.12877	0.938922	2348	1	-4.1554
TMEM206	5	0.0052573	0.021453	0.503705	767	3	-8.5646	0.22226	0.23308	0.938922	4217	1	-8.5646
NTF3	5	0.0052849	0.021549	0.505305	768	5	-9.2036	0.98474	0.98465	1.0	17380	0	-9.2036
SUN2	5	0.0053065	0.021634	0.506101	769	5	-8.5275	0.99469	0.99468	1.0	17728	0	-8.5275
CCDC117	5	0.0053079	0.021639	0.506101	770	2	-4.2889	0.03338	0.060162	0.938922	1096	2	-4.2889
UCK1	5	0.0053417	0.02177	0.506556	771	2	-7.1552	0.25771	0.26412	0.938922	4791	1	-7.1552
ALOX5AP	5	0.0053474	0.021791	0.506556	772	4	-9.225	0.96596	0.96596	1.0	16851	0	-9.225
ZAR1	5	0.0053474	0.021791	0.506556	773	5	-5.4162	0.98913	0.98912	1.0	17517	0	-5.4162
MAP2K3	5	0.0053474	0.021791	0.506556	774	4	-9.1917	0.77584	0.77588	1.0	13218	0	-9.1917
BARX1	5	0.0053614	0.021845	0.506556	775	3	-7.7662	0.61335	0.61325	1.0	10687	0	-7.7662
HOXA7	5	0.0053628	0.02185	0.506556	776	4	-8.5502	0.9175	0.91755	1.0	15718	0	-8.5502
RASEF	5	0.0053726	0.021882	0.506556	777	4	-8.1905	0.81256	0.81267	1.0	13835	0	-8.1905
PTPRD	5	0.0053836	0.02192	0.506556	779	5	-8.6235	0.99462	0.99459	1.0	17726	0	-8.6235
APOC3	5	0.0053836	0.02192	0.506556	778	5	-9.1022	0.99462	0.99459	1.0	17727	0	-9.1022
MIDN	5	0.0053883	0.02194	0.506556	780	4	-8.1352	0.26966	0.27495	0.938922	4973	1	-8.1352
HERC2	5	0.0054129	0.022023	0.507835	781	4	-9.65	0.87955	0.87964	1.0	15032	0	-9.65
PNMA2	5	0.0054451	0.022153	0.509485	782	3	-8.3902	0.75838	0.75828	1.0	12964	0	-8.3902
SUN5	5	0.0054574	0.022208	0.509485	783	5	-8.7597	0.99454	0.99452	1.0	17724	0	-8.7597
ASB15	5	0.0054574	0.022208	0.509485	785	5	-8.5502	0.99454	0.99452	1.0	17721	0	-8.5502
C6orf52	5	0.0054574	0.022208	0.509485	784	5	-8.9709	0.99454	0.99452	1.0	17722	0	-8.9709
SULF2	5	0.005481	0.022301	0.510344	786	5	-7.4591	0.9874	0.98736	1.0	17465	0	-7.4591
NRBP2	5	0.0054819	0.022304	0.510344	787	3	-7.6796	0.16645	0.18581	0.938922	3365	1	-7.6796
ATP2A1	5	0.0054985	0.022366	0.510344	788	5	-8.8871	0.9945	0.99448	1.0	17720	0	-8.8871
UBN2	5	0.0055019	0.022382	0.510344	789	5	-5.2653	0.9945	0.99447	1.0	17719	0	-5.2653
TRIP6	5	0.0055245	0.022464	0.510344	790	4	-8.9903	0.92762	0.9275	1.0	15934	0	-8.9903
KRT16	4	0.0055247	0.022466	0.510344	791	3	-5.853	0.21789	0.22929	0.938922	4162	1	-5.853
SSTR5	5	0.0055325	0.022501	0.510344	793	5	-9.4328	0.99447	0.99445	1.0	17715	0	-9.4328
FAM105B	5	0.0055325	0.022501	0.510344	792	5	-8.516	0.99447	0.99445	1.0	17717	0	-8.516
CD7	5	0.0055325	0.022501	0.510344	794	5	-8.7918	0.99447	0.99445	1.0	17716	0	-8.7918
PAK6	5	0.0055674	0.02263	0.511183	795	4	-8.5006	0.96118	0.96122	1.0	16707	0	-8.5006
FOXC1	5	0.0055693	0.022639	0.511183	796	4	-9.74	0.93841	0.93838	1.0	16168	0	-9.74
CPEB3	5	0.0055971	0.022739	0.511183	797	4	-9.0633	0.060676	0.10121	0.938922	1882	1	-9.0633
MRI1	5	0.0056023	0.022755	0.511183	799	4	-9.182	0.33018	0.33157	0.938922	5965	1	-9.182
TMEM64	5	0.0056023	0.022755	0.511183	800	4	-9.516	0.27577	0.28047	0.938922	5065	1	-9.516
EPHB1	5	0.0056023	0.022755	0.511183	798	4	-9.182	0.90873	0.90873	1.0	15531	0	-9.182
RASL11A	5	0.0056083	0.022774	0.511183	801	5	-9.2234	0.99439	0.99437	1.0	17713	0	-9.2234
EPS8L1	5	0.0056134	0.022793	0.511183	802	3	-5.8842	0.011706	0.024839	0.938922	443	2	-5.8842
CHRNG	5	0.0056134	0.022793	0.511183	803	4	-7.573	0.92844	0.92835	1.0	15940	0	-7.573
GPRIN2	5	0.0056646	0.022995	0.514096	804	4	-9.3831	0.3684	0.3692	0.938922	6636	0	-9.3831
SIPA1	5	0.0056646	0.022995	0.514096	805	3	-7.2692	0.91373	0.91379	1.0	15630	0	-7.2692
HDAC5	5	0.0056681	0.023009	0.514096	806	5	-9.5389	0.99018	0.99014	1.0	17564	0	-9.5389
FAM156A	2	0.0056852	0.023076	0.514956	807	2	-9.534	0.99431	0.9943	1.0	17712	0	-9.534
ITGB2	5	0.0057198	0.023202	0.51641	808	4	-7.8901	0.92585	0.92576	1.0	15880	0	-7.8901
MAGIX	5	0.0057244	0.023217	0.51641	809	4	-9.4868	0.91373	0.91379	1.0	15635	0	-9.4868
CLEC17A	5	0.0057279	0.023227	0.51641	810	5	-8.6019	0.99427	0.99426	1.0	17711	0	-8.6019
THRB	5	0.0057396	0.023277	0.516528	811	4	-9.6145	0.81256	0.81267	1.0	13836	0	-9.6145
FAM19A3	5	0.0057445	0.02329	0.516528	812	4	-5.6837	0.85042	0.8505	1.0	14493	0	-5.6837
ZNF384	5	0.0057639	0.023358	0.517196	813	5	-8.554	0.99424	0.99422	1.0	17709	0	-8.554
CHST13	5	0.0057768	0.023413	0.517196	814	4	-9.4061	0.39433	0.39494	0.938922	7074	0	-9.4061
MCOLN1	5	0.0057823	0.02344	0.517196	816	4	-9.0367	0.15104	0.17312	0.938922	3144	1	-9.0367
ASB1	5	0.0057823	0.02344	0.517196	815	3	-7.2512	0.30026	0.30312	0.938922	5476	1	-7.2512
LTBP2	5	0.0057876	0.023463	0.517196	817	3	-9.7318	0.32593	0.32738	0.938922	5886	1	-9.7318
NME4	5	0.0058018	0.023519	0.517287	818	4	-8.1551	0.32962	0.33101	0.938922	5955	1	-8.1551
CDH22	5	0.0058034	0.023525	0.517287	819	4	-9.1747	0.96188	0.96188	1.0	16731	0	-9.1747
ESPN	5	0.0058333	0.023628	0.518644	820	5	-9.2872	0.98653	0.98644	1.0	17436	0	-9.2872
FAM65C	5	0.0058382	0.023644	0.518644	821	5	-9.1022	0.99416	0.99415	1.0	17708	0	-9.1022
CLSTN1	5	0.0058567	0.023716	0.519579	822	4	-8.6803	0.92229	0.92221	1.0	15816	0	-8.6803
CDH4	5	0.0058684	0.023763	0.519994	823	4	-9.1723	0.41116	0.41171	0.938922	7351	0	-9.1723
TNFAIP3	5	0.0059194	0.023963	0.521267	824	4	-7.0207	0.88615	0.88616	1.0	15137	0	-7.0207
OTX2	5	0.0059194	0.023963	0.521267	825	3	-7.4083	0.87668	0.87674	1.0	14974	0	-7.4083
PRDM15	5	0.0059202	0.023966	0.521267	826	5	-8.5857	0.99408	0.99407	1.0	17707	0	-8.5857
LOR	5	0.0059202	0.023966	0.521267	827	5	-8.6447	0.99408	0.99407	1.0	17706	0	-8.6447
JAG2	5	0.0059202	0.023966	0.521267	828	5	-9.1377	0.99408	0.99407	1.0	17705	0	-9.1377
STXBP2	5	0.0059404	0.024052	0.521358	829	4	-9.1698	0.92397	0.92387	1.0	15849	0	-9.1698
SLC18A3	5	0.0059549	0.024111	0.521358	830	3	-9.2557	0.0025438	0.0070193	0.887201	130	2	-9.2557
PPAP2C	5	0.0059576	0.024126	0.521358	831	5	-8.6019	0.99404	0.99403	1.0	17704	0	-8.6019
SLC34A3	5	0.0059654	0.024155	0.521358	832	5	-5.6339	0.99403	0.99402	1.0	17702	0	-5.6339
TIGD5	5	0.0059722	0.024183	0.521358	833	5	-5.6933	0.99403	0.99401	1.0	17701	0	-5.6933
LARP4B	5	0.0060007	0.0243	0.521358	835	5	-8.5652	0.994	0.99398	1.0	17700	0	-8.5652
UBAC1	5	0.0060007	0.0243	0.521358	834	5	-8.4928	0.994	0.99398	1.0	17699	0	-8.4928
KLHDC8B	5	0.0060097	0.024332	0.521358	836	4	-9.1674	0.090744	0.12485	0.938922	2287	1	-9.1674
C6orf118	5	0.0060097	0.024332	0.521358	837	4	-9.1844	0.76637	0.76635	1.0	13067	0	-9.1844
CCDC3	7	0.0060193	0.024368	0.521358	838	5	-9.5179	0.62521	0.62504	1.0	10895	0	-9.5179
PARP10	5	0.0060212	0.024376	0.521358	839	2	-7.3917	0.30641	0.30881	0.938922	5573	1	-7.3917
PRLHR	5	0.0060339	0.024422	0.521358	840	5	-7.4826	0.99397	0.99395	1.0	17698	0	-7.4826
HSFX1	3	0.0060461	0.024471	0.521358	841	2	-5.8546	0.17937	0.19651	0.938922	3561	1	-5.8546
SLCO3A1	5	0.0060488	0.024478	0.521358	842	5	-8.7088	0.99384	0.99383	1.0	17693	0	-8.7088
MAPK4	5	0.0060602	0.024519	0.521358	843	3	-7.5984	0.056448	0.096309	0.938922	1780	2	-7.5984
HSD17B2	5	0.0060704	0.02455	0.521358	844	3	-9.7218	0.41812	0.41874	0.938922	7474	0	-9.7218
EPHA4	5	0.0060731	0.024564	0.521358	845	5	-9.441	0.97975	0.97958	1.0	17234	0	-9.441
ANKRD39	5	0.0060751	0.024569	0.521358	847	5	-8.6726	0.99392	0.99391	1.0	17696	0	-8.6726
BPIFB2	5	0.0060751	0.024569	0.521358	846	5	-8.7982	0.99392	0.99391	1.0	17697	0	-8.7982
ARR3	5	0.0060751	0.024569	0.521358	848	5	-8.9876	0.99392	0.99391	1.0	17695	0	-8.9876
AATK	5	0.0060912	0.024629	0.521358	849	4	-8.9959	0.40511	0.40558	0.938922	7259	0	-8.9959
TENM3	5	0.0060963	0.024645	0.521358	850	5	-8.7072	0.97486	0.97464	1.0	17091	0	-8.7072
MAD1L1	5	0.0061035	0.024673	0.521358	852	2	1.5075	0.0034145	0.0092162	0.887201	182	3	1.5075
HIST1H4L	5	0.0061035	0.024673	0.521358	851	3	-5.6097	0.335	0.33624	0.938922	6052	1	-5.6097
TEX2	5	0.0061119	0.024704	0.521358	853	4	-9.7168	0.72542	0.72534	1.0	12480	0	-9.7168
GRAP	4	0.0061244	0.024752	0.521358	854	4	-7.2164	0.95407	0.95403	1.0	16553	0	-7.2164
PRRT3	5	0.006126	0.024757	0.521358	855	5	-9.0151	0.99387	0.99386	1.0	17694	0	-9.0151
GABRD	5	0.006131	0.024781	0.521358	856	4	-9.4927	0.097874	0.1305	0.938922	2376	1	-9.4927
YBX3	6	0.0061687	0.024919	0.523649	857	6	-9.1725	0.98617	0.98609	1.0	17422	0	-9.1725
TRIP12	5	0.0061993	0.025044	0.524551	858	5	-8.6932	0.9938	0.99379	1.0	17692	0	-8.6932
CCDC22	5	0.0062006	0.025049	0.524551	860	4	-9.16	0.90873	0.90873	1.0	15546	0	-9.16
MAFK	5	0.0062006	0.025049	0.524551	859	4	-8.9641	0.10838	0.13881	0.938922	2519	1	-8.9641
NRTN	5	0.006216	0.025109	0.524896	861	4	-8.1796	0.12728	0.15385	0.938922	2782	1	-8.1796
TXNDC2	6	0.0062196	0.025124	0.524896	862	6	-9.1615	0.99378	0.99378	1.0	17689	0	-9.1615
PGBD2	5	0.0062357	0.02519	0.525308	863	5	-8.9765	0.99376	0.99376	1.0	17688	0	-8.9765
MUC22	5	0.0062387	0.025202	0.525308	864	5	-9.6674	0.97762	0.97743	1.0	17168	0	-9.6674
PELI3	5	0.0062641	0.025293	0.526601	865	4	-9.3725	0.30228	0.30506	0.938922	5511	1	-9.3725
TSPAN15	5	0.0062937	0.025404	0.527842	866	4	-9.253	0.85283	0.85292	1.0	14535	0	-9.253
AKAP2	5	0.0062955	0.025412	0.527842	867	3	-8.1502	0.71945	0.71938	1.0	12380	0	-8.1502
GABRA3	5	0.0063154	0.025485	0.528529	868	5	-8.9876	0.98792	0.9879	1.0	17478	0	-8.9876
CX3CL1	5	0.00632	0.025503	0.528529	869	5	-9.7084	0.96939	0.96926	1.0	16949	0	-9.7084
GAA	5	0.0063469	0.025595	0.529811	870	3	-7.0529	0.8624	0.86243	1.0	14719	0	-7.0529
CHD3	5	0.0063717	0.0257	0.530767	871	4	-9.7117	0.88875	0.88877	1.0	15195	0	-9.7117
CCSAP	5	0.0063891	0.025759	0.530767	872	4	-9.5946	0.44344	0.44401	0.938922	7935	0	-9.5946
CARD11	5	0.0063891	0.025759	0.530767	873	5	-9.1526	0.96897	0.96889	1.0	16933	0	-9.1526
ACVR2B	5	0.0063978	0.025788	0.530767	874	5	-8.5652	0.9936	0.99361	1.0	17686	0	-8.5652
IDH2	5	0.0063978	0.025788	0.530767	875	5	-8.8781	0.9936	0.99361	1.0	17685	0	-8.8781
MAF	5	0.0064185	0.025865	0.531159	876	3	-6.3953	0.44719	0.44779	0.938922	8011	0	-6.3953
CTAG1A	3	0.0064189	0.025866	0.531159	877	1	-0.48904	0.18041	0.1974	0.938922	3577	1	-0.48904
KCNAB3	5	0.0064342	0.025922	0.531705	878	3	-8.4124	0.025937	0.048176	0.938922	868	2	-8.4124
NR1H2	5	0.0064553	0.026	0.531883	880	4	-9.1501	0.30785	0.31018	0.938922	5599	1	-9.1501
SLC2A4	5	0.0064553	0.026	0.531883	879	4	-9.1501	0.56858	0.56859	1.0	9985	0	-9.1501
TMEM198	5	0.00646	0.02602	0.531883	881	3	-8.6019	0.02092	0.040083	0.938922	724	2	-8.6019
KCNMA1	5	0.0064873	0.026123	0.531955	882	4	-8.4691	0.20034	0.21415	0.938922	3868	1	-8.4691
MMP20	5	0.0065001	0.026171	0.531955	884	5	-8.6019	0.9935	0.99349	1.0	17683	0	-8.6019
KCNA7	5	0.0065001	0.026171	0.531955	885	5	-8.4691	0.9935	0.99349	1.0	17684	0	-8.4691
CHAC1	5	0.0065001	0.026171	0.531955	883	5	-8.5577	0.9935	0.99349	1.0	17681	0	-8.5577
MAP3K8	5	0.0065001	0.026171	0.531955	886	5	-9.0816	0.9935	0.99349	1.0	17682	0	-9.0816
ITPKA	5	0.0065148	0.026223	0.532415	887	3	-7.8541	0.65232	0.65222	1.0	11298	0	-7.8541
KLHL35	5	0.0065353	0.026292	0.533221	888	4	-8.8661	0.8781	0.87818	1.0	15006	0	-8.8661
RSPH4A	5	0.0065581	0.026374	0.534216	889	3	-7.3577	0.88239	0.88243	1.0	15085	0	-7.3577
TTLL9	5	0.0065879	0.02649	0.534216	890	5	-9.1868	0.99341	0.9934	1.0	17676	0	-9.1868
SCUBE2	5	0.0065879	0.02649	0.534216	893	5	-9.5427	0.99341	0.9934	1.0	17677	0	-9.5427
C1QTNF2	5	0.0065879	0.02649	0.534216	892	5	-9.2437	0.99341	0.9934	1.0	17678	0	-9.2437
C21orf62	5	0.0065879	0.02649	0.534216	891	5	-8.7564	0.99341	0.9934	1.0	17680	0	-8.7564
GPD1L	5	0.0066346	0.026676	0.536022	894	4	-8.4329	0.24393	0.25184	0.938922	4549	1	-8.4329
HCLS1	5	0.0066453	0.026723	0.536022	895	3	-8.3014	0.76109	0.76107	1.0	12999	0	-8.3014
SIX6	5	0.0066514	0.026743	0.536022	896	5	-9.1427	0.98183	0.98173	1.0	17300	0	-9.1427
TEX22	5	0.0066514	0.026743	0.536022	897	4	-9.1427	0.14605	0.16898	0.938922	3068	1	-9.1427
UBAP1L	5	0.0066514	0.026743	0.536022	898	4	-7.3464	0.32777	0.32921	0.938922	5923	1	-7.3464
KLK8	12	0.0066603	0.02678	0.536022	899	9	-8.3773	0.046029	0.080037	0.938922	1457	2	-8.3773
ST18	5	0.0066696	0.026815	0.536022	900	4	-8.2227	0.90102	0.90109	1.0	15394	0	-8.2227
ERBB2	5	0.0066711	0.026817	0.536022	901	5	-8.8542	0.99333	0.99332	1.0	17675	0	-8.8542
RBP7	5	0.0067101	0.026966	0.53797	902	2	-6.9427	0.78685	0.78698	1.0	13430	0	-6.9427
ABCG1	5	0.0067133	0.026975	0.53797	903	5	-9.6999	0.98799	0.98799	1.0	17481	0	-9.6999
SH2D3A	5	0.0067341	0.027054	0.538963	904	2	-6.4866	0.43445	0.43498	0.938922	7801	0	-6.4866
MERTK	5	0.0067577	0.027156	0.539588	905	5	-8.7433	0.99324	0.99323	1.0	17674	0	-8.7433
KCNJ5	5	0.0067833	0.027232	0.539588	906	3	-9.4206	0.38762	0.38827	0.938922	6959	0	-9.4206
GPRC5C	5	0.006789	0.027252	0.539588	907	3	-7.7068	0.40834	0.40891	0.938922	7310	0	-7.7068
NAT8	5	0.0067925	0.027264	0.539588	908	4	-9.1377	0.22591	0.23617	0.938922	4268	1	-9.1377
ODF3L2	5	0.0067941	0.027271	0.539588	909	4	-5.4954	0.21579	0.22748	0.938922	4126	1	-5.4954
CXorf40A	4	0.0067962	0.027281	0.539588	910	3	-9.5662	0.56065	0.56075	1.0	9860	0	-9.5662
FBN3	5	0.0068438	0.027463	0.539588	911	3	-8.6199	0.6968	0.69685	1.0	12017	0	-8.6199
PCED1A	5	0.0068487	0.027477	0.539588	913	5	-8.4531	0.99315	0.99314	1.0	17670	0	-8.4531
PIK3R2	5	0.0068487	0.027477	0.539588	912	5	-9.239	0.99315	0.99314	1.0	17671	0	-9.239
PCSK4	5	0.0068661	0.027542	0.539588	915	4	-9.2036	0.95606	0.95605	1.0	16602	0	-9.2036
BHLHA9	5	0.0068661	0.027542	0.539588	914	4	-9.1352	0.41278	0.41331	0.938922	7383	0	-9.1352
VGLL1	5	0.0068952	0.027654	0.539588	916	4	-8.6898	0.93086	0.93078	1.0	16009	0	-8.6898
FAM127A	5	0.0068977	0.02767	0.539588	917	4	-9.6948	0.91275	0.9128	1.0	15611	0	-9.6948
C2orf72	5	0.0068986	0.027673	0.539588	918	4	-9.5596	0.24946	0.25674	0.938922	4666	1	-9.5596
MUC5B	5	0.0069254	0.027754	0.539588	919	4	-9.449	0.96287	0.96289	1.0	16755	0	-9.449
SOX21	5	0.0069418	0.027809	0.539588	922	5	-8.7982	0.99306	0.99305	1.0	17669	0	-8.7982
JMJD7	5	0.0069418	0.027809	0.539588	920	5	-8.6588	0.99306	0.99305	1.0	17668	0	-8.6588
PLAG1	5	0.0069418	0.027809	0.539588	921	5	-8.8811	0.99306	0.99305	1.0	17667	0	-8.8811
MXRA8	5	0.0069418	0.027809	0.539588	923	5	-8.5083	0.99306	0.99305	1.0	17666	0	-8.5083
STK32C	5	0.0069418	0.027809	0.539588	924	5	-9.6359	0.99306	0.99305	1.0	17665	0	-9.6359
C22orf39	6	0.006948	0.027827	0.539588	925	6	-9.2642	0.99297	0.99296	1.0	17664	0	-9.2642
NLRP12	5	0.0069488	0.027829	0.539588	926	4	-9.3725	0.45099	0.45156	0.938922	8082	0	-9.3725
FAM109B	5	0.0069488	0.027829	0.539588	927	4	-9.1327	0.60374	0.60376	1.0	10559	0	-9.1327
KIRREL2	5	0.0069534	0.027846	0.539588	928	4	-8.8263	0.31943	0.3212	0.938922	5788	1	-8.8263
XPO7	5	0.0069551	0.027854	0.539588	929	3	-7.6588	0.76637	0.76635	1.0	13077	0	-7.6588
TRIM63	5	0.0069584	0.027865	0.539588	930	3	-8.1601	0.30492	0.30748	0.938922	5549	1	-8.1601
PAX2	5	0.0069942	0.027993	0.541486	931	3	-8.4849	0.60751	0.60748	1.0	10605	0	-8.4849
KLHL30	5	0.0070082	0.028045	0.541904	932	4	-8.2736	0.21598	0.22764	0.938922	4130	1	-8.2736
IKBKE	5	0.0070301	0.028131	0.542272	933	5	-9.1771	0.98869	0.98868	1.0	17507	0	-9.1771
DUSP3	5	0.0070369	0.028154	0.542272	934	5	-9.1452	0.99296	0.99296	1.0	17663	0	-9.1452
HDAC6	5	0.0070369	0.028154	0.542272	935	5	-9.4691	0.99296	0.99296	1.0	17661	0	-9.4691
C1QL3	5	0.007055	0.028229	0.543142	936	4	-9.058	0.38654	0.38717	0.938922	6939	0	-9.058
CRTC1	5	0.00713	0.028525	0.545605	937	4	-5.0106	0.67559	0.67549	1.0	11706	0	-5.0106
MAMSTR	5	0.00714	0.028564	0.545605	940	5	-8.5389	0.99286	0.99286	1.0	17660	0	-8.5389
SPERT	5	0.00714	0.028564	0.545605	939	5	-9.1099	0.99286	0.99286	1.0	17657	0	-9.1099
CAPN10	5	0.00714	0.028564	0.545605	938	5	-8.441	0.99286	0.99286	1.0	17656	0	-8.441
SEC14L3	5	0.00714	0.028564	0.545605	941	5	-8.7822	0.99286	0.99286	1.0	17658	0	-8.7822
CRELD1	5	0.0071412	0.028568	0.545605	942	3	-7.2133	0.37973	0.38042	0.938922	6834	0	-7.2133
ADAMTS12	5	0.0071578	0.028618	0.545605	944	5	-9.3294	0.98718	0.98712	1.0	17457	0	-9.3294
ADAMTS17	5	0.0071578	0.028618	0.545605	943	4	-9.1251	0.96859	0.9685	1.0	16924	0	-9.1251
TOR1A	5	0.0071676	0.02866	0.545605	945	3	-6.6094	0.65916	0.65906	1.0	11424	0	-6.6094
C5orf55	5	0.0072275	0.02889	0.545605	946	3	-5.7833	0.60342	0.60343	1.0	10553	0	-5.7833
KRTAP4-9	4	0.007236	0.028922	0.545605	947	3	-8.9903	0.76725	0.76722	1.0	13089	0	-8.9903
KCNK9	5	0.0072378	0.028929	0.545605	949	5	-9.0659	0.99276	0.99276	1.0	17651	0	-9.0659
CYP1B1	5	0.0072378	0.028929	0.545605	951	5	-9.4631	0.99276	0.99276	1.0	17652	0	-9.4631
HLA-DPB1	5	0.0072378	0.028929	0.545605	950	5	-8.817	0.99276	0.99276	1.0	17654	0	-8.817
PABPN1L	5	0.0072378	0.028929	0.545605	948	5	-9.3468	0.99276	0.99276	1.0	17653	0	-9.3468
LHFPL5	5	0.007239	0.028932	0.545605	952	3	-7.5578	0.38138	0.38208	0.938922	6861	0	-7.5578
MINK1	5	0.007239	0.028932	0.545605	953	4	-8.9282	0.96335	0.96338	1.0	16770	0	-8.9282
DTNA	15	0.0072427	0.028949	0.545605	954	9	-7.5276	0.72187	0.72178	1.0	12394	1	-7.5276
KLHL34	5	0.0072565	0.028993	0.545605	957	4	-9.5044	0.26648	0.27205	0.938922	4925	1	-9.5044
ITPR1	5	0.0072565	0.028993	0.545605	956	4	-9.1625	0.96684	0.96682	1.0	16877	0	-9.1625
PRICKLE3	5	0.0072565	0.028993	0.545605	955	4	-9.2759	0.37562	0.37631	0.938922	6756	0	-9.2759
ATAD3B	4	0.0072903	0.029124	0.54621	958	4	-8.8249	0.99271	0.99271	1.0	17650	0	-8.8249
PAPD7	5	0.0073103	0.029192	0.54621	959	4	-7.2238	0.96641	0.9664	1.0	16863	0	-7.2238
CLCN2	5	0.0073111	0.029195	0.54621	960	3	-9.6846	0.37425	0.37497	0.938922	6732	0	-9.6846
CCL18	5	0.0073111	0.029195	0.54621	961	4	-9.6846	0.95199	0.95192	1.0	16492	0	-9.6846
KL	5	0.0073371	0.029292	0.54621	962	4	-9.0124	0.94235	0.94233	1.0	16266	0	-9.0124
GMEB2	5	0.0073394	0.029299	0.54621	963	5	-8.7368	0.99266	0.99266	1.0	17645	0	-8.7368
ACMSD	5	0.0073394	0.029299	0.54621	964	5	-8.5351	0.99266	0.99266	1.0	17648	0	-8.5351
NTM	5	0.0073394	0.029299	0.54621	965	5	-8.477	0.99266	0.99266	1.0	17647	0	-8.477
ELF3	5	0.0073394	0.029299	0.54621	966	5	-8.7694	0.99266	0.99266	1.0	17644	0	-8.7694
AGAP3	9	0.0074148	0.029606	0.550692	967	7	-8.6553	0.026908	0.049768	0.938922	898	2	-8.6553
ITLN1	5	0.007435	0.029682	0.550692	969	5	-8.5228	0.99256	0.99256	1.0	17643	0	-8.5228
SCN9A	5	0.007435	0.029682	0.550692	968	5	-8.4288	0.99256	0.99256	1.0	17642	0	-8.4288
EMD	5	0.0074408	0.029702	0.550692	971	4	-8.4026	0.96819	0.96812	1.0	16916	0	-8.4026
LRRC56	5	0.0074408	0.029702	0.550692	970	4	-9.1175	0.88819	0.8882	1.0	15172	0	-9.1175
LANCL3	5	0.0074467	0.029722	0.550692	972	3	-3.7981	0.040052	0.070717	0.938922	1291	2	-3.7981
BLOC1S3	5	0.0075142	0.029973	0.554318	973	4	-2.8693	0.63365	0.63343	1.0	11025	0	-2.8693
LILRB5	5	0.0075293	0.03003	0.554318	974	4	-9.115	0.50391	0.50416	0.938922	9318	0	-9.115
PTX3	5	0.0075305	0.030035	0.554318	975	4	-5.3993	0.94414	0.94407	1.0	16312	0	-5.3993
LATS2	5	0.0075316	0.030041	0.554318	976	5	-8.6761	0.99247	0.99246	1.0	17641	0	-8.6761
SRCRB4D	5	0.0075561	0.030124	0.554541	977	4	-8.7417	0.91325	0.91332	1.0	15618	0	-8.7417
ADAMTS8	5	0.0075847	0.030222	0.554541	978	5	-9.2084	0.99242	0.9924	1.0	17640	0	-9.2084
NAT14	5	0.0075885	0.030238	0.554541	979	4	-9.6778	0.44976	0.45034	0.938922	8053	0	-9.6778
CBLB	5	0.0075885	0.030238	0.554541	980	3	-9.6778	0.86932	0.86929	1.0	14841	0	-9.6778
C12orf73	5	0.0075885	0.030238	0.554541	981	4	-7.7959	0.83468	0.83461	1.0	14230	0	-7.7959
ARPP21	8	0.007597	0.030267	0.554541	982	6	-7.9907	0.8184	0.8185	1.0	13970	0	-7.9907
PNMA3	5	0.0075977	0.030269	0.554541	983	4	-9.1125	0.089825	0.1241	0.938922	2277	1	-9.1125
STRA6	5	0.007611	0.030317	0.554631	984	3	-4.2341	0.37769	0.37836	0.938922	6794	0	-4.2341
SPDEF	5	0.0076248	0.030366	0.554631	986	5	-8.9737	0.99238	0.99236	1.0	17636	0	-8.9737
DIP2A	5	0.0076248	0.030366	0.554631	985	5	-8.6306	0.99238	0.99236	1.0	17639	0	-8.6306
FGF22	5	0.0076658	0.030519	0.556131	987	5	-8.6377	0.98147	0.98134	1.0	17287	0	-8.6377
ASTN2	14	0.0076673	0.030527	0.556131	988	11	-8.2319	0.63933	0.63915	1.0	11125	1	-8.2319
DSG3	5	0.0076735	0.030547	0.556131	989	4	-9.1698	0.93238	0.9323	1.0	16025	0	-9.1698
CCKBR	5	0.0077046	0.03067	0.556131	990	3	-8.1475	0.3099	0.31219	0.938922	5635	1	-8.1475
CACNG7	5	0.0077114	0.030692	0.556131	991	3	-7.0278	0.43372	0.43425	0.938922	7788	0	-7.0278
TRIM3	5	0.007733	0.030779	0.556131	994	5	-8.4165	0.99227	0.99225	1.0	17632	0	-8.4165
INPP5J	5	0.007733	0.030779	0.556131	993	5	-8.9195	0.99227	0.99225	1.0	17631	0	-8.9195
CYB5R1	5	0.007733	0.030779	0.556131	992	5	-8.4165	0.99227	0.99225	1.0	17633	0	-8.4165
KRT20	5	0.0077436	0.030816	0.556131	996	4	-9.1074	0.91373	0.91379	1.0	15633	0	-9.1074
EME2	5	0.0077436	0.030816	0.556131	995	4	-9.2226	0.90243	0.90249	1.0	15412	0	-9.2226
KLF1	5	0.0077687	0.030914	0.556131	997	4	-8.3272	0.90038	0.90047	1.0	15386	0	-8.3272
NMB	5	0.0077754	0.030937	0.556131	998	2	-7.8295	0.42219	0.42273	0.938922	7543	0	-7.8295
PKD1	5	0.0077866	0.030973	0.556131	999	5	-9.1723	0.99221	0.9922	1.0	17629	0	-9.1723
KLF14	5	0.0077867	0.030974	0.556131	1000	3	-7.8632	0.15505	0.17635	0.938922	3209	1	-7.8632
RASSF2	5	0.0078281	0.031126	0.556131	1001	4	-9.0413	0.94848	0.94835	1.0	16414	0	-9.0413
MTSS1	5	0.0078315	0.031139	0.556131	1002	4	-8.4271	0.86686	0.86685	1.0	14799	0	-8.4271
AKAP17A	5	0.0078423	0.031183	0.556131	1003	5	-8.6622	0.99216	0.99215	1.0	17627	0	-8.6622
TFAP2D	5	0.0078423	0.031183	0.556131	1006	5	-8.7268	0.99216	0.99215	1.0	17626	0	-8.7268
PHF21A	5	0.0078423	0.031183	0.556131	1005	5	-8.7758	0.99216	0.99215	1.0	17628	0	-8.7758
BSX	5	0.0078423	0.031183	0.556131	1004	5	-8.4124	0.99216	0.99215	1.0	17625	0	-8.4124
DUSP8	4	0.0078481	0.031208	0.556131	1007	3	-9.4719	0.27595	0.28063	0.938922	5069	1	-9.4719
CBFA2T2	5	0.0078536	0.031221	0.556131	1008	4	-8.1796	0.92312	0.92301	1.0	15823	0	-8.1796
CDKN1A	5	0.0079233	0.031469	0.556131	1009	4	-9.1022	0.92444	0.92436	1.0	15854	0	-9.1022
PRSS33	5	0.0079233	0.031469	0.556131	1011	4	-9.1022	0.36947	0.37023	0.938922	6656	0	-9.1022
NEDD9	5	0.0079233	0.031469	0.556131	1012	4	-9.1022	0.96555	0.96555	1.0	16843	0	-9.1022
ARHGEF1	5	0.0079233	0.031469	0.556131	1010	4	-9.1022	0.94071	0.94073	1.0	16229	0	-9.1022
LFNG	5	0.0079357	0.031518	0.556131	1013	5	-8.851	0.99206	0.99205	1.0	17624	0	-8.851
MMADHC	5	0.0079397	0.031527	0.556131	1014	2	-7.4652	0.82013	0.82019	1.0	13988	0	-7.4652
ITK	5	0.0079605	0.031603	0.556131	1016	5	-9.6674	0.97321	0.97302	1.0	17044	0	-9.6674
TJP2	5	0.0079605	0.031603	0.556131	1017	4	-9.6674	0.94811	0.948	1.0	16409	0	-9.6674
RP1L1	5	0.0079605	0.031603	0.556131	1015	3	-9.6674	0.50391	0.50416	0.938922	8726	0	-9.6674
PANK4	5	0.0079847	0.031693	0.556131	1018	5	-8.4849	0.99202	0.992	1.0	17623	0	-8.4849
OXLD1	5	0.0079945	0.031735	0.556131	1019	3	-7.26	0.80673	0.80681	1.0	13729	0	-7.26
TTC40	5	0.0080087	0.031786	0.556131	1020	4	-5.6697	0.30612	0.30857	0.938922	5567	1	-5.6697
MEOX2	5	0.0080145	0.0318	0.556131	1021	3	-8.3272	0.4187	0.41928	0.938922	7484	0	-8.3272
PTF1A	5	0.0080182	0.031814	0.556131	1022	4	-9.6657	0.59525	0.59542	1.0	10416	0	-9.6657
NLN	5	0.0080198	0.031824	0.556131	1024	4	-9.3618	0.13599	0.16094	0.938922	2917	1	-9.3618
TMPPE	5	0.0080198	0.031824	0.556131	1023	4	-9.1074	0.96859	0.9685	1.0	16921	0	-9.1074
THAP3	5	0.0080198	0.031824	0.556131	1025	4	-9.0997	0.67559	0.67549	1.0	11693	0	-9.0997
POU4F2	5	0.0080433	0.031907	0.556131	1031	5	-8.5275	0.99196	0.99194	1.0	17617	0	-8.5275
COL22A1	5	0.0080433	0.031907	0.556131	1028	5	-8.4041	0.99196	0.99194	1.0	17622	0	-8.4041
CCL8	5	0.0080433	0.031907	0.556131	1032	5	-9.1892	0.99196	0.99194	1.0	17621	0	-9.1892
SFRP4	5	0.0080433	0.031907	0.556131	1030	5	-8.8387	0.99196	0.99194	1.0	17618	0	-8.8387
HYAL2	5	0.0080433	0.031907	0.556131	1029	5	-8.9339	0.99196	0.99194	1.0	17616	0	-8.9339
ZDHHC9	5	0.0080433	0.031907	0.556131	1027	5	-8.5044	0.99196	0.99194	1.0	17619	0	-8.5044
FANCD2OS	5	0.0080433	0.031907	0.556131	1026	5	-9.2759	0.99196	0.99194	1.0	17620	0	-9.2759
FTSJ1	5	0.008044	0.03191	0.556131	1033	5	-8.4928	0.96939	0.96926	1.0	16946	0	-8.4928
SGSM2	5	0.0080492	0.031931	0.556131	1034	4	-7.6658	0.95255	0.95251	1.0	16509	0	-7.6658
LOXHD1	5	0.0080705	0.032013	0.557024	1035	4	-8.0581	0.83087	0.83084	1.0	14153	0	-8.0581
FOXC2	5	0.008102	0.032129	0.557964	1037	4	-9.6639	0.1255	0.15243	0.938922	2755	1	-9.6639
RPS6KB2	5	0.008102	0.032129	0.557964	1036	4	-9.6639	0.17258	0.19087	0.938922	3461	1	-9.6639
IMPA2	5	0.00815	0.032315	0.558961	1038	4	-6.707	0.84792	0.84797	1.0	14443	0	-6.707
IGSF22	5	0.0081588	0.032347	0.558961	1039	4	-4.1053	0.55336	0.55354	1.0	9748	0	-4.1053
EXD2	5	0.0081679	0.032385	0.558961	1041	5	-8.7532	0.99183	0.99181	1.0	17614	0	-8.7532
DNAAF2	5	0.0081679	0.032385	0.558961	1040	5	-8.8115	0.99183	0.99181	1.0	17612	0	-8.8115
DDTL	3	0.0081728	0.032403	0.558961	1042	3	-9.3957	0.99183	0.9918	1.0	17611	0	-9.3957
DAZAP1	5	0.0081812	0.032435	0.558961	1043	3	-9.6622	0.88444	0.88447	1.0	15104	0	-9.6622
VPS37B	5	0.0081812	0.032435	0.558961	1044	4	-9.6622	0.96772	0.96769	1.0	16899	0	-9.6622
UNC5A	5	0.0081812	0.032435	0.558961	1045	4	-7.1152	0.89675	0.8968	1.0	15324	0	-7.1152
AMOTL2	5	0.0082008	0.032511	0.559742	1046	4	-8.5837	0.3861	0.38674	0.938922	6931	0	-8.5837
ACTL6B	5	0.0082212	0.032584	0.560456	1047	4	-9.1476	0.17329	0.19145	0.938922	3474	1	-9.1476
HTRA2	5	0.0082465	0.03268	0.560769	1048	3	-9.6605	0.93881	0.93882	1.0	16172	0	-9.6605
B3GNT2	5	0.0082757	0.032789	0.560769	1051	5	-8.8751	0.99172	0.99169	1.0	17606	0	-8.8751
BOC	5	0.0082757	0.032789	0.560769	1050	5	-8.8661	0.99172	0.99169	1.0	17608	0	-8.8661
KHDC3L	5	0.0082757	0.032789	0.560769	1049	5	-8.3957	0.99172	0.99169	1.0	17609	0	-8.3957
SLC6A19	5	0.0082757	0.032789	0.560769	1052	5	-8.3957	0.99172	0.99169	1.0	17610	0	-8.3957
ALDH1A1	5	0.0082757	0.032789	0.560769	1053	5	-9.092	0.99172	0.99169	1.0	17607	0	-9.092
TNS3	5	0.0083508	0.033074	0.563214	1054	4	-9.3316	0.83087	0.83084	1.0	14168	0	-9.3316
RAP1GAP2	5	0.0083508	0.033074	0.563214	1055	4	-9.1917	0.94966	0.94955	1.0	16447	0	-9.1917
ABCG4	5	0.0083651	0.033127	0.563214	1056	3	-7.9253	0.040476	0.071363	0.938922	1304	2	-7.9253
ACSBG2	5	0.0083778	0.033172	0.563214	1057	4	-8.8691	0.75355	0.75354	1.0	12885	0	-8.8691
SPR	5	0.0083893	0.033213	0.563214	1059	5	-8.3916	0.99161	0.99158	1.0	17604	0	-8.3916
PTPRF	5	0.0083893	0.033213	0.563214	1058	5	-8.3916	0.99161	0.99158	1.0	17603	0	-8.3916
ARHGEF15	5	0.0083893	0.033213	0.563214	1061	5	-8.5427	0.99161	0.99158	1.0	17605	0	-8.5427
SLC45A2	5	0.0083893	0.033213	0.563214	1060	5	-8.3606	0.99161	0.99158	1.0	17600	0	-8.3606
TMEM47	5	0.0083893	0.033213	0.563214	1062	5	-8.7433	0.99161	0.99158	1.0	17601	0	-8.7433
TMEM184B	5	0.0084325	0.033384	0.564185	1063	3	-8.6127	0.24176	0.24999	0.938922	4514	1	-8.6127
GTF2IRD1	5	0.0084336	0.033388	0.564185	1064	3	-9.6552	0.35119	0.35223	0.938922	6357	1	-9.6552
RASIP1	5	0.0084336	0.033388	0.564185	1065	4	-9.6552	0.17101	0.18957	0.938922	3442	1	-9.6552
NINL	5	0.0084361	0.033396	0.564185	1066	4	-9.0868	0.6423	0.64212	1.0	11137	0	-9.0868
SFTPA1	4	0.0084617	0.033484	0.564389	1067	2	-7.4573	0.59046	0.59063	1.0	10342	0	-7.4573
FAM153A	2	0.0084788	0.03354	0.564389	1068	2	-9.8408	0.99152	0.9915	1.0	17599	0	-9.8408
PDCD1	5	0.0084873	0.033567	0.564389	1069	2	-5.4291	0.3769	0.37758	0.938922	6777	0	-5.4291
ATP8B3	5	0.0085028	0.033626	0.564389	1070	3	-9.6535	0.10798	0.13849	0.938922	2514	1	-9.6535
TRIM21	5	0.0085028	0.033626	0.564389	1071	4	-9.6535	0.9638	0.96384	1.0	16782	0	-9.6535
CHSY3	5	0.0085028	0.033626	0.564389	1072	4	-9.6535	0.89564	0.89567	1.0	15308	0	-9.6535
TGFB1	5	0.008503	0.033627	0.564389	1073	5	-8.5577	0.9915	0.99147	1.0	17598	0	-8.5577
SCT	5	0.008542	0.033777	0.566371	1074	3	-8.0689	0.41033	0.41087	0.938922	7338	0	-8.0689
CAMK2A	5	0.0085628	0.033852	0.567002	1075	5	-9.092	0.99144	0.99141	1.0	17596	0	-9.092
CAMSAP3	5	0.008571	0.033877	0.567002	1076	4	-8.6199	0.43032	0.43083	0.938922	7740	0	-8.6199
GOLGA3	5	0.0085909	0.033946	0.567634	1077	4	-9.5313	0.96555	0.96555	1.0	16842	0	-9.5313
C6orf1	5	0.0086235	0.034053	0.568889	1078	5	-8.5006	0.99138	0.99134	1.0	17595	0	-8.5006
SUMF1	5	0.0086422	0.034126	0.569041	1079	3	-9.65	0.34889	0.34987	0.938922	6327	1	-9.65
F2RL3	5	0.0086466	0.034142	0.569041	1080	4	-7.4248	0.93008	0.92999	1.0	15985	0	-7.4248
GALR1	5	0.0086515	0.034157	0.569041	1081	3	-9.4888	0.32609	0.32754	0.938922	5889	1	-9.4888
WFIKKN1	5	0.0086856	0.03427	0.569339	1082	4	-9.0868	0.2916	0.2951	0.938922	5329	1	-9.0868
STARD3	5	0.0086856	0.03427	0.569339	1083	4	-9.0842	0.94302	0.94301	1.0	16280	0	-9.0842
SEMA6B	5	0.0086856	0.03427	0.569339	1084	5	-9.2667	0.97762	0.97743	1.0	17172	0	-9.2667
HIST2H4B	2	0.0087012	0.034332	0.569585	1085	1	-3.2836	0.063484	0.10339	0.938922	1918	1	-3.2836
PGPEP1L	5	0.0087063	0.034348	0.569585	1086	4	-7.9597	0.33317	0.33446	0.938922	6018	1	-7.9597
INSL3	5	0.0087288	0.034432	0.569916	1087	3	-5.48	0.40714	0.4077	0.938922	7295	0	-5.48
PDZD7	5	0.0087333	0.034449	0.569916	1088	4	-9.1649	0.19303	0.20794	0.938922	3757	1	-9.1649
RAP2A	5	0.0087372	0.034463	0.569916	1089	5	-8.896	0.99126	0.99123	1.0	17594	0	-8.896
SH3BP1	5	0.0087532	0.034515	0.569969	1090	3	-7.3663	0.27201	0.27708	0.938922	5003	1	-7.3663
FXYD3	13	0.0087568	0.034529	0.569969	1091	11	-8.5389	0.83839	0.83832	1.0	14300	0	-8.5389
PARP12	5	0.0087884	0.034642	0.570632	1093	3	-8.2553	0.89913	0.8992	1.0	15374	0	-8.2553
DOK5	5	0.0087884	0.034642	0.570632	1092	2	-7.7598	0.35559	0.35655	0.938922	6428	0	-7.7598
SPTBN5	5	0.0088076	0.0347	0.570632	1094	4	-8.5577	0.95437	0.95434	1.0	16558	0	-8.5577
MICAL2	5	0.0088363	0.034811	0.570632	1095	4	-8.779	0.17872	0.19594	0.938922	3549	1	-8.779
RFXANK	5	0.0088363	0.034811	0.570632	1096	4	-9.6447	0.50391	0.50416	0.938922	8178	0	-9.6447
WNK1	5	0.0088393	0.034827	0.570632	1097	4	-8.4129	0.22945	0.23927	0.938922	4331	1	-8.4129
MDK	9	0.0088512	0.034877	0.570632	1098	4	-7.4492	0.066991	0.10611	0.938922	1972	2	-7.4492
DVL3	5	0.0088528	0.034884	0.570632	1099	5	-9.2036	0.99115	0.99112	1.0	17593	0	-9.2036
MMP17	5	0.0088583	0.034903	0.570632	1100	4	-8.6512	0.17957	0.19668	0.938922	3567	1	-8.6512
CMPK2	5	0.0088691	0.034938	0.570632	1101	3	-6.4085	0.12753	0.15405	0.938922	2786	1	-6.4085
VENTX	5	0.0088705	0.034945	0.570632	1102	3	-2.6636	0.18786	0.20353	0.938922	3679	1	-2.6636
ASGR2	5	0.0088962	0.035045	0.570632	1106	4	-9.0738	0.33485	0.33609	0.938922	6048	1	-9.0738
BBS1	5	0.0088962	0.035045	0.570632	1103	4	-9.1427	0.9508	0.9507	1.0	16468	0	-9.1427
FUT5	5	0.0088962	0.035045	0.570632	1105	5	-9.5044	0.98292	0.98283	1.0	17331	0	-9.5044
CCDC134	5	0.0088962	0.035045	0.570632	1104	5	-9.0738	0.9795	0.97934	1.0	17230	0	-9.0738
ERF	5	0.0089252	0.035142	0.571704	1107	4	-9.4868	0.92229	0.92221	1.0	15819	0	-9.4868
CCDC159	5	0.0089633	0.035293	0.57206	1108	5	-8.3704	0.99104	0.99101	1.0	17590	0	-8.3704
SLC9A1	5	0.0089633	0.035293	0.57206	1109	5	-9.1327	0.99104	0.99101	1.0	17588	0	-9.1327
PTK2B	5	0.0089633	0.035293	0.57206	1110	5	-8.7532	0.99104	0.99101	1.0	17589	0	-8.7532
SIPA1L3	5	0.0089722	0.035321	0.57206	1111	2	2.3399	0.0019818	0.0055855	0.887201	99	3	2.3399
GFRA4	5	0.0089799	0.035351	0.57206	1112	4	-8.7466	0.94373	0.94369	1.0	16294	0	-8.7466
OBSCN	5	0.0090012	0.035418	0.57206	1114	4	-9.0712	0.96429	0.96433	1.0	16800	0	-9.0712
MBD6	5	0.0090012	0.035418	0.57206	1113	4	-9.1175	0.96335	0.96338	1.0	16778	0	-9.1175
SH3BGRL3	5	0.0090012	0.035418	0.57206	1115	4	-9.16	0.32918	0.33057	0.938922	5946	1	-9.16
DNAH3	5	0.0090261	0.035503	0.572913	1116	4	-8.2507	0.84154	0.84149	1.0	14352	0	-8.2507
KLHL29	5	0.0090894	0.035731	0.575022	1117	1	1.1704	0.0043183	0.011595	0.895892	230	3	1.1704
RAPGEF1	5	0.0090966	0.035761	0.575022	1119	5	-8.4651	0.9909	0.99088	1.0	17585	0	-8.4651
POU3F3	5	0.0090966	0.035761	0.575022	1120	5	-9.6163	0.9909	0.99088	1.0	17584	0	-9.6163
ATP11A	5	0.0090966	0.035761	0.575022	1118	5	-8.7854	0.9909	0.99088	1.0	17587	0	-8.7854
RSPH3	5	0.0091441	0.035946	0.577477	1121	3	-7.4352	0.50391	0.50416	0.938922	8859	0	-7.4352
ZNF831	5	0.0091685	0.036048	0.578603	1122	3	-3.2254	0.035735	0.063989	0.938922	1168	2	-3.2254
MPND	5	0.0091988	0.03616	0.57898	1123	4	-7.3748	0.92489	0.9248	1.0	15859	0	-7.3748
ZIC2	5	0.0091995	0.036163	0.57898	1124	4	-9.1892	0.10056	0.1326	0.938922	2415	1	-9.1892
CREB5	5	0.0092341	0.036265	0.57898	1127	5	-8.8045	0.99077	0.99076	1.0	17581	0	-8.8045
USH1G	5	0.0092341	0.036265	0.57898	1126	5	-9.0842	0.99077	0.99076	1.0	17582	0	-9.0842
ADARB1	5	0.0092341	0.036265	0.57898	1125	5	-8.9511	0.99077	0.99076	1.0	17583	0	-8.9511
BTBD1	5	0.0092412	0.036287	0.57898	1128	5	-9.1649	0.97614	0.97594	1.0	17130	0	-9.1649
JAGN1	5	0.009243	0.036297	0.57898	1129	5	-9.0816	0.97822	0.97807	1.0	17187	0	-9.0816
CPLX3	5	0.0092809	0.036438	0.579662	1130	5	-8.2117	0.97336	0.97316	1.0	17048	0	-8.2117
HHIPL2	5	0.0092809	0.036438	0.579662	1131	2	-7.5123	0.2715	0.27661	0.938922	4995	1	-7.5123
AXIN2	5	0.0092879	0.036458	0.579662	1132	5	-9.5275	0.97614	0.97594	1.0	17124	0	-9.5275
BMP2	5	0.0092937	0.036478	0.579662	1133	4	-8.423	0.36882	0.36961	0.938922	6645	0	-8.423
CNDP1	5	0.0093085	0.036533	0.579662	1135	4	-7.7068	0.95606	0.95605	1.0	16593	0	-7.7068
PRAP1	5	0.0093085	0.036533	0.579662	1134	3	-9.6341	0.28048	0.28483	0.938922	5140	1	-9.6341
VKORC1	6	0.0093271	0.036599	0.579774	1136	4	-9.044	0.4259	0.4265	0.938922	7609	0	-9.044
SLC35C1	5	0.0093285	0.036604	0.579774	1137	5	-9.2132	0.97975	0.97958	1.0	17235	0	-9.2132
CDK18	5	0.0093428	0.036666	0.580239	1138	4	-7.9091	0.95316	0.95313	1.0	16527	0	-7.9091
ONECUT3	5	0.0093629	0.036739	0.580776	1139	2	-0.9827	0.047564	0.082448	0.938922	1503	2	-0.9827
PGP	5	0.0093699	0.036764	0.580776	1140	3	-7.8901	0.81463	0.81473	1.0	13881	0	-7.8901
SP140L	5	0.0093912	0.036838	0.580964	1141	4	-9.0606	0.16163	0.18177	0.938922	3309	1	-9.0606
ABCA7	5	0.009392	0.03684	0.580964	1142	4	-9.6323	0.41397	0.4145	0.938922	7402	0	-9.6323
SPATA3	5	0.0094048	0.036884	0.58114	1143	3	-7.1152	0.13083	0.15679	0.938922	2837	1	-7.1152
WIPF3	5	0.0094176	0.036931	0.581367	1144	3	-7.6752	0.036418	0.065048	0.938922	1186	2	-7.6752
KLK3	6	0.009428	0.036966	0.581422	1145	4	-6.4544	0.49762	0.49796	0.938922	8158	0	-6.4544
ACTL7A	5	0.0094558	0.03707	0.581511	1146	5	-8.5427	0.99054	0.99054	1.0	17579	0	-8.5427
SLC2A7	5	0.0094723	0.037128	0.581511	1147	4	-8.896	0.86686	0.86685	1.0	14804	0	-8.896
SLC38A8	5	0.0094746	0.037134	0.581511	1150	3	-9.6306	0.34947	0.35049	0.938922	6336	1	-9.6306
CYGB	5	0.0094746	0.037134	0.581511	1149	5	-9.6306	0.97614	0.97594	1.0	17131	0	-9.6306
BCL6B	5	0.0094746	0.037134	0.581511	1148	3	-8.943	0.67238	0.67221	1.0	11641	0	-8.943
TMEM229A	5	0.0094969	0.037218	0.582322	1151	2	-6.9655	0.29114	0.29466	0.938922	5322	1	-6.9655
TACR2	5	0.0095193	0.03729	0.582951	1152	4	-9.3915	0.82724	0.82722	1.0	14100	0	-9.3915
UBQLNL	5	0.0095695	0.037468	0.585219	1153	5	-8.4124	0.99043	0.99041	1.0	17576	0	-8.4124
EHD4	5	0.0095817	0.037516	0.585467	1154	4	-8.4928	0.95813	0.95816	1.0	16634	0	-8.4928
RMI2	5	0.0096309	0.037707	0.586728	1155	3	-9.627	0.070075	0.1085	0.938922	2015	1	-9.627
CREB3L1	5	0.0096358	0.037725	0.586728	1156	4	-9.0554	0.96515	0.96518	1.0	16830	0	-9.0554
SELV	5	0.0096358	0.037725	0.586728	1157	4	-9.0554	0.2998	0.30271	0.938922	5465	1	-9.0554
FAM211A	5	0.0096364	0.037727	0.586728	1158	2	-1.5594	0.34646	0.34749	0.938922	6285	1	-1.5594
BRK1	2	0.0096669	0.037839	0.586785	1159	2	-7.9834	0.98638	0.98628	1.0	17434	0	-7.9834
TECTB	5	0.0096945	0.037931	0.586785	1162	5	-8.627	0.99031	0.99027	1.0	17574	0	-8.627
FAM69B	5	0.0096945	0.037931	0.586785	1161	5	-8.6512	0.99031	0.99027	1.0	17573	0	-8.6512
JUNB	5	0.0096945	0.037931	0.586785	1160	5	-9.0069	0.99031	0.99027	1.0	17572	0	-9.0069
ZER1	5	0.0097177	0.038017	0.586785	1163	4	-9.1833	0.12327	0.15059	0.938922	2732	1	-9.1833
BTBD6	5	0.0097177	0.038017	0.586785	1164	4	-9.6252	0.78254	0.78269	1.0	13340	0	-9.6252
HSPB1	5	0.0097414	0.038102	0.586785	1165	4	-8.4144	0.9372	0.9372	1.0	16135	0	-8.4144
SGK2	5	0.0097414	0.038102	0.586785	1166	4	-9.092	0.6014	0.60148	1.0	10522	0	-9.092
ZKSCAN4	5	0.0097527	0.038135	0.586785	1167	5	-8.4288	0.99025	0.99021	1.0	17570	0	-8.4288
ALPPL2	3	0.0097955	0.038317	0.586785	1168	3	-9.079	0.9902	0.99016	1.0	17568	0	-9.079
AGBL5	5	0.0098248	0.038418	0.586785	1170	5	-8.5199	0.99018	0.99014	1.0	17567	0	-8.5199
SH3BP2	5	0.0098248	0.038418	0.586785	1171	5	-8.3403	0.99018	0.99014	1.0	17566	0	-8.3403
KDM4D	5	0.0098248	0.038418	0.586785	1169	5	-8.7433	0.99018	0.99014	1.0	17565	0	-8.7433
PLEKHO1	5	0.0098268	0.038427	0.586785	1172	3	-7.5428	0.50391	0.50416	0.938922	8897	0	-7.5428
CHST6	5	0.009832	0.038442	0.586785	1174	5	-9.0501	0.98485	0.98475	1.0	17382	0	-9.0501
FAM211B	5	0.009832	0.038442	0.586785	1173	4	-9.0501	0.90243	0.90249	1.0	15415	0	-9.0501
ZAP70	5	0.0098339	0.038452	0.586785	1175	4	-8.3447	0.80465	0.80476	1.0	13700	0	-8.3447
VCPKMT	5	0.0098552	0.03854	0.586785	1176	3	-8.3007	0.35185	0.35286	0.938922	6367	1	-8.3007
TM4SF5	5	0.0099099	0.038721	0.586785	1177	3	-8.6377	0.14833	0.17088	0.938922	3098	1	-8.6377
ZNF280A	5	0.0099457	0.038847	0.586785	1179	4	-9.3446	0.13693	0.16168	0.938922	2931	1	-9.3446
SLC5A9	5	0.0099457	0.038847	0.586785	1180	4	-9.0474	0.7901	0.79025	1.0	13480	0	-9.0474
TH	5	0.0099457	0.038847	0.586785	1178	5	-8.1893	0.98494	0.98484	1.0	17386	0	-8.1893
C19orf59	5	0.0099457	0.038847	0.586785	1181	4	-9.1402	0.71945	0.71938	1.0	12363	0	-9.1402
FBXL18	5	0.0099545	0.038874	0.586785	1186	5	-8.4082	0.99005	0.99	1.0	17559	0	-8.4082
SAGE1	5	0.0099545	0.038874	0.586785	1183	5	-8.5057	0.99005	0.99	1.0	17558	0	-8.5057
PTCH2	5	0.0099545	0.038874	0.586785	1187	5	-9.2437	0.99005	0.99	1.0	17560	0	-9.2437
H2BFM	5	0.0099545	0.038874	0.586785	1185	5	-9.5928	0.99005	0.99	1.0	17557	0	-9.5928
SERPINA9	5	0.0099545	0.038874	0.586785	1188	5	-8.8448	0.99005	0.99	1.0	17562	0	-8.8448
NRL	5	0.0099545	0.038874	0.586785	1184	5	-8.6932	0.99005	0.99	1.0	17556	0	-8.6932
ST6GALNAC5	5	0.0099545	0.038874	0.586785	1182	5	-8.7401	0.99005	0.99	1.0	17563	0	-8.7401
TEX33	5	0.0099646	0.038908	0.586785	1189	3	-7.26	0.39684	0.3974	0.938922	7119	0	-7.26
BOD1	7	0.0099896	0.039001	0.586785	1190	6	-8.6091	0.92726	0.92714	1.0	15921	0	-8.6091
KHSRP	5	0.010022	0.039112	0.586785	1191	3	-7.0529	0.81463	0.81473	1.0	13903	0	-7.0529
PAX6	5	0.010031	0.039138	0.586785	1193	4	-9.6181	0.4038	0.40425	0.938922	7238	0	-9.6181
CLDN17	5	0.010031	0.039138	0.586785	1192	5	-9.6181	0.98568	0.98559	1.0	17407	0	-9.6181
C18orf64	5	0.010065	0.039253	0.586785	1194	5	-7.8177	0.97518	0.97496	1.0	17097	0	-7.8177
AZI1	5	0.010071	0.03928	0.586785	1197	4	-9.0447	0.82484	0.82487	1.0	14063	0	-9.0447
ARSH	5	0.010071	0.03928	0.586785	1198	4	-9.5836	0.77135	0.77131	1.0	13146	0	-9.5836
UTF1	5	0.010071	0.03928	0.586785	1196	4	-9.3294	0.95527	0.95527	1.0	16582	0	-9.3294
PRRC2A	5	0.010071	0.03928	0.586785	1195	4	-9.2849	0.74141	0.7414	1.0	12722	0	-9.2849
TPRN	5	0.010088	0.039344	0.586785	1201	5	-8.4818	0.98991	0.98987	1.0	17552	0	-8.4818
LRFN1	5	0.010088	0.039344	0.586785	1203	5	-8.9501	0.98991	0.98987	1.0	17553	0	-8.9501
ARFGEF2	5	0.010088	0.039344	0.586785	1204	5	-8.516	0.98991	0.98987	1.0	17554	0	-8.516
UNC45B	5	0.010088	0.039344	0.586785	1199	5	-8.6127	0.98991	0.98987	1.0	17550	0	-8.6127
ZNF536	5	0.010088	0.039344	0.586785	1202	5	-9.1074	0.98991	0.98987	1.0	17555	0	-9.1074
ERAP1	5	0.010088	0.039344	0.586785	1205	5	-9.1501	0.98991	0.98987	1.0	17551	0	-9.1501
SAPCD2	5	0.010088	0.039344	0.586785	1200	5	-8.3316	0.98991	0.98987	1.0	17549	0	-8.3316
ARHGEF11	5	0.010091	0.039354	0.586785	1206	4	-9.0178	0.96238	0.96241	1.0	16748	0	-9.0178
THBS1	5	0.010117	0.03945	0.586785	1207	2	-6.5505	0.32073	0.32246	0.938922	5808	1	-6.5505
TP63	5	0.010126	0.03948	0.586785	1211	3	-9.6163	0.28665	0.29049	0.938922	5243	1	-9.6163
FAM179B	5	0.010126	0.03948	0.586785	1210	3	-9.6163	0.047124	0.081772	0.938922	1491	1	-9.6163
PTGES2	5	0.010126	0.03948	0.586785	1209	4	-7.8961	0.85283	0.85292	1.0	14538	0	-7.8961
RAX2	5	0.010126	0.039479	0.586785	1208	4	-8.0321	0.9372	0.9372	1.0	16139	0	-8.0321
WDR13	5	0.010129	0.03949	0.586785	1212	4	-8.875	0.084855	0.12018	0.938922	2218	1	-8.875
RHOB	5	0.010144	0.039547	0.587134	1213	3	-7.323	0.15109	0.17316	0.938922	3145	1	-7.323
L1CAM	5	0.010187	0.0397	0.588934	1214	4	-9.2506	0.41181	0.41236	0.938922	7363	0	-9.2506
TSPYL2	5	0.010217	0.03982	0.589735	1216	5	-8.6412	0.98978	0.98977	1.0	17547	0	-8.6412
GRHL2	5	0.010217	0.03982	0.589735	1215	5	-9.4144	0.98978	0.98977	1.0	17548	0	-9.4144
PNRC1	5	0.010227	0.039853	0.589735	1217	4	-8.0421	0.33556	0.33677	0.938922	6063	1	-8.0421
RAB40AL	4	0.010257	0.039957	0.590306	1218	3	-8.257	0.17848	0.19573	0.938922	3547	1	-8.257
MICALL1	5	0.010265	0.03999	0.590306	1220	4	-9.1226	0.8593	0.85936	1.0	14647	0	-9.1226
TMPRSS2	5	0.010265	0.03999	0.590306	1219	3	-9.4144	0.92674	0.92663	1.0	15907	0	-9.4144
TMCC2	5	0.010277	0.040029	0.590406	1221	4	-8.3999	0.95965	0.95971	1.0	16680	0	-8.3999
NUDT14	5	0.010315	0.040166	0.591798	1222	3	-9.6127	0.1358	0.16078	0.938922	2912	1	-9.6127
PRKCE	5	0.010347	0.040266	0.591798	1223	4	-8.9078	0.96772	0.96769	1.0	16894	0	-8.9078
E2F2	5	0.010365	0.040341	0.591798	1227	5	-9.1377	0.98963	0.98961	1.0	17543	0	-9.1377
IGHMBP2	5	0.010365	0.040341	0.591798	1226	5	-8.9482	0.98963	0.98961	1.0	17542	0	-8.9482
TMBIM1	5	0.010365	0.040341	0.591798	1224	5	-8.7202	0.98963	0.98961	1.0	17544	0	-8.7202
CCR6	5	0.010365	0.040341	0.591798	1225	5	-8.4491	0.98963	0.98961	1.0	17545	0	-8.4491
PILRB	4	0.010369	0.040354	0.591798	1228	4	-8.7206	0.98963	0.98961	1.0	17541	0	-8.7206
ZNF772	5	0.01039	0.040429	0.591972	1229	4	-9.0367	0.96596	0.96596	1.0	16853	0	-9.0367
GNRH2	5	0.010398	0.040464	0.591972	1230	4	-9.3789	0.23551	0.24455	0.938922	4423	1	-9.3789
C10orf105	5	0.010398	0.040464	0.591972	1231	3	-5.7008	0.20314	0.21647	0.938922	3920	1	-5.7008
LRRC14B	5	0.010423	0.040558	0.592412	1232	5	-9.0232	0.98958	0.98955	1.0	17539	0	-9.0232
RUNDC1	5	0.010432	0.040589	0.592412	1233	5	-8.1861	0.98957	0.98955	1.0	17538	0	-8.1861
TLN1	5	0.010438	0.040607	0.592412	1234	5	-6.9779	0.98956	0.98954	1.0	17536	0	-6.9779
ISM2	5	0.010443	0.040626	0.592412	1235	4	-9.0501	0.62827	0.62809	1.0	10940	0	-9.0501
SLC7A14	5	0.010457	0.040683	0.592766	1236	4	-7.9483	0.87955	0.87964	1.0	15021	0	-7.9483
SIRPG	6	0.010469	0.040732	0.592999	1237	6	-9.0836	0.98953	0.98951	1.0	17535	0	-9.0836
NCR3	5	0.010506	0.040861	0.593441	1239	5	-8.3447	0.98949	0.98948	1.0	17533	0	-8.3447
PCBP3	5	0.010506	0.040861	0.593441	1238	5	-8.4491	0.98949	0.98948	1.0	17534	0	-8.4491
NEK11	5	0.010506	0.040861	0.593441	1240	5	-8.8263	0.98949	0.98948	1.0	17532	0	-8.8263
DLX4	6	0.010549	0.041009	0.595109	1241	4	-8.9315	0.35144	0.35245	0.938922	6360	1	-8.9315
SH3GL1	6	0.010558	0.041047	0.595179	1242	5	-9.27	0.97539	0.97517	1.0	17101	0	-9.27
CDHR5	5	0.010632	0.041334	0.597416	1243	4	-9.6055	0.10203	0.13377	0.938922	2436	1	-9.6055
DUSP9	5	0.010632	0.041334	0.597416	1244	4	-9.6055	0.56028	0.56038	1.0	9856	0	-9.6055
C3orf70	5	0.01065	0.041403	0.597416	1246	5	-8.4041	0.98935	0.98932	1.0	17527	0	-8.4041
TMEM14E	5	0.01065	0.041403	0.597416	1247	5	-8.627	0.98935	0.98932	1.0	17526	0	-8.627
ERN1	5	0.01065	0.041403	0.597416	1245	5	-8.3316	0.98935	0.98932	1.0	17528	0	-8.3316
CHRNB1	5	0.01065	0.041403	0.597416	1248	5	-8.896	0.98935	0.98932	1.0	17529	0	-8.896
RASSF5	7	0.010668	0.041472	0.597416	1249	6	-8.8631	0.62521	0.62504	1.0	10908	0	-8.8631
CTRB2	5	0.010695	0.041566	0.597416	1250	3	-4.6216	0.02125	0.040616	0.938922	731	2	-4.6216
LPCAT1	5	0.010707	0.041602	0.597416	1252	4	-9.1892	0.92972	0.92963	1.0	15975	0	-9.1892
RPRML	5	0.010707	0.041602	0.597416	1251	4	-9.2132	0.95379	0.95375	1.0	16534	0	-9.2132
JPH4	5	0.010721	0.041663	0.597416	1253	5	-8.7694	0.98928	0.98925	1.0	17525	0	-8.7694
KLK14	5	0.01073	0.041692	0.597416	1254	4	-8.0368	0.032826	0.059246	0.938922	1073	1	-8.0368
ECE2	11	0.010753	0.041784	0.597416	1255	7	-7.1354	0.2116	0.22387	0.938922	4051	1	-7.1354
A1BG	5	0.010776	0.041869	0.597416	1256	4	-8.9848	0.93954	0.93956	1.0	16197	0	-8.9848
SMR3B	5	0.010785	0.041904	0.597416	1257	2	-6.1555	0.13044	0.15645	0.938922	2826	1	-6.1555
CYP27B1	5	0.010794	0.041931	0.597416	1258	5	-8.3831	0.98921	0.98919	1.0	17519	0	-8.3831
SLITRK5	5	0.010794	0.041931	0.597416	1264	5	-9.0527	0.98921	0.98919	1.0	17520	0	-9.0527
SLC9A3	5	0.010794	0.041931	0.597416	1263	5	-8.6425	0.98921	0.98919	1.0	17522	0	-8.6425
C1QTNF6	5	0.010794	0.041931	0.597416	1260	5	-8.8108	0.98921	0.98919	1.0	17524	0	-8.8108
ATCAY	5	0.010794	0.041931	0.597416	1261	5	-8.6829	0.98921	0.98919	1.0	17518	0	-8.6829
SLC6A3	5	0.010794	0.041931	0.597416	1259	5	-9.3118	0.98921	0.98919	1.0	17521	0	-9.3118
CST1	5	0.010794	0.041931	0.597416	1262	5	-8.3096	0.98921	0.98919	1.0	17523	0	-8.3096
ITGB4	5	0.010823	0.042039	0.598486	1265	4	-8.5875	0.95437	0.95434	1.0	16566	0	-8.5875
IRF2BPL	5	0.010856	0.042161	0.598547	1267	4	-9.0259	0.31578	0.31776	0.938922	5729	1	-9.0259
PPP1R16B	5	0.010856	0.042161	0.598547	1266	4	-9.0997	0.35388	0.35487	0.938922	6403	0	-9.0997
PIDD	5	0.010867	0.042208	0.598547	1268	5	-8.477	0.98913	0.98912	1.0	17516	0	-8.477
ZNF217	5	0.01087	0.042218	0.598547	1269	3	-7.2873	0.36836	0.36917	0.938922	6635	0	-7.2873
ARSE	5	0.01087	0.042218	0.598547	1270	3	-7.7001	0.13398	0.15929	0.938922	2884	1	-7.7001
MXD3	5	0.010894	0.042299	0.598547	1271	2	-6.4574	0.049969	0.086207	0.938922	1578	2	-6.4574
ZNF853	5	0.010908	0.042343	0.598547	1274	3	-5.3395	0.37961	0.38032	0.938922	6832	0	-5.3395
RGCC	5	0.010908	0.042343	0.598547	1272	4	-6.5354	0.82724	0.82722	1.0	14090	0	-6.5354
SEMA4F	5	0.010908	0.042343	0.598547	1273	3	-7.433	0.062457	0.10258	0.938922	1908	1	-7.433
ENOX2	5	0.010948	0.042486	0.600097	1275	4	-8.5689	0.11685	0.14543	0.938922	2642	1	-8.5689
DENND6B	5	0.01099	0.042632	0.601452	1276	4	-9.5982	0.44175	0.44232	0.938922	7911	0	-9.5982
LILRB2	10	0.010996	0.042648	0.601452	1277	5	-8.5141	0.5547	0.55487	1.0	9761	1	-8.5141
KRTAP12-1	3	0.011013	0.042714	0.601904	1278	3	-9.0447	0.98899	0.98898	1.0	17514	0	-9.0447
ITGA6	5	0.011058	0.042885	0.603386	1279	2	-7.0207	0.86807	0.86806	1.0	14819	0	-7.0207
COMTD1	5	0.011083	0.042979	0.603386	1280	5	-9.0894	0.98892	0.9889	1.0	17513	0	-9.0894
TAT	5	0.011083	0.042979	0.603386	1281	5	-8.6447	0.98892	0.9889	1.0	17512	0	-8.6447
AIRE	5	0.011094	0.04302	0.603386	1283	4	-8.6521	0.0045942	0.012303	0.908598	243	1	-8.6521
CASKIN2	5	0.011094	0.043017	0.603386	1282	4	-9.5964	0.91948	0.91945	1.0	15750	0	-9.5964
C2CD4A	5	0.011094	0.04302	0.603386	1284	5	-9.0633	0.98734	0.98728	1.0	17464	0	-9.0633
BTNL3	5	0.011137	0.043175	0.603895	1285	4	-5.2246	0.37038	0.37111	0.938922	6669	0	-5.2246
KRTAP22-1	2	0.011146	0.043198	0.603895	1286	2	-9.151	0.98885	0.98885	1.0	17511	0	-9.151
PPCDC	5	0.011151	0.043211	0.603895	1287	3	-7.8541	0.96472	0.96476	1.0	16807	0	-7.8541
ASB11	5	0.011152	0.043218	0.603895	1288	4	-6.5957	0.14084	0.16481	0.938922	2992	1	-6.5957
ASNA1	5	0.011165	0.04326	0.603895	1289	5	-8.58	0.98884	0.98882	1.0	17510	0	-8.58
CLN3	5	0.011188	0.04334	0.603895	1290	3	-7.8901	0.34276	0.34382	0.938922	6183	1	-7.8901
TECTA	5	0.011188	0.04334	0.603895	1291	5	-9.5946	0.97809	0.97792	1.0	17185	0	-9.5946
STIM1	5	0.011203	0.043392	0.603895	1292	4	-9.3661	0.93008	0.92999	1.0	15979	0	-9.3661
TNKS	5	0.011203	0.043392	0.603895	1294	4	-9.0178	0.56858	0.56859	1.0	10005	0	-9.0178
MEGF8	5	0.011203	0.043392	0.603895	1293	4	-9.0421	0.95497	0.95497	1.0	16573	0	-9.0421
ITGBL1	5	0.011234	0.043502	0.604514	1295	5	-9.0042	0.98877	0.98875	1.0	17508	0	-9.0042
EVX1	5	0.011234	0.043503	0.604514	1296	4	-8.8448	0.90149	0.90158	1.0	15402	0	-8.8448
SLC22A14	5	0.011268	0.043614	0.605503	1297	4	-6.7302	0.28585	0.28973	0.938922	5230	1	-6.7302
C2orf91	5	0.011284	0.043677	0.605503	1299	4	-9.5928	0.92397	0.92387	1.0	15845	0	-9.5928
GPR133	5	0.011284	0.043677	0.605503	1298	3	-9.5928	0.10516	0.13621	0.938922	2475	1	-9.5928
NCK2	5	0.011292	0.043709	0.605503	1300	4	-8.5453	0.44258	0.44313	0.938922	7924	0	-8.5453
ELAVL1	5	0.011326	0.043831	0.606458	1301	4	-7.8917	0.71411	0.71408	1.0	12306	0	-7.8917
GLDN	5	0.011331	0.043845	0.606458	1302	2	-7.6448	0.099851	0.13203	0.938922	2402	1	-7.6448
KLHL33	5	0.011346	0.0439	0.606753	1303	4	-5.5042	0.35512	0.35609	0.938922	6420	0	-5.5042
GCAT	5	0.011379	0.04401	0.607085	1305	5	-8.591	0.98862	0.98861	1.0	17505	0	-8.591
MYO7A	5	0.011379	0.04401	0.607085	1304	5	-8.336	0.98862	0.98861	1.0	17506	0	-8.336
SYT13	5	0.011385	0.044033	0.607085	1306	3	-8.2321	0.9372	0.9372	1.0	16140	0	-8.2321
TRAPPC10	5	0.011394	0.044059	0.607085	1307	4	-8.7595	0.3837	0.38434	0.938922	6898	0	-8.7595
KCNV2	5	0.011454	0.044285	0.609725	1308	5	-9.0688	0.98434	0.98425	1.0	17371	0	-9.0688
PLIN1	5	0.011477	0.044374	0.610041	1309	4	-9.5891	0.92585	0.92576	1.0	15878	0	-9.5891
GFOD2	7	0.011478	0.044375	0.610041	1310	4	-8.2507	0.53301	0.53316	0.988441	9714	0	-8.2507
RAX	5	0.011534	0.044575	0.610198	1311	5	-8.314	0.98847	0.98846	1.0	17504	0	-8.314
CAMLG	5	0.011534	0.044575	0.610198	1313	5	-8.2872	0.98847	0.98846	1.0	17502	0	-8.2872
TRPC3	5	0.011534	0.044575	0.610198	1312	5	-8.5083	0.98847	0.98846	1.0	17503	0	-8.5083
VWC2	5	0.011548	0.044617	0.610198	1314	3	-8.3874	0.2727	0.27767	0.938922	5012	1	-8.3874
FOXB1	5	0.011561	0.04467	0.610198	1315	4	-4.8159	0.15456	0.17594	0.938922	3200	1	-4.8159
FAM78A	5	0.011566	0.044687	0.610198	1316	4	-8.2553	0.37698	0.37764	0.938922	6778	0	-8.2553
DEFB104A	2	0.011575	0.044718	0.610198	1317	1	-9.2414	0.69621	0.69623	1.0	12010	0	-9.2414
CCL3	4	0.011575	0.044719	0.610198	1319	4	-9.7277	0.98487	0.98477	1.0	17383	0	-9.7277
GABBR1	5	0.011575	0.044719	0.610198	1318	5	-9.0096	0.97453	0.9743	1.0	17079	0	-9.0096
JAG1	5	0.01159	0.044775	0.610198	1320	4	-8.6898	0.22811	0.23808	0.938922	4308	1	-8.6898
ANGPTL4	5	0.011599	0.04481	0.610198	1321	5	-8.4247	0.9884	0.98839	1.0	17500	0	-8.4247
PTCHD3	5	0.011604	0.044827	0.610198	1322	3	-8.465	0.23809	0.24679	0.938922	4455	1	-8.465
TRIM15	5	0.011604	0.044827	0.610198	1323	5	-8.7235	0.9884	0.98839	1.0	17499	0	-8.7235
HIST1H4K	3	0.011617	0.044877	0.610339	1324	3	-8.0161	0.98838	0.98837	1.0	17498	0	-8.0161
PTPN18	5	0.011636	0.044948	0.610339	1325	5	-9.2644	0.98799	0.98799	1.0	17485	0	-9.2644
CD99L2	5	0.011642	0.044967	0.610339	1326	4	-9.2576	0.96772	0.96769	1.0	16900	0	-9.2576
STAC	5	0.011653	0.045003	0.610339	1327	3	-9.5854	0.14381	0.16717	0.938922	3037	1	-9.5854
METTL24	5	0.011681	0.045109	0.610339	1331	5	-8.7202	0.98832	0.98831	1.0	17494	0	-8.7202
GPR137B	5	0.011681	0.045109	0.610339	1330	5	-8.9454	0.98832	0.98831	1.0	17496	0	-8.9454
PLA2G15	5	0.011681	0.045109	0.610339	1328	5	-8.9709	0.98832	0.98831	1.0	17495	0	-8.9709
ADAMTS14	5	0.011681	0.045109	0.610339	1329	5	-8.8108	0.98832	0.98831	1.0	17497	0	-8.8108
FMR1NB	5	0.01172	0.045264	0.611985	1332	4	-7.9483	0.9244	0.92432	1.0	15851	0	-7.9483
HNF1B	5	0.011743	0.045353	0.612434	1333	4	-9.1377	0.70508	0.70512	1.0	12136	0	-9.1377
GFI1B	5	0.011752	0.045387	0.612434	1334	4	-9.0971	0.73068	0.73061	1.0	12555	0	-9.0971
INS-IGF2	4	0.011756	0.045399	0.612434	1335	4	-7.8113	0.98824	0.98823	1.0	17493	0	-7.8113
TSHZ1	5	0.011807	0.045574	0.61404	1336	4	-8.2085	0.79789	0.79805	1.0	13605	0	-8.2085
LCLAT1	5	0.011815	0.045598	0.61404	1337	5	-8.8253	0.96972	0.96958	1.0	16957	0	-8.8253
PRKD2	5	0.011822	0.045625	0.61404	1338	4	-7.7227	0.62827	0.62809	1.0	10958	0	-7.7227
BRSK1	5	0.011844	0.045701	0.61404	1340	4	-7.4219	0.89675	0.8968	1.0	15327	0	-7.4219
TWIST2	5	0.011844	0.045701	0.61404	1339	4	-8.7368	0.39592	0.39652	0.938922	7100	0	-8.7368
SLC32A1	5	0.011889	0.045852	0.61404	1341	4	-6.8781	0.41213	0.41268	0.938922	7370	0	-6.8781
CHFR	5	0.011904	0.045913	0.61404	1342	1	-7.5653	0.24132	0.24961	0.938922	4508	1	-7.5653
FGFR4	5	0.011904	0.045913	0.61404	1343	2	-6.5354	0.15909	0.17966	0.938922	3266	1	-6.5354
SOX18	5	0.011936	0.046033	0.61404	1344	4	-9.5799	0.90774	0.90778	1.0	15524	0	-9.5799
VRTN	5	0.011957	0.046111	0.61404	1345	5	-9.0014	0.98269	0.9826	1.0	17324	0	-9.0014
MMP11	5	0.011957	0.046111	0.61404	1347	4	-9.2203	0.93238	0.9323	1.0	16029	0	-9.2203
SIGIRR	5	0.011957	0.046111	0.61404	1346	4	-9.2713	0.96684	0.96682	1.0	16873	0	-9.2713
TUBB2B	3	0.011985	0.0462	0.61404	1348	3	-9.1796	0.98802	0.98801	1.0	17489	0	-9.1796
HAP1	5	0.011986	0.046203	0.61404	1349	3	-7.954	0.79337	0.79352	1.0	13517	0	-7.954
ZNF329	5	0.012006	0.046269	0.61404	1354	5	-8.5199	0.98799	0.98799	1.0	17480	0	-8.5199
GGT6	5	0.012006	0.046269	0.61404	1352	5	-8.4082	0.98799	0.98799	1.0	17487	0	-8.4082
PCDH20	5	0.012006	0.046269	0.61404	1350	5	-9.269	0.98799	0.98799	1.0	17482	0	-9.269
TM4SF19	5	0.012006	0.046269	0.61404	1357	5	-8.3007	0.98799	0.98799	1.0	17483	0	-8.3007
PTPN6	5	0.012006	0.046269	0.61404	1351	5	-9.404	0.98799	0.98799	1.0	17486	0	-9.404
FAM89A	5	0.012006	0.046269	0.61404	1356	5	-9.2226	0.98799	0.98799	1.0	17484	0	-9.2226
PPFIA3	5	0.012006	0.046269	0.61404	1353	5	-8.6235	0.98799	0.98799	1.0	17488	0	-8.6235
PPARG	5	0.012006	0.046269	0.61404	1355	5	-9.0313	0.98799	0.98799	1.0	17479	0	-9.0313
BAAT	5	0.012029	0.046362	0.614426	1358	4	-9.1302	0.9631	0.96312	1.0	16765	0	-9.1302
LY6G6D	5	0.01203	0.046366	0.614426	1359	4	-9.5781	0.35446	0.35544	0.938922	6409	0	-9.5781
ADRA1A	5	0.012041	0.046402	0.614447	1360	4	-8.7034	0.86395	0.86396	1.0	14743	0	-8.7034
PCP4	2	0.012057	0.04646	0.614578	1361	2	-6.574	0.82908	0.82907	1.0	14140	0	-6.574
DACT2	5	0.012089	0.046567	0.614578	1362	4	-8.9987	0.86624	0.86622	1.0	14784	0	-8.9987
PLEKHH1	5	0.012089	0.046568	0.614578	1363	5	-8.8232	0.98791	0.98789	1.0	17477	0	-8.8232
CCZ1B	5	0.012123	0.046683	0.614578	1364	1	-6.5201	0.0089629	0.020184	0.938922	363	2	-6.5201
TTC23L	5	0.012165	0.046825	0.614578	1365	5	-8.8661	0.98783	0.98781	1.0	17476	0	-8.8661
CCDC85B	5	0.012173	0.046848	0.614578	1366	4	-8.6932	0.96726	0.96724	1.0	16882	0	-8.6932
DZIP1L	5	0.012191	0.04691	0.614578	1367	4	-8.9596	0.88751	0.88753	1.0	15156	0	-8.9596
KAZALD1	5	0.012203	0.046945	0.614578	1368	5	-8.9959	0.97321	0.97302	1.0	17042	0	-8.9959
FAT2	5	0.012204	0.046951	0.614578	1369	4	-8.9454	0.4475	0.4481	0.938922	8014	0	-8.9454
LPAR3	5	0.012207	0.046958	0.614578	1371	4	-7.0069	0.86549	0.86549	1.0	14761	0	-7.0069
SYN3	5	0.012207	0.046958	0.614578	1370	3	-9.5744	0.30352	0.30621	0.938922	5530	1	-9.5744
CST9L	5	0.012209	0.046965	0.614578	1372	4	-8.9681	0.96497	0.96499	1.0	16819	0	-8.9681
PRR23C	5	0.01223	0.047033	0.614578	1373	4	-7.8295	0.96515	0.96518	1.0	16826	0	-7.8295
PRRX2	5	0.012252	0.047106	0.614578	1374	3	-9.5558	0.28925	0.29287	0.938922	5287	1	-9.5558
KRTAP15-1	5	0.012284	0.047229	0.614578	1375	2	-7.7269	0.37247	0.37317	0.938922	6701	0	-7.7269
PGLYRP1	5	0.012295	0.047268	0.614578	1376	4	-8.9425	0.67849	0.67841	1.0	11745	0	-8.9425
TGM3	5	0.012305	0.047307	0.614578	1377	5	-9.3294	0.98602	0.98593	1.0	17417	0	-9.3294
P2RX6	5	0.012314	0.047341	0.614578	1378	4	-7.9807	0.71945	0.71938	1.0	12369	0	-7.9807
CLTB	5	0.01232	0.047362	0.614578	1381	5	-8.9932	0.9862	0.98611	1.0	17426	0	-8.9932
EMILIN2	5	0.01232	0.047362	0.614578	1380	4	-8.9932	0.056737	0.096734	0.938922	1786	1	-8.9932
MOCS3	5	0.01232	0.047362	0.614578	1379	4	-8.9932	0.86686	0.86685	1.0	14798	0	-8.9932
NBL1	5	0.012321	0.047367	0.614578	1387	5	-8.8201	0.98768	0.98764	1.0	17471	0	-8.8201
ACVRL1	5	0.012321	0.047367	0.614578	1384	5	-8.817	0.98768	0.98764	1.0	17470	0	-8.817
MKNK2	5	0.012321	0.047367	0.614578	1383	5	-8.7	0.98768	0.98764	1.0	17475	0	-8.7
FTMT	5	0.012321	0.047367	0.614578	1388	5	-8.7422	0.98768	0.98764	1.0	17474	0	-8.7422
SCARB1	5	0.012321	0.047367	0.614578	1386	5	-8.2645	0.98768	0.98764	1.0	17472	0	-8.2645
ZNF444	5	0.012321	0.047367	0.614578	1382	5	-8.5389	0.98768	0.98764	1.0	17473	0	-8.5389
AVPR1B	5	0.012321	0.047367	0.614578	1385	5	-8.2645	0.98768	0.98764	1.0	17469	0	-8.2645
SSH3	5	0.012381	0.04758	0.616902	1389	3	-7.2626	0.83174	0.83172	1.0	14172	0	-7.2626
LPPR3	5	0.012423	0.047713	0.617538	1390	4	-8.2645	0.58578	0.58599	1.0	10269	0	-8.2645
ESR1	5	0.012439	0.047768	0.617538	1391	3	-8.5565	0.17966	0.19674	0.938922	3569	1	-8.5565
PRDM16	5	0.012451	0.047817	0.617538	1392	4	-6.2373	0.3323	0.3336	0.938922	6003	1	-6.2373
SGPP1	5	0.012454	0.047827	0.617538	1393	4	-8.4571	0.24586	0.25353	0.938922	4605	1	-8.4571
NKX2-5	7	0.012476	0.047909	0.617538	1394	6	-8.9368	0.98845	0.98844	1.0	17501	0	-8.9368
KLLN	5	0.012477	0.047914	0.617538	1395	2	-7.6864	0.74428	0.74424	1.0	12753	0	-7.6864
PRRC2B	5	0.012489	0.04795	0.617538	1397	4	-9.5689	0.26031	0.2665	0.938922	4830	1	-9.5689
PLBD2	5	0.012489	0.04795	0.617538	1396	3	-9.5689	0.23671	0.24559	0.938922	4438	1	-9.5689
NUDT19	5	0.012495	0.047972	0.617538	1398	5	-8.5465	0.98751	0.98745	1.0	17468	0	-8.5465
MANBA	5	0.012495	0.047972	0.617538	1399	5	-8.3228	0.98751	0.98745	1.0	17467	0	-8.3228
GGT1	4	0.012517	0.048053	0.617936	1400	4	-9.1286	0.98748	0.98744	1.0	17466	0	-9.1286
FKTN	5	0.012532	0.048112	0.617936	1401	2	-6.6094	0.70809	0.70804	1.0	12176	0	-6.6094
KCNQ3	5	0.012576	0.048263	0.617936	1402	4	-9.567	0.95711	0.95711	1.0	16618	0	-9.567
ANKDD1A	5	0.012577	0.048266	0.617936	1403	4	-9.1773	0.94511	0.94506	1.0	16334	0	-9.1773
BEAN1	13	0.012584	0.048289	0.617936	1404	10	-8.4491	0.7007	0.70075	1.0	12076	0	-8.4491
CTXN1	4	0.012593	0.04832	0.617936	1405	4	-8.9579	0.98599	0.9859	1.0	17416	0	-8.9579
FERD3L	5	0.012594	0.048322	0.617936	1406	4	-9.3831	0.34666	0.34768	0.938922	6290	1	-9.3831
HELT	5	0.012594	0.048322	0.617936	1407	3	-8.8751	0.33074	0.33209	0.938922	5975	1	-8.8751
SIAH2	5	0.012614	0.048396	0.617936	1408	4	-8.5528	0.28175	0.286	0.938922	5162	1	-8.5528
KIAA1199	5	0.012625	0.048432	0.617936	1409	4	-7.9597	0.92926	0.92916	1.0	15961	0	-7.9597
CCDC6	5	0.012634	0.04846	0.617936	1410	5	-8.2321	0.98653	0.98644	1.0	17438	0	-8.2321
KCTD4	5	0.012641	0.048484	0.617936	1411	2	-6.8724	0.33114	0.33249	0.938922	5982	1	-6.8724
BCL11B	5	0.012641	0.048484	0.617936	1413	3	-5.6097	0.34	0.3411	0.938922	6132	1	-5.6097
SPON2	5	0.012641	0.048484	0.617936	1412	4	-8.3916	0.36334	0.36422	0.938922	6553	0	-8.3916
WDR7	5	0.012665	0.048568	0.618125	1415	5	-8.9959	0.98734	0.98728	1.0	17462	0	-8.9959
NR4A2	5	0.012665	0.048568	0.618125	1414	5	-8.2553	0.98734	0.98728	1.0	17463	0	-8.2553
GDF6	5	0.01268	0.048622	0.618125	1416	3	-9.5651	0.55682	0.55698	1.0	9777	0	-9.5651
KIAA0195	5	0.012696	0.04867	0.618125	1417	4	-8.9848	0.2845	0.28852	0.938922	5209	1	-8.9848
DIO2	5	0.012707	0.048709	0.618125	1418	4	-6.415	0.92884	0.92876	1.0	15951	0	-6.415
DKK1	5	0.012822	0.049121	0.618125	1419	4	-8.9821	0.96495	0.96498	1.0	16816	0	-8.9821
GREB1	5	0.012822	0.049121	0.618125	1420	4	-8.1665	0.96641	0.9664	1.0	16864	0	-8.1665
DLL4	5	0.012824	0.049125	0.618125	1426	5	-8.5502	0.98718	0.98712	1.0	17456	0	-8.5502
TMEM187	5	0.012824	0.049125	0.618125	1422	5	-8.2507	0.98718	0.98712	1.0	17453	0	-8.2507
PARP16	5	0.012824	0.049125	0.618125	1421	5	-8.2507	0.98718	0.98712	1.0	17459	0	-8.2507
SOCS7	5	0.012824	0.049125	0.618125	1423	5	-8.2507	0.98718	0.98712	1.0	17455	0	-8.2507
JUP	5	0.012824	0.049125	0.618125	1427	5	-8.7135	0.98718	0.98712	1.0	17454	0	-8.7135
DLEU7	5	0.012824	0.049125	0.618125	1425	5	-9.4226	0.98718	0.98712	1.0	17461	0	-9.4226
MYOCD	5	0.012824	0.049125	0.618125	1424	5	-8.9987	0.98718	0.98712	1.0	17460	0	-8.9987
SLC45A1	5	0.01284	0.049184	0.618125	1428	3	-8.5491	0.097569	0.13028	0.938922	2372	1	-8.5491
XIRP1	5	0.012856	0.04925	0.618125	1429	4	-8.6767	0.30895	0.31125	0.938922	5616	1	-8.6767
AP2A2	5	0.012859	0.049255	0.618125	1430	3	-5.5872	0.16464	0.1843	0.938922	3346	1	-5.5872
SUV420H2	5	0.012904	0.049396	0.618125	1431	4	-8.0532	0.23463	0.24378	0.938922	4406	1	-8.0532
FAM53A	5	0.012905	0.0494	0.618125	1432	4	-8.893	0.08962	0.12395	0.938922	2274	1	-8.893
UBASH3A	5	0.012905	0.0494	0.618125	1433	4	-7.6727	0.95316	0.95313	1.0	16520	0	-7.6727
PM20D2	5	0.012906	0.049404	0.618125	1434	4	-8.6667	0.95409	0.95407	1.0	16555	0	-8.6667
SCUBE1	5	0.012912	0.049423	0.618125	1435	5	-9.253	0.98709	0.98703	1.0	17452	0	-9.253
CRB1	5	0.012914	0.049435	0.618125	1436	4	-8.6622	0.93322	0.93316	1.0	16045	0	-8.6622
HLA-DQB1	5	0.012919	0.04945	0.618125	1437	4	-9.4531	0.83468	0.83461	1.0	14234	0	-9.4531
SLC1A3	5	0.012923	0.049458	0.618125	1438	5	-8.4531	0.98708	0.98702	1.0	17450	0	-8.4531
ACSM2B	4	0.012925	0.049468	0.618125	1439	4	-7.8237	0.93852	0.93851	1.0	16171	0	-7.8237
RUNX2	5	0.012955	0.049564	0.618125	1441	4	-9.2273	0.89564	0.89567	1.0	15311	0	-9.2273
ASPG	5	0.012955	0.049564	0.618125	1440	4	-9.3118	0.1766	0.19415	0.938922	3521	1	-9.3118
AIP	5	0.012968	0.04962	0.618125	1442	3	-8.854	0.91562	0.91564	1.0	15673	0	-8.854
RBMXL2	5	0.012992	0.0497	0.618125	1443	2	-6.9878	0.31051	0.31276	0.938922	5643	1	-6.9878
PRKCDBP	5	0.012992	0.0497	0.618125	1444	3	-8.0738	0.087112	0.12194	0.938922	2245	1	-8.0738
SHC4	5	0.012992	0.0497	0.618125	1448	5	-9.3704	0.98701	0.98692	1.0	17446	0	-9.3704
PTPRA	5	0.012992	0.0497	0.618125	1446	5	-8.6306	0.98701	0.98692	1.0	17449	0	-8.6306
GSX1	5	0.012992	0.0497	0.618125	1445	4	-8.8263	0.83911	0.83903	1.0	14302	0	-8.8263
PKP4	5	0.012992	0.0497	0.618125	1447	5	-8.2461	0.98701	0.98692	1.0	17448	0	-8.2461
STX12	5	0.013033	0.049846	0.619509	1449	3	-9.0367	0.60558	0.60558	1.0	10596	0	-9.0367
COLGALT2	5	0.013059	0.049934	0.620127	1450	2	-6.0546	0.24379	0.25171	0.938922	4546	1	-6.0546
HDHD1	5	0.013084	0.050012	0.620127	1451	4	-9.1476	0.50391	0.50416	0.938922	8634	0	-9.1476
SDCBP2	5	0.013084	0.050012	0.620127	1452	4	-9.1377	0.93322	0.93316	1.0	16053	0	-9.1377
PRAM1	5	0.013092	0.050033	0.620127	1453	3	-9.182	0.30464	0.30721	0.938922	5545	1	-9.182
ABHD12	5	0.013132	0.050178	0.621257	1454	4	-6.8481	0.86549	0.86549	1.0	14769	0	-6.8481
FGF19	5	0.013142	0.050217	0.621257	1455	4	-8.943	0.89048	0.8905	1.0	15215	0	-8.943
ATXN7L1	11	0.013145	0.050228	0.621257	1456	9	-8.4611	0.91762	0.91765	1.0	15721	0	-8.4611
SETD6	5	0.013188	0.050371	0.622604	1457	3	-8.8418	0.29042	0.29397	0.938922	5308	1	-8.8418
KCNK10	5	0.013241	0.050565	0.624214	1458	3	-7.8901	0.91467	0.91472	1.0	15648	0	-7.8901
NUDCD2	5	0.013243	0.050571	0.624214	1459	4	-8.9737	0.95199	0.95192	1.0	16498	0	-8.9737
HLA-A	5	0.013273	0.05068	0.624794	1460	4	-7.822	0.68141	0.6814	1.0	11773	0	-7.822
PDE6C	5	0.013296	0.050763	0.624794	1461	1	-7.3663	0.92397	0.92387	1.0	15844	0	-7.3663
NLRP8	5	0.013303	0.050787	0.624794	1462	3	-8.5726	0.9403	0.9403	1.0	16218	0	-8.5726
UNC5D	5	0.013304	0.050791	0.624794	1463	5	-8.9253	0.9867	0.9866	1.0	17442	0	-8.9253
NAPRT1	5	0.013304	0.050791	0.624794	1464	5	-9.0069	0.9867	0.9866	1.0	17443	0	-9.0069
MAP4K1	5	0.013324	0.05086	0.625212	1465	5	-9.404	0.97647	0.97628	1.0	17138	0	-9.404
CAPN15	5	0.013359	0.050981	0.625851	1466	4	-7.3944	0.173	0.19122	0.938922	3469	1	-7.3944
PLXND1	5	0.01338	0.051067	0.625851	1467	5	-8.5652	0.98662	0.98653	1.0	17441	0	-8.5652
UNG	5	0.013393	0.05111	0.625851	1468	5	-8.3184	0.98661	0.98652	1.0	17440	0	-8.3184
FAM8A1	5	0.013396	0.05112	0.625851	1469	4	-9.2373	0.44547	0.44609	0.938922	7978	0	-9.2373
DDC	7	0.013399	0.051133	0.625851	1470	5	-9.3533	0.97008	0.96993	1.0	16970	0	-9.3533
CPSF1	5	0.013405	0.051142	0.625851	1471	1	-6.7204	0.6557	0.65563	1.0	11351	0	-6.7204
B3GAT1	5	0.013409	0.051155	0.625851	1472	5	-6.422	0.98593	0.98584	1.0	17414	0	-6.422
CPZ	5	0.013437	0.051254	0.62661	1473	3	-5.5574	0.046773	0.081216	0.938922	1479	2	-5.5574
MAGED2	5	0.013459	0.051338	0.62661	1474	3	-8.893	0.93881	0.93882	1.0	16179	0	-8.893
BCL7C	5	0.013465	0.051356	0.62661	1475	5	-8.6483	0.98653	0.98644	1.0	17439	0	-8.6483
SLC6A5	5	0.013465	0.051356	0.62661	1476	5	-8.817	0.98653	0.98644	1.0	17437	0	-8.817
GRIN3B	5	0.013479	0.051399	0.626702	1477	3	-6.1144	0.94783	0.94772	1.0	16408	0	-6.1144
PIGA	5	0.013514	0.051517	0.627718	1478	2	-7.8722	0.66245	0.66227	1.0	11468	0	-7.8722
ING3	7	0.013541	0.051612	0.62827	1479	2	-6.6094	0.62521	0.62504	1.0	10916	0	-6.6094
C1orf74	5	0.01356	0.051674	0.62827	1480	4	-8.9681	0.85123	0.85134	1.0	14513	0	-8.9681
LCE4A	5	0.013565	0.05169	0.62827	1481	4	-6.6602	0.93196	0.9319	1.0	16020	0	-6.6602
DISP2	5	0.013573	0.051718	0.62827	1482	4	-9.5502	0.22703	0.23718	0.938922	4289	1	-9.5502
TARS2	5	0.013623	0.05188	0.62827	1483	2	-5.6618	0.50391	0.50416	0.938922	9405	0	-5.6618
CEBPA	5	0.013628	0.051895	0.62827	1486	5	-8.7168	0.98637	0.98628	1.0	17432	0	-8.7168
JAK3	5	0.013628	0.051895	0.62827	1484	5	-9.0286	0.98637	0.98628	1.0	17431	0	-9.0286
KRT85	5	0.013628	0.051895	0.62827	1485	5	-8.4961	0.98637	0.98628	1.0	17430	0	-8.4961
ZNF746	5	0.013628	0.051895	0.62827	1487	5	-9.1723	0.98637	0.98628	1.0	17433	0	-9.1723
AGAP1	5	0.013632	0.051911	0.62827	1488	3	-8.8781	0.43109	0.4316	0.938922	7752	0	-8.8781
IGFBP4	5	0.0137	0.052141	0.628389	1490	5	-9.5483	0.9795	0.97934	1.0	17227	0	-9.5483
SSR4	5	0.0137	0.052141	0.628389	1489	4	-9.5483	0.9118	0.91187	1.0	15599	0	-9.5483
NLRC5	5	0.013714	0.052181	0.628389	1491	5	-9.1868	0.98629	0.98619	1.0	17429	0	-9.1868
TF	5	0.013721	0.052202	0.628389	1496	5	-9.3118	0.98423	0.98414	1.0	17368	0	-9.3118
AGPAT4	5	0.013721	0.052202	0.628389	1492	4	-9.0421	0.84314	0.84313	1.0	14373	0	-9.0421
IL17RA	5	0.013721	0.052202	0.628389	1494	4	-9.2179	0.39562	0.39623	0.938922	7093	0	-9.2179
NFATC2	5	0.013721	0.052202	0.628389	1495	5	-8.9653	0.96897	0.96889	1.0	16934	0	-8.9653
HTRA1	5	0.013721	0.052202	0.628389	1493	4	-8.9653	0.33134	0.33269	0.938922	5986	1	-8.9653
KCND2	5	0.013732	0.052235	0.628389	1497	2	-7.26	0.24428	0.25213	0.938922	4554	1	-7.26
RPS6KA1	5	0.013803	0.052484	0.629222	1501	5	-8.3831	0.9862	0.98611	1.0	17428	0	-8.3831
FLRT2	5	0.013803	0.052484	0.629222	1502	5	-8.314	0.9862	0.98611	1.0	17424	0	-8.314
MEX3B	5	0.013803	0.052484	0.629222	1498	5	-8.5083	0.9862	0.98611	1.0	17427	0	-8.5083
ACTBL2	5	0.013803	0.052484	0.629222	1500	5	-8.2553	0.9862	0.98611	1.0	17423	0	-8.2553
MARCH9	5	0.013803	0.052484	0.629222	1499	5	-8.2599	0.9862	0.98611	1.0	17425	0	-8.2599
AAK1	5	0.013814	0.052523	0.629222	1503	4	-9.0042	0.93994	0.93997	1.0	16210	0	-9.0042
MBP	13	0.013842	0.05263	0.629222	1504	9	-7.9246	0.41627	0.41686	0.938922	7441	1	-7.9246
WDFY3	5	0.013859	0.052688	0.629222	1506	5	-8.93	0.97351	0.9733	1.0	17051	0	-8.93
PRMT2	5	0.013859	0.052688	0.629222	1508	5	-8.9682	0.98523	0.98513	1.0	17396	0	-8.9682
CPXM1	5	0.013859	0.052688	0.629222	1505	4	-8.9624	0.95918	0.95924	1.0	16670	0	-8.9624
CCDC108	5	0.013859	0.052688	0.629222	1507	4	-6.6618	0.6557	0.65563	1.0	11335	0	-6.6618
ZNF672	5	0.013895	0.052809	0.629302	1509	3	-7.0941	0.1328	0.15837	0.938922	2867	1	-7.0941
C6orf222	5	0.0139	0.052823	0.629302	1510	5	-9.3767	0.9861	0.98601	1.0	17421	0	-9.3767
BAI1	5	0.013904	0.052834	0.629302	1511	4	-9.5445	0.16731	0.1865	0.938922	3381	1	-9.5445
ALPP	3	0.013908	0.052846	0.629302	1512	3	-8.1138	0.9394	0.93942	1.0	16190	0	-8.1138
R3HDM4	5	0.013916	0.05287	0.629302	1513	4	-8.6657	0.37459	0.37529	0.938922	6738	0	-8.6657
HOXA9	5	0.01395	0.052983	0.630233	1514	2	-7.6164	0.29465	0.29798	0.938922	5374	1	-7.6164
COL4A1	5	0.013982	0.053107	0.630871	1516	5	-8.6864	0.98602	0.98593	1.0	17420	0	-8.6864
SDR42E1	5	0.013982	0.053107	0.630871	1515	5	-8.218	0.98602	0.98593	1.0	17418	0	-8.218
PFKFB3	5	0.014005	0.053188	0.630942	1518	5	-9.2894	0.98004	0.97986	1.0	17247	0	-9.2894
CHRNA10	5	0.014005	0.053188	0.630942	1517	5	-8.9596	0.98453	0.98444	1.0	17373	0	-8.9596
C2orf47	5	0.014013	0.053218	0.630942	1519	5	-9.5427	0.98226	0.98217	1.0	17306	0	-9.5427
CHRM4	5	0.014053	0.053344	0.631455	1520	4	-8.8989	0.94913	0.94901	1.0	16438	0	-8.8989
GPIHBP1	5	0.01406	0.05336	0.631455	1521	5	-8.7694	0.98594	0.98585	1.0	17415	0	-8.7694
IFFO2	5	0.014062	0.053366	0.631455	1522	3	-6.1041	0.045975	0.079953	0.938922	1455	2	-6.1041
DCXR	5	0.014135	0.053612	0.632416	1526	5	-9.4123	0.98568	0.98559	1.0	17411	0	-9.4123
PRRT2	5	0.014135	0.053612	0.632416	1525	4	-8.9568	0.89341	0.89347	1.0	15261	0	-8.9568
DNHD1	5	0.014135	0.053612	0.632416	1524	4	-8.9876	0.81256	0.81267	1.0	13838	0	-8.9876
CST7	5	0.014135	0.053612	0.632416	1523	4	-8.9568	0.043938	0.076872	0.938922	1396	1	-8.9568
ACD	5	0.014149	0.053658	0.632416	1527	4	-7.8869	0.43689	0.4375	0.938922	7828	0	-7.8869
OXCT1	5	0.014149	0.053658	0.632416	1528	4	-9.1276	0.50391	0.50416	0.938922	8839	0	-9.1276
LOXL4	5	0.014206	0.053864	0.633622	1529	4	-7.4872	0.9638	0.96384	1.0	16789	0	-7.4872
MIIP	5	0.014226	0.053923	0.633622	1530	5	-8.6019	0.98577	0.98568	1.0	17413	0	-8.6019
SDPR	5	0.014234	0.05395	0.633622	1531	4	-8.9107	0.16182	0.18191	0.938922	3311	1	-8.9107
ARHGEF10	5	0.014234	0.05395	0.633622	1532	3	-9.5389	0.85772	0.8578	1.0	14631	0	-9.5389
HELZ2	5	0.014234	0.05395	0.633622	1533	3	-9.5389	0.90502	0.90508	1.0	15469	0	-9.5389
KLHL14	5	0.014269	0.054061	0.633622	1534	4	-9.4591	0.74428	0.74424	1.0	12735	0	-9.4591
NFIX	5	0.014269	0.054061	0.633622	1535	4	-9.3978	0.80673	0.80681	1.0	13743	0	-9.3978
GATA2	5	0.014277	0.054084	0.633622	1536	3	-8.1989	0.37565	0.37635	0.938922	6757	0	-8.1989
ZNF451	10	0.014294	0.054142	0.633622	1537	6	-7.4014	0.98514	0.98505	1.0	17395	0	-7.4014
GPC3	5	0.014309	0.054191	0.633622	1538	3	-6.9767	0.41973	0.42031	0.938922	7502	0	-6.9767
MTURN	5	0.014318	0.054218	0.633622	1540	5	-8.2085	0.98568	0.98559	1.0	17409	0	-8.2085
RHBDD3	5	0.014318	0.054218	0.633622	1541	5	-8.6615	0.98568	0.98559	1.0	17408	0	-8.6615
TSPYL4	5	0.014318	0.054218	0.633622	1539	5	-8.3272	0.98568	0.98559	1.0	17410	0	-8.3272
LGALS1	5	0.014372	0.054404	0.634575	1542	4	-9.2681	0.14532	0.16842	0.938922	3058	1	-9.2681
ZNF276	5	0.014372	0.054404	0.634575	1543	5	-9.537	0.97247	0.97229	1.0	17017	0	-9.537
SYNDIG1L	5	0.014383	0.054448	0.634575	1544	4	-8.2827	0.44577	0.44639	0.938922	7988	0	-8.2827
C1QB	5	0.014386	0.054459	0.634575	1545	5	-8.3957	0.97021	0.97007	1.0	16971	0	-8.3957
SCOC	8	0.014411	0.054537	0.634575	1546	7	-8.5983	0.99474	0.99473	1.0	17729	0	-8.5983
ZSWIM6	5	0.014414	0.054546	0.634575	1547	5	-8.9511	0.97076	0.97059	1.0	16981	0	-8.9511
SLC24A1	5	0.014414	0.054546	0.634575	1548	4	-8.9511	0.010511	0.022838	0.938922	409	1	-8.9511
C16orf54	5	0.014503	0.054872	0.636478	1552	5	-8.2037	0.9855	0.9854	1.0	17405	0	-8.2037
LRRC45	5	0.014503	0.054872	0.636478	1549	5	-8.7268	0.9855	0.9854	1.0	17406	0	-8.7268
ANGPTL2	5	0.014503	0.054872	0.636478	1551	5	-8.3874	0.9855	0.9854	1.0	17404	0	-8.3874
ACAP3	5	0.014503	0.054872	0.636478	1550	5	-8.2037	0.9855	0.9854	1.0	17403	0	-8.2037
ITPRIPL2	5	0.014507	0.054886	0.636478	1553	4	-8.854	0.088648	0.12313	0.938922	2262	1	-8.854
SELP	5	0.014549	0.055033	0.636606	1554	2	-6.3232	0.65401	0.65392	1.0	11331	0	-6.3232
HECTD2	5	0.014565	0.055083	0.636606	1555	4	-7.7068	0.95606	0.95605	1.0	16597	0	-7.7068
ATOH7	5	0.014566	0.055087	0.636606	1556	4	-8.9482	0.93008	0.92999	1.0	15981	0	-8.9482
PGF	5	0.014603	0.055222	0.636606	1557	3	-7.9932	0.9175	0.91755	1.0	15711	0	-7.9932
FAM47A	5	0.014604	0.055223	0.636606	1558	3	-8.3447	0.50391	0.50416	0.938922	8175	0	-8.3447
ERP27	5	0.014612	0.055249	0.636606	1559	4	-8.5465	0.93641	0.93642	1.0	16123	0	-8.5465
SMIM10	5	0.014612	0.055249	0.636606	1560	3	-8.4934	0.026452	0.049002	0.938922	884	2	-8.4934
UBE3C	5	0.014612	0.055249	0.636606	1561	3	-7.8541	0.8781	0.87818	1.0	14992	0	-7.8541
MAPRE3	5	0.014612	0.055249	0.636606	1562	3	-9.5332	0.0018283	0.0051765	0.887201	90	2	-9.5332
HLA-DPA1	5	0.014682	0.055486	0.636606	1565	5	-8.8294	0.98532	0.98522	1.0	17400	0	-8.8294
TRMT2B	5	0.014682	0.055486	0.636606	1563	5	-8.1989	0.98532	0.98522	1.0	17399	0	-8.1989
HSPB7	5	0.014682	0.055486	0.636606	1564	5	-8.6692	0.98532	0.98522	1.0	17402	0	-8.6692
SERPINF2	5	0.014682	0.055486	0.636606	1566	5	-8.6622	0.98532	0.98522	1.0	17398	0	-8.6622
CHSY1	5	0.014685	0.055493	0.636606	1567	3	-9.2297	0.42845	0.42902	0.938922	7648	0	-9.2297
FBXW9	5	0.01472	0.055619	0.636606	1568	4	-9.0894	0.94302	0.94301	1.0	16285	0	-9.0894
DISP1	5	0.01472	0.055619	0.636606	1569	4	-8.9454	0.37992	0.38062	0.938922	6838	0	-8.9454
IRX2	5	0.014741	0.055689	0.636606	1571	3	-9.5313	0.022169	0.042077	0.938922	760	2	-9.5313
SEC16B	5	0.014741	0.055689	0.636606	1570	4	-8.4571	0.86932	0.86929	1.0	14834	0	-8.4571
KLF9	5	0.014755	0.055735	0.636606	1572	3	-8.5689	0.78144	0.78157	1.0	13325	0	-8.5689
ANXA8L1	4	0.014756	0.05574	0.636606	1573	3	-9.1526	0.16931	0.18818	0.938922	3411	1	-9.1526
TCF3	5	0.014765	0.055774	0.636606	1574	5	-8.477	0.98523	0.98514	1.0	17397	0	-8.477
C14orf28	5	0.014767	0.05578	0.636606	1575	2	-7.1354	0.77135	0.77131	1.0	13147	0	-7.1354
TBX18	5	0.014804	0.055904	0.636606	1576	4	-9.1698	0.050196	0.086554	0.938922	1583	1	-9.1698
RSPO4	5	0.014814	0.055939	0.636606	1578	4	-7.2228	0.90873	0.90873	1.0	15532	0	-7.2228
SLC15A3	5	0.014814	0.055939	0.636606	1577	3	-8.7433	0.92926	0.92916	1.0	15954	0	-8.7433
ANKRD44	5	0.014841	0.056042	0.636606	1579	3	-9.5294	0.21933	0.23052	0.938922	4182	1	-9.5294
RYR1	5	0.014841	0.056044	0.636606	1580	3	-9.2939	0.29743	0.30054	0.938922	5418	1	-9.2939
SLC17A5	5	0.014861	0.056111	0.636606	1581	2	-7.433	0.26057	0.26673	0.938922	4836	1	-7.433
TIFAB	5	0.014869	0.056138	0.636606	1582	3	-7.2508	0.8753	0.87536	1.0	14932	0	-7.2508
SOWAHD	5	0.014873	0.056156	0.636606	1583	5	-8.7301	0.98513	0.98504	1.0	17391	0	-8.7301
KCNK2	5	0.014873	0.056156	0.636606	1584	5	-8.2553	0.98513	0.98504	1.0	17389	0	-8.2553
C15orf59	5	0.014873	0.056156	0.636606	1585	5	-8.5873	0.98513	0.98504	1.0	17394	0	-8.5873
HES3	5	0.014873	0.056156	0.636606	1586	5	-8.4082	0.98513	0.98504	1.0	17392	0	-8.4082
PATE1	5	0.014888	0.056205	0.636606	1588	5	-8.9539	0.98349	0.9834	1.0	17344	0	-8.9539
IGFL4	5	0.014888	0.056205	0.636606	1589	4	-9.3682	0.95316	0.95313	1.0	16524	0	-9.3682
FLNA	5	0.014888	0.056205	0.636606	1587	4	-9.0685	0.89795	0.89802	1.0	15354	0	-9.0685
TGIF2	5	0.014888	0.056205	0.636606	1590	4	-8.1222	0.92844	0.92835	1.0	15942	0	-8.1222
TTC28	5	0.014931	0.056355	0.637904	1591	4	-8.5435	0.41558	0.41616	0.938922	7428	0	-8.5435
DHX58	5	0.014963	0.056468	0.638378	1592	3	-8.2917	0.2594	0.26569	0.938922	4815	1	-8.2917
DAGLA	5	0.014971	0.056489	0.638378	1593	5	-8.7334	0.98503	0.98494	1.0	17388	0	-8.7334
PHLDA2	5	0.014985	0.056539	0.638378	1595	4	-9.1551	0.26678	0.27232	0.938922	4929	1	-9.1551
NAV2	5	0.014985	0.056537	0.638378	1594	2	-6.5354	0.053182	0.091196	0.938922	1673	2	-6.5354
LZTR1	5	0.015018	0.056659	0.63933	1596	2	-6.811	0.43891	0.43951	0.938922	7864	0	-6.811
RNASE1	5	0.01504	0.056736	0.639718	1597	4	-8.6692	0.84952	0.84961	1.0	14472	0	-8.6692
COL26A1	5	0.015064	0.056813	0.639718	1599	5	-8.1893	0.98494	0.98484	1.0	17387	0	-8.1893
PHYHIP	5	0.015064	0.056813	0.639718	1598	5	-8.9737	0.98494	0.98484	1.0	17385	0	-8.9737
CDY1B	1	0.01507	0.056835	0.639718	1600	1	-10.542	0.98493	0.98483	1.0	17384	0	-10.542
DMRT3	5	0.015085	0.056885	0.639875	1601	4	-7.9195	0.3317	0.33303	0.938922	5991	1	-7.9195
SLC13A5	5	0.015094	0.056925	0.639927	1602	3	-5.0181	0.056643	0.096597	0.938922	1784	2	-5.0181
KCNK5	5	0.015132	0.05705	0.640145	1604	3	-8.5006	0.89913	0.8992	1.0	15365	0	-8.5006
C9orf40	5	0.015132	0.05705	0.640145	1603	4	-8.7235	0.27094	0.27611	0.938922	4989	1	-8.7235
HSFY2	3	0.015176	0.05719	0.640145	1605	2	-9.3651	0.27	0.27527	0.938922	4976	0	-9.3651
SSTR4	5	0.015199	0.057272	0.640145	1606	3	-8.6127	0.042009	0.073829	0.938922	1345	2	-8.6127
LMCD1	9	0.015201	0.057276	0.640145	1607	6	-8.2414	0.96083	0.96089	1.0	16698	0	-8.2414
INSC	5	0.015205	0.057293	0.640145	1608	3	-9.5237	0.037566	0.06681	0.938922	1217	2	-9.5237
ANKLE1	5	0.015215	0.057327	0.640145	1610	4	-7.2322	0.90979	0.9098	1.0	15561	0	-7.2322
MYD88	5	0.015215	0.057327	0.640145	1609	5	-8.9482	0.97581	0.9756	1.0	17118	0	-8.9482
KPNA7	5	0.015261	0.057489	0.640145	1611	4	-8.6306	0.88239	0.88243	1.0	15077	0	-8.6306
NSD1	5	0.015263	0.057496	0.640145	1615	5	-8.7758	0.98474	0.98465	1.0	17381	0	-8.7758
CARD9	5	0.015263	0.057496	0.640145	1612	5	-8.5465	0.98474	0.98465	1.0	17377	0	-8.5465
SUV39H1	5	0.015263	0.057496	0.640145	1613	5	-8.1845	0.98474	0.98465	1.0	17378	0	-8.1845
CCR10	5	0.015263	0.057496	0.640145	1614	5	-5.5856	0.98474	0.98465	1.0	17379	0	-5.5856
MSMP	5	0.015286	0.057577	0.640145	1616	3	-9.2483	0.013081	0.027166	0.938922	493	2	-9.2483
LHPP	5	0.015286	0.057577	0.640145	1617	4	-8.7067	0.089978	0.12424	0.938922	2278	1	-8.7067
SNAI1	5	0.015286	0.057577	0.640145	1618	4	-8.2782	0.92397	0.92387	1.0	15838	0	-8.2782
STAB1	5	0.015288	0.057584	0.640145	1619	4	-9.4102	0.32093	0.32264	0.938922	5812	1	-9.4102
COL16A1	5	0.015288	0.057584	0.640145	1620	4	-7.9246	0.15471	0.17608	0.938922	3203	1	-7.9246
GALNT2	5	0.015378	0.057895	0.642719	1621	5	-9.1402	0.97144	0.97128	1.0	16997	0	-9.1402
ISOC1	5	0.015385	0.057923	0.642719	1623	3	-8.8139	0.65087	0.65076	1.0	11278	0	-8.8139
UBQLN3	5	0.015385	0.057923	0.642719	1622	4	-8.9195	0.67422	0.67411	1.0	11669	0	-8.9195
C4B	3	0.015431	0.05808	0.643755	1624	2	-7.6588	0.83826	0.8382	1.0	14275	0	-7.6588
AFF3	5	0.015468	0.058204	0.643755	1626	5	-8.437	0.98453	0.98444	1.0	17372	0	-8.437
C9orf152	5	0.015468	0.058204	0.643755	1625	5	-8.4041	0.98453	0.98444	1.0	17374	0	-8.4041
FSCN1	5	0.015477	0.058235	0.643755	1627	4	-7.0315	0.88751	0.88753	1.0	15165	0	-7.0315
REXO4	5	0.015485	0.058269	0.643755	1630	3	-8.4928	0.19289	0.20781	0.938922	3755	1	-8.4928
ANKRD24	5	0.015485	0.058269	0.643755	1628	3	-4.6999	0.27377	0.27863	0.938922	5031	1	-4.6999
NR2F2	5	0.015485	0.058269	0.643755	1629	5	-8.6518	0.9807	0.98056	1.0	17264	0	-8.6518
C17orf70	5	0.015502	0.058339	0.643755	1631	3	-8.4165	0.25484	0.26155	0.938922	4743	1	-8.4165
PIP5KL1	5	0.015555	0.058517	0.643755	1637	4	-8.931	0.50391	0.50416	0.938922	9166	0	-8.931
FUZ	5	0.015555	0.058517	0.643755	1634	4	-8.931	0.94721	0.94713	1.0	16377	0	-8.931
SHISA7	5	0.015555	0.058517	0.643755	1636	4	-4.6502	0.44942	0.44999	0.938922	8046	0	-4.6502
BABAM1	5	0.015555	0.058517	0.643755	1633	4	-8.931	0.95813	0.95816	1.0	16646	0	-8.931
SRGAP3	5	0.015555	0.058517	0.643755	1632	4	-7.8171	0.96429	0.96433	1.0	16799	0	-7.8171
BCL11A	5	0.015555	0.058517	0.643755	1635	4	-9.2084	0.74917	0.74914	1.0	12815	0	-9.2084
OSCAR	5	0.015584	0.058613	0.64421	1638	5	-8.9195	0.97076	0.97059	1.0	16984	0	-8.9195
DNMT3A	10	0.015599	0.058666	0.64421	1639	7	-7.9087	0.18075	0.19767	0.938922	3582	1	-7.9087
SUMF2	11	0.015609	0.058706	0.64421	1640	7	-7.9653	0.34008	0.34118	0.938922	6134	1	-7.9653
CCDC153	5	0.015663	0.058894	0.64421	1641	5	-8.1748	0.98434	0.98425	1.0	17370	0	-8.1748
TMEM205	5	0.015663	0.058894	0.64421	1642	5	-8.6306	0.98434	0.98425	1.0	17369	0	-8.6306
RPH3AL	5	0.015682	0.058953	0.64421	1643	3	-8.5038	0.37984	0.38055	0.938922	6836	0	-8.5038
NCOR2	5	0.015689	0.058975	0.64421	1644	4	-9.1892	0.93476	0.93472	1.0	16082	0	-9.1892
CCNL2	5	0.015689	0.058975	0.64421	1645	2	1.5328	0.0031616	0.008573	0.887201	171	2	1.5328
GIMAP5	5	0.015693	0.058986	0.64421	1646	3	-9.0971	0.9175	0.91755	1.0	15712	0	-9.0971
C19orf66	5	0.015697	0.058998	0.64421	1647	4	-7.5276	0.9403	0.9403	1.0	16212	0	-7.5276
FOLR1	5	0.015697	0.058998	0.64421	1648	4	-8.2534	0.50391	0.50416	0.938922	9429	0	-8.2534
ZNF496	5	0.015717	0.05906	0.64421	1649	2	-2.968	0.17011	0.18882	0.938922	3428	1	-2.968
KAT5	5	0.015747	0.05916	0.64421	1650	3	-8.7726	0.55682	0.55698	1.0	9768	0	-8.7726
RASSF1	5	0.015757	0.059199	0.64421	1651	4	-8.9987	0.39559	0.39618	0.938922	7092	0	-8.9987
ABHD15	5	0.015757	0.059199	0.64421	1652	3	-7.9597	0.37418	0.3749	0.938922	6731	0	-7.9597
ZBTB46	5	0.015757	0.059199	0.64421	1653	2	-6.5803	0.070855	0.10911	0.938922	2027	1	-6.5803
CXCL14	5	0.015768	0.059235	0.64421	1654	4	-9.4903	0.1112	0.14104	0.938922	2562	1	-9.4903
ZFYVE19	5	0.015789	0.059316	0.64421	1655	3	-6.4891	0.70809	0.70804	1.0	12174	0	-6.4891
MAFB	5	0.015822	0.059413	0.64421	1656	4	-8.817	0.038555	0.068364	0.938922	1249	1	-8.817
PKLR	5	0.015839	0.059474	0.64421	1658	4	-9.2203	0.85609	0.85615	1.0	14593	0	-9.2203
CA5B	5	0.015839	0.059474	0.64421	1657	4	-8.9253	0.42965	0.43018	0.938922	7732	0	-8.9253
KIAA1211L	5	0.015839	0.059474	0.64421	1660	4	-8.7105	0.94302	0.94301	1.0	16287	0	-8.7105
ZNF396	5	0.015839	0.059474	0.64421	1659	4	-8.9253	0.80465	0.80476	1.0	13687	0	-8.9253
ACRBP	5	0.015859	0.059542	0.64421	1661	4	-8.6795	0.24207	0.25026	0.938922	4519	1	-8.6795
CSNK1G1	5	0.015864	0.05956	0.64421	1665	5	-8.8045	0.98414	0.98404	1.0	17367	0	-8.8045
FGD5	5	0.015864	0.05956	0.64421	1664	5	-8.7334	0.98414	0.98404	1.0	17364	0	-8.7334
C19orf44	5	0.015864	0.05956	0.64421	1662	5	-8.7135	0.98414	0.98404	1.0	17365	0	-8.7135
KIAA1244	5	0.015864	0.05956	0.64421	1663	5	-8.1699	0.98414	0.98404	1.0	17363	0	-8.1699
KRTAP1-4	4	0.015894	0.059654	0.644671	1666	3	-9.6444	0.21024	0.22264	0.938922	4027	1	-9.6444
AZU1	5	0.015914	0.059717	0.644671	1667	4	-7.7662	0.96057	0.96064	1.0	16694	0	-7.7662
C20orf24	5	0.015929	0.059762	0.644671	1668	4	-9.2179	0.073917	0.11157	0.938922	2072	1	-9.2179
PTPRB	5	0.01593	0.059766	0.644671	1669	3	-8.1452	0.86686	0.86685	1.0	14790	0	-8.1452
B4GALT7	5	0.015963	0.059883	0.644671	1670	5	-9.253	0.98404	0.98394	1.0	17362	0	-9.253
ARL4C	5	0.015983	0.059952	0.644671	1671	5	-8.6163	0.98402	0.98392	1.0	17361	0	-8.6163
LSMD1	5	0.016007	0.060035	0.644671	1672	2	-7.7135	0.57641	0.57651	1.0	10117	0	-7.7135
TLE2	5	0.016012	0.060053	0.644671	1673	4	-8.4041	0.50391	0.50416	0.938922	9648	0	-8.4041
IER5L	5	0.016012	0.060053	0.644671	1674	3	-7.7135	0.5531	0.5533	1.0	9744	0	-7.7135
TXLNA	5	0.016014	0.060059	0.644671	1676	4	-8.9368	0.89341	0.89347	1.0	15256	0	-8.9368
FAHD1	5	0.016014	0.060059	0.644671	1677	4	-8.9224	0.94992	0.94981	1.0	16450	0	-8.9224
BEND5	5	0.016014	0.060059	0.644671	1675	4	-8.9224	0.34936	0.35038	0.938922	6335	1	-8.9224
VGLL4	5	0.016019	0.06008	0.644671	1678	2	-0.73979	0.0088085	0.019894	0.938922	355	2	-0.73979
ZSWIM1	5	0.016032	0.060124	0.644671	1679	4	-4.9491	0.1971	0.21143	0.938922	3819	1	-4.9491
TEKT5	5	0.016068	0.060247	0.644671	1681	5	-8.2691	0.98393	0.98383	1.0	17360	0	-8.2691
ABHD14A	5	0.016068	0.060247	0.644671	1680	5	-8.165	0.98393	0.98383	1.0	17359	0	-8.165
IL27RA	5	0.016074	0.060265	0.644671	1682	1	-6.7929	0.37471	0.37541	0.938922	6739	0	-6.7929
SMAD1	5	0.016096	0.060344	0.644671	1683	4	-8.9136	0.94104	0.94104	1.0	16238	0	-8.9136
AGPAT5	5	0.016128	0.06046	0.644671	1684	4	-8.6342	0.26252	0.26846	0.938922	4865	1	-8.6342
GLRA1	5	0.016145	0.060514	0.644671	1685	3	-9.5102	0.6423	0.64212	1.0	11155	0	-9.5102
TUBB1	5	0.016145	0.060514	0.644671	1686	5	-9.5102	0.97004	0.96989	1.0	16964	0	-9.5102
TAS2R3	5	0.016159	0.060563	0.644671	1687	5	-9.0014	0.98384	0.98375	1.0	17358	0	-9.0014
XCL2	4	0.016165	0.060585	0.644671	1688	4	-8.6623	0.98384	0.98374	1.0	17357	0	-8.6623
SMARCAL1	5	0.016174	0.060626	0.644671	1689	5	-8.9078	0.98383	0.98373	1.0	17356	0	-8.9078
TCF15	5	0.016183	0.060649	0.644671	1690	4	-9.1844	0.21779	0.2292	0.938922	4160	1	-9.1844
LIM2	5	0.016188	0.060666	0.644671	1691	5	-8.9195	0.97518	0.97496	1.0	17094	0	-8.9195
FXYD4	5	0.016188	0.060666	0.644671	1692	4	-9.4247	0.38423	0.38486	0.938922	6905	0	-9.4247
TMEM260	5	0.016189	0.060668	0.644671	1693	5	-8.4611	0.98381	0.98372	1.0	17355	0	-8.4611
TSSK6	5	0.016194	0.060682	0.644671	1694	3	-8.481	0.4004	0.40094	0.938922	7182	0	-8.481
PGRMC1	6	0.016225	0.06078	0.644671	1695	5	-8.8544	0.9655	0.96551	1.0	16835	0	-8.8544
OIT3	5	0.016237	0.060831	0.644671	1696	3	-8.3051	0.3299	0.33129	0.938922	5961	1	-8.3051
CHKB	5	0.016263	0.060904	0.644671	1697	4	-9.1251	0.1494	0.17175	0.938922	3115	1	-9.1251
ZSCAN1	5	0.016273	0.060945	0.644671	1698	4	-8.9709	0.84952	0.84961	1.0	14467	0	-8.9709
CDK10	5	0.016288	0.060997	0.644671	1699	4	-8.854	0.27398	0.27882	0.938922	5036	1	-8.854
MYCN	5	0.016288	0.060997	0.644671	1700	5	-8.5983	0.98205	0.98195	1.0	17302	0	-8.5983
ALS2	5	0.016288	0.060998	0.644671	1702	5	-8.4124	0.98371	0.98361	1.0	17353	0	-8.4124
NOSIP	5	0.016288	0.060998	0.644671	1701	5	-8.8294	0.98371	0.98361	1.0	17352	0	-8.8294
GPD1	5	0.016288	0.060998	0.644671	1704	5	-8.591	0.98371	0.98361	1.0	17354	0	-8.591
ZNF507	5	0.016288	0.060998	0.644671	1703	5	-8.6864	0.98371	0.98361	1.0	17351	0	-8.6864
C1QTNF1	6	0.016324	0.061125	0.645629	1705	5	-8.9749	0.45321	0.45374	0.938922	8088	0	-8.9749
IKBIP	10	0.016362	0.061242	0.646037	1706	6	-4.4392	0.35283	0.35381	0.938922	6383	1	-4.4392
TSPAN33	5	0.016369	0.061271	0.646037	1707	4	-8.0107	0.94511	0.94506	1.0	16335	0	-8.0107
ARHGEF4	5	0.016369	0.061271	0.646037	1708	4	-9.1698	0.34209	0.34316	0.938922	6170	1	-9.1698
PHKA2	5	0.016392	0.06135	0.646451	1709	3	-8.498	0.034612	0.062173	0.938922	1125	2	-8.498
DGKZ	5	0.0164	0.061382	0.646451	1710	3	-9.4986	0.81361	0.81375	1.0	13863	0	-9.4986
BLVRB	5	0.016506	0.061728	0.646937	1715	5	-8.7368	0.98349	0.9834	1.0	17342	0	-8.7368
RNF26	5	0.016506	0.061728	0.646937	1712	5	-8.5615	0.98349	0.9834	1.0	17348	0	-8.5615
HNRNPUL1	5	0.016506	0.061728	0.646937	1714	5	-8.2085	0.98349	0.9834	1.0	17343	0	-8.2085
XKRX	5	0.016506	0.061728	0.646937	1711	5	-8.9195	0.98349	0.9834	1.0	17346	0	-8.9195
TMLHE	5	0.016506	0.061728	0.646937	1713	5	-8.349	0.98349	0.9834	1.0	17345	0	-8.349
AQP5	5	0.016506	0.061728	0.646937	1716	5	-8.5389	0.98349	0.9834	1.0	17349	0	-8.5389
TRAP1	5	0.016506	0.061728	0.646937	1717	5	-9.2939	0.98349	0.9834	1.0	17347	0	-9.2939
HTT	5	0.016509	0.061738	0.646937	1718	3	-8.0894	0.037914	0.067349	0.938922	1229	1	-8.0894
RHOJ	5	0.016513	0.061752	0.646937	1719	4	-9.164	0.65232	0.65222	1.0	11294	0	-9.164
BID	11	0.016548	0.06188	0.647667	1720	6	-7.8722	0.34867	0.34965	0.938922	6324	1	-7.8722
NOXA1	5	0.016562	0.061925	0.647667	1721	3	-8.2553	0.42126	0.4218	0.938922	7531	0	-8.2553
PNISR	5	0.016563	0.061929	0.647667	1722	2	-4.667	0.59042	0.59058	1.0	10340	0	-4.667
MLNR	5	0.016578	0.061979	0.647808	1723	5	-9.1575	0.98226	0.98217	1.0	17309	0	-9.1575
BEND2	5	0.016603	0.062057	0.648248	1724	4	-8.8479	0.44808	0.44869	0.938922	8023	0	-8.8479
ZNF692	5	0.016618	0.062107	0.648394	1725	4	-8.0894	0.96472	0.96476	1.0	16810	0	-8.0894
ADAMTS7	5	0.016632	0.06215	0.648472	1726	4	-8.6622	0.65744	0.65739	1.0	11388	0	-8.6622
C2orf50	5	0.016669	0.062277	0.648501	1727	2	-5.7472	0.39926	0.39982	0.938922	7162	0	-5.7472
RAP1GAP	5	0.016677	0.0623	0.648501	1728	4	-6.5931	0.78579	0.7859	1.0	13409	0	-6.5931
SOX30	5	0.016686	0.062326	0.648501	1729	2	-3.9224	0.17961	0.19672	0.938922	3568	1	-3.9224
TSPYL6	5	0.01669	0.062341	0.648501	1731	5	-8.7101	0.98331	0.98321	1.0	17338	0	-8.7101
PPIF	5	0.01669	0.062341	0.648501	1730	5	-8.4329	0.98331	0.98321	1.0	17339	0	-8.4329
FAM180A	5	0.016727	0.062456	0.648501	1732	3	-8.2507	0.15452	0.17591	0.938922	3199	1	-8.2507
TBC1D22A	5	0.016739	0.062503	0.648501	1733	3	-4.753	0.028554	0.052419	0.938922	938	2	-4.753
TNFRSF12A	5	0.016743	0.062513	0.648501	1734	3	-9.5005	0.90873	0.90873	1.0	15533	0	-9.5005
ANKRD61	5	0.016743	0.062513	0.648501	1735	4	-9.5005	0.34587	0.34691	0.938922	6277	1	-9.5005
HRH3	5	0.016772	0.062614	0.648501	1737	4	-9.2667	0.84619	0.84623	1.0	14420	0	-9.2667
ENGASE	5	0.016772	0.062614	0.648501	1736	5	-8.9195	0.98183	0.98173	1.0	17299	0	-8.9195
CST3	5	0.016772	0.062614	0.648501	1738	4	-8.9107	0.18421	0.20052	0.938922	3632	1	-8.9107
VSIG8	5	0.016779	0.062633	0.648501	1739	5	-8.9107	0.98322	0.98313	1.0	17337	0	-8.9107
MUC17	5	0.016786	0.062657	0.648501	1740	5	-8.6235	0.98321	0.98312	1.0	17336	0	-8.6235
ACP5	5	0.016835	0.06282	0.649811	1741	2	-7.6588	0.42898	0.42953	0.938922	7660	0	-7.6588
APBA1	5	0.016859	0.062902	0.649935	1742	5	-8.7368	0.9804	0.98024	1.0	17256	0	-8.7368
KRTAP13-1	4	0.01686	0.062904	0.649935	1743	4	-9.0079	0.98314	0.98305	1.0	17335	0	-9.0079
ZEB2	5	0.016874	0.062953	0.650073	1744	5	-8.5427	0.98313	0.98303	1.0	17334	0	-8.5427
NEO1	5	0.016885	0.06299	0.650081	1745	4	-8.9454	0.91657	0.91662	1.0	15695	0	-8.9454
SFT2D3	5	0.016913	0.06307	0.650536	1746	4	-9.1551	0.36794	0.36877	0.938922	6628	0	-9.1551
TBR1	5	0.016944	0.06318	0.650703	1747	3	-7.1152	0.84314	0.84313	1.0	14362	0	-7.1152
RHPN1	5	0.016964	0.063241	0.650703	1749	4	-8.9078	0.39015	0.39081	0.938922	6989	0	-8.9078
CRIM1	5	0.016964	0.063241	0.650703	1748	4	-9.0232	0.37486	0.37555	0.938922	6741	0	-9.0232
PCDHAC2	5	0.016967	0.063251	0.650703	1750	3	-9.4966	0.39315	0.39378	0.938922	7051	0	-9.4966
MGRN1	5	0.016972	0.063267	0.650703	1751	5	-8.7301	0.98303	0.98295	1.0	17333	0	-8.7301
FAM78B	5	0.016998	0.063342	0.651095	1752	2	-7.8419	0.41587	0.41645	0.938922	7431	0	-7.8419
TGM6	5	0.017076	0.063596	0.651163	1754	4	-9.4947	0.33679	0.33798	0.938922	6077	1	-9.4947
MUC12	5	0.017076	0.063596	0.651163	1753	3	-9.4947	0.8624	0.86243	1.0	14710	0	-9.4947
UBE2O	5	0.017078	0.063605	0.651163	1756	5	-9.1674	0.98292	0.98283	1.0	17330	0	-9.1674
FAAH	5	0.017078	0.063605	0.651163	1755	5	-8.5389	0.98292	0.98283	1.0	17332	0	-8.5389
NF2	10	0.017158	0.063868	0.651163	1757	8	-9.0759	0.4895	0.48989	0.938922	8141	1	-9.0759
BCKDK	5	0.017165	0.063895	0.651163	1759	4	-8.9224	0.017433	0.034351	0.938922	630	1	-8.9224
PRSS45	5	0.017165	0.063895	0.651163	1758	4	-8.9048	0.32234	0.32395	0.938922	5831	1	-8.9048
KCNG3	5	0.017198	0.063996	0.651163	1760	4	-8.8201	0.42332	0.42389	0.938922	7567	0	-8.8201
APLN	4	0.017215	0.064065	0.651163	1761	4	-8.5995	0.98278	0.98269	1.0	17328	0	-8.5995
ITGA4	5	0.017216	0.064068	0.651163	1762	3	-8.3316	0.90509	0.90515	1.0	15472	0	-8.3316
MICALL2	5	0.017226	0.064091	0.651163	1763	3	-5.4036	0.29669	0.29983	0.938922	5411	1	-5.4036
RHOXF2	3	0.017248	0.06417	0.651163	1764	3	-8.9231	0.98275	0.98266	1.0	17327	0	-8.9231
GGCX	5	0.017306	0.064343	0.651163	1769	5	-8.6412	0.98269	0.9826	1.0	17322	0	-8.6412
CHRM1	5	0.017306	0.064343	0.651163	1767	5	-8.6795	0.98269	0.9826	1.0	17318	0	-8.6795
SNTB2	5	0.017306	0.064343	0.651163	1768	5	-8.6199	0.98269	0.9826	1.0	17325	0	-8.6199
MYOZ2	5	0.017306	0.064343	0.651163	1771	5	-8.6657	0.98269	0.9826	1.0	17326	0	-8.6657
TRIM27	5	0.017306	0.064343	0.651163	1765	5	-8.9848	0.98269	0.9826	1.0	17321	0	-8.9848
XKR8	5	0.017306	0.064343	0.651163	1770	5	-7.467	0.98269	0.9826	1.0	17320	0	-7.467
TMEM262	5	0.017306	0.064343	0.651163	1772	5	-8.7629	0.98269	0.9826	1.0	17319	0	-8.7629
COMMD7	5	0.017306	0.064343	0.651163	1766	5	-9.2939	0.98269	0.9826	1.0	17323	0	-9.2939
KANK2	5	0.017311	0.064361	0.651163	1774	4	-8.9217	0.81659	0.8167	1.0	13916	0	-8.9217
NDN	5	0.017311	0.064361	0.651163	1773	3	-9.4908	0.21024	0.22264	0.938922	4028	1	-9.4908
SLC35C2	5	0.017325	0.064411	0.651163	1775	2	-7.8662	0.50391	0.50416	0.938922	8554	0	-7.8662
UGCG	5	0.017334	0.064446	0.651163	1777	5	-8.931	0.9795	0.97934	1.0	17229	0	-8.931
ZNF134	5	0.017334	0.064446	0.651163	1778	4	-9.2367	0.56858	0.56859	1.0	9992	0	-9.2367
LMTK2	5	0.017334	0.064446	0.651163	1779	5	-9.2226	0.98108	0.98095	1.0	17276	0	-9.2226
TLX1	5	0.017334	0.064446	0.651163	1776	4	-7.4649	0.38695	0.38758	0.938922	6945	0	-7.4649
FAM117B	5	0.01736	0.064536	0.651163	1780	2	-6.8724	0.72082	0.72076	1.0	12388	0	-6.8724
ZNF341	5	0.017379	0.064602	0.651163	1781	3	-6.8235	0.59268	0.59282	1.0	10361	0	-6.8235
PAX4	5	0.017411	0.064698	0.651163	1782	5	-8.4731	0.98259	0.9825	1.0	17316	0	-8.4731
SERAC1	5	0.017433	0.064779	0.651163	1783	2	-6.8962	0.66881	0.66869	1.0	11574	0	-6.8962
IFT140	5	0.017459	0.064866	0.651163	1787	3	-9.4888	0.18972	0.2051	0.938922	3711	1	-9.4888
VIM	5	0.017459	0.064866	0.651163	1785	4	-8.58	0.75953	0.75946	1.0	12984	0	-8.58
BARHL2	5	0.017459	0.064866	0.651163	1786	3	-8.7738	0.43098	0.43149	0.938922	7750	0	-8.7738
VN1R4	5	0.017459	0.064866	0.651163	1784	4	-9.4888	0.80215	0.80227	1.0	13655	0	-9.4888
NUDT17	5	0.017488	0.064959	0.651163	1792	2	-7.3317	0.68465	0.68462	1.0	11848	0	-7.3317
C10orf35	5	0.017488	0.064959	0.651163	1789	4	-8.8989	0.94783	0.94772	1.0	16401	0	-8.8989
PTGER2	5	0.017488	0.064959	0.651163	1788	4	-8.6477	0.95606	0.95605	1.0	16591	0	-8.6477
MB21D1	5	0.017488	0.064959	0.651163	1791	4	-8.8989	0.25779	0.2642	0.938922	4793	1	-8.8989
PRPS1	5	0.017488	0.064959	0.651163	1790	4	-9.2804	0.91467	0.91472	1.0	15647	0	-9.2804
AVPI1	5	0.017522	0.065073	0.651163	1793	5	-8.4888	0.98248	0.9824	1.0	17310	0	-8.4888
DMBX1	5	0.017522	0.065073	0.651163	1796	5	-8.2827	0.98248	0.9824	1.0	17314	0	-8.2827
MAB21L2	5	0.017522	0.065073	0.651163	1795	5	-8.1302	0.98248	0.9824	1.0	17315	0	-8.1302
PASD1	5	0.017522	0.065073	0.651163	1797	5	-7.4709	0.98248	0.9824	1.0	17312	0	-7.4709
FAM193B	5	0.017522	0.065073	0.651163	1794	5	-8.6163	0.98248	0.9824	1.0	17311	0	-8.6163
THAP7	5	0.017522	0.065073	0.651163	1798	5	-8.7301	0.98248	0.9824	1.0	17313	0	-8.7301
GDF1	5	0.017542	0.065137	0.651163	1799	3	-7.4732	0.50391	0.50416	0.938922	8730	0	-7.4732
NOTCH3	5	0.017575	0.065248	0.651163	1800	4	-9.2553	0.6079	0.60787	1.0	10616	0	-9.2553
APOBEC2	5	0.017575	0.065248	0.651163	1801	4	-8.6726	0.95867	0.95871	1.0	16653	0	-8.6726
ARX	5	0.017583	0.065279	0.651163	1802	4	-6.9141	0.50391	0.50416	0.938922	8597	0	-6.9141
VWA1	7	0.017596	0.065323	0.651163	1803	5	-9.1941	0.0025403	0.0070116	0.887201	128	2	-9.1941
GAL3ST4	5	0.017613	0.065373	0.651163	1806	3	-8.1797	0.76885	0.76888	1.0	13116	0	-8.1797
HS6ST3	5	0.017613	0.065373	0.651163	1804	3	-9.0714	0.40347	0.40396	0.938922	7233	0	-9.0714
PSKH2	5	0.017613	0.065373	0.651163	1808	3	-9.4868	0.55278	0.55297	1.0	9739	0	-9.4868
C20orf201	5	0.017613	0.065373	0.651163	1805	4	-6.5048	0.44382	0.44438	0.938922	7944	0	-6.5048
KRTAP16-1	5	0.017613	0.065373	0.651163	1807	3	-9.4868	0.86932	0.86929	1.0	14842	0	-9.4868
NOS1AP	10	0.017629	0.065412	0.651191	1809	5	-6.2284	0.30488	0.30743	0.938922	5548	1	-6.2284
CCL22	5	0.017676	0.065567	0.651195	1810	4	-8.896	0.73609	0.73597	1.0	12640	0	-8.896
IFI27L1	5	0.017676	0.065567	0.651195	1812	4	-8.896	0.78139	0.78153	1.0	13323	0	-8.896
CDR2	5	0.017676	0.065567	0.651195	1811	4	-8.896	0.36637	0.36723	0.938922	6608	0	-8.896
NFATC1	11	0.017688	0.0656	0.651195	1813	4	-7.2038	0.12741	0.15397	0.938922	2783	2	-7.2038
CCK	5	0.017689	0.065606	0.651195	1814	4	-8.3533	0.19154	0.20666	0.938922	3735	1	-8.3533
FAM170B	5	0.017735	0.065748	0.651195	1816	5	-8.314	0.98226	0.98217	1.0	17307	0	-8.314
GIMAP8	5	0.017735	0.065748	0.651195	1818	5	-8.1252	0.98226	0.98217	1.0	17304	0	-8.1252
HELQ	5	0.017735	0.065748	0.651195	1817	5	-8.5044	0.98226	0.98217	1.0	17308	0	-8.5044
RAD51AP2	5	0.017735	0.065748	0.651195	1815	5	-8.1796	0.98226	0.98217	1.0	17305	0	-8.1796
C10orf137	5	0.017763	0.065842	0.651195	1819	4	-8.9454	0.90038	0.90047	1.0	15393	0	-8.9454
COL9A3	5	0.017764	0.065846	0.651195	1820	4	-9.4849	0.91562	0.91564	1.0	15669	0	-9.4849
MASP2	5	0.017764	0.065846	0.651195	1821	3	-7.5503	0.50391	0.50416	0.938922	8988	0	-7.5503
ITGA11	5	0.017812	0.066009	0.651708	1822	3	-6.6913	0.50391	0.50416	0.938922	9069	0	-6.6913
HRAS	5	0.017814	0.066011	0.651708	1823	2	-6.1806	0.24938	0.25667	0.938922	4665	1	-6.1806
CNNM1	5	0.017825	0.066036	0.651708	1824	3	-8.0779	0.38554	0.38616	0.938922	6922	0	-8.0779
SPP2	5	0.017863	0.066148	0.651708	1825	3	-7.602	0.29017	0.29372	0.938922	5304	1	-7.602
CHMP1B	5	0.017864	0.066151	0.651708	1827	5	-9.1099	0.98149	0.98136	1.0	17288	0	-9.1099
ANKRD55	5	0.017864	0.066151	0.651708	1828	4	-9.0945	0.89225	0.8923	1.0	15236	0	-9.0945
LAG3	5	0.017864	0.066151	0.651708	1826	4	-9.3511	0.96429	0.96433	1.0	16795	0	-9.3511
ZBED6CL	5	0.017891	0.066238	0.652207	1829	3	-9.4829	0.6907	0.69069	1.0	11952	0	-9.4829
CSRNP3	5	0.017922	0.066337	0.652819	1830	2	-7.8782	0.78893	0.78905	1.0	13459	0	-7.8782
CALHM2	5	0.017944	0.066413	0.652982	1831	3	-3.375	0.55682	0.55698	1.0	9822	0	-3.375
ZG16B	5	0.017947	0.066429	0.652982	1832	5	-8.8139	0.98205	0.98195	1.0	17303	0	-8.8139
UCN3	5	0.017957	0.066462	0.652982	1833	4	-2.1527	0.27777	0.28227	0.938922	5095	1	-2.1527
NPTX2	5	0.017977	0.066529	0.653284	1834	4	-9.1074	0.85852	0.85857	1.0	14637	0	-9.1074
KRTAP10-8	5	0.018077	0.066862	0.655434	1837	4	-8.8901	0.42059	0.42114	0.938922	7516	0	-8.8901
CPA1	5	0.018077	0.066862	0.655434	1836	4	-8.8901	0.16778	0.18689	0.938922	3388	1	-8.8901
FAM181B	5	0.018077	0.066862	0.655434	1835	4	-8.0868	0.89564	0.89567	1.0	15317	0	-8.0868
PDGFRB	5	0.018085	0.066894	0.655434	1838	4	-8.2871	0.10526	0.13631	0.938922	2478	1	-8.2871
SCN11A	5	0.018101	0.066949	0.655531	1839	4	-8.4928	0.30591	0.30838	0.938922	5564	1	-8.4928
PTGIR	5	0.018118	0.067011	0.655531	1840	4	-8.1302	0.39603	0.39661	0.938922	7103	0	-8.1302
SIX5	5	0.018149	0.067114	0.655531	1841	3	-4.9623	0.26355	0.26939	0.938922	4884	1	-4.9623
TOR3A	5	0.018166	0.067182	0.655531	1843	5	-8.1151	0.98183	0.98173	1.0	17296	0	-8.1151
TMEM18	5	0.018166	0.067182	0.655531	1844	5	-8.5199	0.98183	0.98173	1.0	17297	0	-8.5199
ATAD3C	5	0.018166	0.067182	0.655531	1842	5	-7.3267	0.98183	0.98173	1.0	17298	0	-7.3267
KLHL42	5	0.018179	0.06722	0.655531	1845	4	-7.878	0.6507	0.65058	1.0	11274	0	-7.878
RAB12	5	0.018182	0.067232	0.655531	1847	3	-9.479	0.057946	0.098603	0.938922	1825	1	-9.479
ESYT2	5	0.018182	0.067232	0.655531	1846	3	-9.479	0.39904	0.39959	0.938922	7158	0	-9.479
TMEM62	5	0.018194	0.067268	0.655531	1848	2	-7.4083	0.73336	0.73326	1.0	12584	0	-7.4083
AQP7	3	0.018258	0.067475	0.655609	1849	2	-5.4564	0.071183	0.1094	0.938922	2033	1	-5.4564
AIM1	5	0.018261	0.067486	0.655609	1850	4	-8.6163	0.12242	0.1499	0.938922	2717	1	-8.6163
LMO1	5	0.018266	0.067505	0.655609	1853	4	-8.8871	0.65916	0.65906	1.0	11400	0	-8.8871
CTRC	5	0.018266	0.067505	0.655609	1851	4	-9.092	0.29627	0.29946	0.938922	5403	1	-9.092
AQP1	5	0.018266	0.067505	0.655609	1852	4	-7.9944	0.94442	0.94436	1.0	16323	0	-7.9944
TNFRSF10D	5	0.018285	0.067564	0.655609	1854	5	-8.6795	0.98172	0.9816	1.0	17295	0	-8.6795
CBX4	5	0.018295	0.067603	0.655609	1856	4	-8.7758	0.71121	0.71119	1.0	12227	0	-8.7758
CAMKMT	5	0.018295	0.067603	0.655609	1855	4	-8.6588	0.030839	0.056077	0.938922	1013	1	-8.6588
TMEM174	5	0.018307	0.067641	0.655609	1857	5	-8.8751	0.98169	0.98157	1.0	17293	0	-8.8751
UFL1	5	0.018307	0.067641	0.655609	1858	5	-8.7597	0.98169	0.98157	1.0	17294	0	-8.7597
SIGLEC9	5	0.018319	0.067676	0.655609	1859	5	-8.7726	0.98168	0.98156	1.0	17292	0	-8.7726
LLGL1	5	0.018334	0.067728	0.655665	1860	3	-5.1573	0.29151	0.29502	0.938922	5327	1	-5.1573
DUS1L	5	0.018342	0.067755	0.655665	1861	4	-8.9019	0.68141	0.6814	1.0	11787	0	-8.9019
H1F0	5	0.018357	0.067805	0.655797	1862	2	-5.3052	0.41389	0.41443	0.938922	7401	0	-5.3052
TSNAXIP1	5	0.018418	0.068016	0.656475	1865	5	-8.11	0.98158	0.98146	1.0	17290	0	-8.11
ENPEP	5	0.018418	0.068016	0.656475	1863	5	-8.1845	0.98158	0.98146	1.0	17291	0	-8.1845
CRTAC1	5	0.018418	0.068016	0.656475	1864	5	-8.6829	0.98158	0.98146	1.0	17289	0	-8.6829
USP19	5	0.018422	0.068031	0.656475	1866	4	-8.463	0.18281	0.19938	0.938922	3616	1	-8.463
GLTPD2	5	0.018459	0.068167	0.656475	1867	4	-9.0205	0.38266	0.38332	0.938922	6882	0	-9.0205
MTDH	5	0.018459	0.068167	0.656475	1868	4	-8.8841	0.11235	0.14192	0.938922	2583	1	-8.8841
HLA-DQB2	5	0.018466	0.06819	0.656475	1869	2	-7.5653	0.33695	0.33813	0.938922	6079	1	-7.5653
KCNA3	5	0.018502	0.068306	0.656475	1870	4	-8.026	0.93008	0.92999	1.0	15977	0	-8.026
STK11IP	5	0.018523	0.068362	0.656475	1873	3	-9.475	0.93322	0.93316	1.0	16057	0	-9.475
CMTM3	5	0.018523	0.068362	0.656475	1871	4	-9.475	0.14352	0.16694	0.938922	3032	1	-9.475
ABCB6	5	0.018523	0.068362	0.656475	1872	4	-6.8843	0.86932	0.86929	1.0	14844	0	-6.8843
CLPTM1L	5	0.018545	0.06845	0.656475	1874	3	-3.5954	0.053169	0.091177	0.938922	1672	2	-3.5954
KCNMB1	5	0.018547	0.068457	0.656475	1876	4	-8.9397	0.32472	0.32622	0.938922	5870	1	-8.9397
CADM1	5	0.018547	0.068457	0.656475	1875	4	-8.2414	0.86005	0.86008	1.0	14669	0	-8.2414
DNAH2	5	0.01858	0.068557	0.656475	1877	4	-7.9987	0.21193	0.22417	0.938922	4059	1	-7.9987
SLC25A29	5	0.018619	0.06868	0.656475	1878	3	-8.6518	0.013125	0.027235	0.938922	494	2	-8.6518
SIGLEC1	5	0.018628	0.068718	0.656475	1879	4	-7.3006	0.28572	0.28961	0.938922	5226	1	-7.3006
HERC5	5	0.018647	0.068778	0.656475	1880	4	-9.1327	0.67238	0.67221	1.0	11628	0	-9.1327
ATRN	5	0.018647	0.068778	0.656475	1881	4	-8.9511	0.035292	0.063274	0.938922	1154	1	-8.9511
ASAP2	5	0.018658	0.06882	0.656475	1882	5	-8.9454	0.98134	0.98121	1.0	17283	0	-8.9454
RAI1	5	0.018658	0.06882	0.656475	1886	5	-8.314	0.98134	0.98121	1.0	17284	0	-8.314
CECR5	5	0.018658	0.06882	0.656475	1883	5	-8.7564	0.98134	0.98121	1.0	17285	0	-8.7564
SOCS1	5	0.018658	0.06882	0.656475	1885	5	-8.5873	0.98134	0.98121	1.0	17282	0	-8.5873
DGCR8	5	0.018658	0.06882	0.656475	1884	5	-8.2414	0.98134	0.98121	1.0	17286	0	-8.2414
COL6A1	5	0.018683	0.0689	0.656475	1887	3	-8.6091	0.050778	0.087468	0.938922	1598	1	-8.6091
CDX2	5	0.018699	0.068954	0.656475	1888	4	-9.473	0.38281	0.38344	0.938922	6885	0	-9.473
CSAD	5	0.018699	0.068954	0.656475	1889	3	-9.473	0.8753	0.87536	1.0	14938	0	-9.473
ANKRD6	5	0.018699	0.068954	0.656475	1890	4	-8.9044	0.86088	0.86093	1.0	14683	0	-8.9044
DIAPH3	5	0.018699	0.068954	0.656475	1891	3	-9.473	0.9403	0.9403	1.0	16224	0	-9.473
CREM	26	0.018711	0.068995	0.656475	1892	14	-7.2837	0.22395	0.23453	0.938922	4242	3	-7.2837
RPUSD1	5	0.018714	0.069005	0.656475	1893	3	-7.1519	0.083673	0.11927	0.938922	2201	1	-7.1519
C10orf82	5	0.018797	0.069275	0.658226	1894	5	-8.0421	0.97551	0.9753	1.0	17102	0	-8.0421
XBP1	5	0.01881	0.069324	0.658226	1896	3	-6.9878	0.61704	0.61695	1.0	10752	0	-6.9878
ARHGAP33	5	0.01881	0.069324	0.658226	1895	4	-8.3316	0.68141	0.6814	1.0	11760	0	-8.3316
ARSI	5	0.018818	0.06935	0.658226	1897	3	-8.8854	0.35702	0.35796	0.938922	6455	0	-8.8854
FOXL2	5	0.018844	0.069428	0.658226	1899	4	-8.8781	0.67559	0.67549	1.0	11710	0	-8.8781
LINGO4	5	0.018844	0.069428	0.658226	1898	4	-9.1771	0.32818	0.32957	0.938922	5928	1	-9.1771
OSR2	5	0.018869	0.069507	0.658226	1900	4	-8.8751	0.87074	0.87073	1.0	14860	0	-8.8751
MSC	5	0.018871	0.069514	0.658226	1901	4	-9.1892	0.92053	0.92051	1.0	15787	0	-9.1892
ALPI	5	0.018918	0.069664	0.658226	1903	5	-8.8479	0.98108	0.98095	1.0	17275	0	-8.8479
CTSH	5	0.018918	0.069664	0.658226	1905	5	-8.346	0.98108	0.98095	1.0	17278	0	-8.346
BLVRA	5	0.018918	0.069664	0.658226	1906	5	-8.4651	0.98108	0.98095	1.0	17277	0	-8.4651
RNF25	5	0.018918	0.069664	0.658226	1904	5	-8.2782	0.98108	0.98095	1.0	17281	0	-8.2782
ABHD16A	5	0.018918	0.069664	0.658226	1902	5	-8.4329	0.98108	0.98095	1.0	17280	0	-8.4329
FRG1	3	0.018936	0.069712	0.658278	1907	3	-9.0447	0.98106	0.98093	1.0	17274	0	-9.0447
PRICKLE4	5	0.018945	0.069743	0.658278	1908	3	-8.2132	0.39082	0.39146	0.938922	7001	0	-8.2132
HUS1B	5	0.018957	0.06978	0.658286	1909	4	-9.246	0.17726	0.19465	0.938922	3533	1	-9.246
TNFRSF19	5	0.019009	0.069951	0.659209	1911	3	-9.4691	0.35002	0.35103	0.938922	6348	1	-9.4691
ZBED3	5	0.019009	0.069951	0.659209	1910	4	-8.573	0.15976	0.18022	0.938922	3277	1	-8.573
LHFPL1	5	0.019046	0.070063	0.659734	1912	5	-8.1252	0.98095	0.98081	1.0	17273	0	-8.1252
SPACA3	5	0.019061	0.070133	0.659734	1913	3	-6.7857	0.050566	0.087138	0.938922	1595	1	-6.7857
ERN2	5	0.019067	0.070153	0.659734	1915	5	-9.0474	0.97822	0.97807	1.0	17195	0	-9.0474
SHROOM2	5	0.019067	0.070153	0.659734	1914	4	-9.3554	0.96555	0.96555	1.0	16836	0	-9.3554
KLK6	7	0.019094	0.070243	0.659892	1916	6	-8.7401	0.84719	0.84723	1.0	14437	0	-8.7401
ZBTB21	5	0.019161	0.070448	0.659892	1917	4	-9.4671	0.74428	0.74424	1.0	12733	0	-9.4671
RAB3D	5	0.019165	0.070467	0.659892	1918	4	-9.0997	0.08429	0.11975	0.938922	2212	1	-9.0997
ZNF324B	5	0.019179	0.070518	0.659892	1919	5	-8.8601	0.98082	0.98068	1.0	17269	0	-8.8601
SLC30A10	5	0.019179	0.070518	0.659892	1920	5	-8.6518	0.98082	0.98068	1.0	17271	0	-8.6518
ATP1B2	5	0.019179	0.070518	0.659892	1924	5	-8.7662	0.98082	0.98068	1.0	17272	0	-8.7662
WNT16	5	0.019179	0.070518	0.659892	1921	5	-9.3051	0.98082	0.98068	1.0	17268	0	-9.3051
GRM4	5	0.019179	0.070518	0.659892	1922	5	-9.4144	0.98082	0.98068	1.0	17270	0	-9.4144
RBL2	5	0.019179	0.070518	0.659892	1923	5	-8.2227	0.98082	0.98068	1.0	17266	0	-8.2227
RNPEP	5	0.019186	0.070537	0.659892	1925	3	-7.26	0.79789	0.79805	1.0	13591	0	-7.26
PITPNM2	5	0.019253	0.070757	0.661127	1926	3	-7.6727	0.19149	0.20661	0.938922	3734	1	-7.6727
KRTAP20-3	1	0.019254	0.07076	0.661127	1927	1	-7.2644	0.98075	0.98061	1.0	17265	0	-7.2644
CARNS1	5	0.01927	0.070811	0.661127	1928	4	-7.3663	0.92397	0.92387	1.0	15847	0	-7.3663
MARCH11	5	0.019283	0.070852	0.661127	1929	4	-8.4082	0.94511	0.94506	1.0	16338	0	-8.4082
SEMA6D	5	0.019283	0.070852	0.661127	1930	3	-8.4731	0.6014	0.60148	1.0	10547	0	-8.4731
C5orf38	5	0.019342	0.071028	0.661271	1931	4	-7.7783	0.50391	0.50416	0.938922	8512	0	-7.7783
HIST1H3B	5	0.019358	0.071076	0.661271	1932	3	-4.3109	0.21198	0.2242	0.938922	4060	1	-4.3109
SMOC2	5	0.019457	0.071424	0.661271	1935	5	-8.5237	0.98054	0.98039	1.0	17259	0	-8.5237
POU3F1	5	0.019457	0.071424	0.661271	1937	5	-8.5689	0.98054	0.98039	1.0	17258	0	-8.5689
RPL3L	5	0.019457	0.071424	0.661271	1933	5	-8.1833	0.98054	0.98039	1.0	17261	0	-8.1833
LIMA1	5	0.019457	0.071424	0.661271	1936	5	-8.2736	0.98054	0.98039	1.0	17257	0	-8.2736
PANK3	5	0.019457	0.071424	0.661271	1934	5	-8.7564	0.98054	0.98039	1.0	17260	0	-8.7564
CCDC107	5	0.019459	0.071428	0.661271	1939	4	-9.034	0.50391	0.50416	0.938922	9435	0	-9.034
POLE4	5	0.019459	0.071428	0.661271	1940	5	-8.8691	0.97198	0.9718	1.0	17007	0	-8.8691
ETV2	5	0.019459	0.071428	0.661271	1938	4	-8.8691	0.96287	0.96289	1.0	16763	0	-8.8691
ASB6	5	0.019497	0.071539	0.661271	1941	2	-1.4548	0.22743	0.23752	0.938922	4295	1	-1.4548
POU4F3	5	0.019504	0.071556	0.661271	1944	4	-7.9821	0.1129	0.14236	0.938922	2591	1	-7.9821
POPDC3	5	0.019504	0.071556	0.661271	1942	3	-9.4631	0.011058	0.023752	0.938922	425	1	-9.4631
TMED1	5	0.019504	0.071556	0.661271	1943	3	-9.4631	0.2102	0.2226	0.938922	4026	1	-9.4631
WDR62	5	0.019541	0.071678	0.661271	1945	4	-8.9339	0.10546	0.13645	0.938922	2482	1	-8.9339
CCDC120	5	0.019544	0.071683	0.661271	1946	3	-3.8787	0.044219	0.077303	0.938922	1406	2	-3.8787
UNK	5	0.019551	0.071705	0.661271	1947	3	-8.2962	0.028848	0.052921	0.938922	951	1	-8.2962
AHRR	5	0.019566	0.071747	0.661271	1948	3	-6.1904	0.50391	0.50416	0.938922	9575	0	-6.1904
NR2C2	5	0.019571	0.071763	0.661271	1949	5	-8.8841	0.96956	0.96943	1.0	16950	0	-8.8841
CBX8	5	0.019603	0.071876	0.661271	1950	5	-8.5427	0.9804	0.98024	1.0	17255	0	-8.5427
SLC26A2	5	0.019605	0.071887	0.661271	1951	2	-7.0844	0.85609	0.85615	1.0	14603	0	-7.0844
RASSF7	5	0.019671	0.072104	0.661271	1955	4	-8.9793	0.34201	0.34308	0.938922	6168	1	-8.9793
MISP	5	0.019671	0.072104	0.661271	1957	4	-8.9078	0.37988	0.38058	0.938922	6837	0	-8.9078
CLCA2	5	0.019671	0.072104	0.661271	1952	4	-9.0232	0.34367	0.34474	0.938922	6240	1	-9.0232
ZFP92	5	0.019671	0.072104	0.661271	1953	5	-9.1747	0.97706	0.97688	1.0	17157	0	-9.1747
CASR	5	0.019671	0.072104	0.661271	1954	5	-8.9987	0.97706	0.97688	1.0	17155	0	-8.9987
MASP1	5	0.019671	0.072104	0.661271	1956	4	-8.8661	0.82194	0.82197	1.0	14022	0	-8.8661
PWWP2A	5	0.019677	0.072122	0.661271	1958	4	-8.591	0.90979	0.9098	1.0	15551	0	-8.591
RTN4RL1	5	0.019687	0.072155	0.661271	1959	3	-4.6995	0.38348	0.38413	0.938922	6895	0	-4.6995
IFI27L2	5	0.019704	0.072207	0.661271	1961	5	-9.1892	0.9803	0.98014	1.0	17249	0	-9.1892
SLC27A3	5	0.019704	0.072207	0.661271	1962	5	-8.441	0.9803	0.98014	1.0	17250	0	-8.441
STXBP6	5	0.019704	0.072207	0.661271	1964	5	-8.1941	0.9803	0.98014	1.0	17254	0	-8.1941
MLN	5	0.019704	0.072207	0.661271	1963	5	-8.0843	0.9803	0.98014	1.0	17251	0	-8.0843
AKT1S1	5	0.019704	0.072207	0.661271	1960	5	-8.5726	0.9803	0.98014	1.0	17253	0	-8.5726
HLX	5	0.019712	0.072235	0.661271	1966	4	-8.8479	0.097924	0.13054	0.938922	2377	1	-8.8479
COL11A1	5	0.019712	0.072235	0.661271	1965	4	-9.4611	0.9403	0.9403	1.0	16217	0	-9.4611
CUL4B	5	0.019712	0.072235	0.661271	1967	4	-8.3619	0.87955	0.87964	1.0	15019	0	-8.3619
MECP2	5	0.019721	0.072263	0.661271	1968	2	-6.9767	0.73068	0.73061	1.0	12530	0	-6.9767
ID1	5	0.019795	0.072506	0.663108	1969	4	-8.0738	0.65232	0.65222	1.0	11319	0	-8.0738
TFDP3	5	0.019805	0.072537	0.663108	1970	5	-8.9165	0.98019	0.98003	1.0	17248	0	-8.9165
RNF222	5	0.019819	0.072588	0.663233	1971	4	-8.795	0.70093	0.70095	1.0	12078	0	-8.795
GDF11	5	0.019855	0.072693	0.663559	1972	4	-9.1352	0.80089	0.80104	1.0	13641	0	-9.1352
PPP2R2C	5	0.019876	0.072771	0.663559	1973	4	-9.1197	0.78028	0.78039	1.0	13286	0	-9.1197
RNF183	5	0.019876	0.072771	0.663559	1975	3	-9.4591	0.81052	0.81062	1.0	13782	0	-9.4591
MYOG	5	0.019876	0.072771	0.663559	1974	3	-9.4591	0.199	0.21305	0.938922	3848	1	-9.4591
EN1	5	0.019899	0.072848	0.663748	1976	2	-0.50615	0.075368	0.11271	0.938922	2093	1	-0.50615
FAM150B	5	0.019931	0.072955	0.663748	1977	2	-4.1371	0.28766	0.29142	0.938922	5260	1	-4.1371
TMEM109	5	0.019962	0.07305	0.663748	1982	5	-8.7466	0.98004	0.97986	1.0	17245	0	-8.7466
FOXRED2	5	0.019962	0.07305	0.663748	1979	5	-8.6342	0.98004	0.97986	1.0	17242	0	-8.6342
PRICKLE2	5	0.019962	0.07305	0.663748	1980	5	-8.0791	0.98004	0.97986	1.0	17243	0	-8.0791
GRM8	5	0.019962	0.07305	0.663748	1981	5	-8.3447	0.98004	0.97986	1.0	17244	0	-8.3447
SETD5	5	0.019962	0.07305	0.663748	1978	5	-8.0791	0.98004	0.97986	1.0	17246	0	-8.0791
C1orf53	5	0.020007	0.073199	0.664437	1984	4	-9.4571	0.91467	0.91472	1.0	15643	0	-9.4571
TEX19	5	0.020007	0.073199	0.664437	1983	3	-9.008	0.50391	0.50416	0.938922	8304	0	-9.008
CUTA	5	0.020057	0.073362	0.664958	1985	4	-6.4085	0.81256	0.81267	1.0	13837	0	-6.4085
FAM57A	5	0.020067	0.073396	0.664958	1987	4	-8.8601	0.86549	0.86549	1.0	14776	0	-8.8601
PLXDC1	5	0.020067	0.073396	0.664958	1986	4	-8.8691	0.88239	0.88243	1.0	15082	0	-8.8691
TMED9	5	0.02007	0.073404	0.664958	1988	3	-8.4431	0.24463	0.25244	0.938922	4584	1	-8.4431
GOLGA2	5	0.020119	0.073572	0.665165	1989	3	-8.1989	0.76109	0.76107	1.0	13012	0	-8.1989
GABRA4	5	0.020121	0.073578	0.665165	1990	3	-8.2321	0.24415	0.25203	0.938922	4553	1	-8.2321
CD52	1	0.020125	0.07359	0.665165	1991	1	-10.432	0.97988	0.9797	1.0	17240	0	-10.432
SLC25A10	5	0.020154	0.073686	0.665165	1992	4	-8.5893	0.91373	0.91379	1.0	15619	0	-8.5893
C3orf80	5	0.020154	0.073686	0.665165	1994	3	-5.586	0.30418	0.30679	0.938922	5540	1	-5.586
NPBWR2	5	0.020154	0.073686	0.665165	1995	4	-8.7597	0.21366	0.22562	0.938922	4088	1	-8.7597
N4BP3	5	0.020154	0.073686	0.665165	1993	3	-7.6092	0.677	0.67692	1.0	11725	0	-7.6092
VWDE	5	0.020175	0.073754	0.665208	1996	4	-9.1476	0.90568	0.90575	1.0	15484	0	-9.1476
EVC2	5	0.020193	0.073813	0.665208	1997	4	-8.8901	0.27874	0.2832	0.938922	5110	1	-8.8901
LPHN1	5	0.020209	0.073861	0.665208	1998	4	-5.1134	0.30063	0.30349	0.938922	5483	1	-5.1134
TYSND1	5	0.020232	0.073932	0.665208	1999	3	-5.8116	0.14935	0.17172	0.938922	3114	1	-5.8116
[truncated: 16,010 more rows]
