# Supplementary material for: Genome-scale identification of cellular pathways required for cell surface recognition
Source: Genome Res. 2018 Sep;28(9):1372–82. doi: 10.1101/gr.231183.117 (PMC6120632; doi:10.1101/gr.231183.117)
Supplement: Supplemental Material [file supp_gr.231183.117_Supplemental_DataS2.zip › Supplementary Data2/Day9_HEK_293_E_PfRH5_BLH.gene_summary.txt]

id	num	neg|score	neg|p-value	neg|fdr	neg|rank	neg|goodsgrna	neg|lfc	pos|score	pos|p-value	pos|fdr	pos|rank	pos|goodsgrna	pos|lfc
PTCHD2	5	8.2658e-07	5.7727e-06	0.10396	1	4	-10.474	0.36219	0.3946	0.998829	6921	1	-10.474
LDLRAD4	5	4.6938e-06	2.1167e-05	0.130363	2	5	-9.4848	1.0	1.0	0.999996	18009	0	-9.4848
KAAG1	5	4.768e-06	2.1716e-05	0.130363	3	5	-9.7168	1.0	1.0	0.999996	18008	0	-9.7168
AP2A1	5	1.2494e-05	5.5803e-05	0.192657	4	5	-9.5545	0.99999	0.99999	0.999996	18007	0	-9.5545
FAM188B	5	1.4984e-05	7.2571e-05	0.192657	5	5	-9.5997	0.99354	0.99359	0.999996	17744	0	-9.5997
ZIC2	5	1.7877e-05	8.659e-05	0.192657	6	5	-9.0511	0.99998	0.99999	0.999996	18006	0	-9.0511
RPH3AL	5	1.85e-05	9.0439e-05	0.192657	7	5	-9.4832	0.99998	0.99998	0.999996	18005	0	-9.4832
PLA2G2E	5	2.1156e-05	0.00010143	0.192657	8	5	-9.9098	0.99998	0.99998	0.999996	18004	0	-9.9098
HAS1	5	2.2801e-05	0.00010198	0.192657	9	5	-9.385	0.99998	0.99998	0.999996	18003	0	-9.385
TRAPPC12	5	2.6835e-05	0.00012233	0.192657	10	5	-9.5292	0.97321	0.97314	0.999996	17250	0	-9.5292
KCNF1	5	2.756e-05	0.00012562	0.192657	11	2	-6.5487	0.46135	0.47327	0.998829	8353	1	-6.5487
CYorf17	5	2.8087e-05	0.00012837	0.192657	12	3	-2.2117	0.49814	0.50495	0.998829	8931	1	-2.2117
EEF1D	11	3.0084e-05	0.00013937	0.193069	13	9	-8.9399	0.65389	0.65473	0.998829	11645	1	-8.9399
ARSF	5	3.4489e-05	0.00015861	0.200495	14	5	-9.294	0.99997	0.99998	0.999996	18002	0	-9.294
CCM2L	5	3.829e-05	0.00017675	0.200495	15	5	-9.2361	0.99996	0.99997	0.999996	18001	0	-9.2361
TTC40	5	4.2634e-05	0.00018885	0.200495	16	4	-10.006	0.69526	0.69565	0.998829	12352	0	-10.006
ISG15	5	4.3068e-05	0.0001916	0.200495	17	5	-9.4739	0.99678	0.99683	0.999996	17851	0	-9.4739
RFX1	5	5.084e-05	0.00023063	0.200495	18	4	-9.4518	0.74303	0.74332	0.998829	13185	0	-9.4518
PRSS33	5	5.16e-05	0.00023448	0.200495	19	5	-9.3632	0.99995	0.99996	0.999996	18000	0	-9.3632
MBP	13	5.4564e-05	0.00024933	0.200495	20	12	-9.1815	0.93676	0.93663	0.999996	16500	0	-9.1815
LZTR1	5	5.5042e-05	0.00025262	0.200495	21	4	-9.9687	0.11305	0.18572	0.998829	3241	1	-9.9687
PTX4	5	5.5652e-05	0.00025427	0.200495	22	3	-2.1454	0.1391	0.22067	0.998829	3900	2	-2.1454
PRICKLE3	5	5.9627e-05	0.00027297	0.200495	23	5	-9.3632	0.99994	0.99995	0.999996	17999	0	-9.3632
TNRC18	5	6.0598e-05	0.00027736	0.200495	24	4	-9.4261	0.13064	0.20935	0.998829	3695	1	-9.4261
C20orf144	5	6.1397e-05	0.00028121	0.200495	25	5	-9.4245	0.99972	0.99972	0.999996	17983	0	-9.4245
CECR6	9	6.354e-05	0.00028946	0.200495	26	5	-8.5193	0.73367	0.7339	0.998829	13023	1	-8.5193
TSKU	5	7.016e-05	0.0003186	0.203995	27	4	-7.9998	0.6256	0.62663	0.998829	11143	0	-7.9998
TNK1	5	7.0851e-05	0.0003208	0.203995	28	5	-8.9193	0.99993	0.99994	0.999996	17998	0	-8.9193
VWC2	5	7.3051e-05	0.00032849	0.203995	29	3	-9.3657	0.60813	0.60956	0.998829	10833	0	-9.3657
TCF23	5	7.9002e-05	0.00035818	0.214788	30	4	-9.248	0.72706	0.72735	0.998829	12924	0	-9.248
MATN3	5	8.2679e-05	0.00036973	0.214788	31	3	-7.7207	0.33293	0.37311	0.998829	6546	1	-7.7207
FGF4	5	9.0034e-05	0.00040766	0.229425	32	2	-0.82523	0.34532	0.38212	0.998829	6710	1	-0.82523
PCSK1N	5	9.5139e-05	0.00043625	0.238074	33	5	-9.511	0.9998	0.9998	0.999996	17988	0	-9.511
FBXL14	5	0.00010117	0.00046594	0.239136	34	4	-9.3598	0.96669	0.96672	0.999996	17116	0	-9.3598
NXPH4	5	0.00010237	0.00047034	0.239136	35	5	-9.5427	0.9999	0.99991	0.999996	17997	0	-9.5427
SLC25A11	5	0.00010395	0.00047803	0.239136	36	4	-9.514	0.74152	0.74181	0.998829	13161	0	-9.514
SLC30A1	5	0.00011094	0.00050772	0.247123	37	5	-9.0657	0.99989	0.9999	0.999996	17996	0	-9.0657
SPRY4	5	0.00012014	0.00054841	0.248493	38	5	-8.1589	0.9773	0.97733	0.999996	17353	0	-8.1589
MID1	5	0.00012166	0.0005594	0.248493	39	3	-7.179	0.41418	0.43469	0.998829	7629	1	-7.179
PMEPA1	5	0.00012662	0.00058029	0.248493	40	3	-8.5843	0.71231	0.71251	0.998829	12673	0	-8.5843
AOC1	5	0.00013007	0.00059844	0.248493	41	5	-9.0214	0.99987	0.99988	0.999996	17995	0	-9.0214
BARX2	5	0.00013201	0.00060833	0.248493	42	5	-8.9713	0.99987	0.99987	0.999996	17994	0	-8.9713
PRAP1	5	0.00013202	0.00060833	0.248493	43	5	-9.8337	0.99278	0.99287	0.999996	17721	0	-9.8337
PLCH2	5	0.0001378	0.00062757	0.248493	44	3	-1.4848	0.59816	0.59985	0.998829	10648	0	-1.4848
CRIPAK	3	0.00013813	0.00063032	0.248493	45	3	-9.656	0.99986	0.99987	0.999996	17993	0	-9.656
ZBTB47	5	0.00013877	0.00063472	0.248493	46	5	-8.787	0.99986	0.99987	0.999996	17992	0	-8.787
IFFO2	5	0.00014173	0.00065286	0.250158	47	5	-9.8386	0.99702	0.99704	0.999996	17860	0	-9.8386
ZNF469	5	0.00014589	0.00066771	0.250516	48	5	-9.0448	0.99985	0.99986	0.999996	17991	0	-9.0448
OXTR	5	0.00016507	0.00077162	0.279901	49	4	-9.3717	0.80069	0.80068	0.999996	14207	0	-9.3717
RIPPLY2	5	0.00016614	0.00077711	0.279901	50	4	-8.5795	0.72991	0.73021	0.998829	12967	0	-8.5795
ASXL1	5	0.0001727	0.00080295	0.279935	51	5	-8.9467	0.99983	0.99983	0.999996	17990	0	-8.9467
ZNF467	5	0.00017529	0.00081835	0.279935	52	4	-9.385	0.81212	0.81203	0.999996	14409	0	-9.385
CASP9	8	0.00017744	0.00082989	0.279935	53	8	-8.4293	0.99982	0.99983	0.999996	17989	0	-8.4293
MAGEA9	3	0.00018189	0.00085133	0.279935	54	2	-8.9239	0.12371	0.20003	0.998829	3516	1	-8.9239
NLRX1	5	0.00018427	0.00086233	0.279935	55	3	-9.8004	0.45903	0.4713	0.998829	8315	1	-9.8004
KLHL21	5	0.00019083	0.00089202	0.279935	56	2	0.095554	0.044941	0.092295	0.998829	1617	2	0.095554
PNPLA7	5	0.00019291	0.00090301	0.279935	57	3	-8.8292	0.5145	0.51941	0.998829	9198	1	-8.8292
RGCC	5	0.00019602	0.00091511	0.279935	58	5	-9.7688	0.99035	0.99044	0.999996	17665	0	-9.7688
USP22	5	0.00020995	0.00098163	0.279935	59	5	-9.779	0.9898	0.98991	0.999996	17649	0	-9.779
VENTX	5	0.0002104	0.00098273	0.279935	60	5	-8.1393	0.97974	0.97978	0.999996	17396	0	-8.1393
KBTBD13	5	0.00021154	0.00098548	0.279935	61	4	-9.7777	0.55043	0.55272	0.998829	9789	1	-9.7777
UCN3	5	0.00021241	0.00098988	0.279935	62	4	-8.6878	0.64426	0.64518	0.998829	11480	0	-8.6878
KCNG1	5	0.00021302	0.00099263	0.279935	63	3	-8.8665	0.14097	0.22315	0.998829	3952	2	-8.8665
ZADH2	5	0.00021377	0.00099483	0.279935	64	5	-8.9147	0.99979	0.99979	0.999996	17987	0	-8.9147
GLTPD1	5	0.00022289	0.0010405	0.288271	65	4	-9.4832	0.325	0.36732	0.998829	6434	1	-9.4832
LPAR2	5	0.00023424	0.0010866	0.296505	66	5	-8.9713	0.99977	0.99977	0.999996	17986	0	-8.9713
ZNF318	5	0.00023774	0.0011053	0.297104	67	4	-8.8861	0.81313	0.81308	0.999996	14420	0	-8.8861
LMBR1	5	0.00024633	0.0011488	0.298515	68	4	-9.2833	0.8361	0.83596	0.999996	14811	0	-9.2833
ACSF3	5	0.00024802	0.0011581	0.298515	69	4	-9.049	0.8789	0.87898	0.999996	15492	0	-9.049
NR1H2	5	0.00024838	0.0011603	0.298515	70	4	-9.7495	0.50618	0.51198	0.998829	9063	1	-9.7495
RBPMS2	5	0.00026275	0.0012197	0.309371	71	5	-8.8194	0.99974	0.99974	0.999996	17985	0	-8.8194
CYB5D2	7	0.00026737	0.0012395	0.309505	72	6	-8.8194	0.98883	0.98896	0.999996	17625	0	-8.8194
GALNT15	5	0.00027223	0.001267	0.309505	73	5	-9.2137	0.97337	0.97331	0.999996	17252	0	-9.2137
HSFX2	2	0.00027559	0.0012813	0.309505	74	1	-5.487	0.40651	0.4285	0.998829	7532	0	-5.487
NNAT	7	0.00027638	0.001289	0.309505	75	7	-8.5726	0.99972	0.99973	0.999996	17984	0	-8.5726
C12orf73	5	0.00028768	0.0013428	0.3182	76	4	-9.7274	0.85194	0.85194	0.999996	15054	0	-9.7274
ACOT1	4	0.00029644	0.0013805	0.322875	77	3	-9.6468	0.28901	0.34193	0.998829	6006	1	-9.6468
HLA-DQB2	5	0.0003255	0.0015006	0.341818	78	4	-8.4087	0.18393	0.272	0.998829	4811	1	-8.4087
FZD1	5	0.0003273	0.0015083	0.341818	79	5	-9.3063	0.99936	0.99935	0.999996	17962	0	-9.3063
KCNG2	5	0.00033658	0.0015485	0.341818	81	5	-9.2024	0.99924	0.99924	0.999996	17959	0	-9.2024
GDF10	5	0.00033658	0.0015485	0.341818	80	4	-8.5576	0.66665	0.66727	0.998829	11891	0	-8.5576
VCY1B	1	0.00034726	0.0015908	0.341818	82	1	-2.3113	0.99965	0.99966	0.999996	17982	0	-2.3113
EPN2	5	0.00034864	0.0016001	0.341818	83	5	-8.6661	0.99965	0.99966	0.999996	17981	0	-8.6661
CLCN2	5	0.00035671	0.0016403	0.341818	84	4	-9.6955	0.4131	0.4338	0.998829	7616	1	-9.6955
CYP46A1	5	0.00035862	0.0016507	0.341818	85	4	-8.807	0.95141	0.95135	0.999996	16791	0	-8.807
OMP	5	0.00036491	0.0016793	0.341818	86	4	-9.3116	0.55925	0.56138	0.998829	9953	1	-9.3116
FAM83G	5	0.00036997	0.0017046	0.341818	87	5	-9.2212	0.99963	0.99963	0.999996	17980	0	-9.2212
ODF3L2	5	0.00037842	0.0017409	0.341818	88	5	-9.1583	0.99962	0.99962	0.999996	17979	0	-9.1583
FGF2	5	0.00038125	0.0017513	0.341818	89	5	-8.7794	0.99962	0.99961	0.999996	17978	0	-8.7794
RASGEF1C	5	0.00038512	0.0017667	0.341818	90	3	-8.4139	0.67821	0.67872	0.998829	12071	0	-8.4139
FOXF2	5	0.00038844	0.0017794	0.341818	91	5	-9.1583	0.9996	0.9996	0.999996	17977	0	-9.1583
TERT	5	0.00039214	0.0017953	0.341818	92	5	-9.4941	0.99873	0.99874	0.999996	17940	0	-9.4941
PSD	5	0.00039844	0.0018277	0.341818	93	5	-8.7278	0.9996	0.99959	0.999996	17976	0	-8.7278
ANKRD10	5	0.00041153	0.0018778	0.341818	94	4	-9.1719	0.19321	0.27801	0.998829	4918	1	-9.1719
FXYD2	4	0.00041251	0.0018827	0.341818	95	3	-8.9272	0.93387	0.93371	0.999996	16450	0	-8.9272
NOVA2	5	0.00041942	0.0019135	0.341818	98	5	-8.6824	0.99958	0.99958	0.999996	17973	0	-8.6824
PSCA	5	0.00041942	0.0019135	0.341818	97	5	-8.9557	0.99958	0.99958	0.999996	17975	0	-8.9557
KIAA1549L	5	0.00041942	0.0019135	0.341818	96	5	-8.9055	0.99958	0.99958	0.999996	17974	0	-8.9055
RGAG1	5	0.0004267	0.0019415	0.341818	99	5	-9.2361	0.99957	0.99957	0.999996	17972	0	-9.2361
EPDR1	12	0.00043095	0.001963	0.341818	100	10	-8.9524	0.75211	0.75234	0.998829	13327	1	-8.9524
SLC12A7	5	0.00043346	0.0019756	0.341818	101	5	-9.1288	0.99957	0.99956	0.999996	17971	0	-9.1288
ADRB1	5	0.0004338	0.0019756	0.341818	102	5	-9.1872	0.99906	0.99906	0.999996	17952	0	-9.1872
MON1B	5	0.00043854	0.0019894	0.341818	103	4	-9.6657	0.59747	0.59918	0.998829	10634	0	-9.6657
FMN2	5	0.00044377	0.0020119	0.341818	105	5	-9.1699	0.9957	0.99575	0.999996	17818	0	-9.1699
CYP2U1	5	0.00044377	0.0020119	0.341818	104	4	-9.1446	0.46996	0.4805	0.998829	8478	1	-9.1446
SDCBP2	5	0.00044377	0.0020119	0.341818	106	5	-8.8376	0.99732	0.99734	0.999996	17871	0	-8.8376
KDM5D	5	0.00045128	0.0020455	0.344268	107	4	-9.2544	0.6731	0.67364	0.998829	11990	0	-9.2544
TMEM239	5	0.00045714	0.0020696	0.345114	108	4	-8.9467	0.13187	0.21101	0.998829	3727	1	-8.9467
ZNF277	5	0.00046844	0.002123	0.348748	109	2	-6.5723	0.5857	0.58749	0.998829	10428	0	-6.5723
FAHD1	5	0.00047032	0.0021334	0.348748	110	5	-9.1268	0.99688	0.99691	0.999996	17854	0	-9.1268
OTOP3	5	0.00048379	0.0021873	0.348748	111	5	-9.6519	0.97434	0.9743	0.999996	17277	0	-9.6519
IGFBP4	5	0.0004904	0.0022225	0.348748	112	5	-9.6069	0.99648	0.99655	0.999996	17842	0	-9.6069
DVL2	5	0.0004951	0.0022483	0.348748	113	4	-9.193	0.6073	0.60873	0.998829	10817	0	-9.193
PODXL	5	0.00049553	0.00225	0.348748	114	5	-9.0532	0.9995	0.9995	0.999996	17970	0	-9.0532
ZAP70	5	0.00050077	0.0022769	0.348748	115	5	-7.8225	0.97434	0.9743	0.999996	17273	0	-7.8225
C19orf24	5	0.00051035	0.0023159	0.348748	116	5	-8.9376	0.99949	0.99948	0.999996	17969	0	-8.9376
KBTBD11	5	0.00051132	0.0023198	0.348748	117	4	-9.4925	0.65866	0.65942	0.998829	11740	0	-9.4925
OSTM1	5	0.00051795	0.0023445	0.348748	118	5	-8.7199	0.99948	0.99947	0.999996	17967	0	-8.7199
TUBB6	5	0.00051795	0.0023445	0.348748	119	5	-9.2833	0.99948	0.99947	0.999996	17968	0	-9.2833
SIGLEC5	5	0.00051861	0.0023473	0.348748	120	4	-8.1154	0.70245	0.70286	0.998829	12514	0	-8.1154
PRAM1	5	0.00052096	0.0023566	0.348748	121	2	0.2804	0.34975	0.38541	0.998829	6767	1	0.2804
KCNG3	5	0.0005246	0.0023742	0.348748	122	4	-9.6408	0.73393	0.73415	0.998829	13028	0	-9.6408
NHLRC1	5	0.00052646	0.0023819	0.348748	123	2	-6.5003	0.50909	0.5145	0.998829	9111	1	-6.5003
BET1L	5	0.0005312	0.0024017	0.34881	124	4	-9.0364	0.36614	0.39755	0.998829	6986	1	-9.0364
FZD9	5	0.00054263	0.0024567	0.351367	125	3	-9.6352	0.48544	0.49374	0.998829	8717	1	-9.6352
AZI1	5	0.00054286	0.0024583	0.351367	126	5	-8.8316	0.99946	0.99944	0.999996	17966	0	-8.8316
CCDC134	5	0.00055838	0.0025158	0.356747	127	5	-8.6159	0.99944	0.99943	0.999996	17965	0	-8.6159
CLTB	5	0.00056834	0.0025606	0.357779	128	5	-9.1208	0.99052	0.99061	0.999996	17668	0	-9.1208
EN2	5	0.00056905	0.0025628	0.357779	129	3	-7.3898	0.14491	0.22832	0.998829	4053	2	-7.3898
CHST3	5	0.00057864	0.0026128	0.361957	130	3	-7.7259	0.77777	0.77787	0.998829	13719	0	-7.7259
MAPK4	5	0.00058555	0.0026409	0.362726	131	4	-8.5959	0.17281	0.26482	0.998829	4681	1	-8.5959
IQSEC1	5	0.0005925	0.0026739	0.362726	132	5	-8.5007	0.99941	0.9994	0.999996	17964	0	-8.5007
SSTR4	5	0.00059388	0.0026788	0.362726	133	4	-8.5756	0.27938	0.33529	0.998829	5889	1	-8.5756
KLHL36	5	0.0005979	0.0027008	0.362975	134	4	-9.6197	0.69013	0.69061	0.998829	12260	0	-9.6197
CAND2	5	0.00062352	0.0028058	0.371833	135	5	-8.4883	0.99938	0.99937	0.999996	17963	0	-8.4883
DRD2	5	0.0006305	0.002836	0.371833	136	4	-9.6126	0.21047	0.28926	0.998829	5111	1	-9.6126
SAP30	5	0.00063373	0.002852	0.371833	137	3	-7.1365	0.58094	0.58276	0.998829	10333	0	-7.1365
OLIG3	5	0.00064424	0.0028971	0.371833	138	4	-8.8169	0.73483	0.73504	0.998829	13040	0	-8.8169
COL16A1	5	0.00065035	0.0029235	0.371833	139	5	-9.2707	0.99541	0.99546	0.999996	17805	0	-9.2707
COMP	5	0.0006521	0.0029268	0.371833	140	4	-9.375	0.4178	0.43762	0.998829	7686	1	-9.375
KCNJ5	5	0.0006557	0.0029361	0.371833	141	5	-9.6069	0.99454	0.99459	0.999996	17775	0	-9.6069
ADRA1D	5	0.00065737	0.0029421	0.371833	142	3	-9.5155	0.57193	0.57381	0.998829	10184	0	-9.5155
URM1	8	0.00066126	0.0029625	0.371833	143	3	-2.4628	0.20555	0.28602	0.998829	5052	2	-2.4628
MTCH1	5	0.00066456	0.0029795	0.371833	144	5	-8.9216	0.99934	0.99933	0.999996	17961	0	-8.9216
C9orf163	5	0.00066945	0.0029938	0.371833	145	4	-8.3936	0.74123	0.7415	0.998829	13152	0	-8.3936
SOGA3	5	0.00067574	0.0030197	0.372474	146	5	-9.6026	0.97523	0.97524	0.999996	17303	0	-9.6026
PAX7	5	0.00069078	0.0030928	0.373812	147	4	-9.4629	0.55182	0.55406	0.998829	9818	1	-9.4629
THAP8	5	0.00069078	0.0030928	0.373812	148	4	-9.2743	0.75219	0.75243	0.998829	13329	0	-9.2743
C14orf93	5	0.00069078	0.0030928	0.373812	149	5	-9.0595	0.98519	0.98522	0.999996	17533	0	-9.0595
MYCT1	5	0.00070021	0.0031335	0.376205	150	4	-8.2892	0.61535	0.61653	0.998829	10959	0	-8.2892
CLDN1	5	0.00071116	0.0031802	0.377834	151	4	-8.9823	0.32516	0.36744	0.998829	6437	1	-8.9823
LANCL3	5	0.00071482	0.003189	0.377834	152	4	-9.1087	0.12965	0.20797	0.998829	3665	1	-9.1087
NUPR1L	5	0.00072745	0.0032297	0.380153	153	4	-8.8169	0.1251	0.20188	0.998829	3544	1	-8.8169
TRPV1	5	0.00073909	0.0032709	0.380805	154	5	-9.5897	0.99709	0.99712	0.999996	17861	0	-9.5897
GIMAP1	5	0.0007401	0.0032775	0.380805	155	5	-8.6878	0.99926	0.99926	0.999996	17960	0	-8.6878
EXOC3L4	5	0.00075428	0.0033435	0.385603	156	5	-9.0448	0.99915	0.99914	0.999996	17956	0	-9.0448
PRLH	5	0.00075852	0.0033616	0.385603	157	3	-9.3028	0.39981	0.42328	0.998829	7436	1	-9.3028
CACNA1A	5	0.00077762	0.0034589	0.38721	158	5	-9.5824	0.99694	0.99697	0.999996	17858	0	-9.5824
KCNK3	5	0.00078267	0.0034848	0.38721	160	5	-9.1208	0.98699	0.98703	0.999996	17574	0	-9.1208
INHBB	5	0.00078267	0.0034848	0.38721	159	5	-9.0385	0.97111	0.97105	0.999996	17217	0	-9.0385
TSNAXIP1	5	0.00078388	0.0034903	0.38721	161	5	-8.7538	0.99922	0.99921	0.999996	17958	0	-8.7538
DND1	5	0.00078572	0.0034963	0.38721	162	4	-9.581	0.6818	0.68231	0.998829	12130	0	-9.581
HOXA7	5	0.000799	0.0035519	0.38721	163	4	-8.677	0.31704	0.36161	0.998829	6336	1	-8.677
CBX7	5	0.00080206	0.0035645	0.38721	164	4	-9.578	0.95527	0.95525	0.999996	16870	0	-9.578
ST6GALNAC6	5	0.00080283	0.00357	0.38721	165	4	-9.072	0.84848	0.84849	0.999996	14990	0	-9.072
OTUD1	5	0.00081616	0.003625	0.38721	166	5	-8.1628	0.99332	0.99338	0.999996	17737	0	-8.1628
THAP4	10	0.00081709	0.0036272	0.38721	167	9	-9.0523	0.99852	0.99852	0.999996	17927	0	-9.0523
ADAMTSL2	5	0.00081956	0.0036365	0.38721	168	4	-9.4832	0.66585	0.66648	0.998829	11874	0	-9.4832
UTS2R	5	0.00082203	0.0036437	0.38721	169	3	-8.3278	0.7004	0.70082	0.998829	12475	0	-8.3278
PPP1R13L	5	0.00082753	0.0036629	0.38721	170	5	-8.5491	0.99917	0.99917	0.999996	17957	0	-8.5491
NAT14	5	0.00083241	0.0036767	0.38721	171	3	-8.6955	0.81927	0.81919	0.999996	14536	0	-8.6955
ADCYAP1	5	0.00085409	0.0037756	0.392096	172	4	-8.8821	0.77777	0.77787	0.998829	13917	0	-8.8821
GPR150	5	0.00085787	0.003794	0.392096	173	4	-9.3221	0.51282	0.51787	0.998829	9169	1	-9.3221
KLK15	5	0.00086565	0.0038289	0.392096	174	5	-8.9845	0.99913	0.99913	0.999996	17955	0	-8.9845
MARCH11	5	0.00086577	0.0038295	0.392096	175	4	-8.1113	0.13962	0.22134	0.998829	3909	1	-8.1113
LILRB2	10	0.00086685	0.0038344	0.392096	176	7	-8.8809	0.33163	0.37216	0.998829	6522	2	-8.8809
KRTAP4-9	4	0.0008697	0.0038537	0.392096	177	2	-7.6413	0.5854	0.58718	0.998829	10424	0	-7.6413
SAA2	5	0.00088398	0.0039161	0.393416	179	3	-9.1347	0.59895	0.60062	0.998829	10672	0	-9.1347
TNFSF14	5	0.00088398	0.0039161	0.393416	178	5	-8.3889	0.99907	0.99906	0.999996	17953	0	-8.3889
CALHM3	5	0.00089563	0.003957	0.393416	180	5	-8.1194	0.99751	0.99752	0.999996	17881	0	-8.1194
LEPREL2	5	0.00089622	0.0039581	0.393416	181	4	-9.4163	0.94193	0.94182	0.999996	16614	0	-9.4163
ZNF217	5	0.00090196	0.0039812	0.393416	182	4	-9.556	0.96476	0.96476	0.999996	17070	0	-9.556
WDFY1	5	0.00090644	0.0039977	0.393416	183	4	-9.0864	0.69207	0.69252	0.998829	12296	0	-9.0864
C15orf56	5	0.00092656	0.0040967	0.397277	184	5	-9.2397	0.99759	0.99759	0.999996	17884	0	-9.2397
NUDT8	5	0.00092891	0.0041066	0.397277	185	5	-7.8854	0.99907	0.99906	0.999996	17954	0	-7.8854
CST5	5	0.00095675	0.0042303	0.397277	186	5	-8.6233	0.99904	0.99903	0.999996	17951	0	-8.6233
SIK1	5	0.00095718	0.0042336	0.397277	187	5	-9.2342	0.99904	0.99903	0.999996	17950	0	-9.2342
KRTAP17-1	5	0.00095762	0.0042369	0.397277	188	2	-2.6787	0.31133	0.35756	0.998829	6264	1	-2.6787
XDH	5	0.00096366	0.0042688	0.397277	189	5	-9.1738	0.99904	0.99903	0.999996	17949	0	-9.1738
TMIE	5	0.00096425	0.0042715	0.397277	190	3	-1.1592	0.75658	0.75671	0.998829	13394	0	-1.1592
THBS1	5	0.00096929	0.0042891	0.397277	191	5	-8.8144	0.98556	0.98556	0.999996	17539	0	-8.8144
MAG	5	0.00097707	0.0043182	0.397277	192	4	-9.1872	0.92781	0.92764	0.999996	16329	0	-9.1872
SDC1	5	0.00097707	0.0043182	0.397277	193	5	-9.5397	0.996	0.99606	0.999996	17831	0	-9.5397
PIGR	5	0.00097812	0.0043237	0.397277	194	5	-8.8365	0.99902	0.99901	0.999996	17948	0	-8.8365
GPR55	5	0.00097812	0.0043237	0.397277	196	5	-9.385	0.99902	0.99901	0.999996	17946	0	-9.385
VLDLR	5	0.00097812	0.0043237	0.397277	195	5	-8.7039	0.99902	0.99901	0.999996	17947	0	-8.7039
WDR13	5	0.00098548	0.004351	0.397748	197	5	-9.1307	0.99901	0.99901	0.999996	17945	0	-9.1307
FAM110A	5	0.0010015	0.0044084	0.400965	198	3	-7.7259	0.69869	0.6991	0.998829	12413	0	-7.7259
MFSD12	5	0.0010134	0.0044623	0.401209	199	4	-9.3063	0.72291	0.72312	0.998829	12857	0	-9.3063
PRIMA1	5	0.0010193	0.0044898	0.401209	200	4	-8.2236	0.9088	0.90877	0.999996	16014	0	-8.2236
ABHD14B	5	0.0010254	0.0045134	0.401209	201	4	-9.0171	0.93076	0.93061	0.999996	16386	0	-9.0171
PLXNC1	5	0.0010268	0.0045167	0.401209	202	3	-9.5352	0.07947	0.14007	0.998829	2451	2	-9.5352
POU3F1	5	0.0010326	0.0045448	0.401209	204	4	-9.0406	0.69147	0.69191	0.998829	12288	0	-9.0406
AJAP1	5	0.0010326	0.0045448	0.401209	203	4	-9.1387	0.79366	0.79367	0.999996	14082	0	-9.1387
SCARF2	5	0.0010437	0.0045871	0.40297	205	4	-9.3273	0.72989	0.73019	0.998829	12966	0	-9.3273
SYN3	5	0.0010581	0.0046498	0.406438	206	5	-9.5307	0.98699	0.98703	0.999996	17571	0	-9.5307
TUBAL3	5	0.0010666	0.0046855	0.406438	207	4	-9.5292	0.49406	0.50131	0.998829	8858	1	-9.5292
HTR3D	5	0.0010718	0.0047064	0.406438	208	3	-8.519	0.38729	0.41363	0.998829	7279	1	-8.519
SOX1	5	0.0010744	0.0047168	0.406438	209	3	-8.264	0.44165	0.45691	0.998829	8023	1	-8.264
SUSD2	5	0.0010901	0.0047856	0.410396	210	4	-9.5261	0.79246	0.79246	0.999996	14056	0	-9.5261
ARSI	5	0.0011273	0.004945	0.414535	211	5	-8.9757	0.98489	0.98492	0.999996	17521	0	-8.9757
MPPED1	5	0.0011295	0.0049549	0.414535	212	1	-0.030999	0.51672	0.52143	0.998829	9238	1	-0.030999
NCR1	5	0.0011316	0.0049697	0.414535	213	5	-8.4696	0.99887	0.99887	0.999996	17944	0	-8.4696
TIMM10B	5	0.0011316	0.0049697	0.414535	214	5	-8.8194	0.99887	0.99887	0.999996	17943	0	-8.8194
TMEM88B	5	0.0011318	0.0049714	0.414535	215	3	-9.4581	0.73469	0.73491	0.998829	13039	0	-9.4581
CDKN2D	5	0.0011323	0.0049719	0.414535	216	5	-9.1347	0.99771	0.99772	0.999996	17888	0	-9.1347
SLC2A6	5	0.0011481	0.0050379	0.4181	217	3	-9.5186	0.72325	0.72347	0.998829	12863	0	-9.5186
EXOC7	5	0.0011642	0.0051028	0.421541	218	4	-8.0911	0.77777	0.77787	0.998829	13824	0	-8.0911
CCDC88C	5	0.0011792	0.0051748	0.425539	219	4	-9.3098	0.64373	0.64465	0.998829	11472	0	-9.3098
LONRF3	5	0.0011845	0.0052017	0.42581	220	3	-9.2286	0.59797	0.59967	0.998829	10646	0	-9.2286
FBXO45	5	0.0011938	0.0052463	0.427512	221	4	-9.2081	0.58373	0.58554	0.998829	10390	0	-9.2081
SLC5A10	5	0.0012168	0.0053452	0.431107	222	5	-8.4852	0.99878	0.99879	0.999996	17942	0	-8.4852
KCTD12	5	0.0012279	0.005392	0.431107	223	3	-8.7743	0.16	0.24824	0.998829	4417	2	-8.7743
ANKZF1	5	0.0012359	0.0054255	0.431107	224	5	-8.6606	0.99876	0.99878	0.999996	17941	0	-8.6606
SDHA	5	0.0012396	0.0054425	0.431107	225	3	-7.4737	0.40899	0.43051	0.998829	7563	1	-7.4737
PNPLA2	5	0.0012399	0.0054431	0.431107	226	5	-9.0171	0.99072	0.99078	0.999996	17673	0	-9.0171
C19orf26	5	0.001251	0.0054909	0.431107	227	4	-9.1815	0.86451	0.86448	0.999996	15255	0	-9.1815
TP53AIP1	11	0.0012595	0.00553	0.431107	228	9	-8.3292	0.98944	0.98957	0.999996	17635	0	-8.3292
MAPK11	5	0.0012635	0.0055509	0.431107	229	4	-9.0694	0.19937	0.28203	0.998829	4988	1	-9.0694
ITPRIP	5	0.0012701	0.0055761	0.431107	230	5	-9.5033	0.99105	0.99112	0.999996	17679	0	-9.5033
TMEM178B	5	0.0012704	0.0055789	0.431107	231	4	-9.0364	0.89889	0.89887	0.999996	15842	0	-9.0364
STRA6	5	0.0012786	0.0056113	0.431107	232	4	-9.0448	0.50282	0.50903	0.998829	9009	1	-9.0448
SPINT2	5	0.0012809	0.0056201	0.431107	233	5	-8.6467	0.99872	0.99873	0.999996	17939	0	-8.6467
MAFK	5	0.0012932	0.0056658	0.431107	234	3	-9.0782	0.67385	0.6744	0.998829	12001	0	-9.0782
PLEKHG3	5	0.0012947	0.0056724	0.431107	235	3	-8.733	0.35318	0.38795	0.998829	6811	1	-8.733
HCAR2	4	0.0013003	0.0056949	0.431107	236	4	-9.0347	0.9987	0.99871	0.999996	17938	0	-9.0347
ALPP	3	0.0013039	0.0057075	0.431107	237	2	-9.9016	0.46747	0.47833	0.998829	8447	0	-9.9016
ING1	10	0.0013059	0.0057158	0.431107	238	8	-8.7415	0.60209	0.60356	0.998829	10734	1	-8.7415
SNTB1	5	0.0013092	0.0057312	0.431107	239	5	-9.4163	0.99869	0.9987	0.999996	17937	0	-9.4163
FGF22	5	0.0013339	0.0058505	0.431107	240	4	-8.1705	0.72084	0.72105	0.998829	12819	0	-8.1705
GRHL1	5	0.0013438	0.0058851	0.431107	241	4	-8.8245	0.40358	0.42618	0.998829	7491	1	-8.8245
LBX2	5	0.0013526	0.0059302	0.431107	242	4	-9.2081	0.75866	0.75881	0.998829	13434	0	-9.2081
H2AFB1	1	0.0013615	0.0059588	0.431107	243	1	-10.778	0.99864	0.99866	0.999996	17936	0	-10.778
LGALSL	5	0.0013671	0.0059852	0.431107	244	5	-9.3203	0.99863	0.99865	0.999996	17934	0	-9.3203
TBX18	5	0.0013671	0.0059852	0.431107	245	5	-8.7119	0.99863	0.99865	0.999996	17935	0	-8.7119
OCSTAMP	5	0.0013742	0.0060132	0.431107	247	5	-8.9376	0.99278	0.99287	0.999996	17720	0	-8.9376
TMEM214	5	0.0013742	0.0060132	0.431107	246	4	-9.191	0.68524	0.68577	0.998829	12184	0	-9.191
SPSB1	5	0.0013779	0.0060303	0.431107	248	4	-9.4894	0.75163	0.75187	0.998829	13321	0	-9.4894
PPP1R3D	5	0.0013869	0.0060643	0.431107	249	5	-8.8678	0.99861	0.99862	0.999996	17933	0	-8.8678
TULP4	5	0.0013936	0.0060902	0.431107	250	5	-9.1027	0.99372	0.99377	0.999996	17748	0	-9.1027
GATA5	5	0.0014048	0.0061342	0.431107	251	3	-7.4923	0.12163	0.1972	0.998829	3465	2	-7.4923
LY86	5	0.0014096	0.0061529	0.431107	252	4	-8.9579	0.65852	0.65929	0.998829	11735	0	-8.9579
CD74	5	0.0014153	0.0061782	0.431107	253	4	-9.4848	0.72604	0.7263	0.998829	12902	0	-9.4848
MAP3K10	5	0.0014153	0.0061782	0.431107	254	4	-8.3448	0.42706	0.44506	0.998829	7811	1	-8.3448
WNK4	5	0.0014254	0.0062155	0.431107	256	5	-8.7434	0.99857	0.99859	0.999996	17931	0	-8.7434
CASZ1	5	0.0014254	0.0062155	0.431107	255	5	-8.7538	0.99857	0.99859	0.999996	17932	0	-8.7538
LY6G6F	5	0.001428	0.0062232	0.431107	257	5	-9.0678	0.98462	0.98466	0.999996	17514	0	-9.0678
ZFPL1	5	0.001428	0.0062232	0.431107	258	5	-9.1307	0.99336	0.99342	0.999996	17740	0	-9.1307
CEBPB	5	0.001428	0.0062232	0.431107	259	5	-8.9308	0.99713	0.99716	0.999996	17864	0	-8.9308
MSANTD2	5	0.0014418	0.0062832	0.431107	260	3	-9.4817	0.26165	0.32321	0.998829	5672	1	-9.4817
LCTL	5	0.0014442	0.0062958	0.431107	261	5	-8.479	0.99856	0.99856	0.999996	17928	0	-8.479
AGER	5	0.0014442	0.0062958	0.431107	262	5	-9.2193	0.99856	0.99856	0.999996	17929	0	-9.2193
TSNARE1	5	0.0014442	0.0062958	0.431107	263	5	-8.613	0.99856	0.99856	0.999996	17930	0	-8.613
KAZALD1	5	0.0014789	0.0064459	0.433569	264	4	-8.9239	0.94752	0.94739	0.999996	16711	0	-8.9239
SLA2	5	0.0014804	0.0064508	0.433569	266	5	-9.2081	0.99852	0.99852	0.999996	17925	0	-9.2081
PLEKHG5	5	0.0014804	0.0064508	0.433569	265	5	-8.5959	0.99852	0.99852	0.999996	17926	0	-8.5959
DCXR	5	0.0014949	0.0065168	0.433569	268	5	-8.9216	0.99269	0.99278	0.999996	17717	0	-8.9216
STT3B	5	0.0014949	0.0065168	0.433569	267	4	-9.1466	0.14556	0.22913	0.998829	4072	1	-9.1466
RGS12	5	0.0014949	0.0065168	0.433569	269	4	-8.9216	0.70237	0.70278	0.998829	12509	0	-8.9216
MUT	5	0.0015013	0.0065484	0.433569	271	5	-8.5814	0.9985	0.99849	0.999996	17922	0	-8.5814
RSBN1L	5	0.0015013	0.0065484	0.433569	270	5	-9.0945	0.9985	0.99849	0.999996	17924	0	-9.0945
ST6GALNAC4	5	0.0015013	0.0065484	0.433569	272	5	-8.4443	0.9985	0.99849	0.999996	17923	0	-8.4443
SERPINA5	5	0.0015149	0.0066152	0.434794	273	4	-7.8176	0.079348	0.13992	0.998829	2448	1	-7.8176
CREG2	5	0.0015149	0.0066152	0.434794	274	3	-7.7977	0.25405	0.31806	0.998829	5595	1	-7.7977
DENND1C	5	0.0015216	0.0066521	0.43509	275	5	-8.7538	0.99848	0.99848	0.999996	17921	0	-8.7538
EFCC1	5	0.0015282	0.0066851	0.43509	276	4	-8.3033	0.8652	0.86515	0.999996	15262	0	-8.3033
BTNL8	9	0.0015295	0.0066922	0.43509	277	9	-8.4538	0.99847	0.99847	0.999996	17920	0	-8.4538
DVL3	5	0.0015522	0.006784	0.439472	278	4	-9.191	0.53618	0.53928	0.998829	9555	1	-9.191
C4B	3	0.0016007	0.006977	0.450353	279	3	-9.0257	0.9984	0.9984	0.999996	17919	0	-9.0257
EPS8L2	5	0.0016116	0.0070237	0.45175	280	4	-8.5785	0.80891	0.80882	0.999996	14355	0	-8.5785
THRB	5	0.0016219	0.0070732	0.452186	281	5	-9.4613	0.97305	0.97299	0.999996	17247	0	-9.4613
KLF4	5	0.001625	0.0070864	0.452186	282	4	-7.4862	0.62988	0.63087	0.998829	11226	0	-7.4862
PDGFA	5	0.0016311	0.007115	0.452186	283	5	-9.2397	0.99696	0.99699	0.999996	17859	0	-9.2397
LRRC4C	5	0.0016365	0.0071309	0.452186	284	5	-8.5638	0.99836	0.99838	0.999996	17917	0	-8.5638
ZBTB45	5	0.0016473	0.0071799	0.453691	285	3	-5.8986	0.66254	0.66318	0.998829	11807	0	-5.8986
WDR86	5	0.0016569	0.00722	0.454632	286	2	-0.42705	0.55489	0.55709	0.998829	9871	1	-0.42705
LAPTM4A	5	0.001673	0.0072827	0.456981	287	5	-8.9867	0.99771	0.99772	0.999996	17887	0	-8.9867
BLOC1S1	5	0.0016801	0.0073129	0.457285	288	4	-8.8535	0.7565	0.75663	0.998829	13390	0	-8.8535
GIMAP4	5	0.0016972	0.0073849	0.459954	289	3	-7.1908	0.33992	0.37818	0.998829	6635	1	-7.1908
MUM1	5	0.001708	0.0074273	0.459954	290	5	-8.7251	0.99829	0.9983	0.999996	17916	0	-8.7251
C11orf16	5	0.0017088	0.0074322	0.459954	291	4	-9.4518	0.95199	0.95192	0.999996	16807	0	-9.4518
TTC28	5	0.0017346	0.0075416	0.465126	292	5	-9.0406	0.99345	0.99351	0.999996	17741	0	-9.0406
TCL1B	5	0.0017554	0.0076285	0.465717	293	5	-8.7093	0.99824	0.99825	0.999996	17915	0	-8.7093
REPIN1	5	0.0017778	0.0077164	0.465717	294	3	-9.4422	0.14969	0.23461	0.998829	4180	2	-9.4422
SLC27A5	5	0.0017809	0.0077307	0.465717	295	4	-8.9668	0.078883	0.13932	0.998829	2439	1	-8.9668
C9orf9	5	0.0017809	0.0077307	0.465717	296	4	-9.1466	0.11735	0.19152	0.998829	3351	1	-9.1466
HAO1	5	0.0017891	0.0077747	0.465717	297	4	-9.4406	0.58985	0.59166	0.998829	10499	0	-9.4406
LRIG1	5	0.0017902	0.0077813	0.465717	298	4	-8.4443	0.91538	0.91529	0.999996	16120	0	-8.4443
SEMA5B	5	0.0018057	0.0078451	0.465717	299	5	-8.7039	0.99819	0.99819	0.999996	17914	0	-8.7039
PRLHR	5	0.0018173	0.0078951	0.465717	300	5	-9.0986	0.99818	0.99817	0.999996	17913	0	-9.0986
ATP9A	5	0.0018324	0.0079666	0.465717	302	5	-9.3342	0.99817	0.99816	0.999996	17910	0	-9.3342
PURG	5	0.0018324	0.0079666	0.465717	303	5	-8.63	0.99817	0.99816	0.999996	17912	0	-8.63
ISL1	5	0.0018324	0.0079666	0.465717	301	5	-8.2011	0.99817	0.99816	0.999996	17911	0	-8.2011
OPA3	6	0.0018353	0.007977	0.465717	304	6	-8.8084	0.99816	0.99816	0.999996	17909	0	-8.8084
TMEM64	5	0.0018384	0.0079913	0.465717	305	4	-9.2342	0.46326	0.47483	0.998829	8377	1	-9.2342
ITPKA	5	0.0018452	0.0080128	0.465717	306	3	-7.529	0.93229	0.93212	0.999996	16409	0	-7.529
ARSA	5	0.0018704	0.0081304	0.465717	307	4	-9.4326	0.96851	0.96849	0.999996	17150	0	-9.4326
GPR153	5	0.0018811	0.0081662	0.465717	308	5	-9.375	0.99332	0.99337	0.999996	17736	0	-9.375
HRH1	5	0.001887	0.0081936	0.465717	309	5	-8.6356	0.99811	0.99811	0.999996	17908	0	-8.6356
ERC1	5	0.0018898	0.0082068	0.465717	310	4	-9.0042	0.80941	0.80934	0.999996	14368	0	-9.0042
TNKS1BP1	5	0.0018898	0.0082068	0.465717	311	4	-9.0761	0.53564	0.53877	0.998829	9548	1	-9.0761
CDK5R1	5	0.0019002	0.0082481	0.465717	312	4	-8.1897	0.92625	0.92612	0.999996	16299	0	-8.1897
SYDE1	5	0.0019101	0.0082827	0.465717	313	5	-8.9444	0.99021	0.99031	0.999996	17661	0	-8.9444
MAVS	5	0.0019129	0.0082965	0.465717	314	4	-1.6247	0.64941	0.6503	0.998829	11572	0	-1.6247
CDCA7	5	0.0019145	0.0083014	0.465717	315	5	-9.1027	0.99809	0.99808	0.999996	17906	0	-9.1027
IGFL1	5	0.0019145	0.0083014	0.465717	316	5	-8.8365	0.99809	0.99808	0.999996	17907	0	-8.8365
SEMA7A	5	0.0019238	0.0083338	0.465717	317	4	-9.0321	0.74998	0.75024	0.998829	13297	0	-9.0321
PRCD	2	0.0019283	0.0083503	0.465717	318	1	-5.1974	0.38295	0.41024	0.998829	7226	0	-5.1974
B3GNT4	5	0.0019314	0.008358	0.465717	319	4	-8.8726	0.93382	0.93365	0.999996	16443	0	-8.8726
SHC2	5	0.0019403	0.008391	0.465717	324	5	-8.8583	0.99806	0.99806	0.999996	17901	0	-8.8583
FUT1	5	0.0019403	0.008391	0.465717	321	5	-8.3988	0.99806	0.99806	0.999996	17902	0	-8.3988
PLEKHN1	5	0.0019403	0.008391	0.465717	322	5	-8.9101	0.99806	0.99806	0.999996	17904	0	-8.9101
RIC8A	5	0.0019403	0.008391	0.465717	323	5	-8.7615	0.99806	0.99806	0.999996	17903	0	-8.7615
H2AFB2	1	0.0019403	0.008391	0.465717	320	1	-10.707	0.99806	0.99806	0.999996	17905	0	-10.707
TFAP2B	5	0.0019551	0.0084564	0.465717	326	4	-8.2618	0.89528	0.89533	0.999996	15777	0	-8.2618
TCIRG1	5	0.0019551	0.0084564	0.465717	325	4	-8.8702	0.91448	0.91443	0.999996	16104	0	-8.8702
PRRC2B	5	0.0019553	0.0084575	0.465717	327	4	-8.4883	0.73391	0.73413	0.998829	13027	0	-8.4883
HHIPL2	5	0.0019625	0.0084867	0.465717	328	4	-9.1834	0.95921	0.95919	0.999996	16944	0	-9.1834
PDXP	5	0.0019768	0.0085466	0.465717	330	4	-9.1067	0.23168	0.30327	0.998829	5340	1	-9.1067
KCTD8	5	0.0019768	0.0085466	0.465717	329	5	-8.8678	0.99274	0.99283	0.999996	17718	0	-8.8678
GDF11	5	0.0019961	0.0086335	0.465717	333	5	-8.8095	0.998	0.99801	0.999996	17900	0	-8.8095
FOXC1	5	0.0019961	0.0086335	0.465717	332	5	-9.1853	0.998	0.99801	0.999996	17898	0	-9.1853
CNP	5	0.0019961	0.0086335	0.465717	331	5	-8.787	0.998	0.99801	0.999996	17899	0	-8.787
SYCE3	5	0.0019971	0.0086373	0.465717	334	4	-8.8654	0.85526	0.85521	0.999996	15110	0	-8.8654
PLAGL2	5	0.0020103	0.0086972	0.466599	335	4	-7.4291	0.90054	0.90054	0.999996	15860	0	-7.4291
FAM57A	5	0.0020131	0.0087055	0.466599	336	4	-9.4212	0.96108	0.96105	0.999996	16991	0	-9.4212
ERGIC3	5	0.0020307	0.0087797	0.467792	337	5	-8.3789	0.99797	0.99797	0.999996	17896	0	-8.3789
SYCE2	5	0.0020307	0.0087797	0.467792	338	5	-8.875	0.99797	0.99797	0.999996	17897	0	-8.875
ZNF397	5	0.0020638	0.0089249	0.470225	340	5	-8.4314	0.99794	0.99794	0.999996	17894	0	-8.4314
C6orf15	5	0.0020638	0.0089249	0.470225	339	5	-8.1705	0.99794	0.99794	0.999996	17895	0	-8.1705
TMEM125	5	0.0020648	0.0089298	0.470225	342	4	-8.9801	0.69859	0.699	0.998829	12410	0	-8.9801
TOM1	5	0.0020648	0.0089298	0.470225	341	4	-9.2175	0.71716	0.71738	0.998829	12746	0	-9.2175
PRICKLE4	5	0.0020963	0.0090508	0.475204	343	4	-9.4147	0.9391	0.93898	0.999996	16551	0	-9.4147
CLSTN1	5	0.0021204	0.0091387	0.478428	344	3	-8.2124	0.58836	0.59022	0.998829	10473	0	-8.2124
MATK	5	0.002129	0.0091717	0.478763	345	5	-9.1087	0.99787	0.99788	0.999996	17892	0	-9.1087
NHLH1	5	0.0021451	0.0092327	0.480556	346	3	-7.1365	0.38598	0.41259	0.998829	7261	1	-7.1365
SOX5	8	0.0021537	0.0092663	0.480911	347	8	-8.0252	0.99785	0.99785	0.999996	17891	0	-8.0252
WSCD2	5	0.0021669	0.0093168	0.482147	348	4	-8.4747	0.55532	0.55753	0.998829	9880	1	-8.4747
FAM84A	5	0.0021923	0.0094109	0.484795	349	2	-1.3469	0.70632	0.70657	0.998829	12581	0	-1.3469
ZBTB16	5	0.0021953	0.0094219	0.484795	350	5	-8.8045	0.9978	0.99781	0.999996	17890	0	-8.8045
LRRC30	5	0.0022203	0.0095153	0.486629	351	5	-9.1834	0.96958	0.96956	0.999996	17180	0	-9.1834
UVSSA	5	0.0022276	0.0095456	0.486629	352	3	-3.7076	0.40612	0.42819	0.998829	7526	1	-3.7076
HEG1	5	0.0022304	0.0095538	0.486629	353	4	-8.2421	0.42887	0.44647	0.998829	7832	1	-8.2421
AMIGO3	5	0.0022441	0.0096044	0.486629	354	4	-8.8414	0.9639	0.96389	0.999996	17053	0	-8.8414
GPR113	5	0.0022584	0.0096621	0.486629	355	4	-9.4016	0.13034	0.20894	0.998829	3684	1	-9.4016
WDR91	5	0.0022677	0.0096962	0.486629	356	4	-8.8389	0.58423	0.58604	0.998829	10398	0	-8.8389
GABRA3	5	0.0022797	0.0097424	0.486629	358	5	-9.4	0.97702	0.97705	0.999996	17344	0	-9.4
LOXL4	5	0.0022797	0.0097424	0.486629	357	4	-8.3894	0.34618	0.38277	0.998829	6715	1	-8.3894
LRRC32	5	0.0022854	0.0097611	0.486629	359	2	0.15411	0.14848	0.233	0.998829	4146	2	0.15411
NMBR	5	0.0022859	0.0097622	0.486629	360	5	-8.555	0.99771	0.99772	0.999996	17889	0	-8.555
DCHS2	12	0.0022967	0.0098067	0.486629	361	8	-8.2465	0.88934	0.88943	0.999996	15685	0	-8.2465
HACL1	5	0.0022976	0.0098084	0.486629	362	4	-8.8365	0.80137	0.80134	0.999996	14217	0	-8.8365
TBC1D12	5	0.0023405	0.0099815	0.486629	363	3	-2.1251	0.33202	0.37242	0.998829	6529	1	-2.1251
HNF4A	5	0.0023557	0.010036	0.486629	364	3	-9.3934	0.16534	0.25532	0.998829	4524	2	-9.3934
GNA12	5	0.0023746	0.01012	0.486629	365	4	-9.3917	0.50621	0.51201	0.998829	9064	1	-9.3917
C1orf158	5	0.002377	0.010127	0.486629	366	5	-8.3033	0.99762	0.99763	0.999996	17886	0	-8.3033
DLX1	5	0.0023781	0.010131	0.486629	367	2	-5.3091	0.70988	0.71007	0.998829	12635	0	-5.3091
MPO	5	0.0023832	0.010157	0.486629	368	4	-9.0574	0.64017	0.64115	0.998829	11409	0	-9.0574
ACTL8	5	0.0023832	0.010157	0.486629	369	5	-8.8292	0.99423	0.99429	0.999996	17764	0	-8.8292
HRASLS	5	0.0023832	0.010157	0.486629	372	4	-8.8292	0.13359	0.21329	0.998829	3771	1	-8.8292
SLC2A8	5	0.0023832	0.010157	0.486629	371	5	-9.1268	0.99404	0.99409	0.999996	17756	0	-9.1268
ADAMTS1	5	0.0023832	0.010157	0.486629	370	4	-9.03	0.48284	0.4915	0.998829	8670	1	-9.03
ATP2B2	5	0.0023877	0.010176	0.486629	373	5	-8.1218	0.97035	0.97031	0.999996	17200	0	-8.1218
DUSP7	5	0.0023955	0.01021	0.486629	374	3	-8.068	0.70011	0.70053	0.998829	12469	0	-8.068
TRPM5	5	0.0024062	0.010251	0.486629	375	4	-8.5959	0.70273	0.70313	0.998829	12521	0	-8.5959
TPBGL	5	0.0024143	0.010284	0.486629	376	4	-8.8267	0.69838	0.69878	0.998829	12406	0	-8.8267
SLC47A2	5	0.0024426	0.010388	0.486629	377	5	-9.1583	0.99399	0.99403	0.999996	17753	0	-9.1583
PAFAH1B3	5	0.0024427	0.010389	0.486629	378	4	-7.8992	0.29984	0.34956	0.998829	6128	1	-7.8992
MXD3	5	0.0024505	0.010428	0.486629	379	3	-7.4985	0.44654	0.46093	0.998829	8098	1	-7.4985
TRAF3IP1	5	0.0024525	0.010438	0.486629	380	5	-8.5843	0.99755	0.99756	0.999996	17883	0	-8.5843
SCML2	5	0.0024525	0.010438	0.486629	381	5	-8.5959	0.99755	0.99756	0.999996	17882	0	-8.5959
GNAZ	5	0.0024738	0.010527	0.486629	382	4	-8.8868	0.54172	0.54451	0.998829	9650	1	-8.8868
SLC22A3	5	0.0024738	0.010527	0.486629	383	4	-9.168	0.90457	0.90452	0.999996	15936	0	-9.168
FGF19	5	0.0024817	0.010556	0.486629	385	3	-9.3834	0.12977	0.20813	0.998829	3670	2	-9.3834
RASIP1	5	0.0024817	0.010556	0.486629	384	4	-8.5974	0.63065	0.63163	0.998829	11239	0	-8.5974
PTX3	5	0.0024896	0.010588	0.486629	386	4	-8.5068	0.96831	0.96829	0.999996	17147	0	-8.5068
DUOXA2	5	0.0024926	0.010602	0.486629	387	5	-8.8868	0.99751	0.99752	0.999996	17880	0	-8.8868
TMED9	5	0.0025037	0.010643	0.486629	388	4	-8.1512	0.65333	0.6542	0.998829	11635	0	-8.1512
FOXC2	5	0.0025037	0.010643	0.486629	389	3	-8.0189	0.48076	0.48971	0.998829	8637	1	-8.0189
ZNF524	5	0.0025055	0.010649	0.486629	390	3	-1.0617	0.35232	0.38731	0.998829	6802	1	-1.0617
YAF2	14	0.0025124	0.010672	0.486629	391	10	-7.9851	0.5433	0.54599	0.998829	9675	2	-7.9851
CCDC155	5	0.0025201	0.0107	0.486629	392	4	-9.0171	0.88327	0.88335	0.999996	15558	0	-9.0171
GZMB	5	0.0025201	0.0107	0.486629	393	5	-8.1113	0.99059	0.99068	0.999996	17669	0	-8.1113
NLGN2	5	0.002527	0.01073	0.486629	394	5	-8.4119	0.99747	0.99749	0.999996	17878	0	-8.4119
CHD3	5	0.002527	0.01073	0.486629	395	5	-9.0699	0.99747	0.99749	0.999996	17879	0	-9.0699
GALNT2	5	0.0025296	0.010744	0.486629	396	5	-9.38	0.99521	0.99526	0.999996	17795	0	-9.38
FUK	5	0.0025324	0.010755	0.486629	397	4	-8.875	0.55339	0.55563	0.998829	9848	1	-8.875
SUN5	5	0.0025324	0.010755	0.486629	398	4	-8.8654	0.71408	0.71426	0.998829	12710	0	-8.8654
AHDC1	5	0.0025456	0.010805	0.487667	399	3	-8.479	0.15656	0.24363	0.998829	4345	2	-8.479
TIRAP	5	0.0025541	0.010842	0.487716	400	3	-8.3484	0.082614	0.14439	0.998829	2516	2	-8.3484
C6orf141	5	0.0025654	0.010895	0.487716	401	5	-9.0042	0.99743	0.99745	0.999996	17877	0	-9.0042
IQCF5	5	0.0025654	0.010895	0.487716	402	5	-8.3922	0.99743	0.99745	0.999996	17876	0	-8.3922
SCUBE2	5	0.0025694	0.010914	0.487716	403	5	-9.0214	0.99713	0.99716	0.999996	17865	0	-9.0214
PITX2	5	0.0025895	0.010998	0.490258	404	5	-9.2453	0.99521	0.99526	0.999996	17796	0	-9.2453
TTC16	5	0.0026025	0.011052	0.490331	405	5	-9.375	0.99454	0.99459	0.999996	17776	0	-9.375
CXXC5	5	0.002603	0.011054	0.490331	406	5	-9.2043	0.9974	0.99741	0.999996	17875	0	-9.2043
HAP1	5	0.0026155	0.0111	0.491145	407	5	-8.1897	0.98779	0.98787	0.999996	17597	0	-8.1897
FOXRED2	5	0.0026409	0.011204	0.493343	409	5	-8.5901	0.99736	0.99738	0.999996	17874	0	-8.5901
GABBR1	5	0.0026409	0.011204	0.493343	408	5	-8.6215	0.99736	0.99738	0.999996	17873	0	-8.6215
NLRP12	5	0.0026644	0.01131	0.496356	410	4	-9.1228	0.73036	0.73065	0.998829	12975	0	-9.1228
SLC34A1	5	0.002673	0.011344	0.496356	411	3	-2.5512	0.39026	0.41593	0.998829	7320	1	-2.5512
NUDT19	5	0.002681	0.011372	0.496356	412	5	-8.9779	0.99732	0.99734	0.999996	17872	0	-8.9779
FHOD3	5	0.0026832	0.011383	0.496356	413	4	-8.7615	0.64225	0.64318	0.998829	11443	0	-8.7615
KIAA0195	5	0.0026948	0.011434	0.497381	414	4	-9.0925	0.17286	0.26485	0.998829	4682	1	-9.0925
EN1	5	0.0027089	0.011498	0.498219	415	4	-9.3683	0.53121	0.53466	0.998829	9472	1	-9.3683
SLC27A2	5	0.0027179	0.011536	0.498219	416	5	-8.264	0.99728	0.9973	0.999996	17870	0	-8.264
SMARCD3	5	0.0027179	0.011536	0.498219	417	5	-8.1821	0.99728	0.9973	0.999996	17869	0	-8.1821
BIRC7	5	0.0027284	0.011589	0.499301	418	4	-7.5445	0.74124	0.74152	0.998829	13153	0	-7.5445
HDAC4	5	0.0027557	0.011702	0.502487	419	5	-8.8654	0.99724	0.99727	0.999996	17868	0	-8.8654
GABRE	5	0.0027596	0.011719	0.502487	420	4	-8.5938	0.80686	0.8068	0.999996	14307	0	-8.5938
MPDZ	5	0.0027851	0.011828	0.505126	421	5	-9.3632	0.99663	0.99669	0.999996	17846	0	-9.3632
CDK20	5	0.0027922	0.011865	0.505126	422	5	-8.5638	0.99721	0.99723	0.999996	17867	0	-8.5638
DIP2A	5	0.0027922	0.011865	0.505126	423	5	-8.9124	0.99721	0.99723	0.999996	17866	0	-8.9124
EXOC3L2	5	0.0028355	0.012031	0.510261	424	3	-8.7304	0.63174	0.63271	0.998829	11259	0	-8.7304
HMX1	5	0.0028396	0.012054	0.510261	425	4	-8.792	0.71932	0.71953	0.998829	12789	0	-8.792
CDH24	5	0.0028447	0.01207	0.510261	426	5	-8.2348	0.97581	0.97583	0.999996	17316	0	-8.2348
CCDC34	5	0.0028703	0.012171	0.51331	427	5	-8.8891	0.99354	0.99359	0.999996	17743	0	-8.8891
SETD6	5	0.0028905	0.012248	0.514523	428	2	0.65791	0.15851	0.24621	0.998829	4386	2	0.65791
C20orf78	5	0.0029093	0.012318	0.514523	429	4	-8.8292	0.72228	0.72253	0.998829	12846	0	-8.8292
ASAH2	5	0.0029127	0.012338	0.514523	431	5	-8.3822	0.99709	0.99712	0.999996	17863	0	-8.3822
POU5F2	5	0.0029127	0.012338	0.514523	430	5	-8.7641	0.99709	0.99712	0.999996	17862	0	-8.7641
KRT16	4	0.0029169	0.012355	0.514523	432	3	-8.767	0.84003	0.84	0.999996	14872	0	-8.767
GALR1	5	0.0029355	0.012435	0.514523	434	3	-9.3531	0.6146	0.61584	0.998829	10948	0	-9.3531
TRIM58	5	0.0029355	0.012435	0.514523	433	4	-9.3531	0.90741	0.90745	0.999996	15986	0	-9.3531
KRTAP12-2	4	0.002943	0.012463	0.514523	435	3	-9.2038	0.49353	0.50086	0.998829	8847	0	-9.2038
FER1L6	5	0.0029455	0.012473	0.514523	436	2	-0.49864	0.22582	0.29934	0.998829	5271	1	-0.49864
DSCAM	5	0.002948	0.012485	0.514523	437	5	-8.9534	0.99117	0.99124	0.999996	17680	0	-8.9534
NPTX2	5	0.0029717	0.012586	0.516477	438	4	-8.705	0.261	0.32276	0.998829	5666	1	-8.705
ACD	5	0.003014	0.012746	0.516477	439	3	-0.75444	0.15691	0.24411	0.998829	4351	2	-0.75444
MYL10	5	0.003014	0.012746	0.516477	440	3	-9.0064	0.94193	0.94182	0.999996	16615	0	-9.0064
GRB7	5	0.0030282	0.012808	0.516477	441	3	-9.3479	0.48251	0.49123	0.998829	8666	1	-9.3479
FAM160A2	5	0.0030282	0.012808	0.516477	443	3	-9.3479	0.56171	0.56377	0.998829	10006	1	-9.3479
C9orf171	5	0.0030282	0.012808	0.516477	442	4	-9.3479	0.6785	0.679	0.998829	12075	0	-9.3479
ASB6	5	0.0030437	0.01287	0.516477	444	3	-7.4162	0.26579	0.32599	0.998829	5724	1	-7.4162
UPK1B	5	0.0030533	0.012909	0.516477	445	5	-8.9646	0.99007	0.99017	0.999996	17658	0	-8.9646
DACT3	5	0.0030533	0.012909	0.516477	446	4	-8.9602	0.82364	0.82354	0.999996	14604	0	-8.9602
PLCB2	5	0.0030555	0.012918	0.516477	447	3	-8.1821	0.10241	0.17129	0.998829	2996	2	-8.1821
GDI1	5	0.0030622	0.012945	0.516477	448	3	-6.8959	0.81815	0.81808	0.999996	14506	0	-6.8959
RINL	5	0.0030708	0.012979	0.516477	449	4	-7.795	0.51997	0.52438	0.998829	9292	1	-7.795
RGS19	5	0.0030828	0.013026	0.516477	450	5	-8.2676	0.99692	0.99695	0.999996	17857	0	-8.2676
JAKMIP1	5	0.0030854	0.013038	0.516477	451	5	-9.3445	0.99534	0.9954	0.999996	17804	0	-9.3445
SH3BP5	5	0.0030881	0.013053	0.516477	452	5	-8.7743	0.99415	0.99421	0.999996	17762	0	-8.7743
ADAMTS8	5	0.0030881	0.013053	0.516477	453	4	-8.8438	0.54075	0.54359	0.998829	9636	1	-8.8438
TRIM74	2	0.0030927	0.013068	0.516477	454	2	-5.8105	0.99691	0.99694	0.999996	17856	0	-5.8105
CD274	6	0.0031103	0.013148	0.516477	455	6	-8.6481	0.99689	0.99693	0.999996	17855	0	-8.6481
ENDOG	5	0.0031105	0.013149	0.516477	456	2	-6.8191	0.62182	0.6229	0.998829	11076	0	-6.8191
CTNND2	5	0.0031164	0.013172	0.516477	457	3	-7.7674	0.60337	0.60481	0.998829	10750	0	-7.7674
SOCS3	5	0.0031223	0.013196	0.516477	458	4	-8.9889	0.5387	0.54162	0.998829	9595	1	-8.9889
EPHX3	5	0.0031333	0.013241	0.516477	459	4	-9.2653	0.9631	0.96308	0.999996	17038	0	-9.2653
BTNL3	5	0.0031333	0.013241	0.516477	460	5	-9.2156	0.99479	0.99483	0.999996	17782	0	-9.2156
MYO5A	5	0.003141	0.01327	0.516477	461	4	-9.1602	0.72586	0.72612	0.998829	12899	0	-9.1602
DTNA	15	0.0031427	0.013276	0.516477	462	12	-7.7927	0.6949	0.69529	0.998829	12344	2	-7.7927
SLC22A7	5	0.0031459	0.013288	0.516477	463	5	-8.0664	0.99685	0.9969	0.999996	17853	0	-8.0664
ASIC3	5	0.0031553	0.013324	0.516477	464	4	-9.3411	0.69891	0.69931	0.998829	12415	0	-9.3411
HOXB4	5	0.0031618	0.013347	0.516477	465	4	-8.792	0.70744	0.70765	0.998829	12598	0	-8.792
FBXL15	5	0.0031655	0.013364	0.516477	466	3	-8.8414	0.15094	0.23627	0.998829	4212	1	-8.8414
SLC35G3	4	0.0032043	0.013533	0.517855	467	4	-9.1814	0.98348	0.98355	0.999996	17481	0	-9.1814
SOCS7	5	0.0032164	0.013582	0.517855	468	4	-7.8359	0.87063	0.87057	0.999996	15352	0	-7.8359
C7orf49	7	0.0032179	0.013589	0.517855	469	6	-8.7119	0.41492	0.43527	0.998829	7641	1	-8.7119
ZFYVE21	5	0.0032204	0.013597	0.517855	470	3	-7.1045	0.67932	0.67981	0.998829	12087	0	-7.1045
ZNF777	5	0.0032205	0.013597	0.517855	471	5	-8.4314	0.99603	0.99609	0.999996	17832	0	-8.4314
ACSBG1	5	0.0032213	0.013601	0.517855	473	5	-8.6578	0.99678	0.99683	0.999996	17852	0	-8.6578
MYCN	5	0.0032213	0.013601	0.517855	472	5	-8.6824	0.99678	0.99683	0.999996	17850	0	-8.6824
MGAT4B	5	0.0032491	0.013711	0.520392	474	2	0.9629	0.028316	0.068387	0.998829	1211	3	0.9629
SCARA5	5	0.0032605	0.013752	0.520392	475	4	-1.043	0.35154	0.38675	0.998829	6791	1	-1.043
AMELY	5	0.0032645	0.01377	0.520392	476	3	-8.8194	0.56884	0.57071	0.998829	10122	0	-8.8194
WNT7B	5	0.00327	0.013792	0.520392	477	5	-8.802	0.99673	0.99678	0.999996	17849	0	-8.802
RUVBL1	5	0.0032754	0.013812	0.520392	478	1	-4.4488	0.075782	0.13504	0.998829	2355	1	-4.4488
ZNF526	5	0.0033158	0.013959	0.522754	479	5	-8.479	0.99668	0.99674	0.999996	17848	0	-8.479
SYT17	5	0.0033299	0.014019	0.522754	480	4	-8.8194	0.51721	0.52188	0.998829	9247	1	-8.8194
SLC13A5	5	0.00333	0.014019	0.522754	482	4	-9.2671	0.25222	0.31684	0.998829	5573	1	-9.2671
PSPN	5	0.00333	0.014019	0.522754	481	4	-8.7382	0.51304	0.51808	0.998829	9171	1	-8.7382
SLC11A1	5	0.0033304	0.01402	0.522754	483	3	-7.4484	0.37266	0.40238	0.998829	7075	1	-7.4484
DRD4	5	0.0033668	0.014169	0.525944	484	3	-9.329	0.28425	0.33866	0.998829	5953	1	-9.329
SLC6A3	5	0.0033674	0.014173	0.525944	485	5	-8.2049	0.99663	0.99669	0.999996	17847	0	-8.2049
NANOS1	5	0.0033729	0.014193	0.525944	486	4	-9.053	0.75705	0.75717	0.998829	13407	0	-9.053
SLC22A2	5	0.0033936	0.014276	0.526828	487	5	-9.3273	0.98026	0.98032	0.999996	17404	0	-9.3273
ZNF276	5	0.0033948	0.014282	0.526828	488	4	-7.5371	0.96014	0.96013	0.999996	16967	0	-7.5371
NDRG1	5	0.0034011	0.014305	0.526828	489	5	-8.0576	0.97581	0.97583	0.999996	17314	0	-8.0576
MTFR1L	5	0.0034116	0.014352	0.527188	490	5	-8.7538	0.98129	0.98137	0.999996	17431	0	-8.7538
DGKD	5	0.0034403	0.014462	0.527188	491	2	0.2873	0.0085037	0.023386	0.885613	473	2	0.2873
TOR1AIP1	5	0.0034445	0.014482	0.527188	492	5	-9.3238	0.97128	0.97122	0.999996	17221	0	-9.3238
MDK	9	0.0034449	0.014483	0.527188	493	4	-6.2157	0.37925	0.40743	0.998829	7168	2	-6.2157
PEX26	5	0.0034523	0.014513	0.527188	494	5	-8.9147	0.98354	0.98362	0.999996	17484	0	-8.9147
ALPL	5	0.0034677	0.014567	0.527188	495	5	-8.8726	0.99653	0.9966	0.999996	17845	0	-8.8726
CNTN2	5	0.003477	0.014612	0.527188	497	4	-9.3221	0.86984	0.8698	0.999996	15339	0	-9.3221
UBAP1L	5	0.003477	0.014612	0.527188	498	3	-9.3221	0.66832	0.66891	0.998829	11920	0	-9.3221
ALX4	5	0.003477	0.014612	0.527188	496	4	-8.7356	0.86386	0.86381	0.999996	15241	0	-8.7356
FAM110C	5	0.0034945	0.014677	0.527188	499	5	-8.3377	0.99651	0.99657	0.999996	17844	0	-8.3377
C10orf105	5	0.0034951	0.014679	0.527188	500	5	-8.522	0.9965	0.99657	0.999996	17843	0	-8.522
TREX2	5	0.0034953	0.01468	0.527188	501	2	0.061246	0.099322	0.16707	0.998829	2912	2	0.061246
ZNF507	5	0.0034987	0.014695	0.527188	502	4	-8.8607	0.46544	0.47662	0.998829	8417	1	-8.8607
ZNF853	5	0.0035225	0.01479	0.529545	503	4	-8.3209	0.55069	0.55295	0.998829	9794	1	-8.3209
AKAP8	5	0.0035295	0.014824	0.529693	504	5	-9.3186	0.99564	0.99569	0.999996	17815	0	-9.3186
APOB	5	0.0035503	0.014916	0.531918	505	3	-8.4021	0.74511	0.74537	0.998829	13215	0	-8.4021
MFHAS1	5	0.0036052	0.015118	0.53755	506	3	-8.3519	0.58518	0.58696	0.998829	10418	0	-8.3519
RIMS3	5	0.0036236	0.015184	0.53755	507	4	-8.7251	0.38292	0.41022	0.998829	7225	1	-8.7251
PRL	5	0.0036253	0.015189	0.53755	508	5	-8.4633	0.99637	0.99643	0.999996	17841	0	-8.4633
MUC22	5	0.0036356	0.015234	0.53755	509	5	-8.9292	0.99327	0.99333	0.999996	17734	0	-8.9292
RUSC1	5	0.0036356	0.015234	0.53755	510	4	-8.9823	0.9481	0.94798	0.999996	16725	0	-8.9823
ITM2C	5	0.0036399	0.015253	0.53755	511	3	-9.3116	0.081518	0.14291	0.998829	2493	2	-9.3116
GUCA1B	5	0.0036469	0.015285	0.537622	512	4	-8.4759	0.81459	0.81457	0.999996	14447	0	-8.4759
TRIM65	5	0.0036649	0.015348	0.538813	513	4	-9.3098	0.77777	0.77787	0.998829	13681	0	-9.3098
PRKAR2A	5	0.0036877	0.015434	0.539287	515	3	-7.6614	0.89735	0.89736	0.999996	15809	0	-7.6614
METTL24	5	0.0036877	0.015434	0.539287	514	2	-6.9419	0.58488	0.58666	0.998829	10414	0	-6.9419
CCDC117	5	0.0036916	0.015452	0.539287	516	3	-2.1589	0.53528	0.53842	0.998829	9537	1	-2.1589
HIVEP2	5	0.0037161	0.015565	0.540839	517	5	-9.3063	0.98107	0.98115	0.999996	17425	0	-9.3063
ACVRL1	5	0.0037324	0.015632	0.540839	518	4	-9.168	0.57447	0.57625	0.998829	10229	0	-9.168
DOCK4	5	0.0037358	0.015645	0.540839	520	5	-8.2162	0.99626	0.99631	0.999996	17839	0	-8.2162
DUS2	5	0.0037358	0.015645	0.540839	519	5	-8.1666	0.99626	0.99631	0.999996	17840	0	-8.1666
SNX1	5	0.003736	0.015646	0.540839	521	5	-8.8868	0.99611	0.99616	0.999996	17835	0	-8.8868
IMPA2	5	0.0037577	0.015734	0.542272	522	4	-9.2833	0.76251	0.76268	0.998829	13492	0	-9.2833
ZCCHC3	5	0.0037701	0.015786	0.542272	523	3	-7.535	0.10378	0.17315	0.998829	3027	2	-7.535
MFAP3L	5	0.003782	0.01583	0.542272	524	5	-9.0064	0.97671	0.97675	0.999996	17337	0	-9.0064
MYBPC3	5	0.003782	0.01583	0.542272	525	3	-9.3028	0.41533	0.43563	0.998829	7646	1	-9.3028
TGFB1	5	0.0037909	0.015863	0.542272	526	5	-8.2927	0.99621	0.99625	0.999996	17838	0	-8.2927
KIAA1244	5	0.003792	0.015869	0.542272	527	5	-8.3519	0.99521	0.99526	0.999996	17799	0	-8.3519
ANAPC2	5	0.0038126	0.015945	0.543851	528	4	-8.6522	0.83992	0.83988	0.999996	14869	0	-8.6522
TRIM29	5	0.0038399	0.016057	0.545364	530	5	-7.9939	0.99616	0.99621	0.999996	17836	0	-7.9939
FBXL22	5	0.0038399	0.016057	0.545364	529	5	-8.4696	0.99616	0.99621	0.999996	17837	0	-8.4696
MRAP	8	0.0038508	0.016093	0.545364	531	6	-8.8203	0.45572	0.4685	0.998829	8258	1	-8.8203
OXER1	5	0.0038564	0.01611	0.545364	532	4	-9.049	0.35181	0.38695	0.998829	6797	1	-9.049
CDK2AP2	5	0.00388	0.016205	0.545896	533	3	-7.588	0.015334	0.03935	0.953376	743	2	-7.588
RRBP1	5	0.0038828	0.016217	0.545896	534	4	-9.2975	0.90739	0.90743	0.999996	15985	0	-9.2975
KIF3B	5	0.0038828	0.016217	0.545896	535	4	-9.2975	0.2332	0.3043	0.998829	5352	1	-9.2975
UTY	5	0.0038914	0.016255	0.546134	536	5	-8.6797	0.99611	0.99616	0.999996	17834	0	-8.6797
TIGD5	5	0.0039145	0.016335	0.547827	537	3	-9.2957	0.34556	0.38231	0.998829	6712	1	-9.2957
STAT6	5	0.003935	0.016408	0.549257	538	4	-7.5882	0.11685	0.19087	0.998829	3338	1	-7.5882
PPARA	5	0.003945	0.016447	0.549542	539	5	-8.9399	0.99605	0.99611	0.999996	17833	0	-8.9399
TNIP2	5	0.0039843	0.016589	0.550034	540	3	-9.2922	0.58717	0.58899	0.998829	10456	0	-9.2922
TRHDE	5	0.0039988	0.016647	0.550034	542	5	-8.7486	0.99521	0.99526	0.999996	17797	0	-8.7486
PTAR1	5	0.0039988	0.016647	0.550034	541	4	-8.7199	0.86905	0.869	0.999996	15331	0	-8.7199
SATB2	5	0.0040003	0.016653	0.550034	543	5	-8.4443	0.996	0.99606	0.999996	17830	0	-8.4443
ZNF703	5	0.0040051	0.016677	0.550034	544	5	-8.6243	0.99446	0.99452	0.999996	17769	0	-8.6243
HFE	18	0.004012	0.016703	0.550034	545	13	-8.0696	0.72036	0.72056	0.998829	12809	2	-8.0696
CKB	5	0.0040242	0.016745	0.550034	547	3	-1.7331	0.46464	0.47596	0.998829	8401	1	-1.7331
CD248	5	0.0040242	0.016745	0.550034	546	5	-8.7199	0.98793	0.98801	0.999996	17602	0	-8.7199
CD276	8	0.0040344	0.01678	0.550034	548	4	-7.3786	0.24329	0.31091	0.998829	5473	1	-7.3786
SIRT5	8	0.0040401	0.016797	0.550034	549	6	-8.6511	0.34232	0.37992	0.998829	6667	2	-8.6511
MAFA	5	0.0040449	0.016813	0.550034	550	5	-9.074	0.97899	0.97903	0.999996	17387	0	-9.074
ZNF416	5	0.0040555	0.016856	0.550034	551	5	-8.2927	0.99594	0.99599	0.999996	17829	0	-8.2927
SERTAD1	5	0.0040566	0.016859	0.550034	552	4	-9.2886	0.59378	0.59544	0.998829	10562	0	-9.2886
ZNF7	10	0.0040812	0.016946	0.550667	553	9	-8.0628	0.96054	0.96052	0.999996	16974	0	-8.0628
CCDC42	5	0.0040998	0.017006	0.550667	554	3	-8.2199	0.12128	0.19674	0.998829	3452	2	-8.2199
ZNF444	5	0.0041095	0.017052	0.550667	555	4	-8.2604	0.61974	0.62084	0.998829	11041	0	-8.2604
ARSE	5	0.0041119	0.017062	0.550667	558	5	-9.2062	0.99589	0.99594	0.999996	17828	0	-9.2062
NR0B2	5	0.0041119	0.017062	0.550667	556	5	-8.037	0.99589	0.99594	0.999996	17827	0	-8.037
WDR88	5	0.0041119	0.017062	0.550667	557	5	-8.9889	0.99589	0.99594	0.999996	17826	0	-8.9889
SPAG1	5	0.0041547	0.017222	0.551532	559	4	-7.9808	0.75707	0.75719	0.998829	13408	0	-7.9808
UBASH3A	5	0.0041611	0.017249	0.551532	560	4	-9.2833	0.43731	0.45337	0.998829	7958	1	-9.2833
TRIM26	5	0.004169	0.017284	0.551532	562	5	-8.552	0.99583	0.99588	0.999996	17824	0	-8.552
FAM89B	5	0.004169	0.017284	0.551532	561	5	-8.1897	0.99583	0.99588	0.999996	17825	0	-8.1897
KIR3DL1	4	0.0041738	0.017304	0.551532	563	3	-8.9031	0.81774	0.8177	0.999996	14504	0	-8.9031
TRIM44	5	0.0041913	0.017371	0.551532	564	4	-8.9124	0.63844	0.63941	0.998829	11379	0	-8.9124
ZNF488	5	0.0041935	0.017376	0.551532	565	4	-9.2397	0.75428	0.75446	0.998829	13358	0	-9.2397
NPDC1	5	0.0042097	0.017444	0.551532	566	4	-8.1935	0.52016	0.52456	0.998829	9296	1	-8.1935
INMT	5	0.0042313	0.01753	0.551532	568	5	-7.963	0.99577	0.99582	0.999996	17822	0	-7.963
LOR	5	0.0042313	0.01753	0.551532	569	5	-8.5638	0.99577	0.99582	0.999996	17823	0	-8.5638
MB21D2	5	0.0042313	0.01753	0.551532	567	5	-8.4565	0.99577	0.99582	0.999996	17821	0	-8.4565
TSPYL6	5	0.0042388	0.017557	0.551532	570	4	-9.2797	0.82572	0.82563	0.999996	14638	0	-9.2797
CDKN2B	6	0.0042476	0.017584	0.551532	571	4	-8.6887	0.96616	0.96617	0.999996	17105	0	-8.6887
KRT73	5	0.0042646	0.017653	0.551532	572	4	-8.2273	0.95199	0.95192	0.999996	16808	0	-8.2273
DCT	5	0.0042652	0.017654	0.551532	573	5	-8.9124	0.97523	0.97524	0.999996	17297	0	-8.9124
DEFB113	3	0.004273	0.017686	0.551532	574	3	-9.3325	0.99573	0.99578	0.999996	17820	0	-9.3325
LAMC2	5	0.0042815	0.017719	0.551532	575	5	-8.851	0.98451	0.98455	0.999996	17510	0	-8.851
PTCH1	5	0.0042989	0.017786	0.551532	577	5	-8.6016	0.9957	0.99575	0.999996	17819	0	-8.6016
HES3	5	0.0042989	0.017786	0.551532	576	5	-9.0321	0.9957	0.99575	0.999996	17817	0	-9.0321
ATAD3B	4	0.0043145	0.017847	0.551532	578	4	-7.9649	0.99118	0.99125	0.999996	17682	0	-7.9649
KCNMB1	5	0.0043195	0.017865	0.551532	579	3	-8.3755	0.16414	0.25377	0.998829	4502	2	-8.3755
SLC22A14	5	0.0043218	0.017875	0.551532	580	3	-1.7446	0.35442	0.38887	0.998829	6824	1	-1.7446
MRFAP1L1	4	0.0043322	0.017908	0.551532	581	3	-9.1643	0.47867	0.48791	0.998829	8608	1	-9.1643
INSC	5	0.0043515	0.017976	0.551532	582	3	-9.2743	0.68751	0.68802	0.998829	12220	0	-9.2743
KRTAP1-4	4	0.0043591	0.018008	0.551532	583	3	-3.1364	0.71658	0.71679	0.998829	12741	0	-3.1364
SPAG7	5	0.0043591	0.018008	0.551532	584	5	-9.0042	0.99564	0.99569	0.999996	17816	0	-9.0042
TTC21A	5	0.0043591	0.018008	0.551532	585	5	-8.3382	0.99564	0.99569	0.999996	17814	0	-8.3382
FAM83D	5	0.0043591	0.018008	0.551532	586	5	-8.2162	0.99564	0.99569	0.999996	17813	0	-8.2162
PIP4K2A	5	0.0043745	0.018068	0.551532	587	3	-6.7483	0.65711	0.65796	0.998829	11712	0	-6.7483
SLC44A4	5	0.0043821	0.018094	0.551532	588	4	-8.8606	0.96559	0.96558	0.999996	17092	0	-8.8606
AIFM3	5	0.0043821	0.018094	0.551532	590	4	-8.7382	0.89425	0.8943	0.999996	15758	0	-8.7382
NFATC2	5	0.0043821	0.018094	0.551532	589	4	-8.8821	0.335	0.3746	0.998829	6574	1	-8.8821
SOAT2	5	0.0043848	0.0181	0.551532	591	5	-8.3033	0.99562	0.99567	0.999996	17812	0	-8.3033
C5orf46	4	0.0044091	0.018196	0.552148	592	3	-9.1464	0.11881	0.19347	0.998829	3386	1	-9.1464
ESR1	5	0.0044294	0.018279	0.552148	593	3	-8.0664	0.12638	0.20358	0.998829	3580	2	-8.0664
CIDEA	5	0.0044325	0.01829	0.552148	594	3	-6.1462	0.20503	0.28567	0.998829	5047	1	-6.1462
TGFBI	5	0.0044403	0.018319	0.552148	595	3	-9.2707	0.65514	0.65602	0.998829	11666	0	-9.2707
NBEA	10	0.0044525	0.018361	0.552148	596	6	-7.969	0.36867	0.39942	0.998829	7025	2	-7.969
PGAM2	5	0.0044678	0.018418	0.552148	598	5	-8.9779	0.99553	0.99558	0.999996	17809	0	-8.9779
PRR5	5	0.0044678	0.018418	0.552148	599	5	-8.746	0.99553	0.99558	0.999996	17810	0	-8.746
CCDC61	5	0.0044678	0.018418	0.552148	597	5	-8.2011	0.99553	0.99558	0.999996	17811	0	-8.2011
SLC16A2	5	0.0044704	0.018431	0.552148	600	3	-8.8316	0.48007	0.48911	0.998829	8627	1	-8.8316
MICALCL	5	0.0044765	0.018457	0.552148	601	5	-8.807	0.99423	0.99429	0.999996	17765	0	-8.807
DEFB124	3	0.0044825	0.018481	0.552148	602	2	-9.6268	0.37685	0.40557	0.998829	7136	1	-9.6268
TM4SF5	5	0.0044843	0.018488	0.552148	603	2	-5.6772	0.59319	0.59487	0.998829	10549	0	-5.6772
KDM6B	5	0.0045002	0.018561	0.552607	604	4	-8.8559	0.72561	0.72588	0.998829	12892	0	-8.8559
PRKCE	5	0.0045235	0.018651	0.552607	605	4	-8.6905	0.33972	0.37804	0.998829	6631	1	-8.6905
C17orf59	5	0.0045255	0.018656	0.552607	606	5	-8.7538	0.99547	0.99553	0.999996	17808	0	-8.7538
RBL2	5	0.0045255	0.018656	0.552607	607	5	-8.7615	0.99547	0.99553	0.999996	17807	0	-8.7615
ARL16	5	0.0045258	0.018657	0.552607	608	4	-9.2671	0.69391	0.69432	0.998829	12325	0	-9.2671
MIEF2	5	0.0045392	0.018707	0.553179	609	4	-9.2526	0.5411	0.54393	0.998829	9642	1	-9.2526
FOXQ1	5	0.0045599	0.018782	0.553605	611	5	-9.2653	0.99521	0.99526	0.999996	17794	0	-9.2653
PCIF1	5	0.0045599	0.018782	0.553605	610	4	-9.2653	0.6727	0.67323	0.998829	11985	0	-9.2653
RPRML	5	0.0045687	0.018819	0.553768	612	4	-8.7945	0.023938	0.058699	0.998829	1057	1	-8.7945
DUSP1	5	0.0045942	0.018914	0.555675	613	3	-8.4883	0.4816	0.49045	0.998829	8649	1	-8.4883
ANO6	5	0.0046165	0.019018	0.557801	614	3	-8.7146	0.92781	0.92764	0.999996	16336	0	-8.7146
P2RY11	5	0.0046491	0.019158	0.560465	615	3	-8.9534	0.13531	0.21557	0.998829	3808	2	-8.9534
SYT3	5	0.0046607	0.019202	0.560465	617	5	-8.9467	0.99534	0.9954	0.999996	17803	0	-8.9467
SDR42E1	5	0.0046607	0.019202	0.560465	616	5	-8.3069	0.99534	0.9954	0.999996	17802	0	-8.3069
LRRC8A	5	0.0047095	0.019387	0.562886	620	4	-9.2212	0.67055	0.67113	0.998829	11951	0	-9.2212
ARHGEF15	5	0.0047095	0.019387	0.562886	618	4	-8.6797	0.9088	0.90877	0.999996	16011	0	-8.6797
NFXL1	5	0.0047095	0.019387	0.562886	619	4	-8.6851	0.58724	0.58906	0.998829	10458	0	-8.6851
ZNF177	5	0.0047295	0.019464	0.562886	621	5	-8.5099	0.99527	0.99532	0.999996	17800	0	-8.5099
NCKAP5	5	0.0047295	0.019464	0.562886	622	5	-8.4346	0.99527	0.99532	0.999996	17801	0	-8.4346
HEXDC	5	0.0047315	0.019472	0.562886	623	5	-8.7039	0.97144	0.97139	0.999996	17224	0	-8.7039
PTPRM	5	0.0047671	0.019618	0.565283	625	4	-8.8316	0.12113	0.19656	0.998829	3448	1	-8.8316
KDELC2	5	0.0047671	0.019618	0.565283	624	5	-8.746	0.98193	0.98198	0.999996	17445	0	-8.746
PGAP3	5	0.0047934	0.01973	0.567607	626	5	-8.3519	0.99521	0.99526	0.999996	17798	0	-8.3519
SPRR1A	4	0.004819	0.019826	0.567953	627	4	-8.8488	0.99518	0.99523	0.999996	17793	0	-8.8488
IFITM1	4	0.004819	0.019826	0.567953	628	4	-8.5002	0.99518	0.99523	0.999996	17792	0	-8.5002
TACR3	5	0.004821	0.019837	0.567953	629	4	-9.2544	0.39669	0.42087	0.998829	7399	1	-9.2544
ANKRD53	5	0.0048536	0.01997	0.56995	631	5	-7.9586	0.99515	0.9952	0.999996	17790	0	-7.9586
LTB4R2	5	0.0048536	0.01997	0.56995	630	5	-8.1194	0.99515	0.9952	0.999996	17791	0	-8.1194
ACP2	5	0.0048687	0.020025	0.570361	632	3	-7.1365	0.28808	0.34128	0.998829	6000	1	-7.1365
KRTAP13-1	4	0.0048734	0.020049	0.570361	633	3	-9.1042	0.49907	0.50573	0.998829	8948	0	-9.1042
RNF224	5	0.0048808	0.020079	0.570361	634	4	-8.6715	0.25849	0.32108	0.998829	5635	1	-8.6715
MND1	5	0.00492	0.020222	0.573362	635	5	-8.8243	0.99508	0.99512	0.999996	17789	0	-8.8243
ANGPT4	5	0.0049271	0.020249	0.573362	636	5	-8.1393	0.99228	0.99235	0.999996	17702	0	-8.1393
TP63	5	0.0049382	0.020297	0.57383	637	4	-9.1641	0.31076	0.35717	0.998829	6256	1	-9.1641
CPEB3	5	0.0049785	0.020456	0.576694	638	3	-8.3209	0.32125	0.36459	0.998829	6384	1	-8.3209
CPLX3	5	0.0049867	0.020494	0.576694	639	5	-8.1432	0.99501	0.99505	0.999996	17786	0	-8.1432
IPO5	5	0.0049867	0.020494	0.576694	640	5	-8.9216	0.99501	0.99505	0.999996	17787	0	-8.9216
C7orf50	5	0.0050494	0.02075	0.582103	641	3	-6.1229	0.36603	0.39745	0.998829	6983	1	-6.1229
PPIF	5	0.0050565	0.020778	0.582103	642	5	-8.0454	0.99494	0.99498	0.999996	17785	0	-8.0454
SHARPIN	5	0.0050578	0.020784	0.582103	643	4	-8.9512	0.30583	0.3537	0.998829	6190	1	-8.9512
AMH	5	0.0050883	0.020899	0.584412	644	2	-0.82523	0.72914	0.72942	0.998829	12953	0	-0.82523
TMEM231	5	0.0051166	0.021001	0.586377	645	4	-8.797	0.58237	0.5842	0.998829	10362	0	-8.797
PTPN5	5	0.0051253	0.021035	0.586419	646	2	-6.8191	0.03934	0.084357	0.998829	1492	2	-6.8191
EPSTI1	5	0.0051372	0.021082	0.586534	647	4	-7.628	0.92377	0.92364	0.999996	16263	0	-7.628
RTN2	9	0.005143	0.021105	0.586534	648	8	-8.4314	0.99788	0.99789	0.999996	17893	0	-8.4314
CD7	5	0.0051621	0.021174	0.587211	649	5	-7.9269	0.99484	0.99487	0.999996	17784	0	-7.9269
GSC	5	0.005183	0.021255	0.587211	650	4	-8.6578	0.68202	0.68255	0.998829	12133	0	-8.6578
ANKRD61	5	0.005183	0.021255	0.587211	651	4	-9.049	0.74072	0.741	0.998829	13138	0	-9.049
DOK2	5	0.0051954	0.021307	0.587211	652	4	-8.3223	0.29963	0.34943	0.998829	6124	1	-8.3223
LAMP5	5	0.005208	0.021355	0.587211	653	5	-8.058	0.99479	0.99483	0.999996	17783	0	-8.058
AGTRAP	9	0.0052089	0.021357	0.587211	654	4	-6.3309	0.36814	0.39904	0.998829	7016	2	-6.3309
STON1-GTF2A1L	4	0.0052341	0.021448	0.587211	655	3	-8.3134	0.87524	0.87529	0.999996	15430	0	-8.3134
GPC5	5	0.0052415	0.021476	0.587211	656	4	-2.3553	0.70583	0.70609	0.998829	12570	0	-2.3553
DPYSL2	5	0.0052452	0.021493	0.587211	657	4	-8.8962	0.22896	0.30143	0.998829	5307	1	-8.8962
MB21D1	5	0.0052452	0.021493	0.587211	658	4	-8.6551	0.6876	0.6881	0.998829	12222	0	-8.6551
SIGLEC1	5	0.0052452	0.021493	0.587211	659	4	-8.6551	0.1331	0.21265	0.998829	3755	1	-8.6551
FANCD2OS	5	0.005253	0.02152	0.587211	660	5	-8.3688	0.99142	0.99148	0.999996	17686	0	-8.3688
TRIM3	5	0.0052886	0.02165	0.588662	662	5	-8.7278	0.99471	0.99476	0.999996	17780	0	-8.7278
CTBP1	5	0.0052886	0.02165	0.588662	661	5	-8.802	0.99471	0.99476	0.999996	17781	0	-8.802
IL33	6	0.005306	0.021712	0.588662	663	6	-8.2883	0.99469	0.99474	0.999996	17779	0	-8.2883
SCRT2	5	0.0053079	0.021717	0.588662	664	3	-1.0946	0.49313	0.50052	0.998829	8839	1	-1.0946
PQLC1	8	0.0053136	0.021737	0.588662	665	5	-8.7549	0.177	0.2675	0.998829	4733	2	-8.7549
EMILIN1	5	0.0053296	0.021794	0.589213	666	3	-8.6851	0.55988	0.56198	0.998829	9970	1	-8.6851
PTCRA	7	0.0053386	0.021823	0.589213	667	6	-8.5987	0.83112	0.83101	0.999996	14735	0	-8.5987
CCDC17	5	0.005371	0.021938	0.590544	668	5	-8.7564	0.99463	0.99468	0.999996	17777	0	-8.7564
CDH13	5	0.005371	0.021938	0.590544	669	5	-8.3104	0.99463	0.99468	0.999996	17778	0	-8.3104
PPP1R27	5	0.0053813	0.021975	0.590584	670	4	-9.2324	0.49909	0.50575	0.998829	8949	1	-9.2324
KCNS1	5	0.0053902	0.022005	0.590584	671	4	-8.9308	0.80923	0.80917	0.999996	14362	0	-8.9308
PIP5KL1	5	0.0054153	0.022098	0.592196	672	4	-8.6467	0.96339	0.96337	0.999996	17045	0	-8.6467
PGPEP1L	5	0.0054345	0.022182	0.592481	673	4	-9.2305	0.59273	0.59442	0.998829	10541	0	-9.2305
SCN1B	5	0.0054574	0.022264	0.592481	674	5	-9.1168	0.99454	0.99459	0.999996	17773	0	-9.1168
RBFOX1	5	0.0054574	0.022264	0.592481	675	5	-8.2495	0.99454	0.99459	0.999996	17774	0	-8.2495
RASAL3	5	0.0054786	0.022351	0.592481	677	3	-8.1554	0.60513	0.60658	0.998829	10782	0	-8.1554
SCARF1	5	0.0054786	0.022351	0.592481	676	3	-7.4291	0.75246	0.75269	0.998829	13333	0	-7.4291
PLA2G4A	5	0.0054802	0.022356	0.592481	679	4	-8.644	0.93149	0.93133	0.999996	16398	0	-8.644
ERN2	5	0.0054802	0.022356	0.592481	678	4	-8.9646	0.68105	0.68155	0.998829	12119	0	-8.9646
IFITM10	5	0.0055054	0.022448	0.592481	680	5	-7.9896	0.99449	0.99455	0.999996	17772	0	-7.9896
ZXDA	5	0.0055107	0.022466	0.592481	681	4	-1.2092	0.39537	0.41984	0.998829	7385	1	-1.2092
CHST14	5	0.0055143	0.022481	0.592481	682	3	-9.2268	0.85901	0.85897	0.999996	15164	0	-9.2268
GADD45A	7	0.0055262	0.022525	0.592481	683	4	-7.9315	0.26939	0.32848	0.998829	5768	1	-7.9315
TSSC4	5	0.0055274	0.022531	0.592481	684	3	-8.0496	0.639	0.63998	0.998829	11387	0	-8.0496
DPCR1	5	0.0055415	0.022595	0.592481	686	5	-8.4021	0.99446	0.99452	0.999996	17771	0	-8.4021
VPS9D1	5	0.0055415	0.022595	0.592481	685	5	-8.0285	0.99446	0.99452	0.999996	17770	0	-8.0285
GTPBP1	5	0.0055431	0.022602	0.592481	687	4	-8.6412	0.77777	0.77787	0.998829	13916	0	-8.6412
FAM185A	5	0.0055823	0.022747	0.594238	688	3	-7.2284	0.05679	0.10897	0.998829	1892	1	-7.2284
MAML2	5	0.0056035	0.022823	0.594238	691	4	-8.8267	0.9457	0.94559	0.999996	16679	0	-8.8267
MNT	5	0.0056035	0.022823	0.594238	689	5	-8.6633	0.97404	0.974	0.999996	17270	0	-8.6633
C1orf95	5	0.0056035	0.022823	0.594238	690	5	-8.7225	0.9894	0.98952	0.999996	17631	0	-8.7225
MRC1	5	0.0056062	0.022834	0.594238	692	5	-8.4119	0.99439	0.99446	0.999996	17768	0	-8.4119
C22orf26	5	0.0056344	0.022941	0.594564	693	2	0.29538	0.63685	0.63776	0.998829	11349	0	0.29538
PIRT	5	0.0056372	0.022952	0.594564	694	4	-9.0616	0.39842	0.42219	0.998829	7421	1	-9.0616
BBC3	18	0.0056404	0.022966	0.594564	695	11	-5.9352	0.12355	0.19979	0.998829	3511	4	-5.9352
HSPA12A	5	0.0056433	0.022978	0.594564	696	5	-9.0385	0.99436	0.99442	0.999996	17767	0	-9.0385
BEAN1	13	0.005682	0.023124	0.596602	697	10	-8.3104	0.59847	0.60015	0.998829	10656	1	-8.3104
MORN5	5	0.0056842	0.023132	0.596602	698	5	-7.9719	0.99432	0.99438	0.999996	17766	0	-7.9719
AMER2	5	0.0056921	0.023156	0.596602	699	5	-7.8176	0.98708	0.98714	0.999996	17577	0	-7.8176
WIPF3	5	0.0057176	0.023261	0.598451	700	4	-8.6851	0.70522	0.70551	0.998829	12559	0	-8.6851
VCPKMT	5	0.0057469	0.023377	0.598602	701	3	-7.4799	0.82672	0.82662	0.999996	14664	0	-7.4799
SEMA4G	5	0.0057693	0.023464	0.598602	702	5	-8.2162	0.99423	0.99429	0.999996	17763	0	-8.2162
STAP2	5	0.0057722	0.023476	0.598602	703	2	0.25685	0.11543	0.1889	0.998829	3291	2	0.25685
HLA-DPB1	5	0.0057819	0.023519	0.598602	704	4	-8.63	0.58993	0.59174	0.998829	10501	0	-8.63
CLEC16A	5	0.0057819	0.023519	0.598602	705	5	-8.6412	0.99237	0.99246	0.999996	17705	0	-8.6412
RNF152	5	0.0057991	0.023574	0.598602	706	5	-9.2156	0.98079	0.98085	0.999996	17419	0	-9.2156
KCNA3	5	0.0058018	0.023586	0.598602	707	2	-6.7791	0.21193	0.29026	0.998829	5127	1	-6.7791
ZNF705G	3	0.0058095	0.023613	0.598602	708	1	-6.7992	0.78274	0.78283	0.999996	14035	0	-6.7992
MAN2B2	5	0.0058227	0.023651	0.598602	709	2	0.31222	0.41375	0.43434	0.998829	7623	1	0.31222
LCE3C	4	0.0058407	0.023727	0.598602	710	3	-8.5953	0.59426	0.59594	0.998829	10570	0	-8.5953
ENO3	5	0.0058504	0.023766	0.598602	711	5	-7.8804	0.99415	0.99421	0.999996	17760	0	-7.8804
NEK6	5	0.0058504	0.023766	0.598602	712	5	-8.787	0.99415	0.99421	0.999996	17761	0	-8.787
ARHGAP8	5	0.0058504	0.023766	0.598602	713	5	-7.9675	0.99415	0.99421	0.999996	17759	0	-7.9675
RSPH3	5	0.0058567	0.023789	0.598602	714	3	-8.2236	0.77777	0.77787	0.998829	13661	0	-8.2236
IRF7	5	0.0058588	0.023799	0.598602	715	4	-1.457	0.69087	0.69132	0.998829	12278	0	-1.457
HLA-C	5	0.0058588	0.023799	0.598602	716	4	-8.6467	0.68629	0.6868	0.998829	12197	0	-8.6467
KLHL42	5	0.005894	0.023932	0.59929	717	3	-9.2119	0.31803	0.36234	0.998829	6344	1	-9.2119
CECR1	5	0.0058963	0.02394	0.59929	718	3	-8.1859	0.72633	0.72661	0.998829	12910	0	-8.1859
AHI1	5	0.0059115	0.023999	0.59929	719	4	-8.1897	0.72286	0.72307	0.998829	12856	0	-8.1897
PLA2G2D	5	0.0059243	0.024048	0.59929	720	5	-8.8559	0.99408	0.99413	0.999996	17758	0	-8.8559
PEA15	5	0.0059243	0.024048	0.59929	721	5	-8.1935	0.99408	0.99413	0.999996	17757	0	-8.1935
HIST1H4K	3	0.0059329	0.024081	0.59929	722	3	-9.0737	0.99261	0.9927	0.999996	17716	0	-9.0737
GAS7	5	0.0059372	0.024093	0.59929	723	4	-8.6243	0.96203	0.96203	0.999996	17015	0	-8.6243
GPX4	5	0.0059372	0.024093	0.59929	724	4	-8.6243	0.38829	0.41438	0.998829	7293	1	-8.6243
C1orf159	5	0.0060076	0.024369	0.601154	726	5	-8.613	0.99399	0.99403	0.999996	17755	0	-8.613
EDC3	5	0.0060076	0.024369	0.601154	725	5	-8.4152	0.99399	0.99403	0.999996	17754	0	-8.4152
KLK8	12	0.0060082	0.024371	0.601154	727	10	-7.7162	0.92399	0.92386	0.999996	16270	0	-7.7162
KCNG4	5	0.0060117	0.024384	0.601154	729	4	-8.875	0.66661	0.66722	0.998829	11889	0	-8.875
DGKE	5	0.0060117	0.024384	0.601154	728	4	-8.6215	0.94049	0.9404	0.999996	16572	0	-8.6215
KIAA1199	5	0.0060198	0.024417	0.601154	730	3	-5.7617	0.27632	0.33319	0.998829	5859	1	-5.7617
SDSL	5	0.0060212	0.024424	0.601154	731	4	-8.9331	0.67752	0.67804	0.998829	12057	0	-8.9331
LYNX1	12	0.0060248	0.024435	0.601154	732	9	-8.3324	0.43726	0.45331	0.998829	7957	1	-8.3324
TNKS	5	0.0060477	0.024534	0.601813	733	3	-9.2062	0.56746	0.56936	0.998829	10095	0	-9.2062
PDPN	9	0.0060526	0.024555	0.601813	734	4	-6.6297	0.91022	0.91018	0.999996	16042	0	-6.6297
ICAM4	5	0.0060654	0.024605	0.601813	735	3	-1.2357	0.094816	0.16094	0.998829	2821	2	-1.2357
CHRNA2	5	0.0060761	0.02464	0.601813	736	4	-8.6523	0.39126	0.4167	0.998829	7333	1	-8.6523
VIL1	5	0.006097	0.024713	0.601813	737	5	-8.917	0.9939	0.99395	0.999996	17751	0	-8.917
FAM89A	5	0.006097	0.024713	0.601813	738	5	-8.8726	0.9939	0.99395	0.999996	17752	0	-8.8726
RIPK4	5	0.0061017	0.024729	0.601813	740	4	-9.2043	0.0083778	0.023082	0.885613	467	1	-9.2043
LPO	5	0.0061017	0.024729	0.601813	739	5	-9.2043	0.96958	0.96956	0.999996	17177	0	-9.2043
SP5	5	0.0061222	0.024812	0.603032	741	4	-8.4883	0.95653	0.9565	0.999996	16899	0	-8.4883
TMEM213	5	0.0061436	0.024895	0.603318	742	4	-8.7013	0.29093	0.34332	0.998829	6019	1	-8.7013
SORCS2	5	0.0061436	0.024895	0.603318	743	4	-8.6932	0.77777	0.77787	0.998829	13539	0	-8.6932
AHSG	5	0.0061592	0.024954	0.603318	744	4	-9.2024	0.88266	0.88273	0.999996	15549	0	-9.2024
DHX32	5	0.0061664	0.024981	0.603318	745	4	-8.2086	0.95724	0.95715	0.999996	16908	0	-8.2086
TMEM198	5	0.0061858	0.025054	0.603318	746	2	0.89524	0.02248	0.055413	0.998829	996	2	0.89524
FREM3	5	0.0061865	0.025059	0.603318	747	5	-8.7434	0.99381	0.99386	0.999996	17749	0	-8.7434
GMCL1	5	0.0061865	0.025059	0.603318	748	5	-8.7225	0.99381	0.99386	0.999996	17750	0	-8.7225
ITPR1	5	0.0062688	0.025394	0.607028	750	4	-9.1986	0.81698	0.81694	0.999996	14500	0	-9.1986
HES4	5	0.0062688	0.025394	0.607028	751	4	-9.1986	0.12664	0.20392	0.998829	3584	1	-9.1986
C11orf71	5	0.0062688	0.025394	0.607028	749	3	-9.1986	0.23048	0.30247	0.998829	5323	1	-9.1986
KHDC3L	5	0.0062757	0.025429	0.607028	753	5	-7.8697	0.99372	0.99377	0.999996	17746	0	-7.8697
ABCA8	5	0.0062757	0.025429	0.607028	752	5	-8.264	0.99372	0.99377	0.999996	17747	0	-8.264
CSTF2T	5	0.0062863	0.025463	0.607028	754	5	-8.6102	0.98967	0.98978	0.999996	17644	0	-8.6102
FBN2	5	0.0062996	0.02551	0.607028	755	4	-8.5491	0.56091	0.56298	0.998829	9991	1	-8.5491
DET1	5	0.006322	0.025606	0.607028	756	4	-9.1426	0.93845	0.93834	0.999996	16531	0	-9.1426
TGFBR2	5	0.0063229	0.025612	0.607028	758	3	-7.3008	0.10723	0.17784	0.998829	3094	1	-7.3008
TMEM134	5	0.0063229	0.025612	0.607028	757	2	-6.26	0.39489	0.41949	0.998829	7377	1	-6.26
GMIP	5	0.0063251	0.025617	0.607028	759	3	-8.3463	0.48349	0.49205	0.998829	8682	1	-8.3463
ATXN1	5	0.0063251	0.025617	0.607028	760	3	-9.1968	0.7482	0.74845	0.998829	13263	0	-9.1968
PLD6	5	0.0063531	0.025725	0.607982	761	4	-8.6187	0.81055	0.81046	0.999996	14392	0	-8.6187
C2CD4C	5	0.0063531	0.025725	0.607982	762	4	-8.9147	0.22312	0.29758	0.998829	5248	1	-8.9147
AKT2	5	0.0063692	0.025792	0.608768	763	5	-7.9983	0.99363	0.99368	0.999996	17745	0	-7.9983
SSTR3	5	0.0064052	0.025926	0.611133	764	4	-8.6356	0.75473	0.75489	0.998829	13363	0	-8.6356
FGFBP2	5	0.006451	0.026093	0.613611	765	3	-9.193	0.60492	0.60637	0.998829	10778	0	-9.193
KLF9	5	0.0064687	0.026163	0.613611	766	4	-8.0538	0.61447	0.61571	0.998829	10946	0	-8.0538
CCDC151	5	0.006482	0.026216	0.613611	768	4	-9.0107	0.95965	0.95963	0.999996	16961	0	-9.0107
PSORS1C2	5	0.006482	0.026216	0.613611	767	3	-7.2723	0.16424	0.25391	0.998829	4504	2	-7.2723
RBM42	5	0.0064874	0.026236	0.613611	769	2	-6.26	0.74583	0.7461	0.998829	13226	0	-6.26
PTPRT	5	0.006489	0.026239	0.613611	770	4	-8.7564	0.058892	0.11186	0.998829	1943	1	-8.7564
NRXN1	10	0.0064976	0.02627	0.613611	771	8	-8.4058	0.22506	0.29884	0.998829	5263	2	-8.4058
TRPC4AP	5	0.0065095	0.026308	0.613714	772	3	-9.191	0.69299	0.69342	0.998829	12310	0	-9.191
SMTN	5	0.0065193	0.026345	0.613778	773	4	-8.5392	0.68801	0.68851	0.998829	12230	0	-8.5392
COL9A1	5	0.0065498	0.026453	0.614839	774	5	-8.2604	0.99345	0.99351	0.999996	17742	0	-8.2604
MYH10	5	0.0065657	0.026518	0.614839	775	4	-9.1622	0.96154	0.96152	0.999996	17005	0	-9.1622
CEL	5	0.0065657	0.026518	0.614839	776	5	-8.6797	0.97786	0.97789	0.999996	17366	0	-8.6797
DDR1	5	0.0065697	0.026535	0.614839	777	1	-0.82523	0.4651	0.47636	0.998829	8409	1	-0.82523
DOK7	5	0.0066245	0.026747	0.614839	778	4	-8.7819	0.52601	0.5299	0.998829	9385	1	-8.7819
AMZ1	5	0.0066265	0.026758	0.614839	779	3	-9.1168	0.5319	0.53527	0.998829	9487	1	-9.1168
FBXL17	5	0.0066371	0.026798	0.614839	780	5	-8.5785	0.99336	0.99342	0.999996	17738	0	-8.5785
ACBD4	5	0.0066371	0.026798	0.614839	781	5	-8.1432	0.99336	0.99342	0.999996	17739	0	-8.1432
DGCR6L	4	0.0066378	0.026802	0.614839	782	3	-9.0275	0.085134	0.14783	0.998829	2566	1	-9.0275
RCAN1	12	0.0066538	0.026857	0.614839	783	6	-7.552	0.32914	0.37034	0.998829	6486	2	-7.552
COL7A1	5	0.0066549	0.02686	0.614839	784	4	-8.9399	0.44005	0.45562	0.998829	8001	1	-8.9399
NUDT17	5	0.0066793	0.026949	0.614839	785	2	-5.9714	0.54573	0.54825	0.998829	9706	1	-5.9714
GGT1	4	0.0066934	0.026998	0.614839	786	4	-9.1639	0.99331	0.99337	0.999996	17735	0	-9.1639
ADPGK	5	0.0067225	0.027104	0.614839	787	4	-8.155	0.74136	0.74163	0.998829	13158	0	-8.155
TEX2	5	0.0067263	0.027116	0.614839	788	3	-8.0664	0.55373	0.55598	0.998829	9855	1	-8.0664
GRM1	5	0.0067263	0.027116	0.614839	789	2	-5.8799	0.58176	0.58359	0.998829	10351	0	-5.8799
CST9	5	0.0067316	0.027135	0.614839	790	5	-8.7304	0.98462	0.98466	0.999996	17513	0	-8.7304
HAND2	5	0.0067341	0.027143	0.614839	791	2	-0.2953	0.40627	0.4283	0.998829	7528	1	-0.2953
HOXA13	5	0.0067708	0.027289	0.614839	792	5	-8.4475	0.99323	0.99329	0.999996	17733	0	-8.4475
TMEM108	5	0.0068046	0.027425	0.614839	793	4	-8.5901	0.87211	0.87206	0.999996	15379	0	-8.5901
FRMPD2	5	0.0068046	0.027425	0.614839	794	4	-8.7486	0.25636	0.31965	0.998829	5617	1	-8.7486
FOXI1	5	0.0068046	0.027425	0.614839	796	4	-8.6878	0.88701	0.88713	0.999996	15638	0	-8.6878
C2orf71	5	0.0068046	0.027425	0.614839	795	4	-8.8267	0.96559	0.96558	0.999996	17093	0	-8.8267
LZTS2	5	0.0068219	0.02749	0.614839	798	3	-9.1815	0.16129	0.24994	0.998829	4443	1	-9.1815
CNFN	5	0.0068219	0.02749	0.614839	797	3	-9.1815	0.38498	0.4118	0.998829	7249	1	-9.1815
LRPAP1	5	0.0068227	0.027493	0.614839	800	5	-8.5579	0.99318	0.99324	0.999996	17727	0	-8.5579
TMEM233	5	0.0068227	0.027493	0.614839	803	5	-7.9939	0.99318	0.99324	0.999996	17731	0	-7.9939
TGM5	5	0.0068227	0.027493	0.614839	802	5	-8.0327	0.99318	0.99324	0.999996	17732	0	-8.0327
HTR1B	5	0.0068227	0.027493	0.614839	799	5	-8.9889	0.99318	0.99324	0.999996	17729	0	-8.9889
GLRX3	5	0.0068227	0.027493	0.614839	804	5	-8.0538	0.99318	0.99324	0.999996	17728	0	-8.0538
HTR6	5	0.0068227	0.027493	0.614839	801	5	-8.516	0.99318	0.99324	0.999996	17730	0	-8.516
KDM1A	5	0.0068438	0.027566	0.614839	805	4	-7.2651	0.83433	0.83422	0.999996	14767	0	-7.2651
PLP1	5	0.0068545	0.027605	0.614839	806	3	-7.9124	0.2842	0.33862	0.998829	5952	1	-7.9124
VEGFA	17	0.0068644	0.027636	0.614839	807	13	-8.0327	0.56396	0.56594	0.998829	10048	1	-8.0327
PLA2G6	5	0.0068706	0.027655	0.614839	809	2	-0.82523	0.096008	0.16253	0.998829	2845	2	-0.82523
LSMD1	5	0.0068706	0.027655	0.614839	808	3	-8.037	0.81201	0.81193	0.999996	14408	0	-8.037
DNASE1L2	5	0.0068813	0.027698	0.614839	810	3	-8.1545	0.49323	0.5006	0.998829	8841	1	-8.1545
DDIT4	5	0.0068986	0.027764	0.614839	811	2	0.22167	0.088622	0.15252	0.998829	2673	2	0.22167
AGPAT3	5	0.0069012	0.027775	0.614839	812	4	-9.0042	0.38555	0.41226	0.998829	7258	1	-9.0042
SNRPN	5	0.0069201	0.027825	0.614839	813	5	-8.1705	0.99308	0.99315	0.999996	17725	0	-8.1705
PHLDB2	5	0.0069201	0.027825	0.614839	815	5	-9.002	0.99308	0.99315	0.999996	17726	0	-9.002
KCNC4	5	0.0069201	0.027825	0.614839	814	5	-7.9143	0.99308	0.99315	0.999996	17724	0	-7.9143
DAB2IP	5	0.0069309	0.02786	0.614875	816	3	-7.588	0.16826	0.25915	0.998829	4584	2	-7.588
APOD	5	0.006941	0.027898	0.614958	817	4	-9.1776	0.85974	0.8597	0.999996	15176	0	-9.1776
SIGLEC14	5	0.0069534	0.02794	0.614962	818	2	0.06243	0.43484	0.45131	0.998829	7924	1	0.06243
FAM198A	5	0.0069804	0.028056	0.614962	820	4	-8.9691	0.56574	0.56767	0.998829	10075	1	-8.9691
CPS1	5	0.0069804	0.028056	0.614962	819	3	-8.4821	0.45704	0.46958	0.998829	8279	1	-8.4821
JUP	5	0.0069872	0.028078	0.614962	821	4	-8.5843	0.75825	0.7584	0.998829	13427	0	-8.5843
FAM73B	5	0.0069872	0.028078	0.614962	822	4	-8.7356	0.56741	0.56932	0.998829	10094	0	-8.7356
ELOVL7	5	0.0070082	0.02816	0.614962	823	3	-7.4031	0.57611	0.57792	0.998829	10252	0	-7.4031
FAM193A	5	0.0070181	0.028195	0.614962	824	5	-8.4282	0.99298	0.99305	0.999996	17723	0	-8.4282
ZNRF1	5	0.0070191	0.028197	0.614962	825	4	-9.1148	0.6838	0.68433	0.998829	12160	0	-9.1148
MAFF	7	0.0070281	0.028231	0.614962	826	4	-7.7416	0.40208	0.42501	0.998829	7468	1	-7.7416
VGLL1	5	0.0070329	0.028249	0.614962	827	3	-8.4152	0.44921	0.4631	0.998829	8137	1	-8.4152
ASB16	5	0.0070686	0.028387	0.614962	828	3	-9.1738	0.33604	0.37534	0.998829	6592	1	-9.1738
EPHB6	5	0.0070686	0.028387	0.614962	829	4	-9.1738	0.094926	0.16109	0.998829	2826	1	-9.1738
MGME1	5	0.0070754	0.028411	0.614962	832	4	-8.5987	0.87357	0.87357	0.999996	15402	0	-8.5987
ZBTB44	5	0.0070754	0.028411	0.614962	831	4	-8.7066	0.26079	0.32262	0.998829	5663	1	-8.7066
PDCD2L	5	0.0070754	0.028411	0.614962	830	4	-8.9801	0.966	0.96599	0.999996	17104	0	-8.9801
RNF169	5	0.0071031	0.028518	0.616554	833	5	-7.9047	0.98519	0.98522	0.999996	17526	0	-7.9047
ROBO4	5	0.0071523	0.028695	0.617663	834	3	-1.1007	0.25488	0.31864	0.998829	5602	1	-1.1007
KRTAP10-12	2	0.0071639	0.028742	0.617663	835	2	-9.4656	0.94137	0.94127	0.999996	16602	0	-9.4656
HLA-A	5	0.0071733	0.028785	0.617663	837	5	-8.5785	0.98556	0.98556	0.999996	17540	0	-8.5785
KEAP1	5	0.0071733	0.028785	0.617663	836	4	-8.6467	0.34477	0.38171	0.998829	6701	1	-8.6467
PCK1	5	0.007176	0.028796	0.617663	839	3	-9.1699	0.7324	0.73264	0.998829	13005	0	-9.1699
DCUN1D2	5	0.007176	0.028796	0.617663	838	4	-9.1699	0.33727	0.37622	0.998829	6602	1	-9.1699
RHPN2	5	0.0071802	0.02881	0.617663	840	2	-0.82523	0.57142	0.57328	0.998829	10175	0	-0.82523
SULT1A2	4	0.0071972	0.028874	0.618306	841	4	-8.5789	0.9928	0.99288	0.999996	17722	0	-8.5789
FANCA	5	0.0072164	0.028952	0.619241	842	5	-7.9896	0.99278	0.99287	0.999996	17719	0	-7.9896
SHISA9	5	0.0072275	0.028995	0.619423	843	2	0.54001	0.085296	0.14806	0.998829	2572	2	0.54001
C22orf39	6	0.0072689	0.029142	0.621424	844	5	-8.7225	0.34039	0.37851	0.998829	6641	1	-8.7225
TEX22	5	0.0072953	0.029242	0.621424	845	4	-9.1661	0.96754	0.96758	0.999996	17136	0	-9.1661
WISP1	17	0.0073091	0.029289	0.621424	846	12	-8.4443	0.67606	0.67661	0.998829	12033	2	-8.4443
SEPHS2	5	0.0073097	0.02929	0.621424	848	4	-8.3069	0.13467	0.21474	0.998829	3789	1	-8.3069
PSKH2	5	0.0073097	0.02929	0.621424	847	3	-7.8709	0.22967	0.3019	0.998829	5314	1	-7.8709
AP3B2	5	0.007312	0.029296	0.621424	849	3	-8.0664	0.42782	0.44567	0.998829	7818	1	-8.0664
CYP20A1	5	0.0073403	0.029409	0.622563	850	4	-8.5726	0.7207	0.72089	0.998829	12816	0	-8.5726
SCRIB	5	0.0073683	0.029515	0.622563	851	5	-9.1641	0.97551	0.97551	0.999996	17310	0	-9.1641
NDST2	5	0.0073683	0.029515	0.622563	852	5	-9.1641	0.97465	0.97462	0.999996	17288	0	-9.1641
ATXN7L3	5	0.0073919	0.029611	0.622563	853	4	-7.2284	0.75381	0.75402	0.998829	13351	0	-7.2284
ZDHHC11	5	0.0074088	0.029678	0.622563	855	5	-8.8045	0.99259	0.99267	0.999996	17715	0	-8.8045
DNAH3	5	0.0074088	0.029678	0.622563	854	5	-8.4665	0.99259	0.99267	0.999996	17714	0	-8.4665
SMUG1	5	0.0074287	0.029765	0.622563	856	4	-8.5697	0.5447	0.54729	0.998829	9690	1	-8.5697
KREMEN2	5	0.0074287	0.029765	0.622563	857	4	-8.6073	0.64532	0.64622	0.998829	11500	0	-8.6073
RBP1	5	0.0074365	0.029797	0.622563	858	4	-8.4185	0.91408	0.914	0.999996	16100	0	-8.4185
LTBP1	5	0.0074416	0.029815	0.622563	859	4	-9.1622	0.16033	0.24868	0.998829	4426	1	-9.1622
GAS1	5	0.0074416	0.029815	0.622563	861	3	-9.1622	0.2949	0.34613	0.998829	6070	1	-9.1622
CYB5D1	5	0.0074416	0.029815	0.622563	860	3	-9.1622	0.13521	0.21545	0.998829	3807	2	-9.1622
DENND1A	5	0.0074416	0.029815	0.622563	862	3	-8.1339	0.080121	0.14098	0.998829	2467	1	-8.1339
ETHE1	5	0.0075048	0.030036	0.622563	864	4	-8.7486	0.69549	0.69588	0.998829	12360	0	-8.7486
INPP5B	5	0.0075048	0.030036	0.622563	863	4	-8.733	0.43926	0.45495	0.998829	7987	1	-8.733
PPAPDC2	5	0.0075105	0.030055	0.622563	865	3	-8.6578	0.41555	0.43581	0.998829	7651	1	-8.6578
HMGB4	5	0.0075245	0.03011	0.622563	871	5	-8.1705	0.99248	0.99257	0.999996	17709	0	-8.1705
TRAK1	5	0.0075245	0.03011	0.622563	867	5	-8.1154	0.99248	0.99257	0.999996	17711	0	-8.1154
CHGB	5	0.0075245	0.03011	0.622563	869	5	-8.5341	0.99248	0.99257	0.999996	17710	0	-8.5341
CLEC17A	5	0.0075245	0.03011	0.622563	870	5	-8.2162	0.99248	0.99257	0.999996	17708	0	-8.2162
ZNF462	5	0.0075245	0.03011	0.622563	866	5	-8.9602	0.99248	0.99257	0.999996	17713	0	-8.9602
CRTAC1	5	0.0075245	0.03011	0.622563	868	5	-8.0788	0.99248	0.99257	0.999996	17712	0	-8.0788
SIM2	5	0.0075333	0.030145	0.622576	872	3	-8.8654	0.69853	0.69894	0.998829	12409	0	-8.8654
SNAI1	5	0.0075505	0.030211	0.622715	873	4	-8.4852	0.60756	0.60899	0.998829	10821	0	-8.4852
PWWP2B	5	0.0075531	0.030221	0.622715	874	4	-9.015	0.34095	0.37892	0.998829	6649	1	-9.015
TREX1	5	0.0075711	0.030283	0.623281	875	3	-9.1583	0.11585	0.18945	0.998829	3307	1	-9.1583
TGIF2	5	0.0075915	0.030354	0.624028	876	5	-8.8316	0.99007	0.99017	0.999996	17657	0	-8.8316
GGCT	11	0.0076176	0.030448	0.624613	877	8	-8.0829	0.68217	0.6827	0.998829	12136	1	-8.0829
AOX1	5	0.0076276	0.030487	0.624613	878	5	-8.3789	0.99237	0.99246	0.999996	17707	0	-8.3789
RNF220	5	0.0076276	0.030487	0.624613	879	5	-8.3822	0.99237	0.99246	0.999996	17706	0	-8.3822
SHISA6	5	0.0076782	0.030668	0.626627	880	4	-8.759	0.28766	0.341	0.998829	5994	1	-8.759
CBLN4	5	0.0076883	0.030708	0.626627	881	3	-8.0285	0.70179	0.70218	0.998829	12500	0	-8.0285
MCF2L	5	0.0076932	0.030724	0.626627	883	4	-8.6243	0.74182	0.7421	0.998829	13168	0	-8.6243
SMAGP	5	0.0076932	0.030724	0.626627	882	1	-5.8415	0.36607	0.3975	0.998829	6984	1	-5.8415
ATP6V0A4	5	0.0077217	0.030845	0.626953	886	5	-8.9845	0.99228	0.99235	0.999996	17703	0	-8.9845
HOXA3	5	0.0077217	0.030845	0.626953	884	5	-8.5461	0.99228	0.99235	0.999996	17704	0	-8.5461
FAM195A	5	0.0077217	0.030845	0.626953	885	5	-8.1113	0.99228	0.99235	0.999996	17701	0	-8.1113
CLDN5	5	0.0077754	0.031038	0.629559	887	4	-8.9889	0.45507	0.46798	0.998829	8246	1	-8.9889
TRIP11	5	0.0077867	0.031078	0.629559	888	2	-6.8865	0.87418	0.87419	0.999996	15409	0	-6.8865
LDHD	5	0.0077867	0.031078	0.629559	889	3	-7.8898	0.75593	0.75609	0.998829	13379	0	-7.8898
DGKQ	5	0.0078095	0.031163	0.63005	890	4	-8.9557	0.61788	0.61903	0.998829	11002	0	-8.9557
F13A1	5	0.007815	0.031185	0.63005	891	5	-8.6743	0.99218	0.99226	0.999996	17700	0	-8.6743
C9orf47	5	0.0078215	0.031207	0.63005	892	4	-9.0657	0.67218	0.67272	0.998829	11975	0	-9.0657
KLHL32	5	0.007852	0.031318	0.631596	893	4	-8.6878	0.96689	0.96692	0.999996	17122	0	-8.6878
GPX1	8	0.0078685	0.031376	0.631936	894	7	-8.5061	0.96398	0.96396	0.999996	17061	0	-8.5061
OTOF	5	0.0078849	0.031437	0.631936	895	3	-7.8898	0.60653	0.60798	0.998829	10803	0	-7.8898
ZNF831	5	0.0078954	0.031472	0.631936	896	3	-9.1485	0.23106	0.30287	0.998829	5333	1	-9.1485
WNT9A	5	0.0078963	0.031476	0.631936	897	4	-8.6102	0.17735	0.26772	0.998829	4740	1	-8.6102
CATSPERG	5	0.0079156	0.031543	0.632588	898	5	-8.6467	0.99208	0.99216	0.999996	17699	0	-8.6467
HOXA4	5	0.0079397	0.031635	0.633042	899	2	-0.25091	0.18735	0.27418	0.998829	4854	1	-0.25091
C9orf173	5	0.00794	0.031636	0.633042	900	5	-8.6243	0.98822	0.98833	0.999996	17611	0	-8.6243
MSX2	5	0.0079605	0.031714	0.633889	901	3	-9.1466	0.035721	0.079226	0.998829	1395	1	-9.1466
RXRA	5	0.0080118	0.031894	0.634509	902	4	-8.6578	0.4095	0.4309	0.998829	7574	1	-8.6578
RNF5	5	0.0080264	0.03195	0.634509	903	5	-8.5371	0.99197	0.99204	0.999996	17698	0	-8.5371
MBD1	5	0.0080264	0.03195	0.634509	904	5	-7.7468	0.99197	0.99204	0.999996	17696	0	-7.7468
SLC25A17	5	0.0080264	0.03195	0.634509	906	5	-8.2495	0.99197	0.99204	0.999996	17697	0	-8.2495
MYL5	5	0.0080264	0.03195	0.634509	905	5	-8.6328	0.99197	0.99204	0.999996	17695	0	-8.6328
WHAMM	5	0.0080293	0.031956	0.634509	907	4	-8.2963	0.50897	0.51438	0.998829	9108	1	-8.2963
IFITM2	4	0.0080395	0.031998	0.634639	908	4	-9.1247	0.98605	0.98608	0.999996	17550	0	-9.1247
DOPEY2	5	0.0080617	0.032077	0.634862	909	3	-8.3382	0.62646	0.62747	0.998829	11157	0	-8.3382
HOXB13	5	0.0080849	0.032164	0.634862	912	4	-8.7819	0.84245	0.84244	0.999996	14905	0	-8.7819
LLGL1	5	0.0080849	0.032164	0.634862	911	4	-8.9193	0.75577	0.75593	0.998829	13375	0	-8.9193
KIAA1984	5	0.0080849	0.032164	0.634862	910	4	-8.5461	0.37656	0.40534	0.998829	7132	1	-8.5461
ITGA3	5	0.008104	0.032236	0.634862	913	3	-7.7375	0.59996	0.60157	0.998829	10693	0	-7.7375
THBS2	5	0.0081305	0.032324	0.634862	914	3	-9.1426	0.51354	0.51854	0.998829	9178	1	-9.1426
DLK2	5	0.0081305	0.032324	0.634862	916	5	-9.1426	0.99117	0.99124	0.999996	17681	0	-9.1426
SPIRE2	5	0.0081305	0.032324	0.634862	915	3	-9.1426	0.44925	0.46314	0.998829	8138	1	-9.1426
EFS	5	0.0081409	0.032361	0.634862	917	5	-8.4411	0.99186	0.99193	0.999996	17693	0	-8.4411
GPR26	5	0.0081588	0.032431	0.634862	918	1	-2.1982	0.79594	0.79593	0.999996	14126	0	-2.1982
HTR2B	5	0.0081593	0.032432	0.634862	919	2	-6.9509	0.84515	0.84516	0.999996	14956	0	-6.9509
KIAA1462	5	0.0081683	0.032468	0.634862	920	4	-8.613	0.66024	0.66096	0.998829	11768	0	-8.613
ARMS2	5	0.0081683	0.032468	0.634862	921	4	-8.8915	0.60816	0.60959	0.998829	10834	0	-8.8915
APOE	5	0.0082127	0.032627	0.635973	922	3	-8.9779	0.40033	0.42365	0.998829	7444	1	-8.9779
TINAGL1	5	0.0082135	0.03263	0.635973	923	3	-7.2135	0.016944	0.04301	0.971219	793	1	-7.2135
TUBB3	8	0.0082137	0.03263	0.635973	924	5	-8.6536	0.18682	0.27385	0.998829	4844	2	-8.6536
ST3GAL4	5	0.008246	0.032758	0.63709	926	5	-7.7776	0.99175	0.99182	0.999996	17691	0	-7.7776
SPINT1	5	0.008246	0.032758	0.63709	925	5	-9.1347	0.99175	0.99182	0.999996	17692	0	-9.1347
RASA3	5	0.0082555	0.032795	0.637108	927	5	-8.5401	0.98378	0.98384	0.999996	17489	0	-8.5401
DGKI	5	0.0082992	0.032954	0.639515	928	5	-9.0321	0.97496	0.97495	0.999996	17296	0	-9.0321
TMX4	5	0.008323	0.033045	0.640252	929	3	-6.0742	0.87418	0.87419	0.999996	15407	0	-6.0742
C20orf141	5	0.0083397	0.033109	0.640252	930	5	-9.1367	0.98854	0.98866	0.999996	17617	0	-9.1367
CORO7	5	0.0083617	0.0332	0.640252	931	5	-8.8341	0.99164	0.9917	0.999996	17690	0	-8.8341
GPR137B	5	0.0083617	0.0332	0.640252	932	5	-8.4914	0.99164	0.9917	0.999996	17689	0	-8.4914
CD109	5	0.0083641	0.033205	0.640252	933	4	-8.5901	0.94625	0.94612	0.999996	16684	0	-8.5901
CDH4	5	0.0083641	0.033205	0.640252	934	4	-8.5371	0.74529	0.74558	0.998829	13217	0	-8.5371
ZFHX3	5	0.0083778	0.033252	0.640456	935	4	-8.522	0.71742	0.71763	0.998829	12753	0	-8.522
NEDD9	5	0.0084084	0.033354	0.641065	937	3	-9.1347	0.7127	0.71289	0.998829	12685	0	-9.1347
BCAR1	5	0.0084084	0.033354	0.641065	936	4	-9.1347	0.92377	0.92364	0.999996	16264	0	-9.1347
MOV10L1	10	0.0084204	0.03341	0.641254	938	7	-8.5461	0.36458	0.39636	0.998829	6957	1	-8.5461
KLK7	5	0.0084325	0.033454	0.641254	939	4	-0.54652	0.54739	0.54982	0.998829	9744	1	-0.54652
ATAD3C	5	0.0084644	0.033573	0.641254	940	4	-9.002	0.069763	0.12677	0.998829	2198	1	-9.002
LIF	7	0.0084678	0.033587	0.641254	941	5	-8.5579	0.33793	0.37672	0.998829	6612	1	-8.5579
RBM4	8	0.0084718	0.033602	0.641254	942	7	-8.2143	0.33523	0.37477	0.998829	6579	1	-8.2143
COL27A1	5	0.0084769	0.03362	0.641254	944	5	-8.4054	0.99152	0.99159	0.999996	17687	0	-8.4054
BCAM	5	0.0084769	0.03362	0.641254	943	5	-8.4119	0.99152	0.99159	0.999996	17688	0	-8.4119
AQP8	5	0.0084841	0.033649	0.641254	945	5	-7.6448	0.9898	0.98991	0.999996	17650	0	-7.6448
FAM180A	5	0.008542	0.033861	0.644616	946	3	-7.7101	0.70649	0.70673	0.998829	12585	0	-7.7101
BAHD1	5	0.0085536	0.033898	0.644626	947	3	-9.1307	0.464	0.47544	0.998829	8392	1	-9.1307
ANKRD34A	5	0.0085968	0.034036	0.645697	948	3	-7.2432	0.66555	0.66616	0.998829	11866	0	-7.2432
BCL6	5	0.0086207	0.034119	0.645697	949	3	-9.1288	0.11872	0.19334	0.998829	3385	2	-9.1288
NLGN4Y	12	0.0086282	0.034152	0.645697	950	8	-7.8908	0.3532	0.38797	0.998829	6812	2	-7.8908
DMRTA1	5	0.0086424	0.034205	0.645697	953	4	-2.5192	0.061986	0.11609	0.998829	2017	1	-2.5192
GSTT1	5	0.0086424	0.034205	0.645697	951	4	-8.6412	0.67245	0.67298	0.998829	11981	0	-8.6412
MYOZ3	5	0.0086424	0.034205	0.645697	954	5	-8.9376	0.97702	0.97705	0.999996	17343	0	-8.9376
KRT85	5	0.0086424	0.034205	0.645697	952	4	-8.6824	0.18916	0.27534	0.998829	4871	1	-8.6824
SFT2D3	5	0.0086584	0.034261	0.646089	955	4	-7.1821	0.040476	0.085925	0.998829	1516	1	-7.1821
HDAC10	5	0.0086989	0.034402	0.647249	956	3	-9.1268	0.35271	0.38761	0.998829	6807	1	-9.1268
SFI1	5	0.0086994	0.034405	0.647249	957	5	-8.5959	0.9913	0.99136	0.999996	17685	0	-8.5959
PRSS53	5	0.0087063	0.034431	0.647249	958	4	-8.6743	0.49738	0.50428	0.998829	8921	1	-8.6743
SREBF1	5	0.0087281	0.034509	0.647922	959	5	-8.5251	0.97144	0.97139	0.999996	17226	0	-8.5251
KIAA1755	5	0.0087349	0.034539	0.647922	960	3	-8.8486	0.35562	0.38975	0.998829	6837	1	-8.8486
P2RY6	5	0.0087603	0.034636	0.648345	961	5	-8.3313	0.99124	0.99131	0.999996	17684	0	-8.3313
NT5C	5	0.0087722	0.03468	0.648345	963	4	-9.1248	0.41855	0.43821	0.998829	7698	1	-9.1248
N4BP3	5	0.0087722	0.03468	0.648345	962	4	-7.3219	0.72006	0.72026	0.998829	12801	0	-7.3219
LRP3	5	0.0087778	0.034705	0.648345	964	5	-8.7743	0.98284	0.9829	0.999996	17467	0	-8.7743
PKDCC	5	0.0088157	0.034843	0.649296	965	3	-8.5491	0.32553	0.36769	0.998829	6442	1	-8.5491
STRC	5	0.0088205	0.034857	0.649296	966	4	-8.555	0.60714	0.60858	0.998829	10813	0	-8.555
BROX	5	0.0088417	0.034948	0.649296	967	4	-9.1228	0.86984	0.8698	0.999996	15340	0	-9.1228
MAP7D1	5	0.0088417	0.034948	0.649296	968	4	-9.1228	0.88437	0.88446	0.999996	15589	0	-9.1228
DBX2	5	0.0088485	0.034972	0.649296	970	3	-8.6523	0.43172	0.44878	0.998829	7875	1	-8.6523
MRPS9	5	0.0088485	0.034972	0.649296	969	2	-4.1683	0.82048	0.8204	0.999996	14563	0	-4.1683
KCNC2	5	0.0088705	0.035059	0.649474	971	4	-8.4728	0.85459	0.85457	0.999996	15099	0	-8.4728
KRTAP4-6	3	0.0088942	0.035144	0.649474	972	2	-9.4676	0.73062	0.73093	0.998829	12977	0	-9.4676
MMP2	5	0.0089252	0.035247	0.649474	973	2	0.76486	0.070742	0.12814	0.998829	2223	2	0.76486
CTRB2	5	0.0089412	0.035309	0.649474	974	4	-1.567	0.33624	0.37548	0.998829	6595	1	-1.567
OVOL2	5	0.0089419	0.035312	0.649474	975	3	-6.7063	0.54789	0.5503	0.998829	9755	1	-6.7063
ZNF74	5	0.0089544	0.035361	0.649474	976	5	-7.9315	0.99105	0.99112	0.999996	17678	0	-7.9315
KRTAP5-5	4	0.0089655	0.035406	0.649474	977	1	0.13464	0.10794	0.17883	0.998829	3110	1	0.13464
FAM84B	5	0.008966	0.035408	0.649474	978	3	-8.733	0.3943	0.41903	0.998829	7365	1	-8.733
PLEKHH1	5	0.0089667	0.035409	0.649474	980	4	-9.1188	0.33461	0.37433	0.998829	6570	1	-9.1188
MSANTD1	5	0.0089667	0.035409	0.649474	979	4	-9.1188	0.56262	0.56464	0.998829	10026	1	-9.1188
ZNF417	4	0.0089821	0.035466	0.649474	981	3	-9.1652	0.67364	0.67419	0.998829	11998	0	-9.1652
TMEM101	5	0.0089994	0.035528	0.649474	983	4	-8.5281	0.94448	0.94438	0.999996	16656	0	-8.5281
ADM5	5	0.0089994	0.035528	0.649474	982	5	-8.516	0.98402	0.98406	0.999996	17496	0	-8.516
C1orf68	5	0.0090288	0.03564	0.649474	984	3	-8.7718	0.11311	0.1858	0.998829	3244	2	-8.7718
SLC9B2	5	0.0090288	0.03564	0.649474	985	4	-9.1168	0.17631	0.26705	0.998829	4722	1	-9.1168
HTT	5	0.0090742	0.035806	0.649474	987	5	-7.8027	0.99093	0.99098	0.999996	17676	0	-7.8027
SLC6A2	5	0.0090742	0.035806	0.649474	986	5	-7.9038	0.99093	0.99098	0.999996	17677	0	-7.9038
TMUB1	5	0.0090894	0.035854	0.649474	989	3	-7.8421	0.69707	0.69744	0.998829	12387	0	-7.8421
DEFA4	5	0.0090894	0.035854	0.649474	988	3	-7.1045	0.29247	0.34442	0.998829	6039	1	-7.1045
TMEM200C	5	0.0090997	0.035891	0.649474	991	2	0.50192	0.030543	0.071791	0.998829	1263	2	0.50192
GABRR2	5	0.0090997	0.035891	0.649474	990	3	-7.6723	0.74759	0.74787	0.998829	13257	0	-7.6723
GAST	5	0.0091009	0.035894	0.649474	992	4	-9.0085	0.40087	0.4241	0.998829	7452	1	-9.0085
FOXG1	5	0.0091009	0.035894	0.649474	994	4	-8.6045	0.90458	0.90453	0.999996	15937	0	-8.6045
ATP6V1E2	5	0.0091009	0.035894	0.649474	993	4	-8.8985	0.49438	0.5016	0.998829	8867	1	-8.8985
TMEM132E	5	0.009108	0.03592	0.649474	995	4	-9.1148	0.51681	0.52152	0.998829	9239	1	-9.1148
SDPR	5	0.009108	0.03592	0.649474	996	3	-9.1148	0.16711	0.25763	0.998829	4560	2	-9.1148
PTGER2	5	0.0091823	0.036193	0.652203	997	5	-7.7487	0.99082	0.99088	0.999996	17675	0	-7.7487
S1PR2	5	0.0091863	0.036215	0.652203	1000	4	-8.644	0.35849	0.39186	0.998829	6869	1	-8.644
LRRC55	5	0.0091863	0.036215	0.652203	999	4	-8.6159	0.49645	0.50344	0.998829	8904	1	-8.6159
STX11	5	0.0091863	0.036215	0.652203	998	4	-8.6215	0.9388	0.9387	0.999996	16540	0	-8.6215
MOB3A	5	0.0091988	0.036263	0.652412	1001	4	-9.1067	0.58657	0.58838	0.998829	10442	0	-9.1067
LRRC25	5	0.0092423	0.036422	0.653756	1002	3	-9.1107	0.79539	0.79538	0.999996	14116	0	-9.1107
ASPDH	5	0.0092535	0.036469	0.653756	1003	4	-8.5401	0.94193	0.94182	0.999996	16609	0	-8.5401
CUX2	5	0.009267	0.036519	0.653756	1004	4	-8.6661	0.238	0.30749	0.998829	5410	1	-8.6661
FUS	5	0.009267	0.036519	0.653756	1006	5	-8.6633	0.98481	0.98485	0.999996	17516	0	-8.6633
SDHAF1	5	0.009267	0.036519	0.653756	1005	4	-8.5959	0.46907	0.47973	0.998829	8467	1	-8.5959
MAP3K1	5	0.0092843	0.036589	0.654355	1007	5	-8.8316	0.99072	0.99078	0.999996	17674	0	-8.8316
FAM155A	5	0.0093082	0.036677	0.655278	1008	5	-8.0285	0.97197	0.97191	0.999996	17233	0	-8.0285
MAGED4	3	0.0093469	0.036827	0.655885	1009	1	0.11309	0.40227	0.42517	0.998829	7472	0	0.11309
GPRC5A	5	0.0093687	0.03691	0.655885	1010	4	-8.746	0.91976	0.91967	0.999996	16204	0	-8.746
SLC25A2	5	0.0093687	0.03691	0.655885	1011	4	-8.6851	0.34799	0.3841	0.998829	6740	1	-8.6851
KRTAP3-3	2	0.0093967	0.037004	0.655885	1012	2	-9.7808	0.9906	0.99069	0.999996	17672	0	-9.7808
APOBR	5	0.0094062	0.037036	0.655885	1014	5	-7.9238	0.99059	0.99068	0.999996	17671	0	-7.9238
FLYWCH1	5	0.0094062	0.037036	0.655885	1013	3	-9.1067	0.47725	0.4867	0.998829	8593	1	-9.1067
TPRA1	5	0.0094062	0.037036	0.655885	1015	5	-7.8176	0.99059	0.99068	0.999996	17670	0	-7.8176
SFTPA2	4	0.0094148	0.037065	0.655885	1016	3	-8.9826	0.64765	0.64853	0.998829	11538	0	-8.9826
SPAG16	5	0.0094176	0.037071	0.655885	1017	3	-7.5588	0.65481	0.65569	0.998829	11656	0	-7.5588
ATP8B3	5	0.0094717	0.037277	0.655885	1019	4	-9.1047	0.76023	0.76035	0.998829	13458	0	-9.1047
TERF2IP	5	0.0094717	0.037277	0.655885	1018	3	-9.1047	0.25814	0.32084	0.998829	5634	1	-9.1047
CTC1	5	0.0094723	0.03728	0.655885	1020	4	-8.2311	0.37833	0.40671	0.998829	7159	1	-8.2311
TMEM222	5	0.009481	0.037311	0.655885	1021	3	-8.4473	0.20153	0.28339	0.998829	5012	1	-8.4473
DOK4	5	0.0094831	0.037315	0.655885	1023	4	-8.8844	0.20663	0.28673	0.998829	5066	1	-8.8844
RASGRP3	5	0.0094831	0.037315	0.655885	1024	5	-8.8119	0.98715	0.98721	0.999996	17579	0	-8.8119
SPACA4	5	0.0094831	0.037315	0.655885	1022	4	-8.5007	0.95826	0.95821	0.999996	16924	0	-8.5007
ZNF787	5	0.0095017	0.037374	0.655885	1025	3	-7.8359	0.082533	0.14428	0.998829	2514	2	-7.8359
DOCK9	5	0.0095268	0.037469	0.655885	1026	5	-8.2384	0.99047	0.99056	0.999996	17667	0	-8.2384
DGKG	5	0.0095268	0.037469	0.655885	1027	5	-7.9406	0.99047	0.99056	0.999996	17666	0	-7.9406
FAM71F1	5	0.0095288	0.037476	0.655885	1029	5	-7.3426	0.97035	0.97031	0.999996	17197	0	-7.3426
INSL3	5	0.0095288	0.037476	0.655885	1028	3	-8.0992	0.72457	0.7248	0.998829	12880	0	-8.0992
CNR2	5	0.0095475	0.037533	0.656248	1030	3	-9.1027	0.033034	0.07532	0.998829	1329	2	-9.1027
KDM6A	5	0.0095802	0.037644	0.656914	1031	4	-8.6215	0.9481	0.94798	0.999996	16721	0	-8.6215
THOP1	5	0.0095802	0.037644	0.656914	1032	5	-7.6422	0.98538	0.9854	0.999996	17535	0	-7.6422
GPR35	5	0.0095958	0.037712	0.657457	1033	2	-0.29108	0.69312	0.69355	0.998829	12313	0	-0.29108
IGHMBP2	5	0.0096237	0.037822	0.65811	1034	4	-9.1006	0.76268	0.76284	0.998829	13499	0	-9.1006
TNRC6B	5	0.0096237	0.037822	0.65811	1035	3	-9.1006	0.2148	0.29211	0.998829	5158	1	-9.1006
NR2E1	5	0.009648	0.037913	0.658416	1036	5	-8.5697	0.99035	0.99044	0.999996	17663	0	-8.5697
MAP7	5	0.009648	0.037913	0.658416	1037	5	-8.3822	0.99035	0.99044	0.999996	17664	0	-8.3822
C17orf50	5	0.0096881	0.038057	0.658928	1038	4	-8.6384	0.57316	0.57496	0.998829	10212	0	-8.6384
GNAS	15	0.0097101	0.038135	0.658928	1039	10	-8.2124	0.9499	0.94984	0.999996	16759	0	-8.2124
MIDN	5	0.0097119	0.03814	0.658928	1040	4	-9.0986	0.68204	0.68257	0.998829	12134	0	-9.0986
KCNQ1	5	0.0097119	0.03814	0.658928	1041	3	-9.0986	0.46827	0.47905	0.998829	8458	1	-9.0986
DNAH2	5	0.0097178	0.038162	0.658928	1042	4	-8.4379	0.7534	0.7536	0.998829	13346	0	-8.4379
C2orf72	5	0.0097178	0.038162	0.658928	1043	4	-8.8938	0.52698	0.53078	0.998829	9402	1	-8.8938
TMEM121	5	0.0097458	0.038253	0.659373	1044	4	-8.7013	0.10858	0.1797	0.998829	3123	1	-8.7013
TLN1	5	0.0097479	0.038261	0.659373	1045	4	-8.5371	0.18646	0.27362	0.998829	4841	1	-8.5371
HERC1	5	0.0097908	0.038425	0.660616	1046	5	-8.1194	0.99021	0.99031	0.999996	17660	0	-8.1194
KHDC1	5	0.0097908	0.038425	0.660616	1047	5	-9.0107	0.99021	0.99031	0.999996	17662	0	-9.0107
MYRIP	5	0.0098079	0.038494	0.660616	1048	5	-8.797	0.98402	0.98406	0.999996	17498	0	-8.797
RYR3	5	0.0098178	0.038523	0.660616	1049	5	-8.9353	0.98354	0.98362	0.999996	17483	0	-8.9353
PAIP2B	5	0.0098279	0.038556	0.660616	1051	3	-8.1859	0.90782	0.90785	0.999996	15999	0	-8.1859
C3	5	0.0098279	0.038556	0.660616	1050	3	-8.3519	0.79827	0.79827	0.999996	14169	0	-8.3519
OBP2B	4	0.0099032	0.038814	0.660616	1052	4	-8.3924	0.9901	0.99019	0.999996	17659	0	-8.3924
P2RX6	5	0.0099099	0.038831	0.660616	1053	2	-0.82523	0.56503	0.56698	0.998829	10066	1	-0.82523
GAB3	5	0.0099214	0.038868	0.660616	1054	4	-8.6215	0.39115	0.4166	0.998829	7330	1	-8.6215
VWA5B2	5	0.0099214	0.038868	0.660616	1055	4	-8.7512	0.1765	0.26717	0.998829	4723	1	-8.7512
CPXM1	5	0.0099263	0.038883	0.660616	1058	5	-7.8566	0.99007	0.99017	0.999996	17653	0	-7.8566
GPR68	5	0.0099263	0.038883	0.660616	1059	5	-8.5987	0.99007	0.99017	0.999996	17655	0	-8.5987
PIR	5	0.0099263	0.038883	0.660616	1057	5	-8.6338	0.99007	0.99017	0.999996	17656	0	-8.6338
C9orf16	5	0.0099263	0.038883	0.660616	1060	5	-8.4314	0.99007	0.99017	0.999996	17652	0	-8.4314
NPR2	5	0.0099263	0.038883	0.660616	1056	5	-8.0829	0.99007	0.99017	0.999996	17654	0	-8.0829
HCAR3	4	0.0099472	0.038959	0.661281	1061	3	-9.2069	0.89083	0.89092	0.999996	15706	0	-9.2069
ZNF425	5	0.0099646	0.039019	0.661665	1062	3	-8.264	0.17267	0.26474	0.998829	4680	1	-8.264
NFIB	10	0.0099819	0.039074	0.661983	1063	7	-7.9521	0.45465	0.46765	0.998829	8241	1	-7.9521
TMEM164	7	0.0099999	0.039139	0.662133	1064	6	-8.593	0.74132	0.7416	0.998829	13156	0	-8.593
TNFRSF19	5	0.010019	0.039207	0.662133	1065	4	-8.7666	0.7282	0.72847	0.998829	12939	0	-8.7666
BCAS4	5	0.010039	0.039267	0.662133	1066	4	-8.7093	0.55797	0.56008	0.998829	9929	1	-8.7093
TNFAIP8L1	5	0.010039	0.039267	0.662133	1068	4	-8.5371	0.93188	0.93173	0.999996	16402	0	-8.5371
P4HB	5	0.010039	0.039267	0.662133	1067	5	-8.4852	0.97434	0.9743	0.999996	17279	0	-8.4852
SPP2	5	0.010103	0.039497	0.663109	1069	4	-8.5872	0.91713	0.91702	0.999996	16154	0	-8.5872
IGDCC4	5	0.010148	0.039672	0.663109	1071	4	-8.519	0.24621	0.31284	0.998829	5506	1	-8.519
MAN2A2	5	0.010148	0.039672	0.663109	1070	4	-8.4821	0.73578	0.73601	0.998829	13057	0	-8.4821
ARTN	5	0.01015	0.039677	0.663109	1075	3	-9.0884	0.21334	0.29117	0.998829	5143	1	-9.0884
BRICD5	5	0.01015	0.039677	0.663109	1072	4	-9.0884	0.51143	0.51663	0.998829	9149	1	-9.0884
BATF2	5	0.01015	0.039677	0.663109	1074	3	-9.0884	0.68298	0.68351	0.998829	12149	0	-9.0884
RYR1	5	0.01015	0.039677	0.663109	1073	4	-9.0884	0.57126	0.57312	0.998829	10171	0	-9.0884
C1QTNF1	6	0.010191	0.039822	0.663109	1076	5	-8.5116	0.72094	0.72114	0.998829	12824	0	-8.5116
MBNL3	5	0.010194	0.039836	0.663109	1077	4	-8.5431	0.96062	0.9606	0.999996	16980	0	-8.5431
SLC23A2	5	0.010195	0.039842	0.663109	1078	5	-8.8144	0.9898	0.98991	0.999996	17651	0	-8.8144
BEND3	5	0.010195	0.039842	0.663109	1079	5	-8.4185	0.9898	0.98991	0.999996	17648	0	-8.4185
TBC1D24	5	0.010229	0.039958	0.663109	1080	4	-7.9896	0.6016	0.60311	0.998829	10724	0	-7.9896
FGD5	5	0.010238	0.039988	0.663109	1081	4	-7.394	0.96014	0.96013	0.999996	16971	0	-7.394
CRYGN	5	0.010244	0.040011	0.663109	1082	3	-9.0864	0.084444	0.1469	0.998829	2551	2	-9.0864
SLC2A10	5	0.010255	0.040048	0.663109	1083	5	-8.479	0.98715	0.98721	0.999996	17580	0	-8.479
NOS1AP	10	0.01026	0.040067	0.663109	1084	7	-7.7817	0.76736	0.76753	0.998829	13514	1	-7.7817
ISOC1	5	0.010292	0.040181	0.663109	1085	2	-6.8676	0.1119	0.18417	0.998829	3211	1	-6.8676
SNN	5	0.010308	0.040247	0.663109	1086	2	0.12939	0.32725	0.36897	0.998829	6465	1	0.12939
ATP1A3	5	0.010329	0.040324	0.663109	1090	5	-8.3654	0.98967	0.98978	0.999996	17642	0	-8.3654
RBBP9	5	0.010329	0.040324	0.663109	1089	5	-7.6392	0.98967	0.98978	0.999996	17643	0	-7.6392
PAOX	5	0.010329	0.040324	0.663109	1091	5	-8.5491	0.98967	0.98978	0.999996	17645	0	-8.5491
EPB41	5	0.010329	0.040324	0.663109	1088	5	-8.4217	0.98967	0.98978	0.999996	17647	0	-8.4217
CSTB	5	0.010329	0.040324	0.663109	1087	5	-8.6715	0.98967	0.98978	0.999996	17646	0	-8.6715
SPSB4	5	0.010341	0.040373	0.663109	1092	3	-8.4282	0.015802	0.040395	0.96261	755	1	-8.4282
COX6B2	5	0.010341	0.040373	0.663109	1094	4	-8.9376	0.73752	0.73775	0.998829	13083	0	-8.9376
KCNE1L	5	0.010341	0.040373	0.663109	1093	4	-8.6467	0.89319	0.89326	0.999996	15740	0	-8.6467
GRN	5	0.010344	0.040384	0.663109	1096	5	-8.6715	0.98079	0.98085	0.999996	17416	0	-8.6715
KIAA1024	5	0.010344	0.040384	0.663109	1095	4	-8.5099	0.81181	0.81174	0.999996	14407	0	-8.5099
HSPB8	5	0.010347	0.040393	0.663109	1097	3	-7.3898	0.74231	0.74259	0.998829	13178	0	-7.3898
CSRNP3	5	0.010402	0.040608	0.664696	1098	3	-8.155	0.15623	0.2432	0.998829	4333	2	-8.155
PIEZO1	5	0.010425	0.04069	0.664696	1099	3	-9.0823	0.52756	0.53131	0.998829	9413	1	-9.0823
ARHGAP18	5	0.010448	0.040778	0.664696	1100	5	-8.9557	0.98556	0.98556	0.999996	17538	0	-8.9557
HSD17B14	5	0.010457	0.040816	0.664696	1101	4	-8.7356	0.96062	0.9606	0.999996	16981	0	-8.7356
CAMK1	5	0.010465	0.040851	0.664696	1104	5	-7.8225	0.98953	0.98965	0.999996	17640	0	-7.8225
TRPC3	5	0.010465	0.040851	0.664696	1102	5	-8.5251	0.98953	0.98965	0.999996	17639	0	-8.5251
FGL2	5	0.010465	0.040851	0.664696	1105	5	-8.058	0.98953	0.98965	0.999996	17638	0	-8.058
LINGO2	5	0.010465	0.040851	0.664696	1103	5	-7.7977	0.98953	0.98965	0.999996	17641	0	-7.7977
NTNG2	5	0.010478	0.040898	0.664696	1106	2	0.17899	0.1354	0.21569	0.998829	3809	2	0.17899
AFAP1L2	5	0.010506	0.040998	0.664696	1107	4	-7.897	0.94508	0.945	0.999996	16670	0	-7.897
CENPB	5	0.010508	0.041007	0.664696	1108	3	-9.0802	0.14132	0.22361	0.998829	3961	2	-9.0802
KLK1	5	0.010511	0.041015	0.664696	1109	2	-6.607	0.042703	0.089139	0.998829	1572	2	-6.607
XPNPEP1	5	0.01053	0.041081	0.664696	1110	5	-7.8518	0.98947	0.98959	0.999996	17637	0	-7.8518
TSPY1	1	0.010545	0.04114	0.664696	1111	1	-8.8977	0.98946	0.98958	0.999996	17636	0	-8.8977
SLC12A8	5	0.010558	0.041191	0.664696	1112	3	-8.425	0.77777	0.77787	0.998829	13675	0	-8.425
ECEL1	5	0.010558	0.041191	0.664696	1113	4	-9.0385	0.96731	0.96735	0.999996	17129	0	-9.0385
MAP6	5	0.010566	0.041223	0.664696	1114	2	-0.24543	0.031269	0.072821	0.998829	1276	1	-0.24543
PCDH11Y	2	0.010566	0.041223	0.664696	1115	1	-5.2885	0.50751	0.5131	0.998829	9081	0	-5.2885
GJD4	5	0.010576	0.041263	0.664696	1116	4	-8.4696	0.77777	0.77787	0.998829	14015	0	-8.4696
C10orf90	5	0.010592	0.041326	0.664696	1117	4	-9.0782	0.67039	0.67097	0.998829	11946	0	-9.0782
CYB561D2	5	0.010605	0.041375	0.664696	1118	5	-8.2458	0.9894	0.98952	0.999996	17632	0	-8.2458
PPIL6	5	0.010605	0.041375	0.664696	1121	5	-8.6045	0.9894	0.98952	0.999996	17633	0	-8.6045
KCNT1	5	0.010605	0.041375	0.664696	1120	5	-8.0156	0.9894	0.98952	0.999996	17630	0	-8.0156
C1orf228	5	0.010605	0.041375	0.664696	1119	5	-7.936	0.9894	0.98952	0.999996	17634	0	-7.936
UNC5A	5	0.010621	0.041434	0.665047	1122	4	-8.9668	0.56097	0.56304	0.998829	9992	1	-8.9668
SOHLH1	5	0.010675	0.041627	0.667176	1123	3	-7.752	0.43197	0.44897	0.998829	7879	1	-7.752
CD320	5	0.010678	0.041641	0.667176	1124	4	-8.5491	0.62821	0.62923	0.998829	11190	0	-8.5491
DGKH	5	0.010725	0.041818	0.668405	1125	4	-8.9911	0.56924	0.5711	0.998829	10129	0	-8.9911
NCEH1	5	0.01073	0.04183	0.668405	1126	2	-6.6956	0.48705	0.4952	0.998829	8738	1	-6.6956
IGLL1	5	0.010743	0.041883	0.668405	1127	5	-8.9845	0.98926	0.98938	0.999996	17629	0	-8.9845
ACAA2	5	0.010743	0.041883	0.668405	1128	5	-7.7826	0.98926	0.98938	0.999996	17628	0	-7.7826
FAM3C	5	0.010749	0.041903	0.668405	1129	4	-7.8176	0.34142	0.37928	0.998829	6653	1	-7.8176
ABCF2	5	0.010802	0.042094	0.670269	1131	4	-9.074	0.20163	0.28346	0.998829	5014	1	-9.074
ETV6	5	0.010802	0.042094	0.670269	1130	3	-9.074	0.61532	0.6165	0.998829	10958	0	-9.074
CYP26C1	5	0.010817	0.042146	0.670508	1132	4	-7.6886	0.71369	0.71388	0.998829	12701	0	-7.6886
PRH2	5	0.010839	0.042229	0.671227	1133	3	-7.4424	0.29905	0.34899	0.998829	6118	1	-7.4424
KCNQ3	5	0.010872	0.042344	0.67246	1134	4	-8.5785	0.91713	0.91702	0.999996	16149	0	-8.5785
PDCD1LG2	5	0.010904	0.04245	0.673551	1135	3	-9.072	0.71424	0.71443	0.998829	12715	0	-9.072
HS3ST5	5	0.010939	0.042569	0.674752	1136	2	-6.9688	0.62382	0.62487	0.998829	11106	0	-6.9688
EAF1	5	0.010948	0.042601	0.674752	1137	4	-7.8804	0.15259	0.2384	0.998829	4255	1	-7.8804
OGFOD3	5	0.011003	0.042784	0.675727	1138	2	-6.3852	0.6458	0.6467	0.998829	11512	0	-6.3852
SHC4	5	0.01101	0.042812	0.675727	1140	4	-9.002	0.46507	0.47633	0.998829	8408	1	-9.002
MROH7	5	0.01101	0.042812	0.675727	1141	5	-8.4602	0.97786	0.97789	0.999996	17364	0	-8.4602
MPP1	5	0.01101	0.042812	0.675727	1139	4	-8.6578	0.87355	0.87355	0.999996	15401	0	-8.6578
CDIP1	5	0.011024	0.04287	0.67605	1142	5	-8.2856	0.98898	0.98913	0.999996	17627	0	-8.2856
PAK6	5	0.011058	0.042984	0.677248	1143	2	-0.29701	0.12888	0.20693	0.998829	3643	2	-0.29701
ARVCF	5	0.011071	0.043034	0.677406	1144	4	-8.5843	0.79851	0.79852	0.999996	14171	0	-8.5843
NPFFR1	5	0.0111	0.043147	0.677406	1145	3	-9.0678	0.94508	0.945	0.999996	16665	0	-9.0678
CYP1B1	5	0.011112	0.043195	0.677406	1146	4	-8.6243	0.11435	0.18747	0.998829	3276	1	-8.6243
HIP1R	5	0.011116	0.043206	0.677406	1147	4	-8.3174	0.27747	0.33394	0.998829	5869	1	-8.3174
SUMF2	11	0.011132	0.043263	0.677406	1148	8	-8.6016	0.4967	0.50365	0.998829	8908	1	-8.6016
CXCL3	5	0.011147	0.04331	0.677406	1149	4	-8.7615	0.6635	0.6641	0.998829	11824	0	-8.7615
ROPN1B	4	0.011176	0.043404	0.677406	1150	1	-0.051204	0.64616	0.64706	0.998829	11520	0	-0.051204
TAB1	5	0.011178	0.043415	0.677406	1152	5	-8.4152	0.98882	0.98896	0.999996	17624	0	-8.4152
SCNN1D	5	0.011178	0.043415	0.677406	1151	5	-8.802	0.98882	0.98896	0.999996	17623	0	-8.802
TM9SF1	5	0.011185	0.043437	0.677406	1153	5	-9.0657	0.97179	0.97173	0.999996	17230	0	-9.0657
SLC45A2	5	0.011185	0.043437	0.677406	1154	4	-9.0657	0.32629	0.36825	0.998829	6451	1	-9.0657
BARHL2	5	0.011212	0.043532	0.677406	1155	4	-8.4665	0.12327	0.19942	0.998829	3501	1	-8.4665
NOL3	5	0.011212	0.043532	0.677406	1156	3	-8.7844	0.098304	0.16566	0.998829	2893	2	-8.7844
ZNF195	9	0.011277	0.043745	0.677406	1157	7	-7.9939	0.33237	0.3727	0.998829	6537	2	-7.9939
SBNO2	5	0.011281	0.043762	0.677406	1158	2	0.32928	0.33365	0.37363	0.998829	6556	1	0.32928
TMEM132B	5	0.011284	0.043773	0.677406	1159	4	-8.4538	0.95113	0.95104	0.999996	16787	0	-8.4538
PDE6B	5	0.01129	0.043793	0.677406	1161	4	-8.4669	0.75512	0.75528	0.998829	13368	0	-8.4669
PDLIM3	5	0.01129	0.043793	0.677406	1163	4	-9.0637	0.70093	0.70132	0.998829	12486	0	-9.0637
TRADD	5	0.01129	0.043793	0.677406	1160	4	-8.9064	0.54675	0.54921	0.998829	9728	1	-8.9064
ARHGEF4	5	0.01129	0.043793	0.677406	1162	3	-5.3507	0.58006	0.5819	0.998829	10317	0	-5.3507
GPRC5B	5	0.011309	0.043852	0.677406	1164	5	-8.8462	0.98869	0.98882	0.999996	17621	0	-8.8462
SCLY	5	0.011309	0.043852	0.677406	1165	5	-8.2676	0.98869	0.98882	0.999996	17622	0	-8.2676
C2orf48	5	0.011331	0.043927	0.677406	1166	4	-8.3688	0.94865	0.94853	0.999996	16732	0	-8.3688
PIGH	5	0.011381	0.044089	0.677406	1168	3	-8.9025	0.89425	0.8943	0.999996	15766	0	-8.9025
B4GALNT4	5	0.011381	0.044089	0.677406	1171	3	-2.4031	0.39765	0.4216	0.998829	7410	1	-2.4031
TSPAN4	5	0.011381	0.044089	0.677406	1169	3	-8.8919	0.75024	0.75049	0.998829	13302	0	-8.8919
WT1	5	0.011381	0.044089	0.677406	1170	5	-9.0616	0.97671	0.97675	0.999996	17336	0	-9.0616
ARX	5	0.011381	0.044089	0.677406	1167	4	-9.0616	0.77777	0.77787	0.998829	13653	0	-9.0616
CCDC102A	5	0.011385	0.044104	0.677406	1172	3	-8.2273	0.34959	0.38529	0.998829	6765	1	-8.2273
KRTAP5-9	4	0.011414	0.044204	0.677406	1173	4	-9.0696	0.94071	0.94062	0.999996	16586	0	-9.0696
UNC5D	5	0.011417	0.044221	0.677406	1174	4	-8.9101	0.26927	0.32839	0.998829	5766	1	-8.9101
BTBD6	5	0.011426	0.044259	0.677406	1175	3	-8.4058	0.6354	0.63635	0.998829	11325	0	-8.4058
ONECUT1	5	0.01144	0.044305	0.677406	1176	4	-1.4854	0.86651	0.86647	0.999996	15290	0	-1.4854
GPR15	5	0.011457	0.044375	0.677406	1178	5	-8.2049	0.98854	0.98866	0.999996	17620	0	-8.2049
VWA7	5	0.011457	0.044375	0.677406	1179	5	-8.1859	0.98854	0.98866	0.999996	17618	0	-8.1859
SSH2	5	0.011457	0.044375	0.677406	1177	5	-8.1589	0.98854	0.98866	0.999996	17619	0	-8.1589
RAD9A	5	0.01149	0.04449	0.677406	1180	4	-9.0595	0.83259	0.83251	0.999996	14743	0	-9.0595
GPR148	5	0.011522	0.044599	0.677406	1181	2	-6.652	0.093325	0.1589	0.998829	2785	2	-6.652
NKX6-2	5	0.011522	0.044599	0.677406	1182	3	-0.51438	0.69406	0.69446	0.998829	12328	0	-0.51438
PARD6G	5	0.011531	0.044631	0.677406	1185	4	-8.7382	0.42926	0.44678	0.998829	7837	1	-8.7382
SLC23A1	5	0.011531	0.044631	0.677406	1184	4	-8.4883	0.56242	0.56443	0.998829	10022	1	-8.4883
C6orf195	5	0.011531	0.044631	0.677406	1183	4	-7.7101	0.57896	0.58078	0.998829	10299	0	-7.7101
WIPF2	5	0.011561	0.044728	0.677406	1186	5	-8.9713	0.96958	0.96956	0.999996	17175	0	-8.9713
GPR37	5	0.011561	0.044728	0.677406	1187	4	-8.4506	0.75655	0.75668	0.998829	13392	0	-8.4506
SOWAHD	5	0.011606	0.044883	0.677406	1188	4	-9.0574	0.66443	0.66503	0.998829	11839	0	-9.0574
RIMBP3B	5	0.011622	0.044934	0.677406	1189	4	-8.9262	0.21348	0.29126	0.998829	5145	1	-8.9262
TNRC6C	5	0.011622	0.044934	0.677406	1190	4	-8.1194	0.19622	0.27999	0.998829	4954	1	-8.1194
VGLL4	5	0.011622	0.044934	0.677406	1191	2	0.17876	0.11503	0.18838	0.998829	3287	2	0.17876
TFDP2	5	0.011627	0.04495	0.677406	1192	5	-7.6224	0.98837	0.9885	0.999996	17616	0	-7.6224
PPM1M	5	0.011627	0.04495	0.677406	1194	5	-8.4602	0.98837	0.9885	0.999996	17615	0	-8.4602
TOX3	5	0.011627	0.04495	0.677406	1195	5	-8.2749	0.98837	0.9885	0.999996	17614	0	-8.2749
ZNF783	5	0.011627	0.04495	0.677406	1193	5	-9.0171	0.98837	0.9885	0.999996	17613	0	-9.0171
POU2AF1	5	0.011659	0.045056	0.677922	1196	4	-8.5959	0.68786	0.68836	0.998829	12226	0	-8.5959
KLHL26	5	0.01166	0.045063	0.677922	1197	4	-8.0992	0.38542	0.41215	0.998829	7256	1	-8.0992
SLC6A5	5	0.011692	0.045194	0.677922	1198	5	-8.282	0.98422	0.98426	0.999996	17500	0	-8.282
NUP210	5	0.011697	0.04521	0.677922	1199	4	-8.9467	0.28669	0.34035	0.998829	5980	1	-8.9467
BHLHA15	5	0.011707	0.045252	0.677922	1200	5	-7.9852	0.98829	0.98841	0.999996	17612	0	-7.9852
DLC1	12	0.011709	0.045258	0.677922	1201	8	-8.4634	0.17908	0.26887	0.998829	4759	3	-8.4634
C1QTNF4	5	0.011713	0.045274	0.677922	1202	4	-8.6215	0.74702	0.7473	0.998829	13243	0	-8.6215
LRP11	5	0.011717	0.045285	0.677922	1203	3	-9.0553	0.13103	0.20989	0.998829	3706	2	-9.0553
FHIT	5	0.011776	0.045525	0.678802	1204	3	-7.4484	0.88545	0.88556	0.999996	15606	0	-7.4484
PLSCR2	5	0.011784	0.045556	0.678802	1205	5	-8.0156	0.98822	0.98833	0.999996	17609	0	-8.0156
KCNJ12	5	0.011784	0.045556	0.678802	1206	5	-8.3688	0.98822	0.98833	0.999996	17610	0	-8.3688
FAM153A	2	0.011786	0.045561	0.678802	1207	2	-9.1401	0.98821	0.98832	0.999996	17608	0	-9.1401
SNX8	5	0.011805	0.045628	0.678802	1208	3	-8.0645	0.0329	0.075136	0.998829	1324	2	-8.0645
NINJ1	5	0.011805	0.045628	0.678802	1210	3	-9.0532	0.23289	0.30408	0.998829	5349	1	-9.0532
APOA5	5	0.011805	0.045628	0.678802	1209	4	-9.0532	0.86379	0.86374	0.999996	15239	0	-9.0532
LYL1	5	0.011821	0.045683	0.678802	1211	4	-8.5785	0.64363	0.64455	0.998829	11469	0	-8.5785
PRDM6	5	0.011821	0.045683	0.678802	1212	4	-8.4411	0.74435	0.74461	0.998829	13205	0	-8.4411
MAN1B1	5	0.01185	0.04578	0.679213	1213	4	-8.3755	0.66182	0.6625	0.998829	11793	0	-8.3755
KRT84	5	0.011861	0.045816	0.679213	1214	5	-7.9939	0.98814	0.98824	0.999996	17607	0	-7.9939
LGALS7B	2	0.011865	0.04583	0.679213	1215	2	-8.993	0.98814	0.98823	0.999996	17606	0	-8.993
CCDC85A	5	0.011889	0.045906	0.679213	1216	2	1.7155	0.0038893	0.012194	0.772363	283	3	1.7155
KMO	5	0.011929	0.046076	0.679213	1219	5	-7.9983	0.98807	0.98818	0.999996	17605	0	-7.9983
C3orf67	5	0.011929	0.046076	0.679213	1217	5	-8.7278	0.98807	0.98818	0.999996	17603	0	-8.7278
ETFDH	5	0.011929	0.046076	0.679213	1218	5	-7.8095	0.98807	0.98818	0.999996	17604	0	-7.8095
HSFY2	3	0.011943	0.046137	0.679213	1220	2	-2.5513	0.7806	0.7807	0.999996	14031	0	-2.5513
ARPC5L	5	0.011952	0.046164	0.679213	1221	4	-7.588	0.04882	0.097783	0.998829	1705	1	-7.588
EPB41L1	5	0.011961	0.046191	0.679213	1222	4	-8.7945	0.79796	0.79795	0.999996	14166	0	-8.7945
ZBTB42	5	0.011986	0.04628	0.679213	1223	2	0.48119	0.57948	0.58131	0.998829	10309	0	0.48119
PAX9	5	0.011995	0.046308	0.679213	1224	4	-8.7564	0.91538	0.91529	0.999996	16124	0	-8.7564
ITIH4	5	0.011997	0.046315	0.679213	1226	4	-9.049	0.73684	0.7371	0.998829	13074	0	-9.049
RPL10L	5	0.011997	0.046315	0.679213	1225	3	-4.7955	0.13051	0.20916	0.998829	3691	2	-4.7955
MMEL1	5	0.012041	0.046468	0.679213	1227	1	-0.19274	0.14272	0.22543	0.998829	3997	2	-0.19274
AKAP17A	5	0.012109	0.046719	0.679213	1232	4	-8.8985	0.88262	0.88269	0.999996	15548	0	-8.8985
ZNF843	5	0.012109	0.046719	0.679213	1231	4	-8.4346	0.8948	0.89485	0.999996	15771	0	-8.4346
C11orf21	5	0.012109	0.046719	0.679213	1228	4	-8.6016	0.74411	0.74436	0.998829	13202	0	-8.6016
TBC1D22B	5	0.012109	0.046719	0.679213	1230	4	-8.6715	0.9301	0.92997	0.999996	16372	0	-8.6715
STK10	5	0.012109	0.046719	0.679213	1229	5	-8.4346	0.97846	0.97851	0.999996	17372	0	-8.4346
GLYCTK	5	0.012122	0.046758	0.679213	1235	4	-9.0469	0.93876	0.93865	0.999996	16538	0	-9.0469
OGDHL	5	0.012122	0.046758	0.679213	1233	4	-7.7047	0.49095	0.49866	0.998829	8801	1	-7.7047
CST1	5	0.012122	0.046758	0.679213	1234	4	-9.0469	0.7613	0.76144	0.998829	13477	0	-9.0469
UPF3A	5	0.012139	0.046824	0.679213	1236	5	-8.5814	0.98786	0.98795	0.999996	17601	0	-8.5814
TRPV3	5	0.012144	0.046841	0.679213	1238	2	0.2818	0.071047	0.12856	0.998829	2232	2	0.2818
DHDH	5	0.012144	0.046841	0.679213	1237	4	-8.1744	0.96559	0.96558	0.999996	17090	0	-8.1744
CEP41	9	0.01215	0.046859	0.679213	1239	8	-8.2146	0.94866	0.94854	0.999996	16736	0	-8.2146
LOXL1	5	0.012204	0.047035	0.679213	1241	2	-0.30674	0.5002	0.50672	0.998829	8969	1	-0.30674
CELF4	5	0.012204	0.047035	0.679213	1240	2	1.7619	0.0029635	0.0098776	0.717283	248	3	1.7619
PRDM10	5	0.012205	0.047039	0.679213	1242	2	-4.9589	0.032911	0.075152	0.998829	1325	2	-4.9589
DFNA5	5	0.012214	0.047069	0.679213	1243	5	-7.8614	0.98779	0.98787	0.999996	17595	0	-7.8614
EPM2A	5	0.012214	0.047069	0.679213	1246	5	-8.087	0.98779	0.98787	0.999996	17594	0	-8.087
LMAN1L	5	0.012214	0.047069	0.679213	1248	5	-8.759	0.98779	0.98787	0.999996	17598	0	-8.759
STARD8	5	0.012214	0.047069	0.679213	1244	5	-8.425	0.98779	0.98787	0.999996	17596	0	-8.425
GPR152	5	0.012214	0.047069	0.679213	1247	5	-7.9586	0.98779	0.98787	0.999996	17599	0	-7.9586
PRELP	5	0.012214	0.047069	0.679213	1245	5	-9.0085	0.98779	0.98787	0.999996	17600	0	-9.0085
E2F8	5	0.012255	0.047187	0.679484	1249	4	-8.7512	0.12068	0.19595	0.998829	3437	1	-8.7512
GNRH2	5	0.012259	0.047201	0.679484	1250	3	-8.3069	0.031095	0.072599	0.998829	1272	2	-8.3069
HMGXB3	5	0.012259	0.047201	0.679484	1251	4	-8.4883	0.86451	0.86448	0.999996	15256	0	-8.4883
PCNX	5	0.012292	0.047324	0.680713	1252	5	-8.9845	0.98771	0.98778	0.999996	17593	0	-8.9845
EGR3	5	0.012344	0.047519	0.681584	1254	3	-9.0427	0.61313	0.61439	0.998829	10924	0	-9.0427
RCN3	5	0.012344	0.047519	0.681584	1253	3	-9.0427	0.92016	0.92006	0.999996	16207	0	-9.0427
CCDC42B	5	0.012368	0.0476	0.681584	1255	4	-7.611	0.49066	0.49839	0.998829	8798	1	-7.611
CHRM3	5	0.012384	0.047649	0.681584	1256	5	-8.1113	0.98762	0.9877	0.999996	17591	0	-8.1113
FGF14	5	0.012384	0.047649	0.681584	1259	5	-8.0454	0.98762	0.9877	0.999996	17592	0	-8.0454
CBR4	5	0.012384	0.047649	0.681584	1258	5	-8.1313	0.98762	0.9877	0.999996	17589	0	-8.1313
ZCCHC5	5	0.012384	0.047649	0.681584	1257	5	-8.4087	0.98762	0.9877	0.999996	17590	0	-8.4087
CCL5	5	0.012417	0.047752	0.682512	1260	4	-8.5609	0.57622	0.57802	0.998829	10253	0	-8.5609
SPERT	5	0.012456	0.047902	0.682699	1262	4	-9.0406	0.72191	0.72215	0.998829	12841	0	-9.0406
TMEM247	5	0.012456	0.047902	0.682699	1261	4	-9.0406	0.35872	0.39202	0.998829	6872	1	-9.0406
AMIGO2	5	0.012477	0.047983	0.682699	1263	2	-6.7379	0.75861	0.75876	0.998829	13432	0	-6.7379
TMEM235	5	0.012485	0.048009	0.682699	1264	3	-8.1628	0.14738	0.23152	0.998829	4123	2	-8.1628
VAC14	5	0.012532	0.04819	0.682699	1265	1	0.86302	0.15913	0.24707	0.998829	4397	2	0.86302
SFRP4	5	0.012547	0.048248	0.682699	1266	4	-8.6016	0.44248	0.45755	0.998829	8037	1	-8.6016
CDK5RAP3	5	0.012551	0.048262	0.682699	1268	5	-7.5529	0.98745	0.98754	0.999996	17584	0	-7.5529
UBXN1	5	0.012551	0.048262	0.682699	1267	5	-8.0412	0.98745	0.98754	0.999996	17587	0	-8.0412
SCRN2	5	0.012551	0.048262	0.682699	1271	5	-8.5129	0.98745	0.98754	0.999996	17588	0	-8.5129
GCDH	5	0.012551	0.048262	0.682699	1272	5	-8.425	0.98745	0.98754	0.999996	17583	0	-8.425
PI16	5	0.012551	0.048262	0.682699	1270	5	-8.1194	0.98745	0.98754	0.999996	17586	0	-8.1194
ABCC8	5	0.012551	0.048262	0.682699	1269	5	-8.3278	0.98745	0.98754	0.999996	17585	0	-8.3278
SPEG	6	0.012572	0.048337	0.682699	1273	5	-7.4818	0.71353	0.71369	0.998829	12697	0	-7.4818
ANKRD65	9	0.012573	0.04834	0.682699	1274	6	-8.1313	0.96518	0.96517	0.999996	17071	0	-8.1313
ARHGAP4	5	0.012583	0.048372	0.682699	1276	3	-7.8077	0.079915	0.1407	0.998829	2461	1	-7.8077
CNNM1	5	0.012583	0.048372	0.682699	1275	3	-8.9867	0.64839	0.64927	0.998829	11553	0	-8.9867
FTCD	5	0.012686	0.048717	0.685335	1277	4	-8.6578	0.69983	0.70027	0.998829	12464	0	-8.6578
UCK1	5	0.012687	0.048721	0.685335	1278	3	-8.3148	0.70566	0.70593	0.998829	12567	0	-8.3148
KCNH3	5	0.012699	0.04877	0.685335	1280	2	-6.1701	0.2826	0.33754	0.998829	5928	1	-6.1701
PANK3	5	0.012699	0.04877	0.685335	1279	4	-8.6556	0.55391	0.55615	0.998829	9858	1	-8.6556
RGS20	5	0.012705	0.048787	0.685335	1281	5	-7.7927	0.9873	0.98737	0.999996	17582	0	-7.7927
KCNS3	5	0.012705	0.048787	0.685335	1282	5	-8.8365	0.9873	0.98737	0.999996	17581	0	-8.8365
CD38	5	0.01274	0.048897	0.686295	1283	4	-7.7679	0.65798	0.6588	0.998829	11729	0	-7.7679
PIK3CG	5	0.01275	0.048931	0.686295	1284	4	-8.9124	0.96731	0.96735	0.999996	17126	0	-8.9124
HLA-DQA2	5	0.012791	0.049074	0.687757	1285	4	-7.2358	0.92542	0.92531	0.999996	16287	0	-7.2358
EEF2K	5	0.012805	0.049124	0.687865	1286	4	-8.5311	0.47706	0.48653	0.998829	8588	1	-8.5311
ATP6V1G2	7	0.012814	0.049158	0.687865	1287	4	-7.1045	0.16882	0.25993	0.998829	4599	2	-7.1045
NDUFA7	5	0.01285	0.049267	0.688591	1288	5	-8.0705	0.98715	0.98721	0.999996	17578	0	-8.0705
VSIG10	5	0.012864	0.049324	0.688591	1290	4	-8.1821	0.32371	0.36637	0.998829	6415	1	-8.1821
FGFBP3	5	0.012864	0.049324	0.688591	1289	3	-8.8414	0.38273	0.41008	0.998829	7222	1	-8.8414
KRTAP13-2	4	0.012928	0.049547	0.689286	1291	4	-8.5446	0.98707	0.98713	0.999996	17576	0	-8.5446
SLC17A9	5	0.012938	0.049574	0.689286	1292	4	-8.2199	0.57793	0.57977	0.998829	10279	0	-8.2199
RTKN	5	0.012952	0.049617	0.689286	1294	4	-8.5341	0.73999	0.74026	0.998829	13127	0	-8.5341
ARHGEF16	5	0.012952	0.049617	0.689286	1293	3	-8.1313	0.058419	0.11122	0.998829	1927	1	-8.1313
DCAF4L1	5	0.01296	0.049644	0.689286	1296	5	-8.9008	0.97272	0.97266	0.999996	17244	0	-8.9008
GRPR	5	0.01296	0.049644	0.689286	1295	4	-8.6743	0.046116	0.093934	0.998829	1647	1	-8.6743
ID3	5	0.012996	0.049772	0.689286	1297	3	-7.9719	0.26704	0.32685	0.998829	5736	1	-7.9719
ADAMTS18	5	0.012996	0.049772	0.689286	1298	2	-5.9891	0.67229	0.67283	0.998829	11977	0	-5.9891
CYP26B1	5	0.012999	0.049784	0.689286	1299	4	-8.3855	0.5721	0.57397	0.998829	10188	0	-8.3855
KRTAP29-1	5	0.013013	0.049833	0.689286	1301	5	-8.4119	0.98699	0.98703	0.999996	17572	0	-8.4119
CLEC5A	5	0.013013	0.049833	0.689286	1300	5	-8.9757	0.98699	0.98703	0.999996	17575	0	-8.9757
FOLR2	5	0.013013	0.049833	0.689286	1302	5	-7.6224	0.98699	0.98703	0.999996	17573	0	-7.6224
LRRC38	5	0.013066	0.050029	0.690458	1303	4	-7.8804	0.62565	0.62668	0.998829	11144	0	-7.8804
INPP5A	5	0.013072	0.050049	0.690458	1305	3	-9.03	0.68419	0.68472	0.998829	12168	0	-9.03
SPON2	5	0.013072	0.050049	0.690458	1304	4	-8.2162	0.16964	0.26104	0.998829	4615	1	-8.2162
GPRC5C	5	0.013077	0.050071	0.690458	1306	2	1.1742	0.023359	0.057407	0.998829	1030	3	1.1742
ISOC2	5	0.0131	0.050151	0.690492	1308	4	-8.8462	0.36154	0.39411	0.998829	6910	1	-8.8462
FAM171A1	5	0.0131	0.050151	0.690492	1307	4	-8.4119	0.07785	0.13792	0.998829	2411	1	-8.4119
TMEM52B	6	0.013135	0.050267	0.691336	1309	5	-8.2346	0.5569	0.55909	0.998829	9912	1	-8.2346
KIAA0930	5	0.013158	0.050365	0.691336	1310	3	-8.1194	0.19923	0.28194	0.998829	4985	1	-8.1194
EPHA4	5	0.013207	0.050536	0.691336	1312	3	-9.0278	0.57148	0.57334	0.998829	10176	0	-9.0278
TBX20	5	0.013207	0.050536	0.691336	1311	3	-6.8092	0.92265	0.92251	0.999996	16244	0	-6.8092
SLC27A3	5	0.013209	0.050545	0.691336	1315	5	-8.3382	0.98679	0.98682	0.999996	17570	0	-8.3382
ATP2B4	5	0.013209	0.050545	0.691336	1314	5	-8.0911	0.98679	0.98682	0.999996	17569	0	-8.0911
TTC7B	5	0.013209	0.050545	0.691336	1313	5	-8.3139	0.98679	0.98682	0.999996	17567	0	-8.3139
MOGS	5	0.013209	0.050545	0.691336	1316	5	-8.1393	0.98679	0.98682	0.999996	17568	0	-8.1393
PCOLCE	5	0.013214	0.050558	0.691336	1317	2	0.21979	0.075245	0.13429	0.998829	2336	2	0.21979
ITGAV	5	0.013247	0.050681	0.691977	1319	4	-8.4087	0.89111	0.8912	0.999996	15717	0	-8.4087
MFAP4	5	0.013247	0.050681	0.691977	1318	4	-8.4282	0.7115	0.71169	0.998829	12660	0	-8.4282
DPEP1	5	0.013272	0.050774	0.692721	1320	4	-7.9315	0.13477	0.21488	0.998829	3793	1	-7.9315
FUOM	5	0.013296	0.050851	0.693238	1321	3	-8.9801	0.50609	0.51189	0.998829	9058	1	-8.9801
HIST2H4A	3	0.013318	0.050929	0.693785	1322	2	-7.963	0.32186	0.36502	0.998829	6389	1	-7.963
EME1	5	0.013393	0.051196	0.695431	1323	5	-7.5529	0.98661	0.98663	0.999996	17564	0	-7.5529
H2AFB3	5	0.013393	0.051196	0.695431	1324	5	-8.1666	0.98661	0.98663	0.999996	17565	0	-8.1666
MPP3	5	0.013393	0.051196	0.695431	1325	5	-7.5272	0.98661	0.98663	0.999996	17566	0	-7.5272
CCL8	5	0.013405	0.051232	0.695431	1326	3	-7.9085	0.041116	0.086847	0.998829	1538	2	-7.9085
AMN	5	0.013408	0.051243	0.695431	1327	3	-8.3587	0.77777	0.77787	0.998829	13953	0	-8.3587
LRRC56	5	0.013434	0.051343	0.695567	1328	3	-9.0236	0.23636	0.30639	0.998829	5388	1	-9.0236
ZNF692	5	0.013459	0.051431	0.695567	1329	4	-8.4821	0.58703	0.58884	0.998829	10452	0	-8.4821
PGP	5	0.013514	0.0516	0.695567	1330	2	-6.8771	0.67398	0.67455	0.998829	12002	0	-6.8771
DOT1L	5	0.013545	0.051711	0.695567	1332	4	-8.552	0.76142	0.76157	0.998829	13479	0	-8.552
FAXC	5	0.013545	0.051711	0.695567	1333	4	-8.7995	0.96203	0.96203	0.999996	17012	0	-8.7995
FERMT1	5	0.013545	0.051711	0.695567	1331	4	-8.4379	0.36939	0.39993	0.998829	7037	1	-8.4379
SERPINA9	5	0.013564	0.051776	0.695567	1334	4	-9.0214	0.66914	0.66975	0.998829	11932	0	-9.0214
TCEA2	5	0.013568	0.051791	0.695567	1335	3	-7.442	0.12247	0.19833	0.998829	3484	1	-7.442
LRRC4	5	0.013572	0.051804	0.695567	1337	5	-7.6224	0.98643	0.98646	0.999996	17559	0	-7.6224
C19orf18	5	0.013572	0.051804	0.695567	1340	5	-7.7725	0.98643	0.98646	0.999996	17560	0	-7.7725
C9orf152	5	0.013572	0.051804	0.695567	1338	5	-7.8176	0.98643	0.98646	0.999996	17561	0	-7.8176
ICAM1	5	0.013572	0.051804	0.695567	1336	5	-8.3416	0.98643	0.98646	0.999996	17562	0	-8.3416
GOLM1	5	0.013572	0.051804	0.695567	1341	5	-7.963	0.98643	0.98646	0.999996	17558	0	-7.963
TMOD1	5	0.013572	0.051804	0.695567	1339	5	-8.0412	0.98643	0.98646	0.999996	17563	0	-8.0412
NCCRP1	5	0.01358	0.051832	0.695567	1342	3	-7.4862	0.23396	0.30482	0.998829	5360	1	-7.4862
ELP4	5	0.013623	0.051958	0.696737	1343	1	-6.1388	0.77777	0.77787	0.998829	13668	0	-6.1388
FCGR2A	4	0.013638	0.052008	0.696882	1344	4	-8.3787	0.98636	0.98639	0.999996	17557	0	-8.3787
MIIP	5	0.013696	0.052201	0.698955	1345	3	-8.3484	0.091977	0.15707	0.998829	2751	2	-8.3484
GIMAP8	5	0.013715	0.052256	0.699171	1346	4	-8.7641	0.67168	0.6722	0.998829	11970	0	-8.7641
TPCN1	5	0.013744	0.05235	0.699382	1347	5	-7.9852	0.98626	0.98629	0.999996	17555	0	-7.9852
APBA2	5	0.013744	0.05235	0.699382	1348	5	-7.8421	0.98626	0.98629	0.999996	17556	0	-7.8421
SDK1	5	0.013793	0.052518	0.70111	1349	5	-8.555	0.97567	0.97568	0.999996	17312	0	-8.555
S1PR5	5	0.013858	0.05276	0.702784	1351	4	-8.7717	0.14983	0.23481	0.998829	4184	1	-8.7717
SOX17	5	0.013858	0.05276	0.702784	1350	4	-8.3955	0.58665	0.58846	0.998829	10443	0	-8.3955
SULF1	5	0.013917	0.052977	0.702784	1352	5	-8.1033	0.98608	0.98611	0.999996	17553	0	-8.1033
TLR1	5	0.013917	0.052977	0.702784	1354	5	-8.1393	0.98608	0.98611	0.999996	17551	0	-8.1393
YLPM1	5	0.013917	0.052977	0.702784	1353	5	-7.9541	0.98608	0.98611	0.999996	17552	0	-7.9541
IFNLR1	5	0.013918	0.052979	0.702784	1355	4	-8.037	0.92228	0.92218	0.999996	16236	0	-8.037
BASP1	5	0.01392	0.052985	0.702784	1356	3	-7.4799	0.51626	0.52103	0.998829	9231	1	-7.4799
ZC3HAV1L	5	0.01392	0.052985	0.702784	1357	5	-8.6939	0.96958	0.96956	0.999996	17179	0	-8.6939
KNCN	5	0.013922	0.052995	0.702784	1358	4	-7.1305	0.77777	0.77787	0.998829	13762	0	-7.1305
DLL1	5	0.013977	0.053179	0.704524	1359	4	-8.8365	0.87758	0.87765	0.999996	15464	0	-8.8365
CYP2S1	5	0.013988	0.05322	0.704524	1360	4	-8.3922	0.47886	0.48805	0.998829	8611	1	-8.3922
SOX30	5	0.014004	0.053276	0.704524	1361	1	-0.82523	0.25357	0.31773	0.998829	5591	1	-0.82523
DGCR6	3	0.014031	0.053375	0.704524	1362	2	-9.3445	0.038085	0.082581	0.998829	1455	1	-9.3445
FUT3	5	0.014045	0.053415	0.704524	1363	3	-7.529	0.69456	0.69494	0.998829	12338	0	-7.529
ACOT2	4	0.014072	0.053507	0.704524	1364	3	-8.9458	0.30646	0.35413	0.998829	6202	1	-8.9458
ZNF615	5	0.014101	0.053598	0.704524	1369	5	-7.5346	0.9859	0.98592	0.999996	17549	0	-7.5346
CT62	5	0.014101	0.053598	0.704524	1366	5	-8.2236	0.9859	0.98592	0.999996	17546	0	-8.2236
SNAP25	5	0.014101	0.053598	0.704524	1367	5	-8.4217	0.9859	0.98592	0.999996	17547	0	-8.4217
AADACL4	5	0.014101	0.053598	0.704524	1365	5	-8.63	0.9859	0.98592	0.999996	17545	0	-8.63
SRMS	5	0.014101	0.053598	0.704524	1368	5	-7.8419	0.9859	0.98592	0.999996	17548	0	-7.8419
C14orf79	5	0.014113	0.053646	0.704524	1370	3	-7.1908	0.57975	0.58158	0.998829	10312	0	-7.1908
SPHK2	5	0.014133	0.053714	0.704524	1371	4	-8.7666	0.91713	0.91702	0.999996	16148	0	-8.7666
IL24	5	0.014133	0.053714	0.704524	1372	4	-8.4087	0.50004	0.50659	0.998829	8965	1	-8.4087
KLHL25	5	0.014133	0.053714	0.704524	1373	4	-8.4539	0.57829	0.58012	0.998829	10288	0	-8.4539
ROPN1	2	0.014155	0.053798	0.704524	1374	2	-9.3606	0.98585	0.98587	0.999996	17544	0	-9.3606
EXO1	5	0.014168	0.053841	0.704524	1375	3	-7.7364	0.57912	0.58096	0.998829	10301	0	-7.7364
CLDN23	5	0.014175	0.053867	0.704524	1376	3	-8.0113	0.53888	0.54179	0.998829	9601	1	-8.0113
MAST4	10	0.014185	0.0539	0.704524	1377	6	-7.2969	0.85847	0.85843	0.999996	15162	0	-7.2969
KANK2	5	0.014201	0.053952	0.704524	1379	4	-9.0107	0.73395	0.73417	0.998829	13029	0	-9.0107
SALL4	5	0.014201	0.053952	0.704524	1378	3	-9.0107	0.10365	0.17296	0.998829	3022	1	-9.0107
HSPBP1	5	0.01421	0.053986	0.704524	1380	4	-8.4152	0.6953	0.6957	0.998829	12354	0	-8.4152
CHPF	5	0.014222	0.05403	0.70458	1381	2	-0.49413	0.56684	0.56875	0.998829	10087	0	-0.49413
RIPK2	5	0.014252	0.054137	0.705467	1382	4	-8.0992	0.039569	0.084669	0.998829	1498	1	-8.0992
C1orf116	5	0.014273	0.054202	0.705471	1383	4	-8.759	0.58069	0.58253	0.998829	10329	0	-8.759
BRD3	5	0.014277	0.054216	0.705471	1384	4	-8.7486	0.34893	0.38477	0.998829	6758	1	-8.7486
IFNA7	3	0.014303	0.054295	0.705778	1385	3	-8.593	0.9857	0.98571	0.999996	17543	0	-8.593
KLRC3	2	0.014324	0.054367	0.705778	1386	1	-4.694	0.29197	0.34407	0.998829	6032	0	-4.694
MNX1	6	0.014421	0.054703	0.705778	1387	5	-5.0223	0.7152	0.71539	0.998829	12729	0	-5.0223
INPP4B	5	0.014426	0.054722	0.705778	1394	5	-8.3822	0.97899	0.97903	0.999996	17382	0	-8.3822
KCNA6	5	0.014426	0.054722	0.705778	1388	4	-8.457	0.62192	0.623	0.998829	11077	0	-8.457
CXCL5	5	0.014426	0.054722	0.705778	1393	4	-8.6551	0.43263	0.4495	0.998829	7887	1	-8.6551
HLA-F	5	0.014426	0.054722	0.705778	1390	4	-8.4087	0.1425	0.22514	0.998829	3990	1	-8.4087
RUNX1	5	0.014426	0.054722	0.705778	1392	4	-8.8119	0.67625	0.6768	0.998829	12036	0	-8.8119
CLDN12	5	0.014426	0.054722	0.705778	1391	4	-8.552	0.33034	0.37123	0.998829	6502	1	-8.552
SLC13A4	5	0.014426	0.054722	0.705778	1389	4	-8.3822	0.6595	0.66025	0.998829	11755	0	-8.3822
MYL9	9	0.014431	0.054736	0.705778	1395	8	-7.6778	0.98892	0.98907	0.999996	17626	0	-7.6778
DPPA5	5	0.014445	0.054788	0.705778	1398	5	-7.7571	0.98556	0.98556	0.999996	17542	0	-7.7571
SPNS2	5	0.014445	0.054788	0.705778	1396	5	-8.479	0.98556	0.98556	0.999996	17541	0	-8.479
GPR176	5	0.014445	0.054788	0.705778	1397	5	-8.2963	0.98556	0.98556	0.999996	17537	0	-8.2963
RPRM	5	0.014468	0.054872	0.706008	1399	2	0.44177	0.12232	0.19811	0.998829	3480	2	0.44177
MMD2	5	0.014472	0.054884	0.706008	1400	4	-7.8614	0.71952	0.71973	0.998829	12793	0	-7.8614
CCNJL	5	0.014543	0.055132	0.708691	1401	5	-8.7039	0.98546	0.98547	0.999996	17536	0	-8.7039
GHSR	5	0.01461	0.055359	0.710089	1404	4	-8.5371	0.73871	0.73896	0.998829	13108	0	-8.5371
VAMP7	5	0.01461	0.055359	0.710089	1402	4	-8.4602	0.96292	0.9629	0.999996	17037	0	-8.4602
CREB3L1	5	0.01461	0.055359	0.710089	1403	4	-8.8583	0.71166	0.71186	0.998829	12663	0	-8.8583
TRAPPC13	5	0.014631	0.05543	0.710199	1405	2	-0.82523	0.050235	0.099774	0.998829	1735	2	-0.82523
MKX	5	0.014638	0.055447	0.710199	1406	4	-9.0042	0.87969	0.87977	0.999996	15497	0	-9.0042
GRTP1	5	0.014713	0.05571	0.710976	1407	2	-6.9952	0.16862	0.25966	0.998829	4595	2	-6.9952
XPNPEP2	5	0.014754	0.055855	0.710976	1408	4	-8.3061	0.59001	0.59182	0.998829	10503	0	-8.3061
FAHD2B	4	0.014756	0.055862	0.710976	1409	4	-8.2682	0.97938	0.97941	0.999996	17393	0	-8.2682
WWP1	5	0.014788	0.055972	0.710976	1410	4	-8.3755	0.9189	0.91881	0.999996	16173	0	-8.3755
C19orf38	5	0.014788	0.055972	0.710976	1411	4	-8.787	0.7319	0.73214	0.998829	12996	0	-8.787
PLTP	5	0.014801	0.056023	0.710976	1412	3	-4.8185	0.14298	0.22576	0.998829	4002	2	-4.8185
ATOH8	5	0.014812	0.056059	0.710976	1414	5	-7.9451	0.98519	0.98522	0.999996	17534	0	-7.9451
ZSCAN22	5	0.014812	0.056059	0.710976	1416	5	-7.9939	0.98519	0.98522	0.999996	17532	0	-7.9939
CACNG2	5	0.014812	0.056059	0.710976	1417	5	-7.5529	0.98519	0.98522	0.999996	17531	0	-7.5529
PARM1	5	0.014812	0.056059	0.710976	1415	5	-8.0285	0.98519	0.98522	0.999996	17530	0	-8.0285
CACNG1	5	0.014812	0.056059	0.710976	1413	5	-8.3822	0.98519	0.98522	0.999996	17529	0	-8.3822
CLEC2L	5	0.014812	0.056059	0.710976	1419	5	-8.3263	0.98519	0.98522	0.999996	17527	0	-8.3263
CYP4F22	5	0.014812	0.056059	0.710976	1418	5	-7.6503	0.98519	0.98522	0.999996	17528	0	-7.6503
PSTK	5	0.014849	0.056197	0.710976	1421	2	-6.4503	0.67285	0.6734	0.998829	11987	0	-6.4503
RRNAD1	5	0.014849	0.056197	0.710976	1420	3	-7.8851	0.094137	0.16	0.998829	2808	2	-7.8851
GNB5	5	0.014858	0.056226	0.710976	1422	4	-8.9998	0.88883	0.88892	0.999996	15668	0	-8.9998
TCN2	5	0.014904	0.056379	0.710976	1423	3	-7.7877	0.5854	0.58718	0.998829	10423	0	-7.7877
ABI2	5	0.014965	0.056581	0.710976	1427	4	-8.7382	0.62268	0.62374	0.998829	11088	0	-8.7382
GNG8	5	0.014965	0.056581	0.710976	1424	4	-8.6045	0.62027	0.62138	0.998829	11049	0	-8.6045
CHST12	5	0.014965	0.056581	0.710976	1425	5	-7.4611	0.98481	0.98485	0.999996	17517	0	-7.4611
TEAD4	5	0.014965	0.056581	0.710976	1426	4	-8.613	0.3499	0.38553	0.998829	6770	1	-8.613
MKNK2	5	0.015012	0.05674	0.710976	1430	5	-8.4282	0.98499	0.98502	0.999996	17524	0	-8.4282
SPRED3	5	0.015012	0.05674	0.710976	1429	5	-7.9777	0.98499	0.98502	0.999996	17523	0	-7.9777
FRMD4B	5	0.015012	0.05674	0.710976	1428	5	-7.6559	0.98499	0.98502	0.999996	17525	0	-7.6559
DMKN	16	0.015019	0.056768	0.710976	1431	12	-7.8174	0.99762	0.99763	0.999996	17885	0	-7.8174
CDKL5	5	0.01504	0.05684	0.710976	1432	4	-8.6412	0.65255	0.65342	0.998829	11619	0	-8.6412
FAM120C	5	0.015083	0.05697	0.710976	1433	4	-8.9955	0.54891	0.5513	0.998829	9772	1	-8.9955
KLK3	6	0.015085	0.056974	0.710976	1434	3	-6.7637	0.66699	0.6676	0.998829	11898	0	-6.7637
PRAMEF18	3	0.015095	0.057016	0.710976	1435	3	-8.593	0.9849	0.98494	0.999996	17522	0	-8.593
GALK1	5	0.0151	0.057029	0.710976	1436	2	0.16769	0.15621	0.24317	0.998829	4332	2	0.16769
ZNF304	5	0.015148	0.057174	0.710976	1439	4	-8.807	0.054526	0.10581	0.998829	1839	1	-8.807
ADCY4	5	0.015148	0.057174	0.710976	1437	4	-8.4379	0.54985	0.55216	0.998829	9783	1	-8.4379
GDPD5	5	0.015148	0.057174	0.710976	1438	4	-8.3822	0.44699	0.46127	0.998829	8109	1	-8.3822
HIST3H2A	5	0.015148	0.057174	0.710976	1440	4	-7.9886	0.86288	0.86281	0.999996	15232	0	-7.9886
CALB1	5	0.015148	0.057177	0.710976	1441	4	-8.2998	0.95255	0.95249	0.999996	16819	0	-8.2998
CTXN2	5	0.015152	0.057186	0.710976	1442	3	-7.683	0.35341	0.38812	0.998829	6814	1	-7.683
CDY1B	1	0.015191	0.057318	0.710976	1443	1	-10.035	0.98481	0.98485	0.999996	17520	0	-10.035
GRIN2C	5	0.015192	0.057319	0.710976	1444	5	-8.155	0.98481	0.98485	0.999996	17515	0	-8.155
ARSD	5	0.015192	0.057319	0.710976	1446	5	-8.3955	0.98481	0.98485	0.999996	17519	0	-8.3955
IL17RE	5	0.015192	0.057319	0.710976	1445	5	-8.0454	0.98481	0.98485	0.999996	17518	0	-8.0454
PKP1	5	0.015203	0.057356	0.710976	1447	5	-7.5938	0.98129	0.98137	0.999996	17434	0	-7.5938
NRROS	5	0.015207	0.05737	0.710976	1448	4	-7.7826	0.34194	0.37963	0.998829	6661	1	-7.7826
FMNL2	5	0.015231	0.057457	0.710976	1449	4	-8.7844	0.90173	0.90174	0.999996	15898	0	-8.7844
C9orf69	5	0.015257	0.057546	0.710976	1450	3	-8.058	0.34756	0.3838	0.998829	6734	1	-8.058
QRFPR	5	0.01527	0.05758	0.710976	1451	5	-8.2311	0.98329	0.98333	0.999996	17479	0	-8.2311
ASB2	5	0.015286	0.057632	0.710976	1452	3	-7.725	0.68056	0.68107	0.998829	12110	0	-7.725
CTCFL	12	0.015307	0.057699	0.710976	1453	9	-8.3135	0.47392	0.48384	0.998829	8541	1	-8.3135
ROGDI	5	0.015309	0.057706	0.710976	1454	4	-8.555	0.3309	0.37162	0.998829	6511	1	-8.555
ARFGAP1	5	0.015309	0.057706	0.710976	1457	4	-8.3922	0.88764	0.88773	0.999996	15648	0	-8.3922
FREM2	5	0.015309	0.057706	0.710976	1455	4	-8.3654	0.75058	0.75084	0.998829	13307	0	-8.3654
R3HDM4	5	0.015309	0.057706	0.710976	1456	4	-8.7356	0.63157	0.63253	0.998829	11256	0	-8.7356
EVC	5	0.015312	0.057715	0.710976	1458	4	-8.851	0.7523	0.75254	0.998829	13330	0	-8.851
DCAF12L2	5	0.015353	0.057855	0.710976	1459	3	-8.9911	0.096401	0.16307	0.998829	2853	2	-8.9911
NRN1L	5	0.015353	0.057855	0.710976	1461	4	-8.9911	0.74916	0.7494	0.998829	13285	0	-8.9911
TPGS1	5	0.015353	0.057855	0.710976	1460	5	-8.9911	0.98026	0.98032	0.999996	17407	0	-8.9911
PLSCR1	5	0.015366	0.057897	0.710976	1462	3	-7.3965	0.012002	0.031688	0.924656	616	2	-7.3965
EBI3	5	0.015383	0.057956	0.710976	1463	5	-8.3278	0.98462	0.98466	0.999996	17512	0	-8.3278
LRRK1	5	0.015394	0.057989	0.710976	1464	4	-6.004	0.38355	0.41072	0.998829	7233	1	-6.004
LMTK3	5	0.015419	0.058082	0.710976	1465	3	-7.7228	0.38232	0.40976	0.998829	7217	1	-7.7228
PDLIM7	5	0.015421	0.058086	0.710976	1466	2	0.17587	0.075714	0.13495	0.998829	2352	2	0.17587
C11orf24	5	0.015469	0.05825	0.710976	1469	3	-7.9223	0.3003	0.34986	0.998829	6131	1	-7.9223
C19orf81	5	0.015469	0.05825	0.710976	1467	3	-8.2273	0.50562	0.51149	0.998829	9050	1	-8.2273
POM121L12	5	0.015469	0.05825	0.710976	1468	4	-7.9269	0.17386	0.2655	0.998829	4697	1	-7.9269
LIPK	5	0.01547	0.058253	0.710976	1470	4	-8.4314	0.92625	0.92612	0.999996	16306	0	-8.4314
CDKN2C	5	0.01547	0.058253	0.710976	1473	4	-8.5401	0.67193	0.67246	0.998829	11973	0	-8.5401
C5	5	0.01547	0.058253	0.710976	1471	4	-8.362	0.31317	0.35888	0.998829	6288	1	-8.362
HIST1H1A	5	0.01547	0.058253	0.710976	1472	4	-8.6606	0.95921	0.95919	0.999996	16947	0	-8.6606
PLOD3	5	0.015471	0.058254	0.710976	1475	3	-8.0594	0.28555	0.33954	0.998829	5966	1	-8.0594
CHAC1	5	0.015471	0.058254	0.710976	1474	4	-8.9889	0.14818	0.23261	0.998829	4137	1	-8.9889
TTK	5	0.015475	0.058271	0.710976	1476	2	-5.5403	0.81313	0.81308	0.999996	14414	0	-5.5403
GGCX	5	0.01549	0.058329	0.711205	1477	5	-7.7416	0.98451	0.98455	0.999996	17511	0	-7.7416
TLE2	5	0.015529	0.058471	0.711284	1478	3	-7.7206	0.24203	0.31013	0.998829	5462	1	-7.7206
ZDHHC19	5	0.015561	0.058577	0.711284	1479	4	-8.8702	0.44092	0.4563	0.998829	8014	1	-8.8702
KRTAP5-1	3	0.015578	0.058639	0.711284	1480	2	-7.2135	0.82127	0.82116	0.999996	14568	0	-7.2135
CCDC125	5	0.015584	0.058665	0.711284	1481	2	-4.5474	0.14658	0.23049	0.998829	4099	1	-4.5474
EBF4	5	0.015586	0.05867	0.711284	1482	5	-7.9949	0.98441	0.98445	0.999996	17509	0	-7.9949
FAM154A	5	0.015601	0.058724	0.711284	1483	3	-6.7059	0.38202	0.40955	0.998829	7213	1	-6.7059
ASAP3	5	0.015605	0.058739	0.711284	1484	4	-8.9867	0.71252	0.71272	0.998829	12680	0	-8.9867
FAM69C	5	0.015605	0.058739	0.711284	1485	4	-8.9867	0.93814	0.93802	0.999996	16525	0	-8.9867
ZNF589	5	0.015644	0.058881	0.711284	1486	4	-8.6495	0.7399	0.74017	0.998829	13126	0	-8.6495
NEK10	5	0.015693	0.059043	0.711284	1487	3	-0.82153	0.16058	0.24902	0.998829	4434	2	-0.82153
NUDT5	5	0.015709	0.059099	0.711284	1488	3	-7.1444	0.92148	0.92138	0.999996	16230	0	-7.1444
CDK3	5	0.015761	0.059271	0.711284	1490	4	-8.9845	0.9391	0.93898	0.999996	16543	0	-8.9845
XIRP1	5	0.015761	0.059271	0.711284	1489	4	-8.9845	0.10838	0.17942	0.998829	3117	1	-8.9845
PDYN	5	0.015761	0.059271	0.711284	1492	3	-8.9845	0.50822	0.51373	0.998829	9093	1	-8.9845
EDNRB	5	0.015761	0.059271	0.711284	1491	3	-8.1202	0.079279	0.13982	0.998829	2445	2	-8.1202
GPR27	5	0.015774	0.059322	0.711284	1493	2	0.88343	0.02849	0.06876	0.998829	1216	3	0.88343
C15orf27	5	0.015781	0.059343	0.711284	1498	5	-8.5609	0.98422	0.98426	0.999996	17501	0	-8.5609
LMF2	5	0.015781	0.059343	0.711284	1495	5	-8.4054	0.98422	0.98426	0.999996	17499	0	-8.4054
TMEM180	5	0.015781	0.059343	0.711284	1496	5	-8.3139	0.98422	0.98426	0.999996	17503	0	-8.3139
EPX	5	0.015781	0.059343	0.711284	1500	5	-7.442	0.98422	0.98426	0.999996	17505	0	-7.442
GPR110	5	0.015781	0.059343	0.711284	1494	5	-7.8127	0.98422	0.98426	0.999996	17504	0	-7.8127
FOXB2	5	0.015781	0.059343	0.711284	1497	5	-8.4728	0.98422	0.98426	0.999996	17502	0	-8.4728
ANG	5	0.015781	0.059343	0.711284	1499	5	-7.7725	0.98422	0.98426	0.999996	17506	0	-7.7725
PIF1	5	0.015813	0.059458	0.711284	1501	4	-8.9216	0.43211	0.44908	0.998829	7881	1	-8.9216
FOXI2	5	0.015813	0.059458	0.711284	1502	3	-7.963	0.81958	0.8195	0.999996	14540	0	-7.963
IRX2	5	0.015813	0.059458	0.711284	1503	3	-0.88071	0.4683	0.47908	0.998829	8459	1	-0.88071
RNF114	5	0.015822	0.059481	0.711284	1504	4	-8.7945	0.063504	0.11819	0.998829	2059	1	-8.7945
CRK	5	0.015822	0.059481	0.711284	1506	4	-8.4883	0.25113	0.3161	0.998829	5559	1	-8.4883
DEFB116	5	0.015822	0.059481	0.711284	1505	4	-8.5959	0.87205	0.87201	0.999996	15378	0	-8.5959
PODXL2	5	0.015904	0.059722	0.712049	1507	3	-8.9823	0.051148	0.10107	0.998829	1755	1	-8.9823
CALML5	5	0.015904	0.059722	0.712049	1510	4	-8.4282	0.88824	0.88834	0.999996	15662	0	-8.4282
C1QTNF5	5	0.015904	0.059722	0.712049	1508	4	-8.9823	0.56131	0.56338	0.998829	9998	1	-8.9823
SLC25A23	5	0.015904	0.059722	0.712049	1509	3	-8.7591	0.64844	0.64933	0.998829	11554	0	-8.7591
GNA15	5	0.015911	0.059743	0.712049	1511	3	-7.4611	0.14951	0.23436	0.998829	4175	2	-7.4611
ACAN	5	0.015961	0.059913	0.713496	1512	3	-7.7141	0.14084	0.22297	0.998829	3946	1	-7.7141
ABAT	5	0.015983	0.059983	0.713496	1513	5	-7.4356	0.98402	0.98406	0.999996	17497	0	-7.4356
PCDHB16	5	0.015983	0.059983	0.713496	1514	5	-7.611	0.98402	0.98406	0.999996	17495	0	-7.611
ENTPD3	5	0.016034	0.060154	0.713507	1516	5	-8.9801	0.98182	0.98189	0.999996	17442	0	-8.9801
SYNE3	5	0.016034	0.060154	0.713507	1515	3	-8.9801	0.37144	0.40149	0.998829	7057	1	-8.9801
C16orf52	5	0.01604	0.060182	0.713507	1518	3	-7.8804	0.43477	0.45126	0.998829	7923	1	-7.8804
RHOH	5	0.01604	0.060182	0.713507	1517	3	-8.0113	0.75308	0.75329	0.998829	13342	0	-8.0113
NDUFB1	5	0.01604	0.060182	0.713507	1519	2	-6.3852	0.79435	0.79435	0.999996	14106	0	-6.3852
B3GAT1	5	0.016074	0.060302	0.713538	1520	3	-7.6582	0.14513	0.22859	0.998829	4059	2	-7.6582
TMSB10	1	0.016084	0.060333	0.713538	1521	1	-10.015	0.98392	0.98396	0.999996	17494	0	-10.015
STK16	5	0.016086	0.060339	0.713538	1522	5	-7.8275	0.98391	0.98396	0.999996	17493	0	-7.8275
LAMP3	5	0.016128	0.060484	0.713538	1523	3	-8.3174	0.72054	0.72073	0.998829	12812	0	-8.3174
SLC6A1	5	0.016145	0.060536	0.713538	1524	2	0.14011	0.50756	0.51315	0.998829	9082	1	0.14011
UGCG	5	0.016172	0.060626	0.713538	1525	4	-8.3654	0.6399	0.64088	0.998829	11405	0	-8.3654
PTCH2	5	0.016203	0.060727	0.713538	1527	3	-8.9779	0.10616	0.17637	0.998829	3068	2	-8.9779
FLT4	5	0.016203	0.060727	0.713538	1526	3	-8.9779	0.60107	0.60259	0.998829	10714	0	-8.9779
GNAL	12	0.016204	0.060734	0.713538	1528	5	-6.8339	0.62684	0.62785	0.998829	11165	1	-6.8339
DPPA2	5	0.01622	0.060778	0.713538	1529	5	-8.2856	0.98378	0.98384	0.999996	17492	0	-8.2856
HTR2A	5	0.01622	0.060778	0.713538	1533	5	-8.851	0.98378	0.98384	0.999996	17490	0	-8.851
ADIPOR2	5	0.01622	0.060778	0.713538	1531	5	-8.0113	0.98378	0.98384	0.999996	17487	0	-8.0113
LRRC71	5	0.01622	0.060778	0.713538	1530	5	-8.3654	0.98378	0.98384	0.999996	17491	0	-8.3654
ZNF541	5	0.01622	0.060778	0.713538	1532	5	-8.759	0.98378	0.98384	0.999996	17488	0	-8.759
OTUD7A	5	0.016237	0.060833	0.713538	1534	2	-7.0297	0.89574	0.89578	0.999996	15787	0	-7.0297
HOGA1	8	0.016243	0.060848	0.713538	1535	7	-8.2846	0.87504	0.87509	0.999996	15429	0	-8.2846
FAM184B	5	0.016247	0.060858	0.713538	1536	2	0.86382	0.072657	0.13083	0.998829	2272	2	0.86382
MYLK3	5	0.016291	0.061001	0.714158	1537	2	-3.6085	0.09748	0.16455	0.998829	2875	2	-3.6085
KRTAP6-2	2	0.016307	0.061057	0.714158	1538	2	-9.1905	0.98369	0.98377	0.999996	17486	0	-9.1905
MAP1LC3C	5	0.016342	0.061156	0.714158	1540	4	-8.5959	0.88031	0.88039	0.999996	15513	0	-8.5959
ATP1B4	5	0.016342	0.061156	0.714158	1539	4	-8.345	0.83176	0.83164	0.999996	14737	0	-8.345
GPR123	5	0.016349	0.061177	0.714158	1541	3	-8.5129	0.26977	0.32873	0.998829	5771	1	-8.5129
DMRT3	5	0.016352	0.061189	0.714158	1542	4	-8.9757	0.52443	0.52852	0.998829	9360	1	-8.9757
SURF4	5	0.016352	0.061189	0.714158	1543	3	-8.9757	0.47449	0.48433	0.998829	8546	1	-8.9757
NRL	5	0.0164	0.061359	0.715683	1544	4	-8.6467	0.45805	0.47044	0.998829	8299	1	-8.6467
RTN4RL1	5	0.016417	0.061412	0.715835	1545	4	-8.5668	0.95898	0.95894	0.999996	16941	0	-8.5668
FKRP	5	0.016456	0.061548	0.715898	1546	3	-8.4072	0.79294	0.79292	0.999996	14066	0	-8.4072
SERPINA4	5	0.016456	0.061548	0.715898	1547	3	-8.9735	0.20896	0.28828	0.998829	5091	1	-8.9735
RGS8	5	0.016465	0.061576	0.715898	1548	5	-8.2311	0.98354	0.98362	0.999996	17482	0	-8.2311
RNF216	5	0.016465	0.061576	0.715898	1549	5	-8.2384	0.98354	0.98362	0.999996	17485	0	-8.2384
ADARB2	5	0.016509	0.06172	0.71653	1550	2	-0.42097	0.58558	0.58736	0.998829	10426	0	-0.42097
KLK11	5	0.016546	0.061845	0.71653	1551	2	-0.099763	0.049254	0.098403	0.998829	1717	2	-0.099763
FAM110B	5	0.016546	0.061845	0.71653	1552	3	-8.8462	0.64438	0.6453	0.998829	11484	0	-8.8462
CUEDC2	5	0.016577	0.061947	0.71653	1554	4	-8.9713	0.89425	0.8943	0.999996	15756	0	-8.9713
HS3ST3A1	5	0.016577	0.061947	0.71653	1555	3	-8.9713	0.77777	0.77787	0.998829	13932	0	-8.9713
TMEM158	5	0.016577	0.061947	0.71653	1553	3	-8.9713	0.77777	0.77787	0.998829	13723	0	-8.9713
FEZF2	5	0.016645	0.062186	0.71653	1557	4	-7.8757	0.88883	0.88892	0.999996	15676	0	-7.8757
CHSY1	5	0.016645	0.062186	0.71653	1556	2	-0.33077	0.55891	0.56103	0.998829	9949	1	-0.33077
RETN	5	0.016649	0.0622	0.71653	1560	3	-8.8702	0.76048	0.7606	0.998829	13465	0	-8.8702
VPS37D	5	0.016649	0.0622	0.71653	1559	2	-0.19508	0.073908	0.13252	0.998829	2302	2	-0.19508
OTX1	5	0.016649	0.0622	0.71653	1558	2	1.0302	0.095514	0.16187	0.998829	2837	2	1.0302
BID	11	0.016668	0.062261	0.71653	1561	8	-7.7725	0.92027	0.92016	0.999996	16208	0	-7.7725
FAM64A	5	0.016702	0.062373	0.71653	1562	5	-7.3008	0.97924	0.97928	0.999996	17390	0	-7.3008
MYO1D	5	0.016706	0.062387	0.71653	1567	5	-7.6886	0.98329	0.98333	0.999996	17476	0	-7.6886
CDK5RAP2	5	0.016706	0.062387	0.71653	1564	5	-8.4087	0.98329	0.98333	0.999996	17477	0	-8.4087
TCF25	5	0.016706	0.062387	0.71653	1565	5	-8.1973	0.98329	0.98333	0.999996	17474	0	-8.1973
AGAP2	5	0.016706	0.062387	0.71653	1568	5	-8.0992	0.98329	0.98333	0.999996	17480	0	-8.0992
DUSP18	5	0.016706	0.062387	0.71653	1563	5	-8.797	0.98329	0.98333	0.999996	17478	0	-8.797
TRIM15	5	0.016706	0.062387	0.71653	1566	5	-8.2963	0.98329	0.98333	0.999996	17475	0	-8.2963
TPPP	5	0.016735	0.062486	0.716848	1569	5	-8.9691	0.98161	0.98167	0.999996	17438	0	-8.9691
BCL2L10	5	0.016754	0.062554	0.716848	1570	3	-5.9355	0.80925	0.80919	0.999996	14363	0	-5.9355
ABTB2	5	0.01681	0.062749	0.716848	1571	3	-8.3206	0.034381	0.07729	0.998829	1359	1	-8.3206
ZNF697	5	0.016862	0.062927	0.716848	1572	3	-8.3382	0.059122	0.11218	0.998829	1949	2	-8.3382
GSX2	5	0.016868	0.062942	0.716848	1574	2	-2.4589	0.37372	0.4032	0.998829	7094	1	-2.4589
L3MBTL1	5	0.016868	0.062942	0.716848	1575	4	-8.3209	0.82672	0.82662	0.999996	14660	0	-8.3209
KIF7	5	0.016868	0.062942	0.716848	1573	3	-8.2011	0.40329	0.42595	0.998829	7486	1	-8.2011
LRRC10B	5	0.016889	0.063012	0.716848	1576	4	-8.7538	0.61739	0.61853	0.998829	10993	0	-8.7538
KCNAB2	5	0.016889	0.063012	0.716848	1579	4	-8.3789	0.95503	0.955	0.999996	16866	0	-8.3789
GZMM	5	0.016889	0.063012	0.716848	1578	4	-8.522	0.53853	0.54146	0.998829	9592	1	-8.522
DAPK3	5	0.016889	0.063012	0.716848	1577	4	-8.3722	0.15123	0.23665	0.998829	4219	1	-8.3722
ZNF587	1	0.016895	0.063031	0.716848	1580	1	-9.9908	0.98311	0.98316	0.999996	17473	0	-9.9908
MS4A3	13	0.016913	0.063083	0.716848	1581	10	-8.4185	0.54194	0.54473	0.998829	9655	1	-8.4185
KRT18	4	0.016923	0.063119	0.716848	1582	3	-7.5589	0.8871	0.88721	0.999996	15640	0	-7.5589
FAM26E	5	0.01693	0.063146	0.716848	1584	5	-8.7093	0.98307	0.98312	0.999996	17470	0	-8.7093
GRHL3	5	0.01693	0.063146	0.716848	1585	5	-8.3587	0.98307	0.98312	0.999996	17469	0	-8.3587
EFCAB9	5	0.01693	0.063146	0.716848	1583	5	-7.8323	0.98307	0.98312	0.999996	17471	0	-7.8323
CRYBB3	5	0.016961	0.063258	0.716848	1586	4	-8.2384	0.7921	0.79213	0.999996	14051	0	-8.2384
BST2	5	0.016971	0.063293	0.716848	1587	3	-8.9285	0.12223	0.19798	0.998829	3477	1	-8.9285
SMAP1	5	0.016988	0.063347	0.716848	1588	3	-7.7674	0.33058	0.37139	0.998829	6507	1	-7.7674
SLC25A39	5	0.017039	0.063513	0.716848	1590	4	-8.9646	0.39204	0.41728	0.998829	7341	1	-8.9646
NR0B1	5	0.017039	0.063513	0.716848	1591	4	-8.9646	0.72113	0.72133	0.998829	12830	0	-8.9646
UBE2G2	5	0.017039	0.063513	0.716848	1589	3	-8.9646	0.052732	0.10332	0.998829	1792	1	-8.9646
CMPK1	5	0.017053	0.063565	0.716848	1592	1	-4.8854	0.010428	0.027943	0.900769	558	2	-4.8854
IRF1	5	0.017084	0.063663	0.716848	1593	4	-8.3313	0.46953	0.48015	0.998829	8473	1	-8.3313
SLC18A3	5	0.017096	0.063706	0.716848	1594	3	-8.1821	0.94752	0.94739	0.999996	16716	0	-8.1821
COL5A3	5	0.017096	0.063706	0.716848	1595	4	-8.8773	0.29777	0.34809	0.998829	6103	1	-8.8773
PAGE2B	2	0.017109	0.063754	0.716848	1596	2	-9.3533	0.98289	0.98294	0.999996	17468	0	-9.3533
KRTAP3-2	2	0.017124	0.063802	0.716848	1597	2	-9.3373	0.94508	0.945	0.999996	16663	0	-9.3373
CEP128	5	0.017156	0.063904	0.716848	1599	5	-7.6614	0.98284	0.9829	0.999996	17464	0	-7.6614
PLAC8	5	0.017156	0.063904	0.716848	1600	5	-8.0285	0.98284	0.9829	0.999996	17466	0	-8.0285
YWHAQ	5	0.017156	0.063904	0.716848	1602	5	-7.442	0.98284	0.9829	0.999996	17463	0	-7.442
C19orf70	5	0.017156	0.063904	0.716848	1598	5	-8.2162	0.98284	0.9829	0.999996	17462	0	-8.2162
FAM161B	5	0.017156	0.063904	0.716848	1601	5	-8.8607	0.98284	0.9829	0.999996	17465	0	-8.8607
GATA1	5	0.017161	0.063918	0.716848	1603	4	-8.1666	0.35139	0.38663	0.998829	6790	1	-8.1666
PRDM16	5	0.017187	0.064014	0.716848	1604	3	-8.1036	0.44303	0.458	0.998829	8048	1	-8.1036
ZNF835	5	0.017187	0.064014	0.716848	1605	3	-8.9624	0.79226	0.79227	0.999996	14053	0	-8.9624
NFAM1	5	0.017187	0.064014	0.716848	1606	3	-8.7937	0.4938	0.50108	0.998829	8852	1	-8.7937
MESDC1	5	0.01727	0.064295	0.716848	1607	2	-0.24246	0.66898	0.66959	0.998829	11927	0	-0.24246
ISM1	5	0.017276	0.06431	0.716848	1608	4	-8.8389	0.82048	0.8204	0.999996	14546	0	-8.8389
METRN	5	0.017276	0.06431	0.716848	1609	4	-8.2528	0.96731	0.96735	0.999996	17127	0	-8.2528
HOXD1	5	0.017314	0.064432	0.716848	1612	2	0.44696	0.49896	0.50564	0.998829	8946	1	0.44696
ZMIZ2	5	0.017314	0.064432	0.716848	1611	4	-7.5706	0.82746	0.82734	0.999996	14668	0	-7.5706
AACS	5	0.017314	0.064432	0.716848	1610	4	-8.2856	0.87138	0.87132	0.999996	15371	0	-8.2856
DMD	16	0.017317	0.06444	0.716848	1613	12	-7.6743	0.43018	0.44751	0.998829	7850	2	-7.6743
KRT83	3	0.017328	0.064481	0.716848	1614	2	-8.4475	0.87059	0.87053	0.999996	15351	0	-8.4475
BFSP2	5	0.017353	0.064564	0.716848	1621	4	-8.9602	0.36587	0.39736	0.998829	6981	1	-8.9602
MIER2	5	0.017353	0.064564	0.716848	1622	3	-8.5637	0.4687	0.47942	0.998829	8464	1	-8.5637
GLIS3	5	0.017353	0.064564	0.716848	1615	4	-8.9602	0.57915	0.58097	0.998829	10302	0	-8.9602
C1orf233	5	0.017353	0.064564	0.716848	1617	3	-8.9602	0.17594	0.26681	0.998829	4717	1	-8.9602
HES5	5	0.017353	0.064564	0.716848	1616	4	-8.9602	0.67073	0.6713	0.998829	11953	0	-8.9602
XKR8	5	0.017353	0.064564	0.716848	1620	3	-8.9602	0.11775	0.19207	0.998829	3361	1	-8.9602
GTF3C6	5	0.017353	0.064564	0.716848	1618	4	-8.9602	0.9301	0.92997	0.999996	16375	0	-8.9602
NKD2	5	0.017353	0.064564	0.716848	1619	3	-8.9602	0.72518	0.72543	0.998829	12887	0	-8.9602
NPTX1	5	0.017396	0.064707	0.717115	1623	5	-8.5129	0.9826	0.98268	0.999996	17460	0	-8.5129
KIAA1024L	5	0.017396	0.064707	0.717115	1625	5	-7.8421	0.9826	0.98268	0.999996	17459	0	-7.8421
OTUD3	5	0.017396	0.064707	0.717115	1624	5	-7.5822	0.9826	0.98268	0.999996	17461	0	-7.5822
KLK9	5	0.017433	0.064814	0.717505	1626	2	-0.82523	0.33516	0.37472	0.998829	6577	1	-0.82523
STS	5	0.017436	0.064822	0.717505	1627	3	-7.694	0.17994	0.26944	0.998829	4770	1	-7.694
TMEM18	5	0.017448	0.064866	0.717545	1628	4	-8.3243	0.61573	0.6169	0.998829	10965	0	-8.3243
CD68	5	0.017509	0.065083	0.717962	1629	5	-8.9579	0.97111	0.97105	0.999996	17219	0	-8.9579
POMZP3	5	0.017509	0.065083	0.717962	1630	4	-8.9579	0.80787	0.80776	0.999996	14313	0	-8.9579
ZAR1L	5	0.017515	0.065101	0.717962	1632	5	-8.3955	0.98248	0.98257	0.999996	17458	0	-8.3955
FBXL6	5	0.017515	0.0651	0.717962	1631	3	-1.6152	0.34497	0.38185	0.998829	6704	1	-1.6152
TMEM128	5	0.017619	0.065452	0.717962	1633	5	-7.7877	0.98238	0.98246	0.999996	17457	0	-7.7877
BCL3	5	0.017619	0.065452	0.717962	1634	5	-8.7066	0.98238	0.98246	0.999996	17456	0	-8.7066
TRPV5	5	0.017619	0.065452	0.717962	1635	5	-7.9315	0.98238	0.98246	0.999996	17455	0	-7.9315
SLC7A11	5	0.017619	0.065452	0.717962	1636	5	-8.6016	0.98238	0.98246	0.999996	17454	0	-8.6016
MAMSTR	5	0.017634	0.065486	0.717962	1638	4	-8.3313	0.66791	0.66851	0.998829	11912	0	-8.3313
NAT8	5	0.017634	0.065486	0.717962	1640	4	-8.8938	0.58885	0.59068	0.998829	10481	0	-8.8938
ALDH1L1	5	0.017634	0.065486	0.717962	1637	4	-8.6356	0.94389	0.94379	0.999996	16646	0	-8.6356
ANKRD13A	5	0.017634	0.065486	0.717962	1639	4	-8.4021	0.51715	0.52183	0.998829	9245	1	-8.4021
GHRL	10	0.01765	0.065538	0.717962	1641	6	-7.1484	0.82863	0.8285	0.999996	14704	0	-7.1484
PRR23C	5	0.017674	0.065621	0.717962	1642	4	-7.3357	0.67943	0.67993	0.998829	12089	0	-7.3357
ARRDC2	5	0.017678	0.065634	0.717962	1644	3	-3.7633	0.3227	0.36562	0.998829	6406	1	-3.7633
AP4B1	5	0.017678	0.065634	0.717962	1643	3	-7.1678	0.48854	0.49654	0.998829	8759	1	-7.1678
TBC1D9	5	0.017681	0.06564	0.717962	1646	3	-8.1589	0.52883	0.53245	0.998829	9434	1	-8.1589
KLHL29	5	0.017681	0.06564	0.717962	1645	4	-1.4256	0.66316	0.66376	0.998829	11818	0	-1.4256
DRD5	5	0.017748	0.065855	0.717962	1647	3	-8.9534	0.070751	0.12815	0.998829	2224	1	-8.9534
SYTL2	16	0.017763	0.065906	0.717962	1648	10	-8.2765	0.63752	0.6385	0.998829	11362	1	-8.2765
COL4A3	5	0.017791	0.066	0.717962	1650	4	-8.807	0.96519	0.96518	0.999996	17073	0	-8.807
TGFA	5	0.017791	0.066	0.717962	1649	3	-7.3288	0.80109	0.80107	0.999996	14212	0	-7.3288
WRAP73	5	0.017823	0.066114	0.717962	1653	4	-8.7434	0.62618	0.62718	0.998829	11150	0	-8.7434
CACNA1B	5	0.017823	0.066114	0.717962	1652	5	-8.3174	0.97465	0.97462	0.999996	17292	0	-8.3174
PDE2A	5	0.017823	0.066114	0.717962	1651	4	-8.7666	0.95527	0.95525	0.999996	16869	0	-8.7666
WASF1	5	0.017844	0.066179	0.717962	1658	5	-7.6167	0.98216	0.98222	0.999996	17449	0	-7.6167
PLVAP	5	0.017844	0.066179	0.717962	1660	5	-8.1529	0.98216	0.98222	0.999996	17450	0	-8.1529
HHIP	5	0.017844	0.066179	0.717962	1654	5	-7.9406	0.98216	0.98222	0.999996	17451	0	-7.9406
SLC22A18AS	5	0.017844	0.066179	0.717962	1659	5	-8.1234	0.98216	0.98222	0.999996	17447	0	-8.1234
PLEK2	5	0.017844	0.066179	0.717962	1655	5	-8.7093	0.98216	0.98222	0.999996	17453	0	-8.7093
GFRA1	5	0.017844	0.066179	0.717962	1656	5	-7.9852	0.98216	0.98222	0.999996	17452	0	-7.9852
YPEL2	5	0.017844	0.066179	0.717962	1657	5	-7.5529	0.98216	0.98222	0.999996	17448	0	-7.5529
SERAC1	5	0.017868	0.066248	0.718105	1661	3	-7.4737	0.89632	0.89636	0.999996	15796	0	-7.4737
CNKSR1	5	0.017876	0.066272	0.718105	1662	4	-7.8709	0.88883	0.88892	0.999996	15669	0	-7.8709
PRKAR2B	5	0.01795	0.066524	0.719967	1664	4	-8.2767	0.93382	0.93365	0.999996	16434	0	-8.2767
C19orf73	5	0.01795	0.066524	0.719967	1663	3	-7.0072	0.41339	0.43404	0.998829	7619	1	-7.0072
CSNK1D	5	0.017974	0.066604	0.72026	1665	4	-7.7991	0.051359	0.10137	0.998829	1760	1	-7.7991
KDM3B	5	0.018012	0.066725	0.72026	1667	5	-8.6606	0.97551	0.97551	0.999996	17309	0	-8.6606
BBS4	5	0.018012	0.066725	0.72026	1666	4	-8.4379	0.38859	0.41463	0.998829	7298	1	-8.4379
JUND	5	0.018012	0.066725	0.72026	1668	4	-8.4119	0.72016	0.72037	0.998829	12805	0	-8.4119
ZBED1	5	0.018038	0.066801	0.72026	1669	2	0.0054713	0.19	0.27588	0.998829	4878	1	0.0054713
TMEM260	5	0.018058	0.066866	0.72026	1670	3	-8.9489	0.65373	0.65459	0.998829	11643	0	-8.9489
TPM1	5	0.018072	0.066911	0.72026	1673	5	-7.9764	0.98193	0.98198	0.999996	17443	0	-7.9764
MVB12B	5	0.018072	0.066911	0.72026	1671	5	-7.5764	0.98193	0.98198	0.999996	17444	0	-7.5764
SGCE	5	0.018072	0.066911	0.72026	1672	5	-7.8566	0.98193	0.98198	0.999996	17446	0	-7.8566
SLC39A1	5	0.018085	0.066954	0.720291	1674	4	-8.6272	0.91713	0.91702	0.999996	16147	0	-8.6272
GRM3	5	0.018119	0.067064	0.721043	1675	4	-7.5822	0.65996	0.66069	0.998829	11765	0	-7.5822
ZC3H10	5	0.01814	0.067137	0.721405	1676	3	-7.8795	0.050875	0.10069	0.998829	1750	2	-7.8795
SERPINF2	5	0.018209	0.067353	0.722045	1677	4	-8.3922	0.31026	0.35681	0.998829	6247	1	-8.3922
PANX1	5	0.018218	0.067385	0.722045	1678	4	-8.9467	0.57666	0.57845	0.998829	10260	0	-8.9467
TMEM51	5	0.018218	0.067385	0.722045	1679	4	-8.9467	0.82048	0.8204	0.999996	14564	0	-8.9467
HAGHL	5	0.018218	0.067385	0.722045	1680	4	-8.5879	0.6705	0.67107	0.998829	11949	0	-8.5879
HIST2H2AA3	4	0.018223	0.067397	0.722045	1681	3	-8.8026	0.93454	0.93438	0.999996	16454	0	-8.8026
TRMT112	5	0.018248	0.06749	0.722575	1682	2	-0.82523	0.77777	0.77787	0.998829	14006	0	-0.82523
CHMP4A	5	0.018283	0.067607	0.722575	1683	5	-7.6994	0.98172	0.98179	0.999996	17440	0	-7.6994
UAP1L1	5	0.018283	0.067607	0.722575	1684	5	-7.6994	0.98172	0.98179	0.999996	17441	0	-7.6994
PYROXD2	5	0.018283	0.067607	0.722575	1685	5	-7.8566	0.98172	0.98179	0.999996	17439	0	-7.8566
FRAT2	5	0.018307	0.067691	0.722916	1686	4	-1.276	0.41472	0.43511	0.998829	7638	1	-1.276
PCGF6	5	0.01833	0.06776	0.722916	1687	3	-8.3553	0.7435	0.74377	0.998829	13193	0	-8.3553
SLC2A12	5	0.01833	0.06776	0.722916	1688	2	-4.7678	0.41805	0.43782	0.998829	7689	1	-4.7678
ZFP64	5	0.018383	0.067942	0.723147	1691	4	-7.8873	0.94752	0.94739	0.999996	16708	0	-7.8873
GFPT2	5	0.018383	0.067942	0.723147	1690	4	-8.9444	0.88146	0.88153	0.999996	15528	0	-8.9444
C15orf57	5	0.018383	0.067942	0.723147	1689	4	-8.9444	0.071115	0.12866	0.998829	2233	1	-8.9444
ADCK3	5	0.018383	0.067942	0.723147	1692	4	-8.9444	0.35999	0.39298	0.998829	6890	1	-8.9444
PCK2	5	0.01842	0.068059	0.723184	1693	4	-8.037	0.9542	0.95414	0.999996	16848	0	-8.037
CLN8	5	0.01842	0.068059	0.723184	1694	4	-8.1154	0.89001	0.89011	0.999996	15701	0	-8.1154
CABIN1	5	0.018421	0.068066	0.723184	1695	4	-8.6688	0.72917	0.72946	0.998829	12954	0	-8.6688
KIDINS220	5	0.018438	0.068117	0.723301	1696	3	-7.7364	0.96689	0.96692	0.999996	17118	0	-7.7364
OTOP2	5	0.018506	0.068346	0.724266	1698	5	-8.0027	0.98149	0.98155	0.999996	17436	0	-8.0027
KLC2	5	0.018506	0.068346	0.724266	1699	5	-7.8469	0.98149	0.98155	0.999996	17435	0	-7.8469
KIAA0430	5	0.018506	0.068346	0.724266	1697	5	-7.5371	0.98149	0.98155	0.999996	17437	0	-7.5371
TMEM184A	5	0.018515	0.068369	0.724266	1700	3	-8.63	0.61026	0.61159	0.998829	10876	0	-8.63
FZD2	5	0.018549	0.068484	0.724379	1701	4	-8.9422	0.50733	0.51295	0.998829	9076	1	-8.9422
CASR	5	0.018549	0.068484	0.724379	1702	5	-8.9422	0.98107	0.98115	0.999996	17423	0	-8.9422
EMC10	5	0.018601	0.068658	0.724379	1703	4	-8.4379	0.63985	0.64083	0.998829	11403	0	-8.4379
AK3	5	0.018601	0.068658	0.724379	1704	4	-8.4054	0.92625	0.92612	0.999996	16304	0	-8.4054
ENDOD1	5	0.01861	0.068686	0.724379	1705	3	-8.0027	0.61267	0.61394	0.998829	10917	0	-8.0027
MMP25	5	0.018637	0.068774	0.724379	1709	4	-8.3033	0.66827	0.66886	0.998829	11919	0	-8.3033
HCRTR1	5	0.018637	0.068774	0.724379	1706	5	-8.5785	0.98107	0.98115	0.999996	17430	0	-8.5785
SMIM14	5	0.018637	0.068774	0.724379	1707	4	-8.3033	0.96689	0.96692	0.999996	17119	0	-8.3033
FEZ2	5	0.018637	0.068774	0.724379	1708	4	-8.5461	0.53698	0.54002	0.998829	9567	1	-8.5461
SLC9A3R1	5	0.018686	0.068951	0.724379	1710	4	-8.9399	0.9639	0.96389	0.999996	17056	0	-8.9399
GRIN3A	5	0.018686	0.068951	0.724379	1712	3	-8.9399	0.068351	0.12481	0.998829	2159	2	-8.9399
SLC25A27	5	0.018686	0.068951	0.724379	1711	4	-8.9399	0.65196	0.65283	0.998829	11608	0	-8.9399
KIAA1407	5	0.018707	0.069017	0.724379	1714	5	-8.0327	0.98129	0.98137	0.999996	17433	0	-8.0327
MEF2BNB	5	0.018707	0.069017	0.724379	1713	5	-8.3033	0.98129	0.98137	0.999996	17432	0	-8.3033
OC90	5	0.01871	0.069023	0.724379	1716	4	-8.4728	0.95921	0.95919	0.999996	16946	0	-8.4728
CCDC160	5	0.01871	0.069022	0.724379	1715	3	-8.3347	0.28665	0.34031	0.998829	5979	1	-8.3347
GAS6	5	0.018793	0.069303	0.725773	1717	4	-8.4314	0.37894	0.40719	0.998829	7165	1	-8.4314
KDM4D	5	0.018793	0.069303	0.725773	1718	3	-8.3988	0.3358	0.37517	0.998829	6589	1	-8.3988
RGSL1	5	0.018827	0.069408	0.725773	1719	4	-8.3313	0.85686	0.85683	0.999996	15142	0	-8.3313
HYAL1	15	0.018828	0.069416	0.725773	1720	7	-6.488	0.23672	0.30664	0.998829	5393	3	-6.488
PLA2G4E	5	0.018849	0.069478	0.725773	1724	4	-8.9376	0.57763	0.57946	0.998829	10275	0	-8.9376
FAM43B	5	0.018849	0.069478	0.725773	1721	3	-8.9376	0.70982	0.71001	0.998829	12633	0	-8.9376
CCHCR1	5	0.018849	0.069478	0.725773	1722	3	-8.9376	0.16323	0.25256	0.998829	4482	2	-8.9376
RCBTB1	5	0.018849	0.069478	0.725773	1723	3	-8.9376	0.62457	0.62563	0.998829	11119	0	-8.9376
ACAP3	5	0.018884	0.069581	0.725923	1725	3	-7.8614	0.16707	0.25759	0.998829	4559	2	-7.8614
ZNF708	5	0.018933	0.069734	0.725923	1727	5	-8.1033	0.98107	0.98115	0.999996	17428	0	-8.1033
ICOSLG	5	0.018933	0.069734	0.725923	1728	5	-8.4976	0.98107	0.98115	0.999996	17426	0	-8.4976
FN3K	5	0.018933	0.069734	0.725923	1726	5	-8.0951	0.98107	0.98115	0.999996	17427	0	-8.0951
DHX35	5	0.018933	0.069734	0.725923	1730	5	-7.9496	0.98107	0.98115	0.999996	17424	0	-7.9496
UGGT1	5	0.018933	0.069734	0.725923	1729	5	-7.7468	0.98107	0.98115	0.999996	17429	0	-7.7468
ADH7	5	0.019016	0.070001	0.727523	1731	4	-8.4602	0.15697	0.24419	0.998829	4353	1	-8.4602
RAET1E	5	0.01902	0.070009	0.727523	1732	4	-8.457	0.94049	0.9404	0.999996	16581	0	-8.457
MICAL2	5	0.01902	0.070009	0.727523	1733	3	-8.746	0.66969	0.67026	0.998829	11938	0	-8.746
PAPL	5	0.019164	0.070507	0.72966	1734	3	-7.4799	0.55098	0.55324	0.998829	9801	1	-7.4799
CYP17A1	5	0.019171	0.070533	0.72966	1735	3	-7.7977	0.096451	0.16314	0.998829	2855	1	-7.7977
AGXT	5	0.019208	0.070646	0.72966	1737	5	-8.8316	0.98079	0.98085	0.999996	17415	0	-8.8316
GP9	5	0.019208	0.070646	0.72966	1736	5	-8.0412	0.98079	0.98085	0.999996	17418	0	-8.0412
FAM114A1	5	0.019208	0.070646	0.72966	1739	5	-7.9852	0.98079	0.98085	0.999996	17420	0	-7.9852
NKD1	5	0.019208	0.070646	0.72966	1738	5	-8.7066	0.98079	0.98085	0.999996	17417	0	-8.7066
ASNSD1	5	0.019208	0.070646	0.72966	1740	5	-7.7154	0.98079	0.98085	0.999996	17421	0	-7.7154
TNK2	5	0.019253	0.070791	0.72966	1742	2	0.54617	0.073347	0.13177	0.998829	2293	2	0.54617
EFCAB4B	5	0.019253	0.070791	0.72966	1741	3	-8.3484	0.55928	0.56141	0.998829	9954	1	-8.3484
FOXM1	5	0.019255	0.070801	0.72966	1743	4	-8.5785	0.2153	0.29244	0.998829	5164	1	-8.5785
PPP2CB	5	0.019255	0.070801	0.72966	1744	4	-8.4282	0.93076	0.93061	0.999996	16380	0	-8.4282
ILDR1	5	0.019309	0.07098	0.72966	1745	2	-6.1069	0.0028355	0.0095648	0.703071	245	2	-6.1069
TGM4	5	0.019334	0.071058	0.72966	1746	3	-7.5588	0.36327	0.39542	0.998829	6933	1	-7.5588
RGS3	17	0.019337	0.071064	0.72966	1747	12	-7.7259	0.93722	0.93708	0.999996	16503	1	-7.7259
CETN1	5	0.019375	0.071186	0.72966	1750	3	-8.9308	0.58594	0.58772	0.998829	10432	0	-8.9308
SLC35E4	5	0.019375	0.071186	0.72966	1751	4	-8.9308	0.94648	0.94634	0.999996	16691	0	-8.9308
PGK2	5	0.019375	0.071186	0.72966	1748	5	-8.9308	0.97074	0.9707	0.999996	17208	0	-8.9308
ADCK2	5	0.019375	0.071186	0.72966	1749	3	-8.9308	0.84442	0.84443	0.999996	14934	0	-8.9308
SETD4	5	0.019416	0.071335	0.72966	1752	2	-6.5487	0.89632	0.89636	0.999996	15803	0	-6.5487
RBM33	5	0.019433	0.07139	0.72966	1753	3	-8.3889	0.29548	0.34653	0.998829	6077	1	-8.3889
FABP12	5	0.019456	0.07147	0.72966	1754	4	-8.2892	0.84951	0.84954	0.999996	15014	0	-8.2892
TSPYL4	5	0.019456	0.07147	0.72966	1756	4	-7.9066	0.32032	0.36395	0.998829	6370	1	-7.9066
SLC9A3	5	0.019456	0.07147	0.72966	1755	4	-8.519	0.28188	0.33703	0.998829	5917	1	-8.519
GPR25	5	0.019456	0.07147	0.72966	1757	4	-8.5843	0.22752	0.30047	0.998829	5288	1	-8.5843
MSRA	5	0.019456	0.07147	0.72966	1758	4	-8.5872	0.51693	0.52162	0.998829	9242	1	-8.5872
ARL4C	5	0.019456	0.07147	0.72966	1759	4	-8.5756	0.69677	0.69715	0.998829	12382	0	-8.5756
PDE8A	5	0.019456	0.07147	0.72966	1760	4	-8.3003	0.37633	0.40516	0.998829	7127	1	-8.3003
RND3	5	0.019483	0.071546	0.72966	1764	5	-7.4799	0.98052	0.98057	0.999996	17411	0	-7.4799
EXD3	5	0.019483	0.071546	0.72966	1761	5	-8.1073	0.98052	0.98057	0.999996	17414	0	-8.1073
SP140	5	0.019483	0.071546	0.72966	1763	5	-8.0156	0.98052	0.98057	0.999996	17410	0	-8.0156
MRM1	5	0.019483	0.071546	0.72966	1765	5	-8.2749	0.98052	0.98057	0.999996	17412	0	-8.2749
FTHL17	5	0.019483	0.071546	0.72966	1762	5	-7.7364	0.98052	0.98057	0.999996	17413	0	-7.7364
SSX4B	1	0.019485	0.071552	0.72966	1766	1	-8.659	0.98051	0.98057	0.999996	17409	0	-8.659
RASD1	5	0.019549	0.071764	0.730656	1768	3	-8.9285	0.55506	0.55728	0.998829	9875	1	-8.9285
AANAT	5	0.019549	0.071764	0.730656	1767	4	-8.9285	0.14542	0.22896	0.998829	4067	1	-8.9285
PAX3	5	0.019551	0.071771	0.730656	1769	1	0.4962	0.0057496	0.016755	0.852122	352	2	0.4962
YBX3	6	0.019583	0.071867	0.731216	1770	5	-5.4687	0.4911	0.49879	0.998829	8805	1	-5.4687
TMEM55B	5	0.019623	0.072006	0.732212	1771	3	-7.5047	0.40816	0.42983	0.998829	7555	1	-7.5047
GGT6	5	0.019707	0.072267	0.733389	1773	4	-8.9262	0.96689	0.96692	0.999996	17121	0	-8.9262
PXMP4	5	0.019707	0.072267	0.733389	1772	4	-8.1589	0.20425	0.28517	0.998829	5038	1	-8.1589
TEPP	5	0.019714	0.072287	0.733389	1774	1	-0.69848	0.065902	0.12148	0.998829	2106	2	-0.69848
ZNF584	5	0.019737	0.072366	0.733389	1777	5	-7.9038	0.98026	0.98032	0.999996	17406	0	-7.9038
GJC1	5	0.019737	0.072366	0.733389	1775	5	-8.7039	0.98026	0.98032	0.999996	17408	0	-8.7039
GPR132	5	0.019737	0.072366	0.733389	1776	5	-8.6016	0.98026	0.98032	0.999996	17405	0	-8.6016
AKAP8L	5	0.019752	0.072416	0.733489	1778	2	-6.9865	0.1604	0.24878	0.998829	4428	2	-6.9865
MFSD10	5	0.019768	0.072461	0.733533	1779	2	-0.09693	0.093799	0.15955	0.998829	2801	2	-0.09693
ZBTB7A	5	0.019822	0.072647	0.733645	1780	2	-0.44811	0.47301	0.48307	0.998829	8523	1	-0.44811
PARP3	5	0.019867	0.072787	0.733645	1781	3	-8.3575	0.87284	0.87282	0.999996	15388	0	-8.3575
MUC4	10	0.019869	0.072791	0.733645	1782	8	-8.1823	0.39988	0.42332	0.998829	7437	1	-8.1823
ZNF608	5	0.019877	0.072824	0.733645	1783	2	-6.3029	0.80124	0.80122	0.999996	14215	0	-6.3029
LPHN1	5	0.019881	0.072836	0.733645	1784	4	-8.282	0.45778	0.47022	0.998829	8294	1	-8.282
MED12L	5	0.019881	0.072836	0.733645	1787	4	-8.63	0.22696	0.3001	0.998829	5282	1	-8.63
POU6F1	5	0.019881	0.072836	0.733645	1785	5	-8.4217	0.97372	0.97368	0.999996	17261	0	-8.4217
ANO9	5	0.019881	0.072836	0.733645	1786	4	-8.282	0.65094	0.65183	0.998829	11594	0	-8.282
ZIC1	5	0.019882	0.072839	0.733645	1788	2	0.43256	0.2667	0.32661	0.998829	5733	1	0.43256
OVGP1	5	0.019997	0.073217	0.734824	1789	5	-8.2856	0.98	0.98005	0.999996	17399	0	-8.2856
GAL3ST1	5	0.019997	0.073217	0.734824	1791	5	-7.6053	0.98	0.98005	0.999996	17403	0	-7.6053
UBAP2	5	0.019997	0.073217	0.734824	1793	5	-7.4923	0.98	0.98005	0.999996	17400	0	-7.4923
CLCA1	5	0.019997	0.073217	0.734824	1790	5	-7.8518	0.98	0.98005	0.999996	17402	0	-7.8518
BATF3	5	0.019997	0.073217	0.734824	1792	5	-8.2236	0.98	0.98005	0.999996	17401	0	-8.2236
TLE1	5	0.020021	0.073288	0.734824	1794	3	-8.9216	0.10942	0.18087	0.998829	3141	2	-8.9216
CCDC177	5	0.020039	0.073352	0.734824	1796	3	-8.4976	0.407	0.4289	0.998829	7541	1	-8.4976
ATHL1	5	0.020039	0.073352	0.734824	1795	2	-6.0065	0.0089252	0.024376	0.895077	487	2	-6.0065
CORO2A	5	0.020039	0.073352	0.734824	1797	5	-8.4185	0.97846	0.97851	0.999996	17375	0	-8.4185
LDLRAD1	10	0.020046	0.073364	0.734824	1798	6	-4.3317	0.0056842	0.016592	0.852122	350	2	-4.3317
TAGLN	5	0.020094	0.073523	0.735602	1799	4	-8.4759	0.95308	0.95302	0.999996	16828	0	-8.4759
PRSS1	5	0.020094	0.073523	0.735602	1800	4	-8.3278	0.77777	0.77787	0.998829	13705	0	-8.3278
BEGAIN	5	0.020132	0.073652	0.73648	1801	3	-8.2086	0.045797	0.093476	0.998829	1641	2	-8.2086
ARHGEF18	5	0.020191	0.073845	0.736777	1803	2	-6.7275	0.10046	0.1686	0.998829	2940	1	-6.7275
ADAM8	5	0.020191	0.073845	0.736777	1802	3	-8.3654	0.635	0.63596	0.998829	11317	0	-8.3654
DDHD2	5	0.0202	0.073878	0.736777	1805	5	-8.6613	0.97074	0.9707	0.999996	17209	0	-8.6613
ACTL6B	5	0.0202	0.073878	0.736777	1804	3	-6.0134	0.24635	0.31293	0.998829	5509	1	-6.0134
FAM175B	5	0.020202	0.073886	0.736777	1806	1	-6.6956	0.37652	0.40531	0.998829	7131	1	-6.6956
ANAPC11	9	0.020222	0.073957	0.736921	1807	5	-7.3495	0.36394	0.3959	0.998829	6945	1	-7.3495
CR1	5	0.020258	0.074064	0.736921	1809	5	-7.6336	0.97974	0.97978	0.999996	17398	0	-7.6336
CAPRIN2	5	0.020258	0.074064	0.736921	1810	5	-8.2713	0.97974	0.97978	0.999996	17397	0	-8.2713
PRSS42	5	0.020258	0.074064	0.736921	1808	5	-8.2348	0.97974	0.97978	0.999996	17395	0	-8.2348
PLCL1	5	0.020311	0.074237	0.737201	1812	4	-8.4602	0.59988	0.6015	0.998829	10690	0	-8.4602
NEURL4	5	0.020311	0.074237	0.737201	1811	5	-8.2749	0.97465	0.97462	0.999996	17284	0	-8.2749
PPM1E	5	0.020317	0.074256	0.737201	1813	4	-7.535	0.42005	0.43939	0.998829	7716	1	-7.535
TBC1D2	5	0.020317	0.074256	0.737201	1814	3	-7.4862	0.075698	0.13493	0.998829	2351	2	-7.4862
PATE3	5	0.020365	0.0744	0.738038	1815	4	-8.6905	0.8286	0.82847	0.999996	14690	0	-8.6905
MAGI1	5	0.020385	0.074464	0.738038	1816	3	-8.917	0.57721	0.57903	0.998829	10269	0	-8.917
ENG	5	0.020385	0.074464	0.738038	1817	3	-7.1311	0.52777	0.53149	0.998829	9415	1	-7.1311
SLC35C1	5	0.020414	0.074555	0.738541	1818	4	-8.7666	0.96559	0.96558	0.999996	17088	0	-8.7666
C16orf58	5	0.020466	0.074713	0.73888	1819	3	-8.2676	0.63883	0.63979	0.998829	11385	0	-8.2676
BSX	5	0.020466	0.074713	0.73888	1820	3	-7.8851	0.26316	0.3242	0.998829	5693	1	-7.8851
SASH3	5	0.020466	0.074713	0.73888	1821	4	-8.007	0.42276	0.44157	0.998829	7757	1	-8.007
PPP2R5D	5	0.020515	0.074873	0.73917	1822	5	-7.6832	0.97949	0.97951	0.999996	17394	0	-7.6832
B3GALT4	5	0.020527	0.074906	0.73917	1823	4	-8.7666	0.30356	0.35215	0.998829	6171	1	-8.7666
ESD	5	0.020527	0.074906	0.73917	1825	4	-8.8726	0.13014	0.20867	0.998829	3678	1	-8.8726
ABCC1	5	0.020527	0.074906	0.73917	1824	4	-8.345	0.9639	0.96389	0.999996	17060	0	-8.345
PTPRG	5	0.020566	0.075025	0.739942	1826	3	-8.5355	0.52528	0.52926	0.998829	9374	1	-8.5355
ABCG1	5	0.020597	0.075119	0.740458	1827	4	-7.8709	0.83347	0.83339	0.999996	14755	0	-7.8709
TMEM132D	5	0.020717	0.075522	0.740827	1829	2	-0.062704	0.19409	0.27859	0.998829	4931	1	-0.062704
MSN	5	0.020717	0.075522	0.740827	1828	2	-6.9237	0.037272	0.08141	0.998829	1436	2	-6.9237
APBA3	5	0.020729	0.075564	0.740827	1831	2	-6.7169	0.51366	0.51866	0.998829	9182	1	-6.7169
RALB	5	0.020729	0.075564	0.740827	1830	3	-7.8077	0.86288	0.86281	0.999996	15225	0	-7.8077
TSPEAR	5	0.020729	0.075564	0.740827	1832	3	-8.8583	0.10759	0.17835	0.998829	3102	2	-8.8583
KIF16B	5	0.02073	0.075567	0.740827	1833	5	-8.3209	0.97899	0.97903	0.999996	17385	0	-8.3209
DRD1	5	0.02073	0.075567	0.740827	1834	4	-8.7225	0.47948	0.48862	0.998829	8619	1	-8.7225
WDR34	5	0.020737	0.075592	0.740827	1837	3	-8.9124	0.4637	0.47521	0.998829	8388	1	-8.9124
SLIT2	5	0.020737	0.075592	0.740827	1835	4	-8.9124	0.39123	0.41666	0.998829	7332	1	-8.9124
SLC5A3	5	0.020737	0.075592	0.740827	1836	3	-8.9124	0.32814	0.3696	0.998829	6478	1	-8.9124
MEIS3	5	0.020757	0.07565	0.740827	1839	5	-7.6994	0.97924	0.97928	0.999996	17392	0	-7.6994
DCTD	5	0.020757	0.07565	0.740827	1838	5	-8.2124	0.97924	0.97928	0.999996	17391	0	-8.2124
SMCO4	3	0.020778	0.075713	0.741038	1840	2	-9.2268	0.34412	0.38124	0.998829	6693	1	-9.2268
ARHGEF26	5	0.020893	0.076067	0.743322	1841	4	-8.0327	0.61637	0.61756	0.998829	10977	0	-8.0327
CTAGE5	5	0.020907	0.07612	0.743322	1842	3	-4.2872	0.50962	0.51497	0.998829	9119	1	-4.2872
ANKFN1	5	0.020925	0.07617	0.743322	1843	3	-8.9101	0.35111	0.38642	0.998829	6787	1	-8.9101
GUCY2C	5	0.020933	0.076194	0.743322	1846	4	-8.264	0.9481	0.94798	0.999996	16728	0	-8.264
FBXO46	5	0.020933	0.076194	0.743322	1845	4	-8.7692	0.26545	0.32575	0.998829	5718	1	-8.7692
DUS1L	5	0.020933	0.076194	0.743322	1844	4	-8.759	0.055	0.10646	0.998829	1849	1	-8.759
RUFY1	5	0.021005	0.076444	0.74415	1849	5	-8.1897	0.97899	0.97903	0.999996	17386	0	-8.1897
PIK3C2B	5	0.021005	0.076444	0.74415	1847	5	-8.0829	0.97899	0.97903	0.999996	17384	0	-8.0829
SAMD10	5	0.021005	0.076444	0.74415	1850	5	-7.4291	0.97899	0.97903	0.999996	17383	0	-7.4291
ADD2	5	0.021005	0.076444	0.74415	1848	5	-8.6102	0.97899	0.97903	0.999996	17388	0	-8.6102
CES4A	5	0.021069	0.076665	0.745637	1851	3	-7.3607	0.42169	0.44071	0.998829	7741	1	-7.3607
RAI1	5	0.021121	0.076842	0.745637	1853	4	-8.9078	0.55633	0.55851	0.998829	9901	1	-8.9078
SPRN	5	0.021121	0.076842	0.745637	1855	3	-8.1202	0.24428	0.31155	0.998829	5484	1	-8.1202
SHC1	5	0.021121	0.076842	0.745637	1852	3	-8.9078	0.67636	0.6769	0.998829	12038	0	-8.9078
RTBDN	5	0.021121	0.076842	0.745637	1854	4	-8.9078	0.83183	0.83172	0.999996	14740	0	-8.9078
THBD	5	0.021134	0.076886	0.745637	1857	4	-8.7768	0.83152	0.83139	0.999996	14736	0	-8.7768
TENM4	5	0.021134	0.076886	0.745637	1856	4	-8.2604	0.45439	0.46744	0.998829	8236	1	-8.2604
SPG21	5	0.021178	0.077036	0.745966	1858	4	-7.1444	0.82142	0.8213	0.999996	14571	0	-7.1444
ZMAT4	5	0.02119	0.077086	0.745966	1861	3	-7.8992	0.46624	0.47728	0.998829	8428	1	-7.8992
SLC17A6	5	0.02119	0.077086	0.745966	1859	4	-7.611	0.49047	0.49821	0.998829	8795	1	-7.611
LIME1	5	0.02119	0.077086	0.745966	1860	4	-8.4411	0.64325	0.64415	0.998829	11461	0	-8.4411
SEMA4F	5	0.021232	0.077226	0.746617	1862	3	-6.5606	0.92625	0.92612	0.999996	16297	0	-6.5606
TXLNB	5	0.021267	0.077344	0.746617	1865	5	-8.7119	0.97873	0.97879	0.999996	17381	0	-8.7119
SPTB	5	0.021267	0.077344	0.746617	1864	5	-8.6215	0.97873	0.97879	0.999996	17379	0	-8.6215
PSORS1C1	5	0.021267	0.077344	0.746617	1863	5	-7.547	0.97873	0.97879	0.999996	17380	0	-7.547
MKRN3	5	0.021286	0.077404	0.746617	1866	2	-0.82523	0.1282	0.20602	0.998829	3622	2	-0.82523
SMAD1	5	0.021308	0.077473	0.746617	1867	4	-8.0156	0.72689	0.7272	0.998829	12921	0	-8.0156
SHH	5	0.021308	0.077473	0.746617	1868	4	-8.1113	0.65625	0.65711	0.998829	11694	0	-8.1113
PRNP	5	0.021323	0.077526	0.746617	1870	4	-8.4852	0.3303	0.3712	0.998829	6501	1	-8.4852
ARFGAP2	5	0.021323	0.077526	0.746617	1869	4	-8.3519	0.49368	0.50098	0.998829	8851	1	-8.3519
ST20-MTHFS	2	0.021387	0.077716	0.747454	1871	2	-8.9613	0.97861	0.97867	0.999996	17376	0	-8.9613
CSH1	2	0.021387	0.077716	0.747454	1872	2	-9.0232	0.97861	0.97867	0.999996	17377	0	-9.0232
TMEM14C	4	0.021437	0.077892	0.747454	1873	2	-1.7809	0.1162	0.18996	0.998829	3322	1	-1.7809
TSPAN18	5	0.021449	0.077938	0.747454	1874	4	-8.4217	0.41465	0.43506	0.998829	7636	1	-8.4217
KRTAP12-1	3	0.021499	0.078088	0.747454	1875	2	-9.2156	0.17925	0.26899	0.998829	4762	1	-9.2156
SYCE1	5	0.021502	0.0781	0.747454	1878	3	-8.9031	0.52628	0.53015	0.998829	9390	1	-8.9031
TBC1D25	5	0.021502	0.0781	0.747454	1877	3	-8.6579	0.61872	0.61985	0.998829	11023	0	-8.6579
TH	5	0.021502	0.0781	0.747454	1876	4	-8.9031	0.72857	0.72884	0.998829	12945	0	-8.9031
SELPLG	5	0.021503	0.078105	0.747454	1879	3	-7.221	0.65484	0.65571	0.998829	11657	0	-7.221
GGA1	11	0.021523	0.078167	0.747454	1880	5	0.29233	0.44778	0.46192	0.998829	8119	2	0.29233
SLC7A4	5	0.021536	0.078208	0.747454	1882	4	-8.8486	0.43239	0.4493	0.998829	7885	1	-8.8486
C1QL3	5	0.021536	0.078208	0.747454	1881	4	-7.8757	0.74145	0.74173	0.998829	13160	0	-7.8757
PPP1R35	5	0.02154	0.078219	0.747454	1883	5	-8.2568	0.97846	0.97851	0.999996	17374	0	-8.2568
CLEC4E	5	0.02154	0.078219	0.747454	1884	5	-7.7364	0.97846	0.97851	0.999996	17373	0	-7.7364
ADRA2A	5	0.021546	0.078242	0.747454	1885	4	-8.2784	0.74723	0.74749	0.998829	13247	0	-8.2784
P4HTM	5	0.021557	0.078277	0.747454	1886	3	-7.9939	0.060177	0.11365	0.998829	1974	2	-7.9939
VWF	5	0.021589	0.078379	0.748023	1887	3	-7.6353	0.60057	0.6021	0.998829	10703	0	-7.6353
MSLN	5	0.021638	0.078533	0.748068	1888	3	-8.5311	0.57873	0.58055	0.998829	10295	0	-8.5311
SPDYE4	4	0.021648	0.078566	0.748068	1889	3	-8.9791	0.65219	0.65307	0.998829	11612	0	-8.9791
KRT71	5	0.021681	0.07866	0.748068	1890	5	-8.0496	0.97832	0.97837	0.999996	17371	0	-8.0496
OXCT1	5	0.021698	0.078716	0.748068	1895	3	-8.9008	0.1169	0.19093	0.998829	3339	1	-8.9008
TRMT44	5	0.021698	0.078716	0.748068	1891	4	-1.3913	0.30369	0.35225	0.998829	6172	1	-1.3913
TRABD2B	5	0.021698	0.078716	0.748068	1892	4	-7.9332	0.96434	0.96432	0.999996	17064	0	-7.9332
HNF1B	5	0.021698	0.078716	0.748068	1893	3	-8.9008	0.7624	0.76257	0.998829	13491	0	-8.9008
UNC5CL	5	0.021698	0.078716	0.748068	1894	4	-8.9008	0.96062	0.9606	0.999996	16979	0	-8.9008
PTPRCAP	5	0.021722	0.078783	0.748311	1896	3	-8.8559	0.14047	0.22247	0.998829	3936	2	-8.8559
KIF26B	5	0.021747	0.078851	0.748312	1897	3	-0.67509	0.083634	0.14581	0.998829	2538	2	-0.67509
RAB26	5	0.021763	0.078907	0.748312	1898	4	-8.2495	0.36813	0.39903	0.998829	7015	1	-8.2495
RNF32	5	0.021763	0.078907	0.748312	1899	4	-8.4475	0.40212	0.42505	0.998829	7470	1	-8.4475
SLC39A11	5	0.021842	0.079168	0.749119	1903	5	-7.9675	0.97816	0.97819	0.999996	17369	0	-7.9675
KLHL22	5	0.021842	0.079168	0.749119	1902	5	-8.4475	0.97816	0.97819	0.999996	17370	0	-8.4475
LOC100653515	5	0.021842	0.079168	0.749119	1901	5	-8.4185	0.97816	0.97819	0.999996	17367	0	-8.4185
HIST1H4C	5	0.021842	0.079168	0.749119	1900	5	-7.8127	0.97816	0.97819	0.999996	17368	0	-7.8127
PIM3	5	0.021855	0.0792	0.749119	1904	2	0.19639	0.41526	0.43557	0.998829	7645	1	0.19639
PIK3R5	5	0.021894	0.079315	0.749418	1905	3	-8.6602	0.61885	0.61998	0.998829	11028	0	-8.6602
TMPPE	5	0.021894	0.079315	0.749418	1906	4	-8.8985	0.34744	0.38372	0.998829	6731	1	-8.8985
MEIS1	5	0.021963	0.07955	0.750843	1908	2	-6.8387	0.12813	0.20593	0.998829	3621	2	-6.8387
CNDP1	5	0.021963	0.07955	0.750843	1907	3	-8.516	0.23946	0.30845	0.998829	5430	1	-8.516
EPM2AIP1	5	0.021981	0.0796	0.750922	1909	4	-8.3955	0.90173	0.90174	0.999996	15894	0	-8.3955
TMEM62	5	0.022044	0.079816	0.751888	1910	2	-6.3984	0.52919	0.53281	0.998829	9442	1	-6.3984
FAM53A	5	0.022059	0.079869	0.751888	1913	4	-8.8962	0.50124	0.50761	0.998829	8983	1	-8.8962
SLC9A8	5	0.022059	0.079869	0.751888	1911	4	-8.8962	0.966	0.96599	0.999996	17099	0	-8.8962
KIAA0226	5	0.022059	0.079869	0.751888	1912	4	-8.8962	0.68228	0.68281	0.998829	12139	0	-8.8962
TRIM50	5	0.022141	0.080129	0.753023	1916	5	-8.5901	0.97786	0.97789	0.999996	17363	0	-8.5901
ZNF561	5	0.022141	0.080129	0.753023	1914	5	-7.7163	0.97786	0.97789	0.999996	17362	0	-7.7163
HDAC11	5	0.022141	0.080129	0.753023	1915	5	-8.6851	0.97786	0.97789	0.999996	17365	0	-8.6851
TULP1	5	0.022207	0.080343	0.753023	1917	3	-7.4737	0.46484	0.47612	0.998829	8404	1	-7.4737
C5orf55	5	0.022207	0.080343	0.753023	1918	3	-1.3819	0.32343	0.36616	0.998829	6410	1	-1.3819
SRGAP3	5	0.022215	0.080375	0.753023	1919	4	-8.797	0.79271	0.79269	0.999996	14061	0	-8.797
ARRDC1	5	0.022266	0.080552	0.753023	1922	3	-8.8938	0.21502	0.29225	0.998829	5162	1	-8.8938
SYCN	5	0.022266	0.080552	0.753023	1920	3	-8.8938	0.37769	0.40622	0.998829	7148	1	-8.8938
KATNA1	5	0.022266	0.080552	0.753023	1924	4	-8.8938	0.031537	0.073186	0.998829	1284	1	-8.8938
RNF103	5	0.022266	0.080552	0.753023	1925	4	-8.8938	0.86984	0.8698	0.999996	15338	0	-8.8938
XXYLT1	5	0.022266	0.080552	0.753023	1921	3	-8.8938	0.55687	0.55905	0.998829	9911	1	-8.8938
KLHL4	5	0.022266	0.080552	0.753023	1923	3	-8.1545	0.19312	0.27795	0.998829	4916	1	-8.1545
ANKRD28	5	0.022273	0.080576	0.753023	1926	5	-8.5668	0.97773	0.97776	0.999996	17361	0	-8.5668
ACYP2	5	0.022315	0.080704	0.753023	1927	2	-6.3852	0.9301	0.92997	0.999996	16370	0	-6.3852
FAM210B	5	0.022357	0.080825	0.753023	1928	3	-8.6272	0.14695	0.23095	0.998829	4108	2	-8.6272
FSTL3	5	0.022369	0.080863	0.753023	1929	2	0.24293	0.026118	0.063532	0.998829	1127	2	0.24293
GTPBP3	5	0.022418	0.081019	0.753023	1932	5	-7.7416	0.97758	0.97761	0.999996	17359	0	-7.7416
KLHL31	5	0.022418	0.081019	0.753023	1930	5	-7.6723	0.97758	0.97761	0.999996	17356	0	-7.6723
CACNA2D2	5	0.022418	0.081019	0.753023	1934	5	-7.8225	0.97758	0.97761	0.999996	17358	0	-7.8225
HEXIM1	5	0.022418	0.081019	0.753023	1931	5	-8.1589	0.97758	0.97761	0.999996	17355	0	-8.1589
TEX37	5	0.022418	0.081019	0.753023	1935	5	-8.1393	0.97758	0.97761	0.999996	17357	0	-8.1393
DCBLD1	5	0.022418	0.081019	0.753023	1933	5	-8.6797	0.97758	0.97761	0.999996	17360	0	-8.6797
PLA2G5	5	0.022423	0.08104	0.753023	1936	3	-8.0788	0.88948	0.88957	0.999996	15688	0	-8.0788
IGF2R	5	0.022451	0.081137	0.753023	1938	4	-8.6851	0.93786	0.93774	0.999996	16523	0	-8.6851
FAM50B	5	0.022451	0.081137	0.753023	1937	4	-8.3033	0.64848	0.64937	0.998829	11556	0	-8.3033
COL15A1	5	0.022478	0.081219	0.753023	1939	3	-8.5785	0.42495	0.44335	0.998829	7785	1	-8.5785
IL22	5	0.022482	0.081226	0.753023	1940	3	-8.8915	0.42418	0.44272	0.998829	7776	1	-8.8915
PCP2	5	0.022482	0.081226	0.753023	1941	3	-8.8915	0.45656	0.46919	0.998829	8274	1	-8.8915
SULT4A1	5	0.022613	0.081648	0.753023	1942	3	-6.9052	0.20107	0.2831	0.998829	5008	1	-6.9052
F8A3	5	0.022617	0.081659	0.753023	1943	3	-0.55635	0.7008	0.70121	0.998829	12483	0	-0.55635
PI4K2A	5	0.022689	0.081892	0.753023	1945	4	-8.8891	0.64496	0.64586	0.998829	11495	0	-8.8891
TPST2	5	0.022689	0.081892	0.753023	1944	3	-8.8891	0.72127	0.72148	0.998829	12831	0	-8.8891
NEDD4L	5	0.022689	0.081892	0.753023	1946	4	-8.8891	0.74581	0.74608	0.998829	13225	0	-8.8891
FAM24B	5	0.022694	0.081908	0.753023	1947	4	-8.4379	0.83334	0.83326	0.999996	14750	0	-8.4379
GADD45B	5	0.022697	0.081914	0.753023	1953	5	-8.087	0.9773	0.97733	0.999996	17351	0	-8.087
MTMR10	5	0.022697	0.081914	0.753023	1949	5	-7.3698	0.9773	0.97733	0.999996	17348	0	-7.3698
CACNA1S	5	0.022697	0.081914	0.753023	1951	5	-7.7364	0.9773	0.97733	0.999996	17354	0	-7.7364
CENPBD1	5	0.022697	0.081914	0.753023	1954	5	-7.7259	0.9773	0.97733	0.999996	17352	0	-7.7259
QPCTL	5	0.022697	0.081914	0.753023	1948	5	-7.3149	0.9773	0.97733	0.999996	17349	0	-7.3149
ALOX5	5	0.022697	0.081914	0.753023	1950	5	-7.6994	0.9773	0.97733	0.999996	17347	0	-7.6994
FGF5	5	0.022697	0.081914	0.753023	1952	5	-8.4602	0.9773	0.97733	0.999996	17350	0	-8.4602
HYAL3	14	0.022706	0.081943	0.753023	1955	9	-7.5915	0.086103	0.14915	0.998829	2594	4	-7.5915
ACSS1	5	0.02271	0.081955	0.753023	1959	4	-8.2531	0.74014	0.74039	0.998829	13129	0	-8.2531
RABL6	5	0.02271	0.081955	0.753023	1960	4	-8.2713	0.96731	0.96735	0.999996	17134	0	-8.2713
KCNJ1	5	0.02271	0.081955	0.753023	1957	4	-8.3139	0.96434	0.96432	0.999996	17063	0	-8.3139
HNF1A	5	0.02271	0.081955	0.753023	1958	4	-8.345	0.11044	0.18222	0.998829	3173	1	-8.345
PROCR	5	0.02271	0.081955	0.753023	1956	4	-8.2348	0.63527	0.63621	0.998829	11322	0	-8.2348
C17orf72	10	0.022736	0.082041	0.753432	1961	8	-7.8721	0.62881	0.62983	0.998829	11201	1	-7.8721
MAGEF1	5	0.022763	0.082148	0.753643	1962	2	-6.7275	0.86533	0.86527	0.999996	15268	0	-6.7275
LXN	5	0.022763	0.082148	0.753643	1963	2	-6.584	0.82377	0.82366	0.999996	14606	0	-6.584
NSMF	5	0.022892	0.082553	0.75697	1964	4	-8.8868	0.3559	0.38994	0.998829	6842	1	-8.8868
DYNC2LI1	5	0.02292	0.082648	0.757456	1965	4	-7.9896	0.96292	0.9629	0.999996	17035	0	-7.9896
R3HDML	5	0.022938	0.082704	0.757506	1966	4	-8.2713	0.7224	0.72263	0.998829	12849	0	-8.2713
ALPK1	5	0.022977	0.082821	0.757506	1967	5	-8.5872	0.97702	0.97705	0.999996	17341	0	-8.5872
PIK3C3	5	0.022977	0.082821	0.757506	1968	5	-7.7776	0.97702	0.97705	0.999996	17342	0	-7.7776
AGBL3	5	0.022977	0.082821	0.757506	1969	5	-7.5588	0.97702	0.97705	0.999996	17345	0	-7.5588
B3GALT5	5	0.023073	0.083139	0.758998	1970	2	-6.4246	0.24384	0.31127	0.998829	5479	1	-6.4246
SIPA1L1	5	0.023087	0.083184	0.758998	1971	3	-8.5281	0.075472	0.13461	0.998829	2343	1	-8.5281
NUDCD2	5	0.023091	0.083195	0.758998	1973	3	-8.8844	0.19706	0.28054	0.998829	4967	1	-8.8844
FZD5	5	0.023091	0.083195	0.758998	1972	3	-8.8844	0.03245	0.074501	0.998829	1309	1	-8.8844
ZNF821	5	0.023091	0.083195	0.758998	1974	4	-8.8844	0.1782	0.26829	0.998829	4752	1	-8.8844
PARP12	5	0.023127	0.083294	0.759511	1975	5	-7.1832	0.97434	0.9743	0.999996	17281	0	-7.1832
NT5E	5	0.023225	0.083617	0.760006	1978	5	-8.2311	0.97074	0.9707	0.999996	17205	0	-8.2311
PCDHAC1	5	0.023225	0.083617	0.760006	1977	4	-8.2273	0.67403	0.6746	0.998829	12003	0	-8.2273
FLI1	5	0.023225	0.083617	0.760006	1980	4	-8.7278	0.86984	0.8698	0.999996	15348	0	-8.7278
NOD2	5	0.023225	0.083617	0.760006	1979	4	-8.5987	0.46024	0.47234	0.998829	8333	1	-8.5987
VPREB1	5	0.023225	0.083617	0.760006	1976	4	-8.3347	0.9088	0.90877	0.999996	16017	0	-8.3347
TEKT5	5	0.023235	0.08365	0.760006	1981	3	-8.0327	0.55991	0.56201	0.998829	9971	1	-8.0327
PLA2G4F	5	0.023259	0.083716	0.760006	1982	3	-7.3765	0.61406	0.61529	0.998829	10938	0	-7.3765
ARHGAP20	5	0.023288	0.083802	0.760006	1984	5	-7.8077	0.97671	0.97675	0.999996	17338	0	-7.8077
CRADD	5	0.023288	0.083802	0.760006	1985	5	-8.0705	0.97671	0.97675	0.999996	17339	0	-8.0705
SYNE1	5	0.023288	0.083802	0.760006	1983	5	-8.6715	0.97671	0.97675	0.999996	17340	0	-8.6715
VIPR1	5	0.023292	0.083812	0.760006	1986	3	-8.8821	0.90403	0.904	0.999996	15930	0	-8.8821
DENND2A	5	0.02337	0.084087	0.761121	1987	3	-7.2723	0.147	0.23101	0.998829	4109	2	-7.2723
LPP	5	0.023393	0.08417	0.761121	1988	4	-8.155	0.36342	0.39553	0.998829	6936	1	-8.155
ARAF	5	0.023451	0.084379	0.761121	1989	3	-7.3219	0.10057	0.16876	0.998829	2943	2	-7.3219
SLC25A15	5	0.023474	0.084457	0.761121	1990	4	-8.4506	0.85974	0.8597	0.999996	15172	0	-8.4506
CACNA1E	5	0.023474	0.084457	0.761121	1991	4	-8.7692	0.81553	0.81551	0.999996	14465	0	-8.7692
SLC9A6	5	0.023493	0.08452	0.761121	1992	4	-7.9131	0.27794	0.33427	0.998829	5872	1	-7.9131
GCFC2	5	0.023506	0.084564	0.761121	1993	1	-0.51395	0.015312	0.039305	0.953376	742	1	-0.51395
MXRA7	6	0.023545	0.084693	0.761121	1994	4	-4.359	0.086453	0.14962	0.998829	2602	2	-4.359
BLOC1S4	5	0.023581	0.084807	0.761121	1996	2	-0.019352	0.19233	0.27741	0.998829	4903	1	-0.019352
SCNN1B	5	0.023581	0.084807	0.761121	1995	2	-6.3984	0.64366	0.64458	0.998829	11470	0	-6.3984
TMEM204	5	0.023581	0.084807	0.761121	1997	4	-8.1393	0.63147	0.63244	0.998829	11254	0	-8.1393
AVPR1B	5	0.023592	0.084842	0.761121	1998	4	-7.1074	0.47742	0.48685	0.998829	8599	1	-7.1074
CYP27B1	5	0.023603	0.08488	0.761121	2005	5	-8.1432	0.9764	0.97644	0.999996	17329	0	-8.1432
[truncated: 16,010 more rows]
