# Supplementary material for: Genome-scale identification of cellular pathways required for cell surface recognition
Source: Genome Res. 2018 Sep;28(9):1372–82. doi: 10.1101/gr.231183.117 (PMC6120632; doi:10.1101/gr.231183.117)
Supplement: Supplemental Material [file supp_gr.231183.117_Supplemental_DataS3.zip]

Archive with 11 entries (10 files):
- Supplementary Data3/
- Supplementary Data3/.DS_Store
- Supplementary Data3/Day14_HEK_293_E_CRTAM.gene_summary.txt
- Supplementary Data3/Day14_HEK_293_E_GABR2.gene_summary.txt
- Supplementary Data3/Day14_HEK_293_E_TIGIT.gene_summary.txt
- Supplementary Data3/Day14_HEK_293_E_TIGIT_repeat.gene_summary.txt
- Supplementary Data3/Day14_NCI_SNU_1_TNR9.gene_summary.txt
- Supplementary Data3/Day9_HEK_293_E_CD226.gene_summary.txt
- Supplementary Data3/Day9_HEK_293_E_EPHB1.gene_summary.txt
- Supplementary Data3/Day9_HEK_293_E_Syn1.gene_summary.txt
- Supplementary Data3/Recombinant_protein_Raw_counts.txt
