# Supplementary material for: Genome-scale identification of cellular pathways required for cell surface recognition
Source: Genome Res. 2018 Sep;28(9):1372–82. doi: 10.1101/gr.231183.117 (PMC6120632; doi:10.1101/gr.231183.117)
Supplement: Supplemental Material [file supp_gr.231183.117_Supplemental_DataS3.zip › Supplementary Data3/Day14_HEK_293_E_CRTAM.gene_summary.txt]

id	num	neg|score	neg|p-value	neg|fdr	neg|rank	neg|goodsgrna	neg|lfc	pos|score	pos|p-value	pos|fdr	pos|rank	pos|goodsgrna	pos|lfc
RAMP3	5	2.4863e-06	8.5216e-06	0.126238	1	5	-8.603	1.0	1.0	0.999999	18009	0	-8.603
ANO7	5	4.7591e-06	1.4019e-05	0.126238	2	3	-7.4645	0.90556	0.90918	0.999999	16117	1	-7.4645
DGCR8	5	7.5673e-06	2.7214e-05	0.163366	3	5	-8.5389	0.99997	0.99998	0.999999	18008	0	-8.5389
ETFDH	5	1.4114e-05	5.6902e-05	0.256188	4	4	-7.6031	0.8661	0.88132	0.999999	15653	1	-7.6031
PSAP	5	2.756e-05	0.00011793	0.358911	5	3	-0.61818	0.62497	0.75702	0.999999	13438	1	-0.61818
RASL10A	5	2.8321e-05	0.00011958	0.358911	6	4	-7.935	0.98628	0.98633	0.999999	17602	0	-7.935
DUOXA2	5	3.5462e-05	0.00015751	0.387489	7	3	-8.5075	0.4953	0.66072	0.999999	11751	2	-8.5075
C22orf39	6	4.1109e-05	0.0001839	0.387489	8	4	-7.4018	0.79351	0.84291	0.999999	14927	1	-7.4018
RHOXF2B	3	4.9608e-05	0.00022678	0.387489	9	1	0.34238	0.33417	0.54518	0.996582	9851	2	0.34238
TP53	5	5.1838e-05	0.00023393	0.387489	10	4	-1.3776	0.98166	0.98177	0.999999	17435	0	-1.3776
NSMCE4A	5	5.2842e-05	0.00023668	0.387489	11	5	-6.9304	0.99385	0.99386	0.999999	17803	0	-6.9304
FASTKD5	5	6.5562e-05	0.00028396	0.426155	12	5	-7.0991	0.99993	0.99994	0.999999	18007	0	-7.0991
CLDN17	5	7.1673e-05	0.00031365	0.434501	13	4	-7.2245	0.62059	0.75371	0.999999	13363	1	-7.2245
CDIPT	5	7.6063e-05	0.00034004	0.437412	14	5	-6.9719	0.99992	0.99993	0.999999	18006	0	-6.9719
SH2B3	5	0.00010607	0.00048573	0.555634	15	3	-2.9027	0.61023	0.7459	0.999999	13234	2	-2.9027
POU3F1	5	0.00011414	0.00052531	0.555634	16	3	-0.8422	0.50931	0.67085	0.999999	11935	1	-0.8422
RB1	5	0.00013268	0.00061328	0.555634	17	5	-7.2916	0.99987	0.99987	0.999999	18005	0	-7.2916
CDHR4	5	0.0001368	0.00063032	0.555634	18	5	-5.417	0.99595	0.99597	0.999999	17864	0	-5.417
PCBP3	5	0.00013779	0.00063527	0.555634	19	3	-1.1783	0.53818	0.6922	0.999999	12286	2	-1.1783
PGK1	5	0.00013941	0.00064132	0.555634	20	4	-7.6521	0.062666	0.16974	0.940846	3244	1	-7.6521
AKAP14	7	0.000141	0.00064792	0.555634	21	7	-6.7867	0.99986	0.99987	0.999999	18004	0	-6.7867
PPP1R8	15	0.00016071	0.00075017	0.614086	22	12	-6.3566	0.97861	0.97871	0.999999	17365	2	-6.3566
C10orf55	5	0.00018258	0.00083869	0.632701	23	4	-7.6836	0.98025	0.98034	0.999999	17398	0	-7.6836
UBE2M	5	0.00018969	0.00086288	0.632701	24	5	-7.3635	0.99981	0.99981	0.999999	18003	0	-7.3635
FAM19A3	5	0.00019291	0.00088047	0.632701	25	3	-1.4177	0.97015	0.97041	0.999999	17188	0	-1.4177
OVCA2	5	0.00020939	0.00096129	0.632701	26	4	-7.3159	0.58868	0.72969	0.999999	12953	1	-7.3159
IQCH	10	0.00021839	0.0010042	0.632701	27	8	-6.997	0.58068	0.72359	0.999999	12845	2	-6.997
PRPF4B	5	0.00022694	0.0010427	0.632701	28	5	-6.7274	0.99977	0.99978	0.999999	18002	0	-6.7274
C1QTNF5	5	0.00023831	0.0010894	0.632701	29	2	0.029109	0.57031	0.71586	0.999999	12714	2	0.029109
DENND6B	5	0.00024802	0.0011339	0.632701	30	1	0.53798	0.28278	0.48572	0.992657	8799	3	0.53798
THAP11	5	0.00028559	0.0013055	0.632701	31	5	-6.9504	0.99784	0.99784	0.999999	17931	0	-6.9504
MRRF	5	0.00029087	0.001334	0.632701	32	5	-6.5877	0.99971	0.99971	0.999999	18001	0	-6.5877
ATOH7	5	0.00029395	0.0013483	0.632701	33	4	-4.7825	0.89432	0.90053	0.999999	15973	1	-4.7825
CD84	7	0.00030019	0.0013731	0.632701	34	7	-6.2595	0.9997	0.9997	0.999999	18000	0	-6.2595
APOBEC3F	7	0.00030081	0.0013764	0.632701	35	4	-0.78493	0.0045057	0.018502	0.842623	392	3	-0.78493
CLEC10A	5	0.00030229	0.0013841	0.632701	36	3	-0.8168	0.59051	0.73106	0.999999	12993	2	-0.8168
CCDC117	5	0.00030313	0.0013868	0.632701	37	3	-1.0838	0.79773	0.84484	0.999999	14961	1	-1.0838
SEMA5A	5	0.00031145	0.0014303	0.632701	38	5	-6.5128	0.98911	0.98915	0.999999	17655	0	-6.5128
HOXC11	5	0.00031175	0.0014319	0.632701	39	5	-7.1269	0.99969	0.99969	0.999999	17999	0	-7.1269
GDF11	5	0.00031463	0.0014401	0.632701	40	3	-7.1411	0.44354	0.62312	0.999999	11130	1	-7.1411
LRRC43	5	0.0003239	0.0014775	0.632701	41	5	-6.8985	0.99968	0.99968	0.999999	17998	0	-6.8985
MTSS1L	5	0.00033398	0.0015237	0.632701	42	3	-6.7928	0.39669	0.58962	0.999999	10591	1	-6.7928
TMEM14A	5	0.00035156	0.0016073	0.632701	43	5	-6.7153	0.99965	0.99965	0.999999	17996	0	-6.7153
EPHX1	5	0.00035823	0.0016397	0.632701	44	4	-5.9166	0.80863	0.84994	0.999999	15055	1	-5.9166
LIM2	5	0.00036701	0.0016848	0.632701	45	3	-2.3715	0.45852	0.63394	0.999999	11307	2	-2.3715
ALAD	5	0.00037129	0.0017024	0.632701	46	5	-7.5667	0.99949	0.99948	0.999999	17991	0	-7.5667
SS18L1	5	0.00037913	0.0017332	0.632701	47	4	-8.1355	0.97468	0.97488	0.999999	17279	0	-8.1355
SYTL3	5	0.00039196	0.0017937	0.632701	48	3	-7.5324	0.85848	0.87665	0.999999	15559	1	-7.5324
RXFP1	5	0.00039949	0.0018305	0.632701	49	3	-2.6638	0.14318	0.30577	0.980863	5612	2	-2.6638
TEF	5	0.00041334	0.0018866	0.632701	50	3	-7.5599	0.79663	0.84434	0.999999	14951	1	-7.5599
C7orf34	5	0.00041942	0.0019135	0.632701	51	4	-7.6001	0.89051	0.89771	0.999999	15924	1	-7.6001
ADCY10	5	0.00042424	0.0019333	0.632701	52	5	-6.9719	0.99958	0.99958	0.999999	17995	0	-6.9719
MRC1	5	0.00045376	0.0020581	0.632701	53	3	-8.1032	0.63473	0.76444	0.999999	13576	2	-8.1032
CRCP	14	0.00046303	0.0020944	0.632701	54	12	-5.434	0.99967	0.99967	0.999999	17997	0	-5.434
PMM1	5	0.00046667	0.0021076	0.632701	56	5	-6.2083	0.99953	0.99953	0.999999	17993	0	-6.2083
TMED7	5	0.00046667	0.0021076	0.632701	55	5	-6.8549	0.99953	0.99953	0.999999	17994	0	-6.8549
SLC22A4	5	0.00046844	0.0021125	0.632701	57	2	0.028881	0.43031	0.61367	0.999999	10972	1	0.028881
CLEC4D	5	0.00047151	0.0021235	0.632701	58	4	-7.5734	0.9807	0.98083	0.999999	17412	0	-7.5734
TTPAL	5	0.0004783	0.0021527	0.632701	59	3	-8.0938	0.17886	0.35459	0.992657	6413	1	-8.0938
WBSCR16	5	0.00050847	0.0022945	0.632701	60	4	-6.7153	0.80417	0.84782	0.999999	15015	1	-6.7153
ASPA	5	0.00051495	0.0023258	0.632701	61	5	-6.5193	0.99949	0.99948	0.999999	17992	0	-6.5193
ARHGEF7	5	0.00052354	0.0023654	0.632701	62	4	-7.5185	0.98096	0.98108	0.999999	17418	0	-7.5185
SLC25A1	5	0.00053942	0.0024364	0.632701	63	5	-7.1283	0.99814	0.99813	0.999999	17940	0	-7.1283
STRADA	5	0.00053943	0.0024364	0.632701	64	4	-8.0701	0.97745	0.97759	0.999999	17341	0	-8.0701
SRPX2	5	0.00055601	0.0025122	0.632701	65	2	0.17373	0.46071	0.63556	0.999999	11332	2	0.17373
UQCRC1	5	0.00057415	0.0025875	0.632701	66	5	-6.325	0.99943	0.99942	0.999999	17990	0	-6.325
MRPS21	5	0.00057415	0.0025875	0.632701	67	5	-6.2083	0.99943	0.99942	0.999999	17989	0	-6.2083
HDAC7	5	0.00057561	0.0025947	0.632701	68	4	-3.6474	0.96543	0.96588	0.999999	17107	0	-3.6474
SLC6A19	5	0.0005872	0.0026502	0.632701	69	3	-1.1655	0.90326	0.90732	0.999999	16093	1	-1.1655
KIAA1324L	5	0.00060633	0.0027365	0.632701	70	5	-7.4467	0.99906	0.99906	0.999999	17977	0	-7.4467
ZNF131	5	0.00063431	0.0028564	0.632701	71	5	-6.9304	0.99937	0.99937	0.999999	17988	0	-6.9304
DTHD1	5	0.00063431	0.0028564	0.632701	72	5	-7.0897	0.99937	0.99937	0.999999	17986	0	-7.0897
UBE2D4	5	0.00063431	0.0028564	0.632701	73	5	-7.1451	0.99937	0.99937	0.999999	17987	0	-7.1451
MAPK14	5	0.00066278	0.0029707	0.632701	74	5	-7.9559	0.99899	0.99899	0.999999	17972	0	-7.9559
ANKS6	5	0.00066318	0.0029746	0.632701	75	4	-8.0314	0.88483	0.89362	0.999999	15860	1	-8.0314
PER2	5	0.00068461	0.0030549	0.632701	76	4	-7.5115	0.52997	0.68603	0.999999	12187	1	-7.5115
KCNS1	5	0.00068882	0.003073	0.632701	77	1	-0.035353	0.27963	0.48182	0.992657	8732	2	-0.035353
CDKN2B	6	0.00069432	0.0030955	0.632701	78	2	0.52194	0.17953	0.35551	0.992657	6427	4	0.52194
DNAI1	5	0.00071572	0.0031852	0.632701	80	3	-6.9199	0.73412	0.8178	0.999999	14513	1	-6.9199
POSTN	5	0.00071572	0.0031852	0.632701	79	5	-6.2926	0.99928	0.99929	0.999999	17985	0	-6.2926
IBA57	5	0.00071736	0.0031906	0.632701	81	4	-7.2997	0.41025	0.59928	0.999999	10717	1	-7.2997
MFSD2A	5	0.00073684	0.0032654	0.632701	82	3	-7.0121	0.65616	0.78129	0.999999	13848	2	-7.0121
TMEM107	5	0.0007388	0.0032753	0.632701	83	4	-2.2019	0.89372	0.90008	0.999999	15966	1	-2.2019
TRIP6	5	0.00074391	0.0032962	0.632701	84	2	-0.014941	0.098532	0.24242	0.967444	4510	2	-0.014941
ATP7B	5	0.00075676	0.0033561	0.632701	86	3	-7.3321	0.12694	0.28311	0.973356	5238	2	-7.3321
BMPR1B	5	0.00075676	0.0033561	0.632701	85	5	-7.2157	0.99912	0.99913	0.999999	17980	0	-7.2157
NCAPH2	5	0.00076638	0.0034051	0.632701	87	5	-7.417	0.99923	0.99924	0.999999	17984	0	-7.417
C6orf222	5	0.00076987	0.003421	0.632701	88	2	0.46104	0.14838	0.31306	0.982254	5726	3	0.46104
PPIL4	5	0.00079217	0.003515	0.632701	89	5	-6.9719	0.99921	0.99921	0.999999	17983	0	-6.9719
SLC25A19	5	0.00079384	0.0035222	0.632701	90	4	-7.0362	0.96076	0.96128	0.999999	17025	0	-7.0362
C1orf189	5	0.00079384	0.0035222	0.632701	91	5	-7.9966	0.9919	0.99188	0.999999	17735	0	-7.9966
LECT1	5	0.00079899	0.0035436	0.632701	92	3	-2.4344	0.25518	0.45174	0.992657	8188	2	-2.4344
CSHL1	6	0.00080873	0.0035843	0.632701	93	5	-7.1279	0.23297	0.42423	0.992657	7680	1	-7.1279
PARP6	5	0.00081118	0.0035914	0.632701	94	5	-7.9916	0.99803	0.99803	0.999999	17934	0	-7.9916
TUBA3D	5	0.00083781	0.0037019	0.632701	95	4	-6.9209	0.88829	0.8961	0.999999	15900	1	-6.9209
HADHA	5	0.00083852	0.0037085	0.632701	96	4	-7.7145	0.39948	0.59159	0.999999	10618	1	-7.7145
STAT2	5	0.00084671	0.0037404	0.632701	97	5	-6.4845	0.99915	0.99916	0.999999	17982	0	-6.4845
WDR38	5	0.00085408	0.003769	0.632701	98	3	-6.6529	0.6593	0.78374	0.999999	13893	2	-6.6529
DUSP16	5	0.00086066	0.0038125	0.632701	99	5	-7.2159	0.99236	0.99236	0.999999	17755	0	-7.2159
DNLZ	5	0.00086414	0.003824	0.632701	100	5	-6.4179	0.99914	0.99915	0.999999	17981	0	-6.4179
STOML1	5	0.00086675	0.0038366	0.632701	101	2	0.71828	0.19252	0.37268	0.992657	6725	3	0.71828
ASB15	5	0.00087584	0.003874	0.632701	102	3	-1.6719	0.88037	0.89062	0.999999	15800	1	-1.6719
ZNF772	5	0.00090034	0.0039752	0.632701	103	3	-7.9713	0.29268	0.49755	0.993506	9014	1	-7.9713
ABCA8	5	0.00090916	0.0040109	0.632701	104	2	1.0392	0.13612	0.29598	0.979396	5441	3	1.0392
GSDMA	5	0.00091121	0.0040208	0.632701	105	5	-6.4437	0.99909	0.9991	0.999999	17979	0	-6.4437
NDUFA3	4	0.00091895	0.0040549	0.632701	106	4	-7.1148	0.99908	0.99909	0.999999	17978	0	-7.1148
CYP20A1	5	0.00092367	0.0040807	0.632701	108	3	-7.9662	0.44489	0.62406	0.999999	11145	2	-7.9662
SCRN2	5	0.00092367	0.0040807	0.632701	107	3	-7.0121	0.42187	0.60766	0.999999	10863	2	-7.0121
POU4F3	5	0.00093238	0.0041236	0.632701	109	4	-7.6961	0.9871	0.98715	0.999999	17611	0	-7.6961
GEMIN4	5	0.00093402	0.0041302	0.632701	110	4	-7.6067	0.96905	0.96935	0.999999	17167	0	-7.6067
C5orf63	5	0.00094218	0.0041627	0.632701	111	5	-7.3159	0.99906	0.99906	0.999999	17976	0	-7.3159
SCO2	5	0.00094476	0.0041753	0.632701	112	4	-7.2712	0.84542	0.86907	0.999999	15400	1	-7.2712
NCAPH	5	0.00096041	0.0042479	0.632701	113	5	-6.1908	0.99904	0.99904	0.999999	17975	0	-6.1908
FAM109A	5	0.00096424	0.0042622	0.632701	114	2	-0.50054	0.021936	0.072104	0.917041	1416	2	-0.50054
NAPSA	5	0.00096849	0.004277	0.632701	115	4	-7.9559	0.81463	0.85288	0.999999	15103	1	-7.9559
TBCB	5	0.00098781	0.0043633	0.632701	116	5	-7.2997	0.99901	0.99901	0.999999	17974	0	-7.2997
SPINK13	5	0.0010076	0.0044447	0.632701	117	5	-7.4095	0.99899	0.99899	0.999999	17973	0	-7.4095
SLA2	5	0.0010134	0.0044678	0.632701	118	2	0.32531	0.26934	0.4692	0.992657	8493	2	0.32531
UNC119	5	0.0010134	0.0044678	0.632701	119	2	-0.33972	0.9341	0.93502	0.999999	16562	0	-0.33972
ACYP2	5	0.0010193	0.0044931	0.632701	120	2	-0.095732	0.00065911	0.0029619	0.671495	79	2	-0.095732
HOXA11	5	0.0010423	0.0045953	0.632701	121	5	-6.2426	0.99896	0.99896	0.999999	17971	0	-6.2426
PEX11A	5	0.0010423	0.0045953	0.632701	122	5	-7.2916	0.99896	0.99896	0.999999	17970	0	-7.2916
GTF2IRD1	5	0.0010451	0.0046074	0.632701	123	2	-0.18619	0.46538	0.63896	0.999999	11398	2	-0.18619
TIMM10B	5	0.001054	0.0046432	0.632701	124	4	-7.1197	0.90842	0.9115	0.999999	16156	1	-7.1197
NOS2	5	0.0010613	0.0046767	0.632701	125	3	-6.8756	0.80102	0.84635	0.999999	14996	1	-6.8756
SNF8	5	0.0010744	0.0047273	0.632701	126	3	-5.5624	0.66032	0.78453	0.999999	13907	2	-5.5624
PFDN5	8	0.0010751	0.0047295	0.632701	127	7	-6.2032	0.32579	0.53683	0.99422	9712	1	-6.2032
ACBD5	5	0.0010757	0.0047333	0.632701	128	5	-6.7633	0.99892	0.99893	0.999999	17969	0	-6.7633
SPAG11A	4	0.0010799	0.0047548	0.632701	129	3	-3.6326	0.046632	0.13315	0.927405	2564	1	-3.6326
PCDH20	5	0.001092	0.0048037	0.632701	130	2	-0.14243	0.51727	0.67673	0.999999	12030	2	-0.14243
VPS13C	5	0.0010955	0.0048169	0.632701	131	3	-7.5303	0.1364	0.29638	0.979396	5447	2	-7.5303
ELSPBP1	5	0.001108	0.0048741	0.632701	133	5	-5.6671	0.99889	0.9989	0.999999	17968	0	-5.6671
C10orf2	5	0.001108	0.0048741	0.632701	132	5	-7.0418	0.99889	0.9989	0.999999	17967	0	-7.0418
LRP5L	5	0.0011099	0.0048823	0.632701	134	4	-6.8654	0.96439	0.96488	0.999999	17080	0	-6.8654
WIPF1	5	0.0011181	0.0049225	0.632701	135	4	-6.4179	0.95901	0.95954	0.999999	17001	0	-6.4179
TTC39C	9	0.0011237	0.0049422	0.632701	136	8	-4.6448	0.97006	0.97032	0.999999	17185	1	-4.6448
HECA	5	0.0011274	0.0049576	0.632701	137	3	-7.9245	0.37972	0.57755	0.999999	10381	2	-7.9245
TBC1D9	5	0.0011295	0.0049675	0.632701	138	2	-0.0043123	0.41213	0.60065	0.999999	10744	2	-0.0043123
ZNF625	5	0.0011491	0.0050561	0.632701	139	3	-6.2256	0.14823	0.31284	0.982254	5719	2	-6.2256
DLGAP1	5	0.0011563	0.005083	0.632701	140	4	-6.8959	0.3221	0.53247	0.99422	9633	1	-6.8959
LETM1	5	0.0011563	0.005083	0.632701	141	4	-7.1269	0.93556	0.9365	0.999999	16596	0	-7.1269
ATXN7L1	11	0.0011661	0.0051198	0.632701	142	6	-4.8367	0.35586	0.56077	0.999482	10099	4	-4.8367
VWF	5	0.0011712	0.005138	0.632701	143	2	-0.19982	0.28235	0.48522	0.992657	8789	2	-0.19982
RBM12	5	0.001175	0.0051589	0.632701	144	4	-6.7305	0.95398	0.9546	0.999999	16909	0	-6.7305
TRIM77	5	0.0011808	0.0051842	0.632701	146	5	-7.1177	0.99882	0.99882	0.999999	17965	0	-7.1177
TMEM202	5	0.0011808	0.0051842	0.632701	145	5	-7.3689	0.99882	0.99882	0.999999	17966	0	-7.3689
CHRM1	5	0.0011845	0.0052012	0.632701	147	2	0.17484	0.30368	0.51079	0.993978	9239	2	0.17484
APOBEC3D	5	0.0011911	0.0052342	0.632701	148	4	-7.4759	0.98264	0.98274	0.999999	17457	0	-7.4759
ARHGAP15	5	0.0012068	0.0053117	0.632701	149	5	-6.0764	0.99878	0.99878	0.999999	17964	0	-6.0764
DVL3	5	0.0012136	0.0053491	0.632701	150	2	-0.52695	0.49078	0.65737	0.999999	11695	2	-0.52695
ANK1	13	0.0012161	0.0053617	0.632701	151	8	-6.9093	0.94918	0.94981	0.999999	16822	2	-6.9093
ILKAP	5	0.0012246	0.0053909	0.632701	152	3	-7.6093	0.55153	0.70197	0.999999	12468	2	-7.6093
ABHD15	5	0.0012396	0.0054601	0.632701	153	3	-6.7867	0.92892	0.92999	0.999999	16481	0	-6.7867
KALRN	10	0.0012671	0.0055844	0.632701	154	5	-0.5809	0.32305	0.53359	0.99422	9652	4	-0.5809
ADAMTSL4	5	0.0012695	0.0055904	0.632701	155	5	-5.7648	0.99873	0.99874	0.999999	17963	0	-5.7648
CACNG1	5	0.0012883	0.0056713	0.632701	156	2	-0.3347	0.25047	0.44603	0.992657	8080	1	-0.3347
MAN2B2	5	0.0012947	0.0056949	0.632701	157	2	-0.010512	0.43566	0.6175	0.999999	11026	2	-0.010512
NPR1	5	0.0012956	0.0056987	0.632701	158	2	0.33134	0.57942	0.72265	0.999999	12828	2	0.33134
SYTL1	5	0.0012992	0.0057169	0.632701	159	3	-5.3098	0.81324	0.85217	0.999999	15085	1	-5.3098
ORAI2	5	0.0013028	0.0057306	0.632701	160	4	-6.8341	0.93878	0.93968	0.999999	16657	0	-6.8341
BMS1	5	0.001315	0.0057807	0.632701	161	5	-6.3089	0.99869	0.99869	0.999999	17962	0	-6.3089
TXNDC5	5	0.0013414	0.0059049	0.632701	163	4	-7.5324	0.78508	0.83908	0.999999	14858	1	-7.5324
CPSF4L	5	0.0013414	0.0059049	0.632701	162	4	-7.0802	0.80754	0.84942	0.999999	15048	1	-7.0802
TDO2	5	0.0013568	0.0059687	0.632701	164	5	-6.2426	0.99864	0.99865	0.999999	17961	0	-6.2426
LENEP	3	0.0013569	0.0059731	0.632701	165	3	-7.2833	0.99864	0.99865	0.999999	17960	0	-7.2833
C19orf52	5	0.0013575	0.0059764	0.632701	166	3	-7.8871	0.2474	0.44222	0.992657	8006	1	-7.8871
ATP11A	5	0.0013575	0.0059764	0.632701	167	4	-7.8871	0.97156	0.97176	0.999999	17210	0	-7.8871
AGPAT3	5	0.0013639	0.0060006	0.632701	168	3	-6.9166	0.27355	0.47437	0.992657	8576	2	-6.9166
SDK2	5	0.0013815	0.0060841	0.632701	170	4	-7.1084	0.87464	0.8868	0.999999	15750	1	-7.1084
ADIPOR2	5	0.0013815	0.0060841	0.632701	169	4	-7.2833	0.59006	0.73073	0.999999	12981	1	-7.2833
ARSE	5	0.0014019	0.00616	0.632701	171	2	-0.13196	0.57879	0.72221	0.999999	12819	2	-0.13196
C7orf50	5	0.0014048	0.0061666	0.632701	172	5	-5.3586	0.99	0.99001	0.999999	17689	0	-5.3586
TFDP1	5	0.0014205	0.006237	0.632701	173	4	-7.0611	0.27068	0.47086	0.992657	8519	1	-7.0611
GPR179	5	0.0014205	0.006237	0.632701	174	4	-7.2159	0.93846	0.93936	0.999999	16649	0	-7.2159
LRRC41	5	0.0014208	0.0062386	0.632701	175	5	-6.7867	0.99858	0.99858	0.999999	17959	0	-6.7867
POLH	5	0.0014229	0.0062458	0.632701	176	5	-6.9409	0.99858	0.99858	0.999999	17958	0	-6.9409
SERPINB8	13	0.0014391	0.0063107	0.632701	177	10	-4.4235	0.058425	0.16019	0.935198	3084	3	-4.4235
DDX46	5	0.001442	0.0063238	0.632701	178	5	-5.8999	0.99856	0.99856	0.999999	17956	0	-5.8999
NUFIP1	5	0.001442	0.0063238	0.632701	179	5	-5.7882	0.99856	0.99856	0.999999	17955	0	-5.7882
OTOA	5	0.001442	0.0063238	0.632701	180	5	-6.5607	0.99856	0.99856	0.999999	17957	0	-6.5607
BRAP	5	0.0014598	0.0064049	0.633113	181	4	-6.7395	0.97654	0.97668	0.999999	17322	0	-6.7395
ATXN7L3	5	0.0014614	0.0064124	0.633113	182	4	-7.0515	0.92494	0.92609	0.999999	16417	1	-7.0515
RABL2B	5	0.0014859	0.0065168	0.633113	183	4	-1.2338	0.98042	0.98053	0.999999	17405	0	-1.2338
LCMT1	5	0.0014895	0.0065355	0.633113	184	5	-6.4768	0.99851	0.99851	0.999999	17954	0	-6.4768
DDN	5	0.0015062	0.0066031	0.633113	185	4	-7.0418	0.31022	0.51853	0.99422	9381	1	-7.0418
ZDBF2	5	0.0015139	0.0066372	0.633113	187	4	-7.8652	0.096145	0.23897	0.965354	4458	1	-7.8652
C1QTNF6	5	0.0015139	0.0066372	0.633113	186	4	-7.8652	0.69432	0.80327	0.999999	14251	1	-7.8652
ABCC2	5	0.0015149	0.0066438	0.633113	188	3	-3.6512	0.05521	0.15293	0.930208	2960	1	-3.6512
KRTAP19-4	3	0.001515	0.0066444	0.633113	189	3	-7.7883	0.97596	0.97612	0.999999	17306	0	-7.7883
TMEM251	7	0.0015379	0.0067466	0.633936	190	6	-6.8769	0.99614	0.99616	0.999999	17873	0	-6.8769
KLHL41	5	0.0015461	0.0067807	0.633936	191	5	-6.2426	0.99845	0.99846	0.999999	17953	0	-6.2426
SPATA3	5	0.0015508	0.0068049	0.633936	192	3	-0.90593	0.48608	0.6539	0.999999	11643	2	-0.90593
C7orf26	5	0.0015542	0.0068175	0.633936	193	3	-6.8654	0.0066792	0.026806	0.865628	557	2	-6.8654
ODF4	5	0.00157	0.0068863	0.633936	194	4	-6.8212	0.95503	0.95563	0.999999	16931	0	-6.8212
ULK4	5	0.0015823	0.0069385	0.633936	195	5	-6.1959	0.99842	0.99842	0.999999	17952	0	-6.1959
CYB561D1	12	0.0015948	0.0069874	0.633936	196	9	-6.0983	0.92221	0.92354	0.999999	16377	2	-6.0983
C19orf53	5	0.0015992	0.0070067	0.633936	197	5	-6.4329	0.9984	0.99841	0.999999	17951	0	-6.4329
ERAL1	5	0.0015992	0.0070067	0.633936	198	5	-7.5868	0.9984	0.99841	0.999999	17950	0	-7.5868
NCBP2	7	0.0016069	0.0070364	0.633936	199	7	-4.9238	0.99839	0.9984	0.999999	17949	0	-4.9238
IQCF6	5	0.0016075	0.0070402	0.633936	200	2	0.55939	0.25719	0.45426	0.992657	8232	3	0.55939
ADCK3	5	0.001625	0.0071111	0.634325	201	1	0.61666	0.28237	0.48524	0.992657	8790	3	0.61666
CSF3	6	0.0016265	0.007115	0.634325	202	4	-4.5166	0.66841	0.79087	0.999999	14037	2	-4.5166
GABRR1	5	0.0016391	0.0071645	0.63559	203	5	-7.0123	0.99768	0.99766	0.999999	17924	0	-7.0123
EMC7	5	0.0016562	0.007242	0.637436	204	5	-5.9066	0.99834	0.99835	0.999999	17948	0	-5.9066
ALDH2	5	0.001668	0.0072816	0.637436	205	2	-0.10545	0.62243	0.75509	0.999999	13394	2	-0.10545
RUNDC1	5	0.0016801	0.007331	0.637436	206	4	-0.89116	0.96023	0.96075	0.999999	17018	0	-0.89116
USP29	5	0.0016878	0.0073679	0.637436	207	5	-6.655	0.99831	0.99832	0.999999	17947	0	-6.655
MRPL24	5	0.0017159	0.0074877	0.637436	209	5	-6.9409	0.99828	0.99829	0.999999	17946	0	-6.9409
NAA20	5	0.0017159	0.0074877	0.637436	208	5	-6.5333	0.99828	0.99829	0.999999	17945	0	-6.5333
COG6	5	0.0017324	0.0075631	0.637436	211	4	-7.0418	0.96433	0.96482	0.999999	17077	0	-7.0418
CD200	5	0.0017324	0.0075631	0.637436	210	4	-6.9922	0.98364	0.98371	0.999999	17479	0	-6.9922
ZNF280B	5	0.0017351	0.0075724	0.637436	212	4	-6.8549	0.8796	0.89013	0.999999	15790	1	-6.8549
FGF14	5	0.0017583	0.0076631	0.637436	213	4	-6.2203	0.88768	0.89565	0.999999	15894	1	-6.2203
DDX19A	5	0.001776	0.007734	0.637436	214	5	-5.7168	0.99822	0.99822	0.999999	17943	0	-5.7168
IMP3	5	0.001776	0.007734	0.637436	216	5	-5.741	0.99822	0.99822	0.999999	17944	0	-5.741
GTF3C2	5	0.001776	0.007734	0.637436	215	5	-6.8098	0.99822	0.99822	0.999999	17942	0	-6.8098
RAB33A	5	0.0017787	0.0077417	0.637436	217	3	-6.7695	0.82577	0.85848	0.999999	15199	1	-6.7695
DBI	7	0.0017816	0.0077538	0.637436	218	6	-6.2595	0.97624	0.9764	0.999999	17312	0	-6.2595
GPR55	5	0.0017901	0.0077923	0.637436	219	1	1.664	0.013976	0.051047	0.890796	1032	3	1.664
LY6G5C	5	0.0018035	0.0078412	0.637436	220	3	-5.8453	0.20576	0.38964	0.992657	7045	1	-5.8453
MTG2	5	0.0018348	0.0079649	0.637436	221	4	-7.0023	0.78476	0.83894	0.999999	14856	1	-7.0023
CPT2	5	0.0018348	0.0079649	0.637436	222	4	-7.1721	0.86557	0.88098	0.999999	15647	1	-7.1721
USP14	5	0.0018362	0.0079726	0.637436	223	5	-6.2761	0.99816	0.99816	0.999999	17941	0	-6.2761
STK16	5	0.0018452	0.0080106	0.637436	224	3	-7.3478	0.45514	0.63152	0.999999	11262	1	-7.3478
NPRL2	5	0.0018465	0.0080155	0.637436	225	4	-5.4722	0.34826	0.5553	0.998343	10015	1	-5.4722
ZNF184	5	0.0018515	0.0080348	0.637436	227	3	-6.043	0.31112	0.51963	0.99422	9401	2	-6.043
C11orf71	5	0.0018515	0.0080348	0.637436	226	3	-0.57327	0.61958	0.75292	0.999999	13353	2	-0.57327
COPS6	5	0.001899	0.0082118	0.640257	228	5	-5.4785	0.9981	0.99809	0.999999	17939	0	-5.4785
ATP6V1A	5	0.001899	0.0082118	0.640257	229	5	-5.8112	0.9981	0.99809	0.999999	17938	0	-5.8112
CCL26	5	0.0019002	0.0082156	0.640257	230	3	-2.2367	0.97635	0.97651	0.999999	17318	0	-2.2367
ZNF446	5	0.0019088	0.0082481	0.640257	232	2	-0.34739	0.12451	0.27967	0.972009	5180	2	-0.34739
DIP2A	5	0.0019088	0.0082481	0.640257	231	4	-0.93293	0.88544	0.89407	0.999999	15868	1	-0.93293
MTHFD1	5	0.0019355	0.008358	0.646008	233	5	-6.1732	0.99806	0.99806	0.999999	17937	0	-6.1732
ARTN	5	0.0019553	0.0084388	0.648368	234	3	-1.3391	0.66237	0.78612	0.999999	13933	1	-1.3391
ORC3	5	0.0019685	0.0084966	0.648368	236	5	-5.2615	0.99803	0.99803	0.999999	17936	0	-5.2615
IMPDH2	5	0.0019685	0.0084966	0.648368	235	5	-6.4179	0.99803	0.99803	0.999999	17935	0	-6.4179
MUC12	5	0.0020103	0.008672	0.656897	237	3	-1.4375	0.89277	0.89939	0.999999	15949	1	-1.4375
RHO	5	0.0020132	0.0086813	0.656897	238	5	-5.9066	0.98952	0.98954	0.999999	17664	0	-5.9066
DBF4B	5	0.0020477	0.008827	0.665127	239	4	-6.9304	0.7668	0.83102	0.999999	14742	1	-6.9304
B3GALT5	5	0.0020653	0.0088968	0.667009	240	2	2.0804	0.0018084	0.00785	0.775329	179	3	2.0804
SMAD3	5	0.0020925	0.0090046	0.667009	241	4	-5.7566	0.88004	0.89041	0.999999	15795	1	-5.7566
ARMCX2	5	0.0020946	0.0090128	0.667009	242	3	-6.1541	0.86902	0.88316	0.999999	15683	1	-6.1541
FAM189B	5	0.0021066	0.0090579	0.667009	243	4	-6.9199	0.9815	0.98161	0.999999	17432	0	-6.9199
C9orf43	5	0.0021185	0.0091079	0.667009	244	5	-6.5436	0.99788	0.99787	0.999999	17932	0	-6.5436
PRPF19	5	0.0021185	0.0091079	0.667009	245	5	-5.2615	0.99788	0.99787	0.999999	17933	0	-5.2615
GTF2A1	5	0.0021203	0.0091112	0.667009	246	3	-5.0046	0.23315	0.42447	0.992657	7686	1	-5.0046
KIAA1199	5	0.0021482	0.0092355	0.669272	247	2	0.70512	0.25605	0.45283	0.992657	8211	3	0.70512
SLC20A1	5	0.0021699	0.0093311	0.669272	248	4	-6.9093	0.78068	0.8371	0.999999	14833	1	-6.9093
ELP3	5	0.0021712	0.0093361	0.669272	249	5	-6.1732	0.99783	0.99782	0.999999	17930	0	-6.1732
HUS1B	5	0.0021754	0.0093487	0.669272	250	3	-0.79122	0.67429	0.79549	0.999999	14122	2	-0.79122
SLC5A7	5	0.0021783	0.0093581	0.669272	251	5	-7.786	0.99394	0.99395	0.999999	17807	0	-7.786
TMC6	5	0.0021891	0.0093993	0.669272	252	2	1.1355	0.064059	0.17283	0.941839	3300	3	1.1355
TUBG1	5	0.0022005	0.0094394	0.669272	254	5	-6.6529	0.9978	0.99779	0.999999	17928	0	-6.6529
SBNO1	5	0.0022005	0.0094394	0.669272	253	5	-5.741	0.9978	0.99779	0.999999	17929	0	-5.741
LSM10	5	0.0022218	0.0095203	0.672165	255	3	-7.7802	0.7865	0.83973	0.999999	14869	1	-7.7802
CHFR	5	0.0022304	0.0095549	0.672165	256	4	-6.8549	0.69385	0.8031	0.999999	14246	1	-6.8549
CXorf57	5	0.0022699	0.0097146	0.67755	258	5	-6.8985	0.99773	0.99771	0.999999	17927	0	-6.8985
SOD1	5	0.0022699	0.0097146	0.67755	257	5	-5.6157	0.99773	0.99771	0.999999	17926	0	-5.6157
WWTR1	5	0.0022854	0.0097721	0.67755	259	1	0.39766	0.044097	0.1272	0.927405	2450	3	0.39766
RAPGEF2	5	0.0022917	0.0097985	0.67755	260	5	-7.4095	0.98921	0.98925	0.999999	17657	0	-7.4095
TCEB2	5	0.0023069	0.0098523	0.67755	261	5	-7.136	0.99769	0.99768	0.999999	17925	0	-7.136
CENPJ	5	0.0023404	0.0099826	0.67755	262	3	-5.8242	0.32534	0.53629	0.99422	9701	2	-5.8242
ANKRD24	5	0.0023436	0.0099936	0.67755	263	2	-0.10466	0.43932	0.62011	0.999999	11076	1	-0.10466
C9orf116	5	0.0023534	0.010036	0.67755	264	3	-6.2203	0.97536	0.97556	0.999999	17294	0	-6.2203
GLYATL1	5	0.0023543	0.010039	0.67755	265	4	-6.9199	0.9852	0.98524	0.999999	17528	0	-6.9199
RTFDC1	5	0.0023566	0.010045	0.67755	267	5	-6.4028	0.99764	0.99764	0.999999	17923	0	-6.4028
RANGAP1	5	0.0023566	0.010045	0.67755	266	5	-6.4911	0.99764	0.99764	0.999999	17922	0	-6.4911
FOXJ3	5	0.0023757	0.010133	0.67923	268	5	-7.7626	0.99587	0.99589	0.999999	17862	0	-7.7626
C6orf195	5	0.0023955	0.010214	0.67923	269	2	-0.53155	0.88008	0.89043	0.999999	15796	1	-0.53155
MVD	5	0.0024007	0.01024	0.67923	270	5	-5.6671	0.9976	0.9976	0.999999	17921	0	-5.6671
ATXN2L	5	0.0024028	0.010247	0.67923	271	3	-1.2935	0.98394	0.98399	0.999999	17483	0	-1.2935
TAS2R31	5	0.0024289	0.010349	0.67923	272	4	-7.3652	0.9646	0.96508	0.999999	17085	0	-7.3652
NFIL3	5	0.0024398	0.01039	0.67923	274	5	-7.7507	0.99756	0.99756	0.999999	17920	0	-7.7507
TOX4	5	0.0024398	0.01039	0.67923	273	5	-6.4329	0.99756	0.99756	0.999999	17919	0	-6.4329
TMIGD1	5	0.0024505	0.010427	0.67923	275	2	1.034	0.13375	0.29269	0.978833	5381	3	1.034
SMG1	4	0.0024804	0.010567	0.67923	276	4	-6.6581	0.99752	0.99753	0.999999	17918	0	-6.6581
IFI44	5	0.0025055	0.010664	0.67923	277	2	1.2408	0.039489	0.11608	0.927405	2246	3	1.2408
MRPL15	5	0.002528	0.010755	0.67923	279	5	-6.5193	0.99747	0.99747	0.999999	17916	0	-6.5193
TOMM22	5	0.002528	0.010755	0.67923	278	5	-6.1002	0.99747	0.99747	0.999999	17917	0	-6.1002
AIP	5	0.0025605	0.010875	0.67923	280	1	1.0484	0.0096886	0.037834	0.869516	782	4	1.0484
POFUT2	5	0.0025826	0.010966	0.67923	281	5	-6.5471	0.99742	0.99741	0.999999	17915	0	-6.5471
ZNF789	6	0.002613	0.011086	0.67923	282	5	-6.3875	0.97148	0.97168	0.999999	17207	0	-6.3875
FKBP10	5	0.0026138	0.011089	0.67923	283	3	-7.7387	0.89231	0.89907	0.999999	15946	1	-7.7387
INO80D	5	0.0026155	0.011095	0.67923	284	2	-0.07793	0.8265	0.85886	0.999999	15207	1	-0.07793
NDUFAF1	5	0.0026251	0.011131	0.67923	285	5	-5.3269	0.99737	0.99737	0.999999	17914	0	-5.3269
SLC34A3	5	0.0026573	0.011248	0.67923	286	2	0.15505	0.45713	0.63295	0.999999	11284	2	0.15505
ANKRD61	5	0.0026705	0.011309	0.67923	287	1	0.91794	0.080106	0.2075	0.959245	3895	3	0.91794
TBX19	5	0.0026735	0.011322	0.67923	288	3	-7.7327	0.67624	0.79701	0.999999	14137	2	-7.7327
TRMT12	5	0.0026869	0.011381	0.67923	289	2	-0.91802	0.61586	0.75012	0.999999	13306	2	-0.91802
SPRYD3	5	0.0026903	0.011399	0.67923	290	4	-6.5307	0.76749	0.83133	0.999999	14748	1	-6.5307
CD48	5	0.0027224	0.011543	0.67923	291	5	-5.3586	0.99728	0.99727	0.999999	17912	0	-5.3586
SMG6	5	0.0027224	0.011543	0.67923	292	5	-5.8562	0.99728	0.99727	0.999999	17911	0	-5.8562
ENTPD6	5	0.0027255	0.011558	0.67923	293	3	-1.0653	0.95646	0.95702	0.999999	16954	0	-1.0653
CCDC36	5	0.002729	0.011569	0.67923	295	2	-0.25158	0.61228	0.74744	0.999999	13259	2	-0.25158
PTPRF	5	0.002729	0.011569	0.67923	294	3	-7.6584	0.57521	0.71951	0.999999	12772	2	-7.6584
ACSBG1	5	0.002729	0.011569	0.67923	296	2	0.56088	0.26722	0.4666	0.992657	8437	3	0.56088
RCCD1	5	0.002729	0.011569	0.67923	298	3	-6.6906	0.57305	0.71787	0.999999	12747	1	-6.6906
SOX21	5	0.002729	0.011569	0.67923	297	3	-1.527	0.47735	0.64763	0.999999	11543	2	-1.527
XPNPEP1	5	0.0027302	0.011574	0.67923	299	4	-7.7267	0.59297	0.7329	0.999999	13019	1	-7.7267
INSIG2	5	0.0027341	0.011592	0.67923	300	4	-6.5044	0.98765	0.98771	0.999999	17623	0	-6.5044
DCN	12	0.0027502	0.011651	0.67923	301	9	-4.1142	0.77213	0.83333	0.999999	14772	1	-4.1142
RPS6KL1	5	0.0027626	0.011707	0.67923	302	3	-6.8437	0.58533	0.72711	0.999999	12904	1	-6.8437
SLC37A1	5	0.0027805	0.011777	0.67923	303	2	-0.91802	0.28404	0.48715	0.992657	8830	2	-0.91802
FLT4	5	0.0027874	0.011813	0.67923	304	4	-0.95227	0.34775	0.55494	0.998274	10010	1	-0.95227
PIGW	5	0.0028269	0.01197	0.67923	305	5	-6.1372	0.99717	0.99716	0.999999	17908	0	-6.1372
VPS28	5	0.0028269	0.01197	0.67923	306	5	-5.5624	0.99717	0.99716	0.999999	17909	0	-5.5624
TAF1B	5	0.0028269	0.01197	0.67923	307	5	-6.043	0.99717	0.99716	0.999999	17907	0	-6.043
SDHC	9	0.0028303	0.011982	0.67923	308	8	-5.5315	0.9667	0.96713	0.999999	17132	1	-5.5315
NIPSNAP1	5	0.0028355	0.012003	0.67923	309	1	1.4052	0.02052	0.068471	0.91569	1343	4	1.4052
EVC	5	0.00285	0.012065	0.67923	310	2	1.0976	0.046269	0.13227	0.927405	2547	3	1.0976
EBP	5	0.0028533	0.012083	0.67923	311	3	-7.5592	0.67152	0.79327	0.999999	14084	1	-7.5592
CDC25B	5	0.0028608	0.012112	0.67923	312	2	-0.197	0.040902	0.11946	0.927405	2312	2	-0.197
ATP1A2	5	0.0028805	0.012202	0.67923	313	4	-6.9304	0.96599	0.96642	0.999999	17124	0	-6.9304
TOMM34	5	0.0028805	0.012202	0.67923	314	5	-7.0991	0.98933	0.98935	0.999999	17662	0	-7.0991
NTMT1	5	0.0028824	0.012209	0.67923	315	4	-7.0515	0.97679	0.97694	0.999999	17330	0	-7.0515
DDX60L	5	0.0028905	0.012243	0.67923	316	4	-4.8877	0.98363	0.9837	0.999999	17478	0	-4.8877
NRAP	5	0.0029161	0.012352	0.67923	317	4	-2.9006	0.95344	0.95407	0.999999	16904	0	-2.9006
KIF2B	5	0.00292	0.012371	0.67923	318	4	-6.9093	0.91566	0.91765	0.999999	16263	1	-6.9093
G6PD	5	0.0029239	0.012387	0.67923	319	3	-7.7084	0.3398	0.54925	0.997746	9911	1	-7.7084
ETFB	5	0.0029239	0.012387	0.67923	320	4	-7.7084	0.87792	0.88898	0.999999	15776	1	-7.7084
PEF1	5	0.0029239	0.012387	0.67923	322	3	-7.7084	0.30269	0.50964	0.993978	9215	1	-7.7084
ZNF827	5	0.0029239	0.012387	0.67923	321	4	-7.6517	0.77697	0.83548	0.999999	14811	1	-7.6517
VMP1	5	0.00294	0.012455	0.67923	325	5	-6.2926	0.99706	0.99704	0.999999	17904	0	-6.2926
ATP6V0D1	5	0.00294	0.012455	0.67923	324	5	-5.9629	0.99706	0.99704	0.999999	17905	0	-5.9629
GRID2	5	0.00294	0.012455	0.67923	323	5	-5.6157	0.99706	0.99704	0.999999	17906	0	-5.6157
LSM4	6	0.0029569	0.012521	0.67923	326	6	-5.0903	0.99704	0.99702	0.999999	17903	0	-5.0903
PCDHB12	5	0.0029688	0.01257	0.67923	327	4	-6.916	0.86282	0.87928	0.999999	15617	1	-6.916
TXN	7	0.0029862	0.012636	0.67923	328	6	-5.1575	0.99726	0.99725	0.999999	17910	0	-5.1575
LARP4B	5	0.0030005	0.01269	0.67923	329	4	-1.1933	0.94795	0.94858	0.999999	16811	0	-1.1933
TIPIN	5	0.0030469	0.012859	0.67923	331	5	-5.3954	0.99695	0.99693	0.999999	17902	0	-5.3954
ST3GAL6	5	0.0030469	0.012859	0.67923	330	5	-5.6922	0.99695	0.99693	0.999999	17901	0	-5.6922
COL11A2	5	0.0030555	0.012894	0.67923	332	2	-0.096892	0.094203	0.23613	0.963565	4411	2	-0.096892
LYRM9	5	0.0030958	0.013045	0.67923	333	2	1.1083	0.1017	0.24707	0.967444	4576	3	1.1083
SDC1	5	0.0031104	0.013106	0.67923	334	3	-0.52344	0.96932	0.96961	0.999999	17173	0	-0.52344
LACTB	5	0.0031219	0.013147	0.67923	336	3	-7.6899	0.58274	0.72515	0.999999	12870	2	-7.6899
CASC10	5	0.0031219	0.013147	0.67923	335	3	-2.2281	0.90484	0.90859	0.999999	16109	1	-2.2281
SCAF11	5	0.0031502	0.013253	0.67923	338	5	-5.9834	0.99685	0.99682	0.999999	17899	0	-5.9834
NDUFS8	5	0.0031502	0.013254	0.67923	342	4	-6.7983	0.53799	0.69207	0.999999	12284	1	-6.7983
NEK3	5	0.0031502	0.013253	0.67923	339	5	-6.5607	0.99685	0.99682	0.999999	17896	0	-6.5607
ATF2	5	0.0031502	0.013253	0.67923	340	5	-5.8339	0.99685	0.99682	0.999999	17897	0	-5.8339
PMF1	5	0.0031502	0.013253	0.67923	341	5	-5.6794	0.99685	0.99682	0.999999	17900	0	-5.6794
USP45	5	0.0031502	0.013253	0.67923	337	5	-7.2416	0.99685	0.99682	0.999999	17898	0	-7.2416
JPH2	5	0.0031602	0.013291	0.67923	343	3	-3.3565	0.9801	0.98019	0.999999	17391	0	-3.3565
ABCB9	5	0.0031691	0.013325	0.67923	345	3	-6.5193	0.88503	0.89377	0.999999	15863	1	-6.5193
MAFG	5	0.0031691	0.013325	0.67923	344	3	-7.3866	0.87347	0.88601	0.999999	15735	1	-7.3866
PTCH1	5	0.0031929	0.013417	0.67923	347	3	-0.79064	0.31284	0.52165	0.99422	9440	2	-0.79064
POPDC3	5	0.0031929	0.013417	0.67923	346	2	0.21973	0.54935	0.70034	0.999999	12443	2	0.21973
PAX8	5	0.0032024	0.013458	0.67923	348	3	-6.8602	0.59723	0.73607	0.999999	13063	2	-6.8602
ITIH6	5	0.0032185	0.013523	0.67923	349	3	-0.75928	0.91606	0.91802	0.999999	16270	1	-0.75928
PET112	5	0.0032208	0.013529	0.67923	350	5	-5.0837	0.99678	0.99677	0.999999	17895	0	-5.0837
CYP3A43	6	0.0032316	0.013577	0.67923	351	6	-5.222	0.99677	0.99676	0.999999	17894	0	-5.222
TRAPPC2L	5	0.0032414	0.013616	0.67923	352	3	-6.6249	0.17834	0.35386	0.992657	6404	2	-6.6249
NFATC1	11	0.0032453	0.013633	0.67923	353	5	-0.28376	0.49668	0.66171	0.999999	11770	4	-0.28376
CDK13	5	0.0032644	0.013705	0.67923	354	3	-6.8549	0.69425	0.80324	0.999999	14250	1	-6.8549
LIPF	5	0.0032712	0.013735	0.67923	356	5	-5.975	0.99673	0.99672	0.999999	17891	0	-5.975
BCLAF1	5	0.0032712	0.013735	0.67923	355	5	-5.2946	0.99673	0.99672	0.999999	17892	0	-5.2946
TSEN2	5	0.0032712	0.013735	0.67923	357	5	-7.136	0.99673	0.99672	0.999999	17893	0	-7.136
STK33	5	0.0032712	0.013735	0.67923	358	5	-6.2595	0.99673	0.99672	0.999999	17890	0	-6.2595
EPHB6	5	0.0032754	0.013752	0.67923	359	2	0.16755	0.79627	0.84418	0.999999	14945	1	0.16755
VCPIP1	5	0.0033048	0.013856	0.67923	360	3	-6.6188	0.86443	0.8803	0.999999	15633	1	-6.6188
PNRC1	5	0.0033268	0.013934	0.67923	361	4	-6.7395	0.77611	0.83509	0.999999	14802	1	-6.7395
ECM1	5	0.0033268	0.013934	0.67923	362	4	-6.7395	0.63634	0.76569	0.999999	13595	1	-6.7395
ZNF836	5	0.0033304	0.013949	0.67923	363	2	0.54897	0.31531	0.52446	0.99422	9491	3	0.54897
TMEM256	5	0.0033406	0.013987	0.67923	364	5	-1.8943	0.99666	0.99665	0.999999	17889	0	-1.8943
CBR4	5	0.0033489	0.01402	0.67923	365	5	-7.6711	0.98805	0.98812	0.999999	17630	0	-7.6711
LIMA1	5	0.0033533	0.014041	0.67923	366	5	-7.2198	0.99665	0.99664	0.999999	17888	0	-7.2198
NCAPG2	5	0.0033825	0.014152	0.67923	368	3	-6.9304	0.85742	0.87603	0.999999	15543	1	-6.9304
KRT36	5	0.0033825	0.014152	0.67923	370	3	-1.3976	0.22985	0.42036	0.992657	7611	1	-1.3976
TBX18	5	0.0033825	0.014152	0.67923	367	2	-0.40596	0.97553	0.97572	0.999999	17299	0	-0.40596
PRPS1	5	0.0033825	0.014152	0.67923	369	5	-6.325	0.98966	0.98967	0.999999	17667	0	-6.325
ARHGEF26	5	0.0033853	0.01416	0.67923	371	2	-0.15281	0.21905	0.40664	0.992657	7359	1	-0.15281
SLC25A16	5	0.0033969	0.014208	0.67923	372	5	-4.4821	0.9966	0.9966	0.999999	17885	0	-4.4821
ZNF571	5	0.0033969	0.014208	0.67923	373	5	-5.193	0.9966	0.9966	0.999999	17886	0	-5.193
ANAPC10	5	0.0033969	0.014208	0.67923	374	5	-5.8782	0.9966	0.9966	0.999999	17887	0	-5.8782
ERCC6L2	5	0.0034249	0.014319	0.67923	375	4	-6.5176	0.92687	0.92797	0.999999	16447	1	-6.5176
NACC2	5	0.0034491	0.014429	0.67923	376	3	-6.5877	0.27657	0.47803	0.992657	8648	2	-6.5877
THAP4	10	0.0034667	0.014496	0.67923	377	4	-0.12875	0.29487	0.50019	0.993506	9063	3	-0.12875
ZSCAN25	5	0.0034678	0.0145	0.67923	378	3	-1.0764	0.28365	0.48672	0.992657	8816	2	-1.0764
ZNF141	4	0.0034849	0.014566	0.67923	379	4	-6.6098	0.99652	0.99652	0.999999	17884	0	-6.6098
MXRA5	5	0.0035057	0.014635	0.67923	380	4	-6.2411	0.73012	0.81626	0.999999	14482	1	-6.2411
NUDCD2	5	0.0035085	0.014648	0.67923	381	2	-0.26041	0.26489	0.46368	0.992657	8388	1	-0.26041
TMEM259	5	0.0035085	0.014648	0.67923	382	3	-1.434	0.37459	0.57387	0.999999	10324	1	-1.434
ERGIC1	5	0.0035135	0.014666	0.67923	384	5	-6.9409	0.99024	0.99024	0.999999	17693	0	-6.9409
TMF1	5	0.0035135	0.014666	0.67923	383	4	-6.9504	0.91152	0.91412	0.999999	16203	1	-6.9504
RBBP4	5	0.0035372	0.014763	0.67923	385	5	-6.4179	0.99646	0.99647	0.999999	17883	0	-6.4179
ATP5O	5	0.0035372	0.014763	0.67923	387	5	-7.0515	0.99646	0.99647	0.999999	17878	0	-7.0515
ZIM3	5	0.0035372	0.014763	0.67923	388	5	-6.6271	0.99646	0.99647	0.999999	17879	0	-6.6271
COPS8	5	0.0035372	0.014763	0.67923	390	5	-5.4198	0.99646	0.99647	0.999999	17880	0	-5.4198
IQCB1	5	0.0035372	0.014763	0.67923	386	5	-5.4198	0.99646	0.99647	0.999999	17882	0	-5.4198
TIMM22	5	0.0035372	0.014763	0.67923	389	5	-6.1732	0.99646	0.99647	0.999999	17881	0	-6.1732
LDHD	5	0.0035502	0.014817	0.67923	391	2	0.15429	0.63193	0.76228	0.999999	13537	2	0.15429
CPEB3	5	0.0035784	0.014916	0.67923	392	4	-5.2277	0.89086	0.89795	0.999999	15929	1	-5.2277
SRSF11	5	0.0035847	0.014936	0.67923	393	4	-7.6521	0.9788	0.9789	0.999999	17366	0	-7.6521
CPOX	5	0.0035847	0.014936	0.67923	396	4	-7.6521	0.90253	0.90674	0.999999	16084	1	-7.6521
LCN2	5	0.0035847	0.014936	0.67923	395	3	-7.6521	0.3029	0.50988	0.993978	9219	1	-7.6521
DGKI	5	0.0035847	0.014936	0.67923	394	3	-2.7608	0.1357	0.2954	0.979396	5429	2	-2.7608
SLX4IP	5	0.0036052	0.015024	0.681535	397	1	0.90834	0.038788	0.11441	0.927405	2220	3	0.90834
SPAG16	5	0.0036196	0.015088	0.681547	398	5	-6.8877	0.99375	0.99376	0.999999	17801	0	-6.8877
DOK2	5	0.003625	0.015109	0.681547	399	3	-2.9821	0.32048	0.53059	0.99422	9603	2	-2.9821
HAGH	5	0.0036601	0.015254	0.681547	400	4	-7.6457	0.42675	0.61112	0.999999	10925	1	-7.6457
NDUFV2	5	0.0036737	0.015308	0.681547	402	5	-5.3586	0.99633	0.99634	0.999999	17876	0	-5.3586
ERCC3	5	0.0036737	0.015308	0.681547	403	5	-6.4623	0.99633	0.99634	0.999999	17875	0	-6.4623
CNEP1R1	5	0.0036737	0.015308	0.681547	401	5	-5.7168	0.99633	0.99634	0.999999	17877	0	-5.7168
PI4K2A	5	0.0036874	0.015364	0.681547	404	2	-0.18848	0.50133	0.6651	0.999999	11827	1	-0.18848
SIRT7	5	0.0036876	0.015365	0.681547	405	3	-0.71196	0.88388	0.89299	0.999999	15852	1	-0.71196
GATS	5	0.0036876	0.015365	0.681547	406	3	-5.9152	0.040476	0.11839	0.927405	2293	2	-5.9152
C10orf82	5	0.0037323	0.015561	0.68426	407	2	0.33469	0.28963	0.49386	0.992984	8953	2	0.33469
CUTC	5	0.00375	0.015629	0.68426	408	3	-6.9357	0.22263	0.41121	0.992657	7439	2	-6.9357
MORC4	5	0.0037701	0.015711	0.68426	409	3	-6.4028	0.27049	0.47064	0.992657	8517	2	-6.4028
ZNHIT3	6	0.0038034	0.015843	0.68426	410	5	-6.7633	0.094261	0.23622	0.963565	4412	1	-6.7633
SDHB	5	0.003808	0.015861	0.68426	411	5	-6.3876	0.99619	0.9962	0.999999	17874	0	-6.3876
SMDT1	5	0.0038333	0.015966	0.68426	413	2	-0.1484	0.26145	0.45947	0.992657	8311	2	-0.1484
IQCC	5	0.0038333	0.015966	0.68426	412	3	-6.4642	0.24959	0.44493	0.992657	8061	2	-6.4642
KIAA1033	5	0.0038525	0.016034	0.68426	414	2	-0.039514	0.17082	0.34379	0.990645	6249	2	-0.039514
MRPS26	5	0.0038525	0.016034	0.68426	415	3	-6.3437	0.89867	0.90381	0.999999	16032	1	-6.3437
FDFT1	5	0.0038529	0.016035	0.68426	416	4	-6.6782	0.98326	0.98334	0.999999	17471	0	-6.6782
CYP7B1	5	0.0038607	0.016069	0.68426	417	4	-7.6328	0.98192	0.98204	0.999999	17441	0	-7.6328
CAPN1	5	0.0038811	0.01614	0.68426	418	3	-5.006	0.35822	0.56241	0.999482	10133	2	-5.006
S100A5	5	0.0039065	0.016247	0.68426	419	5	-6.1372	0.99609	0.99612	0.999999	17872	0	-6.1372
FSD1L	6	0.0039232	0.016316	0.68426	420	5	-6.2547	0.99363	0.99364	0.999999	17797	0	-6.2547
KRT79	5	0.0039548	0.016433	0.68426	421	5	-6.9649	0.9928	0.9928	0.999999	17768	0	-6.9649
GLO1	5	0.0039624	0.016461	0.68426	422	4	-6.6656	0.98308	0.98316	0.999999	17465	0	-6.6656
NCL	5	0.0039629	0.016463	0.68426	425	5	-6.3876	0.99604	0.99607	0.999999	17871	0	-6.3876
FAR2	5	0.0039629	0.016463	0.68426	426	5	-5.8782	0.99604	0.99607	0.999999	17870	0	-5.8782
RBM41	5	0.0039629	0.016463	0.68426	424	5	-6.4329	0.99604	0.99607	0.999999	17868	0	-6.4329
DHX36	5	0.0039629	0.016463	0.68426	423	5	-5.5893	0.99604	0.99607	0.999999	17867	0	-5.5893
EIF4H	5	0.0039629	0.016463	0.68426	427	5	-4.9675	0.99604	0.99607	0.999999	17869	0	-4.9675
ZNF16	5	0.0039649	0.016467	0.68426	428	4	-6.9304	0.92674	0.92785	0.999999	16444	1	-6.9304
COX15	5	0.0039694	0.01648	0.68426	429	3	-7.6263	0.010238	0.03983	0.869516	820	2	-7.6263
CSF2RB	5	0.0040156	0.01666	0.68426	430	2	0.46753	0.31131	0.51986	0.99422	9403	3	0.46753
SAE1	6	0.0040284	0.016711	0.68426	431	6	-6.2796	0.99597	0.996	0.999999	17866	0	-6.2796
KDM4C	5	0.0040308	0.016721	0.68426	432	5	-6.6906	0.99597	0.996	0.999999	17865	0	-6.6906
MEGF9	5	0.0040448	0.016765	0.68426	433	2	-0.32037	0.29535	0.50075	0.993506	9074	1	-0.32037
ABR	11	0.0040555	0.016805	0.68426	434	9	-1.8595	0.89436	0.90057	0.999999	15975	1	-1.8595
PPP1R21	5	0.0040566	0.016809	0.68426	435	4	-6.8437	0.9852	0.98524	0.999999	17519	0	-6.8437
IFNB1	5	0.0040566	0.016809	0.68426	436	4	-6.6529	0.35779	0.5621	0.999482	10125	1	-6.6529
UGT1A4	4	0.0040584	0.016818	0.68426	437	2	-4.1843	0.33028	0.54207	0.99548	9804	1	-4.1843
IL21	5	0.0040589	0.016819	0.68426	438	5	-5.5495	0.99594	0.99597	0.999999	17863	0	-5.5495
MSANTD1	5	0.0040624	0.016838	0.68426	439	2	0.41383	0.2323	0.42339	0.992657	7664	3	0.41383
PILRB	4	0.004071	0.016869	0.68426	440	3	-7.4543	0.746	0.82256	0.999999	14589	1	-7.4543
VAV2	5	0.0040808	0.016905	0.68426	441	3	-6.8394	0.58349	0.7257	0.999999	12881	2	-6.8394
RHOBTB1	5	0.0041272	0.017098	0.68426	442	1	-0.037352	0.26445	0.46315	0.992657	8378	2	-0.037352
MEI1	5	0.0041272	0.017098	0.68426	443	3	-0.43329	0.71488	0.81063	0.999999	14379	1	-0.43329
FPGS	5	0.0041349	0.017122	0.68426	444	5	-5.741	0.99587	0.99589	0.999999	17860	0	-5.741
HSDL2	5	0.0041349	0.017122	0.68426	447	5	-4.5384	0.99587	0.99589	0.999999	17861	0	-4.5384
SF3A1	5	0.0041349	0.017122	0.68426	449	5	-4.9238	0.99587	0.99589	0.999999	17859	0	-4.9238
YY1AP1	5	0.0041349	0.017122	0.68426	448	5	-4.5715	0.99587	0.99589	0.999999	17856	0	-4.5715
SLC25A3	5	0.0041349	0.017122	0.68426	446	5	-5.0837	0.99587	0.99589	0.999999	17857	0	-5.0837
PRMT1	5	0.0041349	0.017122	0.68426	445	5	-6.4505	0.99587	0.99589	0.999999	17858	0	-6.4505
SLIRP	6	0.0041599	0.017216	0.68426	450	3	-2.6688	0.88216	0.8918	0.999999	15826	1	-2.6688
GEMIN7	5	0.0041634	0.017228	0.68426	452	4	-6.7751	0.88126	0.89121	0.999999	15813	1	-6.7751
SPINT4	5	0.0041634	0.017228	0.68426	451	5	-6.8549	0.98849	0.98852	0.999999	17642	0	-6.8549
TUBA3C	4	0.0041667	0.017243	0.68426	453	4	-4.6246	0.9709	0.97111	0.999999	17198	0	-4.6246
CCDC8	5	0.0041826	0.017306	0.68426	454	3	-0.80172	0.60439	0.74153	0.999999	13158	2	-0.80172
PIGX	5	0.004185	0.017313	0.68426	455	5	-6.7751	0.99582	0.99584	0.999999	17855	0	-6.7751
ITPRIP	5	0.0041955	0.017344	0.68426	456	3	-0.68739	0.059259	0.16204	0.938278	3110	1	-0.68739
SS18	5	0.0042042	0.017382	0.68426	457	3	-6.0035	0.98172	0.98183	0.999999	17436	0	-6.0035
ATP6AP1	5	0.0042096	0.017402	0.68426	458	3	-6.4978	0.9467	0.94734	0.999999	16790	0	-6.4978
BTN3A3	5	0.0042301	0.017487	0.685278	459	3	-6.5564	0.42531	0.61008	0.999999	10904	2	-6.5564
SFSWAP	5	0.0042809	0.017698	0.685278	460	4	-7.6067	0.97535	0.97555	0.999999	17293	0	-7.6067
ARHGEF4	5	0.0042825	0.017708	0.685278	461	3	-1.4681	0.93791	0.93883	0.999999	16633	0	-1.4681
BBS12	5	0.004292	0.017739	0.685278	463	4	-6.2761	0.69663	0.80409	0.999999	14261	1	-6.2761
C14orf105	5	0.004292	0.017739	0.685278	462	3	-6.6141	0.55918	0.70767	0.999999	12571	2	-6.6141
ATP5A1	5	0.0043007	0.01777	0.685278	465	5	-4.4821	0.9957	0.99572	0.999999	17854	0	-4.4821
TTC27	5	0.0043007	0.01777	0.685278	466	5	-5.0837	0.9957	0.99572	0.999999	17853	0	-5.0837
ZBTB11	5	0.0043007	0.01777	0.685278	467	5	-6.8549	0.9957	0.99572	0.999999	17852	0	-6.8549
HSD17B7	5	0.0043007	0.01777	0.685278	464	5	-4.4821	0.9957	0.99572	0.999999	17851	0	-4.4821
RGS8	5	0.0043217	0.017852	0.686768	468	3	-6.55	0.70299	0.80638	0.999999	14308	1	-6.55
LILRB1	6	0.004331	0.017885	0.686768	469	3	-4.3462	0.14655	0.31048	0.982254	5676	1	-4.3462
DCTN3	6	0.0043439	0.017931	0.687076	470	5	-6.2514	0.72579	0.81465	0.999999	14455	1	-6.2514
MYOCD	5	0.0043671	0.01802	0.688004	471	3	-7.6001	0.42538	0.61014	0.999999	10905	1	-7.6001
CRYBB1	5	0.0043744	0.018044	0.688004	472	2	-0.19747	0.4135	0.60162	0.999999	10764	2	-0.19747
CRY1	5	0.0043928	0.018108	0.688004	473	4	-6.6529	0.40746	0.59728	0.999999	10695	1	-6.6529
CASP6	5	0.0043928	0.018108	0.688004	474	4	-6.6141	0.9852	0.98524	0.999999	17550	0	-6.6141
SRFBP1	5	0.0044169	0.018205	0.690203	475	5	-5.1211	0.99558	0.99561	0.999999	17850	0	-5.1211
ORAI1	5	0.0044293	0.018243	0.690209	476	5	-3.6626	0.99448	0.99449	0.999999	17821	0	-3.6626
VAV3	9	0.0044644	0.018367	0.691724	477	6	-2.8533	0.68554	0.80021	0.999999	14199	3	-2.8533
RILP	5	0.0044843	0.018466	0.691724	478	3	-7.2916	0.96404	0.96454	0.999999	17071	0	-7.2916
CNDP2	5	0.0044961	0.018508	0.691724	479	4	-1.9948	0.69833	0.80469	0.999999	14281	1	-1.9948
GTPBP4	5	0.004497	0.018514	0.691724	482	5	-4.3624	0.9955	0.99552	0.999999	17848	0	-4.3624
EDIL3	5	0.004497	0.018514	0.691724	481	5	-4.916	0.9955	0.99552	0.999999	17847	0	-4.916
ZC2HC1A	5	0.004497	0.018514	0.691724	480	5	-6.7751	0.9955	0.99552	0.999999	17849	0	-6.7751
DCAF16	5	0.0045064	0.01856	0.692034	483	4	-6.6906	0.96483	0.96532	0.999999	17090	0	-6.6906
QPCTL	5	0.0045392	0.018687	0.695309	484	1	0.91818	0.040962	0.1196	0.927405	2314	4	0.91818
AIFM3	5	0.0045667	0.018781	0.697387	485	3	-4.4235	0.017318	0.060093	0.901478	1189	2	-4.4235
BBS2	5	0.0046376	0.019054	0.704607	487	3	-7.5801	0.027555	0.086629	0.918228	1687	2	-7.5801
SLC35E3	5	0.0046376	0.019054	0.704607	486	4	-7.5007	0.80913	0.85018	0.999999	15057	1	-7.5007
IFFO2	5	0.004649	0.019102	0.704892	488	2	0.3556	0.32848	0.53996	0.994534	9773	3	0.3556
NME1	6	0.0046677	0.019173	0.704892	489	4	-5.8815	0.90125	0.90575	0.999999	16064	1	-5.8815
DYNC1I2	5	0.0046929	0.019257	0.704892	490	5	-4.8809	0.99531	0.99533	0.999999	17845	0	-4.8809
TCERG1	5	0.0046929	0.019257	0.704892	492	5	-5.2946	0.99531	0.99533	0.999999	17846	0	-5.2946
COPS5	5	0.0046929	0.019257	0.704892	491	5	-5.507	0.99531	0.99533	0.999999	17844	0	-5.507
TRO	14	0.0047063	0.01932	0.705752	493	6	-0.27734	0.76371	0.8297	0.999999	14721	4	-0.27734
ECSIT	12	0.0047318	0.01942	0.705897	494	8	-5.6188	0.83491	0.8632	0.999999	15295	3	-5.6188
P2RY14	5	0.0047494	0.01949	0.705897	495	4	-6.5817	0.19553	0.37659	0.992657	6787	1	-6.5817
MAP3K12	5	0.0047494	0.01949	0.705897	496	3	-7.5734	0.46461	0.63844	0.999999	11385	2	-7.5734
AQP9	5	0.0047553	0.01951	0.705897	497	4	-7.0023	0.47673	0.64717	0.999999	11534	1	-7.0023
LPPR2	5	0.0047589	0.019522	0.705897	498	2	-0.042723	0.53147	0.68717	0.999999	12199	2	-0.042723
FDPS	5	0.0047674	0.019559	0.705897	499	5	-6.4179	0.99523	0.99525	0.999999	17842	0	-6.4179
TBC1D32	5	0.0047789	0.019609	0.706267	500	5	-7.2416	0.99522	0.99524	0.999999	17841	0	-7.2416
CCDC115	5	0.0048885	0.020017	0.710881	501	4	-7.3556	0.80774	0.8495	0.999999	15049	1	-7.3556
ZNF415	5	0.0048885	0.020017	0.710881	502	4	-7.0991	0.98698	0.98702	0.999999	17609	0	-7.0991
SAT2	5	0.0049091	0.020109	0.710881	509	5	-4.6953	0.99509	0.9951	0.999999	17837	0	-4.6953
ATL2	5	0.0049091	0.020109	0.710881	504	5	-4.8367	0.99509	0.9951	0.999999	17838	0	-4.8367
TRMT5	5	0.0049091	0.020109	0.710881	503	5	-6.8437	0.99509	0.9951	0.999999	17835	0	-6.8437
ABCB7	5	0.0049091	0.020109	0.710881	508	5	-6.0814	0.99509	0.9951	0.999999	17836	0	-6.0814
POLR3A	5	0.0049091	0.020109	0.710881	506	5	-4.4821	0.99509	0.9951	0.999999	17839	0	-4.4821
POLR1B	5	0.0049091	0.020109	0.710881	505	5	-5.9212	0.99509	0.9951	0.999999	17840	0	-5.9212
EPRS	5	0.0049091	0.020109	0.710881	507	5	-4.6953	0.99509	0.9951	0.999999	17834	0	-4.6953
CCL17	5	0.0049166	0.020132	0.710881	510	3	-2.0459	0.55871	0.70732	0.999999	12563	1	-2.0459
IL1F10	5	0.0049549	0.020288	0.7124	511	4	-2.2552	0.97762	0.97776	0.999999	17344	0	-2.2552
STAT5A	5	0.0049561	0.020293	0.7124	512	4	-6.8769	0.28866	0.49263	0.992984	8927	1	-6.8769
TTC24	5	0.0049677	0.020333	0.7124	514	5	-7.5599	0.99147	0.99144	0.999999	17727	0	-7.5599
ZNF683	5	0.0049677	0.020333	0.7124	513	3	-7.5599	0.89779	0.90314	0.999999	16021	1	-7.5599
ITGB4	5	0.0049785	0.020372	0.7124	515	4	-1.237	0.92953	0.93062	0.999999	16486	0	-1.237
XIRP2	5	0.0050015	0.02046	0.712709	516	5	-6.1372	0.995	0.99501	0.999999	17833	0	-6.1372
ARPP19	5	0.005019	0.020522	0.712709	517	5	-5.4198	0.99498	0.99499	0.999999	17832	0	-5.4198
EPM2AIP1	5	0.0050283	0.020565	0.712709	518	4	-6.1543	0.98138	0.98148	0.999999	17429	0	-6.1543
SERINC4	5	0.0050283	0.020565	0.712709	519	4	-6.8877	0.9852	0.98524	0.999999	17581	0	-6.8877
PCDHA11	5	0.0050334	0.020579	0.712709	520	1	0.028171	0.71599	0.81102	0.999999	14387	1	0.028171
URGCP	5	0.0050706	0.020727	0.716395	521	2	-0.48456	0.64968	0.7762	0.999999	13754	2	-0.48456
SEC24C	5	0.0050883	0.020801	0.716395	522	2	0.33811	0.5247	0.6822	0.999999	12120	2	0.33811
TNFRSF21	5	0.0050913	0.020814	0.716395	523	3	-7.5531	0.17026	0.34305	0.990043	6239	2	-7.5531
OS9	5	0.0051002	0.020845	0.716395	524	4	-6.3511	0.75276	0.82525	0.999999	14632	1	-6.3511
AKTIP	5	0.0051208	0.020924	0.717765	525	5	-5.5624	0.99488	0.9949	0.999999	17831	0	-5.5624
STBD1	5	0.0051432	0.021001	0.718065	526	2	-0.095167	0.54305	0.69574	0.999999	12353	2	-0.095167
ADCY3	5	0.0051621	0.021064	0.718065	527	4	-4.5926	0.54905	0.70012	0.999999	12438	1	-4.5926
KIAA1522	5	0.0051658	0.021078	0.718065	528	4	-7.2245	0.62638	0.75806	0.999999	13461	1	-7.2245
CBX3	5	0.0051693	0.021093	0.718065	529	4	-6.6401	0.94278	0.94355	0.999999	16721	0	-6.6401
SIGLEC9	5	0.0052188	0.021278	0.719828	530	4	-6.786	0.85885	0.87688	0.999999	15562	1	-6.786
UBQLNL	5	0.0052188	0.021278	0.719828	531	3	-7.5462	0.9515	0.95207	0.999999	16870	0	-7.5462
COQ2	5	0.0052262	0.021304	0.719828	532	4	-6.0127	0.97645	0.9766	0.999999	17321	0	-6.0127
C12orf76	5	0.0052262	0.021304	0.719828	533	4	-7.1898	0.70151	0.80584	0.999999	14298	1	-7.1898
MAP2K6	5	0.0052377	0.021347	0.719908	534	2	-0.44855	0.8219	0.85646	0.999999	15168	1	-0.44855
HEXA	5	0.005253	0.0214	0.720165	535	2	-0.10344	0.86553	0.88096	0.999999	15646	1	-0.10344
C10orf128	5	0.0052666	0.021457	0.720165	536	2	-0.27447	0.048078	0.13646	0.927405	2637	2	-0.27447
KRT6C	2	0.0052763	0.021502	0.720165	537	2	-7.5294	0.99472	0.99474	0.999999	17830	0	-7.5294
MARC1	5	0.0052987	0.021595	0.720165	538	5	-5.7648	0.9947	0.99471	0.999999	17829	0	-5.7648
TMED3	5	0.0053078	0.021626	0.720165	539	1	1.0288	0.062616	0.16962	0.940846	3241	4	1.0288
OSGEPL1	5	0.0053198	0.021678	0.720165	540	4	-7.136	0.90069	0.90532	0.999999	16054	1	-7.136
LCE2A	4	0.0053355	0.021734	0.720165	541	4	-6.6568	0.99466	0.99467	0.999999	17828	0	-6.6568
SLC22A7	5	0.0053472	0.021776	0.720165	542	3	-7.5393	0.98127	0.98138	0.999999	17427	0	-7.5393
NDUFS2	5	0.0053509	0.021794	0.720165	545	5	-6.6127	0.99465	0.99465	0.999999	17825	0	-6.6127
NOP16	5	0.0053509	0.021794	0.720165	543	5	-4.9655	0.99465	0.99465	0.999999	17827	0	-4.9655
ZNF804A	5	0.0053509	0.021794	0.720165	544	5	-6.2595	0.99465	0.99465	0.999999	17826	0	-6.2595
TMEM37	5	0.0053902	0.021935	0.722166	546	2	0.14743	0.37626	0.57505	0.999999	10348	1	0.14743
PDLIM3	5	0.0053902	0.021935	0.722166	547	3	-0.6841	0.04264	0.1237	0.927405	2381	2	-0.6841
CMPK1	5	0.005418	0.022042	0.724371	548	5	-4.744	0.99458	0.99459	0.999999	17824	0	-4.744
AGXT2	5	0.0054333	0.022099	0.724909	549	5	-4.6953	0.99457	0.99457	0.999999	17823	0	-4.6953
SCNM1	5	0.005452	0.022151	0.725302	550	4	-6.8769	0.54231	0.69521	0.999999	12339	1	-6.8769
GNRH2	5	0.0054725	0.022244	0.72542	551	2	0.33925	0.66564	0.78868	0.999999	13990	2	0.33925
COX7A1	4	0.0054862	0.022294	0.72542	552	3	-4.0642	0.2699	0.4699	0.992657	8506	1	-4.0642
CNIH3	5	0.0054982	0.022342	0.72542	553	5	-5.6417	0.9945	0.99451	0.999999	17822	0	-5.6417
HIST1H1B	5	0.0055104	0.022385	0.72542	554	2	0.62299	0.20958	0.39456	0.992657	7135	3	0.62299
STX16	5	0.0055274	0.02246	0.72542	555	3	-1.1894	0.12698	0.28316	0.973369	5239	2	-1.1894
MRPS10	5	0.005533	0.022483	0.72542	556	5	-4.4821	0.99447	0.99448	0.999999	17820	0	-4.4821
IL2RG	5	0.0055903	0.022697	0.72542	557	4	-6.7153	0.47922	0.64898	0.999999	11565	1	-6.7153
FAM96B	5	0.0055903	0.022697	0.72542	558	4	-6.5193	0.29571	0.50115	0.993506	9084	1	-6.5193
KIF2A	5	0.0055963	0.02272	0.72542	559	5	-5.507	0.9944	0.99441	0.999999	17819	0	-5.507
OGT	5	0.0055963	0.02272	0.72542	560	5	-4.0884	0.9944	0.99441	0.999999	17817	0	-4.0884
SUPT16H	5	0.0055963	0.02272	0.72542	561	5	-4.011	0.9944	0.99441	0.999999	17818	0	-4.011
PPP1R17	8	0.0056228	0.022817	0.72542	562	6	-6.2388	0.99063	0.99066	0.999999	17704	0	-6.2388
ATG12	6	0.0056544	0.022939	0.72542	563	5	-6.7585	0.55518	0.70471	0.999999	12510	1	-6.7585
CRABP2	5	0.0056575	0.022951	0.72542	564	3	-2.0224	0.9001	0.90489	0.999999	16046	1	-2.0224
HSPH1	5	0.005692	0.023069	0.72542	567	2	-0.20901	0.66515	0.7883	0.999999	13980	2	-0.20901
LY6E	5	0.005692	0.023069	0.72542	565	1	-0.065124	0.52367	0.68147	0.999999	12109	2	-0.065124
CHRNB1	5	0.005692	0.023069	0.72542	566	3	-0.59371	0.82915	0.86018	0.999999	15230	1	-0.59371
NT5C2	5	0.0057042	0.02312	0.72542	569	3	-0.6287	0.76103	0.8286	0.999999	14704	1	-0.6287
MST1R	5	0.0057042	0.02312	0.72542	568	2	-0.31193	0.92011	0.92163	0.999999	16335	1	-0.31193
ZP3	5	0.0057144	0.023159	0.72542	570	3	-7.5185	0.069034	0.18371	0.945484	3497	1	-7.5185
ASIC2	5	0.0057475	0.023282	0.72542	571	5	-6.5307	0.99191	0.99191	0.999999	17736	0	-6.5307
SLC25A12	5	0.0057993	0.023488	0.72542	572	5	-3.4515	0.9942	0.99421	0.999999	17816	0	-3.4515
NKX2-3	5	0.0058017	0.0235	0.72542	573	1	0.75644	0.16436	0.33505	0.987907	6098	3	0.75644
MOCS3	5	0.0058378	0.023636	0.72542	574	4	-2.6955	0.94889	0.94952	0.999999	16819	0	-2.6955
CMTM3	5	0.0058566	0.023705	0.72542	575	2	-0.30035	0.62775	0.75914	0.999999	13477	1	-0.30035
NOP58	5	0.00586	0.023719	0.72542	579	5	-5.0837	0.99414	0.99415	0.999999	17814	0	-5.0837
SF3B14	5	0.00586	0.023719	0.72542	576	5	-4.011	0.99414	0.99415	0.999999	17812	0	-4.011
UMPS	5	0.00586	0.023719	0.72542	577	5	-4.5926	0.99414	0.99415	0.999999	17813	0	-4.5926
WDR46	5	0.00586	0.023719	0.72542	578	5	-4.6953	0.99414	0.99415	0.999999	17815	0	-4.6953
KCNK1	5	0.0059023	0.023893	0.72542	580	4	-1.7999	0.46517	0.63882	0.999999	11392	1	-1.7999
ANKS4B	5	0.0059114	0.023924	0.72542	581	4	-6.6271	0.60412	0.74133	0.999999	13153	1	-6.6271
RAB4B	5	0.0059191	0.02395	0.72542	582	4	-6.0623	0.92327	0.9245	0.999999	16388	1	-6.0623
AK7	5	0.0059191	0.02395	0.72542	583	3	-2.1914	0.21434	0.40067	0.992657	7247	1	-2.1914
ZNF768	5	0.0059191	0.02395	0.72542	584	2	0.20572	0.070126	0.18607	0.947124	3534	2	0.20572
SLC35F5	5	0.005924	0.023965	0.72542	587	4	-6.7983	0.93875	0.93965	0.999999	16656	0	-6.7983
TMEM63B	5	0.005924	0.023965	0.72542	585	4	-6.8985	0.95297	0.95359	0.999999	16894	0	-6.8985
DNAJB8	5	0.005924	0.023965	0.72542	586	4	-6.4912	0.35403	0.55946	0.999482	10073	1	-6.4912
KPNB1	5	0.0059289	0.023983	0.72542	588	5	-5.193	0.99407	0.99408	0.999999	17811	0	-5.193
TRAFD1	5	0.0059573	0.024086	0.72542	589	5	-5.6417	0.99404	0.99405	0.999999	17810	0	-5.6417
SMPDL3A	5	0.0059591	0.024089	0.72542	590	5	-5.6157	0.99404	0.99405	0.999999	17809	0	-5.6157
RAC1	4	0.0059606	0.024097	0.72542	591	4	-6.7462	0.99404	0.99405	0.999999	17808	0	-6.7462
MEX3B	5	0.0059625	0.024104	0.72542	592	2	0.35885	0.5006	0.66456	0.999999	11817	2	0.35885
RELT	5	0.0059663	0.024114	0.72542	593	1	0.82646	0.047537	0.13526	0.927405	2612	3	0.82646
CABIN1	5	0.0059671	0.024115	0.72542	594	3	-6.8183	0.17253	0.34612	0.991604	6286	1	-6.8183
SPAG8	5	0.0060101	0.024294	0.72542	595	4	-6.6906	0.076143	0.19911	0.956338	3744	1	-6.6906
MAGEA12	3	0.0060143	0.024312	0.72542	596	2	-7.9764	0.60153	0.73934	0.999999	13115	1	-7.9764
AVPI1	5	0.0060163	0.024321	0.72542	597	2	1.0761	0.10176	0.24716	0.967444	4579	3	1.0761
INHA	5	0.0060163	0.024321	0.72542	598	3	-5.6417	0.95568	0.95629	0.999999	16939	0	-5.6417
KIF7	5	0.0060212	0.024336	0.72542	599	2	0.018459	0.30944	0.5176	0.99422	9363	2	0.018459
TMCO5A	5	0.0060529	0.024462	0.72542	600	3	-5.8757	0.27608	0.47744	0.992657	8635	2	-5.8757
TEX19	5	0.006076	0.024541	0.72542	601	3	-2.6638	0.37984	0.57765	0.999999	10382	2	-2.6638
EMC1	5	0.0060932	0.024605	0.72542	602	4	-6.8437	0.81709	0.85409	0.999999	15124	1	-6.8437
NCOA6	5	0.0061232	0.024702	0.72542	604	4	-7.2595	0.77816	0.83601	0.999999	14819	1	-7.2595
CRYBA4	5	0.0061232	0.024702	0.72542	603	3	-7.4973	0.41414	0.60205	0.999999	10777	1	-7.4973
C22orf23	5	0.0061232	0.024702	0.72542	605	4	-7.4941	0.97586	0.97603	0.999999	17304	0	-7.4941
SF3B3	5	0.0061481	0.024807	0.72542	609	5	-4.3624	0.99385	0.99386	0.999999	17806	0	-4.3624
ILF2	5	0.0061481	0.024807	0.72542	607	5	-5.0454	0.99385	0.99386	0.999999	17805	0	-5.0454
RPS23	5	0.0061481	0.024807	0.72542	608	5	-3.9291	0.99385	0.99386	0.999999	17802	0	-3.9291
SDAD1	5	0.0061481	0.024807	0.72542	606	5	-4.744	0.99385	0.99386	0.999999	17804	0	-4.744
BRD2	5	0.0061532	0.024822	0.72542	610	4	-7.1985	0.78291	0.83811	0.999999	14845	1	-7.1985
EXOC3L2	5	0.0061532	0.024822	0.72542	614	3	-6.6782	0.27951	0.48168	0.992657	8729	2	-6.6782
FAM65B	5	0.0061532	0.024822	0.72542	612	2	1.3213	0.064103	0.17293	0.941839	3302	3	1.3213
HRG	5	0.0061532	0.024822	0.72542	613	3	-7.324	0.054314	0.1509	0.928503	2920	2	-7.324
NCK2	5	0.0061532	0.024822	0.72542	611	3	-1.9758	0.60319	0.74059	0.999999	13140	2	-1.9758
RP1L1	5	0.0061583	0.02484	0.72542	615	2	-0.91802	0.31675	0.52619	0.99422	9521	2	-0.91802
MPND	5	0.0061583	0.02484	0.72542	616	2	-0.15027	0.49705	0.66198	0.999999	11773	2	-0.15027
LILRB4	5	0.0062209	0.025097	0.72542	617	3	-2.3555	0.27528	0.47648	0.992657	8613	2	-2.3555
PSMD10	5	0.0062484	0.025202	0.72542	618	4	-7.4902	0.57771	0.72141	0.999999	12805	1	-7.4902
MAB21L3	5	0.0062484	0.025202	0.72542	620	4	-6.5877	0.88378	0.89293	0.999999	15850	1	-6.5877
GTF3C4	5	0.0062484	0.025202	0.72542	619	4	-6.8549	0.60194	0.73964	0.999999	13123	1	-6.8549
BPIFB1	5	0.0062484	0.025202	0.72542	622	4	-6.4329	0.62633	0.75803	0.999999	13459	1	-6.4329
TLL1	5	0.0062484	0.025202	0.72542	623	4	-6.7983	0.75878	0.82769	0.999999	14683	1	-6.7983
TECRL	5	0.0062484	0.025202	0.72542	621	5	-6.5193	0.99004	0.99005	0.999999	17690	0	-6.5193
EXO5	5	0.006268	0.025281	0.72542	624	1	0.86935	0.14742	0.31171	0.982254	5699	3	0.86935
AKAP11	5	0.0062706	0.025294	0.72542	626	4	-6.5607	0.052045	0.14578	0.927405	2829	1	-6.5607
ATAD3C	5	0.0062706	0.025294	0.72542	625	3	-1.1986	0.11667	0.26853	0.971914	4968	2	-1.1986
ITLN1	5	0.0062815	0.02534	0.72542	627	5	-6.9617	0.99372	0.99373	0.999999	17800	0	-6.9617
PRKAB2	5	0.0062906	0.025377	0.72542	629	5	-7.4902	0.98824	0.9883	0.999999	17635	0	-7.4902
C1QB	5	0.0062906	0.025377	0.72542	630	3	-7.4902	0.15889	0.32749	0.987907	5964	1	-7.4902
TMOD2	5	0.0062906	0.025377	0.72542	628	3	-7.4902	0.31218	0.5209	0.99422	9419	2	-7.4902
GPS2	5	0.0063035	0.025423	0.725589	631	5	-2.1065	0.9937	0.99371	0.999999	17799	0	-2.1065
WDR27	5	0.0063708	0.02566	0.725687	632	5	-1.3642	0.99363	0.99364	0.999999	17798	0	-1.3642
CCM2	5	0.0063759	0.025685	0.725687	633	3	-2.7369	0.96147	0.96196	0.999999	17041	0	-2.7369
PAX7	5	0.0063777	0.025692	0.725687	634	1	0.87235	0.0422	0.12265	0.927405	2362	4	0.87235
OAZ3	5	0.0063777	0.025692	0.725687	635	1	0.54419	0.28586	0.48931	0.992984	8873	3	0.54419
ALG2	5	0.0064106	0.02581	0.725687	637	4	-6.7983	0.98737	0.98741	0.999999	17616	0	-6.7983
VSIG4	5	0.0064106	0.02581	0.725687	636	4	-6.6271	0.82844	0.85982	0.999999	15222	1	-6.6271
SCO1	5	0.0064106	0.02581	0.725687	639	4	-6.4179	0.94405	0.94478	0.999999	16749	0	-6.4179
DCAF6	5	0.0064106	0.02581	0.725687	638	4	-6.4911	0.36664	0.56833	0.999877	10229	1	-6.4911
ATPAF2	5	0.0064542	0.025963	0.725687	640	4	-6.4777	0.97259	0.97278	0.999999	17231	0	-6.4777
TEX264	5	0.0064542	0.025963	0.725687	641	3	-7.4831	0.32427	0.53502	0.99422	9673	2	-7.4831
LAPTM4A	5	0.0064599	0.025986	0.725687	642	2	-0.18552	0.83125	0.86124	0.999999	15251	1	-0.18552
PMPCA	5	0.0064792	0.026071	0.725687	647	5	-6.2756	0.99352	0.99353	0.999999	17796	0	-6.2756
MFAP1	5	0.0064792	0.026071	0.725687	644	5	-4.5144	0.99352	0.99353	0.999999	17795	0	-4.5144
CDC23	5	0.0064792	0.026071	0.725687	645	5	-5.1575	0.99352	0.99353	0.999999	17794	0	-5.1575
NUDT21	5	0.0064792	0.026071	0.725687	643	5	-5.4198	0.99352	0.99353	0.999999	17792	0	-5.4198
PTRH2	5	0.0064792	0.026071	0.725687	646	5	-6.2761	0.99352	0.99353	0.999999	17793	0	-6.2761
HIST1H3D	5	0.0065379	0.026254	0.727073	649	3	-6.5053	0.39359	0.58742	0.999999	10547	1	-6.5053
GMEB2	5	0.0065379	0.026254	0.727073	648	4	-6.1711	0.83393	0.86266	0.999999	15282	1	-6.1711
RQCD1	5	0.0065509	0.026303	0.727073	650	5	-5.3011	0.99345	0.99346	0.999999	17791	0	-5.3011
ATP8B3	5	0.0065696	0.026372	0.727073	651	2	0.1754	0.20353	0.38675	0.992657	6989	2	0.1754
RPP25	5	0.0065696	0.026372	0.727073	652	3	-1.4779	0.40493	0.59547	0.999999	10675	2	-1.4779
TMEM236	5	0.0065801	0.026413	0.727073	653	5	-5.6417	0.99342	0.99342	0.999999	17790	0	-5.6417
CCNDBP1	5	0.0065876	0.026444	0.727073	654	4	-6.0655	0.93224	0.93324	0.999999	16520	0	-6.0655
FAM20B	5	0.0065876	0.026444	0.727073	655	4	-6.4179	0.32452	0.53529	0.99422	9677	1	-6.4179
NPM1	3	0.0066441	0.026662	0.728679	656	3	-7.2245	0.99336	0.99335	0.999999	17789	0	-7.2245
RAC2	5	0.0066523	0.026693	0.728679	657	3	-6.4228	0.36249	0.56544	0.999702	10186	1	-6.4228
CTRC	5	0.0066792	0.026794	0.728679	658	3	-0.7765	0.67301	0.79447	0.999999	14100	2	-0.7765
DPYSL5	5	0.006728	0.026987	0.728679	659	3	-6.8909	0.54727	0.69885	0.999999	12410	1	-6.8909
ASCC3	7	0.0067509	0.027079	0.728679	660	4	-5.193	0.048735	0.13804	0.927405	2676	3	-5.193
ASPG	5	0.0067642	0.027123	0.728679	661	3	-1.6891	0.95502	0.95562	0.999999	16930	0	-1.6891
MYBBP1A	5	0.0067823	0.027187	0.728679	662	4	-7.2416	0.9792	0.9793	0.999999	17372	0	-7.2416
ERCC5	5	0.006824	0.027343	0.728679	663	3	-6.6002	0.90439	0.90823	0.999999	16106	1	-6.6002
GAB1	5	0.006845	0.027413	0.728679	664	3	-7.4614	0.63705	0.76625	0.999999	13605	2	-7.4614
NSUN7	5	0.0068514	0.027433	0.728679	678	5	-5.0775	0.99315	0.99315	0.999999	17786	0	-5.0775
ANKLE2	5	0.0068514	0.027433	0.728679	666	5	-3.9291	0.99315	0.99315	0.999999	17783	0	-3.9291
GUK1	5	0.0068514	0.027433	0.728679	667	5	-5.3269	0.99315	0.99315	0.999999	17777	0	-5.3269
ALG6	5	0.0068514	0.027433	0.728679	673	5	-5.9422	0.99315	0.99315	0.999999	17782	0	-5.9422
PPAT	5	0.0068514	0.027433	0.728679	676	5	-5.2277	0.99315	0.99315	0.999999	17787	0	-5.2277
TBCA	5	0.0068514	0.027433	0.728679	669	5	-3.3067	0.99315	0.99315	0.999999	17775	0	-3.3067
ZNF492	5	0.0068514	0.027433	0.728679	665	5	-3.9291	0.99315	0.99315	0.999999	17788	0	-3.9291
SKP1	5	0.0068514	0.027433	0.728679	674	5	-4.3624	0.99315	0.99315	0.999999	17784	0	-4.3624
CSE1L	5	0.0068514	0.027433	0.728679	668	5	-5.2946	0.99315	0.99315	0.999999	17778	0	-5.2946
CCT2	5	0.0068514	0.027433	0.728679	672	5	-4.3829	0.99315	0.99315	0.999999	17776	0	-4.3829
RPS21	5	0.0068514	0.027433	0.728679	677	5	-4.3624	0.99315	0.99315	0.999999	17780	0	-4.3624
SLMO2	5	0.0068514	0.027433	0.728679	675	5	-4.0884	0.99315	0.99315	0.999999	17781	0	-4.0884
SNRNP35	5	0.0068514	0.027433	0.728679	671	5	-6.1372	0.99315	0.99315	0.999999	17785	0	-6.1372
ZCCHC9	5	0.0068514	0.027433	0.728679	670	5	-5.006	0.99315	0.99315	0.999999	17779	0	-5.006
DEGS2	5	0.0068869	0.027554	0.729719	679	3	-1.7888	0.46768	0.64068	0.999999	11427	2	-1.7888
TRIM69	5	0.0069022	0.02762	0.729719	680	3	-6.4087	0.46138	0.63607	0.999999	11345	1	-6.4087
ATP5G3	5	0.0069022	0.02762	0.729719	681	3	-6.4087	0.14137	0.3033	0.980607	5567	2	-6.4087
FCGR2B	4	0.0069069	0.027634	0.729719	682	3	-7.5178	0.81144	0.85126	0.999999	15074	1	-7.5178
PHACTR4	5	0.0069533	0.02779	0.729884	685	1	1.0737	0.01741	0.060346	0.901478	1196	3	1.0737
GC	5	0.0069533	0.02779	0.729884	684	4	-6.6271	0.90205	0.90639	0.999999	16076	1	-6.6271
NEK10	5	0.0069533	0.02779	0.729884	683	1	0.51017	0.31279	0.52159	0.99422	9437	3	0.51017
BRIP1	5	0.0069903	0.027929	0.729884	686	4	-7.4541	0.4263	0.61078	0.999999	10920	1	-7.4541
SNAI3	5	0.0069903	0.027929	0.729884	688	4	-7.4541	0.75737	0.82711	0.999999	14670	1	-7.4541
UFL1	5	0.0069903	0.027929	0.729884	687	3	-7.4541	0.66349	0.787	0.999999	13952	2	-7.4541
OGDH	5	0.007012	0.028011	0.729884	689	5	-5.9363	0.99299	0.99299	0.999999	17773	0	-5.9363
WDHD1	5	0.007079	0.028269	0.729884	690	5	-6.1553	0.99292	0.99292	0.999999	17772	0	-6.1553
RAB5B	5	0.0070895	0.028305	0.729884	691	5	-6.9513	0.99291	0.99292	0.999999	17771	0	-6.9513
GMCL1	5	0.0071178	0.02842	0.729884	692	2	1.0282	0.10384	0.25011	0.967444	4646	3	1.0282
MMP10	5	0.0071353	0.028478	0.729884	693	4	-6.3876	0.88935	0.89683	0.999999	15912	1	-6.3876
HR	5	0.0071353	0.028478	0.729884	694	4	-6.6656	0.4531	0.63006	0.999999	11246	1	-6.6656
ZNF384	5	0.0071554	0.028554	0.729884	695	4	-7.4467	0.7615	0.82879	0.999999	14707	1	-7.4467
KCNA10	5	0.0071554	0.028554	0.729884	696	3	-7.4467	0.38922	0.5843	0.999999	10496	2	-7.4467
PLCXD1	5	0.0071726	0.02863	0.729884	697	2	0.45336	0.22897	0.41923	0.992657	7593	3	0.45336
KCNK5	5	0.0071751	0.028637	0.729884	698	5	-5.492	0.99282	0.99283	0.999999	17770	0	-5.492
MAK	5	0.0071857	0.028672	0.729884	699	5	-5.2615	0.99281	0.99282	0.999999	17769	0	-5.2615
SLC38A8	5	0.0072052	0.028737	0.729884	700	2	0.22924	0.90401	0.90792	0.999999	16100	1	0.22924
RPAIN	7	0.0072058	0.028738	0.729884	701	6	-5.6558	0.93528	0.93622	0.999999	16586	1	-5.6558
PALD1	5	0.0072251	0.028817	0.729884	702	5	-6.2256	0.99277	0.99279	0.999999	17767	0	-6.2256
FAM131A	5	0.0072274	0.028825	0.729884	703	3	-4.4936	0.2747	0.47577	0.992657	8599	1	-4.4936
ZNF594	5	0.0072552	0.028928	0.729884	704	3	-3.1672	0.83608	0.86382	0.999999	15309	1	-3.1672
CALM2	4	0.0072581	0.02894	0.729884	705	4	-5.7761	0.99274	0.99276	0.999999	17766	0	-5.7761
CYP2A6	3	0.007261	0.028949	0.729884	706	2	-7.9192	0.67397	0.79524	0.999999	14117	1	-7.9192
BEST2	5	0.0072725	0.028994	0.729884	707	3	-0.78191	0.14905	0.31401	0.982254	5749	1	-0.78191
STAP2	5	0.0072822	0.029027	0.729884	708	1	0.24057	0.38897	0.58413	0.999999	10493	2	0.24057
CBWD1	2	0.0073042	0.029114	0.729884	709	2	-8.0726	0.9927	0.99271	0.999999	17765	0	-8.0726
NARS	5	0.0073082	0.029125	0.729884	715	5	-4.6953	0.99269	0.9927	0.999999	17764	0	-4.6953
NAMPT	5	0.0073082	0.029125	0.729884	710	5	-4.2319	0.99269	0.9927	0.999999	17758	0	-4.2319
RPS11	5	0.0073082	0.029125	0.729884	711	5	-4.2987	0.99269	0.9927	0.999999	17757	0	-4.2987
PCBP2	5	0.0073082	0.029125	0.729884	712	5	-4.6925	0.99269	0.9927	0.999999	17759	0	-4.6925
CSTF2	5	0.0073082	0.029125	0.729884	717	5	-2.8533	0.99269	0.9927	0.999999	17762	0	-2.8533
SEL1L	5	0.0073082	0.029125	0.729884	716	5	-5.6671	0.99269	0.9927	0.999999	17760	0	-5.6671
RPAP1	5	0.0073082	0.029125	0.729884	714	5	-5.3586	0.99269	0.9927	0.999999	17763	0	-5.3586
AP3S1	5	0.0073082	0.029125	0.729884	713	5	-6.4329	0.99269	0.9927	0.999999	17761	0	-6.4329
NFYC	5	0.007337	0.029235	0.729884	718	4	-5.4495	0.49133	0.65779	0.999999	11700	1	-5.4495
SMPD4	6	0.0073569	0.029313	0.729884	719	4	-6.8323	0.89336	0.89981	0.999999	15958	1	-6.8323
SMOX	5	0.0073918	0.029448	0.729884	720	2	1.2824	0.036375	0.10854	0.922502	2117	3	1.2824
KIAA0319L	5	0.0073998	0.029476	0.729884	721	3	-6.3874	0.16926	0.34169	0.990043	6207	1	-6.3874
FANCI	5	0.0074466	0.029648	0.729884	722	5	-7.1721	0.99255	0.99256	0.999999	17756	0	-7.1721
TACR1	5	0.0074746	0.029755	0.729884	723	3	-7.4319	0.12647	0.28244	0.972622	5229	2	-7.4319
TRMT13	5	0.0074746	0.029755	0.729884	724	3	-7.4319	0.93532	0.93626	0.999999	16587	0	-7.4319
LIMS2	6	0.0074873	0.029805	0.729884	725	4	-6.5787	0.6014	0.73925	0.999999	13112	1	-6.5787
DNAJC18	5	0.0075014	0.029856	0.729884	726	4	-6.1553	0.97991	0.97998	0.999999	17389	0	-6.1553
POLN	5	0.007519	0.029918	0.729884	727	4	-6.325	0.85533	0.87475	0.999999	15511	1	-6.325
ELAVL1	5	0.0075562	0.030051	0.729884	728	1	0.037444	0.28479	0.48802	0.992657	8848	2	0.037444
FAM219A	5	0.0076035	0.030219	0.729884	729	4	-6.7515	0.63887	0.7677	0.999999	13627	1	-6.7515
DUSP28	5	0.0076109	0.030246	0.729884	730	1	-0.066421	0.36522	0.56736	0.999877	10215	2	-0.066421
C17orf70	5	0.0076293	0.030317	0.729884	732	3	-7.4245	0.91576	0.91774	0.999999	16266	1	-7.4245
ZNF621	5	0.0076293	0.030317	0.729884	731	3	-7.4245	0.011058	0.042794	0.870171	882	2	-7.4245
RARS2	5	0.0076545	0.030399	0.729884	733	5	-5.006	0.99235	0.99235	0.999999	17754	0	-5.006
FOXJ2	5	0.0076593	0.030406	0.729884	734	2	0.20353	0.25418	0.45054	0.992657	8167	1	0.20353
CASP9	8	0.0076757	0.03047	0.729884	735	7	-3.7097	0.99728	0.99727	0.999999	17913	0	-3.7097
HNF1A	5	0.0076855	0.030516	0.729884	736	3	-3.1546	0.23354	0.42496	0.992657	7694	2	-3.1546
IRF8	5	0.0076931	0.030543	0.729884	738	2	0.057843	0.55478	0.7044	0.999999	12505	1	0.057843
CDA	5	0.0076931	0.030543	0.729884	737	1	1.3439	0.032383	0.098677	0.918228	1924	3	1.3439
CCDC54	5	0.0076949	0.030549	0.729884	740	5	-6.5193	0.9922	0.9922	0.999999	17741	0	-6.5193
NFKBID	5	0.0076949	0.030549	0.729884	739	4	-6.8877	0.20241	0.38534	0.992657	6958	1	-6.8877
TTC33	5	0.0076949	0.030549	0.729884	741	4	-7.3712	0.0088156	0.03464	0.867592	716	1	-7.3712
VEZT	5	0.0076949	0.030549	0.729884	742	4	-7.0214	0.24052	0.43369	0.992657	7846	1	-7.0214
SSX3	3	0.0077086	0.030603	0.729884	743	3	-7.1177	0.99229	0.99229	0.999999	17753	0	-7.1177
ARID1A	5	0.007717	0.03064	0.729884	744	2	-0.2057	0.6485	0.77528	0.999999	13742	2	-0.2057
C7orf25	5	0.0077807	0.030867	0.729884	745	4	-0.75383	0.74357	0.82157	0.999999	14576	1	-0.75383
STK17A	5	0.0077807	0.030867	0.729884	746	4	-6.8437	0.72172	0.81313	0.999999	14433	1	-6.8437
PPP1R14D	5	0.0077942	0.030922	0.729884	747	4	-7.1084	0.36034	0.56394	0.999482	10155	1	-7.1084
C9orf24	13	0.0077959	0.030927	0.729884	748	8	-1.472	0.82792	0.85955	0.999999	15217	4	-1.472
RIPK1	5	0.0078027	0.030953	0.729884	749	4	-6.0814	0.85467	0.87436	0.999999	15504	1	-6.0814
SRBD1	5	0.0078049	0.030964	0.729884	760	5	-5.3895	0.9922	0.9922	0.999999	17745	0	-5.3895
UQCRC2	5	0.0078049	0.030964	0.729884	761	5	-5.4514	0.9922	0.9922	0.999999	17742	0	-5.4514
AKR1B15	5	0.0078049	0.030964	0.729884	754	5	-5.6922	0.9922	0.9922	0.999999	17747	0	-5.6922
TMEM168	5	0.0078049	0.030964	0.729884	755	5	-6.4329	0.9922	0.9922	0.999999	17752	0	-6.4329
UGT3A2	5	0.0078049	0.030964	0.729884	757	5	-6.7515	0.9922	0.9922	0.999999	17750	0	-6.7515
PSMD12	5	0.0078049	0.030964	0.729884	759	5	-3.1708	0.9922	0.9922	0.999999	17746	0	-3.1708
CRLF3	5	0.0078049	0.030964	0.729884	750	5	-5.0454	0.9922	0.9922	0.999999	17744	0	-5.0454
MTHFD1L	5	0.0078049	0.030964	0.729884	753	5	-4.7156	0.9922	0.9922	0.999999	17740	0	-4.7156
SRP54	5	0.0078049	0.030964	0.729884	751	5	-3.1708	0.9922	0.9922	0.999999	17751	0	-3.1708
PRDX3	5	0.0078049	0.030964	0.729884	758	5	-4.8809	0.9922	0.9922	0.999999	17748	0	-4.8809
CWC22	5	0.0078049	0.030964	0.729884	752	5	-4.8466	0.9922	0.9922	0.999999	17749	0	-4.8466
KANSL2	5	0.0078049	0.030964	0.729884	756	5	-5.2615	0.9922	0.9922	0.999999	17743	0	-5.2615
ZNF25	5	0.0078088	0.030976	0.729884	763	3	-7.417	0.13874	0.29968	0.979552	5507	2	-7.417
COL9A2	5	0.0078088	0.030976	0.729884	764	3	-7.417	0.93284	0.9338	0.999999	16539	0	-7.417
CSNK2A2	5	0.0078088	0.030976	0.729884	762	4	-7.417	0.95619	0.95676	0.999999	16949	0	-7.417
CENPM	10	0.0078155	0.031005	0.729884	765	8	-5.3001	0.18158	0.35828	0.992657	6478	2	-5.3001
URM1	8	0.0078666	0.03119	0.730856	766	5	-2.4891	0.82939	0.8603	0.999999	15232	2	-2.4891
GABPB2	5	0.0078801	0.031249	0.730856	768	4	-6.2926	0.96084	0.96137	0.999999	17028	0	-6.2926
ARL3	5	0.0078801	0.031249	0.730856	767	4	-6.2926	0.4145	0.60232	0.999999	10782	1	-6.2926
CSMD3	5	0.0078801	0.031249	0.730856	769	4	-6.9922	0.72674	0.81501	0.999999	14461	1	-6.9922
SBSPON	5	0.0079122	0.031356	0.730856	770	2	-0.11297	0.45944	0.63466	0.999999	11316	2	-0.11297
ZNF624	5	0.0079122	0.031356	0.730856	771	3	-3.6512	0.86278	0.87926	0.999999	15616	1	-3.6512
GATA6	5	0.0079283	0.031409	0.730856	772	3	-2.1141	0.38572	0.58184	0.999999	10452	2	-2.1141
TANK	7	0.0079441	0.031466	0.730856	773	6	-6.5742	0.94684	0.94747	0.999999	16793	1	-6.5742
WARS2	5	0.0079629	0.031534	0.730856	774	5	-6.0764	0.99204	0.99203	0.999999	17739	0	-6.0764
CENPI	5	0.0079681	0.031558	0.730856	775	5	-5.6671	0.99203	0.99203	0.999999	17738	0	-5.6671
CARD11	5	0.0079944	0.031662	0.730856	776	2	0.1337	0.29092	0.4954	0.992984	8983	2	0.1337
LAMB2	5	0.0080051	0.031704	0.730856	778	4	-7.4095	0.95226	0.95286	0.999999	16884	0	-7.4095
NRSN1	5	0.0080051	0.031704	0.730856	777	4	-5.8282	0.79806	0.84499	0.999999	14964	1	-5.8282
LHFPL1	5	0.0080051	0.031704	0.730856	779	4	-7.4095	0.98143	0.98154	0.999999	17430	0	-7.4095
WNK4	5	0.0080144	0.031736	0.730856	782	3	-0.92946	0.23469	0.42643	0.992657	7716	2	-0.92946
ALKBH5	5	0.0080144	0.031736	0.730856	781	3	-0.69011	0.2479	0.44287	0.992657	8016	2	-0.69011
TIGD5	5	0.0080144	0.031736	0.730856	780	2	-0.074922	0.65911	0.7836	0.999999	13889	2	-0.074922
APOLD1	5	0.0080491	0.031856	0.731624	783	1	0.32511	0.5018	0.66544	0.999999	11835	2	0.32511
DAPK1	5	0.0080685	0.031931	0.731624	784	5	-6.5471	0.99193	0.99192	0.999999	17737	0	-6.5471
C20orf24	5	0.0080851	0.031993	0.731624	785	4	-1.3775	0.85148	0.87256	0.999999	15473	1	-1.3775
BFAR	5	0.0080894	0.032013	0.731624	786	4	-6.2761	0.53225	0.68777	0.999999	12213	1	-6.2761
BLMH	5	0.0080894	0.032013	0.731624	787	4	-6.6009	0.63839	0.76735	0.999999	13619	1	-6.6009
PAPD4	5	0.0080894	0.032013	0.731624	788	4	-7.0802	0.97984	0.97991	0.999999	17387	0	-7.0802
GCOM1	5	0.0081111	0.032079	0.732215	789	5	-6.5742	0.99189	0.99188	0.999999	17734	0	-6.5742
CEP95	5	0.008131	0.032157	0.733056	790	5	-6.4367	0.99187	0.99185	0.999999	17733	0	-6.4367
MROH6	5	0.0081587	0.032259	0.733742	791	3	-0.4355	0.38803	0.58346	0.999999	10477	1	-0.4355
HMHA1	5	0.008162	0.032269	0.733742	792	3	-0.57997	0.35516	0.56026	0.999482	10090	1	-0.57997
DLD	5	0.008184	0.032343	0.734515	793	5	-5.6157	0.99182	0.9918	0.999999	17732	0	-5.6157
STEAP1	5	0.0082134	0.032452	0.736059	794	2	0.13428	0.2235	0.41232	0.992657	7462	2	0.13428
FBXL19	5	0.0082502	0.032587	0.737648	795	3	-6.3511	0.64358	0.7714	0.999999	13688	1	-6.3511
HABP2	5	0.0082721	0.032665	0.737648	796	2	-0.33511	0.58589	0.72754	0.999999	12912	2	-0.33511
ALPK1	5	0.0083229	0.032852	0.737648	797	4	-7.3866	0.74564	0.82241	0.999999	14587	1	-7.3866
MDH1B	5	0.008326	0.032861	0.737648	798	3	-6.26	0.86825	0.8827	0.999999	15676	1	-6.26
C2orf66	5	0.0083274	0.032865	0.737648	799	4	-6.2595	0.95098	0.95156	0.999999	16858	0	-6.2595
CCDC101	5	0.0083274	0.032865	0.737648	800	4	-6.2595	0.47205	0.64388	0.999999	11480	1	-6.2595
DARS2	5	0.0083274	0.032865	0.737648	801	4	-6.2595	0.96545	0.9659	0.999999	17108	0	-6.2595
CARTPT	5	0.0083355	0.032891	0.737648	802	4	-6.8076	0.93402	0.93495	0.999999	16560	0	-6.8076
KCNQ5	5	0.0083355	0.032891	0.737648	803	4	-6.1705	0.75313	0.8254	0.999999	14636	1	-6.1705
ICAM1	5	0.008398	0.033123	0.738929	804	3	-7.136	0.31484	0.52395	0.99422	9483	2	-7.136
NMI	5	0.0084045	0.033153	0.738929	805	5	-5.2609	0.9916	0.99158	0.999999	17730	0	-5.2609
CCT4	5	0.0084045	0.033153	0.738929	807	5	-3.5453	0.9916	0.99158	0.999999	17731	0	-3.5453
PNPT1	5	0.0084045	0.033153	0.738929	808	5	-5.5624	0.9916	0.99158	0.999999	17728	0	-5.5624
RPP40	5	0.0084045	0.033153	0.738929	806	5	-6.3722	0.9916	0.99158	0.999999	17729	0	-6.3722
E2F4	5	0.0084582	0.033339	0.742164	809	4	-6.9617	0.1548	0.32192	0.986137	5877	1	-6.9617
KCTD8	5	0.0084872	0.033443	0.74345	810	2	0.2052	0.38976	0.58467	0.999999	10506	2	0.2052
ABHD11	5	0.0085119	0.033529	0.74345	812	4	-7.3866	0.98318	0.98326	0.999999	17468	0	-7.3866
PNPLA1	5	0.0085119	0.033529	0.74345	811	3	-7.3866	0.4754	0.64623	0.999999	11517	2	-7.3866
TNK1	5	0.0085337	0.033617	0.74345	813	3	-0.58699	0.97117	0.97139	0.999999	17202	0	-0.58699
ZNF135	5	0.0085419	0.033642	0.74345	814	2	0.1808	0.37402	0.57351	0.999999	10315	2	0.1808
SCHIP1	5	0.0085553	0.033697	0.74345	816	4	-6.4768	0.91998	0.92153	0.999999	16329	1	-6.4768
RAPGEF5	5	0.0085553	0.033697	0.74345	815	4	-6.703	0.93415	0.93508	0.999999	16565	0	-6.703
ADH6	5	0.0085795	0.033771	0.74345	817	5	-7.0802	0.99142	0.99139	0.999999	17726	0	-7.0802
RESP18	5	0.0085895	0.033804	0.74345	818	3	-6.3363	0.11665	0.2685	0.971914	4966	1	-6.3363
MSS51	5	0.0085967	0.033827	0.74345	819	2	0.48092	0.63281	0.76299	0.999999	13550	2	0.48092
GCSH	4	0.0086051	0.033851	0.74345	820	4	-6.2241	0.98362	0.9837	0.999999	17477	0	-6.2241
MDK	9	0.0086481	0.034004	0.745155	821	2	1.0649	0.016769	0.058654	0.901478	1161	6	1.0649
IKBKE	5	0.0086514	0.034016	0.745155	822	1	0.33473	0.21033	0.3955	0.992657	7160	2	0.33473
EXOC6	5	0.0086615	0.034053	0.745155	823	4	-6.5607	0.7252	0.81443	0.999999	14451	1	-6.5607
ACACB	5	0.0087062	0.034221	0.747927	824	3	-1.013	0.73033	0.81635	0.999999	14484	1	-1.013
ZSCAN20	5	0.008733	0.03432	0.748075	825	5	-6.6127	0.99127	0.99125	0.999999	17725	0	-6.6127
RAB3GAP1	5	0.0087374	0.034336	0.748075	826	5	-6.4768	0.99126	0.99124	0.999999	17724	0	-6.4768
PTGFR	5	0.008744	0.034353	0.748075	827	4	-6.2256	0.6226	0.75521	0.999999	13396	1	-6.2256
CTC1	5	0.0087609	0.034407	0.748287	828	2	-0.22966	0.56296	0.71039	0.999999	12611	1	-0.22966
ZBTB2	5	0.0087835	0.034493	0.748287	829	5	-7.0803	0.99122	0.9912	0.999999	17723	0	-7.0803
KRTAP10-2	2	0.0088108	0.034583	0.748287	830	1	-3.4218	0.65437	0.7799	0.999999	13820	0	-3.4218
GPCPD1	5	0.0088373	0.034692	0.748287	831	4	-6.3089	0.48	0.64956	0.999999	11578	1	-6.3089
FOXH1	5	0.0088407	0.034706	0.748287	832	4	-2.3844	0.4645	0.63836	0.999999	11383	1	-2.3844
EIF3L	5	0.0088442	0.034719	0.748287	833	5	-0.95439	0.99116	0.99114	0.999999	17722	0	-0.95439
GPR18	5	0.0088548	0.034756	0.748287	834	5	-0.91324	0.99115	0.99113	0.999999	17721	0	-0.91324
PET100	5	0.008873	0.034823	0.748287	835	4	-7.0515	0.83936	0.86564	0.999999	15346	1	-7.0515
SNTB1	5	0.0088977	0.034904	0.748287	837	1	0.38253	0.45865	0.63405	0.999999	11310	2	0.38253
AGPAT1	5	0.0088977	0.034904	0.748287	836	1	0.051877	0.41508	0.60273	0.999999	10790	2	0.051877
FCRL1	5	0.008943	0.035074	0.748287	838	3	-7.3712	0.49724	0.66209	0.999999	11777	2	-7.3712
LMAN2L	5	0.008943	0.035074	0.748287	839	4	-7.3712	0.43073	0.61399	0.999999	10976	1	-7.3712
TMEM18	5	0.008952	0.035102	0.748287	840	5	-1.2411	0.99105	0.99103	0.999999	17720	0	-1.2411
AGFG1	5	0.0089521	0.035103	0.748287	841	4	-6.4329	0.91217	0.91467	0.999999	16215	1	-6.4329
HIGD2A	5	0.0089521	0.035103	0.748287	842	4	-6.2203	0.83566	0.8636	0.999999	15305	1	-6.2203
PSMB10	5	0.0089565	0.03512	0.748287	843	2	1.0493	0.098625	0.24255	0.967444	4512	3	1.0493
EPGN	7	0.0089707	0.035168	0.748287	844	5	-6.0623	0.021295	0.070496	0.916118	1381	2	-6.0623
GNB2L1	5	0.0089786	0.0352	0.748287	845	5	-5.3269	0.99102	0.99101	0.999999	17719	0	-5.3269
ZNF251	5	0.0089798	0.035204	0.748287	846	3	-0.65518	0.95069	0.95126	0.999999	16851	0	-0.65518
SMARCD1	5	0.0089837	0.035214	0.748287	847	5	-5.006	0.99102	0.99101	0.999999	17718	0	-5.006
DCAF8L2	5	0.0089888	0.035238	0.748287	848	5	-6.7633	0.99101	0.991	0.999999	17717	0	-6.7633
CD3E	5	0.0090308	0.035387	0.748287	849	5	-6.4179	0.99097	0.99096	0.999999	17716	0	-6.4179
GPR180	5	0.0090645	0.035513	0.748287	850	4	-6.8659	0.66775	0.79034	0.999999	14024	1	-6.8659
ST7L	5	0.0091166	0.035708	0.748287	852	3	-1.0575	0.1075	0.25541	0.967444	4739	2	-1.0575
ZNF746	5	0.0091166	0.035708	0.748287	851	1	1.4246	0.027039	0.085336	0.918228	1659	3	1.4246
SMAD2	5	0.0091501	0.035837	0.748287	859	5	-6.0623	0.99085	0.99085	0.999999	17712	0	-6.0623
UXT	5	0.0091501	0.035837	0.748287	861	5	-6.0675	0.99085	0.99085	0.999999	17708	0	-6.0675
CHMP2A	5	0.0091501	0.035837	0.748287	857	5	-4.744	0.99085	0.99085	0.999999	17711	0	-4.744
RUVBL2	5	0.0091501	0.035837	0.748287	853	5	-4.5384	0.99085	0.99085	0.999999	17706	0	-4.5384
GTF2H3	5	0.0091501	0.035837	0.748287	855	5	-6.043	0.99085	0.99085	0.999999	17709	0	-6.043
UBA52	5	0.0091501	0.035837	0.748287	854	5	-2.4456	0.99085	0.99085	0.999999	17714	0	-2.4456
AARS	5	0.0091501	0.035837	0.748287	860	5	-5.4198	0.99085	0.99085	0.999999	17713	0	-5.4198
DDX52	5	0.0091501	0.035837	0.748287	856	5	-5.1575	0.99085	0.99085	0.999999	17715	0	-5.1575
MRPS31	5	0.0091501	0.035837	0.748287	858	5	-6.6656	0.99085	0.99085	0.999999	17707	0	-6.6656
ZNF267	5	0.0091501	0.035837	0.748287	862	5	-4.8042	0.99085	0.99085	0.999999	17710	0	-4.8042
CYB5B	5	0.0091638	0.0359	0.748287	863	4	-6.5877	0.92079	0.92224	0.999999	16352	1	-6.5877
CWF19L1	5	0.0091638	0.0359	0.748287	864	4	-6.6529	0.88045	0.89069	0.999999	15803	1	-6.6529
PITPNM3	5	0.0091987	0.036014	0.748991	865	2	0.58885	0.18762	0.36621	0.992657	6614	3	0.58885
KCTD10	5	0.0092808	0.036311	0.748991	866	3	-0.82481	0.51628	0.67599	0.999999	12017	2	-0.82481
WWP1	5	0.0092808	0.036311	0.748991	867	2	0.40025	0.61615	0.75034	0.999999	13312	2	0.40025
LSS	5	0.0092951	0.036351	0.748991	868	5	-5.7575	0.9906	0.99062	0.999999	17702	0	-5.7575
PSMD11	5	0.0093014	0.036377	0.748991	869	5	-4.0884	0.9907	0.99071	0.999999	17705	0	-4.0884
EFCAB11	10	0.0093462	0.036539	0.748991	870	8	-3.9192	0.37484	0.57404	0.999999	10328	2	-3.9192
ZC3H3	5	0.0093697	0.036631	0.748991	871	3	-0.83186	0.62873	0.75989	0.999999	13487	2	-0.83186
AMBRA1	5	0.0093754	0.036654	0.748991	872	5	-1.9923	0.99062	0.99065	0.999999	17703	0	-1.9923
ZKSCAN4	5	0.0093902	0.036706	0.748991	873	2	-0.12631	0.72423	0.81405	0.999999	14440	1	-0.12631
LRRC38	5	0.0093902	0.036706	0.748991	874	2	0.857	0.088842	0.22575	0.961456	4218	3	0.857
ATP5J	6	0.0093906	0.036707	0.748991	875	5	-6.7152	0.83385	0.86262	0.999999	15280	1	-6.7152
TXN2	5	0.0093931	0.036715	0.748991	876	4	-7.3556	0.15118	0.31704	0.982533	5811	1	-7.3556
MESDC2	5	0.0094087	0.03677	0.748991	877	4	-6.4623	0.98643	0.98649	0.999999	17603	0	-6.4623
UFC1	5	0.0094087	0.03677	0.748991	880	4	-6.4437	0.60732	0.74372	0.999999	13199	1	-6.4437
TOE1	5	0.0094087	0.03677	0.748991	879	4	-7.0515	0.65877	0.78332	0.999999	13885	1	-7.0515
HNRNPH3	5	0.0094087	0.03677	0.748991	878	4	-6.6141	0.57613	0.72018	0.999999	12781	1	-6.6141
DPY30	4	0.0094337	0.036856	0.748991	881	4	-6.6252	0.99057	0.99058	0.999999	17701	0	-6.6252
FHL1	5	0.0094407	0.036884	0.748991	882	5	-4.4821	0.99056	0.99057	0.999999	17700	0	-4.4821
KRTAP3-3	2	0.0094473	0.036904	0.748991	883	1	-3.7359	0.23099	0.42176	0.992657	7639	1	-3.7359
ZSCAN2	8	0.0094558	0.036937	0.748991	884	3	0.60043	0.13382	0.2928	0.978833	5387	5	0.60043
PID1	5	0.0094712	0.03699	0.748991	885	5	-6.1002	0.99053	0.99055	0.999999	17699	0	-6.1002
CAPZA3	5	0.0094722	0.036991	0.748991	886	2	0.21886	0.065678	0.17638	0.941839	3366	2	0.21886
CREBL2	5	0.0094843	0.03703	0.748991	887	4	-6.3062	0.97774	0.97787	0.999999	17348	0	-6.3062
ZNF213	5	0.009493	0.037065	0.748991	888	5	-5.2615	0.99051	0.99053	0.999999	17698	0	-5.2615
PDE6B	5	0.0095269	0.037192	0.748991	889	4	-1.9898	0.94155	0.94235	0.999999	16707	0	-1.9898
TMEM89	5	0.0095701	0.037341	0.748991	890	2	-0.42422	0.48059	0.64996	0.999999	11587	2	-0.42422
SIX4	5	0.009577	0.037362	0.748991	891	5	-6.8549	0.99042	0.99044	0.999999	17697	0	-6.8549
SACM1L	5	0.0095864	0.037399	0.748991	892	5	-4.4235	0.99041	0.99043	0.999999	17696	0	-4.4235
SYMPK	5	0.0095904	0.037416	0.748991	893	5	-5.8339	0.99041	0.99043	0.999999	17695	0	-5.8339
CYP3A7	5	0.0096076	0.037477	0.748991	896	3	-7.3478	0.94302	0.94378	0.999999	16726	0	-7.3478
SEC31A	5	0.0096076	0.037477	0.748991	899	4	-7.3478	0.45214	0.62934	0.999999	11238	1	-7.3478
BIN2	5	0.0096076	0.037477	0.748991	897	3	-7.3478	0.51114	0.6722	0.999999	11956	1	-7.3478
ZNF335	5	0.0096076	0.037477	0.748991	894	4	-4.0884	0.86847	0.88284	0.999999	15677	1	-4.0884
SPINK7	5	0.0096076	0.037477	0.748991	898	4	-7.3478	0.92382	0.92501	0.999999	16397	1	-7.3478
C1orf194	5	0.0096076	0.037477	0.748991	895	3	-7.3478	0.11379	0.26439	0.971852	4899	2	-7.3478
COX6A1	5	0.0096199	0.037528	0.748991	900	5	-6.3566	0.99038	0.9904	0.999999	17694	0	-6.3566
DMBT1	5	0.0096363	0.037589	0.748991	902	1	1.3133	0.079086	0.20532	0.957533	3860	3	1.3133
AZI1	5	0.0096363	0.037589	0.748991	901	3	-0.60515	0.54855	0.69977	0.999999	12427	2	-0.60515
ZNF473	5	0.0096501	0.037639	0.748991	904	3	-6.5053	0.88318	0.89249	0.999999	15841	1	-6.5053
BCO2	5	0.0096501	0.037639	0.748991	905	3	-5.5893	0.12153	0.27549	0.972009	5091	2	-5.5893
CHRND	5	0.0096501	0.037639	0.748991	903	3	-6.9821	0.18266	0.35973	0.992657	6500	2	-6.9821
UCKL1	5	0.0097595	0.038022	0.755781	906	3	-1.8897	0.68583	0.80029	0.999999	14201	1	-1.8897
TGFB3	5	0.0098004	0.038191	0.756433	907	2	0.0049892	0.46963	0.64214	0.999999	11449	1	0.0049892
BRF1	13	0.0098035	0.0382	0.756433	908	8	-6.2083	0.8933	0.89977	0.999999	15956	2	-6.2083
SLFN14	5	0.009824	0.038277	0.756433	909	2	-0.44606	0.02909	0.090563	0.918228	1757	2	-0.44606
MRPS23	5	0.0098309	0.038308	0.756433	910	4	-7.3399	0.86256	0.87913	0.999999	15610	1	-7.3399
LTA4H	5	0.0098309	0.038308	0.756433	911	3	-7.3399	0.34896	0.5558	0.998343	10026	2	-7.3399
GTF2H4	5	0.0098503	0.038388	0.756433	912	5	-6.325	0.99015	0.99015	0.999999	17692	0	-6.325
ANKRD53	5	0.0098888	0.038522	0.756433	913	3	-7.0935	0.77513	0.83464	0.999999	14795	1	-7.0935
UGT1A10	5	0.0098969	0.038554	0.756433	914	5	-4.1865	0.9901	0.99011	0.999999	17691	0	-4.1865
GCC2	5	0.0099163	0.038615	0.756433	915	4	-6.325	0.83889	0.86538	0.999999	15339	1	-6.325
BCL10	5	0.0099163	0.038615	0.756433	916	4	-6.4476	0.47337	0.6448	0.999999	11495	1	-6.4476
FGF9	5	0.009957	0.038768	0.756433	919	2	1.2979	0.029348	0.091235	0.918228	1773	3	1.2979
ARSA	5	0.009957	0.038768	0.756433	918	4	-6.6141	0.95415	0.95477	0.999999	16911	0	-6.6141
IL17RC	5	0.009957	0.038768	0.756433	917	3	-6.1188	0.48319	0.65181	0.999999	11612	1	-6.1188
DDX49	5	0.0099975	0.038899	0.756433	920	5	-5.1575	0.99	0.99001	0.999999	17688	0	-5.1575
MLH3	5	0.010019	0.03897	0.756433	921	2	-0.23267	0.33054	0.54238	0.99548	9810	2	-0.23267
HSPB2	5	0.010074	0.039164	0.756433	922	1	0.83556	0.14355	0.30629	0.980863	5623	3	0.83556
CCDC112	5	0.010099	0.039256	0.756433	934	5	-5.6157	0.9899	0.98992	0.999999	17682	0	-5.6157
HELLS	5	0.010099	0.039256	0.756433	930	5	-5.6318	0.9899	0.98992	0.999999	17684	0	-5.6318
PMPCB	5	0.010099	0.039256	0.756433	923	5	-5.1469	0.9899	0.98992	0.999999	17677	0	-5.1469
NAPG	5	0.010099	0.039256	0.756433	931	5	-5.7648	0.9899	0.98992	0.999999	17685	0	-5.7648
SNRPD3	5	0.010099	0.039256	0.756433	932	5	-2.4456	0.9899	0.98992	0.999999	17683	0	-2.4456
KPNA4	5	0.010099	0.039256	0.756433	924	5	-5.7882	0.9899	0.98992	0.999999	17675	0	-5.7882
WDR12	5	0.010099	0.039256	0.756433	927	5	-5.006	0.9899	0.98992	0.999999	17676	0	-5.006
SMIM19	5	0.010099	0.039256	0.756433	929	5	-5.006	0.9899	0.98992	0.999999	17686	0	-5.006
MRPL35	5	0.010099	0.039256	0.756433	933	5	-6.1732	0.9899	0.98992	0.999999	17681	0	-6.1732
INVS	5	0.010099	0.039256	0.756433	928	5	-6.6906	0.9899	0.98992	0.999999	17678	0	-6.6906
PSMC4	5	0.010099	0.039256	0.756433	926	5	-4.8809	0.9899	0.98992	0.999999	17679	0	-4.8809
HNRNPL	5	0.010099	0.039256	0.756433	925	5	-5.8999	0.9899	0.98992	0.999999	17680	0	-5.8999
HIST1H4G	5	0.010128	0.039349	0.756433	935	4	-4.5926	0.83187	0.86157	0.999999	15257	1	-4.5926
DLG4	5	0.010147	0.039413	0.756433	936	3	-7.1809	0.92809	0.92919	0.999999	16471	0	-7.1809
YPEL3	8	0.010161	0.039462	0.756433	937	6	-6.4541	0.7739	0.83411	0.999999	14780	2	-6.4541
DKC1	5	0.010188	0.039555	0.756433	938	4	-6.6656	0.90115	0.90568	0.999999	16063	1	-6.6656
KRT34	5	0.01021	0.039642	0.756433	939	4	-6.9617	0.7797	0.83668	0.999999	14830	1	-6.9617
MAP3K11	5	0.01021	0.039642	0.756433	940	3	-1.5231	0.088802	0.22566	0.961456	4215	2	-1.5231
MARCH7	5	0.010218	0.03967	0.756433	941	5	-6.0764	0.98978	0.9898	0.999999	17674	0	-6.0764
TMEM50B	5	0.010221	0.03968	0.756433	942	5	-4.4235	0.98978	0.9898	0.999999	17673	0	-4.4235
CDCA3	5	0.010222	0.039683	0.756433	943	5	-6.325	0.98978	0.9898	0.999999	17672	0	-6.325
ZNF84	5	0.010236	0.039736	0.756433	944	3	-7.324	0.10752	0.25544	0.967444	4740	2	-7.324
HAVCR2	5	0.010236	0.039736	0.756433	945	3	-6.55	0.44216	0.62213	0.999999	11115	2	-6.55
KCNH7	5	0.010245	0.039771	0.756433	946	5	-7.1177	0.98976	0.98977	0.999999	17671	0	-7.1177
NUDT1	5	0.010246	0.039777	0.756433	947	5	-1.4103	0.98975	0.98977	0.999999	17670	0	-1.4103
HIGD1C	5	0.010272	0.039875	0.757348	948	5	-5.7168	0.98973	0.98975	0.999999	17669	0	-5.7168
TSC22D1	11	0.010284	0.039928	0.757348	949	7	-5.5624	0.78594	0.83947	0.999999	14865	3	-5.5624
DCTN5	9	0.010293	0.039951	0.757348	950	7	-5.5053	0.75081	0.82449	0.999999	14618	1	-5.5053
C1orf63	5	0.010314	0.040048	0.758384	951	5	-4.7825	0.98969	0.9897	0.999999	17668	0	-4.7825
ZNF18	5	0.010347	0.040161	0.7594	952	4	-7.0023	0.89625	0.90199	0.999999	15999	1	-7.0023
PRM2	5	0.010352	0.040186	0.7594	953	3	-6.2756	0.46695	0.64012	0.999999	11417	2	-6.2756
TMEM110	5	0.010395	0.040346	0.76117	954	5	-5.8339	0.9896	0.98961	0.999999	17666	0	-5.8339
UBAP1L	5	0.010402	0.040372	0.76117	955	2	1.148	0.048713	0.13797	0.927405	2675	3	1.148
ATAD3A	7	0.01041	0.040406	0.76117	956	2	0.81549	0.045546	0.13058	0.927405	2521	5	0.81549
PA2G4	5	0.010453	0.04057	0.762888	957	5	-5.0837	0.98955	0.98956	0.999999	17665	0	-5.0837
FERMT2	5	0.010456	0.040582	0.762888	958	4	-7.3159	0.96425	0.96475	0.999999	17075	0	-7.3159
GLT8D1	5	0.010473	0.040641	0.763187	959	4	-6.1002	0.069294	0.18425	0.946872	3504	1	-6.1002
SRI	5	0.010512	0.040769	0.764795	960	5	-1.0142	0.98949	0.9895	0.999999	17663	0	-1.0142
TMEM141	5	0.010593	0.041052	0.766583	961	3	-7.2584	0.83004	0.86063	0.999999	15241	1	-7.2584
ADAM11	5	0.010593	0.041052	0.766583	962	3	-0.66701	0.027393	0.086237	0.918228	1681	2	-0.66701
POMGNT1	5	0.010601	0.041089	0.766583	963	4	-2.1784	0.42314	0.60859	0.999999	10884	1	-2.1784
ZNF469	5	0.010628	0.04119	0.766583	964	2	0.36308	0.1865	0.36471	0.992657	6585	2	0.36308
CSTL1	5	0.010672	0.04133	0.766583	966	3	-7.3078	0.21024	0.39539	0.992657	7158	2	-7.3078
PITHD1	5	0.010672	0.04133	0.766583	965	3	-7.3078	0.88383	0.89296	0.999999	15851	1	-7.3078
CCDC127	5	0.010675	0.041349	0.766583	967	2	-0.0098936	0.80178	0.8467	0.999999	15004	1	-0.0098936
RPL28	9	0.010694	0.041423	0.766583	968	7	-5.8999	0.43194	0.61487	0.999999	10992	2	-5.8999
CLDN19	5	0.01071	0.041488	0.766583	969	5	-1.3474	0.98929	0.98931	0.999999	17661	0	-1.3474
DDB1	5	0.010713	0.041497	0.766583	970	5	-4.5384	0.98929	0.98931	0.999999	17660	0	-4.5384
PPM1B	11	0.010715	0.041501	0.766583	971	7	-5.6417	0.93144	0.93248	0.999999	16509	2	-5.6417
TBC1D22B	5	0.01073	0.041559	0.766583	972	2	-0.44425	0.2537	0.44997	0.992657	8156	2	-0.44425
ZNF304	5	0.010735	0.041583	0.766583	974	3	-0.61024	0.32173	0.53203	0.99422	9626	2	-0.61024
COQ7	5	0.010735	0.041583	0.766583	973	3	-1.1362	0.35964	0.56343	0.999482	10148	2	-1.1362
LRRC71	5	0.010735	0.041583	0.766583	975	3	-1.1841	0.13359	0.29247	0.978833	5380	2	-1.1841
FABP4	5	0.010743	0.041619	0.766583	977	4	-6.0814	0.97226	0.97245	0.999999	17226	0	-6.0814
CD9	5	0.010743	0.041619	0.766583	976	4	-6.2595	0.88089	0.89096	0.999999	15810	1	-6.2595
STAT1	5	0.010746	0.04163	0.766583	978	5	-5.3895	0.98925	0.98928	0.999999	17658	0	-5.3895
ODF3B	5	0.010784	0.041784	0.768621	979	2	0.48712	0.25875	0.4562	0.992657	8258	3	0.48712
AURKAIP1	5	0.01089	0.042175	0.771513	980	5	-2.1548	0.98911	0.98915	0.999999	17656	0	-2.1548
ARHGAP39	5	0.010894	0.042187	0.771513	981	4	-1.2937	0.92232	0.92364	0.999999	16378	1	-1.2937
MCRS1	5	0.010905	0.042222	0.771513	984	4	-6.703	0.934	0.93493	0.999999	16559	0	-6.703
RXRA	5	0.010905	0.042221	0.771513	982	2	0.041391	0.68703	0.80073	0.999999	14208	1	0.041391
STK36	5	0.010905	0.042221	0.771513	983	3	-6.6782	0.62865	0.75983	0.999999	13486	2	-6.6782
MDM4	15	0.010912	0.042251	0.771513	985	6	-0.14282	0.0093023	0.036407	0.867592	753	7	-0.14282
ZFYVE20	5	0.010915	0.042257	0.771513	986	4	-7.2997	0.9797	0.97979	0.999999	17382	0	-7.2997
MCM7	5	0.010938	0.042337	0.771513	987	5	-4.4235	0.98906	0.9891	0.999999	17654	0	-4.4235
LYNX1	12	0.010984	0.042495	0.771513	988	6	-0.25584	0.47872	0.64862	0.999999	11559	5	-0.25584
CD33	9	0.010987	0.042503	0.771513	989	5	-6.4476	0.47958	0.64925	0.999999	11569	3	-6.4476
CALR3	5	0.011019	0.042607	0.771513	991	4	-6.4367	0.92412	0.92531	0.999999	16403	1	-6.4367
SEMA4F	5	0.011019	0.042607	0.771513	990	4	-6.0623	0.66816	0.79066	0.999999	14033	1	-6.0623
ACSF3	5	0.01102	0.042613	0.771513	992	4	-1.1926	0.52546	0.68277	0.999999	12133	1	-1.1926
EIF4E2	5	0.011023	0.042626	0.771513	993	5	-2.4456	0.98898	0.98902	0.999999	17653	0	-2.4456
MCM3	5	0.011035	0.042669	0.771513	994	5	-5.8339	0.98897	0.98901	0.999999	17652	0	-5.8339
NES	5	0.011078	0.042819	0.771513	995	2	0.92017	0.12253	0.27688	0.972009	5125	3	0.92017
PPM1E	5	0.011078	0.042819	0.771513	996	4	-1.009	0.44461	0.62385	0.999999	11139	1	-1.009
HIC2	5	0.011078	0.042819	0.771513	997	2	0.43755	0.30971	0.51792	0.99422	9367	3	0.43755
MS4A2	5	0.011104	0.042914	0.771513	998	5	-3.5839	0.9889	0.98894	0.999999	17651	0	-3.5839
LRRC1	5	0.01111	0.042937	0.771513	999	5	-4.7911	0.98889	0.98893	0.999999	17650	0	-4.7911
TMEM125	5	0.011112	0.042947	0.771513	1002	1	-0.15172	0.45832	0.6338	0.999999	11303	1	-0.15172
SLC35F6	5	0.011112	0.042947	0.771513	1001	2	-0.51242	0.94924	0.94986	0.999999	16823	0	-0.51242
AES	5	0.011112	0.042947	0.771513	1000	4	-0.9205	0.96358	0.96406	0.999999	17067	0	-0.9205
SLC17A3	5	0.011147	0.043067	0.771513	1003	3	-6.5471	0.47294	0.64451	0.999999	11487	2	-6.5471
MCM8	5	0.011152	0.043083	0.771513	1005	4	-7.0534	0.44327	0.62292	0.999999	11127	1	-7.0534
ZCCHC7	5	0.011152	0.043083	0.771513	1004	4	-7.2916	0.9413	0.94212	0.999999	16701	0	-7.2916
IL6ST	5	0.01117	0.043149	0.771513	1006	5	-4.9238	0.98883	0.98886	0.999999	17649	0	-4.9238
PRND	5	0.011207	0.04327	0.771513	1007	5	-5.7255	0.98879	0.98884	0.999999	17648	0	-5.7255
CAMSAP2	5	0.011216	0.043305	0.771513	1008	5	-5.3895	0.98878	0.98883	0.999999	17647	0	-5.3895
ING5	5	0.011221	0.043323	0.771513	1009	2	0.12293	0.080223	0.20776	0.959245	3900	2	0.12293
MSRA	5	0.011247	0.043406	0.771513	1010	4	-1.1974	0.68148	0.7988	0.999999	14175	1	-1.1974
IRX5	5	0.011276	0.043508	0.771513	1011	3	-1.0088	0.54908	0.70014	0.999999	12439	2	-1.0088
LMNA	5	0.011292	0.043569	0.771513	1015	4	-6.9617	0.9852	0.98524	0.999999	17520	0	-6.9617
MRPL46	5	0.011292	0.043569	0.771513	1017	4	-6.043	0.7852	0.83913	0.999999	14859	1	-6.043
HDGFRP3	5	0.011292	0.043569	0.771513	1016	4	-6.5471	0.98325	0.98333	0.999999	17470	0	-6.5471
PNISR	5	0.011292	0.043569	0.771513	1013	4	-6.8909	0.96863	0.96895	0.999999	17160	0	-6.8909
TTF2	5	0.011292	0.043569	0.771513	1012	4	-6.5193	0.15937	0.32816	0.987907	5975	1	-6.5193
SP110	5	0.011292	0.043569	0.771513	1014	4	-6.5607	0.97707	0.97721	0.999999	17335	0	-6.5607
PACSIN1	5	0.011335	0.043711	0.772949	1018	5	-6.7418	0.98867	0.98871	0.999999	17646	0	-6.7418
TSTA3	5	0.011347	0.043752	0.772949	1019	2	-0.41318	0.53009	0.68612	0.999999	12189	1	-0.41318
CYP1A1	5	0.011385	0.043877	0.772949	1020	5	-6.6009	0.98861	0.98865	0.999999	17645	0	-6.6009
GGA1	11	0.0114	0.043932	0.772949	1021	3	0.17659	0.03094	0.095164	0.918228	1845	4	0.17659
ANXA8	3	0.011414	0.043983	0.772949	1022	2	-7.7744	0.80023	0.84598	0.999999	14984	0	-7.7744
C1orf159	5	0.011416	0.043993	0.772949	1023	3	-6.588	0.43018	0.61357	0.999999	10969	2	-6.588
PRKCI	5	0.011416	0.043993	0.772949	1025	3	-7.2673	0.38351	0.58025	0.999999	10422	2	-7.2673
KIAA1737	5	0.011416	0.043993	0.772949	1024	3	-2.7515	0.37609	0.57495	0.999999	10344	2	-2.7515
AAGAB	5	0.01144	0.044093	0.77295	1026	3	-6.3722	0.069866	0.18551	0.947124	3523	2	-6.3722
FYN	5	0.011467	0.044206	0.77295	1027	2	0.93295	0.11356	0.26406	0.971461	4894	3	0.93295
IPO11	5	0.011514	0.044383	0.77295	1030	5	-5.7648	0.98849	0.98852	0.999999	17639	0	-5.7648
ZNF670	5	0.011514	0.044383	0.77295	1028	5	-4.744	0.98849	0.98852	0.999999	17644	0	-4.744
CDK7	5	0.011514	0.044383	0.77295	1033	5	-2.6638	0.98849	0.98852	0.999999	17643	0	-2.6638
KIAA1009	5	0.011514	0.044383	0.77295	1031	5	-6.4329	0.98849	0.98852	0.999999	17640	0	-6.4329
DDX56	5	0.011514	0.044383	0.77295	1032	5	-4.8673	0.98849	0.98852	0.999999	17638	0	-4.8673
MRPL45	5	0.011514	0.044383	0.77295	1029	5	-6.2595	0.98849	0.98852	0.999999	17641	0	-6.2595
COL3A1	5	0.011549	0.044498	0.77295	1034	3	-6.2363	0.040343	0.11808	0.927405	2284	1	-6.2363
GRWD1	5	0.011552	0.044508	0.77295	1036	4	-6.4179	0.56213	0.70979	0.999999	12602	1	-6.4179
CAMTA2	5	0.011552	0.044508	0.77295	1035	4	-6.6906	0.68364	0.79956	0.999999	14187	1	-6.6906
SECISBP2	5	0.011552	0.044508	0.77295	1037	4	-6.043	0.98173	0.98185	0.999999	17437	0	-6.043
WDR37	5	0.011576	0.044593	0.772994	1038	3	-0.74163	0.83504	0.86327	0.999999	15298	1	-0.74163
MARCH4	5	0.011621	0.044765	0.772994	1042	2	-0.076212	0.31382	0.52279	0.99422	9459	2	-0.076212
ASCL4	5	0.011621	0.044765	0.772994	1041	2	0.20494	0.31014	0.51844	0.99422	9379	1	0.20494
BTNL3	5	0.011621	0.044765	0.772994	1039	2	-0.21382	0.85684	0.87567	0.999999	15534	1	-0.21382
SOX3	5	0.011621	0.044765	0.772994	1040	2	0.51767	0.25564	0.4523	0.992657	8201	3	0.51767
ARL14EPL	5	0.011622	0.044768	0.772994	1043	5	-3.0997	0.98838	0.98842	0.999999	17637	0	-3.0997
KRT16	4	0.011656	0.04489	0.774079	1044	2	-0.39465	0.61677	0.7508	0.999999	13322	1	-0.39465
CCDC157	5	0.011681	0.044978	0.774079	1045	4	-7.2278	0.59017	0.73081	0.999999	12982	1	-7.2278
C5orf34	5	0.011681	0.044978	0.774079	1046	3	-2.8658	0.034863	0.10485	0.918228	2051	2	-2.8658
PRRT2	5	0.011686	0.045003	0.774079	1047	1	0.61497	0.23433	0.42598	0.992657	7711	3	0.61497
VAMP3	4	0.011788	0.045368	0.777303	1048	4	-4.0098	0.98821	0.98827	0.999999	17634	0	-4.0098
MYL12A	5	0.011809	0.045439	0.777303	1049	4	-6.4911	0.96057	0.96109	0.999999	17023	0	-6.4911
HJURP	5	0.011809	0.045439	0.777303	1050	4	-6.2926	0.55102	0.70158	0.999999	12463	1	-6.2926
HIRA	5	0.011811	0.045449	0.777303	1052	2	-0.21699	0.92884	0.92993	0.999999	16480	0	-0.21699
BCL2L2	5	0.011811	0.045449	0.777303	1051	4	-6.7395	0.97968	0.97977	0.999999	17381	0	-6.7395
ANKRD44	5	0.011811	0.045449	0.777303	1053	3	-1.1032	0.4574	0.63315	0.999999	11288	1	-1.1032
TXNL4A	5	0.01185	0.045576	0.778169	1054	5	-4.8809	0.98815	0.98821	0.999999	17633	0	-4.8809
RBP5	5	0.011853	0.045591	0.778169	1055	5	-1.2076	0.98815	0.98821	0.999999	17632	0	-1.2076
IGFBP7	5	0.011877	0.045673	0.778169	1057	3	-6.703	0.81956	0.85531	0.999999	15147	1	-6.703
EPSTI1	5	0.011877	0.045673	0.778169	1056	2	1.028	0.036709	0.10932	0.922929	2133	3	1.028
PCDH9	5	0.011939	0.045894	0.78113	1058	5	-5.2277	0.98806	0.98813	0.999999	17631	0	-5.2277
TBCK	5	0.011958	0.045962	0.78113	1059	5	-5.5624	0.98804	0.98811	0.999999	17629	0	-5.5624
ECT2	5	0.011965	0.045987	0.78113	1060	5	-6.043	0.98804	0.98811	0.999999	17628	0	-6.043
STK24	5	0.011986	0.046052	0.78113	1061	1	0.68312	0.016023	0.0566	0.900416	1130	3	0.68312
GATA3	5	0.012002	0.046107	0.78113	1062	2	-0.41667	0.3708	0.57123	0.999999	10287	1	-0.41667
BACE2	5	0.012002	0.046107	0.78113	1063	2	0.038758	0.06466	0.17416	0.941839	3323	2	0.038758
FMN1	11	0.012022	0.046189	0.781783	1064	7	-4.011	0.1631	0.33337	0.987907	6068	3	-4.011
PSMB5	10	0.012061	0.046331	0.78209	1065	8	-2.6495	0.88175	0.89151	0.999999	15820	1	-2.6495
ARL13A	5	0.012064	0.046337	0.78209	1066	4	-5.9834	0.95347	0.95409	0.999999	16905	0	-5.9834
HLA-DRA	5	0.012064	0.046337	0.78209	1067	4	-5.9834	0.22064	0.40866	0.992657	7391	1	-5.9834
HSPB1	5	0.012122	0.046517	0.782922	1070	1	0.23992	0.27606	0.47742	0.992657	8633	2	0.23992
ARHGEF28	5	0.012122	0.046517	0.782922	1068	3	-4.0884	0.081151	0.20981	0.960295	3926	2	-4.0884
ZNF646	5	0.012122	0.046517	0.782922	1069	3	-0.61572	0.56842	0.71443	0.999999	12682	2	-0.61572
RABL5	9	0.012138	0.046561	0.782922	1071	4	0.79108	0.10945	0.25821	0.967444	4803	5	0.79108
ROPN1B	4	0.012246	0.046857	0.785812	1072	2	-0.58817	0.4861	0.65391	0.999999	11644	1	-0.58817
UBE2D1	5	0.012266	0.046907	0.785812	1073	3	-6.9617	0.18041	0.3567	0.992657	6449	2	-6.9617
NCKAP1	5	0.012266	0.046907	0.785812	1074	4	-0.7228	0.9385	0.93939	0.999999	16651	0	-0.7228
LPHN3	5	0.012266	0.046907	0.785812	1075	3	-5.6196	0.43699	0.61844	0.999999	11047	1	-5.6196
ERCC8	5	0.012313	0.047048	0.787437	1076	2	0.2501	0.3078	0.51565	0.99422	9333	1	0.2501
KMT2D	5	0.012369	0.047214	0.788028	1077	4	-6.5053	0.90933	0.91223	0.999999	16168	1	-6.5053
SPTLC2	5	0.012369	0.047214	0.788028	1078	4	-5.9834	0.74834	0.82351	0.999999	14606	1	-5.9834
TBX15	5	0.012369	0.047214	0.788028	1079	4	-7.1451	0.94615	0.94684	0.999999	16784	0	-7.1451
FAM186B	5	0.012409	0.047323	0.788293	1080	2	-0.0073242	0.89368	0.90005	0.999999	15965	1	-0.0073242
ZNF185	10	0.012436	0.047397	0.788293	1081	3	0.10333	0.53392	0.689	0.999999	12234	4	0.10333
LONRF3	5	0.01245	0.04744	0.788293	1082	1	0.71103	0.14832	0.31297	0.982254	5723	3	0.71103
ARMC10	5	0.012455	0.047449	0.788293	1083	4	-7.25	0.9497	0.95032	0.999999	16831	0	-7.25
LTBR	5	0.012455	0.047449	0.788293	1084	3	-7.25	0.25182	0.44767	0.992657	8116	2	-7.25
LCE1F	3	0.012497	0.047551	0.788792	1085	3	-6.0035	0.9875	0.98755	0.999999	17619	0	-6.0035
HEATR4	5	0.012514	0.047596	0.788792	1086	3	-0.9487	0.64382	0.77159	0.999999	13691	2	-0.9487
COPRS	5	0.012586	0.04779	0.788792	1088	2	0.33784	0.3617	0.56487	0.999482	10178	2	0.33784
DNAAF3	5	0.012586	0.04779	0.788792	1087	2	0.27508	0.49425	0.65994	0.999999	11739	2	0.27508
LY96	6	0.012591	0.047804	0.788792	1089	5	-5.5518	0.97576	0.97594	0.999999	17302	0	-5.5518
NTN3	5	0.012597	0.047822	0.788792	1090	3	-0.86928	0.15205	0.31821	0.983976	5824	2	-0.86928
PSEN1	5	0.01269	0.048076	0.788792	1091	4	-7.2416	0.91063	0.91335	0.999999	16185	1	-7.2416
KLF4	5	0.01269	0.048076	0.788792	1092	3	-7.2416	0.46968	0.64218	0.999999	11450	2	-7.2416
HERC5	5	0.012695	0.048089	0.788792	1093	2	0.22809	0.46766	0.64066	0.999999	11426	2	0.22809
MYOZ1	5	0.012696	0.048089	0.788792	1094	2	-0.23291	0.76082	0.82853	0.999999	14702	1	-0.23291
LRP6	5	0.012696	0.048089	0.788792	1095	3	-4.744	0.63448	0.76425	0.999999	13573	1	-4.744
NMNAT1	5	0.012697	0.048092	0.788792	1098	4	-6.2083	0.60821	0.74439	0.999999	13207	1	-6.2083
NAIP	5	0.012697	0.048092	0.788792	1096	4	-6.7395	0.97598	0.97614	0.999999	17307	0	-6.7395
UBE2R2	5	0.012697	0.048092	0.788792	1097	4	-6.4476	0.63869	0.76757	0.999999	13622	1	-6.4476
LMAN1L	5	0.012794	0.048374	0.792687	1099	2	-0.29145	0.65771	0.78251	0.999999	13868	2	-0.29145
SPRR2G	4	0.012851	0.048518	0.793646	1100	3	-4.8295	0.88343	0.89266	0.999999	15844	0	-4.8295
C2orf53	5	0.012859	0.048541	0.793646	1101	3	-4.3624	0.88709	0.89524	0.999999	15887	1	-4.3624
NLGN2	5	0.012886	0.048609	0.793646	1102	2	1.2782	0.050988	0.14331	0.927405	2775	3	1.2782
TAS1R3	5	0.012886	0.048609	0.793646	1103	2	1.0544	0.091488	0.2312	0.962768	4320	3	1.0544
SLC29A3	5	0.012914	0.048682	0.794119	1104	1	1.4175	0.019718	0.066363	0.910322	1311	4	1.4175
LCP1	5	0.012968	0.048814	0.795101	1105	1	1.3442	0.015254	0.054486	0.893284	1091	3	1.3442
ZBTB17	5	0.012974	0.04883	0.795101	1106	3	-6.2761	0.31508	0.52422	0.99422	9488	1	-6.2761
TGFBR1	5	0.013023	0.048973	0.795645	1107	4	-5.9212	0.96205	0.96256	0.999999	17052	0	-5.9212
ATXN7L3B	5	0.013023	0.048973	0.795645	1108	4	-6.2761	0.67009	0.79218	0.999999	14063	1	-6.2761
ARL13B	5	0.013058	0.049052	0.795645	1109	4	-2.233	0.50655	0.66885	0.999999	11901	1	-2.233
ANKRD33B	5	0.013062	0.049065	0.795645	1110	3	-6.7274	0.39844	0.59084	0.999999	10609	2	-6.7274
SERPINF1	5	0.013077	0.049103	0.795645	1111	3	-1.5913	0.89779	0.90314	0.999999	16020	1	-1.5913
SP4	5	0.013087	0.049129	0.795645	1112	3	-6.1877	0.50124	0.66502	0.999999	11826	1	-6.1877
FTCD	5	0.013159	0.049334	0.796743	1114	3	-0.59301	0.39747	0.59015	0.999999	10599	2	-0.59301
PNMA3	5	0.013159	0.049334	0.796743	1113	2	-0.13448	0.30488	0.51218	0.993978	9268	2	-0.13448
TRDN	5	0.013207	0.049458	0.796743	1115	4	-6.1372	0.40124	0.59284	0.999999	10631	1	-6.1372
CHCHD3	5	0.013215	0.049479	0.796743	1116	3	-7.2245	0.30121	0.50783	0.993978	9178	2	-7.2245
TUBD1	10	0.013273	0.049661	0.796743	1117	7	-5.1812	0.39687	0.58975	0.999999	10593	2	-5.1812
SHD	5	0.013292	0.049709	0.796743	1118	3	-0.91802	0.97776	0.9779	0.999999	17349	0	-0.91802
C10orf54	5	0.01335	0.049872	0.796743	1119	2	-0.18966	0.53953	0.69317	0.999999	12310	2	-0.18966
CES2	5	0.01335	0.049872	0.796743	1120	1	0.15515	0.28664	0.49025	0.992984	8882	2	0.15515
DPM2	5	0.013352	0.049877	0.796743	1122	4	-7.0023	0.8606	0.87793	0.999999	15586	1	-7.0023
BATF	5	0.013352	0.049877	0.796743	1121	4	-2.6714	0.84822	0.87065	0.999999	15432	1	-2.6714
ARHGAP19	5	0.013352	0.049877	0.796743	1123	4	-7.0802	0.98312	0.9832	0.999999	17467	0	-7.0802
BANF1	4	0.013376	0.049941	0.796743	1124	4	-4.256	0.98662	0.98666	0.999999	17606	0	-4.256
KRT5	5	0.013466	0.050184	0.796743	1125	3	-7.2159	0.59667	0.73566	0.999999	13053	2	-7.2159
IGSF1	5	0.013466	0.050184	0.796743	1126	3	-7.2159	0.065436	0.17587	0.941839	3353	2	-7.2159
GNPTAB	5	0.013502	0.050274	0.796743	1127	4	-6.5877	0.96869	0.969	0.999999	17162	0	-6.5877
KIAA2022	5	0.013513	0.050303	0.796743	1128	4	-7.0515	0.14332	0.30598	0.980863	5614	1	-7.0515
ASL	5	0.013534	0.050355	0.796743	1131	3	-0.69257	0.43687	0.61834	0.999999	11046	2	-0.69257
MAGEA8	5	0.013534	0.050355	0.796743	1129	2	0.37159	0.29426	0.49948	0.993506	9047	3	0.37159
SELM	5	0.013534	0.050355	0.796743	1130	2	-0.91802	0.51447	0.67463	0.999999	11999	2	-0.91802
ZNF585A	5	0.013542	0.050378	0.796743	1132	4	-6.325	0.091509	0.23125	0.962768	4321	1	-6.325
COL15A1	5	0.013595	0.050517	0.796743	1133	2	0.35914	0.30389	0.51103	0.993978	9245	2	0.35914
GJA4	5	0.013684	0.050749	0.796743	1136	4	-3.0454	0.61565	0.74997	0.999999	13302	1	-3.0454
EGF	5	0.013684	0.050749	0.796743	1135	4	-6.1002	0.65015	0.77656	0.999999	13762	1	-6.1002
C4BPB	5	0.013684	0.050749	0.796743	1134	4	-6.7867	0.9811	0.98123	0.999999	17421	0	-6.7867
UFM1	7	0.013694	0.050777	0.796743	1137	2	1.1023	0.07422	0.195	0.954136	3679	4	1.1023
GHDC	5	0.013704	0.050801	0.796743	1138	2	-0.45475	0.23915	0.43204	0.992657	7812	2	-0.45475
DZIP1	5	0.013709	0.050813	0.796743	1139	3	-1.8332	0.81959	0.85532	0.999999	15148	1	-1.8332
PLCXD3	5	0.013734	0.05087	0.796743	1141	4	-5.6671	0.73771	0.81921	0.999999	14533	1	-5.6671
SCARB1	5	0.013734	0.05087	0.796743	1140	4	-1.4467	0.50984	0.67123	0.999999	11943	1	-1.4467
KRT85	5	0.013734	0.05087	0.796743	1142	2	0.43145	0.0095988	0.037496	0.869516	774	3	0.43145
C17orf58	8	0.013749	0.050914	0.796743	1143	5	-6.4728	0.015866	0.056165	0.898295	1126	3	-6.4728
FKBP1B	6	0.01378	0.051003	0.796743	1144	4	-5.8463	0.082517	0.21269	0.960295	3982	2	-5.8463
LHX4	5	0.013786	0.051018	0.796743	1145	2	1.2115	0.070976	0.1879	0.949222	3565	3	1.2115
SUSD2	5	0.013844	0.051191	0.796743	1146	2	1.0065	0.08687	0.22167	0.961456	4144	3	1.0065
PDHB	5	0.013873	0.051269	0.796743	1147	4	-6.0623	0.97308	0.97326	0.999999	17243	0	-6.0623
EZH2	5	0.013882	0.051291	0.796743	1148	3	-2.5439	0.22106	0.40921	0.992657	7407	2	-2.5439
RP1	5	0.013895	0.051332	0.796743	1150	4	-6.0034	0.76504	0.83026	0.999999	14730	1	-6.0034
KLRG2	5	0.013895	0.051332	0.796743	1149	1	0.86908	0.034586	0.10418	0.918228	2035	4	0.86908
BFSP2	5	0.013973	0.051547	0.796743	1152	3	-0.64038	0.52658	0.68357	0.999999	12153	2	-0.64038
QRICH1	5	0.013973	0.051547	0.796743	1153	3	-6.9821	0.17577	0.35048	0.992657	6348	2	-6.9821
CST7	5	0.013973	0.051547	0.796743	1151	3	-1.4213	0.85514	0.87464	0.999999	15508	1	-1.4213
SEMA3C	5	0.014009	0.051642	0.796743	1154	3	-7.1985	0.33215	0.54379	0.996143	9831	2	-7.1985
LRRIQ1	5	0.014038	0.05171	0.796743	1157	4	-5.8562	0.72017	0.81253	0.999999	14422	1	-5.8562
LOC729020	5	0.014038	0.05171	0.796743	1156	4	-6.1002	0.28975	0.49402	0.992984	8956	1	-6.1002
SCYL3	5	0.014038	0.05171	0.796743	1159	4	-6.3409	0.92091	0.92236	0.999999	16355	1	-6.3409
NLGN1	5	0.014038	0.05171	0.796743	1158	4	-5.8562	0.98031	0.98042	0.999999	17401	0	-5.8562
GLUL	5	0.014038	0.05171	0.796743	1155	4	-6.8659	0.83472	0.86308	0.999999	15294	1	-6.8659
DPM3	8	0.014045	0.051733	0.796743	1160	6	-1.7706	0.7307	0.81649	0.999999	14489	2	-1.7706
IKBIP	10	0.014076	0.05181	0.796743	1161	4	-0.91802	0.22567	0.415	0.992657	7517	4	-0.91802
MPP1	5	0.014087	0.051836	0.796743	1162	3	-0.97873	0.891	0.89806	0.999999	15931	1	-0.97873
TRAPPC9	5	0.014095	0.05186	0.796743	1163	2	-0.13803	0.3416	0.5505	0.997954	9931	2	-0.13803
SERTAD1	5	0.014113	0.051908	0.796743	1166	2	0.36641	0.29517	0.50052	0.993506	9069	3	0.36641
SLC35A1	5	0.014113	0.051908	0.796743	1165	4	-2.4456	0.029117	0.09064	0.918228	1759	1	-2.4456
SLC7A11	5	0.014113	0.051908	0.796743	1164	3	-2.3708	0.20663	0.39074	0.992657	7059	1	-2.3708
LYPD1	7	0.014131	0.051956	0.796743	1167	5	-2.6097	0.62076	0.75385	0.999999	13365	2	-2.6097
DDX53	5	0.014142	0.051984	0.796743	1168	3	-6.1543	0.55979	0.70809	0.999999	12576	2	-6.1543
DCBLD1	5	0.014198	0.052133	0.796743	1169	3	-6.2256	0.90933	0.91222	0.999999	16167	1	-6.2256
WSB2	8	0.014221	0.052201	0.796743	1170	5	-6.5807	0.30387	0.51101	0.993978	9244	2	-6.5807
TFCP2L1	5	0.01423	0.052219	0.796743	1171	4	-6.8212	0.9369	0.93785	0.999999	16615	0	-6.8212
SLC36A4	5	0.014269	0.052318	0.796743	1172	4	-6.3876	0.38699	0.58275	0.999999	10468	1	-6.3876
MAGT1	5	0.014283	0.052364	0.796743	1173	4	-6.1037	0.98757	0.98762	0.999999	17621	0	-6.1037
PDE9A	5	0.014283	0.052364	0.796743	1176	3	-7.1898	0.96525	0.96572	0.999999	17099	0	-7.1898
ASTL	5	0.014283	0.052364	0.796743	1174	4	-7.1898	0.81811	0.85459	0.999999	15136	1	-7.1898
PCDHGA6	5	0.014283	0.052364	0.796743	1175	4	-7.1898	0.97391	0.9741	0.999999	17263	0	-7.1898
HLCS	5	0.014329	0.052481	0.796743	1177	2	0.2104	0.55914	0.70763	0.999999	12569	2	0.2104
TGM4	5	0.014331	0.052488	0.796743	1180	2	0.61236	0.20647	0.39056	0.992657	7056	3	0.61236
ZBTB21	5	0.014331	0.052488	0.796743	1179	1	0.89232	0.12276	0.27721	0.972009	5127	3	0.89232
SMTN	5	0.014331	0.052488	0.796743	1178	2	0.53577	0.24827	0.44333	0.992657	8026	3	0.53577
UBC	4	0.014416	0.052726	0.796743	1181	4	-6.6801	0.98558	0.98562	0.999999	17601	0	-6.6801
DLK2	5	0.01444	0.052799	0.796743	1182	1	0.46025	0.30808	0.51601	0.99422	9338	3	0.46025
GCNT4	5	0.014441	0.052801	0.796743	1184	4	-5.8339	0.95461	0.95523	0.999999	16919	0	-5.8339
EXOSC4	5	0.014441	0.052801	0.796743	1185	4	-5.8339	0.95823	0.95877	0.999999	16992	0	-5.8339
PSMG3	5	0.014441	0.052801	0.796743	1183	4	-5.8339	0.26562	0.46459	0.992657	8403	1	-5.8339
TMEM59	5	0.01451	0.052999	0.796743	1189	3	-6.9304	0.98021	0.98031	0.999999	17395	0	-6.9304
C1orf234	5	0.01451	0.052999	0.796743	1186	4	-5.4198	0.043884	0.12669	0.927405	2443	1	-5.4198
EHBP1	5	0.01451	0.052999	0.796743	1188	4	-6.8437	0.80433	0.84791	0.999999	15018	1	-6.8437
SLC6A16	5	0.01451	0.052999	0.796743	1190	3	-5.4495	0.60312	0.74054	0.999999	13138	2	-5.4495
HOXB4	5	0.01451	0.052999	0.796743	1187	2	0.76066	0.088587	0.22523	0.961456	4210	3	0.76066
CLPSL2	6	0.014529	0.053059	0.796743	1191	4	-3.9362	0.94322	0.94398	0.999999	16730	1	-3.9362
CCDC74A	4	0.014546	0.053101	0.796743	1192	2	-3.1574	0.36378	0.56635	0.99977	10201	2	-3.1574
SPSB2	5	0.014549	0.05311	0.796743	1194	3	-0.72167	0.94521	0.94594	0.999999	16768	0	-0.72167
VDR	5	0.014549	0.05311	0.796743	1193	3	-0.97908	0.03225	0.098367	0.918228	1917	2	-0.97908
SCOC	8	0.014556	0.053127	0.796743	1195	5	-1.3553	0.16836	0.34047	0.990043	6189	3	-1.3553
LMX1A	5	0.014565	0.053148	0.796743	1196	4	-7.1809	0.85313	0.87348	0.999999	15489	1	-7.1809
GSTO1	5	0.014565	0.053148	0.796743	1197	3	-6.4087	0.84801	0.87053	0.999999	15428	1	-6.4087
TPI1	9	0.014609	0.053271	0.796743	1198	6	-4.9655	0.79198	0.84219	0.999999	14915	1	-4.9655
ARHGAP30	5	0.014623	0.05331	0.796743	1199	4	-6.703	0.57453	0.71898	0.999999	12765	1	-6.703
IRF9	5	0.014633	0.053332	0.796743	1200	4	-5.8557	0.849	0.87109	0.999999	15446	1	-5.8557
XPNPEP3	5	0.014657	0.053402	0.796743	1201	3	-6.5607	0.62242	0.75508	0.999999	13393	2	-6.5607
NOP10	3	0.014672	0.053442	0.796743	1202	3	-5.8339	0.98533	0.98537	0.999999	17599	0	-5.8339
CLEC4M	5	0.014685	0.053478	0.796743	1203	1	1.0712	0.022051	0.072394	0.917062	1420	4	1.0712
ABCC10	5	0.014685	0.053478	0.796743	1204	3	-7.1269	0.27667	0.47814	0.992657	8654	2	-7.1269
COX17	4	0.014705	0.053542	0.796743	1205	4	-4.8389	0.98529	0.98534	0.999999	17598	0	-4.8389
BLOC1S5	8	0.014719	0.05358	0.796743	1206	5	-5.9055	0.033668	0.1019	0.918228	1991	3	-5.9055
PAX6	5	0.014767	0.053701	0.796743	1207	2	0.59187	0.25382	0.4501	0.992657	8158	3	0.59187
KLF15	5	0.014794	0.053775	0.796743	1209	3	-1.8094	0.57427	0.71879	0.999999	12761	2	-1.8094
RHOXF1	5	0.014794	0.053775	0.796743	1208	4	-6.6906	0.43231	0.61513	0.999999	10997	1	-6.6906
SERPINB4	4	0.014814	0.053835	0.796743	1210	2	-2.2543	0.0017462	0.0076046	0.775329	174	2	-2.2543
B4GALT5	5	0.014821	0.053856	0.796743	1211	3	-1.9668	0.8685	0.88285	0.999999	15678	1	-1.9668
RND3	5	0.014834	0.053891	0.796743	1215	4	-6.5471	0.9803	0.9804	0.999999	17400	0	-6.5471
ALG9	5	0.014834	0.053891	0.796743	1213	4	-6.1288	0.86793	0.8825	0.999999	15674	1	-6.1288
EEF1E1	5	0.014834	0.053891	0.796743	1212	4	-6.1732	0.50464	0.66754	0.999999	11873	1	-6.1732
AMD1	5	0.014834	0.053891	0.796743	1216	4	-6.0814	0.36778	0.56915	0.999877	10249	1	-6.0814
C20orf194	5	0.014834	0.053891	0.796743	1217	4	-6.1732	0.67736	0.79744	0.999999	14146	1	-6.1732
MIA3	5	0.014834	0.053891	0.796743	1214	4	-6.3089	0.96426	0.96475	0.999999	17076	0	-6.3089
CYP8B1	5	0.01487	0.053997	0.796743	1219	4	-6.26	0.21779	0.40506	0.992657	7327	1	-6.26
MYH7B	5	0.01487	0.053997	0.796743	1220	3	-7.1721	0.67909	0.79803	0.999999	14160	1	-7.1721
ZNF622	5	0.01487	0.053997	0.796743	1218	3	-7.1721	0.96775	0.96813	0.999999	17150	0	-7.1721
GYG2	5	0.014903	0.0541	0.796743	1221	2	-0.23368	0.95584	0.95643	0.999999	16944	0	-0.23368
ZP4	5	0.014935	0.054193	0.796743	1222	3	-5.6905	0.9581	0.95863	0.999999	16985	0	-5.6905
SLC22A14	5	0.014985	0.054333	0.796743	1223	2	0.40268	0.28426	0.48741	0.992657	8837	3	0.40268
WHSC1	5	0.015026	0.054444	0.796743	1224	4	-5.7702	0.88623	0.89464	0.999999	15877	1	-5.7702
KAT8	5	0.015064	0.054538	0.796743	1225	4	-4.8255	0.97147	0.97167	0.999999	17206	0	-4.8255
TUBGCP6	5	0.015092	0.054614	0.796743	1226	3	-1.8921	0.29702	0.50276	0.99372	9108	2	-1.8921
RTL1	5	0.015112	0.054662	0.796743	1227	2	0.75435	0.16112	0.3306	0.987907	6017	3	0.75435
PRDX4	5	0.015148	0.054751	0.796743	1228	1	-0.065905	0.28723	0.49093	0.992984	8898	2	-0.065905
JAGN1	5	0.015203	0.054891	0.796743	1229	2	0.22663	0.87035	0.884	0.999999	15702	1	0.22663
SIGLECL1	5	0.015207	0.054903	0.796743	1231	3	-1.1394	0.31281	0.52161	0.99422	9439	2	-1.1394
VWDE	5	0.015207	0.054903	0.796743	1233	2	-0.41741	0.38964	0.5846	0.999999	10505	2	-0.41741
WDR60	5	0.015207	0.054903	0.796743	1230	2	-0.91802	0.55361	0.70357	0.999999	12499	2	-0.91802
STMND1	5	0.015207	0.054903	0.796743	1232	3	-5.8339	0.57719	0.721	0.999999	12796	2	-5.8339
DHPS	5	0.01521	0.054915	0.796743	1235	4	-6.7983	0.97337	0.97354	0.999999	17251	0	-6.7983
JMJD6	5	0.01521	0.054915	0.796743	1237	4	-5.9655	0.54113	0.69434	0.999999	12328	1	-5.9655
ARL14	5	0.01521	0.054915	0.796743	1234	4	-6.2761	0.64242	0.77045	0.999999	13671	1	-6.2761
FANCC	5	0.01521	0.054915	0.796743	1238	4	-6.6271	0.93896	0.93984	0.999999	16661	0	-6.6271
SLC7A9	5	0.01521	0.054915	0.796743	1236	4	-5.7882	0.85573	0.87497	0.999999	15517	1	-5.7882
ZFP2	5	0.01521	0.054915	0.796743	1239	4	-7.1631	0.44513	0.62423	0.999999	11147	1	-7.1631
CEACAM19	5	0.015239	0.05499	0.796743	1242	3	-2.6376	0.22631	0.41583	0.992657	7532	2	-2.6376
COL25A1	5	0.015239	0.05499	0.796743	1241	3	-7.1631	0.20865	0.39338	0.992657	7113	2	-7.1631
CRTAC1	5	0.015239	0.05499	0.796743	1240	4	-7.0979	0.91785	0.91958	0.999999	16295	1	-7.0979
PTCRA	7	0.01524	0.054992	0.796743	1243	3	-0.36219	0.53943	0.69309	0.999999	12306	2	-0.36219
FAM19A1	5	0.01535	0.055289	0.80037	1244	4	-5.0952	0.84195	0.86708	0.999999	15369	1	-5.0952
LMTK2	5	0.015366	0.055331	0.80037	1245	2	0.036038	0.19782	0.37958	0.992657	6849	2	0.036038
RIT1	5	0.015431	0.055508	0.801158	1246	4	-5.9212	0.0066244	0.026591	0.864415	554	1	-5.9212
AKIP1	5	0.015445	0.055538	0.801158	1247	4	-6.8769	0.91841	0.92006	0.999999	16304	1	-6.8769
FAM173B	5	0.015445	0.055538	0.801158	1248	3	-6.4911	0.19585	0.37699	0.992657	6799	1	-6.4911
TPT1	6	0.015503	0.055707	0.801158	1249	5	-5.1913	0.13378	0.29274	0.978833	5384	1	-5.1913
PDCD10	5	0.015529	0.055789	0.801158	1250	3	-1.1933	0.60636	0.743	0.999999	13186	2	-1.1933
C19orf66	5	0.015529	0.055789	0.801158	1251	1	0.81163	0.14828	0.31291	0.982254	5720	3	0.81163
WWP2	14	0.015552	0.055842	0.801158	1252	5	0.56129	0.12819	0.28493	0.974969	5263	8	0.56129
GJB7	5	0.015581	0.05591	0.801158	1254	4	-7.1542	0.65809	0.78282	0.999999	13878	1	-7.1542
ELMO3	5	0.015581	0.05591	0.801158	1253	4	-6.1374	0.82929	0.86025	0.999999	15231	1	-6.1374
SYCP2L	5	0.015581	0.05591	0.801158	1255	3	-6.5942	0.022153	0.072685	0.917062	1427	1	-6.5942
MRPL44	5	0.0156	0.055964	0.801158	1258	4	-5.7648	0.20434	0.3878	0.992657	7009	1	-5.7648
OSBPL8	5	0.0156	0.055964	0.801158	1257	4	-5.7648	0.79839	0.84515	0.999999	14966	1	-5.7648
PCCA	5	0.0156	0.055964	0.801158	1256	4	-6.6271	0.94543	0.94615	0.999999	16772	0	-6.6271
SLC9A5	5	0.015638	0.05608	0.802181	1259	3	-6.1553	0.8951	0.90112	0.999999	15987	1	-6.1553
PHACTR3	5	0.015717	0.056278	0.802453	1260	2	0.74364	0.19559	0.37665	0.992657	6789	3	0.74364
PCDH19	5	0.015717	0.056278	0.802453	1261	2	0.49348	0.25794	0.45521	0.992657	8245	3	0.49348
PRR15	5	0.01572	0.056284	0.802453	1263	2	-0.2041	0.56745	0.71372	0.999999	12672	2	-0.2041
OARD1	5	0.01572	0.056284	0.802453	1262	3	-4.8809	0.95522	0.95583	0.999999	16935	0	-4.8809
TOX3	5	0.015743	0.056345	0.802453	1264	3	-6.1116	0.2503	0.44582	0.992657	8075	2	-6.1116
PCSK4	5	0.015772	0.056414	0.802453	1265	4	-2.0748	0.24039	0.43355	0.992657	7843	1	-2.0748
CYCS	4	0.015788	0.056456	0.802453	1266	4	-5.4547	0.98421	0.98427	0.999999	17486	0	-5.4547
UGT2B15	4	0.015788	0.056456	0.802453	1267	4	-5.3935	0.98421	0.98427	0.999999	17485	0	-5.3935
MYLIP	5	0.015822	0.056536	0.802968	1268	4	-4.7825	0.95036	0.95097	0.999999	16846	0	-4.7825
NUMBL	5	0.015856	0.056619	0.803044	1269	4	-4.4821	0.91156	0.91415	0.999999	16205	1	-4.4821
SPATA19	5	0.01591	0.056762	0.803044	1270	1	0.89568	0.20859	0.39329	0.992657	7110	3	0.89568
WNT1	5	0.015935	0.056824	0.803044	1271	3	-6.1116	0.23119	0.42201	0.992657	7644	1	-6.1116
DNMBP	5	0.015965	0.056916	0.803044	1272	2	0.8345	0.11099	0.26041	0.968771	4839	3	0.8345
AWAT1	5	0.015996	0.057003	0.803044	1275	4	-6.7983	0.4109	0.59973	0.999999	10725	1	-6.7983
KBTBD8	5	0.015996	0.057003	0.803044	1273	4	-6.1372	0.98074	0.98086	0.999999	17415	0	-6.1372
MRPL10	5	0.015996	0.057003	0.803044	1276	4	-5.741	0.68552	0.8002	0.999999	14198	1	-5.741
DDX55	5	0.015996	0.057003	0.803044	1274	4	-6.0623	0.7732	0.8338	0.999999	14777	1	-6.0623
ID3	5	0.016007	0.057038	0.803044	1278	3	-6.1372	0.33719	0.54733	0.996984	9883	1	-6.1372
TECTB	5	0.016007	0.057038	0.803044	1279	4	-6.1188	0.9371	0.93804	0.999999	16616	0	-6.1188
DSCAM	5	0.016007	0.057038	0.803044	1277	3	-0.75735	0.58523	0.72705	0.999999	12900	1	-0.75735
LRRC14B	5	0.016019	0.057077	0.803044	1280	2	0.40929	0.46732	0.6404	0.999999	11424	2	0.40929
MPDZ	5	0.016127	0.057363	0.804975	1281	4	-2.2659	0.87243	0.88535	0.999999	15725	1	-2.2659
URGCP-MRPS24	5	0.016128	0.057367	0.804975	1282	3	-4.744	0.084392	0.21657	0.961117	4058	2	-4.744
SPATA2L	5	0.016128	0.057367	0.804975	1283	1	0.42351	0.32906	0.54062	0.99484	9786	3	0.42351
DDAH1	7	0.016152	0.057427	0.804975	1284	6	-4.744	0.81794	0.85451	0.999999	15134	1	-4.744
TIMM21	5	0.016174	0.057487	0.804975	1285	4	-6.4476	0.79038	0.84146	0.999999	14894	1	-6.4476
SRSF4	5	0.016276	0.05774	0.804975	1287	4	-7.136	0.72762	0.81532	0.999999	14468	1	-7.136
KCNH6	5	0.016276	0.05774	0.804975	1286	3	-7.136	0.86078	0.87803	0.999999	15590	1	-7.136
PCNT	5	0.016308	0.057833	0.804975	1288	2	-0.43635	0.4397	0.62039	0.999999	11083	1	-0.43635
VWA5A	5	0.016308	0.057833	0.804975	1289	2	0.50502	0.31844	0.52817	0.99422	9554	3	0.50502
CKB	5	0.0164	0.058068	0.804975	1290	1	0.36954	0.61694	0.75093	0.999999	13323	2	0.36954
GNMT	5	0.0164	0.058068	0.804975	1291	2	-0.34304	0.23007	0.42063	0.992657	7618	2	-0.34304
HES4	5	0.0164	0.058068	0.804975	1292	2	0.08187	0.49076	0.65735	0.999999	11693	1	0.08187
FXYD1	5	0.0164	0.058068	0.804975	1293	2	1.0626	0.1032	0.2492	0.967444	4631	3	1.0626
CAPZB	5	0.016407	0.058083	0.804975	1295	4	-6.2426	0.97954	0.97964	0.999999	17376	0	-6.2426
PAXBP1	5	0.016407	0.058083	0.804975	1296	4	-1.7798	0.55885	0.70743	0.999999	12564	1	-1.7798
CWC27	5	0.016407	0.058083	0.804975	1297	4	-6.8659	0.98012	0.98022	0.999999	17392	0	-6.8659
NDUFB10	5	0.016407	0.058083	0.804975	1294	4	-6.5877	0.9852	0.98524	0.999999	17565	0	-6.5877
C8A	5	0.016444	0.058192	0.804975	1298	4	-6.0941	0.97942	0.97953	0.999999	17374	0	-6.0941
CITED2	5	0.01648	0.058282	0.804975	1299	2	-0.91802	0.93088	0.93194	0.999999	16501	0	-0.91802
CTAG2	6	0.016483	0.058291	0.804975	1300	3	-0.65044	0.82534	0.85826	0.999999	15193	1	-0.65044
PATL2	5	0.016563	0.058507	0.804975	1301	1	1.375	0.035266	0.10583	0.918228	2074	3	1.375
VAX1	5	0.016636	0.058712	0.804975	1304	2	1.0263	0.064805	0.17449	0.941839	3329	3	1.0263
TSPAN11	5	0.016636	0.058712	0.804975	1303	2	-0.027475	0.45231	0.62948	0.999999	11241	2	-0.027475
SSH2	5	0.016636	0.058712	0.804975	1302	3	-6.8098	0.70669	0.80766	0.999999	14332	1	-6.8098
GBP2	5	0.016636	0.058712	0.804975	1305	4	-6.8877	0.46423	0.63814	0.999999	11381	1	-6.8877
MARCH10	5	0.016653	0.05876	0.804975	1307	4	-7.1269	0.45791	0.63351	0.999999	11294	1	-7.1269
UNC45B	5	0.016653	0.05876	0.804975	1306	4	-5.8198	0.81527	0.85318	0.999999	15109	1	-5.8198
KCNV1	5	0.016653	0.05876	0.804975	1309	3	-6.7805	0.76783	0.83149	0.999999	14753	1	-6.7805
CD3D	5	0.016653	0.05876	0.804975	1308	4	-7.1269	0.87162	0.8848	0.999999	15717	1	-7.1269
MOCS2	9	0.016714	0.058916	0.804975	1310	7	-5.1575	0.57751	0.72124	0.999999	12801	2	-5.1575
GAP43	5	0.016726	0.058944	0.804975	1311	2	0.70403	0.16025	0.32938	0.987907	5990	3	0.70403
MATN4	5	0.016781	0.059077	0.804975	1312	2	0.208	0.51804	0.6773	0.999999	12036	2	0.208
PCDHB14	5	0.0168	0.05913	0.804975	1318	4	-6.0623	0.30362	0.51072	0.993978	9237	1	-6.0623
TULP3	5	0.0168	0.05913	0.804975	1316	4	-6.1374	0.020852	0.069323	0.91569	1357	1	-6.1374
INTS12	5	0.0168	0.05913	0.804975	1317	4	-6.4179	0.90269	0.90688	0.999999	16087	1	-6.4179
SAMD8	5	0.0168	0.05913	0.804975	1314	4	-5.8562	0.12019	0.2736	0.972009	5061	1	-5.8562
AMPD1	5	0.0168	0.05913	0.804975	1313	4	-6.7395	0.9712	0.97142	0.999999	17204	0	-6.7395
C12orf52	5	0.0168	0.05913	0.804975	1315	4	-1.8094	0.29046	0.49487	0.992984	8970	1	-1.8094
USP5	5	0.016834	0.059235	0.804975	1319	3	-0.63789	0.94489	0.94564	0.999999	16763	0	-0.63789
PLGRKT	5	0.016846	0.059266	0.804975	1320	3	-2.6636	0.37041	0.57095	0.999877	10280	2	-2.6636
CALY	5	0.016889	0.059395	0.804975	1321	3	-0.85658	0.22406	0.41302	0.992657	7483	2	-0.85658
KLRC1	5	0.016985	0.059648	0.804975	1322	4	-5.8339	0.85677	0.87562	0.999999	15533	1	-5.8339
ABCG5	5	0.016998	0.059681	0.804975	1323	2	0.090607	0.40696	0.59691	0.999999	10691	2	0.090607
OGG1	5	0.016998	0.059681	0.804975	1324	2	-0.34298	0.51042	0.67166	0.999999	11945	2	-0.34298
ZNF154	5	0.017012	0.059714	0.804975	1326	4	-7.1177	0.28331	0.48636	0.992657	8809	1	-7.1177
CSMD1	5	0.017012	0.059714	0.804975	1325	3	-7.1177	0.33051	0.54235	0.99548	9809	2	-7.1177
HTR7	5	0.017012	0.059714	0.804975	1327	3	-2.351	0.57973	0.72289	0.999999	12833	2	-2.351
AK6	4	0.017021	0.059734	0.804975	1328	4	-4.116	0.98298	0.98305	0.999999	17464	0	-4.116
GTF2IRD2	3	0.01705	0.059823	0.804975	1329	2	-5.1211	0.91218	0.91468	0.999999	16216	0	-5.1211
SLC8A3	11	0.017086	0.059903	0.804975	1330	6	-0.54409	0.083192	0.21409	0.960295	4014	4	-0.54409
SLC33A1	5	0.017107	0.059961	0.804975	1331	2	-0.077839	0.25326	0.44944	0.992657	8143	1	-0.077839
CACNA2D3	5	0.017129	0.060015	0.804975	1332	3	-3.8423	0.57069	0.71613	0.999999	12717	2	-3.8423
C8B	5	0.017161	0.060108	0.804975	1333	1	0.67503	0.23126	0.4221	0.992657	7645	3	0.67503
TREML4	5	0.017172	0.060139	0.804975	1334	3	-6.0764	0.81908	0.85507	0.999999	15144	1	-6.0764
CIT	5	0.017175	0.060145	0.804975	1337	4	-6.5742	0.33325	0.54454	0.996512	9841	1	-6.5742
IDO1	5	0.017175	0.060145	0.804975	1336	4	-7.0515	0.96747	0.96786	0.999999	17143	0	-7.0515
EXOSC6	5	0.017175	0.060145	0.804975	1338	4	-6.3089	0.98175	0.98187	0.999999	17438	0	-6.3089
EPG5	5	0.017175	0.060145	0.804975	1339	4	-5.6671	0.98711	0.98716	0.999999	17612	0	-5.6671
GPKOW	5	0.017175	0.060145	0.804975	1341	4	-6.3722	0.95399	0.9546	0.999999	16910	0	-6.3722
GLE1	5	0.017175	0.060145	0.804975	1340	4	-5.7648	0.83269	0.862	0.999999	15265	1	-5.7648
CAND1	5	0.017175	0.060145	0.804975	1335	4	-5.7648	0.91225	0.91473	0.999999	16218	1	-5.7648
ING2	5	0.017199	0.060213	0.804975	1342	4	-1.8966	0.98048	0.9806	0.999999	17406	0	-1.8966
DLX6	5	0.017216	0.060263	0.804975	1343	3	-5.774	0.94776	0.94839	0.999999	16809	0	-5.774
RAMP1	5	0.01727	0.060405	0.804975	1344	2	0.74268	0.14599	0.30966	0.982254	5666	3	0.74268
PTTG1IP	9	0.017278	0.060423	0.804975	1345	4	0.49226	0.28249	0.48539	0.992657	8792	5	0.49226
FCN3	5	0.017324	0.060537	0.804975	1346	1	0.94626	0.027452	0.08638	0.918228	1684	4	0.94626
PPP2R3A	8	0.017336	0.060572	0.804975	1347	5	-6.2045	0.734	0.81775	0.999999	14511	2	-6.2045
PAIP2	5	0.017363	0.060648	0.804975	1348	4	-5.9048	0.9852	0.98524	0.999999	17526	0	-5.9048
TBRG4	5	0.017379	0.060692	0.804975	1349	4	-6.8948	0.9272	0.92828	0.999999	16454	0	-6.8948
GOLGB1	5	0.017381	0.060695	0.804975	1351	4	-6.4768	0.5059	0.66839	0.999999	11891	1	-6.4768
OLFML3	5	0.017381	0.060695	0.804975	1350	4	-5.0476	0.97486	0.97504	0.999999	17282	0	-5.0476
TMEM150B	5	0.017406	0.060758	0.804975	1355	2	0.058821	0.045258	0.12991	0.927405	2508	2	0.058821
C18orf64	5	0.017406	0.060758	0.804975	1353	3	-0.84385	0.35433	0.55967	0.999482	10077	2	-0.84385
C7orf61	5	0.017406	0.060758	0.804975	1352	3	-7.0222	0.20377	0.38707	0.992657	6996	2	-7.0222
TREX1	5	0.017406	0.060758	0.804975	1354	3	-6.5471	0.63248	0.76273	0.999999	13543	1	-6.5471
GTPBP1	5	0.017515	0.061033	0.804975	1358	1	-0.4492	0.34967	0.55631	0.998484	10032	1	-0.4492
THEM4	5	0.017515	0.061033	0.804975	1356	4	-5.9212	0.91064	0.91335	0.999999	16186	1	-5.9212
PANK3	5	0.017515	0.061033	0.804975	1357	3	-0.66058	0.85952	0.87729	0.999999	15570	1	-0.66058
TEX28	5	0.017525	0.061057	0.804975	1359	3	-5.1357	0.36633	0.56812	0.999877	10222	2	-5.1357
NSUN4	5	0.017567	0.061169	0.804975	1361	4	-5.6417	0.96994	0.97021	0.999999	17183	0	-5.6417
PLEKHM1	5	0.017567	0.061169	0.804975	1360	4	-6.5877	0.33173	0.54347	0.99577	9829	1	-6.5877
RMND5A	5	0.017567	0.061169	0.804975	1362	4	-6.2595	0.94135	0.94215	0.999999	16703	0	-6.2595
SLC25A40	5	0.017567	0.061169	0.804975	1363	4	-6.1372	0.90559	0.9092	0.999999	16118	1	-6.1372
SHQ1	5	0.017567	0.061169	0.804975	1364	4	-6.9821	0.90982	0.91265	0.999999	16176	1	-6.9821
AK1	5	0.017672	0.061449	0.804975	1365	2	-0.45196	0.2895	0.4937	0.992984	8948	1	-0.45196
TMEM86A	5	0.017672	0.061449	0.804975	1367	3	-6.9093	0.58354	0.72574	0.999999	12882	1	-6.9093
CNKSR1	5	0.017672	0.061449	0.804975	1368	2	-0.29499	0.11914	0.27205	0.972009	5037	2	-0.29499
GOLGA1	5	0.017672	0.061449	0.804975	1366	4	-6.4768	0.9475	0.94814	0.999999	16803	0	-6.4768
LBX2	5	0.017705	0.061539	0.804975	1370	1	0.38955	0.63014	0.76094	0.999999	13505	2	0.38955
EFHD2	5	0.017705	0.061539	0.804975	1369	3	-2.2827	0.26639	0.46559	0.992657	8421	2	-2.2827
FRMD3	15	0.01772	0.061581	0.804975	1371	10	-1.4028	0.017025	0.059308	0.901478	1176	4	-1.4028
CYP3A5	6	0.017731	0.061611	0.804975	1372	4	-6.1769	0.93444	0.93537	0.999999	16568	1	-6.1769
SYT4	5	0.017739	0.06163	0.804975	1376	3	-7.0991	0.96926	0.96956	0.999999	17171	0	-7.0991
RHBDD3	5	0.017739	0.06163	0.804975	1373	3	-2.3333	0.42932	0.61294	0.999999	10953	2	-2.3333
PAN3	5	0.017739	0.06163	0.804975	1375	3	-7.0991	0.83076	0.861	0.999999	15248	1	-7.0991
PUS3	5	0.017739	0.06163	0.804975	1374	3	-7.0991	0.076919	0.20072	0.956338	3767	2	-7.0991
MBNL2	5	0.017751	0.061663	0.804975	1378	4	-6.2426	0.37251	0.57243	0.999999	10302	1	-6.2426
HIST1H2BJ	4	0.017751	0.061661	0.804975	1377	4	-5.2448	0.98225	0.98235	0.999999	17448	0	-5.2448
IAPP	5	0.017778	0.061729	0.804975	1379	4	-6.3722	0.24507	0.43931	0.992657	7958	1	-6.3722
ATP5I	2	0.017835	0.061865	0.804975	1380	2	-7.8154	0.98217	0.98227	0.999999	17445	0	-7.8154
IL17RB	5	0.017922	0.06208	0.804975	1381	1	1.604	0.002595	0.010991	0.805329	241	4	1.604
WDR90	5	0.017922	0.06208	0.804975	1382	2	0.39517	0.29823	0.50425	0.993978	9134	3	0.39517
COMT	5	0.017922	0.06208	0.804975	1383	4	-4.8877	0.84417	0.86836	0.999999	15391	1	-4.8877
SCML2	5	0.017922	0.06208	0.804975	1384	2	0.30081	0.31821	0.5279	0.99422	9546	2	0.30081
ALS2CR11	5	0.017939	0.062131	0.804975	1385	3	-6.0585	0.023624	0.07653	0.918228	1490	2	-6.0585
NDUFS1	5	0.018013	0.062325	0.804975	1391	4	-5.6157	0.45835	0.63382	0.999999	11304	1	-5.6157
SNRPA	5	0.018013	0.062325	0.804975	1393	4	-6.8325	0.96673	0.96717	0.999999	17133	0	-6.8325
KIF20A	5	0.018013	0.062325	0.804975	1387	4	-5.6157	0.68046	0.79847	0.999999	14170	1	-5.6157
HAUS4	5	0.018013	0.062325	0.804975	1388	4	-6.9199	0.81812	0.8546	0.999999	15137	1	-6.9199
ILDR2	5	0.018013	0.062325	0.804975	1390	4	-5.6196	0.92603	0.92716	0.999999	16433	1	-5.6196
MRPL50	5	0.018013	0.062325	0.804975	1392	4	-5.6417	0.9818	0.98192	0.999999	17440	0	-5.6417
ACVR1B	5	0.018013	0.062325	0.804975	1389	4	-6.2595	0.81171	0.85138	0.999999	15076	1	-6.2595
SLC46A2	5	0.018013	0.062325	0.804975	1386	4	-6.6141	0.5233	0.68118	0.999999	12104	1	-6.6141
XAGE2	4	0.018048	0.062416	0.804975	1394	2	-3.4178	0.1781	0.35354	0.992657	6397	1	-3.4178
C20orf78	5	0.018058	0.062444	0.804975	1395	2	0.84176	0.13895	0.29998	0.979552	5510	3	0.84176
CEP170B	5	0.018058	0.062444	0.804975	1397	2	-0.017005	0.87187	0.88497	0.999999	15720	1	-0.017005
PHF21B	5	0.018058	0.062444	0.804975	1396	1	0.26292	0.42549	0.61023	0.999999	10907	2	0.26292
APOO	5	0.018147	0.062679	0.805364	1398	4	-6.2986	0.93046	0.93153	0.999999	16497	0	-6.2986
RIOK3	5	0.018147	0.062679	0.805364	1399	4	-7.0897	0.96244	0.96293	0.999999	17057	0	-7.0897
EDA	5	0.018179	0.062773	0.805364	1400	2	-0.44033	0.34104	0.55012	0.997954	9925	1	-0.44033
B4GALNT3	5	0.018179	0.062773	0.805364	1402	2	-0.31589	0.27811	0.47993	0.992657	8692	2	-0.31589
UBL7	5	0.018179	0.062773	0.805364	1401	3	-0.9024	0.71131	0.80932	0.999999	14353	1	-0.9024
DUSP8	4	0.01819	0.062801	0.805364	1403	3	-1.9936	0.85012	0.87175	0.999999	15454	1	-1.9936
PRAMEF4	1	0.018217	0.062866	0.805364	1404	1	-7.3652	0.98178	0.9819	0.999999	17439	0	-7.3652
TF	5	0.018221	0.062876	0.805364	1405	3	-1.545	0.93778	0.93871	0.999999	16631	0	-1.545
ARHGAP18	5	0.018221	0.062876	0.805364	1406	1	1.0163	0.076745	0.20036	0.956338	3761	3	1.0163
EP300	5	0.018302	0.063108	0.807701	1407	1	0.37421	0.056712	0.15637	0.932941	3012	2	0.37421
TDRD6	5	0.018384	0.06332	0.807701	1409	2	-0.070811	0.17128	0.34444	0.991065	6259	2	-0.070811
NOMO2	5	0.018384	0.06332	0.807701	1408	1	1.269	0.068897	0.18341	0.945484	3491	3	1.269
TTLL11	5	0.018465	0.063526	0.807701	1410	2	-0.91802	0.86527	0.88081	0.999999	15643	1	-0.91802
NUBPL	5	0.018508	0.063645	0.807701	1414	4	-6.7395	0.51338	0.67381	0.999999	11981	1	-6.7395
ZNF182	5	0.018508	0.063645	0.807701	1416	4	-5.8562	0.20342	0.3866	0.992657	6985	1	-5.8562
EIF5A	5	0.018508	0.063645	0.807701	1415	4	-6.043	0.98276	0.98285	0.999999	17460	0	-6.043
METTL11B	5	0.018508	0.063645	0.807701	1412	4	-5.5893	0.47284	0.64444	0.999999	11486	1	-5.5893
C9orf3	5	0.018508	0.063645	0.807701	1413	4	-6.7515	0.11894	0.27179	0.972009	5033	1	-6.7515
WDR65	5	0.018508	0.063645	0.807701	1411	4	-6.2256	0.60199	0.73969	0.999999	13125	1	-6.2256
PPARD	5	0.01852	0.063673	0.807701	1417	2	0.14762	0.59888	0.73733	0.999999	13086	2	0.14762
SPG20	5	0.018525	0.063687	0.807701	1420	3	-2.5925	0.91965	0.92121	0.999999	16322	1	-2.5925
CLMN	5	0.018525	0.063687	0.807701	1419	4	-7.0802	0.81099	0.85103	0.999999	15071	1	-7.0802
C17orf97	5	0.018525	0.063687	0.807701	1418	4	-7.0802	0.47019	0.64253	0.999999	11458	1	-7.0802
HES7	5	0.018601	0.063895	0.809552	1421	2	0.088297	0.62389	0.75621	0.999999	13422	2	0.088297
RAB3IP	8	0.018614	0.063923	0.809552	1422	6	-5.7847	0.98927	0.98929	0.999999	17659	0	-5.7847
PDCD1LG2	5	0.018666	0.064049	0.810259	1423	3	-2.8234	0.86456	0.88037	0.999999	15634	1	-2.8234
NDUFA5	3	0.018679	0.064083	0.810259	1424	3	-6.2595	0.98132	0.98143	0.999999	17428	0	-6.2595
GPRC5A	5	0.01869	0.064113	0.810259	1425	4	-4.011	0.98391	0.98396	0.999999	17482	0	-4.011
NCAPG	5	0.018732	0.064224	0.811086	1426	4	-6.1372	0.5271	0.68394	0.999999	12162	1	-6.1372
SH2D6	5	0.018858	0.06455	0.811933	1427	2	0.010507	0.51807	0.67733	0.999999	12037	2	0.010507
ZNF287	5	0.018858	0.06455	0.811933	1428	2	0.38467	0.15538	0.32269	0.986279	5890	3	0.38467
ZFAND6	6	0.01887	0.064582	0.811933	1429	4	-6.5787	0.11058	0.2598	0.967927	4833	2	-6.5787
SNPH	5	0.0189	0.064647	0.811933	1430	1	1.3444	0.02087	0.069367	0.91569	1362	4	1.3444
CCL3	4	0.018914	0.064684	0.811933	1431	2	-0.21213	0.53935	0.69303	0.999999	12303	1	-0.21213
RAC3	5	0.018921	0.064697	0.811933	1434	3	-7.0707	0.64056	0.769	0.999999	13652	2	-7.0707
IL12RB2	5	0.018921	0.064697	0.811933	1435	3	-7.0707	0.38304	0.57992	0.999999	10414	2	-7.0707
ADHFE1	5	0.018921	0.064697	0.811933	1432	4	-6.2041	0.97441	0.9746	0.999999	17275	0	-6.2041
NKD1	5	0.018921	0.064697	0.811933	1433	3	-7.0707	0.29076	0.49522	0.992984	8978	1	-7.0707
HSPB6	5	0.019008	0.064938	0.812043	1436	1	0.084473	0.15999	0.32902	0.987907	5983	2	0.084473
SLC44A3	5	0.019014	0.064952	0.812043	1439	4	-6.2595	0.71349	0.81011	0.999999	14366	1	-6.2595
COG3	5	0.019014	0.064952	0.812043	1440	4	-5.8999	0.64611	0.7734	0.999999	13716	1	-5.8999
MAP4K4	5	0.019014	0.064952	0.812043	1437	4	-1.9105	0.96934	0.96964	0.999999	17175	0	-1.9105
SRCAP	5	0.019014	0.064952	0.812043	1438	4	-5.9422	0.3671	0.56866	0.999877	10237	1	-5.9422
RNF213	5	0.019024	0.064976	0.812043	1441	3	-0.91214	0.20943	0.39436	0.992657	7133	2	-0.91214
SERPINB2	5	0.019117	0.065227	0.813489	1443	1	1.378	0.0076825	0.030516	0.867592	624	4	1.378
MBD1	5	0.019117	0.065227	0.813489	1444	3	-1.171	0.63403	0.76392	0.999999	13567	2	-1.171
LRRC30	5	0.019117	0.065227	0.813489	1442	3	-1.133	0.21226	0.39804	0.992657	7202	2	-1.133
ARHGDIA	5	0.019181	0.065399	0.813985	1445	3	-0.61724	0.633	0.76314	0.999999	13552	2	-0.61724
BRWD3	5	0.019181	0.065399	0.813985	1446	2	0.037756	0.71377	0.81022	0.999999	14370	1	0.037756
MOGS	5	0.019288	0.065674	0.813985	1447	4	-7.0515	0.92332	0.92455	0.999999	16389	1	-7.0515
MID1IP1	5	0.019301	0.065704	0.813985	1448	3	-2.0578	0.5036	0.66676	0.999999	11859	1	-2.0578
CPSF7	5	0.019301	0.065704	0.813985	1449	3	-6.4017	0.20102	0.38365	0.992657	6915	2	-6.4017
DENND3	5	0.019307	0.06572	0.813985	1452	2	-0.25658	0.42834	0.61226	0.999999	10939	2	-0.25658
SERPINE1	5	0.019307	0.06572	0.813985	1451	3	-0.73094	0.57812	0.72173	0.999999	12809	1	-0.73094
COBL	5	0.019307	0.06572	0.813985	1450	1	0.82958	0.13051	0.28816	0.976091	5314	3	0.82958
NCLN	5	0.019322	0.065759	0.813985	1453	2	1.9161	0.0057363	0.023187	0.845332	489	3	1.9161
ARHGEF18	5	0.019329	0.065774	0.813985	1454	4	-3.8341	0.95754	0.95806	0.999999	16973	0	-3.8341
KRTAP5-2	4	0.019349	0.065821	0.813985	1455	1	0.38304	0.50121	0.665	0.999999	11825	2	0.38304
BTN2A2	16	0.019393	0.06594	0.813985	1456	8	-2.6881	0.94024	0.94109	0.999999	16681	4	-2.6881
NID1	5	0.019442	0.066064	0.813985	1457	1	-0.050627	0.53941	0.69308	0.999999	12304	2	-0.050627
FAM210B	5	0.019497	0.066197	0.813985	1458	1	0.50184	0.28365	0.48672	0.992657	8815	3	0.50184
PHF23	5	0.019503	0.066214	0.813985	1459	2	-0.41901	0.51687	0.67643	0.999999	12025	1	-0.41901
IER2	5	0.019503	0.066214	0.813985	1460	3	-1.1668	0.16143	0.33105	0.987907	6024	2	-1.1668
ZCCHC4	5	0.01951	0.066232	0.813985	1461	3	-6.022	0.40354	0.59449	0.999999	10663	2	-6.022
TLR8	5	0.01952	0.066261	0.813985	1466	4	-5.535	0.96255	0.96304	0.999999	17060	0	-5.535
DTX3L	5	0.01952	0.066261	0.813985	1464	4	-5.7719	0.63377	0.76373	0.999999	13561	1	-5.7719
ALYREF	5	0.01952	0.066261	0.813985	1463	4	-5.535	0.94447	0.94519	0.999999	16756	0	-5.535
PAPOLG	5	0.01952	0.066261	0.813985	1462	4	-6.3876	0.51291	0.67349	0.999999	11972	1	-6.3876
RAD18	5	0.01952	0.066261	0.813985	1465	4	-6.3876	0.98389	0.98395	0.999999	17481	0	-6.3876
B3GAT3	5	0.019632	0.066534	0.814676	1470	1	1.3699	0.028148	0.088145	0.918228	1716	3	1.3699
PPM1F	5	0.019632	0.066534	0.814676	1468	1	0.75183	0.050134	0.14131	0.927405	2737	4	0.75183
DET1	5	0.019632	0.066534	0.814676	1467	3	-1.3063	0.1929	0.37314	0.992657	6737	2	-1.3063
GRAMD2	5	0.019632	0.066534	0.814676	1469	1	1.2085	0.038148	0.11285	0.925003	2197	4	1.2085
GUCA2B	5	0.019654	0.066589	0.814676	1471	2	-0.20346	0.6335	0.76354	0.999999	13559	2	-0.20346
TRIM14	5	0.019654	0.066589	0.814676	1472	3	-5.7882	0.5408	0.6941	0.999999	12326	1	-5.7882
PKLR	5	0.019676	0.066646	0.814822	1473	3	-0.86526	0.9551	0.95571	0.999999	16934	0	-0.86526
GABPB1	5	0.019698	0.066706	0.815001	1474	4	-6.1627	0.96519	0.96566	0.999999	17096	0	-6.1627
RPE	9	0.019776	0.066909	0.816785	1475	7	-5.6922	0.86681	0.88178	0.999999	15665	2	-5.6922
CPEB1	5	0.019792	0.066949	0.816785	1476	2	0.18866	0.25961	0.45723	0.992657	8273	2	0.18866
C10orf137	5	0.019893	0.067208	0.816785	1477	4	-6.0127	0.86588	0.88118	0.999999	15652	1	-6.0127
TALDO1	5	0.019904	0.067237	0.816785	1478	3	-5.9629	0.54683	0.69852	0.999999	12404	1	-5.9629
C17orf107	5	0.019904	0.067237	0.816785	1479	2	0.88486	0.16521	0.33618	0.987907	6123	3	0.88486
C4orf21	5	0.019935	0.067316	0.816785	1480	3	-5.8242	0.5893	0.73018	0.999999	12966	1	-5.8242
NUP62	5	0.019981	0.067428	0.816785	1486	4	-6.2426	0.38066	0.57822	0.999999	10392	1	-6.2426
CAB39	5	0.019981	0.067428	0.816785	1484	4	-5.8339	0.95696	0.95749	0.999999	16967	0	-5.8339
PIAS4	5	0.019981	0.067428	0.816785	1482	4	-5.507	0.449	0.62704	0.999999	11197	1	-5.507
C4orf40	5	0.019981	0.067428	0.816785	1481	4	-6.043	0.33305	0.5444	0.996455	9839	1	-6.043
HCCS	5	0.019981	0.067428	0.816785	1483	4	-5.9834	0.94187	0.94265	0.999999	16710	0	-5.9834
ZNF782	5	0.019981	0.067428	0.816785	1485	4	-5.9629	0.96898	0.96929	0.999999	17166	0	-5.9629
C6orf136	12	0.019989	0.067449	0.816785	1487	5	-0.20441	0.38066	0.57821	0.999999	10391	5	-0.20441
C10orf95	5	0.020039	0.067579	0.816785	1488	1	0.92778	0.18034	0.3566	0.992657	6448	3	0.92778
HIST1H2BM	4	0.020044	0.06759	0.816785	1489	1	1.3546	0.059689	0.16301	0.938503	3128	3	1.3546
PDE4DIP	22	0.020081	0.06768	0.816785	1490	13	-4.4386	0.0044543	0.0183	0.842623	388	8	-4.4386
RPS6KA6	5	0.020114	0.067769	0.816785	1492	4	-4.2987	0.97291	0.97309	0.999999	17238	0	-4.2987
TMEM239	5	0.020114	0.067769	0.816785	1493	3	-0.81481	0.9082	0.91132	0.999999	16154	1	-0.81481
NBAS	5	0.020114	0.067769	0.816785	1491	4	-5.3586	0.80134	0.84649	0.999999	15000	1	-5.3586
TES	5	0.020129	0.067805	0.816785	1494	3	-6.9259	0.17011	0.34284	0.990043	6234	1	-6.9259
PINLYP	5	0.020129	0.067805	0.816785	1495	3	-7.0418	0.42824	0.61219	0.999999	10937	2	-7.0418
KIAA0141	5	0.020152	0.067872	0.817053	1496	4	-5.6922	0.4652	0.63885	0.999999	11393	1	-5.6922
BCAS4	5	0.020276	0.068179	0.819565	1497	3	-0.67878	0.62467	0.7568	0.999999	13432	2	-0.67878
GPR12	5	0.020312	0.068259	0.819565	1498	4	-1.8703	0.39518	0.58855	0.999999	10566	1	-1.8703
KLK12	6	0.020363	0.068393	0.819565	1499	2	0.54299	0.035544	0.10651	0.918532	2087	3	0.54299
BTG3	5	0.020365	0.068398	0.819565	1501	3	-1.4746	0.073761	0.194	0.953781	3659	1	-1.4746
KCNAB1	5	0.020365	0.068398	0.819565	1500	3	-1.8572	0.49396	0.65973	0.999999	11733	2	-1.8572
VPREB1	5	0.02042	0.068544	0.819565	1502	4	-6.5742	0.83236	0.86183	0.999999	15264	1	-6.5742
BRDT	5	0.020448	0.068614	0.819565	1506	4	-6.5053	0.53435	0.68932	0.999999	12242	1	-6.5053
PWP2	5	0.020448	0.068614	0.819565	1507	4	-5.8999	0.88434	0.89332	0.999999	15856	1	-5.8999
DLX5	5	0.020448	0.068614	0.819565	1505	4	-4.9042	0.97959	0.97968	0.999999	17377	0	-4.9042
SNRNP48	5	0.020448	0.068614	0.819565	1504	4	-6.325	0.68681	0.80065	0.999999	14205	1	-6.325
CD1C	5	0.020448	0.068614	0.819565	1503	4	-5.4785	0.58162	0.7243	0.999999	12857	1	-5.4785
YBX3	6	0.020489	0.068717	0.819565	1508	3	-3.8046	0.61405	0.74877	0.999999	13283	1	-3.8046
C17orf72	10	0.020533	0.068835	0.819565	1509	4	0.68058	0.10234	0.248	0.967444	4600	6	0.68058
UBAC2	5	0.020545	0.068866	0.819565	1510	4	-7.032	0.94053	0.94137	0.999999	16690	0	-7.032
KIAA0907	5	0.020545	0.068866	0.819565	1511	4	-6.7418	0.93992	0.94078	0.999999	16674	0	-6.7418
CTIF	5	0.020554	0.068888	0.819565	1512	3	-0.53764	0.63076	0.76139	0.999999	13516	2	-0.53764
MAL	15	0.020563	0.068911	0.819565	1513	9	-0.69749	0.3632	0.56596	0.99977	10193	3	-0.69749
LRRC7	5	0.020592	0.068988	0.819565	1514	3	-0.85188	0.039569	0.11626	0.927405	2247	2	-0.85188
CCT6A	4	0.020601	0.069014	0.819565	1515	4	-3.5904	0.9794	0.9795	0.999999	17373	0	-3.5904
SLC45A3	5	0.020636	0.069103	0.819565	1516	1	1.1908	0.051977	0.14562	0.927405	2823	3	1.1908
APEH	5	0.020658	0.06916	0.819565	1517	4	-5.8453	0.82696	0.85906	0.999999	15211	1	-5.8453
PEX26	5	0.020664	0.069177	0.819565	1518	4	-1.3702	0.98254	0.98266	0.999999	17454	0	-1.3702
DMGDH	5	0.02068	0.069227	0.819565	1519	4	-5.6794	0.93506	0.936	0.999999	16582	0	-5.6794
ANXA6	5	0.02069	0.069248	0.819565	1520	1	0.86318	0.16496	0.33585	0.987907	6113	3	0.86318
MYO19	5	0.020742	0.069391	0.819565	1521	3	-6.7461	0.79444	0.84333	0.999999	14933	1	-6.7461
LRRC18	5	0.020742	0.069391	0.819565	1522	3	-5.8112	0.77783	0.83587	0.999999	14815	1	-5.8112
PCYOX1	5	0.020742	0.069391	0.819565	1524	2	0.28281	0.27363	0.47446	0.992657	8577	2	0.28281
ENTHD2	5	0.020742	0.069391	0.819565	1523	3	-6.7633	0.60113	0.73903	0.999999	13109	2	-6.7633
KRTAP13-2	4	0.020746	0.069401	0.819565	1525	3	-2.8917	0.89061	0.89778	0.999999	15927	0	-2.8917
NGB	5	0.020825	0.0696	0.819755	1527	4	-1.8963	0.9224	0.9237	0.999999	16380	1	-1.8963
GNB2	5	0.020825	0.0696	0.819755	1526	2	0.4987	0.23296	0.42422	0.992657	7679	3	0.4987
LARP7	5	0.02091	0.069806	0.819755	1531	4	-5.6671	0.86909	0.88321	0.999999	15684	1	-5.6671
KAT7	5	0.02091	0.069806	0.819755	1530	4	-5.4495	0.85056	0.87201	0.999999	15460	1	-5.4495
HSD3B1	5	0.02091	0.069806	0.819755	1528	4	-5.4495	0.94904	0.94965	0.999999	16821	0	-5.4495
MANF	5	0.02091	0.069806	0.819755	1529	4	-5.9629	0.96407	0.96457	0.999999	17072	0	-5.9629
PSME3	5	0.020934	0.069872	0.819755	1532	3	-5.0952	0.3145	0.52355	0.99422	9475	2	-5.0952
KLHDC10	5	0.020934	0.069872	0.819755	1533	3	-1.168	0.21765	0.40488	0.992657	7323	2	-1.168
RSAD1	5	0.020968	0.069963	0.819755	1535	3	-6.2442	0.12871	0.28568	0.975454	5274	1	-6.2442
LYZ	5	0.020968	0.069963	0.819755	1534	4	-7.0222	0.024857	0.079728	0.918228	1551	1	-7.0222
ZNF254	10	0.021036	0.070141	0.819755	1536	7	-5.8399	0.17594	0.35069	0.992657	6353	3	-5.8399
ATP2B2	5	0.021042	0.07017	0.819755	1537	3	-1.5153	0.27013	0.47019	0.992657	8512	2	-1.5153
KRT32	5	0.021123	0.070368	0.819755	1538	3	-5.006	0.16802	0.34001	0.990043	6182	2	-5.006
TCF20	5	0.021126	0.070373	0.819755	1542	2	0.22755	0.10455	0.25113	0.967444	4664	2	0.22755
PPIF	5	0.021126	0.070373	0.819755	1539	2	-0.13403	0.19733	0.37895	0.992657	6834	2	-0.13403
ZBTB22	5	0.021126	0.070373	0.819755	1545	4	-3.5492	0.68245	0.79914	0.999999	14182	1	-3.5492
TBC1D14	5	0.021126	0.070373	0.819755	1544	4	-3.7499	0.98733	0.98738	0.999999	17615	0	-3.7499
RIC3	5	0.021126	0.070373	0.819755	1546	2	0.46356	0.10367	0.24985	0.967444	4643	3	0.46356
ARC	5	0.021126	0.070373	0.819755	1540	2	0.92273	0.12361	0.27838	0.972009	5155	3	0.92273
SLC27A2	5	0.021126	0.070373	0.819755	1543	3	-7.0023	0.51431	0.6745	0.999999	11993	2	-7.0023
USP6	5	0.021126	0.070373	0.819755	1541	3	-6.9304	0.45898	0.63432	0.999999	11313	2	-6.9304
OMA1	5	0.021178	0.070521	0.820953	1547	3	-3.0055	0.88029	0.89058	0.999999	15799	1	-3.0055
BANF2	6	0.021196	0.070579	0.821095	1548	4	-2.382	0.76962	0.83225	0.999999	14761	1	-2.382
GPR141	5	0.021313	0.070893	0.822036	1550	2	-0.34517	0.18707	0.36548	0.992657	6597	2	-0.34517
TMEM179	5	0.021313	0.070893	0.822036	1549	2	-0.1662	0.14895	0.31385	0.982254	5744	2	-0.1662
SLC25A30	5	0.021383	0.071067	0.822036	1552	4	-7.0123	0.33913	0.54875	0.997624	9906	1	-7.0123
LPA	5	0.021383	0.071067	0.822036	1553	4	-7.0123	0.81479	0.85295	0.999999	15104	1	-7.0123
HBP1	5	0.021383	0.071067	0.822036	1551	4	-7.0123	0.19752	0.37918	0.992657	6838	1	-7.0123
RFTN2	5	0.021421	0.071175	0.822036	1555	4	-6.5607	0.97895	0.97905	0.999999	17369	0	-6.5607
DENND5B	5	0.021421	0.071175	0.822036	1556	4	-6.2595	0.93538	0.93633	0.999999	16591	0	-6.2595
NME6	5	0.021421	0.071175	0.822036	1554	4	-5.8966	0.85632	0.87534	0.999999	15525	1	-5.8966
IFITM2	4	0.021465	0.071299	0.822036	1557	4	-0.91772	0.97854	0.97864	0.999999	17363	0	-0.91772
C15orf65	5	0.021485	0.071349	0.822036	1560	2	0.058422	0.25603	0.4528	0.992657	8210	2	0.058422
KLHL30	5	0.021485	0.071349	0.822036	1559	3	-1.0265	0.92238	0.92369	0.999999	16379	1	-1.0265
DEFB118	5	0.021485	0.071349	0.822036	1561	3	-3.8423	0.66348	0.787	0.999999	13951	1	-3.8423
CLDN15	5	0.021485	0.071349	0.822036	1558	4	-4.3538	0.90226	0.90654	0.999999	16079	1	-4.3538
UPP2	5	0.021503	0.071398	0.822036	1562	4	-5.0523	0.97419	0.97439	0.999999	17269	0	-5.0523
PNOC	8	0.021548	0.071517	0.822036	1563	3	0.49616	0.36435	0.56676	0.999877	10207	4	0.49616
MRPL21	8	0.021562	0.071559	0.822036	1564	6	-4.4881	0.68168	0.79886	0.999999	14176	1	-4.4881
TPD52	5	0.021584	0.071618	0.822036	1565	4	-6.9513	0.80123	0.84644	0.999999	14999	1	-6.9513
ATXN7L2	5	0.021584	0.071618	0.822036	1566	2	0.38218	0.077953	0.20289	0.956338	3819	3	0.38218
HNRNPA1	4	0.021601	0.07167	0.822036	1567	4	-5.2969	0.9784	0.9785	0.999999	17361	0	-5.2969
CEACAM3	8	0.021664	0.071822	0.822036	1568	4	-0.86062	0.74503	0.82215	0.999999	14584	1	-0.86062
EHHADH	5	0.021665	0.071826	0.822036	1569	2	-0.31196	0.66108	0.78512	0.999999	13919	2	-0.31196
CD28	9	0.021703	0.071919	0.822036	1571	6	-5.6157	0.47879	0.64866	0.999999	11561	3	-5.6157
DNTTIP1	5	0.021703	0.071919	0.822036	1570	4	-1.5765	0.94539	0.94611	0.999999	16771	0	-1.5765
SRRM4	5	0.021746	0.072019	0.822036	1572	2	-0.91802	0.47147	0.64347	0.999999	11474	2	-0.91802
GJD3	5	0.021746	0.072019	0.822036	1573	4	-0.90284	0.84757	0.87028	0.999999	15424	1	-0.90284
C10orf32	5	0.021791	0.072132	0.822036	1577	3	-6.0623	0.48847	0.65562	0.999999	11663	1	-6.0623
PLEKHD1	5	0.021791	0.072132	0.822036	1575	4	-6.4179	0.80467	0.84806	0.999999	15020	1	-6.4179
TRPC4	5	0.021791	0.072132	0.822036	1576	4	-5.3072	0.86068	0.87797	0.999999	15588	1	-5.3072
HPDL	5	0.021791	0.072132	0.822036	1578	3	-1.8815	0.28669	0.4903	0.992984	8885	2	-1.8815
SESN2	5	0.021791	0.072132	0.822036	1574	3	-4.6953	0.65377	0.77941	0.999999	13810	2	-4.6953
SYT1	5	0.021807	0.072166	0.822036	1579	4	-6.6282	0.81633	0.85369	0.999999	15115	1	-6.6282
RNF149	5	0.021807	0.072166	0.822036	1581	4	-7.0023	0.90686	0.91025	0.999999	16134	1	-7.0023
CHML	5	0.021807	0.072166	0.822036	1580	3	-7.0023	0.0078848	0.031243	0.867592	636	2	-7.0023
MAGEH1	5	0.021828	0.072223	0.822161	1582	3	-5.0454	0.36407	0.56658	0.999799	10205	1	-5.0454
TRIM49D1	3	0.021912	0.072431	0.822662	1583	3	-5.9066	0.97809	0.97821	0.999999	17355	0	-5.9066
RPS6KA3	5	0.021977	0.072606	0.822662	1584	3	-6.8212	0.093949	0.23576	0.963344	4407	2	-6.8212
HMBOX1	5	0.021977	0.072606	0.822662	1585	3	-5.4785	0.97891	0.97901	0.999999	17368	0	-5.4785
CLCN3	5	0.02199	0.072636	0.822662	1586	4	-6.0035	0.82369	0.85738	0.999999	15184	1	-6.0035
POLR3D	5	0.02199	0.072636	0.822662	1587	3	-6.1553	0.86649	0.88158	0.999999	15656	1	-6.1553
CHD1	5	0.022023	0.072724	0.822662	1589	4	-6.9617	0.89427	0.90051	0.999999	15972	1	-6.9617
ZNF75D	5	0.022023	0.072724	0.822662	1591	4	-6.4028	0.93167	0.93269	0.999999	16513	0	-6.4028
CYP4Z1	5	0.022023	0.072724	0.822662	1590	4	-5.535	0.19316	0.3735	0.992657	6742	1	-5.535
TMEM183A	5	0.022023	0.072724	0.822662	1592	4	-6.4329	0.9852	0.98524	0.999999	17568	0	-6.4329
MRTO4	5	0.022023	0.072724	0.822662	1588	4	-6.1553	0.6562	0.78133	0.999999	13849	1	-6.1553
FRA10AC1	5	0.022038	0.072771	0.82268	1593	3	-2.8552	0.63652	0.76584	0.999999	13596	1	-2.8552
ERLEC1	5	0.022098	0.072945	0.824127	1594	4	-1.7102	0.97328	0.97346	0.999999	17247	0	-1.7102
TCP10L	5	0.022153	0.073084	0.824362	1595	2	-0.45039	0.53543	0.69014	0.999999	12257	2	-0.45039
PIM2	5	0.022202	0.073212	0.824362	1596	3	-5.006	0.56046	0.70856	0.999999	12582	2	-5.006
AHCY	5	0.022246	0.073332	0.824362	1599	3	-6.9922	0.92538	0.92652	0.999999	16427	1	-6.9922
NDUFA13	5	0.022246	0.073332	0.824362	1602	4	-6.0941	0.73838	0.81948	0.999999	14536	1	-6.0941
CDH13	5	0.022246	0.073332	0.824362	1601	3	-2.6218	0.19572	0.3768	0.992657	6795	2	-2.6218
DSP	5	0.022246	0.073332	0.824362	1598	3	-6.9922	0.94952	0.95015	0.999999	16829	0	-6.9922
RASGRP4	5	0.022246	0.073332	0.824362	1597	3	-6.9922	0.41963	0.60604	0.999999	10836	2	-6.9922
HAP1	5	0.022246	0.073332	0.824362	1600	4	-5.1814	0.90303	0.90714	0.999999	16089	1	-5.1814
RPUSD2	5	0.022288	0.073448	0.824643	1604	3	-0.63146	0.39145	0.58589	0.999999	10521	2	-0.63146
NAT8L	5	0.022288	0.073448	0.824643	1603	2	0.042008	0.48306	0.6517	0.999999	11611	2	0.042008
KCNC4	5	0.022369	0.073664	0.826548	1605	2	-0.029644	0.077046	0.20101	0.956338	3779	2	-0.029644
C19orf33	5	0.02245	0.073873	0.828264	1606	4	-1.931	0.93534	0.93629	0.999999	16589	0	-1.931
C9orf89	5	0.022503	0.073999	0.828264	1607	3	-2.019	0.12194	0.27608	0.972009	5107	2	-2.019
LIMCH1	5	0.022531	0.074078	0.828264	1608	3	-1.4449	0.77083	0.83277	0.999999	14769	1	-1.4449
RDM1	5	0.022583	0.074207	0.828264	1609	4	-5.3586	0.88278	0.89223	0.999999	15834	1	-5.3586
HSF2	5	0.022583	0.074207	0.828264	1611	4	-6.0035	0.95417	0.95479	0.999999	16912	0	-6.0035
G6PC	5	0.022583	0.074207	0.828264	1610	4	-5.6911	0.96146	0.96195	0.999999	17040	0	-5.6911
ELAC2	5	0.022583	0.074207	0.828264	1612	4	-6.0623	0.47042	0.64272	0.999999	11463	1	-6.0623
ARHGAP44	5	0.022613	0.07428	0.828264	1614	2	0.39326	0.33081	0.54272	0.99548	9814	3	0.39326
LZTS3	5	0.022613	0.07428	0.828264	1613	1	0.061424	0.58982	0.73054	0.999999	12977	2	0.061424
PLXDC2	5	0.022626	0.074306	0.828264	1615	4	-6.2083	0.35899	0.56297	0.999482	10142	1	-6.2083
SRR	5	0.022707	0.074506	0.828264	1620	3	-6.9821	0.84411	0.86833	0.999999	15389	1	-6.9821
ARNTL2	5	0.022707	0.074506	0.828264	1616	3	-6.9821	0.11949	0.27256	0.972009	5046	2	-6.9821
PRL	5	0.022707	0.074506	0.828264	1618	3	-5.0944	0.28685	0.49049	0.992984	8888	1	-5.0944
ARPC5	5	0.022707	0.074506	0.828264	1619	3	-6.1116	0.036309	0.10837	0.922502	2111	2	-6.1116
MKKS	5	0.022707	0.074506	0.828264	1617	3	-6.9821	0.30866	0.51667	0.99422	9350	2	-6.9821
CXADR	5	0.022775	0.074702	0.828706	1621	3	-2.9928	0.054578	0.1515	0.928503	2937	1	-2.9928
GCNT2	15	0.022778	0.074706	0.828706	1622	9	-4.5384	0.074234	0.19503	0.954136	3680	5	-4.5384
GPX5	7	0.022807	0.074764	0.828706	1623	3	-0.3953	0.98999	0.99	0.999999	17687	0	-0.3953
C1orf216	5	0.022818	0.074792	0.828706	1624	4	-5.5893	0.92729	0.92837	0.999999	16456	0	-5.5893
CELA3A	4	0.022829	0.074819	0.828706	1625	3	-7.0464	0.9213	0.92271	0.999999	16361	0	-7.0464
NT5C1A	5	0.022848	0.074879	0.828706	1627	2	-0.032864	0.76665	0.83096	0.999999	14741	1	-0.032864
PEX10	5	0.022848	0.074879	0.828706	1626	3	-1.0148	0.50699	0.66916	0.999999	11908	2	-1.0148
CTNNBIP1	4	0.022864	0.074914	0.828706	1628	2	-3.0729	0.32452	0.53529	0.99422	9678	2	-3.0729
TUSC1	5	0.023018	0.0753	0.829458	1629	2	0.69868	0.038287	0.11318	0.925235	2203	3	0.69868
LPHN1	5	0.023018	0.0753	0.829458	1631	3	-0.84736	0.55218	0.70248	0.999999	12478	2	-0.84736
HP1BP3	5	0.023018	0.0753	0.829458	1630	2	0.8758	0.013314	0.049236	0.883165	1004	3	0.8758
ISCA2	6	0.02303	0.075329	0.829458	1632	5	-3.5309	0.9337	0.93465	0.999999	16555	1	-3.5309
POTED	4	0.023037	0.075343	0.829458	1633	2	-2.522	0.12162	0.27561	0.972009	5095	2	-2.522
KLF9	5	0.023043	0.075354	0.829458	1634	3	-0.6397	0.062927	0.17031	0.940846	3257	1	-0.6397
SAP130	5	0.023177	0.075717	0.829458	1635	4	-6.9719	0.92527	0.92641	0.999999	16426	1	-6.9719
CD4	5	0.023177	0.075717	0.829458	1636	3	-6.9719	0.87085	0.88433	0.999999	15709	1	-6.9719
ZNF813	5	0.023178	0.075719	0.829458	1638	4	-6.0623	0.41306	0.60132	0.999999	10754	1	-6.0623
TMEM258	5	0.023178	0.075719	0.829458	1639	4	-5.5893	0.23043	0.42108	0.992657	7632	1	-5.5893
CCDC175	5	0.023178	0.075719	0.829458	1643	4	-5.9422	0.9531	0.95372	0.999999	16897	0	-5.9422
ARPC2	5	0.023178	0.075719	0.829458	1637	4	-5.3269	0.031376	0.096264	0.918228	1869	1	-5.3269
SREK1	5	0.023178	0.075719	0.829458	1642	4	-5.7648	0.83012	0.86066	0.999999	15243	1	-5.7648
UBA3	5	0.023178	0.075719	0.829458	1644	4	-6.7515	0.89219	0.89899	0.999999	15943	1	-6.7515
MED24	5	0.023178	0.075719	0.829458	1640	4	-6.5607	0.88313	0.89246	0.999999	15840	1	-6.5607
MYC	5	0.023178	0.075719	0.829458	1641	4	-5.8562	0.72259	0.81343	0.999999	14438	1	-5.8562
C20orf96	5	0.023262	0.07593	0.830754	1646	2	-0.048548	0.66679	0.78961	0.999999	14007	1	-0.048548
SRMS	5	0.023262	0.07593	0.830754	1645	1	1.1766	0.023781	0.076941	0.918228	1499	4	1.1766
MEIG1	4	0.023396	0.076294	0.83128	1648	4	-3.2238	0.9766	0.97675	0.999999	17324	0	-3.2238
EIF4E	4	0.023396	0.076294	0.83128	1647	4	-5.3572	0.9766	0.97675	0.999999	17325	0	-5.3572
FAM196B	5	0.023426	0.07637	0.83128	1649	3	-6.8769	0.58095	0.72379	0.999999	12850	2	-6.8769
NPPA	5	0.023426	0.07637	0.83128	1651	3	-0.73026	0.022261	0.072968	0.917062	1430	2	-0.73026
SLC5A4	5	0.023426	0.07637	0.83128	1650	3	-0.99932	0.62413	0.75639	0.999999	13423	2	-0.99932
SARS2	5	0.023432	0.076386	0.83128	1652	4	-6.6188	0.27815	0.47998	0.992657	8695	1	-6.6188
TMEM100	5	0.023435	0.076395	0.83128	1653	4	-6.5742	0.3024	0.50928	0.993978	9205	1	-6.5742
HBD	3	0.023445	0.076424	0.83128	1654	2	-7.4759	0.91142	0.91402	0.999999	16200	0	-7.4759
CRHBP	5	0.023451	0.07644	0.83128	1655	2	-0.049486	0.59035	0.73095	0.999999	12988	2	-0.049486
SERPINA1	5	0.023451	0.07644	0.83128	1656	2	1.3662	0.071261	0.18854	0.950283	3573	3	1.3662
ALK	5	0.023544	0.076669	0.831822	1657	4	-6.1188	0.93212	0.9331	0.999999	16518	0	-6.1188
NUP210L	5	0.023553	0.076694	0.831822	1658	4	-1.4879	0.033362	0.1011	0.918228	1977	1	-1.4879
IRF3	9	0.023569	0.076745	0.831822	1659	4	-0.45853	0.12713	0.28338	0.973369	5243	3	-0.45853
AHCYL1	5	0.023586	0.076791	0.831822	1660	3	-6.3722	0.64259	0.77059	0.999999	13674	2	-6.3722
TMEM185A	5	0.023633	0.076921	0.831822	1661	4	-5.7882	0.14176	0.30382	0.980607	5579	1	-5.7882
PEX6	5	0.023668	0.077017	0.831822	1662	1	0.097713	0.62647	0.75813	0.999999	13464	2	0.097713
DTD1	5	0.023678	0.077042	0.831822	1664	3	-2.3825	0.28325	0.48629	0.992657	8808	2	-2.3825
GGNBP2	5	0.023678	0.077042	0.831822	1663	3	-6.3363	0.3706	0.57109	0.999877	10286	2	-6.3363
MANEAL	12	0.023683	0.07706	0.831822	1665	5	-0.34131	0.75456	0.82597	0.999999	14650	2	-0.34131
NCKAP5L	5	0.023722	0.077149	0.831822	1666	3	-1.4746	0.050671	0.14256	0.927405	2755	2	-1.4746
NAGPA	5	0.023776	0.077289	0.831822	1667	3	-0.95521	0.42656	0.61097	0.999999	10924	2	-0.95521
ZC3H18	5	0.023795	0.07733	0.831822	1669	4	-5.2946	0.20846	0.39313	0.992657	7104	1	-5.2946
MAPK10	5	0.023795	0.07733	0.831822	1668	4	-5.6157	0.95617	0.95674	0.999999	16948	0	-5.6157
RHOT1	5	0.023795	0.07733	0.831822	1671	4	-5.5315	0.91133	0.91394	0.999999	16197	1	-5.5315
VPS54	5	0.023795	0.07733	0.831822	1672	4	-6.2521	0.9852	0.98524	0.999999	17536	0	-6.2521
LRPPRC	5	0.023795	0.07733	0.831822	1670	4	-6.0623	0.97496	0.97516	0.999999	17285	0	-6.0623
KLHL21	5	0.02383	0.077423	0.831822	1673	1	0.44679	0.0862	0.22029	0.961456	4119	4	0.44679
NT5E	5	0.023851	0.077479	0.831822	1676	2	0.09259	0.32403	0.53473	0.99422	9668	2	0.09259
NSMF	5	0.023851	0.077479	0.831822	1675	2	0.45032	0.2036	0.38683	0.992657	6990	3	0.45032
KIF12	5	0.023851	0.077479	0.831822	1677	2	0.22627	0.66303	0.78663	0.999999	13942	2	0.22627
ITFG2	5	0.023851	0.077479	0.831822	1674	3	-1.479	0.97525	0.97545	0.999999	17291	0	-1.479
NXPH2	5	0.023863	0.077506	0.831822	1678	3	-5.9265	0.97414	0.97434	0.999999	17268	0	-5.9265
PCGF1	5	0.023911	0.077641	0.83192	1679	3	-3.1708	0.19807	0.37988	0.992657	6856	1	-3.1708
KRTAP9-9	4	0.02399	0.077854	0.83192	1680	2	-0.51992	0.85624	0.87529	0.999999	15523	1	-0.51992
SIRT5	8	0.023997	0.077876	0.83192	1681	3	0.38532	0.21881	0.40633	0.992657	7352	4	0.38532
REG1A	4	0.024004	0.077891	0.83192	1682	3	-4.3523	0.96563	0.96606	0.999999	17116	0	-4.3523
MYBL2	5	0.024091	0.07812	0.83192	1684	3	-6.9513	0.75481	0.82606	0.999999	14651	1	-6.9513
FZD2	5	0.024091	0.07812	0.83192	1690	3	-6.9513	0.58085	0.72372	0.999999	12846	2	-6.9513
HACE1	5	0.024091	0.07812	0.83192	1686	3	-2.8195	0.15445	0.32142	0.986137	5865	2	-2.8195
DCPS	5	0.024091	0.07812	0.83192	1687	3	-6.9513	0.21914	0.40675	0.992657	7362	2	-6.9513
COG2	5	0.024091	0.07812	0.83192	1683	4	-6.9513	0.84727	0.87011	0.999999	15420	1	-6.9513
MLKL	5	0.024091	0.07812	0.83192	1688	4	-4.983	0.67233	0.79391	0.999999	14092	1	-4.983
AARS2	5	0.024091	0.07812	0.83192	1689	4	-6.9513	0.26206	0.4602	0.992657	8330	1	-6.9513
B9D1	5	0.024091	0.07812	0.83192	1685	3	-6.2442	0.97719	0.97734	0.999999	17337	0	-6.2442
PENK	5	0.024127	0.078202	0.83192	1691	2	-0.18742	0.80026	0.846	0.999999	14986	1	-0.18742
CLPSL1	5	0.024127	0.078202	0.83192	1692	1	0.64932	0.11899	0.27185	0.972009	5035	3	0.64932
RTCB	5	0.02415	0.078254	0.83192	1693	4	-5.2946	0.97625	0.97641	0.999999	17314	0	-5.2946
PERP	5	0.02415	0.078254	0.83192	1694	4	-5.9212	0.66651	0.78938	0.999999	14004	1	-5.9212
RNFT1	5	0.024191	0.078371	0.832591	1695	4	-5.8339	0.83704	0.86432	0.999999	15318	1	-5.8339
PROSC	5	0.024205	0.078409	0.832591	1696	2	1.4514	0.035738	0.10699	0.919273	2096	3	1.4514
RPL39L	2	0.024268	0.07858	0.833584	1697	2	-6.9129	0.97573	0.97591	0.999999	17301	0	-6.9129
SLC16A14	5	0.024334	0.078762	0.833584	1698	4	-5.006	0.962	0.96249	0.999999	17050	0	-5.006
LYPLA1	5	0.024386	0.078904	0.833584	1699	3	-6.3722	0.0079396	0.031435	0.867592	640	2	-6.3722
IL18RAP	5	0.024412	0.078967	0.833584	1703	4	-6.1188	0.93197	0.93296	0.999999	16516	0	-6.1188
GTF2H1	5	0.024412	0.078967	0.833584	1701	4	-6.1372	0.92972	0.9308	0.999999	16487	0	-6.1372
SMG8	5	0.024412	0.078967	0.833584	1704	4	-5.4495	0.97801	0.97813	0.999999	17353	0	-5.4495
TBC1D19	5	0.024412	0.078967	0.833584	1702	4	-6.1002	0.98356	0.98365	0.999999	17474	0	-6.1002
RAD51D	5	0.024412	0.078967	0.833584	1700	4	-5.7168	0.92101	0.92245	0.999999	16356	1	-5.7168
TFDP2	5	0.024424	0.07899	0.833584	1705	2	0.77487	0.1254	0.28092	0.972009	5201	3	0.77487
KLK2	9	0.024533	0.079267	0.833584	1706	3	0.9149	0.078039	0.20309	0.956338	3822	5	0.9149
MTG1	5	0.024544	0.079298	0.833584	1707	3	-6.6962	0.4082	0.59781	0.999999	10703	2	-6.6962
NDUFAF3	5	0.024544	0.079298	0.833584	1708	3	-5.975	0.33659	0.54689	0.996984	9876	1	-5.975
RAI14	5	0.024544	0.079298	0.833584	1709	4	-6.9409	0.96505	0.96552	0.999999	17094	0	-6.9409
ITGB7	5	0.024559	0.07934	0.833584	1710	2	0.54935	0.048215	0.1368	0.927405	2647	3	0.54935
FAM134C	5	0.02464	0.079544	0.833584	1715	3	-0.75174	0.36556	0.56759	0.999877	10217	1	-0.75174
MAU2	5	0.02464	0.079543	0.833584	1712	3	-0.45375	0.83196	0.86161	0.999999	15259	1	-0.45375
FOXB1	5	0.02464	0.079543	0.833584	1711	2	0.083097	0.6699	0.79202	0.999999	14059	2	0.083097
PCDH17	5	0.02464	0.079543	0.833584	1714	4	-1.6365	0.94052	0.94137	0.999999	16689	0	-1.6365
C6orf1	5	0.02464	0.079543	0.833584	1713	2	-0.11556	0.71551	0.81085	0.999999	14383	1	-0.11556
KLHL10	5	0.024695	0.079677	0.833584	1716	4	-6.3409	0.78424	0.83871	0.999999	14853	1	-6.3409
KCNJ10	5	0.024709	0.079715	0.833584	1717	4	-6.8985	0.94051	0.94135	0.999999	16688	0	-6.8985
PRDM15	5	0.024776	0.079888	0.833584	1719	1	0.093637	0.93415	0.93507	0.999999	16564	0	0.093637
SATB1	5	0.024776	0.079888	0.833584	1718	3	-1.3349	0.19516	0.3761	0.992657	6778	1	-1.3349
DHRS9	5	0.024777	0.079892	0.833584	1720	4	-5.2946	0.73765	0.81919	0.999999	14531	1	-5.2946
DCDC2	5	0.024992	0.080433	0.833584	1721	2	0.32736	0.44619	0.62503	0.999999	11164	2	0.32736
SKAP1	5	0.025023	0.080515	0.833584	1727	4	-5.2277	0.80301	0.84731	0.999999	15012	1	-5.2277
SREBF2	5	0.025023	0.080515	0.833584	1728	4	-5.3895	0.85913	0.87705	0.999999	15566	1	-5.3895
TRIM23	5	0.025023	0.080515	0.833584	1724	4	-5.2615	0.74956	0.82399	0.999999	14612	1	-5.2615
CDC42	5	0.025023	0.080515	0.833584	1725	4	-5.2609	0.95781	0.95835	0.999999	16982	0	-5.2609
COPS4	5	0.025023	0.080515	0.833584	1729	4	-5.2277	0.89729	0.90277	0.999999	16012	1	-5.2277
HNRNPLL	5	0.025023	0.080515	0.833584	1722	4	-5.8562	0.65156	0.77767	0.999999	13777	1	-5.8562
HUWE1	5	0.025023	0.080515	0.833584	1726	4	-5.2277	0.92757	0.92863	0.999999	16459	0	-5.2277
YES1	5	0.025023	0.080515	0.833584	1723	4	-6.1188	0.753	0.82535	0.999999	14635	1	-6.1188
OPTN	5	0.025045	0.080575	0.833584	1730	2	0.51797	0.31831	0.52801	0.99422	9550	3	0.51797
CDK3	5	0.025045	0.080575	0.833584	1731	3	-4.9238	0.90247	0.9067	0.999999	16082	1	-4.9238
PLAA	5	0.025045	0.080575	0.833584	1732	4	-6.9199	0.4785	0.64845	0.999999	11553	1	-6.9199
ZZZ3	5	0.025064	0.080628	0.833584	1739	4	-6.9304	0.55546	0.70491	0.999999	12515	1	-6.9304
IFIH1	5	0.025064	0.080628	0.833584	1733	3	-6.9304	0.90871	0.91172	0.999999	16160	1	-6.9304
MYH13	5	0.025064	0.080628	0.833584	1736	3	-2.1117	0.96401	0.96451	0.999999	17070	0	-2.1117
NME8	5	0.025064	0.080628	0.833584	1738	3	-6.9304	0.22406	0.41302	0.992657	7484	2	-6.9304
METTL3	5	0.025064	0.080628	0.833584	1735	3	-6.9304	0.022098	0.072531	0.917062	1423	1	-6.9304
VAT1L	5	0.025064	0.080628	0.833584	1737	4	-6.9304	0.17801	0.35342	0.992657	6394	1	-6.9304
ELMOD1	5	0.025064	0.080628	0.833584	1734	4	-6.9304	0.92924	0.93032	0.999999	16485	0	-6.9304
SNTG2	5	0.025127	0.080777	0.833584	1740	1	0.25461	0.57329	0.71806	0.999999	12751	2	0.25461
ADCK4	5	0.025127	0.080777	0.833584	1741	3	-1.5455	0.79923	0.84554	0.999999	14976	1	-1.5455
CGREF1	14	0.025184	0.080925	0.833584	1742	9	-1.9243	0.37895	0.577	0.999999	10373	4	-1.9243
IGDCC3	5	0.025235	0.081056	0.833584	1743	2	-0.24012	0.89365	0.90002	0.999999	15963	1	-0.24012
EFHD1	9	0.02526	0.081124	0.833584	1744	2	0.24713	0.29426	0.49948	0.993506	9048	4	0.24713
GCN1L1	5	0.025274	0.081161	0.833584	1745	4	-5.8112	0.8567	0.87557	0.999999	15531	1	-5.8112
FBXO33	5	0.025316	0.081251	0.833584	1746	3	-5.8339	0.87832	0.88925	0.999999	15779	1	-5.8339
NMS	5	0.025316	0.081251	0.833584	1747	1	0.65143	0.051993	0.14565	0.927405	2825	3	0.65143
MBOAT4	5	0.025405	0.081471	0.833584	1748	4	-6.2926	0.19121	0.37097	0.992657	6692	1	-6.2926
SLC52A1	5	0.025451	0.081589	0.833584	1750	3	-6.6141	0.14847	0.31319	0.982254	5729	1	-6.6141
HOXB5	5	0.025451	0.081589	0.833584	1749	3	-1.3636	0.94384	0.94458	0.999999	16745	0	-1.3636
HDAC8	10	0.025508	0.081727	0.833584	1751	6	-5.5624	0.98553	0.98556	0.999999	17600	1	-5.5624
SERPINB6	5	0.025546	0.081817	0.833584	1756	3	-4.8765	0.55312	0.7032	0.999999	12490	1	-4.8765
ZKSCAN3	5	0.025546	0.081817	0.833584	1754	4	-5.8999	0.62462	0.75676	0.999999	13430	1	-5.8999
LYZL4	5	0.025546	0.081817	0.833584	1752	4	-6.8769	0.93831	0.93921	0.999999	16645	0	-6.8769
LAMC1	5	0.025546	0.081817	0.833584	1753	4	-6.6401	0.91352	0.91579	0.999999	16234	1	-6.6401
DNAJC15	5	0.025546	0.081817	0.833584	1755	2	0.018851	0.28269	0.48562	0.992657	8796	2	0.018851
NABP1	7	0.025553	0.081834	0.833584	1757	5	-5.193	0.427	0.61129	0.999999	10928	2	-5.193
GTF2IRD2B	5	0.025576	0.081893	0.833584	1758	3	-6.1485	0.97517	0.97537	0.999999	17288	0	-6.1485
OBSCN	5	0.025586	0.081914	0.833584	1760	1	0.11268	0.047123	0.1343	0.927405	2594	2	0.11268
C14orf182	5	0.025586	0.081914	0.833584	1759	3	-6.5333	0.35562	0.56061	0.999482	10097	2	-6.5333
NUP160	5	0.025653	0.0821	0.833584	1761	4	-5.3895	0.39326	0.58718	0.999999	10542	1	-5.3895
PPP4C	5	0.025653	0.0821	0.833584	1772	4	-5.9834	0.56514	0.71199	0.999999	12641	1	-5.9834
SAMM50	5	0.025653	0.0821	0.833584	1765	4	-5.2277	0.89331	0.89978	0.999999	15957	1	-5.2277
ANKRD36	5	0.025653	0.0821	0.833584	1766	4	-5.2277	0.94031	0.94116	0.999999	16684	0	-5.2277
BAZ2A	5	0.025653	0.0821	0.833584	1773	4	-6.1002	0.50571	0.66827	0.999999	11890	1	-6.1002
ATP6V0C	5	0.025653	0.0821	0.833584	1763	4	-5.7882	0.80739	0.84933	0.999999	15047	1	-5.7882
UPF1	5	0.025653	0.0821	0.833584	1767	4	-5.193	0.8643	0.88022	0.999999	15632	1	-5.193
LSG1	5	0.025653	0.0821	0.833584	1762	4	-6.3876	0.091867	0.23196	0.962768	4334	1	-6.3876
GPBP1L1	5	0.025653	0.0821	0.833584	1771	4	-6.4476	0.86238	0.87901	0.999999	15607	1	-6.4476
WRB	5	0.025653	0.0821	0.833584	1764	4	-6.1372	0.97189	0.97208	0.999999	17219	0	-6.1372
EMC3	5	0.025653	0.0821	0.833584	1770	4	-5.4198	0.84133	0.86673	0.999999	15364	1	-5.4198
MGAT4A	5	0.025653	0.0821	0.833584	1769	4	-5.193	0.11874	0.27151	0.972009	5028	1	-5.193
NOXRED1	5	0.025653	0.0821	0.833584	1768	4	-5.193	0.32294	0.53347	0.99422	9650	1	-5.193
CKMT2	5	0.025748	0.082329	0.833584	1777	2	0.074263	0.54487	0.69707	0.999999	12380	2	0.074263
SGSM1	5	0.025748	0.082329	0.833584	1775	1	0.032254	0.41601	0.60342	0.999999	10799	2	0.032254
SLC23A3	5	0.025748	0.082329	0.833584	1774	1	0.15479	0.14687	0.31094	0.982254	5685	2	0.15479
YWHAG	5	0.025748	0.082329	0.833584	1776	1	0.55752	0.24666	0.4413	0.992657	7990	3	0.55752
ZNF211	5	0.025778	0.082408	0.833584	1778	3	-5.3306	0.23032	0.42093	0.992657	7628	2	-5.3306
FAM129B	5	0.025801	0.082465	0.833584	1779	2	0.62549	0.04849	0.13747	0.927405	2664	3	0.62549
NDOR1	5	0.025826	0.082544	0.833584	1780	3	-0.96305	0.58167	0.72434	0.999999	12859	2	-0.96305
CAPRIN2	5	0.025937	0.082836	0.833584	1781	3	-1.015	0.78031	0.83695	0.999999	14832	1	-1.015
RAB43	5	0.025997	0.082997	0.833584	1788	3	-6.0035	0.67242	0.79399	0.999999	14094	1	-6.0035
ZNF280C	5	0.025997	0.082997	0.833584	1787	3	-6.8659	0.19312	0.37343	0.992657	6741	2	-6.8659
MUT	5	0.025997	0.082997	0.833584	1782	2	0.14717	0.52318	0.6811	0.999999	12102	2	0.14717
KIAA2018	5	0.025997	0.082997	0.833584	1786	2	-0.49939	0.48295	0.65164	0.999999	11610	1	-0.49939
ANO4	5	0.025997	0.082997	0.833584	1785	2	0.39644	0.32948	0.54114	0.995236	9791	3	0.39644
ZFYVE1	5	0.025997	0.082997	0.833584	1784	3	-6.8325	0.31886	0.52864	0.99422	9564	2	-6.8325
MYO9A	5	0.025997	0.082997	0.833584	1783	2	0.18432	0.67532	0.79632	0.999999	14130	1	0.18432
HUNK	5	0.026098	0.083253	0.833584	1789	4	-0.89921	0.80382	0.84766	0.999999	15013	1	-0.89921
CDCA7L	5	0.02612	0.083317	0.833584	1790	4	-6.1028	0.83768	0.86469	0.999999	15324	1	-6.1028
GAS2L3	5	0.02612	0.083317	0.833584	1791	3	-6.9093	0.59952	0.73781	0.999999	13094	2	-6.9093
PDLIM1	5	0.02612	0.083317	0.833584	1793	4	-6.9093	0.92637	0.92749	0.999999	16439	1	-6.9093
ECH1	5	0.02612	0.083317	0.833584	1792	4	-6.9093	0.85503	0.87458	0.999999	15505	1	-6.9093
PAX5	10	0.026125	0.08333	0.833584	1794	6	-1.1304	0.10926	0.25794	0.967444	4794	2	-1.1304
ARMC9	5	0.026183	0.083483	0.833584	1795	3	-2.6333	0.40837	0.59792	0.999999	10705	1	-2.6333
LGALSL	5	0.026229	0.083599	0.833584	1796	3	-1.1236	0.39568	0.58892	0.999999	10574	2	-1.1236
GNG4	3	0.026307	0.083797	0.833584	1797	2	-7.417	0.67386	0.79516	0.999999	14114	1	-7.417
FOXO3	5	0.026341	0.083876	0.833584	1799	1	0.75765	0.055408	0.1534	0.930208	2965	4	0.75765
PITX3	5	0.026341	0.083876	0.833584	1798	2	0.053486	0.19409	0.37472	0.992657	6757	2	0.053486
NDUFS3	5	0.026346	0.08389	0.833584	1812	4	-5.6671	0.80479	0.84812	0.999999	15023	1	-5.6671
TBK1	5	0.026346	0.08389	0.833584	1807	4	-5.2277	0.061121	0.16623	0.940846	3176	1	-5.2277
DEFB115	5	0.026346	0.08389	0.833584	1802	4	-5.5624	0.62588	0.7577	0.999999	13450	1	-5.5624
SLC38A6	5	0.026346	0.08389	0.833584	1809	4	-5.1575	0.2172	0.40431	0.992657	7309	1	-5.1575
GPR85	5	0.026346	0.08389	0.833584	1811	4	-5.1575	0.90621	0.90972	0.999999	16126	1	-5.1575
SOAT1	5	0.026346	0.08389	0.833584	1804	4	-6.5607	0.92366	0.92488	0.999999	16394	1	-6.5607
SLC41A2	5	0.026346	0.08389	0.833584	1801	4	-5.1575	0.27696	0.4785	0.992657	8663	1	-5.1575
NMRK1	5	0.026346	0.08389	0.833584	1803	4	-6.5333	0.70487	0.80701	0.999999	14319	1	-6.5333
DDX51	5	0.026346	0.08389	0.833584	1808	4	-5.8782	0.96052	0.96105	0.999999	17022	0	-5.8782
ENTPD5	5	0.026346	0.08389	0.833584	1805	4	-5.1575	0.26884	0.46858	0.992657	8483	1	-5.1575
N4BP1	5	0.026346	0.08389	0.833584	1806	4	-5.9629	0.39403	0.58774	0.999999	10556	1	-5.9629
ICA1L	5	0.026346	0.08389	0.833584	1810	4	-5.2132	0.93097	0.93203	0.999999	16503	0	-5.2132
BAZ1B	5	0.026346	0.08389	0.833584	1800	4	-6.1908	0.97634	0.9765	0.999999	17317	0	-6.1908
SNAP47	5	0.026391	0.084008	0.833584	1814	2	0.56581	0.1939	0.37446	0.992657	6752	3	0.56581
GPR45	5	0.026391	0.084008	0.833584	1813	3	-6.7515	0.18861	0.36751	0.992657	6636	2	-6.7515
TTLL7	5	0.026392	0.084011	0.833584	1815	3	-3.3922	0.22669	0.41632	0.992657	7540	2	-3.3922
PHF1	5	0.02653	0.084358	0.83517	1817	2	1.0599	0.03401	0.10278	0.918228	2010	3	1.0599
NHLH2	5	0.02653	0.084358	0.83517	1816	1	-0.1498	0.41614	0.60351	0.999999	10800	2	-0.1498
VPS18	5	0.026627	0.084594	0.83517	1818	4	-6.7751	0.73613	0.81861	0.999999	14526	1	-6.7751
SIN3A	5	0.026636	0.084616	0.83517	1819	3	-6.8985	0.97405	0.97427	0.999999	17267	0	-6.8985
ACAD10	5	0.026636	0.084616	0.83517	1820	3	-6.8985	0.72476	0.81425	0.999999	14445	1	-6.8985
FAM83C	5	0.026661	0.084685	0.83517	1821	4	-5.8242	0.7606	0.82842	0.999999	14699	1	-5.8242
MAD1L1	5	0.026665	0.084696	0.83517	1822	1	0.95211	0.028604	0.089309	0.918228	1735	4	0.95211
XCL2	4	0.026694	0.084764	0.83517	1823	1	0.41403	0.16542	0.33645	0.987907	6131	2	0.41403
UQCC2	5	0.026714	0.084821	0.83517	1824	4	-4.9079	0.59353	0.73331	0.999999	13029	1	-4.9079
KRTAP13-3	4	0.026848	0.085174	0.83517	1825	4	-0.66993	0.97315	0.97334	0.999999	17245	0	-0.66993
HOMEZ	5	0.026873	0.085234	0.83517	1826	3	-5.866	0.79517	0.84366	0.999999	14939	1	-5.866
C4orf36	5	0.026878	0.085249	0.83517	1828	3	-4.8809	0.90019	0.90496	0.999999	16047	1	-4.8809
FAM98A	5	0.026878	0.085249	0.83517	1830	2	1.6547	0.01304	0.048454	0.877876	994	3	1.6547
TMPRSS15	5	0.026878	0.085249	0.83517	1827	3	-2.6638	0.20172	0.38451	0.992657	6931	2	-2.6638
ZBTB4	5	0.026878	0.085249	0.83517	1831	3	-6.8549	0.42035	0.60655	0.999999	10843	2	-6.8549
ARR3	5	0.026878	0.085249	0.83517	1829	2	-0.035916	0.46354	0.63764	0.999999	11372	2	-0.035916
CD209	7	0.026917	0.085341	0.83517	1832	5	-1.6429	0.39919	0.59137	0.999999	10617	2	-1.6429
SLC39A14	5	0.026962	0.085476	0.83517	1836	2	0.53639	0.30333	0.51038	0.993978	9231	3	0.53639
KRTAP11-1	5	0.026962	0.085476	0.83517	1835	2	-0.43698	0.29265	0.4975	0.993506	9013	2	-0.43698
FAM213A	5	0.026962	0.085476	0.83517	1837	2	0.43563	0.18097	0.35747	0.992657	6460	2	0.43563
ALOX15B	5	0.026962	0.085476	0.83517	1834	2	-0.45119	0.66752	0.79017	0.999999	14017	1	-0.45119
NRL	5	0.026962	0.085476	0.83517	1833	2	-0.31229	0.22616	0.41565	0.992657	7526	2	-0.31229
PARP3	5	0.026962	0.085476	0.83517	1838	3	-5.0454	0.39849	0.59088	0.999999	10611	1	-5.0454
PRAMEF18	3	0.027029	0.085641	0.83517	1839	2	-2.6363	0.87142	0.88467	0.999999	15714	0	-2.6363
PSMG4	6	0.02705	0.085696	0.83517	1840	5	-4.491	0.97959	0.97968	0.999999	17378	0	-4.491
LYRM7	3	0.027066	0.085729	0.83517	1841	3	-6.9304	0.97293	0.97311	0.999999	17239	0	-6.9304
COX6C	3	0.027066	0.085729	0.83517	1842	3	-5.7882	0.97293	0.97311	0.999999	17240	0	-5.7882
UNC50	5	0.027086	0.085794	0.83517	1846	4	-5.5624	0.65162	0.77772	0.999999	13779	1	-5.5624
MALSU1	5	0.027086	0.085794	0.83517	1845	4	-5.3586	0.96666	0.96709	0.999999	17131	0	-5.3586
E2F7	5	0.027086	0.085794	0.83517	1848	4	-5.1211	0.67651	0.79717	0.999999	14139	1	-5.1211
C1orf87	5	0.027086	0.085794	0.83517	1850	4	-5.1211	0.97946	0.97956	0.999999	17375	0	-5.1211
GHRHR	5	0.027086	0.085794	0.83517	1847	4	-5.6438	0.96704	0.96748	0.999999	17137	0	-5.6438
EIF3M	5	0.027086	0.085794	0.83517	1849	4	-6.4028	0.34469	0.55274	0.998057	9971	1	-6.4028
SNAPC3	5	0.027086	0.085794	0.83517	1844	4	-5.193	0.9709	0.97112	0.999999	17199	0	-5.193
NDUFB5	5	0.027086	0.085794	0.83517	1843	4	-5.8782	0.75168	0.82482	0.999999	14624	1	-5.8782
RNF152	5	0.027129	0.085901	0.835592	1851	3	-0.66302	0.61787	0.75162	0.999999	13337	2	-0.66302
SLC7A7	5	0.027155	0.085977	0.835592	1853	3	-6.6787	0.54879	0.69994	0.999999	12432	2	-6.6787
PRPSAP2	5	0.027155	0.085977	0.835592	1852	4	-6.8877	0.91446	0.91661	0.999999	16248	1	-6.8877
NACA2	5	0.027339	0.086431	0.836855	1854	2	1.2728	0.10507	0.25192	0.967444	4676	3	1.2728
JMJD8	5	0.027339	0.086432	0.836855	1858	2	0.23359	0.59288	0.73284	0.999999	13018	2	0.23359
DDX1	5	0.027339	0.086432	0.836855	1860	4	-6.6009	0.88592	0.89441	0.999999	15874	1	-6.6009
PNCK	5	0.027339	0.086432	0.836855	1859	4	-1.3127	0.95074	0.95131	0.999999	16854	0	-1.3127
SOD2	5	0.027339	0.086432	0.836855	1857	3	-4.8809	0.78983	0.8412	0.999999	14892	1	-4.8809
KCTD7	5	0.027339	0.086432	0.836855	1856	3	-5.1211	0.88332	0.89259	0.999999	15843	1	-5.1211
CLECL1	5	0.027339	0.086431	0.836855	1855	3	-3.4309	0.64141	0.76965	0.999999	13663	2	-3.4309
PGBD4	5	0.027385	0.086542	0.837474	1861	3	-5.8557	0.12609	0.28189	0.972009	5220	2	-5.8557
UPP1	5	0.027419	0.086627	0.837849	1862	4	-6.2426	0.38855	0.58384	0.999999	10486	1	-6.2426
XPC	5	0.027447	0.086713	0.838204	1863	3	-0.60136	0.69869	0.80481	0.999999	14284	1	-0.60136
FAM63A	5	0.027519	0.086882	0.838204	1864	4	-5.7882	0.97207	0.97225	0.999999	17224	0	-5.7882
SNRPN	5	0.027535	0.086927	0.838204	1866	2	0.52689	0.2805	0.48289	0.992657	8750	3	0.52689
SAMD7	5	0.027535	0.086927	0.838204	1865	3	-0.72675	0.52704	0.6839	0.999999	12159	2	-0.72675
RINL	5	0.027582	0.087037	0.838204	1870	2	0.37753	0.60583	0.7426	0.999999	13178	2	0.37753
ANKFN1	5	0.027582	0.087037	0.838204	1867	3	-1.2518	0.84446	0.86853	0.999999	15395	1	-1.2518
SWSAP1	5	0.027582	0.087037	0.838204	1869	4	-6.1372	0.9876	0.98766	0.999999	17622	0	-6.1372
MB21D2	5	0.027582	0.087037	0.838204	1868	2	0.35363	0.50145	0.66519	0.999999	11831	2	0.35363
HSPD1	3	0.027648	0.087197	0.838688	1871	3	-5.5624	0.97235	0.97255	0.999999	17229	0	-5.5624
SUSD3	5	0.027681	0.087271	0.838688	1873	3	-2.5816	0.53129	0.68703	0.999999	12197	2	-2.5816
POGLUT1	5	0.027681	0.087271	0.838688	1872	4	-6.8769	0.97971	0.9798	0.999999	17383	0	-6.8769
C1QTNF8	5	0.027743	0.087437	0.838688	1874	2	0.3792	0.14624	0.31003	0.982254	5670	3	0.3792
LPCAT4	5	0.027804	0.087608	0.838688	1875	3	-1.0185	0.80107	0.84637	0.999999	14997	1	-1.0185
NET1	5	0.027804	0.087608	0.838688	1876	2	-0.24341	0.29781	0.50374	0.993978	9126	1	-0.24341
LIN28B	5	0.027816	0.087646	0.838688	1882	4	-5.9212	0.20153	0.38426	0.992657	6925	1	-5.9212
ZNF512	5	0.027816	0.087646	0.838688	1877	4	-6.5877	0.47215	0.64394	0.999999	11481	1	-6.5877
MCM4	5	0.027816	0.087646	0.838688	1879	4	-5.6157	0.96597	0.9664	0.999999	17122	0	-5.6157
METTL16	5	0.027816	0.087646	0.838688	1880	4	-5.6671	0.877	0.88837	0.999999	15768	1	-5.6671
WAC	5	0.027816	0.087646	0.838688	1878	4	-5.5893	0.09411	0.236	0.963565	4410	1	-5.5893
FAIM	5	0.027816	0.087646	0.838688	1881	4	-5.0837	0.24216	0.43571	0.992657	7887	1	-5.0837
GPR115	5	0.027951	0.087973	0.83938	1883	3	-5.8453	0.93856	0.93945	0.999999	16652	0	-5.8453
PLSCR3	5	0.027986	0.088044	0.83938	1887	4	-5.6922	0.86911	0.88322	0.999999	15685	1	-5.6922
ZNF418	5	0.027986	0.088044	0.83938	1888	2	0.78015	0.084751	0.21732	0.961456	4067	3	0.78015
CUBN	5	0.027986	0.088044	0.83938	1885	3	-0.89741	0.92373	0.92493	0.999999	16395	1	-0.89741
WDR91	5	0.027986	0.088044	0.83938	1884	3	-2.0137	0.94118	0.94201	0.999999	16698	0	-2.0137
FHIT	5	0.027986	0.088044	0.83938	1886	2	-0.2053	0.11799	0.27042	0.971914	5009	1	-0.2053
PKHD1L1	5	0.027986	0.088044	0.83938	1889	2	2.2841	0.00090352	0.0040285	0.733887	98	3	2.2841
RPS3	4	0.028118	0.088379	0.841453	1891	4	-3.6959	0.97188	0.97207	0.999999	17217	0	-3.6959
RHOQ	4	0.028118	0.088379	0.841453	1890	4	-4.4975	0.97188	0.97207	0.999999	17216	0	-4.4975
PVRL3	5	0.028226	0.088657	0.841453	1892	4	-6.4768	0.55805	0.70685	0.999999	12554	1	-6.4768
PIGF	5	0.028268	0.088761	0.841453	1896	3	-6.8659	0.56078	0.7088	0.999999	12585	1	-6.8659
KLHL11	5	0.028268	0.088761	0.841453	1895	3	-6.8659	0.39367	0.58747	0.999999	10548	1	-6.8659
SNAPC2	5	0.028268	0.088761	0.841453	1897	4	-6.8659	0.52619	0.68329	0.999999	12146	1	-6.8659
ZNF529	5	0.028268	0.088761	0.841453	1893	4	-6.8659	0.75905	0.8278	0.999999	14685	1	-6.8659
EHF	5	0.028268	0.088761	0.841453	1894	3	-6.8659	0.62303	0.75555	0.999999	13404	2	-6.8659
HIST1H2AJ	3	0.02828	0.088786	0.841453	1898	3	-6.5053	0.97172	0.97192	0.999999	17213	0	-6.5053
SOSTDC1	5	0.028297	0.088831	0.841453	1900	3	-4.162	0.26364	0.46213	0.992657	8359	2	-4.162
CKAP2	5	0.028297	0.088831	0.841453	1899	3	-2.1884	0.026152	0.083037	0.918228	1618	2	-2.1884
PCDHB8	5	0.028305	0.08885	0.841453	1901	4	-5.8782	0.9549	0.95552	0.999999	16926	0	-5.8782
HOMER1	9	0.028317	0.088884	0.841453	1902	6	-5.4785	0.16371	0.33419	0.987907	6081	3	-5.4785
TNFRSF4	5	0.028363	0.088998	0.841453	1903	2	0.74429	0.11265	0.26278	0.97094	4874	3	0.74429
DYNLL1	4	0.028472	0.089274	0.841453	1904	4	-2.0006	0.97153	0.97173	0.999999	17209	0	-2.0006
ABCA7	5	0.028498	0.089335	0.841453	1905	1	0.74519	0.16565	0.33676	0.988059	6138	3	0.74519
TMED7-TICAM2	2	0.028503	0.089352	0.841453	1906	2	-7.0394	0.9715	0.97169	0.999999	17208	0	-7.0394
ENOX1	5	0.028538	0.089432	0.841453	1907	2	0.3757	0.20873	0.39348	0.992657	7114	2	0.3757
SCIN	5	0.028548	0.089451	0.841453	1908	3	-5.8348	0.52616	0.68328	0.999999	12144	1	-5.8348
WNT10A	5	0.028578	0.089529	0.841453	1909	2	-0.24178	0.82523	0.8582	0.999999	15191	1	-0.24178
WDR18	5	0.028608	0.089607	0.841453	1917	4	-5.193	0.97469	0.97489	0.999999	17280	0	-5.193
AK8	5	0.028608	0.089607	0.841453	1915	4	-5.0454	0.73497	0.81816	0.999999	14521	1	-5.0454
ANO10	5	0.028608	0.089607	0.841453	1913	4	-5.0454	0.96243	0.96293	0.999999	17056	0	-5.0454
FNBP1L	5	0.028608	0.089607	0.841453	1912	4	-5.1575	0.89504	0.90108	0.999999	15986	1	-5.1575
TMEM56	5	0.028608	0.089607	0.841453	1910	4	-5.3895	0.3452	0.55311	0.998057	9980	1	-5.3895
POLR3C	5	0.028608	0.089607	0.841453	1916	4	-5.8999	0.83445	0.86294	0.999999	15291	1	-5.8999
C8orf4	5	0.028608	0.089607	0.841453	1914	4	-5.5893	0.37383	0.57337	0.999999	10314	1	-5.5893
GBP5	5	0.028608	0.089607	0.841453	1911	4	-5.9834	0.15596	0.32347	0.986279	5904	1	-5.9834
PRKD1	5	0.028612	0.089617	0.841453	1918	3	-1.6417	0.14059	0.3022	0.980238	5552	2	-1.6417
RNF43	5	0.028748	0.089975	0.844373	1919	2	-0.042187	0.89308	0.89961	0.999999	15952	1	-0.042187
FNDC9	5	0.028875	0.090332	0.844656	1921	2	-0.91802	0.51505	0.67506	0.999999	12004	2	-0.91802
KCNA6	5	0.028875	0.090332	0.844656	1920	2	0.29764	0.58701	0.72838	0.999999	12931	2	0.29764
RNF175	5	0.028877	0.090333	0.844656	1924	3	-6.8549	0.17956	0.35555	0.992657	6430	1	-6.8549
ICA1	5	0.028877	0.090333	0.844656	1926	3	-6.8549	0.10707	0.2548	0.967444	4729	2	-6.8549
CLEC3A	5	0.028877	0.090333	0.844656	1925	3	-6.8549	0.93685	0.9378	0.999999	16614	0	-6.8549
SCLY	5	0.028877	0.090333	0.844656	1922	3	-6.8549	0.53892	0.69273	0.999999	12295	1	-6.8549
COX11	5	0.028877	0.090333	0.844656	1923	3	-6.8549	0.34877	0.55566	0.998343	10021	2	-6.8549
KPNA5	5	0.028944	0.090498	0.845764	1927	4	-6.1002	0.86771	0.88237	0.999999	15672	1	-6.1002
SLC1A3	5	0.028982	0.090581	0.846096	1928	2	0.50692	0.31806	0.52773	0.99422	9544	3	0.50692
SEC14L4	5	0.029063	0.090793	0.847594	1929	4	-4.8809	0.97896	0.97906	0.999999	17370	0	-4.8809
C11orf74	8	0.029082	0.090835	0.847594	1930	5	-3.6786	0.071932	0.19	0.950675	3595	3	-3.6786
ST3GAL4	5	0.029175	0.09107	0.847623	1931	2	0.52772	0.30502	0.51234	0.993978	9271	3	0.52772
ZNRF1	5	0.029198	0.091124	0.847623	1932	1	0.39344	0.2076	0.392	0.992657	7085	3	0.39344
TMED6	5	0.029205	0.091138	0.847623	1933	3	-1.8597	0.42863	0.61246	0.999999	10944	2	-1.8597
NEK5	5	0.029271	0.091309	0.847623	1935	4	-5.1575	0.69759	0.80443	0.999999	14272	1	-5.1575
GMNC	5	0.029271	0.091309	0.847623	1936	4	-6.6529	0.94941	0.95003	0.999999	16826	0	-6.6529
TIA1	5	0.029271	0.091309	0.847623	1934	4	-6.7633	0.11834	0.27094	0.972009	5019	1	-6.7633
TREX2	5	0.029332	0.091459	0.847623	1937	2	1.0364	0.092265	0.23276	0.962768	4352	3	1.0364
CTSV	5	0.029365	0.091527	0.847623	1938	2	0.092132	0.19465	0.37543	0.992657	6769	2	0.092132
FNTA	5	0.029413	0.091643	0.847623	1940	3	-4.0884	0.62643	0.7581	0.999999	13462	2	-4.0884
BSN	5	0.029413	0.091643	0.847623	1939	3	-4.5384	0.55822	0.70698	0.999999	12556	2	-4.5384
EFNA1	5	0.029522	0.091894	0.847623	1942	3	-6.8437	0.90427	0.90814	0.999999	16103	1	-6.8437
STARD6	5	0.029522	0.091894	0.847623	1943	3	-6.8437	0.034006	0.10277	0.918228	2009	1	-6.8437
TGM7	5	0.029522	0.091894	0.847623	1941	3	-2.6326	0.94892	0.94955	0.999999	16820	0	-2.6326
CBR3	5	0.029522	0.091894	0.847623	1945	3	-6.8437	0.036041	0.10771	0.922502	2101	2	-6.8437
FYTTD1	5	0.029522	0.091894	0.847623	1947	3	-6.8437	0.32421	0.53494	0.99422	9671	2	-6.8437
TMPRSS4	5	0.029522	0.091894	0.847623	1946	4	-6.8437	0.91561	0.91761	0.999999	16262	1	-6.8437
DGKE	5	0.029522	0.091894	0.847623	1944	3	-6.8437	0.47541	0.64624	0.999999	11518	1	-6.8437
SEC14L2	5	0.029547	0.091959	0.847623	1948	1	0.52012	0.28779	0.49159	0.992984	8908	3	0.52012
CYB5D1	5	0.029547	0.091959	0.847623	1949	2	0.37781	0.32963	0.54133	0.995236	9794	3	0.37781
DGKD	5	0.029604	0.092093	0.847623	1950	2	0.095758	0.77397	0.83414	0.999999	14781	1	0.095758
WIPI2	5	0.029604	0.092093	0.847623	1951	3	-0.52872	0.85764	0.87616	0.999999	15545	1	-0.52872
C9orf172	5	0.029655	0.092209	0.847623	1952	4	-0.96535	0.76956	0.83223	0.999999	14760	1	-0.96535
METTL23	8	0.029762	0.09248	0.847623	1953	6	-3.9226	0.18747	0.36601	0.992657	6609	2	-3.9226
ZNF652	5	0.029763	0.092481	0.847623	1954	4	-5.8112	0.96937	0.96967	0.999999	17176	0	-5.8112
OTX2	5	0.029763	0.092481	0.847623	1955	2	0.57501	0.172	0.34539	0.991344	6271	3	0.57501
SLC4A11	5	0.029765	0.092485	0.847623	1956	4	-1.4436	0.1162	0.26786	0.971914	4958	1	-1.4436
RBM33	5	0.029791	0.092545	0.847623	1957	3	-2.2322	0.84279	0.86758	0.999999	15377	1	-2.2322
TMEM150A	5	0.029834	0.092665	0.847623	1959	3	-4.4821	0.60326	0.74064	0.999999	13142	2	-4.4821
SH3GL2	5	0.029834	0.092665	0.847623	1958	2	-0.91802	0.33361	0.54478	0.996582	9843	2	-0.91802
FOXK2	5	0.029849	0.092718	0.847623	1960	4	-5.8136	0.60906	0.74503	0.999999	13222	1	-5.8136
SUCLG1	5	0.029909	0.092863	0.847623	1961	3	-5.2505	0.36107	0.56444	0.999482	10169	2	-5.2505
RBM38	5	0.029978	0.093052	0.847623	1962	2	0.28251	0.30858	0.51657	0.99422	9347	2	0.28251
CAV2	6	0.030076	0.093281	0.847623	1963	4	-2.611	0.85093	0.87221	0.999999	15462	1	-2.611
CCDC174	5	0.030092	0.093316	0.847623	1964	4	-5.0837	0.80789	0.84957	0.999999	15050	1	-5.0837
TGS1	5	0.030092	0.093316	0.847623	1967	4	-5.0837	0.42573	0.6104	0.999999	10909	1	-5.0837
CPM	5	0.030092	0.093316	0.847623	1965	4	-5.006	0.79423	0.84323	0.999999	14932	1	-5.006
CEP57L1	5	0.030092	0.093316	0.847623	1969	4	-6.0234	0.89687	0.90245	0.999999	16007	1	-6.0234
ABHD13	5	0.030092	0.093316	0.847623	1966	4	-5.2609	0.93861	0.93951	0.999999	16654	0	-5.2609
METAP1	5	0.030092	0.093316	0.847623	1970	4	-5.2615	0.9852	0.98524	0.999999	17576	0	-5.2615
DIEXF	5	0.030092	0.093316	0.847623	1971	4	-5.2277	0.96342	0.96392	0.999999	17065	0	-5.2277
METTL14	5	0.030092	0.093316	0.847623	1968	4	-5.5893	0.9852	0.98524	0.999999	17552	0	-5.5893
CLCN4	5	0.030101	0.093342	0.847623	1973	3	-1.1952	0.88446	0.89339	0.999999	15858	1	-1.1952
CTLA4	5	0.030101	0.093342	0.847623	1974	2	0.27341	0.45254	0.62965	0.999999	11244	2	0.27341
BICD2	5	0.030101	0.093342	0.847623	1975	3	-5.7141	0.12009	0.27344	0.972009	5059	2	-5.7141
CAMK2N1	5	0.030101	0.093342	0.847623	1972	2	0.060621	0.19199	0.37198	0.992657	6707	2	0.060621
LAMB3	5	0.030112	0.093377	0.847623	1977	3	-0.70761	0.48248	0.65129	0.999999	11605	1	-0.70761
ACP6	5	0.030112	0.093377	0.847623	1976	1	0.12584	0.011713	0.044784	0.8757	921	2	0.12584
SLC6A12	5	0.030112	0.093377	0.847623	1978	1	1.0692	0.12563	0.28125	0.972009	5208	3	1.0692
CNPY3	5	0.030155	0.093476	0.847623	1979	3	-6.8325	0.90024	0.90499	0.999999	16049	1	-6.8325
ZNF367	5	0.030155	0.093476	0.847623	1981	3	-6.8325	0.57002	0.71563	0.999999	12706	2	-6.8325
PGS1	5	0.030155	0.093476	0.847623	1984	4	-6.0404	0.97696	0.97711	0.999999	17333	0	-6.0404
RRAGB	5	0.030155	0.093476	0.847623	1983	3	-6.8325	0.67108	0.79293	0.999999	14079	2	-6.8325
VPS39	5	0.030155	0.093476	0.847623	1982	4	-6.8325	0.94046	0.94131	0.999999	16687	0	-6.8325
ALS2CR12	5	0.030155	0.093476	0.847623	1980	3	-6.8325	0.64896	0.77564	0.999999	13747	2	-6.8325
TP53AIP1	11	0.030237	0.093683	0.847623	1985	4	0.12336	0.70802	0.80813	0.999999	14338	2	0.12336
BRINP3	5	0.030274	0.093783	0.847623	1986	4	-6.4329	0.16406	0.33465	0.987907	6091	1	-6.4329
TUBAL3	5	0.030274	0.093783	0.847623	1987	3	-0.64659	0.83523	0.86338	0.999999	15299	1	-0.64659
SARDH	5	0.030337	0.093937	0.847623	1988	2	-0.079272	0.66661	0.78947	0.999999	14006	1	-0.079272
TIMM44	5	0.030354	0.093981	0.847623	1989	3	-5.6922	0.64321	0.77109	0.999999	13684	2	-5.6922
ZNF480	5	0.030417	0.094136	0.847623	1990	4	-5.1126	0.92694	0.92802	0.999999	16448	1	-5.1126
TIMM50	5	0.030462	0.09425	0.847623	1991	1	1.0573	0.050818	0.1429	0.927405	2765	4	1.0573
MYL3	5	0.030462	0.09425	0.847623	1992	3	-1.1708	0.30401	0.5112	0.993978	9246	2	-1.1708
GABRR2	5	0.030472	0.094268	0.847623	1993	3	-1.8522	0.57283	0.7177	0.999999	12744	2	-1.8522
C16orf11	5	0.030483	0.094296	0.847623	1994	3	-1.5155	0.51071	0.67188	0.999999	11950	2	-1.5155
ORC2	5	0.030495	0.094327	0.847623	1995	3	-4.3766	0.90509	0.90879	0.999999	16112	1	-4.3766
SLC25A52	4	0.030534	0.094418	0.847623	1996	3	-3.8355	0.58282	0.72521	0.999999	12873	1	-3.8355
RBM24	5	0.030562	0.094495	0.847623	1997	4	-6.3722	0.2887	0.49268	0.992984	8928	1	-6.3722
PNKP	5	0.030563	0.094499	0.847623	1998	2	0.84031	0.016998	0.059252	0.901478	1175	3	0.84031
ZNF219	5	0.03065	0.094702	0.847623	2002	1	0.084994	0.77874	0.83625	0.999999	14822	1	0.084994
[truncated: 16,010 more rows]
