# Supplementary material for: Genome-scale identification of cellular pathways required for cell surface recognition
Source: Genome Res. 2018 Sep;28(9):1372–82. doi: 10.1101/gr.231183.117 (PMC6120632; doi:10.1101/gr.231183.117)
Supplement: Supplemental Material [file supp_gr.231183.117_Supplemental_DataS3.zip › Supplementary Data3/Day14_HEK_293_E_GABR2.gene_summary.txt]

id	num	neg|score	neg|p-value	neg|fdr	neg|rank	neg|goodsgrna	neg|lfc	pos|score	pos|p-value	pos|fdr	pos|rank	pos|goodsgrna	pos|lfc
FAM73B	5	8.4581e-06	4.0409e-05	0.727723	1	3	-0.36766	0.97908	0.97923	0.99995	17510	0	-0.36766
CUTA	5	2.756e-05	0.00013772	0.765801	2	1	0.64726	0.047702	0.13439	0.99401	2428	4	0.64726
MGAT3	5	3.8339e-05	0.0001894	0.765801	3	5	-2.119	0.99996	0.99996	0.999963	18009	0	-2.119
SERPINB10	5	3.9484e-05	0.00019435	0.765801	4	4	-7.435	0.98733	0.98743	0.99995	17710	0	-7.435
TRIM13	5	4.84e-05	0.00024163	0.765801	5	3	-7.1195	0.39023	0.57433	0.99995	10067	2	-7.1195
CCNE1	5	8.2679e-05	0.00039117	0.765801	6	4	-2.3668	0.96974	0.96996	0.99995	17337	0	-2.3668
ESM1	5	8.3653e-05	0.00039612	0.765801	7	4	-2.2276	0.62142	0.75254	0.99995	13321	1	-2.2276
CDC42EP2	5	8.517e-05	0.00040381	0.765801	8	3	-2.3784	0.63169	0.76064	0.99995	13468	1	-2.3784
C12orf73	5	0.00011198	0.00052916	0.765801	9	5	-2.1566	0.99989	0.99989	0.99995	18008	0	-2.1566
CECR1	5	0.0001378	0.00063417	0.765801	10	2	-0.19333	0.1832	0.35616	0.99995	6242	2	-0.19333
C2orf68	5	0.00013838	0.00063527	0.765801	11	5	-6.9995	0.99986	0.99987	0.99995	18007	0	-6.9995
YTHDC1	5	0.00014977	0.00069465	0.765801	12	5	-7.155	0.99126	0.99129	0.99995	17794	0	-7.155
GPC5	5	0.00016193	0.00074798	0.765801	13	4	-0.84055	0.91366	0.91513	0.99995	16296	1	-0.84055
ADNP	5	0.00016547	0.00076667	0.765801	14	3	-3.4212	0.6242	0.75473	0.99995	13365	2	-3.4212
FAM107B	9	0.00016932	0.00077876	0.765801	15	9	-1.3346	0.99983	0.99984	0.99995	18006	0	-1.3346
YWHAQ	5	0.00016943	0.00077876	0.765801	16	4	-2.7231	0.95785	0.95819	0.99995	17116	0	-2.7231
SUN5	5	0.0001774	0.00082275	0.765801	17	5	-3.0144	0.99186	0.9919	0.99995	17813	0	-3.0144
SERGEF	5	0.0001875	0.00087443	0.765801	18	3	-3.6581	0.7895	0.83255	0.99995	14717	1	-3.6581
CKLF-CMTM1	5	0.00020038	0.00093105	0.765801	19	5	-3.5827	0.9998	0.99981	0.99995	18005	0	-3.5827
PRNP	5	0.00022363	0.0010251	0.765801	20	2	0.14753	0.65281	0.77577	0.99995	13725	1	0.14753
KIAA0930	5	0.00024802	0.0011345	0.765801	21	1	-0.22326	0.51616	0.67017	0.99995	11776	1	-0.22326
RDH16	5	0.00026162	0.0011988	0.765801	22	5	-7.3455	0.99797	0.99792	0.99995	17949	0	-7.3455
C12orf29	5	0.000264	0.001207	0.765801	23	5	-6.8686	0.99974	0.99973	0.99995	18004	0	-6.8686
CCM2L	5	0.00026856	0.0012274	0.765801	24	3	-2.5206	0.60456	0.73911	0.99995	13073	2	-2.5206
NTS	5	0.00026991	0.0012345	0.765801	25	5	-6.6063	0.99973	0.99973	0.99995	18003	0	-6.6063
CSTB	5	0.00027832	0.0012763	0.765801	26	5	-1.7368	0.99972	0.99972	0.99995	18002	0	-1.7368
WDR38	5	0.00029514	0.0013588	0.765801	27	4	-6.2465	0.8074	0.84184	0.99995	14878	1	-6.2465
ADAMTSL5	5	0.000318	0.0014561	0.765801	28	3	-2.3262	0.96722	0.96749	0.99995	17295	0	-2.3262
CCDC30	5	0.00032628	0.0014891	0.765801	29	5	-5.8023	0.99967	0.99967	0.99995	18000	0	-5.8023
DMRT1	5	0.00032987	0.0015067	0.765801	30	3	-1.2178	0.75887	0.81793	0.99995	14479	1	-1.2178
CBX4	5	0.00035824	0.001632	0.765801	31	2	0.036289	0.45886	0.62623	0.99995	10978	1	0.036289
ZNF131	5	0.00036017	0.0016425	0.765801	32	5	-6.3605	0.99964	0.99964	0.99995	17999	0	-6.3605
HTR6	5	0.00036608	0.0016705	0.765801	33	5	-6.9273	0.99606	0.99604	0.99995	17900	0	-6.9273
CLHC1	5	0.0003739	0.0017046	0.765801	34	5	-5.6905	0.99963	0.99962	0.99995	17998	0	-5.6905
LEMD1	10	0.00038408	0.001753	0.765801	35	8	-1.7268	0.84735	0.86474	0.99995	15350	2	-1.7268
SIVA1	7	0.00039821	0.0018102	0.765801	36	5	-1.384	0.63734	0.76531	0.99995	13550	2	-1.384
EPHA5	5	0.00040474	0.0018376	0.765801	37	4	-7.0976	0.9686	0.96885	0.99995	17317	0	-7.0976
GPR173	5	0.00041688	0.0018893	0.765801	38	2	-0.44261	0.50106	0.65858	0.99995	11581	2	-0.44261
ZRANB1	5	0.00041981	0.0019064	0.765801	39	4	-2.8485	0.91006	0.91177	0.99995	16226	1	-2.8485
NFATC1	11	0.00042435	0.0019284	0.765801	40	6	-0.81715	0.83759	0.85868	0.99995	15234	3	-0.81715
PABPC1	5	0.00043554	0.0019795	0.765801	41	5	-6.6666	0.99956	0.99956	0.99995	17997	0	-6.6666
FAM46C	5	0.00044232	0.0020086	0.765801	42	5	-2.4538	0.99897	0.99899	0.99995	17980	0	-2.4538
NR2F2	5	0.00046844	0.0021136	0.765801	43	2	-0.30388	0.89157	0.89609	0.99995	15965	1	-0.30388
LRRC58	5	0.00048248	0.002178	0.765801	44	3	-0.40435	0.62672	0.75673	0.99995	13404	2	-0.40435
MNX1	6	0.00049599	0.0022439	0.765801	45	2	0.29991	0.33585	0.53381	0.99995	9352	3	0.29991
ZNF281	5	0.0004976	0.00225	0.765801	46	5	-2.5845	0.9995	0.99951	0.99995	17996	0	-2.5845
DCTD	5	0.00051009	0.0023017	0.765801	47	5	-6.9437	0.99949	0.99949	0.99995	17995	0	-6.9437
CD8B	5	0.00051157	0.0023044	0.765801	48	5	-2.2376	0.99949	0.99949	0.99995	17994	0	-2.2376
TEX22	5	0.00052253	0.0023484	0.765801	49	3	-1.1812	0.93011	0.93113	0.99995	16580	0	-1.1812
CCL4	2	0.00052606	0.0023649	0.765801	50	2	-4.2791	0.99947	0.99947	0.99995	17993	0	-4.2791
SHISA2	5	0.00053549	0.002405	0.765801	51	5	-1.484	0.99946	0.99947	0.99995	17992	0	-1.484
HMSD	5	0.00054461	0.0024473	0.765801	52	5	-5.766	0.99946	0.99946	0.99995	17991	0	-5.766
HIVEP3	5	0.00055279	0.0024809	0.765801	53	3	-2.0923	0.11894	0.26541	0.99995	4658	2	-2.0923
PANX2	5	0.00057864	0.002604	0.765801	54	2	-0.17004	0.53793	0.687	0.99995	12094	1	-0.17004
C2orf76	5	0.00059243	0.0026678	0.765801	55	5	-5.4369	0.99941	0.9994	0.99995	17990	0	-5.4369
TSPAN2	5	0.00060766	0.0027371	0.765801	56	3	-3.2831	0.93471	0.93554	0.99995	16654	0	-3.2831
CTRL	5	0.00062609	0.0028146	0.765801	57	4	-0.87217	0.60798	0.74182	0.99995	13127	1	-0.87217
C15orf40	5	0.00063025	0.0028283	0.765801	58	4	-6.0941	0.92301	0.9242	0.99995	16454	0	-6.0941
PCOLCE	5	0.00063373	0.0028432	0.765801	59	4	-0.64292	0.7606	0.81873	0.99995	14489	1	-0.64292
SATB2	5	0.0006425	0.0028899	0.765801	60	3	-0.41171	0.87613	0.88425	0.99995	15717	1	-0.41171
CPXCR1	5	0.00066243	0.0029746	0.765801	61	5	-2.1239	0.99934	0.99933	0.99995	17989	0	-2.1239
SLC19A3	5	0.00066496	0.0029856	0.765801	62	5	-2.0139	0.99934	0.99932	0.99995	17988	0	-2.0139
ASB1	5	0.00066973	0.0030004	0.765801	63	2	-0.30249	0.59457	0.73124	0.99995	12927	2	-0.30249
C4orf29	5	0.00067163	0.0030081	0.765801	64	5	-6.3726	0.99933	0.99932	0.99995	17987	0	-6.3726
CACNB4	5	0.00068224	0.003062	0.765801	65	4	-6.9598	0.88904	0.89405	0.99995	15917	1	-6.9598
BTBD10	5	0.00068883	0.0030873	0.765801	66	2	0.14802	0.45636	0.62433	0.99995	10943	2	0.14802
FASTKD1	5	0.00069912	0.0031351	0.765801	67	5	-5.3414	0.9993	0.99929	0.99995	17986	0	-5.3414
FAXDC2	5	0.00070751	0.0031758	0.765801	68	3	-2.8863	0.7434	0.81114	0.99995	14363	1	-2.8863
TMCO3	5	0.00070831	0.003178	0.765801	69	4	-1.7392	0.7307	0.80566	0.99995	14263	1	-1.7392
KCNK4	5	0.00071975	0.0032247	0.765801	70	5	-2.957	0.99743	0.99739	0.99995	17934	0	-2.957
ZNF644	10	0.00073552	0.0032786	0.765801	71	9	-3.423	0.99165	0.99168	0.99995	17807	1	-3.423
FKRP	5	0.00074392	0.0033122	0.765801	72	2	0.41217	0.25082	0.44459	0.99995	7763	3	0.41217
LIMK2	5	0.0007827	0.0035051	0.765801	73	5	-3.0519	0.99922	0.99921	0.99995	17985	0	-3.0519
DIRAS1	5	0.0007836	0.0035079	0.765801	74	5	-1.8244	0.99922	0.99921	0.99995	17984	0	-1.8244
ABHD3	5	0.000799	0.0035727	0.765801	75	3	-0.50289	0.19057	0.366	0.99995	6408	2	-0.50289
ZZEF1	5	0.00081411	0.0036354	0.765801	76	4	-1.9392	0.9034	0.9059	0.99995	16125	1	-1.9392
PRR24	5	0.00081566	0.0036442	0.765801	77	4	-1.3073	0.98195	0.98205	0.99995	17550	0	-1.3073
ZNF385A	5	0.00085409	0.0038042	0.765801	78	4	-1.4778	0.36691	0.55691	0.99995	9777	1	-1.4778
DNAJB2	5	0.00086543	0.0038542	0.765801	79	5	-2.3752	0.99218	0.99223	0.99995	17818	0	-2.3752
MLPH	5	0.00089009	0.0039614	0.765801	80	3	-1.4591	0.8068	0.84154	0.99995	14872	1	-1.4591
BTNL3	5	0.00089009	0.0039614	0.765801	81	3	-0.67367	0.37701	0.56443	0.99995	9908	1	-0.67367
EXD2	5	0.00090917	0.0040423	0.765801	82	2	0.4582	0.26452	0.46185	0.99995	8089	3	0.4582
LIMCH1	5	0.00091207	0.0040538	0.765801	83	5	-1.3176	0.99909	0.99909	0.99995	17983	0	-1.3176
PPP1R1C	5	0.00091251	0.004056	0.765801	84	4	-2.3916	0.97082	0.97105	0.99995	17354	0	-2.3916
KIAA1462	5	0.00091785	0.0040813	0.765801	85	2	0.082297	0.62874	0.75834	0.99995	13427	2	0.082297
KRT35	5	0.00092141	0.0040956	0.765801	86	5	-1.47	0.99412	0.9941	0.99995	17860	0	-1.47
TXLNB	5	0.00092511	0.0041126	0.765801	87	3	-1.2597	0.43918	0.61136	0.99995	10740	2	-1.2597
S100B	5	0.00093724	0.0041676	0.765801	88	4	-7.2169	0.28568	0.48843	0.99995	8560	1	-7.2169
TBC1D3F	1	0.0009536	0.0042424	0.765801	89	1	-3.8468	0.99905	0.99905	0.99995	17982	0	-3.8468
CALD1	5	0.00095562	0.0042484	0.765801	90	4	-7.5301	0.92043	0.92172	0.99995	16411	0	-7.5301
SOX14	5	0.00096425	0.0042861	0.765801	91	3	-0.72172	0.77531	0.82558	0.99995	14613	1	-0.72172
CABIN1	5	0.00096487	0.0042875	0.765801	92	5	-6.2642	0.99587	0.99585	0.99995	17897	0	-6.2642
SIRPG	6	0.0010001	0.0044172	0.765801	93	3	-0.37352	0.20228	0.38165	0.99995	6690	3	-0.37352
TRIM38	5	0.0010128	0.0044628	0.765801	94	5	-5.9714	0.99899	0.999	0.99995	17981	0	-5.9714
DLG3	9	0.0010176	0.0044804	0.765801	95	5	-2.5204	0.25204	0.44614	0.99995	7785	3	-2.5204
ADCY3	5	0.0010193	0.0044898	0.765801	96	2	0.9387	0.080815	0.20855	0.99995	3721	3	0.9387
RFPL4B	5	0.0010319	0.0045349	0.765801	97	4	-2.4419	0.98375	0.98389	0.99995	17635	0	-2.4419
STAC3	5	0.0010377	0.0045536	0.765801	98	4	-2.7668	0.97793	0.97807	0.99995	17492	0	-2.7668
ACPP	5	0.0010413	0.0045689	0.765801	99	4	-2.4079	0.8909	0.89552	0.99995	15946	1	-2.4079
GREB1L	5	0.0010536	0.0046267	0.765801	100	3	-7.5083	0.5788	0.71877	0.99995	12696	2	-7.5083
UPK1B	5	0.0010744	0.0047108	0.765801	101	4	-1.713	0.28315	0.48531	0.99995	8500	1	-1.713
DLC1	12	0.0010794	0.0047366	0.765801	102	8	-1.7789	0.29853	0.50422	0.99995	8821	4	-1.7789
SVIL	5	0.0010915	0.0047938	0.765801	103	4	-2.5584	0.72145	0.80175	0.99995	14184	1	-2.5584
C1orf158	5	0.0011009	0.0048449	0.765801	104	3	-7.4973	0.23421	0.42328	0.99995	7374	2	-7.4973
ATL3	5	0.0011225	0.0049444	0.765801	105	4	-6.5856	0.93957	0.94032	0.99995	16754	0	-6.5856
CDK5	5	0.0011295	0.0049758	0.765801	106	2	0.11731	0.57854	0.71858	0.99995	12691	2	0.11731
PLOD2	5	0.0011321	0.0049928	0.765801	107	5	-2.1908	0.99887	0.99888	0.99995	17979	0	-2.1908
SGCE	5	0.0011325	0.0049961	0.765801	108	4	-7.1897	0.9506	0.9511	0.99995	16981	0	-7.1897
SCAF11	5	0.0011466	0.0050539	0.765801	109	5	-5.0405	0.99885	0.99886	0.99995	17977	0	-5.0405
ZNF383	5	0.0011466	0.0050539	0.765801	110	5	-5.4136	0.99885	0.99886	0.99995	17978	0	-5.4136
IFFO1	5	0.0011541	0.0050791	0.765801	111	3	-7.4862	0.53945	0.68818	0.99995	12125	1	-7.4862
PIM2	5	0.001156	0.0050912	0.765801	112	4	-4.3228	0.49265	0.65207	0.99995	11459	1	-4.3228
CNGA3	5	0.0011607	0.0051099	0.765801	113	2	0.25399	0.40473	0.58525	0.99995	10266	2	0.25399
ATXN7L3	5	0.0011693	0.005144	0.765801	114	4	-5.3388	0.8298	0.85414	0.99995	15148	1	-5.3388
PCDHB6	5	0.0011693	0.005144	0.765801	115	4	-5.3388	0.80658	0.84143	0.99995	14868	1	-5.3388
ICAM2	5	0.0011845	0.0052105	0.765801	116	4	-7.0977	0.95037	0.95088	0.99995	16978	0	-7.0977
C2orf57	5	0.0011852	0.0052138	0.765801	117	2	-0.76021	0.38944	0.57373	0.99995	10053	2	-0.76021
C10orf35	5	0.0011982	0.0052749	0.765801	118	3	-5.1513	0.27815	0.47897	0.99995	8393	1	-5.1513
SMCO3	5	0.0011986	0.0052771	0.765801	119	4	-3.142	0.88537	0.89123	0.99995	15863	1	-3.142
GPC1	5	0.0012213	0.0053826	0.765801	120	5	-1.5052	0.99878	0.99878	0.99995	17976	0	-1.5052
TNFSF13	5	0.0012233	0.0053903	0.765801	121	4	-3.2365	0.5148	0.66911	0.99995	11756	1	-3.2365
GUCY2D	5	0.0012563	0.0055432	0.765801	122	4	-1.5878	0.98195	0.98205	0.99995	17597	0	-1.5878
LBX2	5	0.0012615	0.0055668	0.765801	123	2	-0.38938	0.26143	0.45796	0.99995	8014	2	-0.38938
FAM84B	5	0.0012664	0.0055866	0.765801	124	3	-0.63638	0.87537	0.88367	0.99995	15705	1	-0.63638
ZNF793	5	0.0012724	0.0056058	0.765801	125	3	-7.4636	0.19451	0.3713	0.99995	6504	2	-7.4636
ST18	5	0.0012811	0.0056493	0.765801	126	4	-5.3083	0.91556	0.91695	0.99995	16321	1	-5.3083
SOCS2	5	0.0012838	0.0056581	0.765801	127	5	-1.7838	0.99872	0.9987	0.99995	17975	0	-1.7838
IRX4	5	0.0012947	0.0057042	0.765801	128	2	0.42257	0.18672	0.36082	0.99995	6327	3	0.42257
SPDYE4	4	0.0012961	0.0057092	0.765801	129	3	-4.2498	0.72245	0.80216	0.99995	14199	1	-4.2498
GDPD4	5	0.0012964	0.0057108	0.765801	130	4	-7.458	0.91936	0.92068	0.99995	16386	0	-7.458
TPH1	5	0.0013159	0.0057917	0.765801	131	4	-6.5856	0.4597	0.62689	0.99995	10993	1	-6.5856
TCN1	5	0.0013218	0.0058147	0.765801	132	4	-7.4523	0.93405	0.93491	0.99995	16639	0	-7.4523
MOSPD1	5	0.0013231	0.0058202	0.765801	133	5	-1.704	0.99868	0.99866	0.99995	17974	0	-1.704
TEKT1	5	0.0013412	0.0058978	0.765801	134	4	-1.5326	0.50493	0.66153	0.99995	11622	1	-1.5326
CELF6	5	0.0013497	0.005928	0.765801	135	2	0.16098	0.15976	0.32383	0.99995	5697	2	0.16098
VEPH1	5	0.0013551	0.0059533	0.765801	136	3	-3.152	0.56068	0.70471	0.99995	12440	2	-3.152
CHRND	5	0.0013551	0.0059533	0.765801	137	4	-0.84031	0.96892	0.96918	0.99995	17320	0	-0.84031
TRAPPC6B	5	0.0013657	0.0059956	0.765801	138	5	-5.2654	0.99863	0.99861	0.99995	17972	0	-5.2654
ORC4	5	0.0013657	0.0059956	0.765801	139	5	-5.129	0.99863	0.99861	0.99995	17973	0	-5.129
TUBA4A	5	0.00138	0.006055	0.765801	140	4	-6.5107	0.76192	0.81934	0.99995	14501	1	-6.5107
IFT52	5	0.00138	0.006055	0.765801	141	4	-6.9437	0.80428	0.8402	0.99995	14849	1	-6.9437
BRWD1	5	0.0013804	0.0060556	0.765801	142	3	-3.7656	0.75501	0.8162	0.99995	14449	1	-3.7656
GDAP1	5	0.0014044	0.0061529	0.765801	143	5	-3.1879	0.9986	0.99857	0.99995	17971	0	-3.1879
C2	5	0.0014048	0.0061562	0.765801	144	2	-0.025326	0.32942	0.52898	0.99995	9258	2	-0.025326
TMEM144	5	0.0014067	0.0061661	0.765801	145	4	-2.3487	0.90922	0.91101	0.99995	16208	1	-2.3487
MUC17	5	0.0014157	0.0062084	0.765801	146	5	-1.7189	0.99858	0.99856	0.99995	17970	0	-1.7189
RNF165	8	0.0014561	0.0063744	0.774052	147	7	-5.9405	0.80028	0.83805	0.99995	14811	1	-5.9405
SLC25A42	5	0.0014599	0.0063931	0.774052	148	3	-2.3998	0.96489	0.96519	0.99995	17254	0	-2.3998
ARHGEF33	5	0.0014759	0.0064717	0.774052	149	5	-5.7097	0.99852	0.99849	0.99995	17969	0	-5.7097
DIRC2	5	0.001491	0.0065355	0.774052	150	5	-2.0036	0.99851	0.99848	0.99995	17968	0	-2.0036
PTN	5	0.0015074	0.0066119	0.774052	151	5	-1.7204	0.99849	0.99846	0.99995	17967	0	-1.7204
CUEDC1	5	0.0015094	0.0066235	0.774052	152	5	-5.1851	0.99849	0.99846	0.99995	17966	0	-5.1851
SUOX	5	0.0015117	0.0066323	0.774052	153	4	-6.064	0.83342	0.85624	0.99995	15190	1	-6.064
RGL1	5	0.0015149	0.0066504	0.774052	154	3	-3.5001	0.51292	0.66764	0.99995	11726	2	-3.5001
TMED1	5	0.001535	0.0067378	0.774052	155	4	-1.4672	0.95432	0.95476	0.99995	17049	0	-1.4672
C11orf42	5	0.0015407	0.0067626	0.774052	156	3	-7.4117	0.93931	0.94009	0.99995	16748	0	-7.4117
COL13A1	5	0.0015407	0.0067626	0.774052	157	3	-2.3813	0.10159	0.23986	0.99995	4233	2	-2.3813
HAS2	5	0.0015552	0.0068236	0.774052	158	5	-6.4886	0.99844	0.99842	0.99995	17965	0	-6.4886
DGCR8	5	0.001558	0.006834	0.774052	159	5	-6.4661	0.99539	0.99537	0.99995	17885	0	-6.4661
PDLIM3	5	0.00157	0.0068808	0.774474	160	2	0.030673	0.59239	0.72955	0.99995	12894	2	0.030673
UFL1	5	0.0015961	0.0069852	0.781348	161	4	-1.3423	0.89852	0.90172	0.99995	16053	1	-1.3423
CCDC140	5	0.0016187	0.0070869	0.782499	162	5	-4.7371	0.99838	0.99836	0.99995	17964	0	-4.7371
CD99	5	0.001625	0.0071117	0.782499	163	2	0.45356	0.027463	0.085022	0.958468	1596	3	0.45356
ZFP82	5	0.0016312	0.007137	0.782499	164	5	-5.671	0.99837	0.99834	0.99995	17963	0	-5.671
RPL3L	5	0.001639	0.007176	0.782499	165	3	-1.2887	0.55229	0.69817	0.99995	12323	1	-1.2887
QSER1	5	0.0016801	0.0073442	0.782499	166	2	0.59581	0.18115	0.35347	0.99995	6182	3	0.59581
VRK2	5	0.0016908	0.0073866	0.782499	169	5	-5.3414	0.99831	0.99828	0.99995	17959	0	-5.3414
TPPP3	5	0.0016908	0.0073866	0.782499	167	5	-2.692	0.99831	0.99828	0.99995	17960	0	-2.692
FASTKD2	5	0.0016908	0.0073866	0.782499	168	5	-4.699	0.99831	0.99828	0.99995	17961	0	-4.699
CD36	5	0.0016908	0.0073866	0.782499	170	5	-5.6311	0.99831	0.99828	0.99995	17962	0	-5.6311
PTGES2	5	0.0017057	0.0074525	0.784871	171	2	0.14448	0.64296	0.7699	0.99995	13630	1	0.14448
ASH1L	5	0.0017619	0.0076697	0.794848	172	5	-3.668	0.99308	0.99309	0.99995	17843	0	-3.668
MMP14	5	0.0017734	0.0077131	0.794848	173	3	-1.9648	0.52721	0.67873	0.99995	11933	1	-1.9648
BCL2L11	17	0.0017789	0.0077346	0.794848	174	8	0.053682	0.10272	0.24154	0.99995	4275	6	0.053682
MAST3	5	0.0017872	0.0077676	0.794848	175	3	-2.0929	0.033067	0.099084	0.976827	1824	2	-2.0929
STX16	5	0.0017902	0.0077857	0.794848	176	2	-0.30364	0.13216	0.28472	0.99995	5011	2	-0.30364
COL21A1	5	0.0017955	0.0078121	0.794848	177	5	-1.7449	0.9982	0.99817	0.99995	17958	0	-1.7449
PRSS55	5	0.001807	0.0078588	0.795111	178	3	-2.0299	0.18015	0.3521	0.99995	6156	2	-2.0299
TP53	5	0.0018452	0.0080249	0.796829	179	3	-0.51314	0.87727	0.88508	0.99995	15736	1	-0.51314
SCUBE3	5	0.0018836	0.0081821	0.796829	180	3	-2.4437	0.045412	0.12899	0.993403	2335	2	-2.4437
GPRC5D	5	0.0018923	0.00822	0.796829	181	5	-1.3916	0.99088	0.99094	0.99995	17788	0	-1.3916
KIAA0513	5	0.0018998	0.0082448	0.796829	182	5	-1.2856	0.9981	0.99806	0.99995	17956	0	-1.2856
ZNF506	5	0.0019158	0.0083102	0.796829	183	5	-3.8078	0.99808	0.99804	0.99995	17955	0	-3.8078
CALML5	5	0.0019237	0.0083487	0.796829	184	3	-0.7427	0.3029	0.50936	0.99995	8927	1	-0.7427
FABP7	5	0.001941	0.0084218	0.796829	185	5	-4.5785	0.99806	0.99801	0.99995	17954	0	-4.5785
RHOBTB2	5	0.0019493	0.0084509	0.796829	186	3	-2.1296	0.12391	0.2727	0.99995	4781	2	-2.1296
MB21D1	5	0.0019502	0.0084542	0.796829	187	4	-1.5104	0.79543	0.83552	0.99995	14759	1	-1.5104
RGL2	5	0.0019543	0.0084768	0.796829	188	4	-2.1058	0.71072	0.79744	0.99995	14120	1	-2.1058
AKAP4	5	0.0019568	0.0084861	0.796829	189	5	-5.129	0.99804	0.998	0.99995	17953	0	-5.129
RALGPS2	5	0.0019607	0.0085004	0.796829	190	5	-5.129	0.99804	0.99799	0.99995	17952	0	-5.129
SH3D21	5	0.0019671	0.008523	0.796829	191	3	-7.3455	0.80143	0.83867	0.99995	14825	1	-7.3455
SYBU	5	0.0019739	0.0085483	0.796829	192	5	-1.825	0.99803	0.99798	0.99995	17951	0	-1.825
CNTROB	5	0.001984	0.0085917	0.796829	193	4	-2.552	0.93615	0.93697	0.99995	16685	0	-2.552
PIM3	5	0.001984	0.0085917	0.796829	194	4	-1.8201	0.75029	0.81416	0.99995	14406	1	-1.8201
ACOX1	5	0.0019952	0.0086417	0.796829	195	5	-4.8102	0.998	0.99796	0.99995	17950	0	-4.8102
ADCK5	5	0.0020103	0.008711	0.796829	196	2	0.033144	0.72339	0.80253	0.99995	14206	1	0.033144
ITM2B	5	0.0020121	0.0087165	0.796829	197	5	-7.3394	0.99585	0.99583	0.99995	17894	0	-7.3394
ROBO2	5	0.002061	0.0089375	0.803035	198	4	-6.8199	0.78695	0.83132	0.99995	14701	1	-6.8199
KIAA0319	5	0.0020675	0.0089677	0.803035	199	5	-2.5447	0.99793	0.99789	0.99995	17948	0	-2.5447
CTDSP2	5	0.0020979	0.0090821	0.803035	201	4	-6.3483	0.90962	0.91139	0.99995	16213	1	-6.3483
TMEM130	5	0.0020979	0.0090821	0.803035	200	5	-4.66	0.9979	0.99786	0.99995	17947	0	-4.66
SERPINI1	5	0.0021146	0.0091415	0.803035	202	5	-6.3605	0.99244	0.99248	0.99995	17823	0	-6.3605
CCDC167	5	0.0021474	0.0092729	0.803035	203	4	-3.5327	0.98865	0.98874	0.99995	17745	0	-3.5327
SORBS1	5	0.0021671	0.0093647	0.803035	204	5	-1.7037	0.99783	0.99779	0.99995	17946	0	-1.7037
HSD3B7	5	0.0021717	0.0093867	0.803035	205	5	-6.3966	0.99783	0.99778	0.99995	17945	0	-6.3966
MPZL3	5	0.0021754	0.0093966	0.803035	206	4	-6.4084	0.91648	0.91783	0.99995	16335	0	-6.4084
TMEM180	5	0.0021844	0.0094296	0.803035	207	2	-0.59343	0.84749	0.86483	0.99995	15355	1	-0.59343
AKR7A2	5	0.0021896	0.0094559	0.803035	208	5	-1.018	0.99781	0.99776	0.99995	17944	0	-1.018
TSSC1	5	0.0021913	0.0094592	0.803035	209	3	-7.3144	0.053049	0.14692	0.99995	2641	2	-7.3144
NRN1	5	0.0022089	0.0095329	0.803035	210	5	-1.012	0.99779	0.99774	0.99995	17943	0	-1.012
CYP11A1	5	0.0022222	0.009584	0.803035	211	4	-2.408	0.8252	0.85155	0.99995	15091	1	-2.408
GNRHR	5	0.0022304	0.0096165	0.803035	212	2	-0.76021	0.50713	0.66324	0.99995	11649	2	-0.76021
PNPLA3	5	0.0022378	0.0096396	0.803035	213	3	-2.0622	0.78531	0.83049	0.99995	14685	1	-2.0622
GOLGA7B	5	0.0022397	0.0096462	0.803035	215	5	-4.5733	0.99776	0.99771	0.99995	17941	0	-4.5733
TOPORS	5	0.0022397	0.0096462	0.803035	214	5	-4.4471	0.99776	0.99771	0.99995	17942	0	-4.4471
FLCN	5	0.0022676	0.0097534	0.803035	216	4	-1.7701	0.98601	0.9861	0.99995	17675	0	-1.7701
MYBPH	5	0.002269	0.0097572	0.803035	217	4	-1.7037	0.71786	0.80034	0.99995	14157	1	-1.7037
LMLN	5	0.0022819	0.0098045	0.803035	218	3	-3.0481	0.96799	0.96826	0.99995	17307	0	-3.0481
SPIRE2	5	0.0022854	0.0098171	0.803035	219	3	-0.48184	0.49324	0.65252	0.99995	11468	2	-0.48184
HIST1H4C	5	0.0022892	0.0098331	0.803035	220	4	-5.4358	0.95849	0.95882	0.99995	17128	0	-5.4358
KRTAP10-3	3	0.0022968	0.0098655	0.803035	221	1	0.27033	0.65982	0.77828	0.99995	13772	1	0.27033
TBC1D26	5	0.0023126	0.0099277	0.803035	222	4	-2.0552	0.88001	0.88712	0.99995	15779	1	-2.0552
FBXO8	5	0.0023269	0.0099793	0.803035	223	5	-4.0235	0.99668	0.99666	0.99995	17914	0	-4.0235
TGFA	5	0.0023405	0.010035	0.803035	224	1	0.15992	0.40412	0.58479	0.99995	10255	2	0.15992
PHLDB2	5	0.0023698	0.010148	0.803035	225	5	-1.116	0.99763	0.99759	0.99995	17940	0	-1.116
AARSD1	5	0.0023755	0.01017	0.803035	226	5	-2.3348	0.99762	0.99758	0.99995	17939	0	-2.3348
MFSD3	5	0.0023896	0.01023	0.803035	227	5	-2.4638	0.99761	0.99756	0.99995	17938	0	-2.4638
MYL1	5	0.0023909	0.010237	0.803035	228	4	-2.3996	0.32081	0.5226	0.99995	9144	1	-2.3996
DEFB119	9	0.0023929	0.010245	0.803035	229	6	-1.2495	0.2889	0.49243	0.99995	8635	3	-1.2495
CST7	5	0.0023955	0.010256	0.803035	230	1	0.61728	0.12549	0.27493	0.99995	4822	3	0.61728
KCNJ15	5	0.0024133	0.010327	0.805088	231	4	-1.6401	0.49858	0.65668	0.99995	11551	1	-1.6401
SMYD2	5	0.0024272	0.010381	0.805842	232	5	-1.3555	0.99757	0.99753	0.99995	17937	0	-1.3555
PRPF3	5	0.0024613	0.01053	0.813857	233	5	-4.4004	0.99754	0.9975	0.99995	17936	0	-4.4004
MRFAP1	5	0.0024762	0.010596	0.815499	234	4	-1.4045	0.87011	0.87991	0.99995	15626	1	-1.4045
JAK2	5	0.0025055	0.010729	0.821553	235	3	-0.5719	0.95712	0.95744	0.99995	17101	0	-0.5719
FGR	5	0.0025191	0.010775	0.821553	236	5	-1.5764	0.99748	0.99744	0.99995	17935	0	-1.5764
ZC3HAV1	5	0.0025336	0.010834	0.821553	237	3	-1.1383	0.42718	0.60233	0.99995	10565	1	-1.1383
ATPAF1	13	0.0025394	0.010857	0.821553	238	8	-1.4847	0.95719	0.95751	0.99995	17103	1	-1.4847
FBXL13	5	0.0025605	0.01094	0.822591	239	2	-0.41515	0.44458	0.61539	0.99995	10808	2	-0.41515
TMEM14A	5	0.0025814	0.011035	0.822591	240	3	-1.8642	0.97247	0.97266	0.99995	17383	0	-1.8642
SOX9	5	0.0026155	0.011164	0.822591	241	2	0.055292	0.53799	0.68704	0.99995	12097	2	0.055292
AGAP6	2	0.0026267	0.011205	0.822591	242	2	-7.4805	0.99737	0.99735	0.99995	17933	0	-7.4805
TNFSF18	5	0.0026276	0.011211	0.822591	243	5	-5.8202	0.99737	0.99735	0.99995	17932	0	-5.8202
CNDP2	5	0.0026365	0.011244	0.822591	244	2	-0.11573	0.90804	0.91	0.99995	16186	1	-0.11573
TMEM194B	5	0.0026706	0.011383	0.822591	245	5	-5.2391	0.99733	0.9973	0.99995	17931	0	-5.2391
MTL5	5	0.0026782	0.011414	0.822591	246	3	-1.5467	0.12188	0.26971	0.99995	4738	1	-1.5467
PPFIBP2	5	0.00269	0.011476	0.822591	247	5	-6.7984	0.99731	0.99728	0.99995	17930	0	-6.7984
EMP3	5	0.0026992	0.011511	0.822591	248	3	-0.84745	0.37493	0.56289	0.99995	9887	1	-0.84745
ZNF496	5	0.0027255	0.01162	0.822591	249	1	0.24424	0.4257	0.6012	0.99995	10546	2	0.24424
ZNF688	5	0.0027368	0.011666	0.822591	250	4	-7.2502	0.96482	0.96512	0.99995	17249	0	-7.2502
RFWD3	5	0.0027476	0.011711	0.822591	251	5	-1.4353	0.99725	0.99722	0.99995	17929	0	-1.4353
CCL14	6	0.0027735	0.011806	0.822591	252	3	-3.4453	0.20961	0.39136	0.99995	6838	3	-3.4453
CCK	5	0.0027805	0.011832	0.822591	253	2	-0.35312	0.9283	0.92935	0.99995	16545	0	-0.35312
ESPNL	5	0.0028141	0.011974	0.822591	254	4	-1.7103	0.98604	0.98613	0.99995	17676	0	-1.7103
GAPVD1	5	0.0028144	0.011975	0.822591	255	5	-6.2199	0.99395	0.99393	0.99995	17855	0	-6.2199
DLGAP4	5	0.0028615	0.012178	0.822591	256	5	-2.2703	0.99714	0.99711	0.99995	17927	0	-2.2703
PIBF1	5	0.0028615	0.012178	0.822591	257	5	-4.699	0.99714	0.99711	0.99995	17928	0	-4.699
XPNPEP1	5	0.0028754	0.012241	0.822591	258	3	-1.6875	0.48045	0.64271	0.99995	11292	2	-1.6875
NCOR2	5	0.0028905	0.012299	0.822591	259	3	-1.3166	0.54057	0.68904	0.99995	12136	2	-1.3166
EPHA7	5	0.0028952	0.012316	0.822591	260	3	-2.8075	0.68954	0.78915	0.99995	13979	1	-2.8075
FPGT-TNNI3K	5	0.002896	0.012319	0.822591	261	5	-1.1942	0.9971	0.99708	0.99995	17926	0	-1.1942
PHF1	5	0.0028996	0.012332	0.822591	262	5	-1.7584	0.9971	0.99707	0.99995	17925	0	-1.7584
C10orf118	5	0.0029035	0.012346	0.822591	263	5	-6.6063	0.9971	0.99707	0.99995	17924	0	-6.6063
MFN1	5	0.0029105	0.012376	0.822591	265	4	-6.3726	0.99037	0.99045	0.99995	17780	0	-6.3726
SERTM1	5	0.0029105	0.012376	0.822591	264	4	-6.2064	0.98195	0.98205	0.99995	17546	0	-6.2064
LRG1	5	0.0029298	0.012464	0.822591	266	5	-1.2738	0.99707	0.99705	0.99995	17923	0	-1.2738
MAP6D1	5	0.0029351	0.01249	0.822591	267	2	0.28242	0.1933	0.36965	0.99995	6472	3	0.28242
FAM193A	5	0.0029444	0.01252	0.822591	268	3	-1.7963	0.76214	0.81943	0.99995	14503	1	-1.7963
PLXNB2	5	0.0029455	0.012526	0.822591	269	2	-0.2857	0.31801	0.5205	0.99995	9107	1	-0.2857
LENG8	5	0.0029457	0.012527	0.822591	270	3	-2.6381	0.83258	0.85575	0.99995	15179	1	-2.6381
SLC35C2	5	0.0029689	0.012624	0.822591	271	3	-7.2236	0.87751	0.88526	0.99995	15739	1	-7.2236
DNAJC25	5	0.0029772	0.012659	0.822591	272	3	-0.79317	0.28978	0.49355	0.99995	8652	2	-0.79317
AIMP2	5	0.0029807	0.012676	0.822591	273	4	-1.5429	0.90794	0.9099	0.99995	16182	1	-1.5429
ARHGEF16	5	0.0030005	0.012754	0.822591	274	1	1.0876	0.043139	0.12362	0.988813	2248	3	1.0876
NCMAP	5	0.0030058	0.012776	0.822591	275	4	-1.548	0.58671	0.72504	0.99995	12811	1	-1.548
KIF23	5	0.0030087	0.012785	0.822591	276	5	-4.3522	0.99699	0.99698	0.99995	17922	0	-4.3522
SLC25A24	5	0.0030159	0.012811	0.822591	277	4	-6.9355	0.98696	0.98704	0.99995	17701	0	-6.9355
CNTN2	5	0.003027	0.012855	0.822591	278	2	0.080487	0.35115	0.54526	0.99995	9559	2	0.080487
MFSD2A	5	0.0030428	0.012919	0.822591	279	3	-2.3023	0.61987	0.75131	0.99995	13293	2	-2.3023
KRBOX1	5	0.0030438	0.012925	0.822591	280	4	-1.9333	0.9662	0.96648	0.99995	17279	0	-1.9333
SLC9C2	5	0.0030545	0.012967	0.822591	281	5	-5.2771	0.99695	0.99693	0.99995	17921	0	-5.2771
PRODH	5	0.0030641	0.013001	0.822591	283	3	-1.9708	0.44582	0.61634	0.99995	10823	1	-1.9708
ZCCHC4	5	0.0030641	0.013001	0.822591	282	3	-2.9638	0.59858	0.73441	0.99995	12986	1	-2.9638
IFNA8	4	0.0030737	0.013036	0.822591	284	3	-1.6918	0.39313	0.57658	0.99995	10100	1	-1.6918
NEIL2	5	0.0030755	0.013044	0.822591	285	5	-3.1805	0.99692	0.99691	0.99995	17920	0	-3.1805
B3GNT6	5	0.003094	0.013117	0.822591	286	3	-0.82112	0.93213	0.93308	0.99995	16612	0	-0.82112
ZNF90	5	0.0031009	0.013141	0.822591	287	5	-4.8799	0.9969	0.99688	0.99995	17919	0	-4.8799
RAB30	5	0.0031296	0.013253	0.822591	288	4	-0.61769	0.6397	0.76727	0.99995	13585	1	-0.61769
STK17B	5	0.0031591	0.013363	0.822591	289	5	-3.1024	0.99684	0.99682	0.99995	17918	0	-3.1024
TMPRSS5	5	0.0031655	0.01339	0.822591	290	3	-0.32387	0.15893	0.32268	0.99995	5675	2	-0.32387
HBM	5	0.003173	0.01342	0.822591	291	2	0.36635	0.26197	0.45864	0.99995	8028	3	0.36635
KRTAP21-1	3	0.0031832	0.013461	0.822591	292	3	-6.5217	0.99682	0.9968	0.99995	17917	0	-6.5217
USF2	5	0.0031925	0.013498	0.822591	293	3	-7.2034	0.1844	0.35777	0.99995	6269	1	-7.2034
CYP4Z1	5	0.0032003	0.013531	0.822591	294	4	-6.1651	0.80308	0.83954	0.99995	14838	1	-6.1651
KIAA1958	5	0.0032003	0.013531	0.822591	295	4	-1.9433	0.929	0.93003	0.99995	16560	0	-1.9433
XYLT1	5	0.0032204	0.013613	0.822591	296	2	0.47461	0.19448	0.37127	0.99995	6502	3	0.47461
C5	5	0.0032272	0.01364	0.822591	297	4	-2.4957	0.98752	0.98762	0.99995	17713	0	-2.4957
PRSS38	5	0.0032422	0.013701	0.822591	298	3	-1.3803	0.020907	0.068036	0.915742	1338	2	-1.3803
FUBP3	5	0.0032754	0.013853	0.822591	299	3	-1.2821	0.26003	0.45623	0.99995	7981	2	-1.2821
LNX1	5	0.0032991	0.013944	0.822591	300	2	0.16361	0.4887	0.64898	0.99995	11412	2	0.16361
MTERF	5	0.0033024	0.013953	0.822591	301	4	-6.1511	0.85575	0.87011	0.99995	15463	1	-6.1511
MYPOP	5	0.0033151	0.013994	0.822591	302	4	-2.0485	0.98488	0.98498	0.99995	17650	0	-2.0485
MOB1A	5	0.0033155	0.013995	0.822591	304	5	-4.0235	0.99668	0.99666	0.99995	17916	0	-4.0235
EBAG9	5	0.0033155	0.013995	0.822591	303	5	-4.0235	0.99668	0.99666	0.99995	17915	0	-4.0235
ZNF561	5	0.0033304	0.014057	0.822591	305	2	0.38351	0.63868	0.76641	0.99995	13569	2	0.38351
GUF1	5	0.0033378	0.014093	0.822591	306	4	-3.1861	0.95535	0.95577	0.99995	17069	0	-3.1861
KRT77	5	0.0033763	0.014251	0.822591	307	4	-1.9597	0.77736	0.82658	0.99995	14635	1	-1.9597
DEFB127	5	0.0033854	0.014292	0.822591	308	2	-0.30815	0.62351	0.75419	0.99995	13354	1	-0.30815
C3orf43	5	0.0033987	0.014344	0.822591	309	5	-6.137	0.99378	0.99377	0.99995	17851	0	-6.137
LAX1	5	0.0034212	0.014425	0.822591	310	4	-4.7892	0.92762	0.92865	0.99995	16526	0	-4.7892
CDCP1	5	0.0034316	0.014465	0.822591	311	5	-0.57534	0.99657	0.99655	0.99995	17913	0	-0.57534
CHST14	5	0.0034403	0.014502	0.822591	312	1	1.0291	0.017075	0.057878	0.875731	1190	4	1.0291
SEMA3C	5	0.0034497	0.014543	0.822591	313	4	-1.9364	0.98849	0.98858	0.99995	17738	0	-1.9364
AJUBA	10	0.0034672	0.01461	0.822591	314	4	-0.19082	0.21828	0.40271	0.99995	7016	4	-0.19082
ZDHHC13	5	0.0034876	0.014694	0.822591	316	5	-5.3659	0.99651	0.99649	0.99995	17912	0	-5.3659
PRDM5	5	0.0034876	0.014694	0.822591	315	5	-3.9606	0.99651	0.99649	0.99995	17910	0	-3.9606
PRIMPOL	5	0.0034876	0.014694	0.822591	317	5	-3.9606	0.99651	0.99649	0.99995	17911	0	-3.9606
ZNF701	6	0.003492	0.01471	0.822591	318	5	-6.5379	0.99585	0.99583	0.99995	17893	0	-6.5379
ADAMTSL2	5	0.0034953	0.014721	0.822591	319	2	-0.12002	0.28322	0.4854	0.99995	8501	2	-0.12002
ZNF304	5	0.0035046	0.014761	0.822591	320	4	-0.81444	0.9747	0.97486	0.99995	17428	0	-0.81444
GSTCD	5	0.0035062	0.014765	0.822591	321	4	-2.9167	0.88291	0.88933	0.99995	15824	1	-2.9167
PYGL	5	0.0035464	0.014926	0.822591	322	4	-1.4377	0.98665	0.98673	0.99995	17694	0	-1.4377
ADAMTS2	5	0.0035503	0.014938	0.822591	323	2	0.95396	0.04422	0.12619	0.993049	2287	3	0.95396
SLC9A2	5	0.0035756	0.015031	0.822591	324	4	-2.3386	0.66756	0.78103	0.99995	13828	1	-2.3386
RAB1A	7	0.0035892	0.015084	0.822591	325	6	-4.4922	0.99638	0.99636	0.99995	17908	0	-4.4922
BCL11B	5	0.0036052	0.015149	0.822591	326	2	0.193	0.25057	0.44428	0.99995	7757	2	0.193
RAET1E	5	0.0036153	0.015189	0.822591	327	4	-6.1082	0.98454	0.98467	0.99995	17646	0	-6.1082
SPHKAP	5	0.003618	0.015199	0.822591	328	5	-1.2039	0.99638	0.99637	0.99995	17909	0	-1.2039
CEACAM16	5	0.0036389	0.015283	0.822591	329	5	-1.0859	0.99636	0.99635	0.99995	17906	0	-1.0859
ZNF582	5	0.0036514	0.01533	0.822591	330	5	-1.9088	0.99177	0.99181	0.99995	17809	0	-1.9088
PHF21B	5	0.0036602	0.015369	0.822591	331	3	-0.72498	0.60109	0.73638	0.99995	13020	2	-0.72498
CCDC147	5	0.0036728	0.015421	0.822591	332	3	-7.162	0.44221	0.61363	0.99995	10779	2	-7.162
DTWD1	5	0.003681	0.015455	0.822591	334	5	-3.8948	0.99632	0.99631	0.99995	17904	0	-3.8948
RPAP3	5	0.003681	0.015455	0.822591	333	5	-4.66	0.99632	0.99631	0.99995	17905	0	-4.66
CBX2	5	0.0036942	0.015511	0.822591	335	4	-2.4014	0.88479	0.89077	0.99995	15855	1	-2.4014
DOCK9	5	0.0037152	0.015598	0.822591	336	3	-0.74901	0.85487	0.86952	0.99995	15452	1	-0.74901
SETD9	5	0.0037263	0.015645	0.822591	337	4	-6.0937	0.44709	0.6173	0.99995	10835	1	-6.0937
SAR1B	5	0.0037287	0.015656	0.822591	338	3	-2.8674	0.29548	0.50052	0.99995	8755	1	-2.8674
FBXW2	5	0.0037701	0.015821	0.822591	339	3	-0.33443	0.34963	0.54412	0.99995	9541	2	-0.33443
PTHLH	5	0.003778	0.01585	0.822591	340	3	-7.155	0.85399	0.86894	0.99995	15435	1	-7.155
C1QTNF6	5	0.0037879	0.015886	0.822591	341	3	-0.67262	0.076351	0.19908	0.99995	3534	2	-0.67262
VGLL2	7	0.0038343	0.01607	0.822591	342	4	-2.3861	0.70923	0.79683	0.99995	14111	2	-2.3861
SLAMF7	16	0.0038458	0.01611	0.822591	343	10	-4.8788	0.064714	0.17337	0.99995	3063	5	-4.8788
C8orf47	7	0.0038461	0.016112	0.822591	344	6	-3.3607	0.99638	0.99636	0.99995	17907	0	-3.3607
GBX1	5	0.00388	0.016236	0.822591	345	2	-0.27928	0.34595	0.54143	0.99995	9482	1	-0.27928
CEP57L1	5	0.0038846	0.016258	0.822591	347	5	-3.8259	0.99612	0.99609	0.99995	17901	0	-3.8259
INTS3	5	0.0038846	0.016258	0.822591	346	5	-5.5046	0.99612	0.99609	0.99995	17902	0	-5.5046
CCSER2	10	0.0038992	0.01631	0.822591	348	8	-0.9699	0.82686	0.8525	0.99995	15112	1	-0.9699
ING1	10	0.0039067	0.016342	0.822591	349	4	0.40195	0.14435	0.30207	0.99995	5317	5	0.40195
ARMCX3	5	0.0039214	0.016406	0.822591	350	4	-6.1227	0.67752	0.78462	0.99995	13887	1	-6.1227
NKD1	5	0.003935	0.016458	0.822591	351	2	0.15226	0.34474	0.54048	0.99995	9466	2	0.15226
IFIT1B	5	0.0039566	0.016536	0.822591	352	2	0.28271	0.1925	0.36858	0.99995	6451	2	0.28271
HSPB6	5	0.0039776	0.016611	0.822591	353	3	-2.6116	0.71144	0.79772	0.99995	14123	1	-2.6116
SYT1	5	0.0039899	0.016659	0.822591	354	2	-0.21862	0.84203	0.86141	0.99995	15295	1	-0.21862
TBX2	5	0.0040072	0.016732	0.822591	355	3	-0.79987	0.29076	0.49476	0.99995	8673	1	-0.79987
CCNJL	5	0.0040072	0.016732	0.822591	356	2	0.0084047	0.28707	0.49011	0.99995	8592	2	0.0084047
PRDM6	5	0.0040081	0.016734	0.822591	357	4	-1.191	0.26087	0.45728	0.99995	8001	1	-1.191
HEMGN	5	0.0040139	0.016752	0.822591	358	5	-5.9714	0.99599	0.99596	0.99995	17899	0	-5.9714
CACUL1	5	0.0040349	0.016834	0.822591	360	3	-7.1338	0.34775	0.54275	0.99995	9512	1	-7.1338
UGGT1	5	0.0040349	0.016834	0.822591	359	3	-4.4261	0.95722	0.95753	0.99995	17104	0	-4.4261
EPHB3	5	0.0040454	0.016872	0.822591	361	3	-1.0919	0.34481	0.54053	0.99995	9467	1	-1.0919
LENG9	5	0.0040723	0.016985	0.822591	363	4	-1.2986	0.64158	0.76877	0.99995	13604	1	-1.2986
ZNF16	5	0.0040723	0.016985	0.822591	362	3	-1.1399	0.85682	0.87079	0.99995	15473	1	-1.1399
ZNF813	5	0.0040828	0.017021	0.822591	365	4	-5.0866	0.68775	0.78849	0.99995	13961	1	-5.0866
TMEM207	5	0.0040828	0.017021	0.822591	364	4	-3.0101	0.95061	0.95112	0.99995	16982	0	-3.0101
KLRF2	5	0.0040895	0.017039	0.822591	366	5	-4.6198	0.99591	0.99588	0.99995	17898	0	-4.6198
KDELC1	5	0.0041262	0.017196	0.822591	367	5	-4.0235	0.99587	0.99585	0.99995	17896	0	-4.0235
UGDH	5	0.0041348	0.017228	0.822591	368	3	-5.9652	0.94961	0.95013	0.99995	16962	0	-5.9652
WBP1	5	0.0041389	0.01724	0.822591	369	5	-4.66	0.99586	0.99584	0.99995	17895	0	-4.66
ZNF365	11	0.0041547	0.017307	0.822591	370	6	-1.4606	0.37906	0.56599	0.99995	9937	2	-1.4606
GGT7	5	0.0041547	0.017308	0.822591	371	3	-0.70731	0.34846	0.54327	0.99995	9522	2	-0.70731
INSIG1	5	0.004196	0.017476	0.822591	372	3	-1.4834	0.97031	0.97053	0.99995	17344	0	-1.4834
C7orf63	5	0.0042035	0.017506	0.822591	373	5	-2.4375	0.9958	0.99577	0.99995	17892	0	-2.4375
RSAD2	5	0.0042086	0.017525	0.822591	374	2	0.37034	0.043565	0.12463	0.989612	2268	2	0.37034
PRPS1	5	0.0042097	0.017532	0.822591	375	3	-0.84379	0.46027	0.62732	0.99995	11003	1	-0.84379
RBM3	5	0.0042405	0.01766	0.822591	377	3	-1.2419	0.60131	0.73655	0.99995	13026	1	-1.2419
PALLD	5	0.0042405	0.01766	0.822591	376	4	-3.7228	0.96283	0.96314	0.99995	17207	0	-3.7228
GGNBP2	5	0.0042405	0.01766	0.822591	378	3	-6.3861	0.93998	0.94074	0.99995	16762	0	-6.3861
SVIP	3	0.0042603	0.017743	0.822591	379	1	-0.76021	0.91006	0.91178	0.99995	16227	0	-0.76021
RASSF7	5	0.0042646	0.017766	0.822591	380	3	-0.43646	0.86916	0.87921	0.99995	15611	1	-0.43646
KLHL7	6	0.0042987	0.017902	0.822591	381	5	-3.7621	0.83812	0.85902	0.99995	15246	1	-3.7621
NRD1	5	0.0043155	0.017965	0.822591	382	3	-4.4471	0.7684	0.82229	0.99995	14550	1	-4.4471
MTMR3	5	0.0043195	0.01798	0.822591	383	3	-1.0612	0.68115	0.78597	0.99995	13917	1	-1.0612
EIF3A	5	0.0043247	0.018	0.822591	384	5	-4.9463	0.99568	0.99564	0.99995	17891	0	-4.9463
B3GNT5	5	0.0043259	0.018006	0.822591	385	4	-6.0184	0.94515	0.94582	0.99995	16872	0	-6.0184
MKRN2	5	0.0043655	0.018148	0.822591	386	4	-1.8087	0.7261	0.80372	0.99995	14226	1	-1.8087
ARHGEF4	5	0.0043745	0.018183	0.822591	387	2	0.10051	0.19687	0.37443	0.99995	6561	2	0.10051
APBB1	5	0.0043966	0.018269	0.822591	388	4	-1.2076	0.98923	0.98932	0.99995	17759	0	-1.2076
QKI	5	0.0044006	0.018287	0.822591	389	5	-1.5133	0.9956	0.99558	0.99995	17890	0	-1.5133
PLP2	5	0.0044049	0.018299	0.822591	390	4	-6.6568	0.69819	0.79245	0.99995	14039	1	-6.6568
HK3	5	0.0044059	0.018301	0.822591	391	3	-0.80457	0.87094	0.88048	0.99995	15637	1	-0.80457
FRK	5	0.0044235	0.018362	0.822591	392	3	-1.8249	0.35787	0.55025	0.99995	9660	2	-1.8249
RGS10	6	0.0044289	0.018379	0.822591	393	5	-4.4911	0.98819	0.98827	0.99995	17728	0	-4.4911
RAB3C	5	0.0044294	0.018382	0.822591	394	3	-1.9165	0.9885	0.9886	0.99995	17739	0	-1.9165
UTRN	5	0.0044592	0.018495	0.822591	395	3	-0.66992	0.30685	0.5123	0.99995	8976	2	-0.66992
MAGEB1	5	0.0044707	0.018544	0.822591	396	5	-4.4004	0.99553	0.9955	0.99995	17888	0	-4.4004
HLX	5	0.0044726	0.018547	0.822591	397	4	-0.55045	0.82993	0.85422	0.99995	15149	1	-0.55045
APOLD1	5	0.0044776	0.018566	0.822591	398	3	-1.6964	0.95961	0.9599	0.99995	17146	0	-1.6964
KANK2	5	0.0044891	0.018613	0.822591	399	3	-1.7702	0.94552	0.94616	0.99995	16875	0	-1.7702
ZBP1	5	0.004496	0.018636	0.822591	400	4	-2.0742	0.66129	0.77879	0.99995	13784	1	-2.0742
PPP1R8	15	0.0044991	0.018652	0.822591	401	11	-4.7741	0.14387	0.30136	0.99995	5300	3	-4.7741
BTN3A1	7	0.0045016	0.01866	0.822591	402	5	-3.2274	0.87441	0.88301	0.99995	15690	1	-3.2274
ZNF831	5	0.0045118	0.018694	0.822591	404	4	-0.98995	0.96819	0.96846	0.99995	17311	0	-0.98995
DUSP2	5	0.0045118	0.018694	0.822591	403	1	0.16998	0.5843	0.72315	0.99995	12771	2	0.16998
DNAJC1	5	0.0045607	0.018874	0.822591	405	4	-5.9872	0.96513	0.9654	0.99995	17255	0	-5.9872
E2F3	5	0.0045649	0.01889	0.822591	406	5	-4.8168	0.99544	0.9954	0.99995	17887	0	-4.8168
C11orf65	5	0.0045649	0.01889	0.822591	407	5	-3.5969	0.99544	0.9954	0.99995	17886	0	-3.5969
CCDC108	5	0.0045848	0.018963	0.822591	408	2	0.14442	0.17575	0.34603	0.99995	6063	2	0.14442
APOD	5	0.0045933	0.018995	0.822591	409	4	-1.4148	0.84736	0.86475	0.99995	15352	1	-1.4148
CNBD1	5	0.0046003	0.01902	0.822591	410	4	-1.8454	0.8216	0.8495	0.99995	15045	1	-1.8454
ZFP1	5	0.0046024	0.019027	0.822591	411	4	-2.6803	0.97161	0.97179	0.99995	17370	0	-2.6803
SLC7A11	5	0.0046096	0.019057	0.822591	412	3	-1.4775	0.92829	0.92935	0.99995	16544	0	-1.4775
PDE10A	5	0.0046491	0.019223	0.822591	413	2	-0.35599	0.22069	0.40587	0.99995	7070	2	-0.35599
ANKRD52	5	0.0046509	0.01923	0.822591	414	4	-2.1166	0.4326	0.60638	0.99995	10641	1	-2.1166
PRR5	5	0.0046971	0.019401	0.822591	415	3	-1.6453	0.91146	0.91309	0.99995	16259	1	-1.6453
FHOD3	5	0.0047213	0.019493	0.822591	416	3	-0.60944	0.52524	0.67722	0.99995	11908	2	-0.60944
P4HB	5	0.0047228	0.019498	0.822591	417	5	-1.643	0.99492	0.9949	0.99995	17880	0	-1.643
ABLIM1	5	0.0047371	0.019552	0.822591	418	5	-1.7114	0.99526	0.99524	0.99995	17884	0	-1.7114
SMIM20	3	0.0047386	0.019558	0.822591	419	2	-7.6295	0.32413	0.52502	0.99995	9197	1	-7.6295
NACC2	5	0.004744	0.019578	0.822591	420	5	-1.3789	0.99526	0.99524	0.99995	17883	0	-1.3789
CSH1	2	0.0047458	0.019589	0.822591	421	1	-3.6372	0.19599	0.37327	0.99995	6542	1	-3.6372
ZKSCAN2	5	0.0047542	0.01962	0.822591	422	3	-7.0831	0.089006	0.22089	0.99995	3924	2	-7.0831
SEPT9	5	0.0047991	0.019785	0.822591	423	5	-5.3165	0.9952	0.99519	0.99995	17882	0	-5.3165
ITGAD	5	0.004808	0.01982	0.822591	424	5	-1.5193	0.99471	0.99468	0.99995	17875	0	-1.5193
ANG	5	0.0048138	0.019841	0.822591	425	2	0.42788	0.056106	0.15393	0.99995	2762	2	0.42788
BLCAP	5	0.0048642	0.020028	0.822591	426	3	-0.31678	0.40823	0.58792	0.99995	10317	1	-0.31678
PBXIP1	5	0.004893	0.020134	0.822591	427	5	-1.5315	0.99511	0.99509	0.99995	17881	0	-1.5315
C12orf79	8	0.0048979	0.020154	0.822591	428	6	-2.8182	0.58287	0.72199	0.99995	12750	1	-2.8182
FABP12	5	0.0049026	0.020173	0.822591	429	3	-1.9877	0.89054	0.89525	0.99995	15943	1	-1.9877
TMEM150A	5	0.0049236	0.02025	0.822591	430	2	-0.32824	0.4014	0.58277	0.99995	10209	2	-0.32824
ARHGEF10L	5	0.0049499	0.02036	0.822591	431	3	-7.0682	0.24981	0.44329	0.99995	7738	2	-7.0682
ACMSD	5	0.0049785	0.020458	0.822591	432	3	-0.95788	0.56571	0.7086	0.99995	12515	2	-0.95788
PCGF1	5	0.0049787	0.020458	0.822591	433	4	-2.1598	0.99011	0.9902	0.99995	17772	0	-2.1598
MED12L	5	0.0049907	0.020512	0.822591	434	4	-2.3228	0.94075	0.94149	0.99995	16781	0	-2.3228
STK11IP	5	0.0049951	0.02053	0.822591	435	3	-0.67341	0.50187	0.65919	0.99995	11588	1	-0.67341
NDUFA4L2	5	0.0050041	0.020558	0.822591	436	3	-2.0951	0.96388	0.96421	0.99995	17233	0	-2.0951
MTERFD3	5	0.0050057	0.020563	0.822591	440	4	-5.9391	0.78937	0.83249	0.99995	14716	1	-5.9391
EPB41L2	5	0.0050057	0.020563	0.822591	438	4	-1.7415	0.12995	0.28154	0.99995	4955	1	-1.7415
CBLL1	5	0.0050057	0.020563	0.822591	439	4	-5.9391	0.15466	0.3167	0.99995	5571	1	-5.9391
SERPINB12	5	0.0050057	0.020563	0.822591	437	4	-3.2811	0.2956	0.50068	0.99995	8759	1	-3.2811
USP4	5	0.0050334	0.020676	0.822591	441	1	0.071255	0.30715	0.5125	0.99995	8979	2	0.071255
HOXA10	5	0.0050405	0.020701	0.822591	443	3	-1.2718	0.22829	0.41568	0.99995	7231	2	-1.2718
KNG1	5	0.0050405	0.020701	0.822591	442	5	-7.0607	0.99153	0.99156	0.99995	17799	0	-7.0607
CHST5	5	0.0050883	0.02088	0.822591	444	2	0.17689	0.48417	0.64554	0.99995	11350	2	0.17689
HSFY1	2	0.0051088	0.020963	0.822591	445	2	-7.675	0.99489	0.99487	0.99995	17879	0	-7.675
GDPD1	5	0.0051335	0.021055	0.822591	446	4	-6.7055	0.79764	0.83669	0.99995	14786	1	-6.7055
SEC22A	5	0.0051361	0.021066	0.822591	448	5	-3.4212	0.99486	0.99484	0.99995	17877	0	-3.4212
EYA4	5	0.0051361	0.021066	0.822591	447	5	-1.704	0.99486	0.99484	0.99995	17878	0	-1.704
SLC51A	5	0.0051372	0.021073	0.822591	449	4	-2.5199	0.9849	0.985	0.99995	17651	0	-2.5199
GALNT9	5	0.0051399	0.021079	0.822591	450	3	-2.2984	0.9076	0.90961	0.99995	16178	1	-2.2984
RPRM	5	0.0051432	0.021087	0.822591	451	2	0.35814	0.22839	0.41579	0.99995	7234	3	0.35814
ZFP30	5	0.0051825	0.021243	0.822591	452	5	-5.0706	0.99482	0.9948	0.99995	17876	0	-5.0706
LY96	6	0.0051865	0.02126	0.822591	453	5	-5.8585	0.034645	0.10307	0.976827	1893	1	-5.8585
GABRP	5	0.0051981	0.021299	0.822591	454	2	-0.25458	0.50023	0.65798	0.99995	11570	2	-0.25458
RAB3A	5	0.0051982	0.021299	0.822591	455	4	-1.4462	0.50524	0.66177	0.99995	11627	1	-1.4462
CREB3L1	5	0.0052123	0.021357	0.822591	456	4	-1.1946	0.075109	0.19642	0.99995	3499	1	-1.1946
MEIS3	5	0.0052287	0.021413	0.822591	457	3	-7.0457	0.059193	0.16098	0.99995	2869	2	-7.0457
PELO	5	0.0052287	0.021413	0.822591	458	4	-2.3437	0.85512	0.86971	0.99995	15457	1	-2.3437
CCDC159	5	0.005253	0.021505	0.822591	459	2	0.18991	0.76966	0.82289	0.99995	14557	1	0.18991
OSBPL10	5	0.005295	0.021668	0.822591	461	4	-2.0286	0.24775	0.44069	0.99995	7691	1	-2.0286
GRB14	5	0.005295	0.021668	0.822591	460	4	-5.9061	0.6188	0.75044	0.99995	13275	1	-5.9061
FBRSL1	5	0.0053079	0.021719	0.822591	462	3	-1.3751	0.66587	0.78044	0.99995	13818	1	-1.3751
TCF15	5	0.0053199	0.021772	0.822591	463	2	0.022783	0.48	0.64239	0.99995	11288	2	0.022783
CLEC6A	5	0.0053369	0.021841	0.822591	464	4	-5.1851	0.57416	0.71515	0.99995	12630	1	-5.1851
TBC1D8B	5	0.0053414	0.021853	0.822591	465	3	-7.0381	0.10198	0.24045	0.99995	4242	2	-7.0381
WIBG	5	0.0053414	0.021853	0.822591	467	5	-5.7043	0.99445	0.99442	0.99995	17868	0	-5.7043
ZNF44	5	0.0053414	0.021853	0.822591	466	3	-7.0381	0.29519	0.50018	0.99995	8748	1	-7.0381
PITHD1	5	0.00535	0.021886	0.822591	468	5	-1.5522	0.99465	0.99461	0.99995	17874	0	-1.5522
YBX2	5	0.0053594	0.021925	0.822591	469	4	-1.4147	0.38725	0.57212	0.99995	10025	1	-1.4147
STK16	5	0.0053628	0.021934	0.822591	470	2	0.25451	0.59653	0.73279	0.99995	12959	2	0.25451
PLXNA1	5	0.005375	0.021977	0.822591	471	4	-1.5588	0.50086	0.65844	0.99995	11579	1	-1.5588
EMCN	5	0.0054002	0.022069	0.822591	472	4	-4.536	0.98195	0.98205	0.99995	17533	0	-4.536
TYMS	5	0.0054069	0.022098	0.822591	473	5	-1.6905	0.99459	0.99455	0.99995	17873	0	-1.6905
FAM126B	5	0.0054124	0.022119	0.822591	474	5	-0.97232	0.99459	0.99455	0.99995	17872	0	-0.97232
CPQ	5	0.0054177	0.022142	0.822591	475	2	0.219	0.548	0.69487	0.99995	12244	2	0.219
MOB3A	5	0.0054466	0.022238	0.822591	476	3	-1.6556	0.49709	0.65554	0.99995	11527	2	-1.6556
GLO1	5	0.0054516	0.022258	0.822591	477	3	-2.6616	0.91598	0.91736	0.99995	16328	1	-2.6616
DSC2	5	0.0054589	0.022288	0.822591	478	4	-4.8963	0.96811	0.96837	0.99995	17310	0	-4.8963
UBE2I	5	0.0054609	0.022297	0.822591	479	5	-4.3522	0.99454	0.9945	0.99995	17871	0	-4.3522
PRKAB1	5	0.0055	0.022447	0.822591	480	2	0.18102	0.17646	0.34703	0.99995	6081	2	0.18102
ZFP91	5	0.0055046	0.022463	0.822591	481	5	-2.1991	0.99254	0.99258	0.99995	17826	0	-2.1991
MYBPC2	5	0.0055131	0.022491	0.822591	482	5	-1.3251	0.99449	0.99445	0.99995	17870	0	-1.3251
CROT	7	0.005535	0.022579	0.822591	483	6	-4.7741	0.86446	0.87588	0.99995	15551	1	-4.7741
ALDOB	5	0.0055398	0.022597	0.822591	484	5	-2.061	0.99446	0.99442	0.99995	17869	0	-2.061
STARD13	5	0.0055408	0.022602	0.822591	485	4	-2.296	0.6829	0.78664	0.99995	13925	1	-2.296
CEP76	5	0.005548	0.022629	0.822591	486	4	-1.892	0.97659	0.97674	0.99995	17469	0	-1.892
NKX2-8	5	0.0055624	0.022685	0.822591	487	2	0.37306	0.247	0.4397	0.99995	7676	3	0.37306
CDKL1	5	0.0055624	0.022685	0.822591	488	3	-5.9714	0.6155	0.74778	0.99995	13231	1	-5.9714
ZDHHC21	5	0.0055688	0.02271	0.822591	489	5	-3.8948	0.99443	0.9944	0.99995	17867	0	-3.8948
PRDX1	5	0.0055714	0.022718	0.822591	490	3	-2.6024	0.80287	0.83943	0.99995	14837	1	-2.6024
DHX32	5	0.0055714	0.022718	0.822591	491	4	-7.0228	0.35628	0.54909	0.99995	9634	1	-7.0228
CEBPA	5	0.0055823	0.022759	0.822591	492	3	-1.0438	0.31476	0.51812	0.99995	9068	2	-1.0438
CDC37L1	5	0.0055857	0.022771	0.822591	493	5	-0.87581	0.99441	0.99438	0.99995	17866	0	-0.87581
SH2D3C	5	0.0055897	0.022788	0.822591	494	2	-0.26995	0.09889	0.23578	0.99995	4170	2	-0.26995
GIT1	5	0.0056358	0.022975	0.822591	495	4	-6.4201	0.79848	0.83714	0.99995	14794	1	-6.4201
PIWIL3	5	0.0056538	0.023051	0.822591	496	5	-3.9606	0.99435	0.99432	0.99995	17865	0	-3.9606
RIMS2	10	0.005663	0.023084	0.822591	497	3	0.14812	0.27835	0.47923	0.99995	8397	4	0.14812
PURG	5	0.0056646	0.023091	0.822591	499	1	0.45695	0.063245	0.17011	0.99995	3009	4	0.45695
LZTS3	5	0.0056646	0.023091	0.822591	498	2	0.31985	0.56752	0.70999	0.99995	12539	2	0.31985
ABCC8	5	0.0056693	0.023104	0.822591	500	2	-0.042137	0.2926	0.49701	0.99995	8704	2	-0.042137
RNF150	5	0.0056783	0.023138	0.822591	501	3	-2.3418	0.89374	0.89779	0.99995	15992	1	-2.3418
NR2C1	5	0.0056783	0.023138	0.822591	502	4	-4.3024	0.47192	0.63626	0.99995	11177	1	-4.3024
AUNIP	5	0.0057417	0.023392	0.822591	503	5	-6.1651	0.99426	0.99423	0.99995	17864	0	-6.1651
FAM111B	5	0.0057546	0.023443	0.822591	504	2	0.68435	0.11021	0.25258	0.99995	4448	3	0.68435
ZNF212	5	0.0058018	0.023619	0.822591	505	2	1.2209	0.031437	0.095028	0.972307	1750	3	1.2209
EIF1B	5	0.0058028	0.023622	0.822591	508	4	-5.8552	0.98448	0.9846	0.99995	17644	0	-5.8552
PPP1R36	5	0.0058028	0.023622	0.822591	506	4	-6.179	0.99039	0.99048	0.99995	17781	0	-6.179
MAPRE1	5	0.0058028	0.023622	0.822591	507	4	-2.4333	0.4188	0.59602	0.99995	10444	1	-2.4333
HGSNAT	5	0.0058032	0.023624	0.822591	510	5	-1.5824	0.9942	0.99417	0.99995	17863	0	-1.5824
GINS2	5	0.0058032	0.023624	0.822591	509	5	-4.8455	0.9942	0.99417	0.99995	17862	0	-4.8455
LRRIQ4	5	0.0058054	0.02363	0.822591	511	4	-2.5618	0.98557	0.98565	0.99995	17665	0	-2.5618
NAT8	5	0.0058252	0.023696	0.822591	512	3	-0.52194	0.32595	0.52639	0.99995	9224	2	-0.52194
FIGLA	5	0.0058567	0.023814	0.822591	513	3	-0.38709	0.23503	0.42434	0.99995	7400	2	-0.38709
SLC26A5	5	0.0058734	0.023875	0.822591	514	4	-6.4661	0.72022	0.80125	0.99995	14174	1	-6.4661
ASTN2	14	0.0058759	0.023889	0.822591	515	6	0.28318	0.15041	0.31073	0.99995	5462	7	0.28318
LZTR1	5	0.0058811	0.023905	0.822591	516	5	-0.72981	0.99412	0.9941	0.99995	17861	0	-0.72981
DTX1	5	0.0058834	0.023915	0.822591	517	3	-1.6325	0.51052	0.66584	0.99995	11691	1	-1.6325
HSFX2	2	0.0058893	0.023942	0.822591	518	2	-1.3215	0.94272	0.94339	0.99995	16822	0	-1.3215
FLT3	4	0.0058926	0.023956	0.822591	519	4	-1.0263	0.99411	0.99409	0.99995	17859	0	-1.0263
ARG2	5	0.0058956	0.023968	0.822591	520	5	-1.0596	0.9941	0.99409	0.99995	17858	0	-1.0596
SLC46A3	5	0.0059082	0.024017	0.822591	521	4	-2.0937	0.98195	0.98205	0.99995	17612	0	-2.0937
LDOC1	5	0.0059664	0.024242	0.822591	522	2	0.2728	0.16461	0.33071	0.99995	5803	2	0.2728
SMC4	5	0.0059786	0.024286	0.822591	523	4	-5.8378	0.98195	0.98205	0.99995	17607	0	-5.8378
OSTF1	5	0.0059786	0.024286	0.822591	524	4	-5.9061	0.474	0.63781	0.99995	11212	1	-5.9061
PFKFB3	5	0.0059805	0.024295	0.822591	525	2	0.14586	0.48657	0.64734	0.99995	11385	2	0.14586
CTXN3	4	0.0059837	0.024306	0.822591	526	2	-2.6675	0.18042	0.35245	0.99995	6163	1	-2.6675
ZEB1	5	0.0059952	0.024349	0.822591	527	5	-5.7475	0.994	0.99399	0.99995	17857	0	-5.7475
IQCK	5	0.005997	0.024356	0.822591	528	5	-1.4978	0.994	0.99398	0.99995	17856	0	-1.4978
USP2	5	0.0060212	0.024441	0.822591	529	4	-1.0493	0.47175	0.63614	0.99995	11176	1	-1.0493
PROCR	5	0.0060299	0.024473	0.822591	530	4	-1.4773	0.83625	0.85787	0.99995	15218	1	-1.4773
CNTD2	5	0.0060345	0.024492	0.822591	531	3	-2.1852	0.53661	0.68595	0.99995	12075	2	-2.1852
HP	4	0.0060599	0.024572	0.822591	532	4	-6.1064	0.99394	0.99393	0.99995	17854	0	-6.1064
SLC9B2	5	0.0060639	0.024586	0.822591	533	4	-6.4433	0.96631	0.96658	0.99995	17280	0	-6.4433
GRIK5	5	0.006065	0.024588	0.822591	534	3	-2.1239	0.45972	0.6269	0.99995	10994	2	-2.1239
LSMD1	5	0.0060761	0.024625	0.822591	535	4	-0.4918	0.97274	0.97291	0.99995	17389	0	-0.4918
ADRBK2	5	0.0060834	0.024649	0.822591	536	3	-0.88919	0.56324	0.70669	0.99995	12479	2	-0.88919
DOCK2	5	0.0060974	0.024693	0.822591	537	3	-5.9974	0.62319	0.75393	0.99995	13349	1	-5.9974
TYW5	5	0.0061101	0.024741	0.822591	538	5	-4.7371	0.99389	0.99387	0.99995	17853	0	-4.7371
PGR	7	0.0061263	0.024799	0.822591	539	4	-1.681	0.85327	0.86849	0.99995	15422	1	-1.681
TMEM132E	5	0.0061309	0.024818	0.822591	540	3	-0.62796	0.4998	0.65765	0.99995	11563	2	-0.62796
PIAS3	5	0.0061409	0.024862	0.822591	541	4	-5.8202	0.87828	0.88585	0.99995	15752	1	-5.8202
CXorf22	5	0.0061409	0.024862	0.822591	542	4	-2.7375	0.83635	0.85793	0.99995	15220	1	-2.7375
ZNF451	10	0.0061708	0.024976	0.822591	543	4	0.092182	0.22787	0.41514	0.99995	7220	4	0.092182
LOXL3	5	0.0061794	0.025011	0.822591	544	3	-3.0581	0.35972	0.55163	0.99995	9689	2	-3.0581
WWC1	5	0.0061858	0.025036	0.822591	545	1	1.2584	0.094569	0.22928	0.99995	4068	3	1.2584
RPS19	5	0.0062168	0.02517	0.822591	546	5	-4.1416	0.99378	0.99377	0.99995	17852	0	-4.1416
TFRC	5	0.006227	0.025206	0.822591	547	4	-6.9837	0.61999	0.7514	0.99995	13294	1	-6.9837
CLTA	5	0.0062315	0.025223	0.822591	548	4	-2.3957	0.61673	0.74876	0.99995	13250	1	-2.3957
GALNT1	5	0.0062507	0.025296	0.822591	549	4	-1.9983	0.32266	0.52394	0.99995	9176	1	-1.9983
ZNF296	5	0.0062743	0.02539	0.822591	550	3	-1.5354	0.97129	0.97149	0.99995	17362	0	-1.5354
SCD5	5	0.0062943	0.025467	0.822591	551	2	0.13115	0.024607	0.077695	0.938634	1485	2	0.13115
TMEM154	5	0.0062943	0.025467	0.822591	552	3	-3.4164	0.41152	0.59044	0.99995	10361	1	-3.4164
MROH2B	5	0.0062953	0.02547	0.822591	553	5	-1.8049	0.9937	0.99369	0.99995	17850	0	-1.8049
DUS1L	5	0.0062955	0.025472	0.822591	554	2	0.42562	0.30096	0.50721	0.99995	8891	3	0.42562
GUCA1A	5	0.0063572	0.025704	0.822591	555	4	-6.9758	0.89997	0.90297	0.99995	16074	1	-6.9758
TIMP3	5	0.0063993	0.025858	0.822591	556	4	-1.4957	0.93571	0.93653	0.99995	16674	0	-1.4957
DROSHA	5	0.006402	0.025865	0.822591	557	4	-6.1928	0.92598	0.92711	0.99995	16499	0	-6.1928
CEBPD	5	0.0064052	0.02588	0.822591	558	1	0.084808	0.60743	0.74141	0.99995	13121	2	0.084808
CYP2B6	5	0.0064054	0.025881	0.822591	559	4	-3.1248	0.82743	0.8528	0.99995	15118	1	-3.1248
ZNF615	5	0.0064118	0.0259	0.822591	560	5	-6.6165	0.99359	0.99359	0.99995	17849	0	-6.6165
ASCL5	5	0.0064185	0.025922	0.822591	561	3	-1.7342	0.67068	0.78213	0.99995	13842	1	-1.7342
C16orf58	5	0.0064315	0.02597	0.822591	562	3	-0.90475	0.64504	0.77165	0.99995	13660	2	-0.90475
RAD21L1	5	0.00646	0.026086	0.822591	563	3	-1.0471	0.080688	0.20836	0.99995	3720	1	-1.0471
ERP29	6	0.0064728	0.026133	0.822591	564	5	-3.4263	0.60248	0.73747	0.99995	13041	1	-3.4263
RAB43	5	0.0064847	0.026182	0.822591	565	2	0.935	0.10909	0.25096	0.99995	4411	3	0.935
CSMD2	5	0.0065148	0.026273	0.822591	566	2	0.22766	0.86127	0.87376	0.99995	15521	1	0.22766
CLMP	5	0.0065165	0.026281	0.822591	567	4	-5.7843	0.9596	0.9599	0.99995	17145	0	-5.7843
LFNG	5	0.0065174	0.026283	0.822591	568	3	-2.2888	0.35407	0.54744	0.99995	9600	2	-2.2888
TNFRSF13B	5	0.0065287	0.026324	0.822591	569	3	-2.0602	0.88232	0.88887	0.99995	15817	1	-2.0602
FAT4	5	0.0065445	0.02638	0.822591	570	4	-1.6642	0.83957	0.85991	0.99995	15266	1	-1.6642
SOX6	5	0.0065594	0.026436	0.822591	571	3	-1.6954	0.3317	0.53069	0.99995	9288	2	-1.6954
ALDH3A1	5	0.0065697	0.026471	0.822591	572	4	-0.53729	0.98697	0.98705	0.99995	17702	0	-0.53729
RHAG	5	0.00659	0.026539	0.822591	573	4	-3.7096	0.80569	0.84093	0.99995	14862	1	-3.7096
IWS1	5	0.0066035	0.026583	0.822591	574	3	-2.9621	0.44212	0.61357	0.99995	10778	2	-2.9621
IFNLR1	5	0.0066245	0.026666	0.822591	575	4	-2.4038	0.94833	0.94886	0.99995	16931	0	-2.4038
ART1	5	0.0066283	0.02668	0.822591	576	4	-1.2862	0.37512	0.56303	0.99995	9890	1	-1.2862
GAS7	5	0.0066453	0.026757	0.822591	577	4	-2.9178	0.89556	0.89927	0.99995	16012	1	-2.9178
STAT5A	5	0.0066577	0.026798	0.822591	578	4	-1.787	0.52768	0.67907	0.99995	11944	1	-1.787
TRIM14	5	0.0066793	0.026884	0.822591	579	1	-0.32227	0.92254	0.92375	0.99995	16446	0	-0.32227
AAMP	5	0.0066806	0.026889	0.822591	580	5	-4.2507	0.99332	0.99332	0.99995	17846	0	-4.2507
URI1	5	0.0066806	0.026889	0.822591	582	5	-3.5117	0.99332	0.99332	0.99995	17848	0	-3.5117
C12orf10	5	0.0066806	0.026889	0.822591	581	5	-1.2738	0.99332	0.99332	0.99995	17847	0	-1.2738
UNC50	5	0.0067132	0.02701	0.822591	584	4	-6.0184	0.98821	0.9883	0.99995	17729	0	-6.0184
PPP1R15B	5	0.0067132	0.02701	0.822591	583	4	-6.0789	0.91855	0.91989	0.99995	16372	0	-6.0789
SLC25A33	5	0.0067132	0.02701	0.822591	585	4	-5.766	0.96467	0.96496	0.99995	17246	0	-5.766
TSTD2	5	0.0067132	0.02701	0.822591	586	5	-5.766	0.99267	0.99271	0.99995	17829	0	-5.766
NTN5	5	0.0067341	0.027092	0.822591	587	2	0.26938	0.36242	0.55363	0.99995	9729	2	0.26938
CELA3B	4	0.0067368	0.027103	0.822591	588	2	-1.0408	0.92955	0.93056	0.99995	16568	0	-1.0408
KLHL11	5	0.0067767	0.027255	0.822591	589	3	-2.5413	0.48525	0.64632	0.99995	11367	2	-2.5413
SIX5	5	0.006789	0.027299	0.822591	590	2	0.19987	0.48485	0.64605	0.99995	11360	2	0.19987
CLEC2D	11	0.0067901	0.027305	0.822591	591	5	0.20221	0.44878	0.61856	0.99995	10858	4	0.20221
MVB12B	5	0.0068046	0.027363	0.822591	592	4	-6.8073	0.87932	0.88664	0.99995	15768	1	-6.8073
CSF1	5	0.006815	0.027396	0.822591	593	5	-1.2496	0.99318	0.99319	0.99995	17845	0	-1.2496
TCF7L1	5	0.006851	0.02753	0.822591	594	4	-1.5247	0.92975	0.93077	0.99995	16572	0	-1.5247
C4orf17	5	0.0068569	0.027558	0.822591	595	2	-0.37985	0.83911	0.85964	0.99995	15260	1	-0.37985
KIR3DL1	4	0.0068834	0.027647	0.822591	596	2	-1.3755	0.56744	0.70994	0.99995	12538	1	-1.3755
SHISA6	5	0.0068986	0.027711	0.822591	597	1	0.095533	0.54882	0.69548	0.99995	12259	2	0.095533
MLST8	5	0.0069016	0.027723	0.822591	598	5	-4.2507	0.9931	0.99311	0.99995	17844	0	-4.2507
METTL15	4	0.0069297	0.027809	0.822591	599	4	-5.2606	0.99307	0.99308	0.99995	17842	0	-5.2606
ATAD5	5	0.0069387	0.027847	0.822591	600	3	-4.2869	0.51955	0.67276	0.99995	11818	2	-4.2869
PTPDC1	5	0.0069625	0.027939	0.822591	601	5	-1.0212	0.99304	0.99305	0.99995	17841	0	-1.0212
SHC3	5	0.0069667	0.027954	0.822591	602	5	-1.0427	0.99303	0.99305	0.99995	17840	0	-1.0427
PLAU	5	0.0069801	0.028015	0.822591	603	5	-0.82228	0.99302	0.99304	0.99995	17839	0	-0.82228
FLG	5	0.006981	0.028018	0.822591	604	3	-2.8198	0.37076	0.55977	0.99995	9836	1	-2.8198
TMEM123	5	0.0069843	0.028031	0.822591	605	5	-5.671	0.99302	0.99303	0.99995	17838	0	-5.671
SMC1B	5	0.0069978	0.028086	0.822591	606	5	-1.7326	0.993	0.99302	0.99995	17837	0	-1.7326
FAM167B	5	0.0070082	0.028125	0.822591	607	3	-2.7688	0.98023	0.98037	0.99995	17526	0	-2.7688
KLF10	5	0.007072	0.028382	0.822591	608	5	-5.6905	0.99293	0.99294	0.99995	17836	0	-5.6905
ABHD1	5	0.0070905	0.028452	0.822591	609	1	0.19486	0.93783	0.93864	0.99995	16724	0	0.19486
FBXW9	5	0.0070925	0.02846	0.822591	610	5	-0.80191	0.99291	0.99292	0.99995	17835	0	-0.80191
GSTA5	5	0.0071092	0.028521	0.822591	611	4	-5.7287	0.97493	0.97508	0.99995	17434	0	-5.7287
IKBKE	5	0.0071495	0.028677	0.822591	612	3	-0.69467	0.72985	0.80531	0.99995	14253	1	-0.69467
PNKP	5	0.0071551	0.028693	0.822591	613	4	-2.55	0.7543	0.8159	0.99995	14443	1	-2.55
RWDD2B	5	0.0071718	0.028762	0.822591	614	4	-2.7255	0.32536	0.52597	0.99995	9215	1	-2.7255
PHPT1	5	0.0071727	0.028765	0.822591	615	1	0.25301	0.7529	0.8153	0.99995	14430	1	0.25301
LAMA4	7	0.0071732	0.028766	0.822591	616	6	-1.1448	0.99183	0.99187	0.99995	17811	0	-1.1448
CUX1	5	0.0071808	0.028787	0.822591	617	3	-2.3694	0.54229	0.69044	0.99995	12160	1	-2.3694
CCNB1	5	0.0071866	0.028805	0.822591	618	5	-3.1095	0.99281	0.99283	0.99995	17834	0	-3.1095
DDAH2	5	0.0071999	0.028856	0.822591	619	4	-4.1597	0.90866	0.91052	0.99995	16195	1	-4.1597
GHSR	5	0.0072082	0.028883	0.822591	621	3	-1.136	0.59946	0.73511	0.99995	13004	1	-1.136
IQCF6	5	0.0072082	0.028883	0.822591	622	2	0.31279	0.54184	0.69009	0.99995	12154	2	0.31279
RIC3	5	0.0072082	0.028883	0.822591	620	3	-0.91137	0.97145	0.97165	0.99995	17368	0	-0.91137
LAPTM5	5	0.0072282	0.028964	0.822591	623	4	-2.0944	0.98195	0.98205	0.99995	17570	0	-2.0944
SPATA16	5	0.0072518	0.029044	0.822591	627	3	-2.5883	0.48701	0.64771	0.99995	11391	2	-2.5883
FBXW8	5	0.0072518	0.029044	0.822591	626	3	-6.9273	0.83762	0.8587	0.99995	15235	1	-6.9273
TAL2	5	0.0072518	0.029044	0.822591	624	3	-1.7477	0.82313	0.85035	0.99995	15064	1	-1.7477
GOLPH3	5	0.0072518	0.029044	0.822591	625	3	-1.6729	0.41748	0.59503	0.99995	10425	1	-1.6729
RAB23	5	0.0072535	0.029047	0.822591	628	4	-5.8378	0.98532	0.9854	0.99995	17660	0	-5.8378
MBL2	5	0.0072549	0.029053	0.822591	629	4	-1.4848	0.78249	0.82908	0.99995	14663	1	-1.4848
ZNF792	5	0.0072549	0.029053	0.822591	630	3	-0.7444	0.34446	0.54026	0.99995	9463	2	-0.7444
CDKL3	5	0.0072704	0.029119	0.822591	631	5	-4.0235	0.99273	0.99276	0.99995	17833	0	-4.0235
WTAP	5	0.0072758	0.029135	0.822591	632	5	-6.0184	0.99272	0.99275	0.99995	17832	0	-6.0184
LRRC19	5	0.0072878	0.029179	0.822591	633	4	-1.805	0.40208	0.58328	0.99995	10222	1	-1.805
GPR137C	5	0.0072995	0.029221	0.822591	634	5	-4.4004	0.9927	0.99273	0.99995	17831	0	-4.4004
PARM1	5	0.0073008	0.029224	0.822591	635	4	-1.7691	0.69097	0.78967	0.99995	13988	1	-1.7691
SPECC1	5	0.0073014	0.029228	0.822591	636	4	-1.4753	0.98919	0.98927	0.99995	17757	0	-1.4753
ST8SIA4	5	0.0073065	0.029241	0.822591	637	5	-1.657	0.99269	0.99272	0.99995	17830	0	-1.657
PHLDB1	5	0.0073184	0.029295	0.822591	638	3	-1.2674	0.88025	0.88729	0.99995	15782	1	-1.2674
TUBB1	5	0.007329	0.029332	0.822591	639	2	-0.24703	0.84163	0.86115	0.99995	15293	1	-0.24703
SLC44A2	5	0.0073371	0.029367	0.822591	640	2	0.19597	0.21987	0.40478	0.99995	7052	2	0.19597
C9orf84	5	0.0073531	0.029429	0.822591	641	4	-5.439	0.5069	0.66306	0.99995	11647	1	-5.439
ULBP1	5	0.0073531	0.029429	0.822591	643	4	-5.7097	0.23052	0.41851	0.99995	7283	1	-5.7097
RNF38	5	0.0073531	0.029429	0.822591	642	4	-5.7097	0.93122	0.93221	0.99995	16599	0	-5.7097
HOXB8	5	0.0073919	0.029566	0.822591	644	2	0.31	0.43647	0.6093	0.99995	10693	2	0.31
C2orf82	5	0.0074325	0.029718	0.822591	645	4	-0.91592	0.97054	0.97077	0.99995	17347	0	-0.91592
DSG4	5	0.0074514	0.02979	0.822591	646	5	-1.3712	0.99255	0.99259	0.99995	17828	0	-1.3712
RWDD3	5	0.0074541	0.029799	0.822591	647	5	-4.1416	0.99255	0.99259	0.99995	17827	0	-4.1416
KLHL17	5	0.0074592	0.029816	0.822591	648	3	-1.9604	0.857	0.87091	0.99995	15477	1	-1.9604
PLEKHD1	5	0.0074711	0.029855	0.822591	649	5	-1.1359	0.99253	0.99257	0.99995	17825	0	-1.1359
OSBP2	5	0.0074741	0.029863	0.822591	650	2	-0.13635	0.22522	0.41174	0.99995	7171	2	-0.13635
ZNF322	5	0.0075148	0.030018	0.822591	651	5	-5.7475	0.99164	0.99167	0.99995	17806	0	-5.7475
PVRL2	5	0.0075291	0.030063	0.822591	652	3	-2.9084	0.94938	0.94988	0.99995	16957	0	-2.9084
ELF1	5	0.0075316	0.030074	0.822591	653	5	-2.7967	0.99247	0.99252	0.99995	17824	0	-2.7967
PBDC1	5	0.0075333	0.030079	0.822591	654	3	-5.1769	0.028256	0.087043	0.960514	1632	1	-5.1769
SULT1C2	5	0.0075562	0.030167	0.822591	655	2	-0.13202	0.39589	0.57865	0.99995	10135	2	-0.13202
MCM8	5	0.0075654	0.030199	0.822591	656	4	-5.6905	0.56058	0.70463	0.99995	12439	1	-5.6905
C7orf26	5	0.007596	0.03031	0.822591	657	3	-6.9108	0.91255	0.91411	0.99995	16274	1	-6.9108
GADD45G	5	0.0075992	0.030321	0.822591	658	2	0.44302	0.041383	0.11941	0.98829	2176	3	0.44302
PTGIR	5	0.007611	0.03036	0.822591	659	3	-1.1138	0.81797	0.8475	0.99995	15001	1	-1.1138
KLK12	6	0.0076155	0.030377	0.822591	660	4	-0.60307	0.74575	0.81217	0.99995	14378	1	-0.60307
HOXB13	5	0.007648	0.03049	0.822591	661	3	-0.60651	0.77146	0.82372	0.99995	14578	1	-0.60651
ACTR3B	5	0.0076594	0.030532	0.822591	662	5	-0.84526	0.99234	0.99239	0.99995	17822	0	-0.84526
TACR3	5	0.0076658	0.030559	0.822591	663	3	-0.54886	0.55034	0.69666	0.99995	12286	1	-0.54886
PSMD8	5	0.0076852	0.030636	0.822591	664	4	-1.4121	0.98195	0.98205	0.99995	17595	0	-1.4121
MAPK9	5	0.0077015	0.030702	0.822591	665	4	-1.2287	0.97136	0.97156	0.99995	17363	0	-1.2287
PLA1A	5	0.0077124	0.030748	0.822591	666	4	-5.9521	0.96095	0.96124	0.99995	17173	0	-5.9521
TPRKB	5	0.0077341	0.030836	0.822591	668	5	-5.8723	0.99227	0.99232	0.99995	17820	0	-5.8723
RPA1	5	0.0077341	0.030836	0.822591	669	5	-4.0235	0.99227	0.99232	0.99995	17819	0	-4.0235
INTS8	5	0.0077341	0.030836	0.822591	667	5	-2.7115	0.99227	0.99232	0.99995	17821	0	-2.7115
STXBP2	5	0.0077403	0.030856	0.822591	671	2	0.072315	0.2585	0.45431	0.99995	7940	2	0.072315
NFATC4	5	0.0077403	0.030856	0.822591	670	2	-0.22121	0.94234	0.94301	0.99995	16808	0	-0.22121
SLIT1	5	0.0077485	0.030882	0.822591	673	3	-1.7668	0.91718	0.91855	0.99995	16348	0	-1.7668
CLLU1OS	5	0.0077485	0.030882	0.822591	672	4	-3.6232	0.84858	0.86551	0.99995	15367	1	-3.6232
CRELD2	5	0.0077754	0.030982	0.822591	675	2	0.35915	0.28296	0.48507	0.99995	8492	3	0.35915
FAM109A	5	0.0077754	0.030982	0.822591	674	2	-0.11846	0.42063	0.59737	0.99995	10467	2	-0.11846
BICD2	5	0.0077859	0.031014	0.822591	678	4	-5.671	0.94981	0.95031	0.99995	16967	0	-5.671
CLGN	5	0.0077859	0.031014	0.822591	676	4	-1.8191	0.019524	0.064395	0.907319	1278	1	-1.8191
PTH	5	0.0077859	0.031014	0.822591	677	4	-5.671	0.75246	0.81511	0.99995	14425	1	-5.671
MAGEA1	5	0.0077859	0.031014	0.822591	679	4	-5.671	0.9471	0.94766	0.99995	16912	0	-5.671
MZT2B	5	0.0078268	0.031168	0.825095	680	3	-1.5963	0.22132	0.40672	0.99995	7084	1	-1.5963
SLC18A2	5	0.0078477	0.031244	0.825095	681	2	-0.23859	0.85995	0.87288	0.99995	15510	1	-0.23859
PROZ	5	0.0078522	0.031257	0.825095	682	4	-1.9274	0.53145	0.68201	0.99995	11997	1	-1.9274
APOA1BP	5	0.0078623	0.031292	0.825095	683	3	-2.6765	0.63583	0.76404	0.99995	13528	2	-2.6765
MTDH	5	0.007917	0.031487	0.829013	684	3	-1.5845	0.82414	0.85093	0.99995	15078	1	-1.5845
CALHM3	5	0.0079397	0.031576	0.829551	685	3	-0.39564	0.72199	0.80197	0.99995	14191	1	-0.39564
KIF13B	5	0.00795	0.031616	0.829551	686	3	-0.78989	0.93717	0.93798	0.99995	16705	0	-0.78989
C20orf24	5	0.0079617	0.03166	0.829551	687	4	-0.8239	0.87257	0.88164	0.99995	15660	1	-0.8239
TDRD7	5	0.007972	0.031695	0.829551	688	5	-3.1697	0.99203	0.99208	0.99995	17817	0	-3.1697
CBX8	5	0.0079969	0.031787	0.829551	689	3	-0.88561	0.9106	0.91228	0.99995	16241	1	-0.88561
ZNF850	5	0.0080054	0.031817	0.829551	690	4	-5.8552	0.96231	0.96264	0.99995	17201	0	-5.8552
THTPA	8	0.0080144	0.031847	0.829551	691	4	-0.28993	0.079753	0.20639	0.99995	3683	3	-0.28993
KRTAP13-2	4	0.0080488	0.03198	0.829551	692	2	-0.80615	0.26427	0.46154	0.99995	8087	2	-0.80615
MUC22	5	0.0080492	0.031982	0.829551	693	1	0.029174	0.8101	0.8433	0.99995	14911	1	0.029174
BEAN1	13	0.0080671	0.032044	0.829551	694	4	0.23288	0.06817	0.18111	0.99995	3202	6	0.23288
B3GALT2	5	0.0080917	0.032136	0.829551	695	3	-2.6451	0.68383	0.78698	0.99995	13931	1	-2.6451
ARHGAP22	5	0.008104	0.032184	0.829551	697	2	0.18879	0.56709	0.70965	0.99995	12535	2	0.18879
SUB1	5	0.008104	0.032184	0.829551	696	5	-3.6773	0.9919	0.99194	0.99995	17814	0	-3.6773
SPINT3	3	0.0081589	0.032386	0.829551	698	3	-2.1561	0.98294	0.98305	0.99995	17630	0	-2.1561
CNRIP1	5	0.0081626	0.032398	0.829551	699	5	-1.3921	0.99184	0.99188	0.99995	17812	0	-1.3921
ZFHX4	5	0.0081656	0.032408	0.829551	700	4	-4.0673	0.67499	0.7837	0.99995	13870	1	-4.0673
RPS27L	5	0.0081812	0.032475	0.829551	701	4	-4.0235	0.60107	0.73636	0.99995	13019	1	-4.0235
BYSL	5	0.0081951	0.032525	0.829551	702	5	-2.3309	0.9918	0.99184	0.99995	17810	0	-2.3309
DHRS11	5	0.0082196	0.032614	0.829551	703	4	-5.6311	0.2226	0.40837	0.99995	7117	1	-5.6311
UEVLD	5	0.0082483	0.032724	0.829551	704	5	-1.3613	0.99175	0.99178	0.99995	17808	0	-1.3613
H2AFJ	5	0.0082683	0.03279	0.829551	705	4	-2.9887	0.69977	0.79308	0.99995	14051	1	-2.9887
SFRP2	5	0.008323	0.033	0.829551	706	2	-0.06669	0.20172	0.3809	0.99995	6674	2	-0.06669
SLC37A3	5	0.0083319	0.03303	0.829551	707	4	-1.0794	0.93076	0.93174	0.99995	16595	0	-1.0794
WDFY3	5	0.008341	0.033067	0.829551	708	3	-1.068	0.48176	0.64369	0.99995	11315	2	-1.068
BBX	5	0.0083501	0.033107	0.829551	709	3	-1.7838	0.087629	0.21881	0.99995	3884	2	-1.7838
RBFOX2	5	0.0083501	0.033107	0.829551	710	4	-5.5046	0.84061	0.86055	0.99995	15276	1	-5.5046
C9orf24	13	0.0083577	0.033136	0.829551	711	9	-2.1929	0.40092	0.58242	0.99995	10201	2	-2.1929
RBBP8	5	0.0083581	0.033139	0.829551	713	5	-4.4471	0.99164	0.99167	0.99995	17803	0	-4.4471
XRCC6	5	0.0083581	0.033139	0.829551	715	5	-4.1972	0.99164	0.99167	0.99995	17805	0	-4.1972
PAIP1	5	0.0083581	0.033139	0.829551	714	5	-2.55	0.99164	0.99167	0.99995	17804	0	-2.55
GRAMD3	5	0.0083581	0.033139	0.829551	712	5	-6.064	0.99164	0.99167	0.99995	17802	0	-6.064
ARHGEF26	5	0.0083624	0.033154	0.829551	716	4	-0.88546	0.17513	0.34521	0.99995	6046	1	-0.88546
SPATA7	5	0.0083778	0.033211	0.829551	717	3	-0.57966	0.91907	0.92038	0.99995	16381	0	-0.57966
CA13	5	0.0084325	0.033411	0.829551	718	2	-0.075924	0.52847	0.67967	0.99995	11956	2	-0.075924
GPALPP1	5	0.0084376	0.033429	0.829551	719	3	-1.9046	0.55607	0.70114	0.99995	12367	1	-1.9046
ZNF382	5	0.0084376	0.033429	0.829551	721	4	-6.8686	0.70208	0.794	0.99995	14065	1	-6.8686
GTSCR1	5	0.0084376	0.033429	0.829551	720	4	-3.9825	0.93678	0.93761	0.99995	16696	0	-3.9825
KTN1	5	0.0084376	0.033429	0.829551	722	3	-3.651	0.97197	0.97216	0.99995	17375	0	-3.651
STATH	3	0.0084428	0.033447	0.829551	723	3	-6.554	0.99156	0.99158	0.99995	17801	0	-6.554
TMEM215	5	0.0084497	0.033475	0.829551	724	5	-1.0525	0.99155	0.99158	0.99995	17800	0	-1.0525
FBXO40	5	0.0084825	0.033578	0.829551	725	4	-5.5265	0.97689	0.97703	0.99995	17475	0	-5.5265
PNP	5	0.0084953	0.033628	0.829551	727	4	-5.6108	0.71802	0.8004	0.99995	14158	1	-5.6108
WBP4	5	0.0084953	0.033628	0.829551	726	4	-5.6108	0.96809	0.96835	0.99995	17309	0	-5.6108
ABCA9	5	0.0085146	0.03369	0.829551	728	5	-3.4212	0.99149	0.99151	0.99995	17798	0	-3.4212
NT5C1B	5	0.0085147	0.03369	0.829551	730	2	0.45059	0.22402	0.41019	0.99995	7143	3	0.45059
MAP2K3	5	0.0085147	0.03369	0.829551	729	2	0.037423	0.46728	0.6327	0.99995	11104	2	0.037423
PCGF5	5	0.0085237	0.03372	0.829551	731	5	-6.4886	0.99148	0.99151	0.99995	17797	0	-6.4886
CALML3	5	0.0085279	0.033741	0.829551	732	3	-0.75137	0.6445	0.77121	0.99995	13653	1	-0.75137
B4GALNT2	5	0.0085909	0.03396	0.829551	733	4	-1.3032	0.77418	0.82504	0.99995	14604	1	-1.3032
FAM195B	5	0.0085946	0.033968	0.829551	734	2	-0.1229	0.28306	0.4852	0.99995	8495	2	-0.1229
B4GALT1	5	0.0086007	0.033988	0.829551	735	3	-0.67328	0.49095	0.65074	0.99995	11437	2	-0.67328
ANKRD50	5	0.0086346	0.034101	0.829551	736	5	-1.9223	0.99137	0.99139	0.99995	17796	0	-1.9223
SDK2	5	0.0086422	0.034137	0.829551	737	3	-5.6538	0.099091	0.23609	0.99995	4175	2	-5.6538
MKKS	5	0.0086494	0.034163	0.829551	738	3	-5.9061	0.37194	0.56061	0.99995	9857	1	-5.9061
EIF4ENIF1	5	0.0086515	0.034172	0.829551	739	3	-0.95269	0.86276	0.87473	0.99995	15534	1	-0.95269
CDC42SE1	5	0.0086771	0.034259	0.829551	740	4	-6.0184	0.59257	0.7297	0.99995	12899	1	-6.0184
ZFP2	5	0.0086784	0.034261	0.829551	741	5	-1.3812	0.99132	0.99135	0.99995	17795	0	-1.3812
S100A2	5	0.0087009	0.034346	0.829551	742	4	-2.0523	0.99044	0.99053	0.99995	17783	0	-2.0523
LRTM2	5	0.0087063	0.034359	0.829551	743	4	-1.398	0.41007	0.58932	0.99995	10342	1	-1.398
ACTA1	5	0.0087074	0.034364	0.829551	744	3	-2.0827	0.16709	0.33418	0.99995	5857	2	-2.0827
SKP2	6	0.0087389	0.034475	0.829551	745	4	-2.4092	0.58318	0.72223	0.99995	12753	1	-2.4092
RHOG	5	0.0087565	0.034531	0.829551	746	5	-1.2145	0.99124	0.99128	0.99995	17793	0	-1.2145
PRKAR2A	5	0.0087588	0.034543	0.829551	747	4	-3.7098	0.35529	0.54836	0.99995	9622	1	-3.7098
HELB	5	0.0087588	0.034543	0.829551	748	4	-2.1014	0.94587	0.94648	0.99995	16883	0	-2.1014
LAMTOR3	5	0.0087588	0.034543	0.829551	749	4	-3.163	0.96116	0.96145	0.99995	17179	0	-3.163
DEPTOR	5	0.008761	0.034547	0.829551	750	3	-1.2451	0.41177	0.59065	0.99995	10365	2	-1.2451
C18orf21	7	0.0087858	0.034641	0.829556	751	6	-3.4212	0.99818	0.99814	0.99995	17957	0	-3.4212
CHD5	5	0.0087901	0.034658	0.829556	752	2	0.022167	0.32504	0.52572	0.99995	9208	2	0.022167
NOS2	5	0.0088117	0.034733	0.829556	753	3	-2.4396	0.58248	0.72169	0.99995	12744	1	-2.4396
HAPLN2	5	0.0088157	0.034748	0.829556	754	2	1.0664	0.10036	0.23798	0.99995	4209	3	1.0664
LCNL1	5	0.0088566	0.034916	0.829556	755	4	-1.7288	0.93822	0.93902	0.99995	16733	0	-1.7288
AP3B2	5	0.0088705	0.034961	0.829556	756	1	1.0161	0.028999	0.088928	0.964469	1658	4	1.0161
MIXL1	5	0.0088738	0.034973	0.829556	757	4	-1.3686	0.98195	0.98205	0.99995	17553	0	-1.3686
MEOX1	13	0.0088873	0.035025	0.829556	758	8	-1.0059	0.47083	0.63544	0.99995	11161	5	-1.0059
GTDC1	5	0.0088951	0.035054	0.829556	760	3	-2.1514	0.59115	0.72856	0.99995	12874	1	-2.1514
AMER1	5	0.0088951	0.035054	0.829556	759	4	-6.8513	0.96287	0.96318	0.99995	17208	0	-6.8513
IGSF8	5	0.0088951	0.035054	0.829556	761	3	-2.7085	0.8932	0.89736	0.99995	15986	1	-2.7085
GCC2	5	0.0089196	0.035143	0.82999	762	5	-1.1669	0.99108	0.99114	0.99995	17792	0	-1.1669
C4orf45	5	0.0089252	0.035165	0.82999	763	1	0.33862	0.48913	0.64931	0.99995	11419	2	0.33862
WDR19	5	0.0089799	0.035358	0.831523	764	3	-1.2556	0.58264	0.72182	0.99995	12748	1	-1.2556
KRTAP4-4	1	0.0090234	0.035518	0.831523	765	1	-3.7602	0.99098	0.99105	0.99995	17791	0	-3.7602
HMOX1	5	0.00903	0.035539	0.831523	766	4	-2.258	0.3034	0.50976	0.99995	8935	1	-2.258
FZD9	5	0.0090346	0.035553	0.831523	767	1	0.2368	0.096777	0.23261	0.99995	4123	2	0.2368
FPGS	5	0.0090403	0.035571	0.831523	769	5	-4.699	0.99096	0.99103	0.99995	17790	0	-4.699
OCIAD1	5	0.0090403	0.035571	0.831523	768	5	-6.7619	0.99096	0.99103	0.99995	17789	0	-6.7619
RNASEH2C	5	0.0090467	0.035599	0.831523	770	2	-0.28589	0.34103	0.53771	0.99995	9418	2	-0.28589
CNTN4	5	0.0090467	0.035599	0.831523	771	4	-5.7475	0.96737	0.96764	0.99995	17298	0	-5.7475
CIB4	5	0.0091136	0.035832	0.834149	772	3	-6.8426	0.073762	0.19351	0.99995	3433	2	-6.8426
DBT	5	0.0091136	0.035832	0.834149	773	4	-6.8426	0.90982	0.91156	0.99995	16218	1	-6.8426
MIER2	5	0.0091441	0.03596	0.834149	774	1	0.68203	0.13399	0.28733	0.99995	5057	3	0.68203
MMP2	5	0.0091873	0.036092	0.834149	775	3	-0.60477	0.96611	0.96639	0.99995	17275	0	-0.60477
MCF2	5	0.0091988	0.036126	0.834149	776	3	-0.70798	0.6152	0.74755	0.99995	13221	1	-0.70798
PIGL	5	0.0092181	0.036175	0.834149	777	4	-1.8226	0.88671	0.89228	0.99995	15890	1	-1.8226
TMEM55B	5	0.0092535	0.036271	0.834149	778	3	-1.1557	0.52562	0.6775	0.99995	11915	1	-1.1557
TFEB	5	0.0092874	0.036361	0.834149	779	4	-5.548	0.542	0.69022	0.99995	12156	1	-5.548
FOXS1	5	0.0093082	0.03642	0.834149	780	2	-0.0071345	0.69926	0.79288	0.99995	14046	1	-0.0071345
ZNF610	7	0.0093419	0.036517	0.834149	781	5	-2.6331	0.62154	0.75264	0.99995	13322	2	-2.6331
DIRAS2	5	0.0093629	0.036573	0.834149	782	3	-1.2848	0.8629	0.87483	0.99995	15537	1	-1.2848
RNF115	5	0.0093731	0.0366	0.834149	784	3	-5.129	0.94784	0.94838	0.99995	16922	0	-5.129
MTMR8	5	0.0093731	0.0366	0.834149	783	3	-6.5118	0.78238	0.82901	0.99995	14662	1	-6.5118
PDS5B	5	0.0093736	0.036601	0.834149	785	3	-2.2609	0.81349	0.84511	0.99995	14952	1	-2.2609
PNMA1	5	0.009375	0.036607	0.834149	786	4	-2.0293	0.8323	0.85559	0.99995	15175	1	-2.0293
MESDC2	5	0.0094082	0.036698	0.834149	787	4	-2.3117	0.53486	0.68458	0.99995	12048	1	-2.3117
HPR	3	0.0094336	0.036765	0.834149	788	3	-6.6862	0.99057	0.99066	0.99995	17785	0	-6.6862
RNF208	5	0.009445	0.036799	0.834149	790	2	0.24178	0.83644	0.85799	0.99995	15221	1	0.24178
CDK20	5	0.009445	0.036799	0.834149	789	2	-0.25276	0.058824	0.16016	0.99995	2855	2	-0.25276
VPS37D	5	0.0094587	0.036839	0.834149	791	3	-0.72504	0.86931	0.87931	0.99995	15615	1	-0.72504
RPTOR	5	0.0094587	0.036839	0.834149	792	4	-4.9135	0.13996	0.29582	0.99995	5207	1	-4.9135
PLSCR5	5	0.0094939	0.036941	0.834149	795	4	-2.106	0.84706	0.86455	0.99995	15346	1	-2.106
ZNF428	5	0.0094939	0.036941	0.834149	794	4	-5.6905	0.85109	0.86713	0.99995	15390	1	-5.6905
SECISBP2	5	0.0094939	0.036941	0.834149	793	4	-5.5265	0.91833	0.91968	0.99995	16366	0	-5.5265
KCNRG	5	0.0094988	0.036952	0.834149	796	3	-1.9255	0.10243	0.24113	0.99995	4264	2	-1.9255
KLHDC9	5	0.0095817	0.037183	0.834149	797	2	-0.43596	0.26704	0.46507	0.99995	8148	2	-0.43596
CENPL	5	0.0095817	0.037183	0.834149	798	2	-0.76021	0.074544	0.1952	0.99995	3469	2	-0.76021
TRIB3	5	0.0095817	0.037183	0.834149	799	2	-0.15623	0.097034	0.23298	0.99995	4129	2	-0.15623
MTA3	5	0.0095902	0.037213	0.834149	800	4	-5.8023	0.97362	0.97379	0.99995	17403	0	-5.8023
TMEM169	5	0.0095926	0.037221	0.834149	801	4	-3.8948	0.24415	0.43608	0.99995	7616	1	-3.8948
LRRC48	5	0.0095926	0.037221	0.834149	802	2	-0.12285	0.58012	0.71981	0.99995	12716	2	-0.12285
LAMP5	5	0.0096036	0.037247	0.834149	803	4	-1.9033	0.91607	0.91744	0.99995	16331	1	-1.9033
TBC1D7	5	0.0096541	0.037402	0.834149	804	4	-1.8338	0.98195	0.98205	0.99995	17588	0	-1.8338
BPIFB3	5	0.0096567	0.03741	0.834149	805	4	-1.6182	0.89143	0.89597	0.99995	15960	1	-1.6182
POU6F2	5	0.0096695	0.037442	0.834149	806	2	0.97801	0.12178	0.26956	0.99995	4736	3	0.97801
CXorf57	5	0.0096887	0.037484	0.834149	807	3	-6.8162	0.92272	0.92393	0.99995	16449	0	-6.8162
WASF2	5	0.0096887	0.037484	0.834149	808	3	-6.8162	0.97389	0.97406	0.99995	17406	0	-6.8162
GRHL2	5	0.0096911	0.037489	0.834149	809	2	0.56452	0.16966	0.33774	0.99995	5924	3	0.56452
SRGAP3	5	0.0097178	0.037562	0.834149	810	2	0.134	0.58643	0.72482	0.99995	12807	2	0.134
PPP1R17	8	0.00972	0.037569	0.834149	811	5	-2.4085	0.42335	0.59942	0.99995	10513	3	-2.4085
ZNF664	5	0.0097571	0.037672	0.834149	812	4	-2.1991	0.93101	0.93198	0.99995	16598	0	-2.1991
HNRNPF	5	0.0097571	0.037672	0.834149	813	4	-5.5046	0.97762	0.97778	0.99995	17486	0	-5.5046
PARN	5	0.0098005	0.037811	0.834149	814	2	0.14119	0.37941	0.56625	0.99995	9939	2	0.14119
G0S2	5	0.0098093	0.037827	0.834149	815	4	-1.1713	0.97863	0.97878	0.99995	17502	0	-1.1713
CSNK2A2	5	0.0098122	0.037836	0.834149	816	3	-1.5333	0.79415	0.83489	0.99995	14752	1	-1.5333
TUBAL3	5	0.0098151	0.037842	0.834149	817	4	-1.2231	0.89097	0.89558	0.99995	15948	1	-1.2231
SFRP1	5	0.0098552	0.037963	0.835367	818	1	0.52432	0.038431	0.11237	0.980911	2063	4	0.52432
STK35	5	0.0098696	0.038003	0.835367	819	3	-0.45032	0.81223	0.84445	0.99995	14935	1	-0.45032
GLRB	5	0.0098953	0.038082	0.835367	820	4	-1.394	0.96854	0.9688	0.99995	17316	0	-1.394
ARSJ	5	0.0098956	0.038083	0.835367	821	3	-6.8073	0.95579	0.95619	0.99995	17079	0	-6.8073
KTI12	5	0.0099372	0.038198	0.835864	823	2	-1.9165	0.13073	0.28266	0.99995	4972	1	-1.9165
CAPRIN2	5	0.0099372	0.038198	0.835864	822	3	-2.3667	0.23488	0.42414	0.99995	7395	2	-2.3667
SYT3	5	0.0099823	0.038334	0.83652	824	3	-1.4679	0.43729	0.60991	0.99995	10707	2	-1.4679
TNRC18	5	0.0099941	0.038368	0.83652	825	3	-1.0129	0.95386	0.95432	0.99995	17043	0	-1.0129
MRPL30	5	0.010019	0.03843	0.83652	826	1	1.0512	0.062701	0.16892	0.99995	2981	3	1.0512
ENTPD5	5	0.010049	0.03851	0.83652	827	3	-2.7913	0.16239	0.32764	0.99995	5757	2	-2.7913
LAPTM4A	5	0.010049	0.03851	0.83652	828	3	-2.0743	0.92606	0.92718	0.99995	16502	0	-2.0743
BBS5	5	0.010063	0.038554	0.83652	830	4	-5.4824	0.98195	0.98205	0.99995	17582	0	-5.4824
ZNF528	5	0.010063	0.038554	0.83652	829	4	-5.4824	0.5682	0.71049	0.99995	12550	1	-5.4824
SLC45A1	5	0.010129	0.038741	0.838108	831	2	1.1216	0.0060327	0.024333	0.704522	622	3	1.1216
TTC23	5	0.010139	0.038765	0.838108	832	4	-1.8443	0.90195	0.90466	0.99995	16101	1	-1.8443
ARID3A	5	0.010139	0.038766	0.838108	833	4	-6.7984	0.58256	0.72175	0.99995	12746	1	-6.7984
GRXCR1	5	0.010232	0.039045	0.841237	834	4	-1.4387	0.52224	0.67489	0.99995	11859	1	-1.4387
ZNF488	5	0.010238	0.03906	0.841237	835	2	-0.23582	0.36275	0.55386	0.99995	9733	2	-0.23582
INPP5K	5	0.01025	0.039091	0.841237	836	3	-1.1167	0.6288	0.7584	0.99995	13428	2	-1.1167
ZHX2	5	0.010268	0.039151	0.841237	837	4	-1.0046	0.81684	0.84689	0.99995	14989	1	-1.0046
SMDT1	5	0.010293	0.039225	0.841237	838	4	-0.95776	0.84324	0.8622	0.99995	15304	1	-0.95776
SMPD2	5	0.010304	0.03926	0.841237	839	4	-1.8889	0.99071	0.99079	0.99995	17787	0	-1.8889
ZNF720	4	0.010319	0.039301	0.841237	840	4	-5.7433	0.98968	0.98978	0.99995	17764	0	-5.7433
DEPDC5	5	0.010331	0.039332	0.841237	842	3	-6.2064	0.91657	0.91792	0.99995	16339	0	-6.2064
ZNF330	5	0.010331	0.03933	0.841237	841	4	-3.1847	0.74533	0.81199	0.99995	14374	1	-3.1847
PCED1A	5	0.010391	0.039497	0.842563	843	3	-1.1014	0.37066	0.55969	0.99995	9834	2	-1.1014
SLC25A15	5	0.010402	0.039529	0.842563	844	4	-1.7711	0.1522	0.31324	0.99995	5515	1	-1.7711
SPATA31E1	5	0.010404	0.039534	0.842563	845	4	-1.0543	0.72216	0.80205	0.99995	14194	1	-1.0543
PLEKHJ1	5	0.010446	0.03965	0.842781	846	4	-1.6408	0.96779	0.96806	0.99995	17302	0	-1.6408
HMGCL	5	0.010451	0.039665	0.842781	847	3	-0.5107	0.5374	0.6866	0.99995	12085	1	-0.5107
MLC1	5	0.010457	0.039685	0.842781	848	3	-2.6421	0.87124	0.88069	0.99995	15638	1	-2.6421
MARCKS	5	0.010511	0.039842	0.84387	849	3	-0.64748	0.78526	0.83047	0.99995	14684	1	-0.64748
DTX2	5	0.010548	0.039941	0.84387	851	3	-2.7251	0.56728	0.70981	0.99995	12537	2	-2.7251
PLAA	5	0.010548	0.039941	0.84387	850	4	-1.9387	0.96923	0.96948	0.99995	17328	0	-1.9387
TANGO2	14	0.010563	0.03999	0.84387	852	8	-0.66174	0.46734	0.63275	0.99995	11105	4	-0.66174
ATP4A	5	0.010566	0.039999	0.84387	853	2	0.16333	0.81152	0.84406	0.99995	14921	1	0.16333
CNPY2	5	0.010586	0.040059	0.84387	854	4	-2.0465	0.75755	0.81732	0.99995	14467	1	-2.0465
BDNF	5	0.010628	0.040194	0.84387	855	3	-0.6386	0.54038	0.6889	0.99995	12133	2	-0.6386
KRT73	5	0.010642	0.040228	0.84387	856	3	-0.39294	0.90464	0.90701	0.99995	16141	1	-0.39294
ABHD11	5	0.010655	0.040266	0.84387	857	2	0.88189	0.13948	0.29517	0.99995	5199	3	0.88189
RTP4	5	0.010684	0.040353	0.84387	858	3	-1.5197	0.59586	0.73227	0.99995	12949	2	-1.5197
EXOC3L2	5	0.010715	0.040446	0.84387	860	3	-5.7097	0.5251	0.67709	0.99995	11903	1	-5.7097
GALNT12	5	0.010715	0.040446	0.84387	861	3	-1.0142	0.55175	0.69776	0.99995	12308	2	-1.0142
DYRK1B	5	0.010715	0.040446	0.84387	859	4	-0.54355	0.8455	0.86359	0.99995	15330	1	-0.54355
POM121L2	5	0.010724	0.040474	0.84387	863	4	-1.5883	0.7979	0.83682	0.99995	14790	1	-1.5883
ZNF222	5	0.010724	0.040474	0.84387	862	4	-1.9061	0.91303	0.91454	0.99995	16285	1	-1.9061
MAPK6	5	0.01073	0.040486	0.84387	864	3	-5.9553	0.11109	0.25388	0.99995	4473	2	-5.9553
XPR1	5	0.010783	0.040666	0.845671	866	3	-6.7711	0.75133	0.81461	0.99995	14417	1	-6.7711
CD3E	5	0.010783	0.040666	0.845671	865	3	-2.0172	0.67177	0.78252	0.99995	13850	1	-2.0172
AKIP1	5	0.010812	0.040749	0.846432	867	2	-0.5797	0.38483	0.57029	0.99995	9999	1	-0.5797
INPP5E	5	0.010894	0.040962	0.848202	868	2	0.12068	0.24026	0.43111	0.99995	7535	2	0.12068
LRP3	5	0.010918	0.041024	0.848202	869	4	-0.98463	0.98351	0.98364	0.99995	17632	0	-0.98463
PBLD	5	0.010936	0.041072	0.848202	870	4	-1.0744	0.96961	0.96982	0.99995	17335	0	-1.0744
SLC22A18AS	5	0.010939	0.041079	0.848202	871	3	-0.84795	0.82871	0.85353	0.99995	15132	1	-0.84795
RBM4	8	0.01095	0.041108	0.848202	872	3	-0.01008	0.073603	0.19317	0.99995	3422	4	-0.01008
AGAP5	1	0.010953	0.041117	0.848202	873	1	-8.278	0.98905	0.98913	0.99995	17753	0	-8.278
DPP8	5	0.011018	0.041299	0.848442	874	3	-2.1192	0.045691	0.12962	0.993403	2347	2	-2.1192
SORCS1	5	0.011058	0.041403	0.848442	875	1	0.50155	0.15765	0.32086	0.99995	5643	3	0.50155
PEX5	5	0.011077	0.041459	0.848442	879	4	-2.2413	0.95923	0.95954	0.99995	17142	0	-2.2413
CDC40	5	0.011077	0.041459	0.848442	878	4	-1.8024	0.14196	0.29865	0.99995	5251	1	-1.8024
ZNF846	5	0.011077	0.041459	0.848442	880	4	-5.4136	0.87294	0.88191	0.99995	15669	1	-5.4136
RNFT1	5	0.011077	0.041459	0.848442	876	4	-5.6905	0.87337	0.88222	0.99995	15676	1	-5.6905
HSPBAP1	5	0.011077	0.041459	0.848442	877	4	-5.4136	0.98846	0.98855	0.99995	17734	0	-5.4136
BAX	5	0.011112	0.041571	0.849771	881	3	-6.2596	0.29841	0.50408	0.99995	8817	2	-6.2596
GNAI3	5	0.011158	0.041701	0.84999	882	4	-5.8723	0.98656	0.98665	0.99995	17692	0	-5.8723
ZNF33A	5	0.011166	0.041721	0.84999	883	4	-2.0009	0.97221	0.97241	0.99995	17378	0	-2.0009
FECH	5	0.011167	0.041723	0.84999	884	2	2.279	0.00040606	0.0018561	0.221363	151	3	2.279
PGM1	5	0.011213	0.041842	0.850921	885	4	-6.6468	0.98195	0.98205	0.99995	17603	0	-6.6468
NFX1	5	0.011222	0.041863	0.850921	886	3	-0.72025	0.090029	0.22246	0.99995	3949	2	-0.72025
LYST	5	0.011254	0.041953	0.851792	887	4	-5.7843	0.92944	0.93045	0.99995	16565	0	-5.7843
ZNF28	5	0.011278	0.042025	0.851836	888	4	-6.3726	0.085625	0.21577	0.99995	3843	1	-6.3726
ACTR1B	5	0.011304	0.042097	0.851836	890	3	-0.56924	0.32141	0.52305	0.99995	9155	2	-0.56924
DISP1	5	0.011304	0.042097	0.851836	889	2	-0.22402	0.21711	0.40122	0.99995	6996	2	-0.22402
BTN2A2	16	0.011358	0.042238	0.853422	891	8	-0.90826	0.33978	0.53678	0.99995	9403	7	-0.90826
SH3RF1	5	0.011385	0.042305	0.853422	892	2	-0.11513	0.39066	0.57466	0.99995	10071	2	-0.11513
C11orf88	5	0.011403	0.042349	0.853422	893	3	-1.6722	0.77747	0.82664	0.99995	14637	1	-1.6722
LAMA5	5	0.011467	0.042546	0.853422	894	2	-0.17756	0.34838	0.5432	0.99995	9521	2	-0.17756
MOB3B	5	0.011484	0.042589	0.853422	898	3	-6.7434	0.38128	0.56763	0.99995	9962	2	-6.7434
SYP	5	0.011484	0.042589	0.853422	895	3	-6.7434	0.87773	0.88543	0.99995	15745	1	-6.7434
ATXN7L3B	5	0.011484	0.042589	0.853422	897	3	-6.7434	0.76209	0.81941	0.99995	14502	1	-6.7434
KIAA1737	5	0.011484	0.042589	0.853422	896	3	-3.3752	0.29323	0.49778	0.99995	8715	1	-3.3752
CNTNAP4	5	0.011528	0.042713	0.853422	899	4	-1.5221	0.94349	0.94416	0.99995	16837	0	-1.5221
SVOPL	5	0.011549	0.042765	0.853422	900	3	-0.70274	0.16659	0.33346	0.99995	5844	1	-0.70274
TTC39B	5	0.011557	0.042787	0.853422	901	4	-1.6076	0.32753	0.52757	0.99995	9236	1	-1.6076
ORM1	4	0.011576	0.042834	0.853422	902	4	-3.5021	0.98842	0.98851	0.99995	17733	0	-3.5021
MAPK8IP3	5	0.011631	0.042994	0.853422	903	2	0.47171	0.24688	0.43955	0.99995	7672	3	0.47171
SLC25A23	5	0.011631	0.042994	0.853422	904	2	0.23155	0.047442	0.13378	0.99401	2415	1	0.23155
CCDC36	5	0.011636	0.043006	0.853422	905	2	0.36613	0.22334	0.40933	0.99995	7133	3	0.36613
SIGLEC14	5	0.011671	0.043107	0.853422	906	2	0.80085	0.12094	0.26836	0.99995	4710	3	0.80085
HERPUD2	5	0.011689	0.043179	0.853422	907	4	-1.5744	0.86033	0.87315	0.99995	15514	1	-1.5744
ZNF142	5	0.011713	0.043249	0.853422	908	3	-1.7836	0.7091	0.79679	0.99995	14110	1	-1.7836
USP37	5	0.011722	0.043276	0.853422	909	3	-6.734	0.59515	0.73168	0.99995	12933	1	-6.734
ZNF493	9	0.011728	0.043296	0.853422	910	7	-3.3246	0.97249	0.97268	0.99995	17384	1	-3.3246
RPS4Y2	5	0.011768	0.043414	0.853422	911	4	-1.618	0.73217	0.80625	0.99995	14275	1	-1.618
ARL3	5	0.01179	0.043466	0.853422	913	4	-5.3659	0.60818	0.74199	0.99995	13130	1	-5.3659
GMPR	5	0.01179	0.043466	0.853422	912	4	-5.3659	0.77217	0.82407	0.99995	14585	1	-5.3659
TMEM141	5	0.011885	0.043731	0.853422	915	2	0.18154	0.13128	0.28341	0.99995	4985	2	0.18154
SRSF9	5	0.011885	0.043731	0.853422	914	2	-0.35522	0.22725	0.41438	0.99995	7205	2	-0.35522
OTUD7B	5	0.011901	0.043781	0.853422	916	4	-3.0993	0.17319	0.34257	0.99995	6002	1	-3.0993
PIDD	5	0.011911	0.04382	0.853422	917	4	-1.7174	0.8545	0.86927	0.99995	15446	1	-1.7174
DEFB103B	2	0.011953	0.043935	0.853422	918	2	-7.4086	0.98805	0.98814	0.99995	17725	0	-7.4086
TSFM	5	0.011959	0.043955	0.853422	919	2	-0.76021	0.17248	0.3416	0.99995	5982	2	-0.76021
ZNF350	5	0.011981	0.044012	0.853422	920	2	-0.47084	0.57896	0.7189	0.99995	12697	2	-0.47084
TRIM22	5	0.011991	0.044046	0.853422	922	4	-2.4288	0.81385	0.84529	0.99995	14960	1	-2.4288
IGSF9	5	0.011991	0.044046	0.853422	921	3	-1.0918	0.94802	0.94855	0.99995	16923	0	-1.0918
GLB1L2	5	0.012041	0.044193	0.853422	923	3	-0.77938	0.22914	0.41675	0.99995	7248	1	-0.77938
MTIF3	5	0.012044	0.044202	0.853422	924	4	-1.7886	0.66798	0.78119	0.99995	13831	1	-1.7886
HOXC5	5	0.012082	0.044299	0.853422	925	3	-1.6552	0.58822	0.72628	0.99995	12839	2	-1.6552
ATXN2L	5	0.012095	0.044339	0.853422	926	3	-1.0681	0.6243	0.75481	0.99995	13367	1	-1.0681
MBNL1	5	0.012153	0.044497	0.853422	927	4	-5.3414	0.90491	0.90722	0.99995	16144	1	-5.3414
PACSIN3	5	0.012168	0.04454	0.853422	928	4	-1.4353	0.80387	0.83997	0.99995	14845	1	-1.4353
DEFB108B	3	0.012179	0.044567	0.853422	929	3	-6.554	0.98782	0.98792	0.99995	17720	0	-6.554
CCL11	5	0.01218	0.04457	0.853422	930	3	-2.7112	0.23409	0.42312	0.99995	7370	1	-2.7112
ZFP57	5	0.012204	0.044631	0.853422	933	2	-0.30477	0.3772	0.56457	0.99995	9909	1	-0.30477
C6orf226	5	0.012204	0.044631	0.853422	932	2	0.26376	0.15952	0.3235	0.99995	5691	2	0.26376
TXNDC15	5	0.012204	0.044631	0.853422	931	2	0.63488	0.14717	0.30603	0.99995	5385	3	0.63488
MYH6	5	0.012237	0.044703	0.853422	934	3	-0.69587	0.48715	0.64782	0.99995	11392	2	-0.69587
CUL4B	5	0.012266	0.044774	0.853422	935	3	-0.89847	0.16795	0.33536	0.99995	5881	2	-0.89847
ART3	5	0.012301	0.044864	0.853422	939	4	-6.7151	0.95331	0.95382	0.99995	17035	0	-6.7151
TMC1	5	0.012301	0.044864	0.853422	937	3	-6.7151	0.6068	0.74091	0.99995	13112	2	-6.7151
FPR1	5	0.012301	0.044864	0.853422	940	4	-6.7151	0.81227	0.84447	0.99995	14937	1	-6.7151
DNAJC27	5	0.012301	0.044864	0.853422	936	4	-1.6398	0.98617	0.98626	0.99995	17682	0	-1.6398
CD5L	5	0.012301	0.044864	0.853422	938	3	-1.6289	0.684	0.78705	0.99995	13933	1	-1.6289
KRTAP13-3	4	0.012312	0.044896	0.853422	941	2	-0.3081	0.38578	0.57101	0.99995	10011	2	-0.3081
PRPF39	5	0.012323	0.044923	0.853422	942	2	0.18355	0.27444	0.47436	0.99995	8309	2	0.18355
MOCS2	9	0.012367	0.045046	0.853422	943	6	-2.4141	0.22148	0.40691	0.99995	7086	3	-2.4141
EBF1	5	0.012369	0.04505	0.853422	944	4	-1.4256	0.98195	0.98205	0.99995	17606	0	-1.4256
CDHR1	5	0.012379	0.045081	0.853422	945	4	-1.9464	0.17239	0.34148	0.99995	5978	1	-1.9464
CACNA1G	5	0.012386	0.045104	0.853422	946	4	-1.0877	0.44572	0.61626	0.99995	10820	1	-1.0877
DYSF	5	0.01241	0.045167	0.853422	947	4	-1.4542	0.96558	0.96587	0.99995	17262	0	-1.4542
KCTD19	5	0.012423	0.045204	0.853422	948	3	-0.89688	0.45478	0.62315	0.99995	10924	2	-0.89688
UPK2	5	0.012424	0.045204	0.853422	949	4	-1.2513	0.54051	0.689	0.99995	12135	1	-1.2513
USP9Y	5	0.012424	0.045208	0.853422	950	2	-0.39595	0.58654	0.72491	0.99995	12808	1	-0.39595
ATXN7L1	11	0.012469	0.045327	0.853422	951	5	0.71377	0.11199	0.25521	0.99995	4495	6	0.71377
B4GALT5	5	0.012477	0.045348	0.853422	952	3	-1.0058	0.91673	0.91808	0.99995	16341	0	-1.0058
GSDMB	5	0.012489	0.045373	0.853422	955	3	-4.699	0.078212	0.20306	0.99995	3614	1	-4.699
CCDC96	5	0.012489	0.045373	0.853422	953	4	-0.9022	0.94036	0.94111	0.99995	16768	0	-0.9022
HPSE2	5	0.012489	0.045373	0.853422	954	3	-0.32566	0.24837	0.44146	0.99995	7700	2	-0.32566
NXT2	8	0.012508	0.045429	0.853422	956	5	-3.415	0.02335	0.074421	0.929922	1438	2	-3.415
USP13	5	0.012576	0.045625	0.853422	957	2	-0.53544	0.4699	0.63472	0.99995	11147	1	-0.53544
EFNB3	5	0.012586	0.045647	0.853422	958	3	-1.1114	0.37747	0.56477	0.99995	9914	1	-1.1114
HHLA3	7	0.012587	0.045647	0.853422	959	5	-3.0105	0.19914	0.37746	0.99995	6611	1	-3.0105
MC5R	5	0.012598	0.045679	0.853422	960	3	-2.0981	0.17872	0.35012	0.99995	6123	1	-2.0981
DYNC1I1	5	0.012602	0.04569	0.853422	962	4	-6.7055	0.72045	0.80135	0.99995	14176	1	-6.7055
PTAR1	5	0.012602	0.04569	0.853422	961	3	-2.0665	0.6843	0.78716	0.99995	13936	1	-2.0665
ALDH5A1	5	0.012659	0.045854	0.853422	963	3	-1.4478	0.94016	0.94091	0.99995	16766	0	-1.4478
ART4	5	0.012668	0.045877	0.853422	965	1	-0.15724	0.76148	0.81913	0.99995	14497	1	-0.15724
ZSWIM1	5	0.012668	0.045877	0.853422	964	2	-0.11932	0.20503	0.38531	0.99995	6740	1	-0.11932
PEX5L	5	0.01267	0.045879	0.853422	966	4	-1.8768	0.5638	0.70712	0.99995	12486	1	-1.8768
DHRS9	5	0.012704	0.045972	0.853422	967	4	-1.1877	0.83574	0.85759	0.99995	15211	1	-1.1877
ZNF174	5	0.012729	0.046044	0.853422	968	4	-1.7249	0.44075	0.61253	0.99995	10761	1	-1.7249
ZNF300	5	0.012805	0.046249	0.853422	969	4	-5.2391	0.12594	0.2756	0.99995	4836	1	-5.2391
EPAS1	5	0.012805	0.046249	0.853422	970	1	0.40647	0.22058	0.40574	0.99995	7068	2	0.40647
ZNF268	19	0.012823	0.046289	0.853422	971	10	-1.1483	0.77932	0.82753	0.99995	14647	5	-1.1483
TMEM255B	5	0.012828	0.046302	0.853422	972	4	-1.2872	0.95203	0.95252	0.99995	17009	0	-1.2872
DCK	5	0.01284	0.046334	0.853422	974	3	-6.6959	0.90202	0.90472	0.99995	16103	1	-6.6959
UBTD2	5	0.01284	0.046334	0.853422	973	4	-6.6959	0.5316	0.68212	0.99995	12000	1	-6.6959
SNTB1	5	0.012846	0.046345	0.853422	975	3	-0.78611	0.88204	0.88865	0.99995	15812	1	-0.78611
IMPDH1	4	0.01288	0.046444	0.853422	976	3	-1.4993	0.78691	0.8313	0.99995	14700	1	-1.4993
TLCD2	5	0.012914	0.046541	0.853422	977	2	0.041396	0.55947	0.70378	0.99995	12419	2	0.041396
NOVA1	5	0.012934	0.046584	0.853422	978	3	-0.68429	0.64246	0.76949	0.99995	13620	2	-0.68429
ACTN2	5	0.012967	0.04668	0.853422	981	4	-2.4954	0.89655	0.90005	0.99995	16027	1	-2.4954
ARNT	5	0.012967	0.04668	0.853422	982	4	-6.2726	0.72859	0.80478	0.99995	14243	1	-6.2726
FAM209B	5	0.012967	0.04668	0.853422	979	4	-1.9464	0.29644	0.50168	0.99995	8776	1	-1.9464
HIGD1C	5	0.012967	0.04668	0.853422	980	4	-5.2911	0.92163	0.92289	0.99995	16427	0	-5.2911
TREM2	5	0.012967	0.04668	0.853422	983	4	-1.481	0.10587	0.24624	0.99995	4339	1	-1.481
NMUR1	5	0.012968	0.046682	0.853422	984	2	-0.76021	0.47968	0.64213	0.99995	11285	2	-0.76021
DDX25	5	0.013011	0.046806	0.853422	986	2	1.3307	0.025946	0.08106	0.947204	1541	3	1.3307
BPIFA2	5	0.013011	0.046806	0.853422	985	3	-1.253	0.69126	0.78977	0.99995	13990	1	-1.253
TOMM5	5	0.013023	0.046846	0.853422	987	3	-1.857	0.88669	0.89226	0.99995	15888	1	-1.857
ZNF418	5	0.013077	0.046995	0.853422	988	2	-0.23835	0.3569	0.54957	0.99995	9645	1	-0.23835
MED21	5	0.013099	0.047053	0.853422	989	4	-1.4464	0.55333	0.699	0.99995	12341	1	-1.4464
HINT1	5	0.013132	0.047141	0.853422	990	3	-0.43748	0.1142	0.25841	0.99995	4553	1	-0.43748
CXCR4	5	0.01314	0.04717	0.853422	991	4	-2.6702	0.93885	0.93965	0.99995	16744	0	-2.6702
SI	5	0.013165	0.04724	0.853422	992	4	-1.4638	0.70249	0.79417	0.99995	14070	1	-1.4638
CXCL10	4	0.013169	0.047251	0.853422	993	4	-3.5962	0.98683	0.9869	0.99995	17698	0	-3.5962
FCAMR	5	0.013187	0.04729	0.853422	994	3	-0.73796	0.30501	0.51096	0.99995	8948	1	-0.73796
PDLIM5	15	0.013214	0.047373	0.853422	995	10	-3.3246	0.55273	0.69852	0.99995	12328	4	-3.3246
AMICA1	5	0.013221	0.04739	0.853422	996	2	-0.080326	0.48877	0.64902	0.99995	11414	1	-0.080326
ZNF232	5	0.013233	0.047426	0.853422	997	3	-1.442	0.52619	0.67795	0.99995	11922	2	-1.442
NDST4	5	0.013238	0.047445	0.853422	998	4	-2.3032	0.76948	0.82281	0.99995	14556	1	-2.3032
CBFA2T3	5	0.013288	0.047586	0.853422	999	2	-0.28181	0.83193	0.85538	0.99995	15170	1	-0.28181
C16orf71	5	0.013296	0.047605	0.853422	1000	2	0.35131	0.26676	0.46471	0.99995	8139	3	0.35131
OLFM2	5	0.013318	0.04766	0.853422	1001	3	-1.3978	0.17895	0.35043	0.99995	6130	2	-1.3978
NOXRED1	5	0.01335	0.047749	0.853422	1002	2	-0.26564	0.58266	0.72183	0.99995	12749	2	-0.26564
SLC25A46	5	0.013393	0.047871	0.853422	1003	4	-5.2654	0.4888	0.64905	0.99995	11417	1	-5.2654
H2BFWT	5	0.013405	0.047899	0.853422	1004	2	-0.070725	0.66633	0.78061	0.99995	13821	1	-0.070725
CCKBR	5	0.013418	0.047931	0.853422	1005	3	-1.7913	0.88368	0.88992	0.99995	15836	1	-1.7913
GTF3C5	5	0.013418	0.047931	0.853422	1006	3	-1.8821	0.72143	0.80174	0.99995	14183	1	-1.8821
ATP6V1G2	7	0.013455	0.048039	0.853422	1007	3	0.0046192	0.38924	0.57358	0.99995	10049	3	0.0046192
MAP9	5	0.013459	0.048053	0.853422	1008	3	-1.1109	0.88666	0.89223	0.99995	15886	1	-1.1109
ZBTB40	5	0.013512	0.048195	0.853422	1009	3	-3.3347	0.64325	0.77015	0.99995	13636	2	-3.3347
ADAMTS1	5	0.013514	0.048201	0.853422	1010	1	0.47871	0.24222	0.43359	0.99995	7575	3	0.47871
ELP2	5	0.013515	0.048202	0.853422	1011	4	-5.5902	0.44137	0.61301	0.99995	10769	1	-5.5902
GSC2	5	0.013568	0.048356	0.853422	1012	2	-0.14754	0.36108	0.55262	0.99995	9706	2	-0.14754
DDX31	5	0.013569	0.048356	0.853422	1014	3	-0.70919	0.37961	0.56639	0.99995	9944	2	-0.70919
BPIFB4	5	0.013569	0.048356	0.853422	1013	3	-1.2018	0.38031	0.5669	0.99995	9948	2	-1.2018
TRIM7	14	0.013573	0.048367	0.853422	1015	7	-0.4477	0.22373	0.40981	0.99995	7135	5	-0.4477
SCRN1	5	0.013587	0.048407	0.853422	1016	3	-2.4211	0.59185	0.7291	0.99995	12884	2	-2.4211
F2RL2	5	0.013591	0.048419	0.853422	1017	4	-1.3204	0.72957	0.80519	0.99995	14250	1	-1.3204
CST11	5	0.013605	0.048454	0.853422	1018	3	-2.1966	0.25536	0.45032	0.99995	7857	2	-2.1966
NEU4	5	0.013609	0.048463	0.853422	1019	4	-1.1384	0.71714	0.80007	0.99995	14150	1	-1.1384
DDTL	3	0.013613	0.048478	0.853422	1020	1	0.76423	0.17079	0.33927	0.99995	5943	2	0.76423
SAMD14	5	0.013623	0.048501	0.853422	1021	3	-0.88915	0.40718	0.58714	0.99995	10303	1	-0.88915
APC	5	0.013661	0.048601	0.853422	1022	4	-1.8962	0.98773	0.98783	0.99995	17718	0	-1.8962
MARK3	5	0.013677	0.048647	0.853422	1023	2	-0.61793	0.70337	0.79451	0.99995	14074	1	-0.61793
PATZ1	5	0.013685	0.048665	0.853422	1024	2	-0.11486	0.94749	0.94805	0.99995	16919	0	-0.11486
C14orf166B	5	0.0137	0.048706	0.853422	1025	2	0.18133	0.4032	0.58415	0.99995	10237	2	0.18133
BCL9L	5	0.013732	0.048778	0.853422	1026	3	-0.97265	0.22402	0.41019	0.99995	7142	1	-0.97265
C17orf51	5	0.013768	0.048873	0.853422	1030	4	-5.0706	0.84248	0.86169	0.99995	15297	1	-5.0706
RNF128	5	0.013768	0.048873	0.853422	1029	3	-4.8102	0.38512	0.57052	0.99995	10004	1	-4.8102
HHATL	5	0.013768	0.048873	0.853422	1028	3	-0.46677	0.73928	0.80932	0.99995	14335	1	-0.46677
DKK2	5	0.013768	0.048873	0.853422	1027	3	-0.75574	0.72307	0.80241	0.99995	14203	1	-0.75574
SHARPIN	5	0.013786	0.048933	0.853422	1031	2	-0.35169	0.19752	0.3753	0.99995	6575	1	-0.35169
ZFAND5	5	0.013824	0.049047	0.853422	1033	4	-5.2391	0.97959	0.97974	0.99995	17517	0	-5.2391
UPF3B	5	0.013824	0.049047	0.853422	1032	4	-5.2391	0.34205	0.53848	0.99995	9436	1	-5.2391
IL1RL1	5	0.013824	0.049047	0.853422	1034	4	-5.8202	0.90972	0.91146	0.99995	16216	1	-5.8202
PLEK	5	0.013824	0.049047	0.853422	1035	4	-1.8291	0.97284	0.97301	0.99995	17391	0	-1.8291
TAAR5	5	0.01386	0.049165	0.853634	1036	3	-1.1284	0.76713	0.82171	0.99995	14544	1	-1.1284
NRP1	5	0.01387	0.049195	0.853634	1037	4	-5.9714	0.95921	0.95953	0.99995	17139	0	-5.9714
HOXD3	5	0.013882	0.049223	0.853634	1038	3	-1.424	0.95557	0.95598	0.99995	17072	0	-1.424
IRF5	5	0.013895	0.049265	0.853634	1039	2	0.7977	0.05513	0.15164	0.99995	2724	3	0.7977
PRKRIP1	5	0.013927	0.049352	0.853634	1040	3	-0.99107	0.67994	0.78551	0.99995	13908	1	-0.99107
SLC16A14	5	0.01395	0.049419	0.853634	1041	3	-1.7951	0.85528	0.86981	0.99995	15458	1	-1.7951
SAMD13	6	0.013961	0.049454	0.853634	1042	5	-2.4535	0.99615	0.99612	0.99995	17903	0	-2.4535
GALNTL5	5	0.013974	0.049489	0.853634	1043	4	-2.9033	0.15923	0.3231	0.99995	5682	1	-2.9033
TRIM63	5	0.01398	0.049502	0.853634	1044	4	-1.4212	0.60959	0.74306	0.99995	13147	1	-1.4212
RB1	5	0.014	0.049561	0.853634	1045	4	-5.6108	0.44966	0.61924	0.99995	10870	1	-5.6108
ACVR2B	5	0.014032	0.049642	0.853634	1046	3	-1.1025	0.14108	0.29741	0.99995	5233	2	-1.1025
WWP1	5	0.014045	0.049676	0.853634	1048	4	-2.2366	0.87647	0.88448	0.99995	15724	1	-2.2366
VEGFC	5	0.014045	0.049676	0.853634	1047	3	-6.6568	0.92007	0.92137	0.99995	16401	0	-6.6568
CHST6	5	0.014113	0.049866	0.85424	1049	1	1.2724	0.0046509	0.019079	0.657166	522	4	1.2724
PCDH17	5	0.014175	0.050046	0.85424	1050	4	-0.96916	0.91289	0.91441	0.99995	16282	1	-0.96916
BCKDHB	5	0.014222	0.050182	0.85424	1051	3	-1.3339	0.81212	0.84438	0.99995	14934	1	-1.3339
FAM135A	5	0.014241	0.050228	0.85424	1052	3	-0.73518	0.84601	0.86391	0.99995	15336	1	-0.73518
SH2D1B	5	0.014249	0.050256	0.85424	1053	4	-5.2123	0.5031	0.66013	0.99995	11601	1	-5.2123
SPOP	5	0.014249	0.050256	0.85424	1054	4	-5.2123	0.92533	0.92646	0.99995	16493	0	-5.2123
TIMM10B	5	0.014277	0.050327	0.85424	1055	4	-1.1884	0.7141	0.79879	0.99995	14135	1	-1.1884
CAMKMT	5	0.014319	0.050428	0.85424	1056	3	-1.621	0.78568	0.83068	0.99995	14689	1	-1.621
HSD17B13	5	0.014319	0.050428	0.85424	1057	3	-1.7692	0.95617	0.95656	0.99995	17086	0	-1.7692
MORN1	5	0.014331	0.050466	0.85424	1058	3	-3.3204	0.72866	0.80481	0.99995	14244	1	-3.3204
MSMB	7	0.014357	0.050532	0.85424	1059	3	0.27925	0.17641	0.34696	0.99995	6080	3	0.27925
BHLHB9	5	0.014379	0.050593	0.85424	1060	2	-0.53011	0.019714	0.064881	0.908593	1285	2	-0.53011
SYCE2	5	0.014386	0.050616	0.85424	1061	2	-0.17472	0.33774	0.53524	0.99995	9376	1	-0.17472
CYLC2	5	0.014447	0.05078	0.85424	1062	4	-5.4598	0.98921	0.9893	0.99995	17758	0	-5.4598
AADAT	5	0.014454	0.050805	0.85424	1063	4	-5.3414	0.47558	0.63902	0.99995	11228	1	-5.3414
PLCZ1	5	0.014476	0.05086	0.85424	1064	4	-2.4844	0.1249	0.27413	0.99995	4807	1	-2.4844
RASA3	5	0.014479	0.050871	0.85424	1065	4	-0.86301	0.63878	0.76648	0.99995	13570	1	-0.86301
SIRT3	5	0.014479	0.050871	0.85424	1067	2	0.11898	0.72912	0.80501	0.99995	14246	1	0.11898
GCDH	5	0.014479	0.050871	0.85424	1066	3	-1.4435	0.062367	0.16818	0.99995	2970	2	-1.4435
TMEM173	5	0.014503	0.050937	0.85424	1068	4	-1.9063	0.47495	0.63853	0.99995	11224	1	-1.9063
NFATC2	5	0.014508	0.050951	0.85424	1069	4	-0.78979	0.80689	0.84158	0.99995	14873	1	-0.78979
CBL	5	0.014515	0.050975	0.85424	1070	4	-1.8169	0.65655	0.77713	0.99995	13745	1	-1.8169
FAM120B	10	0.014534	0.051022	0.85424	1071	5	-0.29597	0.079082	0.20492	0.99995	3655	4	-0.29597
XCL2	4	0.014537	0.05103	0.85424	1072	2	-0.85557	0.36162	0.55303	0.99995	9714	2	-0.85557
RRP8	5	0.014542	0.051046	0.85424	1073	4	-0.80941	0.98498	0.98509	0.99995	17653	0	-0.80941
ZNF624	5	0.014549	0.051062	0.85424	1075	1	-0.20877	0.77012	0.82309	0.99995	14563	1	-0.20877
AQP3	5	0.014549	0.051062	0.85424	1074	1	0.28644	0.21435	0.39759	0.99995	6940	3	0.28644
FBXW11	5	0.014614	0.051216	0.85424	1077	3	-2.393	0.33917	0.5363	0.99995	9390	2	-2.393
OGFOD1	5	0.014614	0.051216	0.85424	1076	3	-1.7729	0.97485	0.975	0.99995	17433	0	-1.7729
LMCD1	9	0.014656	0.051335	0.85424	1078	4	-0.28969	0.8735	0.88232	0.99995	15678	2	-0.28969
CHD1	5	0.014711	0.051486	0.85424	1080	4	-6.137	0.87595	0.88413	0.99995	15713	1	-6.137
PPID	5	0.014711	0.051486	0.85424	1081	4	-5.1851	0.068253	0.1813	0.99995	3207	1	-5.1851
CYLC1	5	0.014711	0.051486	0.85424	1079	4	-1.7282	0.97512	0.97529	0.99995	17438	0	-1.7282
FMO3	5	0.014711	0.051486	0.85424	1082	4	-5.3899	0.11854	0.26485	0.99995	4649	1	-5.3899
FNBP1L	5	0.014711	0.051486	0.85424	1083	4	-6.1651	0.98584	0.98594	0.99995	17668	0	-6.1651
DRD1	5	0.014712	0.051489	0.85424	1084	2	-0.072252	0.59359	0.73047	0.99995	12913	1	-0.072252
BBIP1	10	0.014738	0.051556	0.85424	1085	7	-1.0928	0.7732	0.82455	0.99995	14598	2	-1.0928
ARHGEF15	5	0.01474	0.051561	0.85424	1086	4	-1.2811	0.70808	0.79636	0.99995	14107	1	-1.2811
PKIG	5	0.01474	0.051561	0.85424	1087	4	-0.9411	0.56127	0.70516	0.99995	12450	1	-0.9411
TRIP12	5	0.014814	0.051769	0.855513	1088	3	-0.54386	0.57252	0.71385	0.99995	12608	2	-0.54386
COL4A1	5	0.01482	0.051786	0.855513	1089	3	-1.3966	0.89647	0.89999	0.99995	16025	1	-1.3966
C21orf91	5	0.014842	0.051849	0.855513	1090	4	-2.0887	0.97881	0.97896	0.99995	17506	0	-2.0887
C14orf178	4	0.014851	0.051877	0.855513	1091	4	-0.87366	0.98515	0.98525	0.99995	17655	0	-0.87366
SDS	5	0.014853	0.051882	0.855513	1092	3	-1.3904	0.98818	0.98827	0.99995	17727	0	-1.3904
ARID5B	5	0.014883	0.051967	0.855513	1093	4	-1.8432	0.96701	0.96728	0.99995	17292	0	-1.8432
FGFR4	5	0.014903	0.052018	0.855513	1094	1	-0.12063	0.40551	0.58584	0.99995	10279	2	-0.12063
TXNDC5	5	0.014903	0.052018	0.855513	1095	3	-0.60198	0.80862	0.84248	0.99995	14893	1	-0.60198
OLFML2B	5	0.014963	0.052191	0.856153	1096	2	-0.17167	0.77484	0.82534	0.99995	14609	1	-0.17167
TSEN54	5	0.014964	0.052192	0.856153	1097	4	-6.6267	0.98195	0.98205	0.99995	17543	0	-6.6267
C11orf31	5	0.014969	0.052205	0.856153	1098	4	-1.1656	0.0091441	0.035823	0.77391	832	1	-1.1656
PRKCDBP	5	0.014985	0.052248	0.856153	1099	2	0.076522	0.43421	0.60762	0.99995	10671	2	0.076522
NCR3	5	0.015005	0.052298	0.856153	1100	4	-0.98421	0.90855	0.91043	0.99995	16194	1	-0.98421
APAF1	5	0.015033	0.052373	0.856153	1101	4	-1.9945	0.37236	0.56094	0.99995	9863	1	-1.9945
CHD7	5	0.015039	0.052389	0.856153	1102	4	-1.3778	0.92616	0.92729	0.99995	16504	0	-1.3778
SLC30A10	5	0.015066	0.052455	0.856454	1103	4	-1.5219	0.98853	0.98861	0.99995	17742	0	-1.5219
TNR	5	0.015087	0.052513	0.856552	1104	3	-1.4023	0.24942	0.44279	0.99995	7725	1	-1.4023
C12orf50	5	0.015104	0.052557	0.856552	1105	4	-2.1602	0.89207	0.89648	0.99995	15968	1	-2.1602
BEST4	5	0.015176	0.052749	0.856954	1107	1	0.94143	0.034282	0.10217	0.976827	1873	3	0.94143
ASF1A	5	0.015176	0.052749	0.856954	1106	2	0.49622	0.22929	0.41696	0.99995	7252	3	0.49622
KRT31	4	0.015182	0.052769	0.856954	1108	3	-4.0089	0.55853	0.70308	0.99995	12405	1	-4.0089
MPV17L2	5	0.015203	0.052819	0.856954	1109	2	0.075208	0.84398	0.86267	0.99995	15312	1	0.075208
FKBP14	5	0.015247	0.052942	0.856954	1110	4	-3.7535	0.88457	0.89061	0.99995	15851	1	-3.7535
EIF4G1	5	0.015247	0.052942	0.856954	1111	4	-3.0402	0.67963	0.78539	0.99995	13905	1	-3.0402
ZFYVE9	5	0.015247	0.052942	0.856954	1112	3	-6.6165	0.51538	0.66956	0.99995	11761	1	-6.6165
LECT1	5	0.015304	0.053094	0.856954	1113	4	-1.2347	0.68089	0.78586	0.99995	13913	1	-1.2347
PRKAR2B	5	0.015308	0.053109	0.856954	1114	4	-1.0311	0.83806	0.85898	0.99995	15244	1	-1.0311
SLC45A2	5	0.01531	0.053118	0.856954	1115	2	0.22962	0.85798	0.87156	0.99995	15487	1	0.22962
TGFB2	5	0.015312	0.053122	0.856954	1116	4	-2.9236	0.93843	0.93922	0.99995	16737	0	-2.9236
CCER1	5	0.015326	0.053157	0.856954	1117	2	-0.04435	0.5131	0.66779	0.99995	11729	1	-0.04435
AK1	5	0.015342	0.0532	0.856954	1118	3	-1.5111	0.85554	0.86998	0.99995	15462	1	-1.5111
COX4I2	5	0.015372	0.053289	0.857621	1119	3	-1.6785	0.76684	0.82157	0.99995	14540	1	-1.6785
SST	5	0.015421	0.053424	0.859021	1120	2	-0.2082	0.53042	0.68118	0.99995	11986	1	-0.2082
SOCS6	5	0.015448	0.053496	0.859256	1121	4	-0.96547	0.77312	0.8245	0.99995	14596	1	-0.96547
VWA7	5	0.015488	0.05361	0.859256	1122	3	-1.5848	0.19946	0.37789	0.99995	6622	2	-1.5848
NFE2L3	5	0.015517	0.053698	0.859256	1123	4	-1.2214	0.61365	0.74631	0.99995	13203	1	-1.2214
PFKM	5	0.015565	0.053815	0.859256	1124	2	0.56515	0.24182	0.43311	0.99995	7565	3	0.56515
AGFG1	5	0.015603	0.053929	0.859256	1125	3	-6.6063	0.49569	0.65445	0.99995	11502	1	-6.6063
PRR3	5	0.015603	0.053929	0.859256	1126	3	-6.6063	0.36927	0.55868	0.99995	9816	2	-6.6063
PATL1	5	0.01562	0.053984	0.859256	1128	4	-5.129	0.98195	0.98205	0.99995	17608	0	-5.129
DMXL1	5	0.01562	0.053984	0.859256	1129	4	-5.129	0.97171	0.9719	0.99995	17372	0	-5.129
DCDC1	5	0.01562	0.053984	0.859256	1130	4	-5.129	0.6335	0.76213	0.99995	13489	1	-5.129
ELL2	5	0.01562	0.053984	0.859256	1127	4	-6.596	0.91946	0.92078	0.99995	16390	0	-6.596
BHLHE41	5	0.015638	0.054051	0.859256	1131	3	-1.246	0.85433	0.86916	0.99995	15442	1	-1.246
AKAP11	5	0.015693	0.054198	0.859256	1132	2	0.54904	0.21583	0.39956	0.99995	6969	3	0.54904
CCDC3	7	0.015708	0.054233	0.859256	1133	6	-1.079	0.60647	0.74064	0.99995	13104	1	-1.079
CR1L	5	0.015713	0.054248	0.859256	1134	2	-0.31424	0.52461	0.67673	0.99995	11894	1	-0.31424
IQCH	10	0.015743	0.054327	0.859256	1135	7	-3.3924	0.85282	0.86821	0.99995	15418	2	-3.3924
C10orf55	5	0.015747	0.054338	0.859256	1136	1	0.57138	0.0086677	0.034083	0.769287	796	3	0.57138
HM13	5	0.015753	0.054352	0.859256	1137	4	-1.4287	0.87917	0.88654	0.99995	15766	1	-1.4287
PHYHD1	5	0.015768	0.054394	0.859256	1138	4	-1.2656	0.95974	0.96005	0.99995	17157	0	-1.2656
GLDC	5	0.015786	0.054455	0.859256	1140	4	-1.4028	0.0040449	0.016705	0.63201	476	1	-1.4028
CSMD3	5	0.015786	0.054455	0.859256	1139	4	-2.4968	0.82973	0.8541	0.99995	15146	1	-2.4968
STOX2	5	0.015802	0.054487	0.859256	1141	2	1.1088	0.021729	0.070162	0.922433	1367	3	1.1088
MDH1B	5	0.015815	0.054529	0.859256	1142	4	-2.009	0.91127	0.91291	0.99995	16255	1	-2.009
ZNF84	5	0.015823	0.054553	0.859256	1143	3	-1.8242	0.9592	0.95951	0.99995	17138	0	-1.8242
NUAK1	5	0.015846	0.054614	0.859256	1144	3	-1.7704	0.1283	0.27917	0.99995	4907	2	-1.7704
TCTN3	5	0.015856	0.054643	0.859256	1145	3	-1.1547	0.43877	0.61104	0.99995	10731	1	-1.1547
C19orf60	5	0.01587	0.054679	0.859256	1146	4	-0.9111	0.84126	0.86093	0.99995	15285	1	-0.9111
SLC27A3	5	0.015911	0.054783	0.859328	1147	3	-0.82137	0.50004	0.65784	0.99995	11567	2	-0.82137
TMEM66	6	0.015933	0.054845	0.859328	1148	5	-3.4599	0.44244	0.61379	0.99995	10782	1	-3.4599
MAGEB16	5	0.015943	0.054879	0.859328	1149	3	-6.596	0.75228	0.81503	0.99995	14424	1	-6.596
CARD8	10	0.015962	0.054933	0.859328	1150	7	-1.4247	0.49245	0.6519	0.99995	11458	3	-1.4247
MOCS3	5	0.015965	0.054944	0.859328	1151	1	-0.14315	0.89161	0.89612	0.99995	15966	1	-0.14315
TMEM231	5	0.015975	0.054969	0.859328	1152	4	-0.99441	0.9852	0.9853	0.99995	17657	0	-0.99441
RTFDC1	5	0.016057	0.055205	0.860431	1153	4	-5.3414	0.94219	0.94287	0.99995	16801	0	-5.3414
RAPGEF1	5	0.016103	0.055338	0.860431	1154	3	-1.9358	0.89342	0.89755	0.99995	15988	1	-1.9358
SPATA20	5	0.016113	0.055364	0.860431	1155	3	-3.3508	0.33691	0.5346	0.99995	9367	1	-3.3508
SPRED3	5	0.016143	0.055442	0.860431	1156	3	-1.4133	0.70549	0.79534	0.99995	14094	1	-1.4133
AREG	5	0.016174	0.055525	0.860431	1157	3	-0.40069	0.24225	0.43363	0.99995	7576	2	-0.40069
WDFY2	5	0.01621	0.055618	0.860431	1159	3	-1.2555	0.97136	0.97156	0.99995	17364	0	-1.2555
GAR1	5	0.01621	0.055618	0.860431	1158	3	-4.6198	0.7997	0.83776	0.99995	14809	1	-4.6198
FXYD5	5	0.016241	0.055705	0.860431	1160	4	-1.339	0.98195	0.98205	0.99995	17572	0	-1.339
RBM20	5	0.016291	0.055829	0.860431	1161	2	0.076055	0.15184	0.31275	0.99995	5508	1	0.076055
ZNF250	5	0.016302	0.055861	0.860431	1162	3	-6.5856	0.49119	0.65094	0.99995	11439	2	-6.5856
DSPP	5	0.016302	0.055861	0.860431	1165	4	-6.5856	0.51124	0.66637	0.99995	11702	1	-6.5856
MICB	5	0.016302	0.055861	0.860431	1163	3	-6.1428	0.423	0.59916	0.99995	10509	2	-6.1428
PUS7	5	0.016302	0.055861	0.860431	1164	3	-5.412	0.90679	0.90891	0.99995	16167	1	-5.412
ANXA6	5	0.016312	0.055889	0.860431	1166	3	-1.2028	0.41756	0.59509	0.99995	10429	2	-1.2028
CCDC170	5	0.016324	0.055918	0.860431	1167	4	-0.92928	0.50458	0.66127	0.99995	11616	1	-0.92928
C1orf110	5	0.016341	0.055965	0.860431	1168	4	-2.0018	0.32802	0.52792	0.99995	9244	1	-2.0018
CHCHD7	9	0.016379	0.056064	0.860431	1169	7	-3.4212	0.89665	0.90013	0.99995	16029	2	-3.4212
SORBS2	5	0.0164	0.056125	0.860431	1171	2	-0.049094	0.69367	0.79068	0.99995	14008	1	-0.049094
ATP6V1C2	5	0.0164	0.056125	0.860431	1170	2	0.081096	0.9474	0.94795	0.99995	16917	0	0.081096
DNAJC8	4	0.016401	0.05613	0.860431	1172	3	-6.6769	0.88186	0.88849	0.99995	15809	0	-6.6769
DTD1	5	0.016406	0.056144	0.860431	1174	3	-1.3246	0.85215	0.86781	0.99995	15405	1	-1.3246
GABRA4	5	0.016406	0.056144	0.860431	1173	4	-1.3701	0.8358	0.85762	0.99995	15213	1	-1.3701
SLC34A1	5	0.016414	0.056171	0.860431	1175	3	-1.0184	0.57915	0.71905	0.99995	12699	2	-1.0184
C20orf202	5	0.016436	0.056218	0.860431	1176	4	-0.95026	0.11295	0.25661	0.99995	4521	1	-0.95026
IL11	8	0.016442	0.056235	0.860431	1177	4	-0.42426	0.02295	0.073398	0.929922	1415	2	-0.42426
CD34	5	0.016509	0.056415	0.862466	1178	1	0.24234	0.83763	0.85871	0.99995	15236	1	0.24234
GEMIN7	5	0.016549	0.056537	0.863052	1179	4	-5.0706	0.98751	0.98762	0.99995	17712	0	-5.0706
PGRMC1	6	0.016553	0.05655	0.863052	1180	4	-1.1227	0.9571	0.95743	0.99995	17100	0	-1.1227
RAB6C	4	0.0166	0.05669	0.86421	1181	4	-1.1913	0.9834	0.98354	0.99995	17631	0	-1.1913
CYBRD1	9	0.016627	0.056771	0.86421	1182	7	-1.0232	0.56125	0.70515	0.99995	12449	2	-1.0232
DYRK4	5	0.016654	0.056839	0.86421	1183	4	-1.3323	0.89366	0.89772	0.99995	15990	1	-1.3323
RCVRN	5	0.016677	0.056894	0.86421	1184	3	-1.3539	0.55405	0.69957	0.99995	12349	1	-1.3539
ANKRD13A	5	0.016699	0.056961	0.86421	1185	2	1.0757	0.034233	0.10205	0.976827	1867	3	1.0757
N4BP3	5	0.016699	0.056961	0.86421	1187	3	-0.29856	0.60121	0.73646	0.99995	13024	1	-0.29856
NELL2	5	0.016699	0.056961	0.86421	1186	3	-0.90292	0.97148	0.97168	0.99995	17369	0	-0.90292
REG4	8	0.01674	0.057061	0.864999	1188	5	-2.2628	0.78685	0.83127	0.99995	14698	1	-2.2628
SLCO3A1	5	0.016765	0.057133	0.86503	1189	4	-1.1843	0.88957	0.89446	0.99995	15927	1	-1.1843
STXBP5	5	0.016793	0.057202	0.86503	1190	2	0.12101	0.080224	0.2074	0.99995	3710	1	0.12101
TMEM159	5	0.016819	0.057279	0.86503	1191	4	-1.0315	0.98558	0.98567	0.99995	17666	0	-1.0315
IP6K1	5	0.016825	0.057295	0.86503	1192	4	-0.9313	0.95118	0.95166	0.99995	16994	0	-0.9313
MAF1	5	0.016844	0.057348	0.86503	1193	4	-0.95811	0.6739	0.7833	0.99995	13866	1	-0.95811
SMOC1	5	0.016869	0.057414	0.86503	1194	4	-2.1334	0.09299	0.2269	0.99995	4033	1	-2.1334
AKAP7	14	0.016899	0.057486	0.86503	1195	9	-1.15	0.14331	0.30058	0.99995	5287	5	-1.15
LPPR3	5	0.016901	0.057496	0.86503	1196	3	-0.99849	0.35671	0.54941	0.99995	9643	2	-0.99849
LIPG	5	0.016901	0.057496	0.86503	1197	3	-0.52379	0.42453	0.60029	0.99995	10531	2	-0.52379
DNAJB12	5	0.016998	0.057775	0.867059	1200	4	-0.85777	0.62058	0.75188	0.99995	13304	1	-0.85777
PYCR2	5	0.016998	0.057775	0.867059	1198	3	-1.1982	0.44636	0.61676	0.99995	10832	2	-1.1982
ERV3-1	5	0.016998	0.057775	0.867059	1199	3	-2.0709	0.46177	0.62845	0.99995	11024	2	-2.0709
ICAM3	5	0.017034	0.057868	0.867738	1201	3	-1.0889	0.15341	0.31494	0.99995	5541	2	-1.0889
MFAP1	5	0.017069	0.05797	0.867818	1202	4	-5.2911	0.038288	0.11203	0.980911	2053	1	-5.2911
RNF103	5	0.017069	0.05797	0.867818	1203	4	-0.92681	0.97176	0.97195	0.99995	17374	0	-0.92681
BBOX1	5	0.017088	0.058022	0.867879	1204	3	-2.3565	0.8448	0.86316	0.99995	15324	1	-2.3565
FERD3L	5	0.017213	0.058342	0.86917	1207	2	-0.12687	0.83725	0.85846	0.99995	15229	1	-0.12687
SMARCA1	5	0.017213	0.058342	0.86917	1205	2	-0.76021	0.89706	0.90047	0.99995	16035	1	-0.76021
GPR37	5	0.017213	0.058342	0.86917	1206	2	0.12123	0.60004	0.73555	0.99995	13010	2	0.12123
RNF114	5	0.017216	0.05835	0.86917	1209	1	0.1844	0.071032	0.18748	0.99995	3323	2	0.1844
KLHL29	5	0.017216	0.05835	0.86917	1208	1	0.093147	0.53921	0.688	0.99995	12121	2	0.093147
FAM159B	5	0.017291	0.05854	0.871234	1210	4	-1.2555	0.98617	0.98626	0.99995	17683	0	-1.2555
ZNF676	4	0.017313	0.0586	0.871234	1211	4	-2.8455	0.98269	0.98282	0.99995	17629	0	-2.8455
SYNGAP1	5	0.017325	0.058634	0.871234	1212	2	-0.026857	0.49456	0.65359	0.99995	11486	2	-0.026857
ULK1	5	0.017406	0.058848	0.872613	1213	2	-0.18283	0.92749	0.92852	0.99995	16524	0	-0.18283
HEG1	5	0.017406	0.058848	0.872613	1214	3	-0.85491	0.3748	0.56278	0.99995	9885	2	-0.85491
GPSM1	11	0.017504	0.059099	0.872613	1215	4	0.15193	0.49383	0.65301	0.99995	11475	3	0.15193
CTBP2	5	0.017512	0.059116	0.872613	1216	4	-5.7097	0.88544	0.89129	0.99995	15865	1	-5.7097
GRAPL	4	0.017533	0.05917	0.872613	1217	4	-0.83387	0.98247	0.9826	0.99995	17628	0	-0.83387
SERPINA4	5	0.017542	0.059195	0.872613	1218	4	-0.61033	0.77548	0.82567	0.99995	14614	1	-0.61033
ABCA5	5	0.01758	0.059305	0.872613	1219	3	-5.3185	0.59525	0.73178	0.99995	12938	1	-5.3185
RHO	5	0.01759	0.059336	0.872613	1220	3	-1.0286	0.74465	0.81168	0.99995	14372	1	-1.0286
BAI1	5	0.017604	0.059377	0.872613	1221	2	-0.1143	0.46555	0.63134	0.99995	11081	2	-0.1143
NECAB3	5	0.017611	0.059396	0.872613	1222	4	-2.0916	0.9842	0.98433	0.99995	17643	0	-2.0916
OMD	5	0.017621	0.059417	0.872613	1223	4	-5.4369	0.98748	0.98759	0.99995	17711	0	-5.4369
BNIP3	5	0.017621	0.059417	0.872613	1225	4	-5.0098	0.98355	0.98369	0.99995	17633	0	-5.0098
NAALADL2	5	0.017621	0.059417	0.872613	1224	4	-5.0098	0.58545	0.72403	0.99995	12790	1	-5.0098
MSH3	5	0.017651	0.059494	0.872613	1226	1	-0.064543	0.46201	0.6286	0.99995	11030	1	-0.064543
IGSF5	5	0.017655	0.059511	0.872613	1227	3	-2.6333	0.22591	0.41264	0.99995	7179	2	-2.6333
NOS3	5	0.017672	0.059555	0.872613	1228	3	-0.39981	0.91754	0.91891	0.99995	16354	0	-0.39981
TEX33	5	0.017705	0.059644	0.872613	1229	1	0.85956	0.0084436	0.033312	0.769287	777	4	0.85956
H1FOO	5	0.017759	0.059793	0.872613	1230	2	0.046595	0.020547	0.067093	0.912809	1320	2	0.046595
GMEB1	5	0.017781	0.059855	0.872613	1233	3	-2.23	0.70308	0.7944	0.99995	14073	1	-2.23
PCBP4	5	0.017781	0.059855	0.872613	1234	3	-1.6504	0.20928	0.39095	0.99995	6827	2	-1.6504
POU1F1	5	0.017781	0.059855	0.872613	1232	3	-6.5433	0.79686	0.83628	0.99995	14781	1	-6.5433
CORO2A	5	0.017781	0.059855	0.872613	1231	3	-1.0139	0.23025	0.41817	0.99995	7275	2	-1.0139
MMP1	5	0.017795	0.059889	0.872613	1235	3	-1.4075	0.68784	0.78853	0.99995	13963	1	-1.4075
RAP1GAP	5	0.017795	0.059889	0.872613	1236	4	-2.8221	0.94072	0.94146	0.99995	16780	0	-2.8221
DOLK	5	0.017841	0.060011	0.873676	1237	3	-1.4105	0.056158	0.15407	0.99995	2764	1	-1.4105
TPO	5	0.017922	0.060209	0.875858	1238	1	0.27066	0.28907	0.49265	0.99995	8638	3	0.27066
TUSC3	5	0.017954	0.060306	0.87623	1239	4	-5.3414	0.94263	0.9433	0.99995	16820	0	-5.3414
RUSC1	5	0.018004	0.060447	0.87623	1240	2	-0.026872	0.25875	0.45463	0.99995	7947	1	-0.026872
AUP1	5	0.018004	0.060447	0.87623	1241	3	-1.3363	0.90241	0.90504	0.99995	16107	1	-1.3363
CEACAM21	5	0.018016	0.060482	0.87623	1242	3	-1.8337	0.38863	0.57316	0.99995	10038	2	-1.8337
GABRQ	5	0.018077	0.060654	0.87623	1243	4	-1.2999	0.7939	0.83478	0.99995	14749	1	-1.2999
TMEM35	5	0.018085	0.060673	0.87623	1244	1	0.3922	0.29743	0.50286	0.99995	8791	3	0.3922
ADAM23	5	0.018103	0.060725	0.87623	1246	4	-2.8148	0.63013	0.75942	0.99995	13446	1	-2.8148
CWC25	5	0.018103	0.060725	0.87623	1245	4	-6.5325	0.035239	0.1045	0.976827	1919	1	-6.5325
TSC22D3	13	0.018134	0.060813	0.87623	1247	6	-0.34074	0.7703	0.82318	0.99995	14565	2	-0.34074
FZD1	5	0.01814	0.060832	0.87623	1248	3	-0.70131	0.77766	0.82673	0.99995	14638	1	-0.70131
TMEM9B	7	0.018148	0.060849	0.87623	1249	5	-1.5953	0.9888	0.98889	0.99995	17749	0	-1.5953
TMEM247	5	0.018194	0.060976	0.87623	1250	1	0.37874	0.080182	0.2073	0.99995	3706	4	0.37874
RTCA	5	0.018229	0.06107	0.87623	1252	4	-2.5908	0.99011	0.9902	0.99995	17773	0	-2.5908
CDT1	5	0.018229	0.06107	0.87623	1251	4	-4.9784	0.98195	0.98205	0.99995	17531	0	-4.9784
PCYT2	5	0.018248	0.061129	0.87623	1253	2	0.1483	0.31083	0.51527	0.99995	9023	2	0.1483
ZNF34	5	0.018304	0.061275	0.87623	1254	2	-0.20194	0.94378	0.94443	0.99995	16841	0	-0.20194
GNGT1	3	0.018325	0.061331	0.87623	1255	1	-0.76021	0.75464	0.81604	0.99995	14445	1	-0.76021
RGS9	5	0.01834	0.061369	0.87623	1256	3	-0.86054	0.98852	0.98861	0.99995	17741	0	-0.86054
C17orf97	5	0.018377	0.061481	0.87623	1257	3	-0.89638	0.42204	0.59845	0.99995	10492	2	-0.89638
TROVE2	5	0.018394	0.061514	0.87623	1258	4	-1.5796	0.82183	0.84963	0.99995	15053	1	-1.5796
ZNF3	6	0.018416	0.061571	0.87623	1259	3	-0.29408	0.24899	0.44224	0.99995	7716	2	-0.29408
SLC25A32	5	0.018433	0.061617	0.87623	1260	3	-1.2738	0.1933	0.36966	0.99995	6473	1	-1.2738
ANKS1A	5	0.018442	0.061637	0.87623	1261	2	-0.32757	0.074695	0.19552	0.99995	3479	2	-0.32757
HMHA1	5	0.018466	0.061706	0.87623	1263	1	0.53452	0.22405	0.41023	0.99995	7144	3	0.53452
RAB8A	5	0.018466	0.061706	0.87623	1262	1	-0.091858	0.81737	0.8472	0.99995	14996	1	-0.091858
PPP2R5A	5	0.018497	0.061784	0.87623	1264	4	-2.4414	0.8757	0.88393	0.99995	15711	1	-2.4414
FXR1	5	0.018501	0.061793	0.87623	1265	4	-1.6407	0.96716	0.96744	0.99995	17294	0	-1.6407
GJC1	5	0.018523	0.061843	0.87623	1268	4	-1.5203	0.91863	0.91996	0.99995	16375	0	-1.5203
WNT6	5	0.018523	0.061843	0.87623	1267	4	-6.5217	0.31578	0.51887	0.99995	9081	1	-6.5217
NPAS2	5	0.018523	0.061843	0.87623	1270	3	-2.1924	0.85503	0.86963	0.99995	15455	1	-2.1924
ADCK1	5	0.018523	0.061843	0.87623	1269	3	-6.5217	0.69451	0.79099	0.99995	14013	1	-6.5217
CHRNB2	5	0.018523	0.061843	0.87623	1266	3	-2.5539	0.4416	0.61318	0.99995	10771	2	-2.5539
IFNE	5	0.018531	0.061856	0.87623	1271	4	-1.8655	0.9855	0.98559	0.99995	17663	0	-1.8655
LRRC56	5	0.018574	0.061981	0.87623	1272	2	0.31325	0.27398	0.47379	0.99995	8297	3	0.31325
CSN3	5	0.018633	0.062142	0.87623	1273	4	-1.236	0.94464	0.94531	0.99995	16858	0	-1.236
PON2	5	0.018641	0.062164	0.87623	1274	3	-0.9613	0.91249	0.91404	0.99995	16270	1	-0.9613
CCDC103	5	0.018641	0.062164	0.87623	1275	2	-0.31189	0.86652	0.87732	0.99995	15583	1	-0.31189
MAP1LC3C	5	0.018656	0.062199	0.87623	1277	2	-0.026991	0.54646	0.69365	0.99995	12222	2	-0.026991
REEP6	5	0.018656	0.062199	0.87623	1276	2	0.57888	0.18124	0.3536	0.99995	6185	3	0.57888
CACNB2	5	0.018694	0.062305	0.87623	1278	4	-0.98748	0.63117	0.76023	0.99995	13464	1	-0.98748
ISOC2	5	0.018737	0.062414	0.87623	1279	2	0.02272	0.87182	0.88111	0.99995	15650	1	0.02272
SLC34A2	5	0.018791	0.062573	0.87623	1280	2	0.8563	0.14103	0.29735	0.99995	5232	3	0.8563
HMGN4	4	0.018795	0.062581	0.87623	1281	3	-6.1925	0.9542	0.95464	0.99995	17048	0	-6.1925
SLC29A4	5	0.018806	0.06261	0.87623	1282	3	-0.44227	0.5449	0.69245	0.99995	12197	1	-0.44227
S100A3	5	0.018823	0.06265	0.87623	1283	2	0.17824	0.2112	0.39347	0.99995	6868	2	0.17824
PVR	5	0.018832	0.06268	0.87623	1284	3	-1.2377	0.92526	0.9264	0.99995	16491	0	-1.2377
LMF2	5	0.018846	0.062716	0.87623	1285	1	1.2758	0.035832	0.10598	0.976827	1946	3	1.2758
APOBEC4	5	0.01888	0.062799	0.87623	1286	4	-4.9463	0.87855	0.88607	0.99995	15757	1	-4.9463
CD58	5	0.01888	0.062799	0.87623	1288	4	-4.9463	0.93729	0.9381	0.99995	16708	0	-4.9463
HSFY2	3	0.01888	0.062801	0.87623	1290	2	-0.58738	0.564	0.70729	0.99995	12491	1	-0.58738
MAGI3	5	0.01888	0.062799	0.87623	1289	4	-2.2529	0.98674	0.98681	0.99995	17695	0	-2.2529
SACM1L	5	0.01888	0.062799	0.87623	1287	4	-4.9463	0.98195	0.98205	0.99995	17625	0	-4.9463
ZSCAN4	5	0.018915	0.06288	0.87623	1292	2	-2.1598	0.53686	0.68615	0.99995	12078	1	-2.1598
BSCL2	5	0.018915	0.06288	0.87623	1291	3	-0.6465	0.091817	0.22514	0.99995	3995	2	-0.6465
TEX19	5	0.018989	0.063069	0.87623	1293	3	-2.2667	0.96129	0.96159	0.99995	17181	0	-2.2667
CHST3	5	0.019008	0.063119	0.87623	1294	2	-0.76021	0.5189	0.67228	0.99995	11810	1	-0.76021
KLHL36	5	0.019015	0.063136	0.87623	1295	2	-0.09779	0.4597	0.62689	0.99995	10992	2	-0.09779
RBM4B	6	0.019022	0.063157	0.87623	1296	5	-4.7026	0.71146	0.79773	0.99995	14124	1	-4.7026
NSD1	5	0.01905	0.063243	0.87623	1297	2	0.12639	0.59139	0.72874	0.99995	12878	2	0.12639
ARID2	5	0.019072	0.063311	0.87623	1298	2	-0.61847	0.47256	0.63674	0.99995	11193	1	-0.61847
TOB2	5	0.01909	0.06336	0.87623	1300	3	-0.51584	0.83609	0.85779	0.99995	15215	1	-0.51584
ENTPD4	5	0.01909	0.06336	0.87623	1299	2	-0.76021	0.35664	0.54936	0.99995	9642	2	-0.76021
CFLAR	8	0.019158	0.063544	0.87623	1301	5	-3.0568	0.25439	0.44912	0.99995	7836	3	-3.0568
MOG	13	0.019162	0.063558	0.87623	1302	7	-1.0066	0.10212	0.24067	0.99995	4248	4	-1.0066
HOXA4	5	0.019177	0.063601	0.87623	1304	2	0.0086157	0.34611	0.54154	0.99995	9485	1	0.0086157
KRTAP27-1	5	0.019177	0.063601	0.87623	1303	3	-0.5576	0.68517	0.7875	0.99995	13941	1	-0.5576
SUMO3	6	0.019192	0.063634	0.87623	1305	2	1.0288	0.016408	0.056029	0.868546	1160	4	1.0288
LTC4S	5	0.019198	0.063647	0.87623	1308	2	0.63012	0.089262	0.22128	0.99995	3929	3	0.63012
ACTR8	5	0.019198	0.063646	0.87623	1306	4	-3.0603	0.9046	0.90697	0.99995	16139	1	-3.0603
MAB21L2	5	0.019198	0.063647	0.87623	1307	2	0.46467	0.16499	0.33121	0.99995	5813	3	0.46467
PEMT	5	0.019261	0.063806	0.87623	1309	2	0.1058	0.80074	0.8383	0.99995	14817	1	0.1058
S100A16	5	0.019292	0.063888	0.87623	1310	3	-0.94519	0.31313	0.51693	0.99995	9048	2	-0.94519
EML1	5	0.019331	0.06399	0.87623	1311	4	-2.2218	0.63687	0.76489	0.99995	13541	1	-2.2218
DCDC2B	5	0.019331	0.06399	0.87623	1312	3	-6.4997	0.17423	0.34399	0.99995	6025	2	-6.4997
AZGP1	5	0.019334	0.064	0.87623	1313	3	-4.5854	0.44757	0.61767	0.99995	10842	1	-4.5854
THSD1	5	0.019388	0.064142	0.87623	1314	3	-0.78199	0.81065	0.84359	0.99995	14913	1	-0.78199
RIPK3	5	0.019433	0.064251	0.87623	1318	3	-3.773	0.74669	0.8126	0.99995	14384	1	-3.773
LRRFIP1	5	0.019433	0.064251	0.87623	1317	3	-0.50006	0.21883	0.40343	0.99995	7031	2	-0.50006
STON1	5	0.019433	0.064251	0.87623	1315	2	-0.76021	0.19026	0.36559	0.99995	6399	2	-0.76021
C12orf77	5	0.019433	0.064251	0.87623	1316	3	-0.88578	0.83795	0.85892	0.99995	15242	1	-0.88578
FAM188A	5	0.019443	0.064279	0.87623	1319	3	-0.81361	0.62545	0.75571	0.99995	13388	1	-0.81361
NAT16	5	0.019464	0.064338	0.87623	1320	4	-0.78945	0.97404	0.97422	0.99995	17415	0	-0.78945
PAGE2B	2	0.019494	0.064428	0.87623	1322	2	-2.2068	0.97267	0.97285	0.99995	17388	0	-2.2068
AAR2	5	0.019494	0.064428	0.87623	1321	4	-1.8718	0.53358	0.6836	0.99995	12031	1	-1.8718
HERC5	5	0.019497	0.064435	0.87623	1323	3	-0.79344	0.84738	0.86476	0.99995	15353	1	-0.79344
AKAP17A	5	0.019544	0.064561	0.87623	1324	2	0.054562	0.22999	0.41784	0.99995	7267	2	0.054562
PCDHGB7	5	0.019544	0.064562	0.87623	1325	3	-2.1148	0.03186	0.096078	0.972609	1779	1	-2.1148
ZNF550	5	0.019588	0.064668	0.87623	1326	2	0.94239	0.040671	0.11772	0.98657	2147	3	0.94239
C19orf45	5	0.019607	0.064715	0.87623	1327	3	-1.0651	0.30241	0.50892	0.99995	8921	1	-1.0651
SS18L2	4	0.019619	0.064758	0.87623	1328	3	-6.4646	0.40696	0.58697	0.99995	10300	1	-6.4646
DGAT2L6	5	0.019659	0.064859	0.87623	1329	4	-5.8723	0.59832	0.73422	0.99995	12983	1	-5.8723
SCN1A	5	0.01966	0.064863	0.87623	1330	4	-2.0108	0.97121	0.97143	0.99995	17361	0	-2.0108
DDX17	5	0.019664	0.064872	0.87623	1331	4	-1.7556	0.5319	0.68233	0.99995	12005	1	-1.7556
DDAH1	7	0.019674	0.064894	0.87623	1332	4	-2.9887	0.43289	0.60661	0.99995	10649	2	-2.9887
ASL	5	0.019687	0.064928	0.87623	1333	2	-0.34716	0.59305	0.73007	0.99995	12906	2	-0.34716
MRAP	8	0.019716	0.064999	0.87623	1334	3	0.39056	0.14952	0.30942	0.99995	5444	5	0.39056
IL18RAP	5	0.019777	0.065177	0.87623	1336	3	-5.7997	0.20947	0.39118	0.99995	6831	2	-5.7997
DPPA4	5	0.019777	0.065177	0.87623	1335	4	-2.8712	0.68864	0.78881	0.99995	13967	1	-2.8712
PDIA5	5	0.019784	0.065192	0.87623	1337	4	-1.5857	0.97761	0.97776	0.99995	17485	0	-1.5857
KDM4D	5	0.019822	0.065295	0.87623	1338	3	-0.49023	0.10492	0.24478	0.99995	4317	2	-0.49023
UGT1A4	4	0.019827	0.065305	0.87623	1339	3	-3.1984	0.90634	0.90852	0.99995	16161	0	-3.1984
SNX27	5	0.019828	0.065307	0.87623	1340	2	0.30481	0.28732	0.49042	0.99995	8598	3	0.30481
ZC3H7A	5	0.019837	0.065332	0.87623	1341	3	-2.6297	0.68894	0.78893	0.99995	13972	1	-2.6297
LRRN3	5	0.019841	0.065344	0.87623	1342	4	-1.743	0.90586	0.90811	0.99995	16155	1	-1.743
NEK3	5	0.019841	0.065344	0.87623	1343	4	-5.0098	0.97681	0.97695	0.99995	17474	0	-5.0098
NEXN	5	0.019871	0.065428	0.876252	1344	4	-2.6348	0.90622	0.90842	0.99995	16159	1	-2.6348
TCIRG1	5	0.019877	0.065443	0.876252	1345	3	-1.0518	0.4764	0.63961	0.99995	11243	1	-1.0518
MEI4	5	0.019931	0.065585	0.877507	1346	2	0.13283	0.87715	0.88499	0.99995	15735	1	0.13283
C3orf79	5	0.019984	0.065719	0.877882	1347	3	-1.6421	0.018424	0.061489	0.890154	1244	2	-1.6421
GAREML	5	0.019985	0.06572	0.877882	1348	2	-0.33176	0.88833	0.89349	0.99995	15908	1	-0.33176
GAPDHS	5	0.019998	0.065759	0.877882	1349	3	-1.1674	0.46973	0.6346	0.99995	11144	2	-1.1674
VAMP8	5	0.020034	0.065849	0.878427	1350	4	-1.5054	0.092786	0.2266	0.99995	4026	1	-1.5054
DEFA5	5	0.020087	0.065984	0.879266	1351	2	-0.019926	0.93988	0.94064	0.99995	16760	0	-0.019926
ADAT3	5	0.020096	0.06601	0.879266	1352	3	-0.82863	0.33909	0.53624	0.99995	9388	1	-0.82863
PM20D1	5	0.020114	0.066067	0.879384	1353	3	-0.38275	0.82176	0.84959	0.99995	15049	1	-0.38275
CES1	5	0.020148	0.066168	0.879423	1355	3	-3.9198	0.18567	0.35943	0.99995	6303	2	-3.9198
ZG16B	5	0.020148	0.066168	0.879423	1354	2	-0.41105	0.25944	0.4555	0.99995	7962	2	-0.41105
CYP4F2	5	0.020198	0.066301	0.879747	1356	3	-6.4774	0.18318	0.35613	0.99995	6241	2	-6.4774
TSPAN5	5	0.020235	0.06639	0.879747	1357	4	-1.0994	0.51635	0.67033	0.99995	11779	1	-1.0994
TPSD1	4	0.020248	0.066426	0.879747	1358	4	-0.52157	0.97975	0.97989	0.99995	17519	0	-0.52157
OPCML	5	0.020254	0.066437	0.879747	1360	2	-0.44261	0.97033	0.97057	0.99995	17345	0	-0.44261
GALNT6	5	0.020254	0.066437	0.879747	1359	2	0.13479	0.4657	0.63147	0.99995	11084	2	0.13479
IFT46	5	0.020343	0.066662	0.881106	1361	4	-1.0869	0.43794	0.6104	0.99995	10713	1	-1.0869
TTC18	5	0.020362	0.06671	0.881106	1362	4	-2.4633	0.56188	0.70567	0.99995	12463	1	-2.4633
PTK6	5	0.020473	0.067006	0.881106	1363	2	-0.76021	0.58695	0.72524	0.99995	12817	2	-0.76021
DAO	5	0.020473	0.067006	0.881106	1365	3	-1.1567	0.845	0.86329	0.99995	15325	1	-1.1567
UROC1	5	0.020473	0.067006	0.881106	1366	2	1.1272	0.057007	0.15594	0.99995	2791	3	1.1272
CCDC61	5	0.020473	0.067006	0.881106	1364	2	1.1258	0.10236	0.24103	0.99995	4261	3	1.1258
FBXO21	5	0.020473	0.067006	0.881106	1367	2	0.36713	0.2592	0.45522	0.99995	7959	3	0.36713
DNAH9	10	0.020508	0.067095	0.881106	1368	7	-0.69258	0.96425	0.96457	0.99995	17239	1	-0.69258
ATG4D	5	0.020536	0.067167	0.881106	1369	4	-1.1925	0.12688	0.27706	0.99995	4861	1	-1.1925
IFIT1	5	0.020577	0.067281	0.881106	1370	4	-1.1475	0.95031	0.95081	0.99995	16975	0	-1.1475
KPNA2	5	0.020602	0.067349	0.881106	1371	3	-5.2654	0.80604	0.84112	0.99995	14864	1	-5.2654
ANXA13	5	0.020602	0.067349	0.881106	1373	3	-3.1095	0.61663	0.74867	0.99995	13248	1	-3.1095
BCOR	5	0.020602	0.067349	0.881106	1374	3	-1.5047	0.36733	0.55724	0.99995	9785	2	-1.5047
CCL15	5	0.020602	0.067349	0.881106	1372	2	0.55247	0.039623	0.11522	0.982572	2109	3	0.55247
SMAD7	5	0.020621	0.067404	0.881106	1375	4	-1.259	0.99035	0.99043	0.99995	17779	0	-1.259
LGALS13	5	0.020621	0.067405	0.881106	1376	4	-6.4661	0.5637	0.70705	0.99995	12484	1	-6.4661
CCL22	5	0.020636	0.067446	0.881106	1377	2	-0.13119	0.074747	0.19563	0.99995	3483	1	-0.13119
C22orf29	5	0.02069	0.06759	0.881106	1378	3	-0.742	0.69468	0.79105	0.99995	14014	1	-0.742
AP1G2	5	0.020738	0.067713	0.881106	1379	3	-1.4059	0.098787	0.23562	0.99995	4167	1	-1.4059
ITGB3BP	6	0.02074	0.067715	0.881106	1380	5	-3.932	0.86278	0.87475	0.99995	15535	1	-3.932
DEFB125	5	0.020765	0.067779	0.881106	1383	4	-6.1651	0.45099	0.62029	0.99995	10888	1	-6.1651
RNF148	5	0.020765	0.067779	0.881106	1381	4	-2.0626	0.95914	0.95946	0.99995	17137	0	-2.0626
GNPNAT1	5	0.020765	0.067779	0.881106	1382	4	-6.0937	0.31055	0.51508	0.99995	9019	1	-6.0937
TXNDC17	5	0.020792	0.067854	0.881106	1384	2	-0.035109	0.68307	0.78671	0.99995	13927	1	-0.035109
TMEM200B	5	0.020798	0.067867	0.881106	1387	1	1.2561	0.055881	0.15341	0.99995	2753	4	1.2561
NPY5R	5	0.020798	0.067867	0.881106	1386	3	-0.76021	0.15976	0.32383	0.99995	5696	1	-0.76021
CLEC4D	5	0.020798	0.067867	0.881106	1385	1	-0.23429	0.94354	0.9442	0.99995	16838	0	-0.23429
REG1B	5	0.020818	0.067922	0.881106	1388	3	-1.0353	0.98448	0.9846	0.99995	17645	0	-1.0353
TMC8	5	0.02086	0.068022	0.881106	1389	3	-1.2393	0.53121	0.68181	0.99995	11995	2	-1.2393
GIMAP5	5	0.020869	0.068044	0.881106	1390	3	-1.4412	0.52955	0.68051	0.99995	11971	1	-1.4412
GRP	5	0.020874	0.068056	0.881106	1391	3	-0.99113	0.52565	0.67753	0.99995	11916	2	-0.99113
CHAC2	5	0.020902	0.068131	0.881448	1392	4	-4.8455	0.88142	0.88817	0.99995	15805	1	-4.8455
TREML2	5	0.020952	0.068277	0.882285	1393	2	0.12881	0.50847	0.66428	0.99995	11665	2	0.12881
CD164	5	0.020961	0.068294	0.882285	1394	1	0.90997	0.035976	0.10632	0.976827	1950	3	0.90997
LHX2	5	0.021015	0.068449	0.883557	1395	2	0.085554	0.51301	0.66771	0.99995	11728	1	0.085554
WASF3	5	0.021062	0.068589	0.883557	1396	4	-1.5951	0.29344	0.49803	0.99995	8717	1	-1.5951
ACIN1	5	0.021062	0.068589	0.883557	1398	4	-6.4548	0.37315	0.56154	0.99995	9871	1	-6.4548
HNRNPH3	5	0.021062	0.068589	0.883557	1397	3	-2.6837	0.95324	0.95374	0.99995	17033	0	-2.6837
CENPB	5	0.021124	0.068741	0.884893	1399	2	0.16546	0.39485	0.57785	0.99995	10121	2	0.16546
IPO4	5	0.021178	0.068898	0.885408	1400	1	0.26599	0.53237	0.6827	0.99995	12015	2	0.26599
STX19	5	0.021183	0.06892	0.885408	1401	4	-5.0405	0.65934	0.77813	0.99995	13767	1	-5.0405
CLEC12B	6	0.021186	0.068929	0.885408	1402	5	-3.9697	0.40565	0.58596	0.99995	10281	1	-3.9697
C11orf87	5	0.021246	0.06909	0.886079	1403	3	-0.80181	0.21402	0.39717	0.99995	6935	1	-0.80181
NKAIN1	5	0.021256	0.069118	0.886079	1404	4	-1.722	0.77804	0.8269	0.99995	14643	1	-1.722
TRAM1	5	0.021264	0.069134	0.886079	1405	4	-1.379	0.50443	0.66115	0.99995	11615	1	-1.379
IGFLR1	5	0.021355	0.069358	0.886079	1406	3	-1.6556	0.94709	0.94765	0.99995	16910	0	-1.6556
ZNF606	5	0.021395	0.069461	0.886079	1408	4	-5.0405	0.45426	0.62277	0.99995	10917	1	-5.0405
NUMA1	5	0.021395	0.069461	0.886079	1407	3	-0.77127	0.23425	0.42334	0.99995	7377	2	-0.77127
SPAG6	5	0.021395	0.069461	0.886079	1409	2	-0.21338	0.61543	0.74772	0.99995	13229	2	-0.21338
PLRG1	5	0.021436	0.069572	0.886079	1410	4	-5.3414	0.8076	0.84195	0.99995	14882	1	-5.3414
CEP104	5	0.021436	0.069572	0.886079	1413	4	-1.3848	0.89649	0.9	0.99995	16026	1	-1.3848
BIRC8	5	0.021436	0.069572	0.886079	1414	4	-4.8102	0.31386	0.51747	0.99995	9056	1	-4.8102
TNFRSF25	5	0.021436	0.069572	0.886079	1412	4	-4.8102	0.93731	0.93812	0.99995	16712	0	-4.8102
TSNAX	5	0.021436	0.069572	0.886079	1411	4	-5.6905	0.16119	0.3259	0.99995	5734	1	-5.6905
PCED1B	5	0.021504	0.069748	0.886446	1415	2	-0.2955	0.32922	0.52883	0.99995	9255	1	-0.2955
STIM2	5	0.021504	0.069748	0.886446	1416	2	0.065132	0.33654	0.53431	0.99995	9362	2	0.065132
CCNB1IP1	5	0.021504	0.069748	0.886446	1417	3	-2.5887	0.54587	0.69323	0.99995	12210	2	-2.5887
TTC21B	5	0.021577	0.069945	0.887069	1418	3	-2.3208	0.1806	0.3527	0.99995	6167	2	-2.3208
PPARGC1A	5	0.021577	0.069945	0.887069	1419	3	-6.4433	0.29044	0.49436	0.99995	8666	2	-6.4433
PPP4R1	5	0.021577	0.069945	0.887069	1420	4	-4.1416	0.96311	0.96343	0.99995	17212	0	-4.1416
FAM186A	5	0.021639	0.070091	0.887932	1421	4	-1.6811	0.26762	0.4658	0.99995	8157	1	-1.6811
RAB36	5	0.021647	0.070112	0.887932	1422	3	-1.5435	0.84257	0.86175	0.99995	15299	1	-1.5435
FMO5	5	0.021678	0.070183	0.888209	1423	4	-1.2311	0.98548	0.98556	0.99995	17662	0	-1.2311
IQCA1	5	0.021747	0.070352	0.888274	1425	3	-1.8227	0.84036	0.86041	0.99995	15272	1	-1.8227
MFI2	5	0.021747	0.070352	0.888274	1424	3	-0.93318	0.20394	0.38384	0.99995	6716	2	-0.93318
HRG	5	0.021782	0.070447	0.888274	1426	4	-0.86724	0.59555	0.73202	0.99995	12944	1	-0.86724
C6orf1	5	0.021794	0.07048	0.888274	1427	4	-0.86169	0.7697	0.8229	0.99995	14558	1	-0.86169
RPL36AL	5	0.021857	0.070638	0.888274	1428	4	-1.5732	0.9447	0.94537	0.99995	16860	0	-1.5732
KRTAP19-1	5	0.021861	0.070647	0.888274	1429	3	-1.1753	0.93715	0.93795	0.99995	16703	0	-1.1753
MYOD1	5	0.021861	0.070647	0.888274	1431	2	-0.05942	0.18523	0.35886	0.99995	6290	2	-0.05942
MAPKAPK3	5	0.021861	0.070647	0.888274	1432	4	-2.2521	0.63273	0.76149	0.99995	13482	1	-2.2521
MAN1A2	5	0.021861	0.070647	0.888274	1430	3	-0.5546	0.74215	0.8106	0.99995	14350	1	-0.5546
ADPRM	5	0.021877	0.070681	0.888274	1433	3	-1.6716	0.41531	0.59336	0.99995	10401	2	-1.6716
RNASE11	5	0.021923	0.070796	0.888857	1434	4	-2.3544	0.98552	0.9856	0.99995	17664	0	-2.3544
C2CD4B	5	0.021936	0.070826	0.888857	1435	1	0.74742	0.081909	0.21023	0.99995	3741	3	0.74742
SPINK8	5	0.02203	0.071084	0.891465	1436	3	-6.4318	0.21136	0.39365	0.99995	6873	2	-6.4318
COG5	5	0.022048	0.071135	0.891492	1437	3	-0.71654	0.23929	0.42989	0.99995	7512	1	-0.71654
FBXO5	5	0.022119	0.071329	0.89169	1438	4	-4.7741	0.98195	0.98205	0.99995	17573	0	-4.7741
CYP2C9	5	0.022119	0.071329	0.89169	1439	4	-4.7741	0.98536	0.98544	0.99995	17661	0	-4.7741
GPR183	5	0.022126	0.07135	0.89169	1440	3	-0.76699	0.36254	0.55371	0.99995	9731	1	-0.76699
INPP5F	5	0.022126	0.07135	0.89169	1441	4	-0.91204	0.98195	0.98205	0.99995	17591	0	-0.91204
AIPL1	6	0.022148	0.071399	0.89169	1442	4	-0.98623	0.73638	0.80802	0.99995	14318	2	-0.98623
PCSK9	5	0.022199	0.071537	0.892484	1443	3	-1.5136	0.96822	0.9685	0.99995	17312	0	-1.5136
SYNE3	5	0.022207	0.071561	0.892484	1444	3	-0.75222	0.50754	0.66355	0.99995	11655	1	-0.75222
CXCL9	5	0.022261	0.071708	0.893179	1445	2	-0.32554	0.59208	0.72929	0.99995	12888	2	-0.32554
FBXO30	5	0.022273	0.071746	0.893179	1446	4	-6.1227	0.98963	0.98972	0.99995	17762	0	-6.1227
PAGE2	2	0.022283	0.071766	0.893179	1447	2	-4.5591	0.97772	0.97788	0.99995	17488	0	-4.5591
WDR49	5	0.022324	0.071879	0.893645	1448	4	-2.1044	0.92865	0.92969	0.99995	16555	0	-2.1044
MCCC1	5	0.022357	0.071975	0.893645	1449	4	-0.64229	0.98862	0.9887	0.99995	17744	0	-0.64229
FOSL1	5	0.022369	0.072002	0.893645	1450	2	0.64827	0.11627	0.26146	0.99995	4592	3	0.64827
LYPD3	5	0.022369	0.072002	0.893645	1451	4	-0.39426	0.47566	0.63907	0.99995	11230	1	-0.39426
MLLT10	7	0.022469	0.072262	0.895314	1452	3	-0.45551	0.28588	0.48867	0.99995	8563	3	-0.45551
TMEM65	5	0.02247	0.072264	0.895314	1453	4	-1.0612	0.99011	0.9902	0.99995	17774	0	-1.0612
WNT5B	5	0.022478	0.072285	0.895314	1454	1	0.43276	0.26538	0.46296	0.99995	8110	3	0.43276
UBXN4	5	0.022541	0.072451	0.89532	1455	3	-4.3522	0.93461	0.93544	0.99995	16652	0	-4.3522
CPT1B	5	0.022541	0.072451	0.89532	1457	2	0.50493	0.24913	0.44243	0.99995	7720	3	0.50493
MS4A14	5	0.022541	0.072451	0.89532	1456	3	-0.59684	0.3975	0.57986	0.99995	10160	2	-0.59684
LENEP	3	0.022562	0.072517	0.89532	1458	2	-3.2431	0.8731	0.88202	0.99995	15670	0	-3.2431
SLC39A8	5	0.022567	0.072534	0.89532	1459	4	-1.1605	0.22837	0.41578	0.99995	7233	1	-1.1605
PLK5	5	0.022667	0.072772	0.897022	1461	1	0.18133	0.23391	0.4229	0.99995	7367	2	0.18133
CDKL2	5	0.022667	0.072772	0.897022	1460	2	-0.19779	0.90691	0.90903	0.99995	16171	1	-0.19779
DDN	5	0.022708	0.072871	0.897628	1462	3	-1.6954	0.46955	0.63445	0.99995	11141	2	-1.6954
GSC	5	0.022748	0.072985	0.898024	1463	2	-0.12025	0.4019	0.58315	0.99995	10219	1	-0.12025
ARID4B	5	0.022787	0.073089	0.898024	1464	4	-4.7371	0.28235	0.48429	0.99995	8479	1	-4.7371
CASP8	5	0.022787	0.073089	0.898024	1465	4	-2.0251	0.89292	0.89715	0.99995	15983	1	-2.0251
IGFALS	5	0.022802	0.073118	0.898024	1466	1	0.73868	0.12797	0.27867	0.99995	4891	3	0.73868
DNMT3A	10	0.022815	0.073152	0.898024	1467	5	-0.3178	0.57067	0.71242	0.99995	12586	3	-0.3178
CDKL5	5	0.02284	0.073221	0.898255	1468	4	-1.4288	0.94228	0.94296	0.99995	16805	0	-1.4288
ATP4B	5	0.022901	0.073375	0.898908	1469	2	0.25178	0.56913	0.71122	0.99995	12564	2	0.25178
GBA	9	0.02293	0.073451	0.898908	1470	2	-0.14079	0.1495	0.30939	0.99995	5443	3	-0.14079
LAMB3	5	0.022938	0.073474	0.898908	1471	1	0.9692	0.050858	0.14184	0.998485	2548	4	0.9692
FAM222B	5	0.022938	0.073474	0.898908	1472	2	-0.3296	0.98606	0.98616	0.99995	17677	0	-0.3296
HIST1H4I	4	0.022976	0.073582	0.898969	1473	3	-1.0161	0.84549	0.86358	0.99995	15329	1	-1.0161
SLC25A28	5	0.023012	0.073682	0.898969	1474	3	-1.1526	0.2839	0.48623	0.99995	8515	2	-1.1526
SLC6A9	5	0.023012	0.073682	0.898969	1475	3	-2.7258	0.81445	0.84561	0.99995	14963	1	-2.7258
DDX23	5	0.023021	0.0737	0.898969	1476	4	-5.0098	0.41025	0.58947	0.99995	10345	1	-5.0098
FAM26E	5	0.02303	0.073729	0.898969	1477	3	-1.46	0.96133	0.96162	0.99995	17183	0	-1.46
GPR174	5	0.023073	0.073843	0.899754	1478	4	-0.71212	0.9334	0.9343	0.99995	16630	0	-0.71212
RNF24	6	0.023134	0.073995	0.900303	1479	5	-4.3181	0.82826	0.85328	0.99995	15127	1	-4.3181
BTG4	5	0.023151	0.074036	0.900303	1480	3	-1.4002	0.8463	0.86407	0.99995	15340	1	-1.4002
SYNRG	5	0.023183	0.074128	0.900303	1481	3	-2.0779	0.23204	0.42045	0.99995	7319	1	-2.0779
CGREF1	14	0.023194	0.074152	0.900303	1482	8	-0.65833	0.40167	0.58297	0.99995	10216	5	-0.65833
CCHCR1	5	0.023208	0.074184	0.900303	1483	3	-0.39267	0.2266	0.41354	0.99995	7191	2	-0.39267
PKNOX2	5	0.023254	0.074295	0.900303	1484	2	0.15253	0.35459	0.54784	0.99995	9610	2	0.15253
AAAS	5	0.023268	0.074334	0.900303	1485	4	-5.0706	0.76725	0.82177	0.99995	14545	1	-5.0706
CHRNA1	5	0.023289	0.074389	0.900303	1486	2	-0.19509	0.93954	0.94029	0.99995	16753	0	-0.19509
LGALS7	4	0.023315	0.07446	0.900303	1487	3	-1.4789	0.39966	0.58145	0.99995	10183	1	-1.4789
PEX14	5	0.023319	0.074478	0.900303	1488	3	-1.5551	0.26235	0.45913	0.99995	8039	2	-1.5551
LYPLA1	5	0.023328	0.074502	0.900303	1489	4	-1.3259	0.98804	0.98813	0.99995	17724	0	-1.3259
ATAD2B	5	0.023343	0.074533	0.900303	1490	3	-4.751	0.25929	0.45531	0.99995	7961	2	-4.751
F11	5	0.023344	0.074538	0.900303	1491	3	-1.7718	0.74234	0.81066	0.99995	14352	1	-1.7718
VIL1	5	0.023384	0.074653	0.900604	1492	4	-1.768	0.82156	0.84947	0.99995	15044	1	-1.768
CLDN6	5	0.023397	0.074695	0.900604	1493	1	0.91011	0.01411	0.049676	0.847971	1055	3	0.91011
ABCA1	5	0.023451	0.074842	0.900604	1494	4	-1.2102	0.89856	0.90175	0.99995	16054	1	-1.2102
SLC25A30	5	0.023491	0.074938	0.900604	1495	3	-2.1969	0.95765	0.95797	0.99995	17113	0	-2.1969
PKLR	5	0.023533	0.07505	0.900604	1496	3	-6.1312	0.52131	0.67415	0.99995	11844	2	-6.1312
C16orf92	5	0.023536	0.075063	0.900604	1499	4	-4.699	0.88969	0.89455	0.99995	15929	1	-4.699
ZFP28	5	0.023536	0.075063	0.900604	1501	4	-4.699	0.54473	0.6923	0.99995	12194	1	-4.699
PFN2	5	0.023536	0.075063	0.900604	1500	4	-5.1573	0.8209	0.84912	0.99995	15036	1	-5.1573
GK	5	0.023536	0.075063	0.900604	1498	4	-4.699	0.87767	0.88539	0.99995	15742	1	-4.699
TIA1	5	0.023536	0.075063	0.900604	1497	4	-4.699	0.95613	0.95651	0.99995	17085	0	-4.699
CLPSL2	6	0.023577	0.075183	0.901253	1502	3	-2.9527	0.42409	0.59998	0.99995	10525	2	-2.9527
IGF1	5	0.023621	0.075284	0.901253	1503	3	-1.483	0.92946	0.93047	0.99995	16566	0	-1.483
GPR157	5	0.023677	0.075458	0.901253	1505	3	-1.3512	0.95871	0.95903	0.99995	17133	0	-1.3512
ZNF607	5	0.023677	0.075458	0.901253	1504	4	-5.4136	0.98957	0.98966	0.99995	17761	0	-5.4136
GHRHR	5	0.023696	0.075503	0.901253	1506	4	-5.3899	0.56407	0.70734	0.99995	12492	1	-5.3899
RHOT1	5	0.023703	0.07552	0.901253	1507	4	-1.6279	0.26385	0.461	0.99995	8074	1	-1.6279
CA3	5	0.023722	0.075559	0.901253	1508	2	-0.094938	0.081976	0.21033	0.99995	3743	2	-0.094938
GIMAP1	5	0.023776	0.075697	0.901253	1509	3	-0.64918	0.27941	0.48057	0.99995	8421	2	-0.64918
GFRAL	5	0.023779	0.07571	0.901253	1510	3	-1.285	0.5403	0.68884	0.99995	12131	2	-1.285
DGAT1	5	0.023879	0.075979	0.901253	1511	3	-0.99704	0.38898	0.5734	0.99995	10043	2	-0.99704
IPO9	5	0.023884	0.075994	0.901253	1512	2	0.78332	0.022376	0.071891	0.928751	1394	3	0.78332
NOTCH4	5	0.023897	0.076038	0.901253	1513	4	-1.1074	0.17376	0.34334	0.99995	6016	1	-1.1074
FOXI2	5	0.023901	0.076046	0.901253	1514	4	-2.9551	0.80207	0.839	0.99995	14831	1	-2.9551
GALE	5	0.023932	0.076126	0.901253	1515	4	-1.0039	0.97533	0.97549	0.99995	17442	0	-1.0039
CX3CR1	5	0.023939	0.076146	0.901253	1516	4	-1.7437	0.62663	0.75668	0.99995	13403	1	-1.7437
SEPT4	8	0.023954	0.076184	0.901253	1517	3	-0.1124	0.23627	0.42595	0.99995	7431	3	-0.1124
HECW2	5	0.024006	0.076316	0.901253	1518	4	-0.9263	0.97505	0.97521	0.99995	17437	0	-0.9263
FAM49A	5	0.024016	0.076334	0.901253	1520	3	-1.581	0.96747	0.96774	0.99995	17300	0	-1.581
CCL25	5	0.024016	0.076334	0.901253	1521	3	-0.72448	0.42276	0.59898	0.99995	10503	1	-0.72448
ARHGAP9	5	0.024016	0.076334	0.901253	1519	3	-0.74847	0.7913	0.83347	0.99995	14730	1	-0.74847
CCDC54	5	0.024026	0.076358	0.901253	1522	3	-2.8508	0.053961	0.14902	0.99995	2678	2	-2.8508
SPOPL	5	0.024026	0.076358	0.901253	1523	3	-6.3846	0.71834	0.80052	0.99995	14161	1	-6.3846
CCNF	5	0.024046	0.076418	0.901253	1526	2	0.36856	0.083034	0.21194	0.99995	3770	3	0.36856
PHGDH	5	0.024046	0.076418	0.901253	1524	2	0.012683	0.24547	0.43778	0.99995	7646	2	0.012683
EXO1	5	0.024046	0.076418	0.901253	1525	2	-0.10533	0.77579	0.82581	0.99995	14620	1	-0.10533
ZNF205	5	0.024046	0.076418	0.901253	1527	2	0.38775	0.14783	0.307	0.99995	5401	3	0.38775
KIAA0895L	5	0.024067	0.076475	0.901337	1528	4	-1.4742	0.9471	0.94766	0.99995	16911	0	-1.4742
ZNF256	5	0.024118	0.0766	0.902138	1529	3	-3.6087	0.37095	0.55991	0.99995	9839	2	-3.6087
METTL1	5	0.024146	0.076661	0.902138	1530	4	-1.5543	0.38264	0.56865	0.99995	9979	1	-1.5543
ASS1	5	0.024208	0.07683	0.902138	1531	2	0.54949	0.17294	0.34223	0.99995	5990	3	0.54949
CCDC47	5	0.024249	0.076936	0.902138	1532	3	-1.2921	0.27283	0.47238	0.99995	8272	2	-1.2921
FOXD3	5	0.024262	0.076971	0.902138	1533	1	0.0012572	0.2303	0.41823	0.99995	7276	2	0.0012572
BIK	5	0.024305	0.077082	0.902138	1534	3	-1.6486	0.12958	0.28099	0.99995	4946	2	-1.6486
TTC36	5	0.024308	0.077094	0.902138	1535	2	-0.09821	0.66998	0.78189	0.99995	13839	1	-0.09821
PDGFRL	5	0.024329	0.077144	0.902138	1540	4	-1.9466	0.98982	0.98992	0.99995	17766	0	-1.9466
GSAP	5	0.024329	0.077144	0.902138	1537	4	-5.3899	0.93943	0.94019	0.99995	16750	0	-5.3899
GPX8	5	0.024329	0.077144	0.902138	1538	4	-4.66	0.76515	0.8208	0.99995	14524	1	-4.66
ARMC2	5	0.024329	0.077144	0.902138	1539	4	-4.66	0.61627	0.74837	0.99995	13244	1	-4.66
ADAMTS13	5	0.024329	0.077144	0.902138	1536	4	-1.3697	0.40098	0.58247	0.99995	10204	1	-1.3697
GNB3	5	0.024371	0.077256	0.902259	1541	1	0.95011	0.10487	0.24471	0.99995	4315	3	0.95011
C1orf122	7	0.024421	0.077383	0.902259	1542	4	-1.3013	0.052453	0.14558	0.99995	2614	2	-1.3013
GGA1	11	0.024422	0.077385	0.902259	1543	8	-0.50975	0.99559	0.99558	0.99995	17889	1	-0.50975
DDX24	5	0.024425	0.077391	0.902259	1544	2	0.46835	0.15623	0.31887	0.99995	5602	2	0.46835
SLC26A11	5	0.024469	0.077518	0.902259	1545	2	-0.119	0.92008	0.92139	0.99995	16403	0	-0.119
C6orf118	5	0.024484	0.077551	0.902259	1546	2	0.15632	0.26739	0.46551	0.99995	8153	2	0.15632
GNE	5	0.024506	0.077606	0.902259	1549	3	-6.3726	0.038502	0.11255	0.981845	2064	2	-6.3726
SLC16A2	5	0.024506	0.077604	0.902259	1548	3	-5.2123	0.85256	0.86807	0.99995	15411	1	-5.2123
KCNQ3	5	0.024506	0.077604	0.902259	1547	2	0.73279	0.12858	0.27956	0.99995	4916	3	0.73279
HAGH	5	0.02456	0.077744	0.9027	1550	4	-0.75358	0.82025	0.84877	0.99995	15029	1	-0.75358
LAMB4	5	0.024587	0.077813	0.9027	1551	2	-0.17828	0.16645	0.33327	0.99995	5841	2	-0.17828
SLC6A7	5	0.024613	0.077877	0.9027	1552	4	-1.0875	0.81671	0.84681	0.99995	14986	1	-1.0875
PROSC	5	0.024616	0.07788	0.9027	1553	3	-0.9311	0.73572	0.80776	0.99995	14313	1	-0.9311
HES7	5	0.024624	0.077898	0.9027	1554	4	-1.4245	0.54935	0.69589	0.99995	12265	1	-1.4245
UFM1	7	0.024644	0.077944	0.9027	1555	5	-1.2971	0.20954	0.39127	0.99995	6834	1	-1.2971
POT1	5	0.024722	0.078128	0.902968	1557	3	-0.61968	0.32917	0.52879	0.99995	9254	2	-0.61968
NSMAF	5	0.024722	0.078128	0.902968	1558	3	-1.6027	0.91253	0.91409	0.99995	16273	1	-1.6027
FKBP4	5	0.024722	0.078128	0.902968	1556	1	0.11554	0.94195	0.94263	0.99995	16796	0	0.11554
B4GALT6	5	0.024736	0.078168	0.902968	1559	4	-0.92627	0.91423	0.91569	0.99995	16302	1	-0.92627
ELOVL2	5	0.024796	0.078326	0.903508	1560	3	-1.1785	0.50799	0.66389	0.99995	11660	2	-1.1785
CST2	5	0.024827	0.078399	0.903508	1561	3	-1.7813	0.21982	0.40472	0.99995	7051	1	-1.7813
DKKL1	5	0.024833	0.078411	0.903508	1562	4	-1.2587	0.90062	0.90353	0.99995	16081	1	-1.2587
WT1	5	0.024884	0.078538	0.903508	1564	2	0.62641	0.14438	0.3021	0.99995	5318	3	0.62641
SHPRH	5	0.024884	0.078538	0.903508	1563	1	0.60793	0.20661	0.38742	0.99995	6776	2	0.60793
ZBED3	5	0.024965	0.078735	0.903508	1565	2	0.53403	0.23272	0.42135	0.99995	7336	3	0.53403
TCEA1	5	0.024995	0.078817	0.903508	1570	3	-6.3605	0.44547	0.61607	0.99995	10819	1	-6.3605
EVI5	5	0.024995	0.078817	0.903508	1566	3	-6.3605	0.95842	0.95875	0.99995	17127	0	-6.3605
ACSS3	5	0.024995	0.078817	0.903508	1569	3	-6.3605	0.43683	0.60957	0.99995	10700	2	-6.3605
HIPK1	5	0.024995	0.078817	0.903508	1567	3	-2.114	0.69962	0.79303	0.99995	14049	1	-2.114
ANGPTL5	5	0.024995	0.078817	0.903508	1568	4	-4.2507	0.0042097	0.01733	0.643513	485	1	-4.2507
EMR1	5	0.024995	0.078817	0.903508	1571	3	-3.3203	0.21478	0.39819	0.99995	6946	2	-3.3203
RET	5	0.0251	0.079105	0.904514	1572	2	0.20816	0.35892	0.55103	0.99995	9675	2	0.20816
VRK1	5	0.0251	0.079105	0.904514	1573	2	0.51456	0.22001	0.40496	0.99995	7057	3	0.51456
RPLP0	5	0.0251	0.079105	0.904514	1574	3	-1.4446	0.010715	0.040286	0.794644	913	2	-1.4446
PID1	5	0.0251	0.079105	0.904514	1575	1	0.054096	0.18351	0.35658	0.99995	6247	2	0.054096
TCERG1	5	0.025179	0.079307	0.905664	1577	4	-4.9463	0.059417	0.1615	0.99995	2876	1	-4.9463
MED11	5	0.025179	0.079307	0.905664	1576	4	-4.9135	0.98195	0.98205	0.99995	17566	0	-4.9135
ZNF668	5	0.025209	0.079392	0.906063	1578	2	-0.46864	0.96564	0.96592	0.99995	17266	0	-0.46864
DNAH12	5	0.025252	0.079492	0.906444	1579	3	-1.538	0.8726	0.88166	0.99995	15662	1	-1.538
CALM3	5	0.025289	0.07959	0.906444	1581	2	0.087433	0.5604	0.70448	0.99995	12437	2	0.087433
FAM160B1	5	0.025289	0.07959	0.906444	1580	4	-1.178	0.95517	0.9556	0.99995	17062	0	-1.178
PLLP	5	0.025304	0.079627	0.906444	1582	3	-0.82675	0.39766	0.57997	0.99995	10163	2	-0.82675
RER1	5	0.025357	0.079763	0.907144	1583	4	-0.87172	0.72167	0.80184	0.99995	14188	1	-0.87172
ZNF502	5	0.025366	0.079789	0.907144	1584	4	-2.6537	0.87938	0.88668	0.99995	15770	1	-2.6537
SOS2	5	0.025453	0.080011	0.907692	1585	4	-6.2064	0.31137	0.51566	0.99995	9032	1	-6.2064
FSD2	5	0.025457	0.080019	0.907692	1586	3	-2.0496	0.25868	0.45455	0.99995	7946	2	-2.0496
FAS	5	0.025478	0.080075	0.907692	1587	2	0.6389	0.21355	0.39656	0.99995	6922	2	0.6389
CHEK2	5	0.025478	0.080075	0.907692	1588	3	-0.95052	0.62218	0.75315	0.99995	13332	1	-0.95052
OSR1	5	0.025501	0.080129	0.907692	1589	3	-1.2256	0.55848	0.70304	0.99995	12403	2	-1.2256
KISS1R	5	0.025507	0.080142	0.907692	1590	3	-1.4824	0.19706	0.37468	0.99995	6564	2	-1.4824
GZF1	5	0.025592	0.08036	0.907692	1591	4	-1.219	0.18248	0.35524	0.99995	6224	1	-1.219
KRBA2	5	0.025655	0.08053	0.907692	1592	4	-1.511	0.98654	0.98663	0.99995	17691	0	-1.511
UBE2L3	6	0.025671	0.080561	0.907692	1593	4	-5.8055	0.74134	0.81024	0.99995	14343	1	-5.8055
C19orf18	5	0.025698	0.080636	0.907692	1594	3	-1.7897	0.77205	0.82401	0.99995	14584	1	-1.7897
SH3BP5L	5	0.025724	0.080711	0.907692	1595	3	-0.96228	0.87409	0.88277	0.99995	15685	1	-0.96228
TGM2	5	0.025755	0.080784	0.907692	1596	3	-1.4237	0.74772	0.81305	0.99995	14390	1	-1.4237
CCNA1	5	0.025761	0.080798	0.907692	1597	4	-1.7773	0.56014	0.70429	0.99995	12432	1	-1.7773
LRRCC1	5	0.025767	0.080811	0.907692	1598	2	-0.17715	0.15629	0.31896	0.99995	5604	2	-0.17715
TRDMT1	5	0.025767	0.080811	0.907692	1599	4	-1.5688	0.98875	0.98883	0.99995	17748	0	-1.5688
ADIRF	5	0.025775	0.080832	0.907692	1600	3	-0.65913	0.19409	0.37073	0.99995	6492	2	-0.65913
CACNG3	5	0.025813	0.080938	0.907692	1601	4	-1.9036	0.98576	0.98585	0.99995	17667	0	-1.9036
CD40LG	5	0.025877	0.081112	0.907692	1602	3	-2.7099	0.41891	0.59609	0.99995	10446	2	-2.7099
ATP6V0A2	5	0.025905	0.08118	0.907692	1603	4	-0.88693	0.98774	0.98785	0.99995	17719	0	-0.88693
GPC3	5	0.02591	0.081191	0.907692	1607	3	-1.4136	0.18255	0.35534	0.99995	6225	2	-1.4136
C1QL2	5	0.02591	0.081191	0.907692	1605	1	0.2325	0.3593	0.5513	0.99995	9682	2	0.2325
PDHX	5	0.02591	0.081191	0.907692	1604	2	-0.089536	0.79802	0.83688	0.99995	14792	1	-0.089536
TUSC5	5	0.02591	0.081191	0.907692	1606	2	-0.33505	0.054248	0.14967	0.99995	2695	2	-0.33505
STX2	5	0.025927	0.081238	0.907692	1608	3	-6.3359	0.84055	0.86052	0.99995	15275	1	-6.3359
SULT1C3	5	0.025927	0.081238	0.907692	1611	3	-6.3359	0.54493	0.69247	0.99995	12198	2	-6.3359
PRAMEF12	5	0.025927	0.081238	0.907692	1610	3	-6.2748	0.54605	0.69335	0.99995	12215	1	-6.2748
NETO2	5	0.025927	0.081238	0.907692	1609	3	-6.3359	0.33467	0.53292	0.99995	9334	2	-6.3359
ADCY2	5	0.025978	0.08138	0.907692	1612	3	-1.7245	0.5743	0.71526	0.99995	12632	1	-1.7245
KBTBD6	5	0.026073	0.081618	0.907692	1614	4	-1.3554	0.9382	0.93899	0.99995	16732	0	-1.3554
PSMC3	5	0.026073	0.081618	0.907692	1613	4	-4.5785	0.6205	0.75182	0.99995	13303	1	-4.5785
POU2AF1	5	0.026078	0.081631	0.907692	1615	2	0.25277	0.57024	0.71208	0.99995	12578	2	0.25277
VSTM2A	5	0.026153	0.081818	0.907692	1616	3	-0.42071	0.89519	0.89897	0.99995	16009	1	-0.42071
NRARP	5	0.026153	0.081818	0.907692	1617	3	-0.86479	0.60197	0.73705	0.99995	13033	1	-0.86479
TBC1D14	5	0.026153	0.081818	0.907692	1618	3	-0.60197	0.87818	0.88577	0.99995	15750	1	-0.60197
RASIP1	5	0.026209	0.081961	0.907692	1619	3	-0.71478	0.96697	0.96724	0.99995	17290	0	-0.71478
RTN4	15	0.026214	0.081979	0.907692	1620	7	0.15012	0.0066763	0.026811	0.728853	661	7	0.15012
GLT8D2	5	0.026242	0.08206	0.907692	1621	4	-1.4291	0.88438	0.89045	0.99995	15847	1	-1.4291
EPHB4	5	0.026261	0.082106	0.907692	1622	2	0.16135	0.5937	0.73056	0.99995	12915	1	0.16135
TUBB2B	3	0.026274	0.082137	0.907692	1623	2	-0.5885	0.7481	0.8132	0.99995	14393	1	-0.5885
USP38	5	0.026332	0.082281	0.907692	1624	4	-2.4111	0.65669	0.77718	0.99995	13748	1	-2.4111
GALC	5	0.026358	0.082347	0.907692	1625	4	-1.8253	0.91985	0.92115	0.99995	16394	0	-1.8253
LYRM1	5	0.026366	0.082372	0.907692	1626	4	-0.97071	0.95716	0.95749	0.99995	17102	0	-0.97071
XKR6	5	0.026369	0.082377	0.907692	1627	4	-1.1038	0.97837	0.97851	0.99995	17498	0	-1.1038
C16orf93	5	0.026371	0.082385	0.907692	1628	3	-1.0252	0.1178	0.26373	0.99995	4631	1	-1.0252
AADACL2	5	0.026394	0.08245	0.907692	1629	4	-1.1385	0.96487	0.96517	0.99995	17253	0	-1.1385
BRMS1	5	0.026394	0.08245	0.907692	1630	4	-1.1284	0.79451	0.83506	0.99995	14754	1	-1.1284
TRPV1	5	0.026406	0.082479	0.907692	1631	2	-0.27659	0.57738	0.71767	0.99995	12675	2	-0.27659
NUP210	5	0.026406	0.082479	0.907692	1632	2	0.30486	0.24811	0.44113	0.99995	7694	3	0.30486
VCY1B	1	0.026442	0.082571	0.907692	1633	1	-0.83909	0.97356	0.97373	0.99995	17400	0	-0.83909
DHX34	5	0.026467	0.08265	0.907692	1634	4	-1.1224	0.57788	0.71806	0.99995	12681	1	-1.1224
TMCC3	5	0.026503	0.082748	0.907692	1636	1	-0.18215	0.32958	0.52911	0.99995	9259	2	-0.18215
CCDC171	5	0.026503	0.082748	0.907692	1635	2	-0.033334	0.79577	0.83571	0.99995	14763	1	-0.033334
POU5F1B	4	0.026515	0.082777	0.907692	1637	3	-0.92902	0.4314	0.6055	0.99995	10631	1	-0.92902
THBS3	5	0.026567	0.082906	0.907692	1638	3	-6.3235	0.96343	0.96376	0.99995	17221	0	-6.3235
ZNF76	5	0.026567	0.082906	0.907692	1639	3	-1.1167	0.98716	0.98726	0.99995	17706	0	-1.1167
F2	5	0.026606	0.083006	0.907692	1640	4	-0.65186	0.98809	0.98818	0.99995	17726	0	-0.65186
CYP46A1	5	0.026624	0.083061	0.907692	1641	4	-0.5659	0.97456	0.97472	0.99995	17426	0	-0.5659
PTRHD1	5	0.026638	0.083095	0.907692	1642	1	0.27849	0.25827	0.45404	0.99995	7932	2	0.27849
ATXN1L	4	0.026647	0.083115	0.907692	1643	3	-1.9403	0.42705	0.60224	0.99995	10562	1	-1.9403
LMBR1	5	0.026655	0.083136	0.907692	1644	2	-0.76021	0.78137	0.82854	0.99995	14655	1	-0.76021
NLGN2	5	0.026746	0.083379	0.907692	1645	1	0.60954	0.21068	0.39277	0.99995	6857	3	0.60954
KCNJ4	5	0.026746	0.083379	0.907692	1646	2	-0.011684	0.46242	0.62891	0.99995	11036	2	-0.011684
KCTD1	5	0.026746	0.083379	0.907692	1647	3	-0.52202	0.97909	0.97924	0.99995	17511	0	-0.52202
MED27	8	0.026746	0.083379	0.907692	1648	5	-3.4673	0.56155	0.70541	0.99995	12458	2	-3.4673
AP5M1	5	0.026747	0.08338	0.907692	1649	4	-1.1297	0.86635	0.8772	0.99995	15581	1	-1.1297
TMEM138	5	0.026785	0.083474	0.907692	1650	4	-1.266	0.97468	0.97485	0.99995	17427	0	-1.266
RLN1	4	0.026799	0.083514	0.907692	1651	2	-0.84532	0.88606	0.89177	0.99995	15877	0	-0.84532
OMA1	5	0.026801	0.083518	0.907692	1652	3	-1.1762	0.7173	0.80012	0.99995	14154	1	-1.1762
TMEM179B	5	0.026853	0.083656	0.907692	1653	3	-5.5265	0.80677	0.84153	0.99995	14871	1	-5.5265
TSPAN9	5	0.026853	0.083656	0.907692	1654	2	-0.76021	0.11335	0.25718	0.99995	4530	2	-0.76021
TIMM8A	5	0.026881	0.083734	0.907692	1655	2	-0.16615	0.94307	0.94374	0.99995	16829	0	-0.16615
PODN	5	0.026962	0.083945	0.907692	1656	1	0.78434	0.17134	0.34006	0.99995	5956	3	0.78434
TCP1	5	0.026976	0.083983	0.907692	1660	4	-4.9784	0.92862	0.92966	0.99995	16553	0	-4.9784
PPAP2B	5	0.026976	0.083983	0.907692	1659	4	-5.9872	0.36446	0.55509	0.99995	9750	1	-5.9872
KIF18A	5	0.026976	0.083983	0.907692	1658	4	-5.4369	0.96485	0.96515	0.99995	17251	0	-5.4369
OGFOD3	5	0.026976	0.083983	0.907692	1661	4	-1.5074	0.72391	0.80276	0.99995	14211	1	-1.5074
RPGRIP1L	5	0.026976	0.083983	0.907692	1657	4	-2.7668	0.83301	0.85601	0.99995	15185	1	-2.7668
INTS5	5	0.026976	0.083983	0.907692	1662	4	-4.536	0.27274	0.47226	0.99995	8270	1	-4.536
NRG1	18	0.027014	0.084087	0.907692	1663	8	-0.31503	0.30012	0.50614	0.99995	8866	6	-0.31503
FRMD3	15	0.027018	0.084096	0.907692	1664	10	-1.034	0.4061	0.58629	0.99995	10287	3	-1.034
CUL4A	5	0.02707	0.084228	0.907692	1665	3	-0.56541	0.82443	0.8511	0.99995	15084	1	-0.56541
AP5Z1	5	0.027124	0.084384	0.907692	1666	1	-0.12772	0.12067	0.26795	0.99995	4705	2	-0.12772
FYTTD1	5	0.027135	0.084414	0.907692	1668	4	-1.6162	0.48918	0.64935	0.99995	11420	1	-1.6162
C9orf96	5	0.027135	0.084414	0.907692	1667	3	-2.1801	0.6132	0.74595	0.99995	13199	2	-2.1801
KCNA5	5	0.027186	0.084549	0.907692	1669	2	-0.33344	0.38985	0.57403	0.99995	10061	1	-0.33344
HSPA6	5	0.027205	0.084597	0.907692	1670	1	0.084501	0.29645	0.5017	0.99995	8777	2	0.084501
PSG2	3	0.027208	0.084607	0.907692	1671	3	-4.8206	0.97279	0.97296	0.99995	17390	0	-4.8206
PDE4DIP	22	0.027265	0.084753	0.907692	1672	13	-2.1559	0.77796	0.82688	0.99995	14642	4	-2.1559
CLYBL	5	0.027278	0.084795	0.907692	1673	3	-0.81147	0.52086	0.67378	0.99995	11835	1	-0.81147
CHGB	5	0.027297	0.084839	0.907692	1674	4	-1.1885	0.96607	0.96635	0.99995	17273	0	-1.1885
LY6G5C	5	0.027299	0.084845	0.907692	1675	3	-1.5949	0.86868	0.87887	0.99995	15602	1	-1.5949
COL10A1	5	0.027339	0.08495	0.907692	1676	3	-1.9593	0.51352	0.6681	0.99995	11736	2	-1.9593
LETM2	5	0.02736	0.085003	0.907692	1677	4	-4.536	0.35357	0.54706	0.99995	9595	1	-4.536
SERPINF1	5	0.027393	0.085102	0.907692	1678	2	0.44496	0.25637	0.45163	0.99995	7887	3	0.44496
DAGLB	5	0.027412	0.085143	0.907692	1680	4	-1.0426	0.85155	0.86743	0.99995	15397	1	-1.0426
FSCN1	5	0.027412	0.085143	0.907692	1679	2	-0.070767	0.098685	0.23546	0.99995	4165	2	-0.070767
ISM1	5	0.02742	0.085157	0.907692	1681	4	-2.5934	0.93599	0.9368	0.99995	16682	0	-2.5934
VSTM2B	5	0.027421	0.085159	0.907692	1682	3	-1.6586	0.97395	0.97412	0.99995	17410	0	-1.6586
KCNH6	5	0.027424	0.085172	0.907692	1683	4	-0.83044	0.84348	0.86235	0.99995	15306	1	-0.83044
CNKSR1	5	0.027447	0.085233	0.907692	1684	3	-0.75859	0.9458	0.94642	0.99995	16878	0	-0.75859
UBE2E1	7	0.027453	0.085244	0.907692	1685	2	0.19058	0.49716	0.65559	0.99995	11528	3	0.19058
ANGPTL1	5	0.027466	0.085273	0.907692	1686	4	-1.0907	0.027555	0.085243	0.958468	1599	1	-1.0907
LASP1	5	0.027489	0.08533	0.907692	1687	4	-1.1871	0.55341	0.69907	0.99995	12342	1	-1.1871
PORCN	5	0.027542	0.08546	0.907692	1688	3	-1.0416	0.0059664	0.024089	0.700587	619	1	-1.0416
KCTD5	5	0.027574	0.085533	0.907692	1689	4	-1.8564	0.97647	0.97663	0.99995	17463	0	-1.8564
CTNNBIP1	4	0.027601	0.085597	0.907692	1690	2	-0.36956	0.58631	0.72473	0.99995	12803	1	-0.36956
MATN4	5	0.027618	0.085642	0.907692	1691	2	-0.10288	0.90092	0.90377	0.99995	16087	1	-0.10288
PIK3IP1	5	0.027624	0.085655	0.907692	1692	4	-1.7792	0.42059	0.59734	0.99995	10466	1	-1.7792
TTC40	5	0.027636	0.085687	0.907692	1694	2	0.013793	0.26206	0.45875	0.99995	8031	2	0.013793
LRRC6	5	0.027636	0.085687	0.907692	1693	2	0.028709	0.94127	0.942	0.99995	16788	0	0.028709
UNC93A	5	0.027636	0.085687	0.907692	1695	2	0.20814	0.64171	0.76888	0.99995	13608	2	0.20814
BMP10	5	0.027636	0.085687	0.907692	1696	3	-0.85474	0.27321	0.47286	0.99995	8282	2	-0.85474
RSPH9	5	0.027663	0.085751	0.907692	1697	4	-2.1478	0.83041	0.8545	0.99995	15152	1	-2.1478
TMEM196	5	0.027717	0.085896	0.907692	1698	4	-0.98882	0.93672	0.93755	0.99995	16695	0	-0.98882
LACRT	5	0.027718	0.0859	0.907692	1699	3	-6.2983	0.95467	0.95512	0.99995	17055	0	-6.2983
TNFSF8	5	0.027718	0.0859	0.907692	1700	3	-6.2983	0.43835	0.61073	0.99995	10720	2	-6.2983
CGN	5	0.027724	0.085922	0.907692	1701	4	-1.3661	0.96733	0.96761	0.99995	17297	0	-1.3661
WFDC10A	3	0.027727	0.08593	0.907692	1702	2	-6.8686	0.72762	0.80437	0.99995	14238	1	-6.8686
PRR4	9	0.027793	0.086104	0.907692	1703	4	-0.19931	0.90118	0.904	0.99995	16090	2	-0.19931
EGLN2	5	0.027824	0.086187	0.907692	1704	1	0.4423	0.13226	0.28486	0.99995	5015	3	0.4423
IL18R1	5	0.027856	0.086273	0.907692	1705	3	-1.5838	0.19498	0.37193	0.99995	6512	2	-1.5838
PER3	5	0.027922	0.086432	0.907692	1706	4	-1.7096	0.55284	0.69861	0.99995	12330	1	-1.7096
PPARG	5	0.027933	0.086467	0.907692	1707	4	-1.108	0.93838	0.93917	0.99995	16735	0	-1.108
CPSF6	5	0.027938	0.086474	0.907692	1713	4	-2.7544	0.97773	0.97789	0.99995	17490	0	-2.7544
IGBP1	5	0.027938	0.086474	0.907692	1708	4	-4.699	0.067837	0.18036	0.99995	3189	1	-4.699
EBPL	5	0.027938	0.086474	0.907692	1709	4	-4.4922	0.77357	0.82474	0.99995	14601	1	-4.4922
TK2	5	0.027938	0.086474	0.907692	1711	4	-1.1361	0.82969	0.85408	0.99995	15145	1	-1.1361
ANXA3	5	0.027938	0.086474	0.907692	1710	4	-4.66	0.93698	0.93779	0.99995	16699	0	-4.66
SRGN	5	0.027938	0.086474	0.907692	1712	4	-2.1186	0.98714	0.98723	0.99995	17705	0	-2.1186
LGR4	5	0.027959	0.086532	0.907692	1714	3	-5.3899	0.91782	0.91918	0.99995	16357	0	-5.3899
SLC16A10	5	0.027959	0.086532	0.907692	1715	2	0.17613	0.1565	0.31927	0.99995	5612	2	0.17613
FAT2	5	0.02798	0.086579	0.907692	1716	2	-0.072812	0.50584	0.66222	0.99995	11631	2	-0.072812
TMEM150C	5	0.02803	0.086707	0.907692	1717	4	-3.5969	0.14294	0.30004	0.99995	5276	1	-3.5969
FAM218A	5	0.02804	0.086723	0.907692	1718	3	-0.52812	0.26247	0.45928	0.99995	8043	2	-0.52812
TRAK2	5	0.028083	0.086825	0.907692	1719	3	-2.1	0.34642	0.54177	0.99995	9491	2	-2.1
IDI2	5	0.028088	0.086841	0.907692	1720	3	-1.0377	0.62139	0.75252	0.99995	13319	1	-1.0377
MDFI	5	0.028094	0.086857	0.907692	1721	2	-0.097278	0.83899	0.85956	0.99995	15256	1	-0.097278
FBF1	5	0.02811	0.0869	0.907692	1722	3	-0.59661	0.49292	0.65227	0.99995	11464	2	-0.59661
MYOZ2	5	0.02811	0.0869	0.907692	1723	2	-0.3852	0.56024	0.70436	0.99995	12435	2	-0.3852
SEZ6L	5	0.028148	0.086991	0.907692	1724	3	-0.54236	0.015693	0.054059	0.864282	1125	2	-0.54236
ATF7	8	0.02815	0.086997	0.907692	1725	5	-3.011	0.85619	0.87039	0.99995	15469	2	-3.011
PRDM1	5	0.028176	0.087056	0.907692	1726	4	-1.0108	0.24854	0.44167	0.99995	7703	1	-1.0108
MYO5A	5	0.028202	0.08712	0.907692	1727	1	0.71906	0.077015	0.20054	0.99995	3556	3	0.71906
EN2	5	0.028294	0.087361	0.907692	1728	4	-0.96391	0.81646	0.84668	0.99995	14982	1	-0.96391
CALU	8	0.0283	0.087378	0.907692	1729	6	-2.3773	0.69484	0.79112	0.99995	14015	2	-2.3773
FANCB	5	0.028309	0.087403	0.907692	1730	1	0.56767	0.10744	0.24854	0.99995	4373	3	0.56767
CCDC102B	5	0.028309	0.087403	0.907692	1732	3	-4.3409	0.9199	0.92121	0.99995	16396	0	-4.3409
ANKS3	5	0.028309	0.087403	0.907692	1731	3	-0.70786	0.37477	0.56276	0.99995	9884	2	-0.70786
RANBP9	5	0.028355	0.087531	0.907692	1733	3	-0.68442	0.29856	0.50425	0.99995	8822	1	-0.68442
G6PC	5	0.028364	0.08756	0.907692	1735	3	-6.2855	0.54087	0.68929	0.99995	12138	1	-6.2855
HORMAD2	5	0.028364	0.08756	0.907692	1734	3	-6.2855	0.97903	0.97918	0.99995	17509	0	-6.2855
CPA4	5	0.028366	0.087564	0.907692	1736	2	0.1196	0.15065	0.31108	0.99995	5469	2	0.1196
RHOU	5	0.028379	0.087601	0.907692	1737	4	-1.171	0.98007	0.98021	0.99995	17523	0	-1.171
ANKRD34A	5	0.028417	0.087695	0.907692	1738	3	-0.9187	0.55101	0.69715	0.99995	12297	1	-0.9187
IQCE	5	0.02842	0.087704	0.907692	1739	4	-0.91844	0.8725	0.88159	0.99995	15658	1	-0.91844
ZADH2	5	0.028471	0.08783	0.907692	1740	2	0.37714	0.27775	0.47845	0.99995	8382	3	0.37714
KIAA0753	5	0.028512	0.087933	0.907692	1742	2	0.45129	0.61425	0.74678	0.99995	13208	2	0.45129
HIGD1B	5	0.028512	0.087933	0.907692	1743	2	0.27864	0.36703	0.55701	0.99995	9780	2	0.27864
DYRK2	5	0.028512	0.087933	0.907692	1744	3	-1.2544	0.57709	0.71742	0.99995	12670	2	-1.2544
LRMP	5	0.028512	0.087933	0.907692	1741	4	-4.66	0.72991	0.80533	0.99995	14254	1	-4.66
KLRG1	5	0.02854	0.087999	0.907692	1745	4	-1.0666	0.87538	0.88368	0.99995	15706	1	-1.0666
SLC47A2	5	0.028546	0.08801	0.907692	1746	3	-1.0433	0.87622	0.8843	0.99995	15718	1	-1.0433
TRIM32	5	0.028562	0.088053	0.907692	1747	4	-1.2648	0.94931	0.94982	0.99995	16954	0	-1.2648
GKN1	5	0.028602	0.08815	0.908181	1748	4	-1.4375	0.37091	0.55988	0.99995	9838	1	-1.4375
SLC25A12	5	0.028635	0.088242	0.908601	1749	3	-1.5173	0.80514	0.84066	0.99995	14857	1	-1.5173
VIMP	5	0.02867	0.088327	0.908959	1750	2	0.3116	0.27345	0.47313	0.99995	8287	2	0.3116
OAZ1	5	0.02874	0.08852	0.909564	1751	3	-1.0623	0.93508	0.9359	0.99995	16665	0	-1.0623
FOXA2	5	0.028754	0.088549	0.909564	1752	3	-0.8896	0.6378	0.76568	0.99995	13556	1	-0.8896
GIMAP6	6	0.028786	0.088622	0.909564	1753	3	-0.26937	0.9524	0.95288	0.99995	17017	0	-0.26937
LILRB1	6	0.028841	0.088767	0.909564	1754	5	-0.9887	0.99191	0.99196	0.99995	17816	0	-0.9887
ALS2CL	10	0.028863	0.088831	0.909564	1755	6	-0.85431	0.85257	0.86807	0.99995	15412	2	-0.85431
TSC22D1	11	0.028899	0.088929	0.909564	1756	4	0.20592	0.40154	0.58287	0.99995	10213	5	0.20592
LSMEM1	5	0.028902	0.088934	0.909564	1758	4	-0.87665	0.7333	0.80673	0.99995	14290	1	-0.87665
ARHGEF1	5	0.028902	0.088934	0.909564	1757	3	-1.2463	0.54605	0.69335	0.99995	12214	2	-1.2463
MIER1	10	0.028929	0.089008	0.909564	1759	5	-0.81562	0.48609	0.64696	0.99995	11380	4	-0.81562
ZC2HC1A	5	0.028968	0.08911	0.909564	1761	4	-4.1972	0.81997	0.8486	0.99995	15021	1	-4.1972
SH2D4A	5	0.028968	0.08911	0.909564	1760	4	-1.6295	0.46807	0.63332	0.99995	11116	1	-1.6295
SRXN1	5	0.028969	0.089115	0.909564	1763	3	-0.49609	0.27836	0.47925	0.99995	8398	2	-0.49609
AP5S1	5	0.028969	0.089115	0.909564	1762	2	-0.17995	0.60528	0.73969	0.99995	13085	2	-0.17995
ZNF709	5	0.028983	0.089143	0.909564	1764	4	-5.9227	0.99026	0.99036	0.99995	17777	0	-5.9227
ORC5	5	0.028983	0.089143	0.909564	1765	4	-5.4369	0.83033	0.85446	0.99995	15151	1	-5.4369
CRY2	5	0.02901	0.089202	0.909649	1766	2	0.30303	0.44047	0.61234	0.99995	10757	2	0.30303
KIAA1522	5	0.029117	0.089498	0.911314	1767	1	-0.23823	0.36723	0.55716	0.99995	9784	2	-0.23823
AEBP1	5	0.029117	0.089498	0.911314	1768	2	-0.49412	0.51678	0.67066	0.99995	11784	2	-0.49412
MFSD6L	5	0.029127	0.089517	0.911314	1769	3	-0.97955	0.55883	0.7033	0.99995	12409	1	-0.97955
NAGS	5	0.029186	0.08966	0.911839	1770	4	-1.3952	0.93753	0.93835	0.99995	16717	0	-1.3952
PLA2G7	5	0.029192	0.08967	0.911839	1771	4	-1.8523	0.98195	0.98205	0.99995	17539	0	-1.8523
NTSR1	5	0.029215	0.089739	0.912028	1772	3	-1.3279	0.21543	0.39905	0.99995	6962	2	-1.3279
MMD2	5	0.029269	0.089875	0.912311	1773	3	-1.1249	0.5854	0.72399	0.99995	12789	1	-1.1249
SP140L	5	0.02927	0.089877	0.912311	1774	2	-0.028302	0.41022	0.58943	0.99995	10344	2	-0.028302
C8orf48	5	0.029288	0.089919	0.912311	1775	4	-1.3899	0.9739	0.97407	0.99995	17408	0	-1.3899
APOBEC3H	5	0.029332	0.090025	0.912362	1776	2	0.23029	0.24485	0.43694	0.99995	7632	2	0.23029
OTX1	5	0.029366	0.0901	0.912362	1777	3	-0.83168	0.627	0.75698	0.99995	13407	2	-0.83168
FAM46B	5	0.029394	0.090176	0.912362	1778	3	-1.3639	0.95788	0.9582	0.99995	17117	0	-1.3639
ATF5	5	0.029395	0.090176	0.912362	1779	4	-2.4559	0.85505	0.86965	0.99995	15456	1	-2.4559
MUS81	5	0.029408	0.090208	0.912362	1780	2	0.154	0.60244	0.73744	0.99995	13039	2	0.154
MYL7	5	0.029445	0.090298	0.912362	1781	4	-1.4433	0.96926	0.9695	0.99995	17330	0	-1.4433
CLN5	5	0.02947	0.090356	0.912362	1782	4	-2.6252	0.96836	0.96862	0.99995	17314	0	-2.6252
AVPR1B	5	0.029494	0.090418	0.912362	1783	1	0.55239	0.079136	0.20503	0.99995	3659	4	0.55239
PTGDR	5	0.029577	0.090609	0.912362	1784	3	-2.1827	0.38126	0.56761	0.99995	9961	2	-2.1827
OXR1	12	0.029625	0.090721	0.912362	1785	6	-0.59798	0.29535	0.50037	0.99995	8753	3	-0.59798
LDLRAD4	5	0.029632	0.090735	0.912362	1786	3	-0.62091	0.63545	0.76373	0.99995	13523	2	-0.62091
SLC11A2	5	0.029652	0.090783	0.912362	1787	4	-0.83961	0.72584	0.8036	0.99995	14223	1	-0.83961
TP53I3	5	0.029655	0.090791	0.912362	1789	3	-0.87162	0.64366	0.77053	0.99995	13640	2	-0.87162
FAM13C	5	0.029655	0.090791	0.912362	1788	3	-1.0673	0.12107	0.26853	0.99995	4715	2	-1.0673
SIDT2	5	0.029766	0.091073	0.912362	1790	3	-1.8967	0.35279	0.54647	0.99995	9580	2	-1.8967
TOMM40L	5	0.029775	0.0911	0.912362	1791	3	-0.41645	0.17551	0.34569	0.99995	6055	2	-0.41645
XXYLT1	5	0.029817	0.091211	0.912362	1792	1	0.047499	0.62716	0.75712	0.99995	13408	2	0.047499
TMEM128	5	0.029924	0.091486	0.912362	1793	2	-0.33517	0.96917	0.96941	0.99995	17324	0	-0.33517
ATP1A4	10	0.029941	0.09153	0.912362	1794	7	-0.78342	0.80726	0.84177	0.99995	14875	3	-0.78342
PMP2	5	0.029952	0.091558	0.912362	1795	3	-1.4543	0.85648	0.87057	0.99995	15472	1	-1.4543
TAF12	5	0.029962	0.091582	0.912362	1797	4	-5.129	0.66871	0.78143	0.99995	13834	1	-5.129
ALG8	5	0.029962	0.091582	0.912362	1799	4	-4.4004	0.97264	0.97282	0.99995	17387	0	-4.4004
LSM7	5	0.029962	0.091582	0.912362	1801	4	-4.4004	0.6423	0.76934	0.99995	13615	1	-4.4004
SPTLC2	5	0.029962	0.091582	0.912362	1796	4	-4.4004	0.94316	0.94383	0.99995	16831	0	-4.4004
AGBL5	5	0.029962	0.091584	0.912362	1803	2	-0.044612	0.84606	0.86394	0.99995	15338	1	-0.044612
EPCAM	5	0.029962	0.091582	0.912362	1800	4	-4.4004	0.98195	0.98205	0.99995	17571	0	-4.4004
NDP	5	0.029962	0.091582	0.912362	1798	4	-4.4004	0.52898	0.68005	0.99995	11963	1	-4.4004
C5orf58	5	0.029962	0.091582	0.912362	1802	4	-4.4004	0.89122	0.89579	0.99995	15955	1	-4.4004
C1QTNF7	5	0.029973	0.091623	0.912362	1804	3	-1.8159	0.79819	0.83698	0.99995	14793	1	-1.8159
TRPC4AP	5	0.029974	0.091625	0.912362	1805	3	-1.2141	0.38844	0.57301	0.99995	10037	1	-1.2141
INPP5A	5	0.029978	0.091639	0.912362	1806	2	-0.26204	0.97285	0.97301	0.99995	17392	0	-0.26204
TLE6	5	0.030055	0.091831	0.912362	1807	3	-1.2277	0.62219	0.75316	0.99995	13333	2	-1.2277
TNKS2	5	0.030113	0.091978	0.912362	1808	2	-0.39673	0.41755	0.59509	0.99995	10428	1	-0.39673
CTAG1B	3	0.030152	0.092076	0.912362	1809	1	-0.046521	0.27966	0.48089	0.99995	8426	1	-0.046521
FBLN5	5	0.030193	0.092186	0.912362	1810	2	-0.049594	0.4653	0.63116	0.99995	11079	2	-0.049594
PADI1	5	0.030204	0.092206	0.912362	1811	4	-0.9828	0.97246	0.97265	0.99995	17382	0	-0.9828
C1orf101	5	0.030249	0.092328	0.912362	1813	4	-3.8948	0.4131	0.5917	0.99995	10378	1	-3.8948
BTBD8	5	0.030249	0.092328	0.912362	1812	3	-2.526	0.64155	0.76876	0.99995	13603	2	-2.526
IGSF21	5	0.030274	0.092405	0.912362	1814	2	0.33392	0.52451	0.67665	0.99995	11892	2	0.33392
C9orf131	5	0.03037	0.092633	0.912362	1815	3	-0.75419	0.24516	0.43735	0.99995	7642	1	-0.75419
KIAA0226	5	0.030403	0.092699	0.912362	1816	3	-1.0972	0.90382	0.90627	0.99995	16129	1	-1.0972
COLEC10	5	0.030408	0.092716	0.912362	1817	1	0.0040909	0.26666	0.46458	0.99995	8135	2	0.0040909
DOK7	5	0.030414	0.092725	0.912362	1818	4	-0.70597	0.93782	0.93863	0.99995	16723	0	-0.70597
XPO5	5	0.030432	0.092776	0.912362	1819	3	-2.1239	0.96382	0.96415	0.99995	17231	0	-2.1239
UTP14C	5	0.030486	0.092916	0.912362	1820	4	-1.4955	0.95886	0.95918	0.99995	17135	0	-1.4955
BCL2L14	5	0.030493	0.092933	0.912362	1821	4	-1.349	0.93728	0.93809	0.99995	16707	0	-1.349
GLS	5	0.030505	0.092955	0.912362	1822	3	-0.81513	0.88041	0.88742	0.99995	15785	1	-0.81513
RBP5	5	0.030508	0.09296	0.912362	1823	3	-1.303	0.51325	0.6679	0.99995	11732	2	-1.303
PCNX	5	0.030516	0.092983	0.912362	1824	3	-1.2393	0.90234	0.90498	0.99995	16106	1	-1.2393
DEAF1	5	0.030517	0.092986	0.912362	1825	4	-1.4862	0.90946	0.91124	0.99995	16210	1	-1.4862
RLN2	4	0.030562	0.093108	0.912362	1826	3	-0.93768	0.9597	0.96002	0.99995	17156	0	-0.93768
MTA1	5	0.03057	0.093126	0.912362	1827	2	-0.25947	0.89738	0.90076	0.99995	16039	1	-0.25947
MLF1	9	0.030611	0.093225	0.912362	1828	3	-0.058762	0.16205	0.32713	0.99995	5750	3	-0.058762
PRR11	5	0.030624	0.093263	0.912362	1829	2	-0.76021	0.51997	0.67308	0.99995	11825	2	-0.76021
SLK	5	0.030659	0.09334	0.912362	1830	4	-2.4157	0.8078	0.84206	0.99995	14885	1	-2.4157
HIST1H4G	5	0.030677	0.093382	0.912362	1831	2	-0.27744	0.86288	0.87481	0.99995	15536	1	-0.27744
MED13L	5	0.030725	0.093504	0.912362	1832	4	-1.4287	0.95507	0.95551	0.99995	17060	0	-1.4287
NOD1	5	0.030726	0.093508	0.912362	1833	3	-0.68788	0.19196	0.36785	0.99995	6434	2	-0.68788
FZD2	5	0.030779	0.093648	0.912362	1834	4	-0.8708	0.71174	0.79784	0.99995	14126	1	-0.8708
ZNF853	5	0.030788	0.093671	0.912362	1835	4	-0.79989	0.97088	0.97111	0.99995	17357	0	-0.79989
PRB4	4	0.030809	0.09372	0.912362	1836	2	-0.58008	0.064544	0.17299	0.99995	3058	2	-0.58008
FABP5	2	0.030822	0.093755	0.912362	1837	2	-6.2228	0.96918	0.96942	0.99995	17325	0	-6.2228
CHD6	5	0.030829	0.093772	0.912362	1838	4	-0.85925	0.50673	0.66292	0.99995	11645	1	-0.85925
RMDN1	5	0.030835	0.093786	0.912362	1840	3	-1.5027	0.92187	0.9231	0.99995	16432	0	-1.5027
FLG2	5	0.030835	0.093786	0.912362	1842	3	-3.7094	0.45432	0.62282	0.99995	10920	1	-3.7094
MS4A2	5	0.030835	0.093786	0.912362	1839	3	-6.2332	0.46242	0.62892	0.99995	11037	2	-6.2332
SUCO	5	0.030835	0.093786	0.912362	1841	3	-1.2725	0.082582	0.21125	0.99995	3758	2	-1.2725
ANKMY2	5	0.030839	0.093795	0.912362	1845	2	-0.349	0.73378	0.80694	0.99995	14296	1	-0.349
AGPAT4	5	0.030839	0.093795	0.912362	1846	2	-0.021275	0.070647	0.18662	0.99995	3311	2	-0.021275
PNPLA5	5	0.030839	0.093795	0.912362	1843	2	-0.20981	0.33188	0.53082	0.99995	9293	2	-0.20981
ABCB11	5	0.030839	0.093795	0.912362	1844	1	0.35237	0.39633	0.579	0.99995	10142	2	0.35237
HSPA14	6	0.030853	0.09383	0.912362	1847	4	-1.0818	0.15147	0.31222	0.99995	5495	2	-1.0818
TMPRSS11D	5	0.030959	0.094107	0.912362	1849	3	-1.0606	0.73093	0.80575	0.99995	14266	1	-1.0606
C8orf86	5	0.030959	0.094107	0.912362	1848	2	0.14939	0.096248	0.23181	0.99995	4109	2	0.14939
UGT2B28	4	0.030966	0.094125	0.912362	1850	3	-5.9811	0.77144	0.82371	0.99995	14577	1	-5.9811
PLD4	5	0.030988	0.094191	0.912362	1851	3	-1.2911	0.13839	0.29364	0.99995	5169	1	-1.2911
SZT2	5	0.031	0.094222	0.912362	1852	3	-0.52934	0.70124	0.79365	0.99995	14060	1	-0.52934
DCC	5	0.031054	0.094365	0.912362	1853	2	0.24668	0.29267	0.49709	0.99995	8705	2	0.24668
LRTOMT	14	0.031068	0.094401	0.912362	1854	6	-0.43139	0.047444	0.13379	0.99401	2416	4	-0.43139
VMP1	5	0.031072	0.094412	0.912362	1855	4	-4.9784	0.94922	0.94972	0.99995	16948	0	-4.9784
NUDT14	5	0.031072	0.094412	0.912362	1857	4	-1.2732	0.65723	0.77737	0.99995	13756	1	-1.2732
TULP3	5	0.031072	0.094412	0.912362	1858	4	-2.1642	0.9789	0.97904	0.99995	17507	0	-2.1642
LACE1	5	0.031072	0.094412	0.912362	1859	4	-6.0789	0.94576	0.94639	0.99995	16877	0	-6.0789
PNLDC1	5	0.031072	0.094412	0.912362	1856	4	-1.5143	0.92499	0.92612	0.99995	16485	0	-1.5143
ZNF135	5	0.031082	0.094439	0.912362	1860	4	-0.8949	0.91513	0.91653	0.99995	16317	1	-0.8949
IRF8	5	0.031088	0.094452	0.912362	1861	3	-1.2766	0.91142	0.91305	0.99995	16258	1	-1.2766
ST8SIA6	5	0.031106	0.094491	0.912362	1862	3	-0.79207	0.93499	0.9358	0.99995	16661	0	-0.79207
PDZD9	5	0.031107	0.094494	0.912362	1863	2	-1.4511	0.7631	0.81985	0.99995	14514	1	-1.4511
C1orf85	5	0.031171	0.094658	0.912362	1864	3	-1.4154	0.50378	0.66064	0.99995	11608	2	-1.4154
C17orf104	5	0.031215	0.09477	0.912362	1865	3	-2.23	0.92806	0.92911	0.99995	16537	0	-2.23
TMED10	5	0.031224	0.094795	0.912362	1866	4	-2.9887	0.86237	0.8745	0.99995	15530	1	-2.9887
AQP11	5	0.031242	0.094839	0.912362	1867	2	0.22493	0.52206	0.67475	0.99995	11854	2	0.22493
CDR1	5	0.031316	0.09502	0.912362	1868	4	-0.82867	0.32367	0.52466	0.99995	9189	1	-0.82867
EBF4	5	0.031324	0.095036	0.912362	1869	4	-1.0526	0.44938	0.61904	0.99995	10867	1	-1.0526
CAMK1	5	0.031373	0.09516	0.912362	1870	2	0.58755	0.20888	0.39041	0.99995	6821	3	0.58755
MYSM1	5	0.03142	0.095274	0.912362	1873	3	-6.2199	0.25899	0.45494	0.99995	7952	1	-6.2199
SLC35B4	5	0.03142	0.095274	0.912362	1875	4	-1.643	0.94079	0.94153	0.99995	16782	0	-1.643
MET	5	0.03142	0.095274	0.912362	1874	3	-1.5088	0.63087	0.75999	0.99995	13460	2	-1.5088
PRKG2	5	0.03142	0.095274	0.912362	1872	3	-1.6741	0.7231	0.80243	0.99995	14204	1	-1.6741
FSTL5	5	0.03142	0.095274	0.912362	1876	3	-2.4707	0.82097	0.84917	0.99995	15037	1	-2.4707
PTPN2	5	0.03142	0.095274	0.912362	1877	4	-6.2199	0.98588	0.98597	0.99995	17669	0	-6.2199
GPR137	5	0.03142	0.095274	0.912362	1878	3	-2.1457	0.17324	0.34264	0.99995	6004	1	-2.1457
OSBPL8	5	0.03142	0.095274	0.912362	1871	3	-6.2199	0.51847	0.67194	0.99995	11806	1	-6.2199
HYAL4	5	0.03143	0.095294	0.912362	1879	4	-1.0902	0.61868	0.75036	0.99995	13274	1	-1.0902
SLC12A5	5	0.031457	0.095362	0.912362	1880	2	0.39531	0.28915	0.49274	0.99995	8639	3	0.39531
SLC1A2	5	0.031457	0.095362	0.912362	1881	2	-0.1764	0.13737	0.29214	0.99995	5147	2	-0.1764
LIG1	5	0.031542	0.095551	0.912362	1882	3	-5.8723	0.96288	0.96319	0.99995	17209	0	-5.8723
RSPO3	5	0.031568	0.09562	0.912362	1883	3	-1.2369	0.72567	0.80351	0.99995	14222	1	-1.2369
ACP1	11	0.031602	0.095698	0.912362	1884	4	0.25871	0.41431	0.59261	0.99995	10391	5	0.25871
TAF5	5	0.031619	0.095731	0.912362	1885	3	-0.9407	0.53219	0.68255	0.99995	12011	2	-0.9407
HIST1H1E	5	0.031622	0.095742	0.912362	1886	3	-1.0894	0.32896	0.52862	0.99995	9249	2	-1.0894
HSPA12A	5	0.031623	0.095744	0.912362	1887	4	-0.81845	0.98758	0.98768	0.99995	17715	0	-0.81845
KCTD16	5	0.03163	0.095758	0.912362	1888	3	-0.63226	0.3692	0.55862	0.99995	9813	2	-0.63226
NLN	5	0.031664	0.095843	0.912362	1889	3	-1.2066	0.29669	0.50199	0.99995	8781	2	-1.2066
CENPN	5	0.031667	0.095853	0.912362	1890	4	-4.3522	0.10894	0.25072	0.99995	4406	1	-4.3522
GLOD4	5	0.03168	0.09589	0.912362	1891	4	-1.6737	0.98856	0.98864	0.99995	17743	0	-1.6737
TLK1	5	0.031729	0.096023	0.912362	1892	4	-5.9553	0.51997	0.67309	0.99995	11826	1	-5.9553
PHLDA3	5	0.031735	0.096039	0.912362	1893	4	-1.2859	0.94507	0.94574	0.99995	16868	0	-1.2859
FAM78B	5	0.031747	0.096068	0.912362	1894	3	-1.8568	0.58075	0.7203	0.99995	12723	2	-1.8568
KRTAP15-1	5	0.031752	0.09608	0.912362	1895	2	0.059868	0.87459	0.88314	0.99995	15695	1	0.059868
RNF103-CHMP3	3	0.031787	0.096177	0.912362	1896	1	0.38159	0.31728	0.51997	0.99995	9099	2	0.38159
CHST15	5	0.031807	0.096229	0.912362	1897	3	-0.93891	0.52267	0.67524	0.99995	11866	2	-0.93891
RUFY1	5	0.031838	0.096307	0.912362	1899	2	-0.16678	0.11039	0.25282	0.99995	4455	2	-0.16678
PLCD4	5	0.031838	0.096307	0.912362	1901	3	-1.1977	0.77232	0.82414	0.99995	14587	1	-1.1977
FAM3C	5	0.031838	0.096307	0.912362	1900	3	-0.53114	0.45538	0.62361	0.99995	10929	1	-0.53114
DFNB59	5	0.031838	0.096307	0.912362	1898	4	-2.9887	0.8636	0.87529	0.99995	15540	1	-2.9887
PRKCA	5	0.031927	0.096547	0.913325	1902	4	-1.5138	0.87032	0.88006	0.99995	15630	1	-1.5138
RABGAP1L	15	0.031934	0.096565	0.913325	1903	9	-1.422	0.80226	0.83909	0.99995	14833	4	-1.422
TRIP10	5	0.031936	0.096568	0.913325	1904	4	-1.9018	0.91796	0.91931	0.99995	16360	0	-1.9018
MMP17	5	0.031963	0.096649	0.913325	1905	4	-1.1161	0.97417	0.97433	0.99995	17420	0	-1.1161
RNASE9	5	0.031968	0.096663	0.913325	1906	4	-4.9463	0.97662	0.97677	0.99995	17470	0	-4.9463
KCNJ10	5	0.031996	0.096732	0.913505	1907	4	-0.65577	0.9866	0.98668	0.99995	17693	0	-0.65577
HEPH	5	0.032062	0.096889	0.913885	1908	4	-0.95233	0.98195	0.98205	0.99995	17565	0	-0.95233
AP1M2	5	0.032074	0.096925	0.913885	1909	2	-0.17091	0.28048	0.48196	0.99995	8443	1	-0.17091
CST1	5	0.032074	0.096925	0.913885	1910	2	0.37349	0.25635	0.4516	0.99995	7886	3	0.37349
C7orf60	5	0.032176	0.09718	0.914139	1911	3	-6.2064	0.30515	0.51107	0.99995	8951	2	-6.2064
CYB5R4	5	0.032176	0.09718	0.914139	1912	3	-1.5547	0.88625	0.89192	0.99995	15881	1	-1.5547
NCALD	5	0.032176	0.09718	0.914139	1913	4	-2.0729	0.47102	0.63559	0.99995	11164	1	-2.0729
UBE2QL1	5	0.032182	0.097196	0.914139	1914	2	-0.76021	0.86152	0.87394	0.99995	15523	1	-0.76021
ICA1	5	0.032289	0.09746	0.914139	1915	2	0.59758	0.1114	0.25432	0.99995	4479	3	0.59758
TAF1	5	0.032333	0.097561	0.914139	1919	4	-4.3024	0.47477	0.63839	0.99995	11222	1	-4.3024
ANKRD36	5	0.032333	0.097561	0.914139	1918	4	-5.3165	0.95346	0.95396	0.99995	17038	0	-5.3165
POSTN	5	0.032333	0.097561	0.914139	1916	4	-4.3024	0.86389	0.8755	0.99995	15544	1	-4.3024
SCN3A	5	0.032333	0.097561	0.914139	1917	4	-3.6114	0.036631	0.1079	0.976827	1987	1	-3.6114
CHAF1B	5	0.032333	0.097561	0.914139	1921	4	-4.3024	0.98896	0.98906	0.99995	17751	0	-4.3024
ERCC3	5	0.032333	0.097561	0.914139	1920	4	-5.4369	0.26622	0.46403	0.99995	8127	1	-5.4369
FAM177A1	5	0.032333	0.097561	0.914139	1922	4	-4.3024	0.87194	0.8812	0.99995	15652	1	-4.3024
LGALS16	5	0.032397	0.097708	0.915038	1923	2	0.64592	0.14237	0.29924	0.99995	5260	3	0.64592
PCSK7	5	0.032467	0.097896	0.915534	1924	2	-0.31593	0.2664	0.46425	0.99995	8133	2	-0.31593
GPR153	5	0.032472	0.09791	0.915534	1925	3	-1.0922	0.59724	0.73335	0.99995	12969	2	-1.0922
CABP5	5	0.032489	0.097958	0.915534	1926	2	0.69082	0.17898	0.35047	0.99995	6132	3	0.69082
VPREB3	5	0.032531	0.098047	0.915534	1927	2	0.27238	0.29035	0.49425	0.99995	8665	3	0.27238
B3GAT2	5	0.032611	0.09825	0.915534	1928	1	0.34187	0.20706	0.38803	0.99995	6784	3	0.34187
KIF15	5	0.032648	0.09833	0.915534	1929	3	-1.3018	0.23347	0.42232	0.99995	7354	2	-1.3018
ACOT12	5	0.032657	0.098356	0.915534	1930	3	-1.1076	0.42857	0.60337	0.99995	10584	2	-1.1076
HRASLS	5	0.032665	0.09837	0.915534	1931	1	1.0221	0.077811	0.20223	0.99995	3592	3	1.0221
GDF11	5	0.032666	0.098372	0.915534	1932	2	-0.15464	0.33205	0.53094	0.99995	9296	2	-0.15464
DNAJC6	5	0.032688	0.098436	0.915534	1933	4	-2.6449	0.14775	0.30687	0.99995	5398	1	-2.6449
TSPAN11	5	0.032746	0.09858	0.915534	1934	1	0.75271	0.06434	0.17254	0.99995	3051	4	0.75271
HAL	5	0.03279	0.098695	0.915534	1935	4	-2.0425	0.98373	0.98386	0.99995	17634	0	-2.0425
HOOK1	5	0.032832	0.09879	0.915534	1936	4	-1.4681	0.54701	0.69406	0.99995	12234	1	-1.4681
CYP4B1	5	0.032851	0.09884	0.915534	1937	4	-1.2417	0.89606	0.89966	0.99995	16020	1	-1.2417
GPR63	5	0.03286	0.098861	0.915534	1938	4	-1.1132	0.96863	0.96888	0.99995	17318	0	-1.1132
AMN1	5	0.032918	0.099007	0.915534	1939	3	-6.1928	0.45805	0.6256	0.99995	10970	2	-6.1928
SLC9A7	5	0.032918	0.099007	0.915534	1940	4	-3.9796	0.57408	0.71508	0.99995	12627	1	-3.9796
LRRC34	5	0.033065	0.09938	0.915534	1941	4	-1.7921	0.98195	0.98205	0.99995	17555	0	-1.7921
PGRMC2	5	0.033094	0.099457	0.915534	1944	2	0.12373	0.9459	0.94651	0.99995	16884	0	0.12373
TNFRSF10C	5	0.033094	0.099457	0.915534	1943	2	0.63453	0.16912	0.337	0.99995	5907	3	0.63453
STAT5B	5	0.033094	0.099457	0.915534	1946	3	-0.57287	0.85695	0.87088	0.99995	15476	1	-0.57287
MIOS	5	0.033094	0.099457	0.915534	1945	2	-0.34482	0.66293	0.77936	0.99995	13793	1	-0.34482
CYGB	5	0.033094	0.099457	0.915534	1942	1	0.57695	0.076465	0.19934	0.99995	3537	4	0.57695
NLRC5	5	0.033118	0.099507	0.915534	1947	4	-1.3078	0.96484	0.96515	0.99995	17250	0	-1.3078
LHB	3	0.033188	0.099683	0.915534	1948	3	-0.72374	0.96681	0.96708	0.99995	17287	0	-0.72374
MND1	5	0.033229	0.099789	0.915534	1949	4	-1.0377	0.87884	0.88629	0.99995	15761	1	-1.0377
CTPS2	5	0.033232	0.099796	0.915534	1950	4	-1.5141	0.063085	0.16975	0.99995	3000	1	-1.5141
ABCA4	5	0.033292	0.09996	0.915534	1951	3	-1.4113	0.1685	0.33612	0.99995	5891	2	-1.4113
RNF152	5	0.033309	0.1	0.915534	1952	2	-0.18007	0.91027	0.91197	0.99995	16237	1	-0.18007
FCGR3A	2	0.033335	0.10007	0.915534	1953	2	-4.1026	0.96667	0.96693	0.99995	17285	0	-4.1026
BCL11A	5	0.033363	0.10015	0.915534	1954	2	-0.24627	0.84887	0.86569	0.99995	15371	1	-0.24627
GCLM	5	0.033387	0.10021	0.915534	1955	3	-1.9622	0.14174	0.29835	0.99995	5247	1	-1.9622
ABCC3	5	0.033391	0.10023	0.915534	1956	3	-1.0124	0.439	0.61122	0.99995	10734	2	-1.0124
C1orf64	5	0.033403	0.10025	0.915534	1957	2	0.081856	0.37144	0.56026	0.99995	9849	2	0.081856
SELT	5	0.033409	0.10027	0.915534	1958	4	-1.5855	0.97732	0.97747	0.99995	17479	0	-1.5855
HCST	5	0.033416	0.10029	0.915534	1959	2	-0.16105	0.57774	0.71794	0.99995	12679	2	-0.16105
CDC42EP1	5	0.033431	0.10031	0.915534	1960	2	0.16495	0.15995	0.32412	0.99995	5701	2	0.16495
RUVBL2	5	0.03345	0.10037	0.915534	1962	4	-4.2507	0.50744	0.66347	0.99995	11653	1	-4.2507
POLE	5	0.03345	0.10037	0.915534	1964	4	-4.2507	0.28458	0.48704	0.99995	8530	1	-4.2507
C19orf53	5	0.03345	0.10037	0.915534	1966	4	-4.9135	0.74098	0.81007	0.99995	14342	1	-4.9135
FNIP1	5	0.03345	0.10037	0.915534	1965	4	-0.95363	0.56977	0.71171	0.99995	12568	1	-0.95363
PPP1R11	5	0.03345	0.10037	0.915534	1963	4	-4.8455	0.092123	0.22559	0.99995	4004	1	-4.8455
ZCCHC9	5	0.03345	0.10037	0.915534	1961	4	-4.2507	0.0057744	0.023366	0.692102	605	1	-4.2507
C2orf83	5	0.03347	0.10043	0.915534	1967	3	-0.97836	0.94815	0.94869	0.99995	16928	0	-0.97836
TCEB3B	5	0.033497	0.1005	0.915534	1969	3	-0.4852	0.12513	0.27444	0.99995	4811	2	-0.4852
POLK	5	0.033497	0.1005	0.915534	1968	2	-0.76021	0.94622	0.94681	0.99995	16891	0	-0.76021
TMPRSS6	5	0.033509	0.10053	0.915534	1970	3	-0.51584	0.81968	0.84845	0.99995	15019	1	-0.51584
HSDL2	5	0.033577	0.1007	0.915534	1971	2	-0.40106	0.86611	0.87703	0.99995	15574	1	-0.40106
NUTM2F	3	0.033599	0.10075	0.915534	1972	2	-0.68562	0.3352	0.53331	0.99995	9344	1	-0.68562
LIPI	5	0.033615	0.1008	0.915534	1977	4	-6.179	0.48621	0.64706	0.99995	11383	1	-6.179
WDR96	5	0.033615	0.1008	0.915534	1975	4	-2.7685	0.84515	0.86339	0.99995	15326	1	-2.7685
SPDYA	5	0.033615	0.1008	0.915534	1974	3	-6.179	0.58676	0.72509	0.99995	12813	1	-6.179
OTX2	5	0.033615	0.1008	0.915534	1976	3	-1.6725	0.53443	0.68425	0.99995	12042	2	-1.6725
SYF2	5	0.033615	0.1008	0.915534	1978	3	-4.6735	0.68591	0.78778	0.99995	13946	1	-4.6735
IKZF5	5	0.033615	0.1008	0.915534	1973	3	-2.0776	0.14799	0.30723	0.99995	5404	2	-2.0776
NPB	5	0.033631	0.10083	0.915534	1979	1	0.064872	0.33613	0.534	0.99995	9355	2	0.064872
ITGA9	5	0.033638	0.10085	0.915534	1982	4	-5.6108	0.83079	0.85473	0.99995	15154	1	-5.6108
FSBP	5	0.033638	0.10085	0.915534	1983	4	-3.6773	0.96695	0.96723	0.99995	17289	0	-3.6773
LOC643669	5	0.033638	0.10085	0.915534	1981	2	-0.14273	0.47716	0.64019	0.99995	11257	1	-0.14273
C5AR1	5	0.033638	0.10085	0.915534	1980	3	-0.40578	0.52239	0.67501	0.99995	11863	2	-0.40578
TRAPPC2L	5	0.033684	0.10097	0.915534	1984	4	-0.9224	0.96432	0.96465	0.99995	17240	0	-0.9224
GPR149	5	0.033727	0.10109	0.915534	1985	4	-0.81077	0.46996	0.63477	0.99995	11149	1	-0.81077
TRIM41	5	0.033738	0.10111	0.915534	1986	2	-0.44906	0.29594	0.50107	0.99995	8766	2	-0.44906
CC2D1B	5	0.03374	0.10111	0.915534	1987	2	-0.1958	0.19595	0.3732	0.99995	6541	1	-0.1958
FAM117A	5	0.033774	0.1012	0.915534	1988	3	-0.60396	0.35294	0.54658	0.99995	9583	2	-0.60396
TAS2R3	5	0.033847	0.10137	0.915534	1989	3	-0.38636	0.79957	0.83769	0.99995	14808	1	-0.38636
TMEM198	5	0.033872	0.10144	0.915534	1990	2	-0.073537	0.42259	0.59885	0.99995	10500	2	-0.073537
HABP4	5	0.033901	0.10151	0.915534	1991	4	-0.69287	0.96652	0.96677	0.99995	17284	0	-0.69287
ANKS1B	16	0.033915	0.10155	0.915534	1992	8	-0.36542	0.4053	0.58568	0.99995	10275	6	-0.36542
ZNF878	5	0.033922	0.10157	0.915534	1993	4	-3.1598	0.8659	0.87688	0.99995	15572	1	-3.1598
IGFBP6	5	0.033931	0.10159	0.915534	1994	3	-2.0758	0.095485	0.23066	0.99995	4090	1	-2.0758
NDUFS3	5	0.033937	0.1016	0.915534	1995	2	0.33996	0.0038251	0.015867	0.617187	463	1	0.33996
CUX2	5	0.033953	0.10164	0.915534	1996	3	-0.43008	0.67333	0.78309	0.99995	13859	1	-0.43008
STOML3	5	0.033981	0.10171	0.915534	1997	4	-1.3769	0.88272	0.88917	0.99995	15821	1	-1.3769
MTHFS	5	0.034021	0.10182	0.915534	1998	3	-1.0568	0.013125	0.046958	0.834806	1013	2	-1.0568
ITPKC	5	0.03406	0.10192	0.915534	1999	2	0.35327	0.079263	0.20533	0.99995	3664	3	0.35327
[truncated: 16,010 more rows]
