# Supplementary material for: Genome-scale identification of cellular pathways required for cell surface recognition
Source: Genome Res. 2018 Sep;28(9):1372–82. doi: 10.1101/gr.231183.117 (PMC6120632; doi:10.1101/gr.231183.117)
Supplement: Supplemental Material [file supp_gr.231183.117_Supplemental_DataS3.zip › Supplementary Data3/Day14_HEK_293_E_TIGIT.gene_summary.txt]

id	num	neg|score	neg|p-value	neg|fdr	neg|rank	neg|goodsgrna	neg|lfc	pos|score	pos|p-value	pos|fdr	pos|rank	pos|goodsgrna	pos|lfc
WBP1L	5	3.9232e-06	1.6768e-05	0.121287	1	3	-6.3599	0.2583	0.45637	0.973787	8440	2	-6.3599
DPRX	5	5.8545e-06	2.3366e-05	0.121287	2	5	-6.7497	0.99981	0.99981	0.999993	18000	0	-6.7497
PDE4DIP	22	6.2479e-06	2.4465e-05	0.121287	3	20	-4.8064	0.2131	0.40005	0.970536	7403	2	-4.8064
SLC22A6	5	9.4951e-06	3.9309e-05	0.121287	4	3	-6.6363	0.51951	0.68004	0.999993	12222	2	-6.6363
DAND5	5	9.8848e-06	4.0409e-05	0.121287	5	5	-7.4829	0.99999	0.99999	0.999993	18009	0	-7.4829
GRHL1	5	9.9339e-06	4.0409e-05	0.121287	6	2	0.38021	0.41269	0.60355	0.994688	10921	2	0.38021
EPSTI1	5	2.756e-05	0.00012398	0.318953	7	3	-3.2548	0.75414	0.82776	0.999993	14731	1	-3.2548
PITX2	5	6.4211e-05	0.00029001	0.534488	8	5	-7.055	0.99983	0.99984	0.999993	18002	0	-7.055
MRC1	5	7.4073e-05	0.00033619	0.534488	9	5	-7.4503	0.99993	0.99993	0.999993	18007	0	-7.4503
GPR56	5	7.9302e-05	0.00035818	0.534488	10	5	-7.2118	0.99992	0.99992	0.999993	18006	0	-7.2118
SRPX2	5	8.123e-05	0.00036808	0.534488	11	4	-7.8341	0.97231	0.97231	0.999993	17170	0	-7.8341
CCM2L	5	8.2587e-05	0.00037468	0.534488	12	3	-6.3407	0.17513	0.35064	0.96837	6521	2	-6.3407
GDF10	5	9.1452e-05	0.00041783	0.534488	13	4	-7.6972	0.78817	0.84219	0.999993	14941	1	-7.6972
HEMK1	5	9.7963e-05	0.00045274	0.534488	14	5	-6.8281	0.9999	0.9999	0.999993	18005	0	-6.8281
MMACHC	5	0.00010395	0.00048188	0.534488	15	4	-8.0989	0.95371	0.95407	0.999993	16864	0	-8.0989
FAM198A	5	0.00010472	0.00048628	0.534488	16	2	0.81573	0.30961	0.51866	0.982869	9503	3	0.81573
C12orf73	5	0.00011938	0.00055995	0.534488	17	4	-6.155	0.84544	0.87038	0.999993	15429	1	-6.155
DET1	5	0.00013522	0.00061823	0.534488	18	4	-6.946	0.92548	0.92665	0.999993	16391	1	-6.946
PRKAB2	5	0.00013748	0.00062757	0.534488	19	5	-7.1988	0.99986	0.99987	0.999993	18004	0	-7.1988
SDSL	5	0.00013779	0.00062812	0.534488	20	3	-4.6422	0.95213	0.95253	0.999993	16845	0	-4.6422
CFD	5	0.00014587	0.0006754	0.534488	21	4	-6.1266	0.28471	0.48872	0.979653	8984	1	-6.1266
ANKS6	5	0.00015286	0.00070729	0.534488	22	4	-6.3787	0.87634	0.88887	0.999993	15768	1	-6.3787
CRCP	14	0.00015836	0.00072983	0.534488	23	13	-5.6621	0.99995	0.99995	0.999993	18008	0	-5.6621
GLYCTK	5	0.00016607	0.00077052	0.534488	24	5	-6.5628	0.99983	0.99984	0.999993	18003	0	-6.5628
VN1R4	5	0.00017005	0.00078371	0.534488	25	5	-7.4113	0.9953	0.99525	0.999993	17877	0	-7.4113
KLF8	5	0.00018104	0.00083814	0.534488	26	5	-6.8248	0.99939	0.99938	0.999993	17989	0	-6.8248
LIME1	5	0.00018281	0.00084639	0.534488	27	3	-7.1323	0.12747	0.28512	0.958525	5353	2	-7.1323
PSMA8	5	0.00018416	0.00085408	0.534488	28	5	-6.8022	0.99982	0.99982	0.999993	18001	0	-6.8022
SIK1	5	0.00018595	0.00086233	0.534488	29	3	-8.1607	0.60644	0.74403	0.999993	13303	2	-8.1607
TMEM102	5	0.00019291	0.00089037	0.534488	30	3	-6.2021	0.15942	0.32933	0.965865	6138	2	-6.2021
LYPD1	7	0.00021882	0.0010025	0.582402	31	7	-7.1522	0.99824	0.99822	0.999993	17963	0	-7.1522
ZFAND2B	5	0.00023129	0.0010526	0.592358	32	5	-7.9668	0.99977	0.99978	0.999993	17999	0	-7.9668
GPR3	5	0.00024259	0.0011081	0.598573	33	3	-6.8385	0.87954	0.891	0.999993	15802	1	-6.8385
BSPRY	5	0.00024802	0.0011301	0.598573	34	3	-6.7406	0.19163	0.3725	0.970536	6903	2	-6.7406
OCSTAMP	5	0.00025624	0.0011691	0.601556	35	4	-6.1757	0.87068	0.88527	0.999993	15707	1	-6.1757
EPHA1	5	0.00027071	0.0012345	0.617574	36	3	-8.1059	0.55109	0.70326	0.999993	12603	2	-8.1059
CCL21	5	0.00028754	0.0013241	0.625766	37	5	-6.6762	0.99971	0.99972	0.999993	17998	0	-6.6762
BRF1	13	0.00030039	0.0013879	0.625766	38	11	-6.5891	0.4263	0.61331	0.997937	11068	2	-6.5891
KCND2	5	0.00030313	0.0014006	0.625766	39	3	-5.1284	0.1401	0.30277	0.961349	5665	2	-5.1284
ZC3HAV1L	5	0.00030831	0.0014231	0.625766	40	3	-5.4181	0.04627	0.1323	0.942331	2525	2	-5.4181
CARD11	5	0.00031196	0.0014423	0.625766	41	3	-5.4092	0.96451	0.96474	0.999993	17050	0	-5.4092
SLC6A18	5	0.00031583	0.0014594	0.625766	42	5	-6.3891	0.99968	0.99969	0.999993	17997	0	-6.3891
PTF1A	5	0.00035823	0.0016551	0.661013	43	2	-0.28292	0.65973	0.78448	0.999993	13989	2	-0.28292
SIDT2	5	0.00036473	0.0016843	0.661013	44	4	-7.6786	0.95837	0.95868	0.999993	16943	0	-7.6786
NSMCE4A	5	0.00039196	0.0017981	0.661013	45	5	-6.5174	0.98671	0.98664	0.999993	17567	0	-6.5174
CDKN2C	5	0.00039539	0.0018162	0.661013	46	4	-7.5715	0.94227	0.94291	0.999993	16682	0	-7.5715
MUS81	5	0.0004	0.0018338	0.661013	47	5	-7.3712	0.9996	0.99959	0.999993	17995	0	-7.3712
CES5A	5	0.00040011	0.0018349	0.661013	48	4	-6.5099	0.54607	0.69957	0.999993	12543	1	-6.5099
AGER	5	0.00040969	0.0018728	0.661013	49	4	-7.4337	0.87264	0.88648	0.999993	15733	1	-7.4337
NRL	5	0.00041334	0.0018899	0.661013	50	3	-7.0325	0.61785	0.75253	0.999993	13452	1	-7.0325
STEAP4	5	0.0004335	0.0019762	0.661013	51	4	-7.4226	0.84174	0.8683	0.999993	15394	1	-7.4226
RHBDL1	5	0.00043759	0.0019976	0.661013	52	4	-6.7671	0.94502	0.94559	0.999993	16731	0	-6.7671
CD4	5	0.00043999	0.0020119	0.661013	53	5	-6.5588	0.99956	0.99955	0.999993	17994	0	-6.5588
MB21D1	5	0.0004441	0.0020279	0.661013	54	3	-6.7809	0.20084	0.38434	0.970536	7119	2	-6.7809
ASAP3	5	0.00046844	0.0021307	0.661013	55	3	-2.0032	0.95366	0.95402	0.999993	16863	0	-2.0032
ZNF195	9	0.00047685	0.0021637	0.661013	56	4	0.53667	0.045742	0.13107	0.942331	2494	4	0.53667
MOCS2	9	0.00048056	0.0021818	0.661013	57	9	-4.8571	0.99952	0.99951	0.999993	17993	0	-4.8571
KIF1C	5	0.00048437	0.0022043	0.661013	58	4	-7.3744	0.76711	0.83306	0.999993	14813	1	-7.3744
CD151	5	0.00048928	0.0022219	0.661013	59	3	-7.912	0.91106	0.91406	0.999993	16174	1	-7.912
SCO2	5	0.00048976	0.0022236	0.661013	60	5	-6.6252	0.98456	0.98449	0.999993	17489	0	-6.6252
TRIM7	14	0.00049242	0.002239	0.661013	61	6	0.49322	0.50907	0.67239	0.999993	12084	6	0.49322
N4BP2L1	5	0.00052354	0.0023836	0.678914	62	3	-2.3212	0.5047	0.66927	0.999993	12029	2	-2.3212
INPP5K	5	0.00052995	0.0024061	0.678914	63	4	-6.1532	0.97266	0.97267	0.999993	17174	0	-6.1532
DGKH	5	0.00053155	0.0024127	0.678914	64	5	-7.0616	0.99947	0.99945	0.999993	17992	0	-7.0616
STX11	5	0.00055709	0.0025199	0.688988	65	3	-6.327	0.93412	0.93495	0.999993	16531	0	-6.327
FCRL6	5	0.00056436	0.0025518	0.688988	66	5	-6.2865	0.99944	0.99942	0.999993	17991	0	-6.2865
CYP2J2	5	0.00057863	0.0026189	0.688988	67	3	-3.3684	0.6733	0.79501	0.999993	14168	1	-3.3684
TIRAP	5	0.00058058	0.0026277	0.688988	68	3	-6.7356	0.48328	0.65373	0.999993	11756	2	-6.7356
ADAMTS16	5	0.00058751	0.0026645	0.688988	69	3	-6.0143	0.28301	0.48667	0.977889	8962	2	-6.0143
STK31	5	0.00059175	0.0026827	0.688988	70	5	-6.918	0.99941	0.9994	0.999993	17990	0	-6.918
C11orf42	5	0.00060962	0.0027684	0.688988	71	5	-7.0178	0.99939	0.99938	0.999993	17988	0	-7.0178
LYPD2	5	0.0006101	0.0027712	0.688988	72	4	-6.3742	0.853	0.87463	0.999993	15516	1	-6.3742
PCYT1B	5	0.00061801	0.0028102	0.688988	73	5	-7.3059	0.99938	0.99937	0.999993	17987	0	-7.3059
EN1	5	0.0006235	0.0028311	0.688988	74	2	-0.61821	0.82652	0.86038	0.999993	15255	1	-0.61821
UNC5CL	5	0.00064389	0.0029257	0.702508	75	4	-6.5667	0.92932	0.93034	0.999993	16449	0	-6.5667
RASSF5	7	0.00067629	0.0030422	0.713707	76	5	-6.1864	0.23	0.42139	0.973322	7791	1	-6.1864
ADCY4	5	0.00067811	0.0030516	0.713707	77	4	-7.5563	0.9652	0.96541	0.999993	17058	0	-7.5563
C7orf65	5	0.00068882	0.0030977	0.714188	78	3	-4.1955	0.36379	0.56931	0.991339	10336	2	-4.1955
SPACA7	5	0.00070804	0.0031923	0.714188	79	5	-7.318	0.99178	0.99177	0.999993	17757	0	-7.318
KLHL4	5	0.00072825	0.0032621	0.714188	80	3	-6.2825	0.90138	0.9064	0.999993	16042	1	-6.2825
FYTTD1	5	0.00073122	0.0032709	0.714188	81	5	-6.3625	0.99927	0.99926	0.999993	17986	0	-6.3625
SAT2	5	0.00074391	0.0033259	0.714188	82	4	-5.3799	0.26078	0.45941	0.973955	8492	1	-5.3799
NDUFS8	5	0.00075125	0.0033638	0.714188	83	5	-6.7495	0.99925	0.99925	0.999993	17985	0	-6.7495
MGAT4B	5	0.00075568	0.0033842	0.714188	84	2	0.59896	0.3262	0.53805	0.986664	9813	2	0.59896
PCTP	6	0.00076042	0.0034062	0.714188	85	2	2.1437	0.02128	0.070742	0.909538	1400	4	2.1437
HOXD1	5	0.00077082	0.0034611	0.714188	86	3	-6.3174	0.65587	0.78159	0.999993	13929	2	-6.3174
CCDC147	5	0.00077136	0.0034633	0.714188	87	5	-6.2082	0.99923	0.99922	0.999993	17984	0	-6.2082
ZCCHC17	5	0.00078032	0.0035035	0.714188	88	5	-7.1111	0.99922	0.99921	0.999993	17983	0	-7.1111
EZH1	5	0.00079899	0.0035876	0.714188	89	1	1.423	0.058617	0.16078	0.943975	3031	4	1.423
NHP2	6	0.000842	0.0037602	0.714188	90	6	-6.3789	0.99916	0.99915	0.999993	17982	0	-6.3789
KRTAP1-1	5	0.00085408	0.003807	0.714188	91	3	-4.8658	0.40193	0.59597	0.994186	10794	2	-4.8658
RPP25	5	0.00086098	0.0038553	0.714188	92	5	-6.7905	0.99877	0.99875	0.999993	17975	0	-6.7905
PRKD3	5	0.00087207	0.0039114	0.714188	94	5	-6.2907	0.99913	0.99913	0.999993	17980	0	-6.2907
GLI3	5	0.00087207	0.0039114	0.714188	93	5	-6.2907	0.99913	0.99913	0.999993	17981	0	-6.2907
RASSF4	5	0.00088195	0.0039543	0.714188	95	4	-5.8457	0.58993	0.73178	0.999993	13100	1	-5.8457
LRRFIP1	5	0.0008962	0.0040016	0.714188	96	3	-5.898	0.52291	0.68256	0.999993	12268	2	-5.898
CMAS	5	0.00090133	0.0040197	0.714188	97	5	-6.6762	0.98404	0.98396	0.999993	17466	0	-6.6762
ASB13	5	0.00090916	0.0040494	0.714188	98	2	0.98982	0.26721	0.46731	0.975462	8626	3	0.98982
SLC50A1	10	0.0009111	0.0040599	0.714188	99	7	-5.981	0.66079	0.78529	0.999993	13999	2	-5.981
GSX2	5	0.00091162	0.0040615	0.714188	100	3	-5.7805	0.88099	0.89197	0.999993	15816	1	-5.7805
LHX3	5	0.00091852	0.0040884	0.714188	101	3	-7.904	0.94445	0.94503	0.999993	16720	0	-7.904
CA7	5	0.00092187	0.0041033	0.714188	102	4	-6.3415	0.79563	0.84552	0.999993	14990	1	-6.3415
TNFRSF1B	5	0.00094578	0.0042088	0.714188	103	4	-4.1807	0.94826	0.94871	0.999993	16788	0	-4.1807
OPTC	5	0.00094811	0.0042187	0.714188	105	4	-7.2311	0.45109	0.63089	0.999693	11361	1	-7.2311
SSNA1	5	0.00094811	0.0042187	0.714188	104	2	0.4228	0.92819	0.92924	0.999993	16433	1	0.4228
IGFBP2	5	0.00095901	0.0042622	0.714188	106	4	-6.4679	0.80091	0.84797	0.999993	15029	1	-6.4679
PRLH	5	0.00096424	0.0042902	0.714188	107	1	1.1465	0.20607	0.39104	0.970536	7248	3	1.1465
SLC25A19	5	0.00097117	0.0043155	0.714188	108	4	-6.0507	0.88204	0.89264	0.999993	15825	1	-6.0507
LRWD1	5	0.00097281	0.0043226	0.714188	109	4	-6.4609	0.81688	0.85554	0.999993	15160	1	-6.4609
SNX8	5	0.00098431	0.0043683	0.715167	110	4	-7.2375	0.95213	0.95254	0.999993	16846	0	-7.2375
WFIKKN1	5	0.0010123	0.0044837	0.715991	111	3	-6.7761	0.96151	0.96177	0.999993	17006	0	-6.7761
HOXC10	5	0.0010193	0.004514	0.715991	112	2	0.71745	0.10459	0.25273	0.944385	4814	2	0.71745
SRMS	5	0.0010308	0.0045563	0.715991	113	2	1.1282	0.23457	0.42711	0.97357	7893	3	1.1282
GBA2	5	0.0010371	0.0045827	0.715991	114	5	-6.6856	0.99896	0.99896	0.999993	17979	0	-6.6856
SPRN	5	0.0010407	0.0045964	0.715991	115	2	-0.15317	0.36456	0.56985	0.991339	10346	2	-0.15317
FGF2	5	0.0010539	0.0046443	0.715991	116	3	-7.8797	0.96137	0.96164	0.999993	17002	0	-7.8797
FAM46C	5	0.0010653	0.0046987	0.715991	117	5	-6.4748	0.99893	0.99893	0.999993	17978	0	-6.4748
C12orf49	5	0.0010744	0.0047295	0.715991	118	4	-6.6573	0.71539	0.81322	0.999993	14493	1	-6.6573
FBXL15	5	0.0010751	0.0047311	0.715991	119	2	-0.73661	0.4732	0.64658	0.999993	11639	2	-0.73661
KPTN	5	0.0010909	0.0048037	0.720916	120	3	-5.8818	0.91342	0.916	0.999993	16210	1	-5.8818
GPR15	5	0.0011226	0.0049538	0.724773	121	5	-6.6851	0.99888	0.99887	0.999993	17977	0	-6.6851
HPS3	5	0.0011295	0.0049807	0.724773	122	3	-6.8362	0.95378	0.95413	0.999993	16865	0	-6.8362
FBXO24	5	0.0011351	0.005011	0.724773	123	4	-6.407	0.013405	0.049846	0.896964	1000	1	-6.407
CCDC34	5	0.001172	0.0051506	0.724773	124	3	-5.6506	0.24568	0.44093	0.973713	8152	1	-5.6506
CRIPAK	3	0.0011736	0.0051594	0.724773	125	1	1.5261	0.17201	0.34648	0.96837	6425	2	1.5261
ZBTB45	5	0.0011845	0.0052144	0.724773	126	2	-0.27851	0.59057	0.73228	0.999993	13103	1	-0.27851
POLR1D	10	0.001186	0.0052193	0.724773	127	9	-5.2191	0.31081	0.52005	0.983833	9519	1	-5.2191
CYP2E1	5	0.0011899	0.0052375	0.724773	128	3	-4.179	0.92562	0.92678	0.999993	16396	1	-4.179
C12orf54	5	0.0012318	0.0054217	0.724773	129	5	-6.431	0.99877	0.99875	0.999993	17976	0	-6.431
CCDC103	5	0.0012347	0.0054349	0.724773	130	4	-7.318	0.52698	0.68551	0.999993	12318	1	-7.318
IRX2	5	0.0012396	0.0054612	0.724773	131	2	0.36507	0.54372	0.69783	0.999993	12513	2	0.36507
FKRP	5	0.0012398	0.0054618	0.724773	132	2	0.65062	0.43031	0.61614	0.999091	11106	2	0.65062
CHRM1	5	0.00127	0.0055838	0.724773	135	3	-6.3648	0.50147	0.66687	0.999993	11994	2	-6.3648
TOMM5	5	0.00127	0.0055838	0.724773	134	5	-7.0942	0.99332	0.99332	0.999993	17811	0	-7.0942
GRAMD1B	5	0.00127	0.0055838	0.724773	133	3	-7.4301	0.96385	0.96408	0.999993	17041	0	-7.4301
CBX3	5	0.001272	0.0055959	0.724773	136	5	-6.464	0.99873	0.99872	0.999993	17974	0	-6.464
CLDN7	5	0.0012834	0.0056482	0.724773	137	2	0.43422	0.084289	0.21641	0.943975	4106	2	0.43422
TMEM104	5	0.0012947	0.0056993	0.724773	138	2	0.29527	0.49251	0.66045	0.999993	11872	2	0.29527
TUBB1	5	0.0013042	0.0057372	0.724773	139	3	-6.139	0.56595	0.7141	0.999993	12796	2	-6.139
TMPRSS11D	5	0.0013052	0.0057433	0.724773	140	5	-6.7935	0.99869	0.99868	0.999993	17973	0	-6.7935
XPO7	5	0.0013153	0.0057856	0.724773	141	4	-6.5834	0.4938	0.66137	0.999993	11888	1	-6.5834
BSX	5	0.001324	0.0058158	0.724773	144	2	0.65718	0.66934	0.79198	0.999993	14116	2	0.65718
MKNK1	5	0.001324	0.0058158	0.724773	143	3	-7.0325	0.22752	0.41825	0.972909	7742	2	-7.0325
ITPR1	5	0.001324	0.0058158	0.724773	142	3	-1.0877	0.62806	0.76014	0.999993	13580	2	-1.0877
PKIB	6	0.0013315	0.0058483	0.724773	145	5	-6.9125	0.90601	0.91	0.999993	16112	1	-6.9125
FOXJ2	5	0.0013377	0.0058758	0.724773	146	5	-7.159	0.99357	0.99357	0.999993	17821	0	-7.159
AVEN	5	0.0013497	0.0059225	0.725567	147	3	-1.0866	0.27398	0.47563	0.976667	8767	1	-1.0866
RHOXF1	5	0.0014006	0.0061435	0.740759	148	4	-4.3449	0.94594	0.94647	0.999993	16749	0	-4.3449
KSR2	5	0.0014048	0.0061595	0.740759	149	2	0.98693	0.26816	0.46848	0.975502	8643	3	0.98693
TMEM107	5	0.001407	0.0061699	0.740759	150	3	-5.7267	0.79851	0.84684	0.999993	15012	1	-5.7267
FAM178A	8	0.0014483	0.0063425	0.740924	151	5	-4.8355	0.33457	0.54777	0.987976	9984	2	-4.8355
ZNF460	5	0.0014688	0.0064267	0.740924	152	4	-7.1387	0.55196	0.70393	0.999993	12612	1	-7.1387
ARMS2	5	0.0014725	0.0064382	0.740924	153	4	-6.2177	0.95682	0.95713	0.999993	16920	0	-6.2177
ROBO3	5	0.0014874	0.0065009	0.740924	155	2	-0.0445	0.55527	0.70636	0.999993	12659	2	-0.0445
MSRB1	5	0.0014874	0.0065009	0.740924	154	2	1.366	0.17378	0.3489	0.96837	6478	3	1.366
DMTF1	5	0.0015023	0.0065723	0.740924	158	5	-6.9338	0.9985	0.99848	0.999993	17971	0	-6.9338
PARS2	5	0.0015023	0.0065723	0.740924	157	5	-6.1489	0.9985	0.99848	0.999993	17970	0	-6.1489
DROSHA	5	0.0015023	0.0065723	0.740924	156	5	-6.6997	0.9985	0.99848	0.999993	17969	0	-6.6997
IGF2	5	0.0015043	0.0065839	0.740924	160	2	1.8423	0.077385	0.20189	0.943975	3812	3	1.8423
GMPR2	5	0.0015043	0.0065839	0.740924	159	3	-6.0362	0.017542	0.060987	0.903634	1210	2	-6.0362
UPP1	5	0.0015183	0.0066477	0.740924	161	5	-7.0887	0.99611	0.99606	0.999993	17901	0	-7.0887
RGS11	5	0.0015316	0.0067092	0.740924	162	4	-7.125	0.88509	0.89469	0.999993	15860	1	-7.125
LARP4B	5	0.0015389	0.00674	0.740924	163	3	-6.5667	0.6624	0.78655	0.999993	14027	2	-6.5667
KCNJ3	5	0.00157	0.006867	0.740924	164	3	-7.4558	0.30096	0.50831	0.980408	9336	2	-7.4558
LAMB2	5	0.0015795	0.0069121	0.740924	165	4	-5.8938	0.72103	0.81524	0.999993	14529	1	-5.8938
GRPR	5	0.0015795	0.0069121	0.740924	166	4	-7.377	0.91967	0.92139	0.999993	16296	1	-7.377
CTNNA2	5	0.001585	0.0069336	0.740924	167	5	-6.8362	0.99841	0.9984	0.999993	17968	0	-6.8362
TEX35	7	0.0016039	0.0070221	0.740924	168	7	-5.309	0.9984	0.99839	0.999993	17967	0	-5.309
FNIP2	5	0.001607	0.0070331	0.740924	169	5	-6.4963	0.99839	0.99838	0.999993	17966	0	-6.4963
TUBGCP3	5	0.001607	0.0070331	0.740924	170	5	-6.7426	0.99839	0.99838	0.999993	17965	0	-6.7426
MYL6B	5	0.0016217	0.0071045	0.740924	172	4	-7.3886	0.52683	0.6854	0.999993	12314	1	-7.3886
PDE1B	5	0.0016217	0.0071045	0.740924	171	4	-7.1111	0.97574	0.97568	0.999993	17216	0	-7.1111
CENPBD1	5	0.0016298	0.0071375	0.740924	173	5	-6.0652	0.99837	0.99837	0.999993	17964	0	-6.0652
GPR27	5	0.0016525	0.0072277	0.740924	174	2	0.59447	0.53637	0.69243	0.999993	12427	2	0.59447
SLC25A37	5	0.0016583	0.0072475	0.740924	176	2	-0.14157	0.05347	0.14906	0.943975	2836	2	-0.14157
STK4	5	0.0016583	0.0072475	0.740924	175	4	-5.6585	0.82044	0.85734	0.999993	15200	1	-5.6585
PCDH8	5	0.0016687	0.0072821	0.740924	177	3	-6.9275	0.29381	0.4997	0.97993	9164	2	-6.9275
STAB2	5	0.0016858	0.0073657	0.745216	178	4	-6.8114	0.18079	0.35826	0.970536	6643	1	-6.8114
HES6	10	0.0016976	0.0074157	0.746087	179	4	-0.25511	0.042704	0.12406	0.942331	2362	4	-0.25511
TSN	6	0.0017126	0.0074866	0.749037	180	4	-6.1051	0.94397	0.94457	0.999993	16713	1	-6.1051
HTR5A	5	0.0017351	0.007585	0.75153	181	3	-6.2145	0.66615	0.78949	0.999993	14078	2	-6.2145
SAMD4A	6	0.0017718	0.0077236	0.75153	182	2	-0.13311	0.51538	0.677	0.999993	12170	2	-0.13311
GAD1	5	0.0017901	0.0077973	0.75153	183	2	0.48682	0.59983	0.73906	0.999993	13219	2	0.48682
MCAM	5	0.0018354	0.0079946	0.75153	184	3	-5.5409	0.42876	0.61505	0.998325	11095	1	-5.5409
KRTAP19-5	3	0.0018369	0.0080034	0.75153	185	2	-5.5047	0.83761	0.86609	0.999993	15361	0	-5.5047
SUV39H1	5	0.0018452	0.0080348	0.75153	186	2	-0.10421	0.34063	0.55299	0.989483	10064	1	-0.10421
DPEP3	5	0.0018882	0.0082107	0.75153	187	3	-5.0335	0.8321	0.86321	0.999993	15306	1	-5.0335
CCR6	5	0.0019083	0.0082987	0.75153	188	4	-7.336	0.71157	0.81183	0.999993	14471	1	-7.336
WNT9A	5	0.0019237	0.0083586	0.75153	189	3	-6.2719	0.54472	0.69853	0.999993	12528	2	-6.2719
DNAJC1	5	0.0019381	0.0084092	0.75153	190	5	-6.4748	0.99806	0.99802	0.999993	17961	0	-6.4748
SCO1	5	0.0019381	0.0084092	0.75153	191	5	-6.339	0.99806	0.99802	0.999993	17962	0	-6.339
GTF3C5	5	0.0019535	0.0084729	0.75153	192	5	-6.5486	0.99762	0.99755	0.999993	17942	0	-6.5486
ASB7	5	0.0019837	0.0086054	0.75153	193	4	-7.1988	0.9714	0.97146	0.999993	17158	0	-7.1988
AMIGO1	5	0.0019865	0.0086175	0.75153	194	3	-6.5223	0.16382	0.33536	0.96837	6235	2	-6.5223
BRCC3	5	0.0019874	0.0086236	0.75153	195	5	-7.0471	0.99801	0.99798	0.999993	17960	0	-7.0471
UBE2V1	10	0.0019921	0.0086467	0.75153	196	9	-5.6042	0.9996	0.9996	0.999993	17996	0	-5.6042
CLIP4	5	0.0020103	0.0087231	0.75153	197	3	-4.5847	0.52127	0.68135	0.999993	12246	2	-4.5847
NCKAP5L	5	0.002026	0.0087929	0.75153	198	3	-1.2219	0.09523	0.23892	0.943975	4551	2	-1.2219
NPY4R	5	0.0020578	0.008932	0.75153	199	5	-6.9878	0.99794	0.9979	0.999993	17959	0	-6.9878
UCHL3	5	0.0020653	0.0089633	0.75153	200	3	-5.309	0.2484	0.44422	0.973713	8207	2	-5.309
RAB8A	5	0.002071	0.0089864	0.75153	201	4	-6.2373	0.78666	0.84152	0.999993	14933	1	-6.2373
IL3RA	5	0.0020859	0.0090469	0.75153	202	2	0.31443	0.2024	0.38632	0.970536	7160	2	0.31443
CCDC101	5	0.002097	0.0090848	0.75153	203	5	-6.2907	0.9979	0.99786	0.999993	17958	0	-6.2907
SERPINA9	5	0.00212	0.0091668	0.75153	204	2	0.57263	0.3375	0.55075	0.98855	10032	2	0.57263
ST18	5	0.0021203	0.0091673	0.75153	205	2	0.37473	0.26981	0.4705	0.975502	8686	2	0.37473
UGGT1	5	0.0021247	0.0091871	0.75153	206	5	-6.1489	0.99788	0.99782	0.999993	17957	0	-6.1489
SLC23A1	5	0.0021356	0.0092349	0.75153	207	4	-5.5119	0.97663	0.97655	0.999993	17233	0	-5.5119
DLG4	5	0.0021443	0.0092734	0.75153	208	4	-6.8446	0.95541	0.95577	0.999993	16885	0	-6.8446
MINPP1	10	0.0021492	0.0092921	0.75153	209	9	-4.5706	0.99859	0.99857	0.999993	17972	0	-4.5706
UFSP2	5	0.002158	0.0093267	0.75153	211	5	-6.0362	0.99784	0.99778	0.999993	17956	0	-6.0362
MAPKAPK5	5	0.002158	0.0093267	0.75153	210	5	-6.8858	0.99784	0.99778	0.999993	17955	0	-6.8858
PCGF6	5	0.0021754	0.0093916	0.75153	212	2	0.81233	0.31856	0.52918	0.986654	9656	3	0.81233
TLE3	5	0.0022042	0.009512	0.75153	213	3	-6.9912	0.57268	0.719	0.999993	12880	2	-6.9912
GCH1	5	0.0022081	0.0095269	0.75153	214	3	-5.961	0.68417	0.80237	0.999993	14314	1	-5.961
ALAD	5	0.0022108	0.0095384	0.75153	215	5	-7.1522	0.99559	0.99555	0.999993	17884	0	-7.1522
SKP2	6	0.002211	0.009539	0.75153	216	6	-6.1032	0.99779	0.99772	0.999993	17954	0	-6.1032
ADPRM	5	0.0022148	0.0095527	0.75153	217	5	-6.4085	0.99779	0.99771	0.999993	17953	0	-6.4085
UNKL	13	0.0022184	0.0095653	0.75153	218	3	1.0231	0.14158	0.30482	0.961349	5703	7	1.0231
RBP7	5	0.0022304	0.0096165	0.75153	219	4	-6.3029	0.95965	0.95992	0.999993	16966	0	-6.3029
PTPRM	5	0.0022612	0.0097297	0.75153	220	3	-7.513	0.90177	0.90669	0.999993	16052	1	-7.513
HIGD2A	5	0.0022705	0.0097688	0.75153	222	5	-5.7979	0.99773	0.99765	0.999993	17950	0	-5.7979
WBP4	5	0.0022705	0.0097688	0.75153	225	5	-6.3857	0.99773	0.99765	0.999993	17947	0	-6.3857
EHD3	5	0.0022705	0.0097688	0.75153	221	5	-5.7979	0.99773	0.99765	0.999993	17949	0	-5.7979
TMED7	5	0.0022705	0.0097688	0.75153	223	5	-5.8819	0.99773	0.99765	0.999993	17948	0	-5.8819
ANKRD40	5	0.0022705	0.0097688	0.75153	224	5	-6.3857	0.99773	0.99765	0.999993	17951	0	-6.3857
BTBD10	5	0.0022718	0.0097754	0.75153	226	5	-7.0178	0.98895	0.98895	0.999993	17658	0	-7.0178
BHLHA9	5	0.0022854	0.0098221	0.75153	227	1	-0.083913	0.92343	0.92475	0.999993	16357	1	-0.083913
VWA1	7	0.0023128	0.0099376	0.75153	228	4	-6.1076	0.45777	0.63558	0.999693	11437	3	-6.1076
OBSCN	5	0.0023175	0.0099551	0.75153	229	2	1.6493	0.10278	0.25014	0.944385	4762	3	1.6493
CYB5B	5	0.0023221	0.0099727	0.75153	231	5	-6.3742	0.99768	0.9976	0.999993	17945	0	-6.3742
DAPK2	5	0.0023221	0.0099727	0.75153	230	5	-6.3246	0.99768	0.9976	0.999993	17946	0	-6.3246
CTRL	5	0.0023404	0.010043	0.75153	232	2	1.2131	0.20326	0.3874	0.970536	7176	3	1.2131
SEZ6L	5	0.0023534	0.01009	0.75153	233	2	1.5986	0.10703	0.25619	0.945832	4878	3	1.5986
UFC1	5	0.0023767	0.010178	0.75153	235	5	-6.0362	0.99762	0.99755	0.999993	17941	0	-6.0362
ZEB1	5	0.0023767	0.010178	0.75153	234	5	-5.5037	0.99762	0.99755	0.999993	17944	0	-5.5037
ZFYVE9	5	0.0023767	0.010178	0.75153	236	5	-6.9649	0.99762	0.99755	0.999993	17943	0	-6.9649
TPCN1	5	0.0023928	0.010248	0.75153	237	5	-7.0029	0.99726	0.99721	0.999993	17938	0	-7.0029
TMED3	5	0.0023928	0.010248	0.75153	238	4	-7.1181	0.91374	0.91628	0.999993	16214	1	-7.1181
POMGNT1	5	0.0023955	0.010255	0.75153	239	2	1.1579	0.13115	0.2903	0.959955	5444	3	1.1579
KIF3B	5	0.0024327	0.010405	0.75153	240	3	-6.7225	0.82911	0.86167	0.999993	15283	1	-6.7225
RRAGA	5	0.0024505	0.010472	0.75153	241	3	-4.7282	0.10702	0.25617	0.945832	4877	2	-4.7282
C2orf44	5	0.002457	0.010511	0.75153	243	5	-6.9953	0.98786	0.98784	0.999993	17622	0	-6.9953
NOD2	5	0.002457	0.010511	0.75153	242	4	-7.6454	0.6021	0.74075	0.999993	13245	1	-7.6454
SOX15	5	0.0025055	0.010727	0.75153	244	2	1.0082	0.24447	0.43937	0.97357	8118	3	1.0082
ANKHD1	5	0.002516	0.010769	0.75153	245	5	-5.727	0.99748	0.99742	0.999993	17940	0	-5.727
LRRC3B	5	0.0025399	0.010862	0.75153	246	4	-6.4421	0.83462	0.8645	0.999993	15335	1	-6.4421
ARHGEF15	5	0.0025506	0.010896	0.75153	247	3	-4.604	0.36499	0.57014	0.991339	10353	2	-4.604
MRGPRF	5	0.0025605	0.010938	0.75153	248	1	1.8656	0.010763	0.041789	0.861828	868	4	1.8656
GAD2	5	0.0025745	0.010993	0.75153	249	2	1.9574	0.05989	0.1636	0.943975	3090	3	1.9574
DRG2	5	0.0025951	0.011063	0.75153	250	2	-0.33746	0.32539	0.53713	0.986664	9795	2	-0.33746
TRAPPC13	5	0.0026155	0.011141	0.75153	251	3	-5.2597	0.20686	0.39205	0.970536	7263	1	-5.2597
NUDT16	7	0.0026593	0.011318	0.75153	252	3	-0.66379	0.76853	0.83362	0.999993	14823	1	-0.66379
CRB1	5	0.0026705	0.011366	0.75153	253	3	-5.5687	0.014549	0.052964	0.896964	1051	2	-5.5687
DIS3L2	5	0.0027114	0.011542	0.75153	254	5	-7.0759	0.99712	0.99707	0.999993	17928	0	-7.0759
S100A6	5	0.0027401	0.011669	0.75153	255	5	-6.5791	0.99726	0.99721	0.999993	17937	0	-6.5791
TCHP	5	0.0027401	0.011669	0.75153	256	5	-6.2534	0.99726	0.99721	0.999993	17936	0	-6.2534
BZRAP1	5	0.0027556	0.011739	0.75153	257	4	-6.3064	0.87271	0.88652	0.999993	15736	1	-6.3064
MMP1	5	0.0027643	0.01177	0.75153	258	3	-6.7673	0.57091	0.71773	0.999993	12855	2	-6.7673
WBSCR16	5	0.0027643	0.01177	0.75153	259	3	-3.6996	0.57959	0.7241	0.999993	12959	2	-3.6996
KLRC3	2	0.0027762	0.011822	0.75153	260	2	-4.9883	0.79878	0.84697	0.999993	15014	0	-4.9883
TRIM56	5	0.0027805	0.011839	0.75153	261	3	-7.2998	0.762	0.83095	0.999993	14782	1	-7.2998
GPR37L1	5	0.0027837	0.011857	0.75153	262	5	-6.9572	0.98944	0.98942	0.999993	17682	0	-6.9572
ETNPPL	5	0.0027838	0.011858	0.75153	263	5	-5.2096	0.99722	0.99716	0.999993	17935	0	-5.2096
C17orf104	5	0.0028141	0.011974	0.75153	265	5	-6.3009	0.99719	0.99713	0.999993	17932	0	-6.3009
SP100	5	0.0028141	0.011974	0.75153	267	5	-6.5488	0.99719	0.99713	0.999993	17930	0	-6.5488
NUDC	5	0.0028141	0.011974	0.75153	266	5	-5.8654	0.99719	0.99713	0.999993	17931	0	-5.8654
MMP7	5	0.0028141	0.011974	0.75153	264	5	-5.6526	0.99719	0.99713	0.999993	17933	0	-5.6526
GLRX5	5	0.0028141	0.011974	0.75153	268	5	-5.9506	0.99719	0.99713	0.999993	17934	0	-5.9506
FJX1	5	0.002818	0.011987	0.75153	269	3	-7.6833	0.15104	0.31795	0.963044	5944	1	-7.6833
GALNT1	5	0.0028195	0.011994	0.75153	270	5	-7.417	0.99429	0.99425	0.999993	17840	0	-7.417
NTM	5	0.0028284	0.012022	0.75153	271	3	-6.0737	0.17495	0.35041	0.96837	6512	2	-6.0737
C1QL4	5	0.0028355	0.01205	0.75153	272	4	-7.125	0.91966	0.92138	0.999993	16295	1	-7.125
ALKBH5	5	0.0028493	0.012113	0.75153	273	3	-6.4551	0.68042	0.80055	0.999993	14272	2	-6.4551
ACMSD	5	0.0028588	0.012149	0.75153	274	4	-6.155	0.56633	0.71438	0.999993	12800	1	-6.155
CHKB	5	0.0028639	0.012171	0.75153	275	3	-5.8739	0.88521	0.89477	0.999993	15862	1	-5.8739
XKR8	5	0.0028716	0.012203	0.75153	276	2	-0.28569	0.42215	0.61034	0.997053	11023	1	-0.28569
ZSCAN23	5	0.002883	0.012243	0.75153	278	5	-6.6573	0.99712	0.99707	0.999993	17927	0	-6.6573
ZFC3H1	5	0.002883	0.012243	0.75153	277	5	-5.8818	0.99712	0.99707	0.999993	17929	0	-5.8818
C16orf95	5	0.0028905	0.012274	0.75153	279	3	-5.7007	0.58184	0.72576	0.999993	12990	1	-5.7007
ZBTB24	5	0.0028951	0.01229	0.75153	280	3	-6.6668	0.97055	0.97062	0.999993	17140	0	-6.6668
HES3	5	0.0029132	0.012356	0.75153	281	3	-5.3677	0.11864	0.27281	0.955148	5138	1	-5.3677
ZFP36L1	5	0.0029232	0.012392	0.75153	282	3	-6.4508	0.47095	0.64494	0.999747	11615	2	-6.4508
MYL9	9	0.0029255	0.012402	0.75153	283	7	-6.9338	0.46955	0.64392	0.999747	11593	2	-6.9338
ANKH	5	0.0029381	0.012448	0.75153	284	4	-6.9416	0.92857	0.92962	0.999993	16439	1	-6.9416
ADAD2	5	0.0029455	0.01247	0.75153	285	3	-4.8397	0.12807	0.28602	0.958525	5368	1	-4.8397
ABCG4	5	0.0029478	0.012478	0.75153	286	3	-1.047	0.95915	0.95943	0.999993	16958	0	-1.047
ANK1	13	0.0029805	0.012602	0.75153	287	8	-5.327	0.45831	0.63597	0.999693	11448	3	-5.327
PCSK9	5	0.0029998	0.012683	0.75153	288	5	-6.6382	0.997	0.99695	0.999993	17926	0	-6.6382
ABCC1	5	0.0030005	0.012684	0.75153	289	4	-5.9455	0.36606	0.5709	0.991339	10368	1	-5.9455
JAM3	5	0.0030239	0.012773	0.75153	290	3	-6.0753	0.58972	0.73163	0.999993	13097	2	-6.0753
SPNS1	5	0.0030303	0.0128	0.75153	291	5	-7.1856	0.99697	0.99693	0.999993	17925	0	-7.1856
LECT1	5	0.0030555	0.012883	0.75153	292	4	-6.0215	0.92661	0.92773	0.999993	16413	1	-6.0215
C1RL	5	0.0030845	0.012984	0.75153	293	2	0.69694	0.33203	0.54484	0.98715	9936	3	0.69694
RNF31	5	0.0030845	0.012984	0.75153	294	2	0.36599	0.33516	0.54848	0.988052	9995	2	0.36599
ATG14	5	0.0030993	0.013048	0.75153	295	4	-7.1721	0.013623	0.050416	0.896964	1008	1	-7.1721
MRPL55	5	0.0031104	0.013091	0.75153	296	4	-6.3625	0.46713	0.64219	0.999747	11568	1	-6.3625
SATB1	5	0.003137	0.0132	0.75153	297	3	-6.2151	0.86902	0.8842	0.999993	15686	1	-6.2151
TMEM231	5	0.0031389	0.01321	0.75153	298	4	-5.6841	0.80051	0.84778	0.999993	15025	1	-5.6841
HDGFL1	5	0.0031389	0.01321	0.75153	299	3	-6.4378	0.93236	0.93327	0.999993	16498	0	-6.4378
CSRNP2	5	0.0031502	0.01325	0.75153	300	4	-6.6762	0.64712	0.77483	0.999993	13817	1	-6.6762
H1FX	5	0.0031654	0.01331	0.75153	301	4	-5.7451	0.62605	0.75859	0.999993	13558	1	-5.7451
CEP152	5	0.0031669	0.013315	0.75153	302	5	-5.9567	0.99324	0.99323	0.999993	17807	0	-5.9567
POPDC3	5	0.0031786	0.013361	0.75153	303	3	-5.5122	0.77059	0.83448	0.999993	14838	1	-5.5122
BCL7B	5	0.0031855	0.013384	0.75153	304	5	-6.7213	0.99681	0.99679	0.999993	17924	0	-6.7213
IL17C	5	0.0031998	0.013447	0.75153	305	4	-6.2121	0.82894	0.86158	0.999993	15282	1	-6.2121
LOXL4	5	0.0032014	0.013457	0.75153	306	3	-7.0325	0.38755	0.58587	0.993325	10618	1	-7.0325
FUT2	5	0.0032204	0.013535	0.75153	307	2	1.5861	0.11349	0.26545	0.952304	5018	3	1.5861
DGCR2	5	0.0032242	0.013554	0.75153	308	2	1.6826	0.092769	0.23385	0.943975	4445	3	1.6826
PTS	5	0.0032399	0.013624	0.75153	309	3	-7.2609	0.028363	0.089075	0.923354	1723	1	-7.2609
ATRAID	5	0.0032453	0.013641	0.75153	310	4	-6.91	0.86633	0.88251	0.999993	15658	1	-6.91
ZNF84	5	0.0032453	0.013641	0.75153	311	4	-7.2814	0.81049	0.85245	0.999993	15109	1	-7.2814
ATG4C	5	0.0032613	0.013708	0.75153	315	5	-5.815	0.99674	0.99672	0.999993	17921	0	-5.815
C1orf112	5	0.0032613	0.013708	0.75153	312	5	-6.599	0.99674	0.99672	0.999993	17920	0	-6.599
COCH	5	0.0032613	0.013708	0.75153	313	5	-5.7451	0.99674	0.99672	0.999993	17922	0	-5.7451
GABRG3	5	0.0032613	0.013708	0.75153	314	5	-7.0616	0.99674	0.99672	0.999993	17923	0	-7.0616
SIX3	5	0.0032754	0.013763	0.75153	316	3	-5.5822	0.93604	0.93687	0.999993	16568	0	-5.5822
PBX2	5	0.0032982	0.013845	0.75153	317	3	-6.4247	0.058261	0.15998	0.943975	3018	2	-6.4247
TMEM87B	5	0.0033209	0.013936	0.75153	318	4	-7.6502	0.96235	0.96261	0.999993	17020	0	-7.6502
SYVN1	5	0.0033217	0.01394	0.75153	319	5	-6.2534	0.99668	0.99664	0.999993	17919	0	-6.2534
C21orf140	5	0.0033217	0.01394	0.75153	320	5	-6.1489	0.99668	0.99664	0.999993	17918	0	-6.1489
BAG3	5	0.0033416	0.014022	0.75153	321	3	-2.1826	0.5342	0.69082	0.999993	12403	2	-2.1826
KLKB1	5	0.0033578	0.014091	0.75153	322	1	1.3917	0.087265	0.22254	0.943975	4222	3	1.3917
UROD	5	0.0033623	0.014105	0.75153	323	5	-6.2279	0.99664	0.99659	0.999993	17917	0	-6.2279
EXOG	5	0.0033623	0.014105	0.75153	324	5	-5.961	0.99664	0.99659	0.999993	17916	0	-5.961
HSF4	5	0.0033651	0.014115	0.75153	325	4	-7.0971	0.92586	0.92702	0.999993	16402	1	-7.0971
SOGA1	5	0.0033669	0.014122	0.75153	326	2	1.2969	0.16746	0.34029	0.96837	6320	3	1.2969
ZCCHC14	5	0.0033669	0.014122	0.75153	327	4	-6.285	0.91618	0.91834	0.999993	16243	1	-6.285
CORT	4	0.0033691	0.014133	0.75153	328	1	2.3586	0.012787	0.04814	0.891155	972	3	2.3586
POT1	5	0.003386	0.014197	0.75153	329	3	-7.6454	0.40581	0.59868	0.994186	10837	2	-7.6454
MAMSTR	5	0.0034024	0.014262	0.75153	330	4	-7.2628	0.91757	0.91954	0.999993	16264	1	-7.2628
CHD2	5	0.0034024	0.014262	0.75153	331	4	-7.1724	0.8266	0.86043	0.999993	15256	1	-7.1724
UQCRC1	5	0.0034112	0.014298	0.75153	332	5	-5.6903	0.99659	0.99654	0.999993	17914	0	-5.6903
EXOC6	5	0.0034112	0.014298	0.75153	333	5	-6.1489	0.99659	0.99654	0.999993	17915	0	-6.1489
WRAP53	5	0.0034234	0.014336	0.75153	334	5	-6.4158	0.99197	0.99198	0.999993	17765	0	-6.4158
AGPAT9	5	0.0034403	0.014407	0.75153	335	3	-5.7979	0.6653	0.78881	0.999993	14065	1	-5.7979
ARHGAP21	5	0.0034452	0.014433	0.75153	336	2	1.2066	0.21161	0.39814	0.970536	7365	3	1.2066
STAR	5	0.0034801	0.01458	0.75153	337	4	-6.8858	0.91442	0.91685	0.999993	16225	1	-6.8858
TIGD7	5	0.0034801	0.01458	0.75153	338	4	-6.8858	0.025397	0.081473	0.921025	1593	1	-6.8858
BRPF3	5	0.0034953	0.014642	0.75153	339	3	-6.6089	0.31748	0.52792	0.986364	9638	1	-6.6089
EHMT2	5	0.0035111	0.014705	0.75153	340	4	-6.4114	0.42912	0.61529	0.998352	11099	1	-6.4114
SCYL1	5	0.0035347	0.014794	0.75153	341	5	-6.1215	0.99647	0.99642	0.999993	17913	0	-6.1215
HAUS7	5	0.0035347	0.014794	0.75153	343	5	-6.2907	0.99647	0.99642	0.999993	17912	0	-6.2907
C4BPB	5	0.0035347	0.014794	0.75153	342	5	-6.3742	0.99647	0.99642	0.999993	17911	0	-6.3742
UBIAD1	5	0.0035502	0.014865	0.75153	344	2	-0.52963	0.26467	0.4642	0.974347	8577	2	-0.52963
C1orf61	5	0.0035632	0.014914	0.75153	346	5	-6.8777	0.99467	0.99462	0.999993	17856	0	-6.8777
CUTC	5	0.0035632	0.014914	0.75153	345	4	-6.8777	0.32769	0.53981	0.986664	9845	1	-6.8777
C20orf24	5	0.0036052	0.015064	0.75153	347	2	0.94006	0.28034	0.48339	0.977434	8905	3	0.94006
CPB1	5	0.0036328	0.015176	0.75153	348	5	-6.1812	0.99637	0.99634	0.999993	17909	0	-6.1812
ZNF266	5	0.0036328	0.015176	0.75153	349	5	-5.4476	0.99637	0.99634	0.999993	17910	0	-5.4476
SIGLEC10	5	0.0036602	0.01529	0.75153	350	2	1.1348	0.1748	0.35023	0.96837	6508	3	1.1348
APITD1-CORT	3	0.0036673	0.015314	0.75153	351	3	-7.2752	0.99633	0.9963	0.999993	17908	0	-7.2752
TENM3	5	0.0036956	0.01543	0.75153	352	2	0.88968	0.20942	0.3953	0.970536	7330	3	0.88968
TSEN15	6	0.0037101	0.015497	0.75153	353	6	-6.2522	0.99629	0.99625	0.999993	17907	0	-6.2522
IPO4	5	0.0037151	0.015513	0.75153	354	2	0.073852	0.030058	0.093312	0.925364	1816	2	0.073852
GCNT4	5	0.0037325	0.015579	0.75153	355	5	-5.7451	0.99627	0.99623	0.999993	17904	0	-5.7451
UQCC1	5	0.0037325	0.015579	0.75153	356	5	-5.4254	0.99627	0.99623	0.999993	17906	0	-5.4254
TROVE2	5	0.0037325	0.015579	0.75153	357	5	-6.7848	0.99627	0.99623	0.999993	17905	0	-6.7848
DOK6	5	0.003759	0.015678	0.75153	358	3	-6.8612	0.4282	0.61467	0.998294	11088	2	-6.8612
PRDM1	5	0.0037701	0.015729	0.75153	359	2	-0.80194	0.21551	0.40312	0.970536	7474	2	-0.80194
FLRT3	5	0.0037859	0.015786	0.75153	360	5	-6.5174	0.99621	0.99618	0.999993	17903	0	-6.5174
PRSS3	6	0.0038163	0.015899	0.75153	361	5	-6.4063	0.57071	0.71758	0.999993	12852	1	-6.4063
MDP1	5	0.003825	0.015936	0.75153	362	3	-3.2722	0.50366	0.66849	0.999993	12020	2	-3.2722
EEF1E1	5	0.0038413	0.016005	0.75153	363	5	-5.7451	0.99616	0.99612	0.999993	17902	0	-5.7451
KLHL8	5	0.0038472	0.016025	0.75153	364	4	-6.8529	0.9557	0.95605	0.999993	16887	0	-6.8529
COX15	5	0.0038784	0.016139	0.75153	365	5	-6.2621	0.98362	0.98355	0.999993	17456	0	-6.2621
ZBED2	5	0.00388	0.016146	0.75153	366	2	1.7618	0.075856	0.19849	0.943975	3750	3	1.7618
TTC18	5	0.0038957	0.016208	0.75153	367	4	-6.4531	0.97309	0.97309	0.999993	17178	0	-6.4531
SLC12A5	5	0.0039124	0.016272	0.75153	368	4	-6.7495	0.090181	0.22861	0.943975	4348	1	-6.7495
RBM12B	5	0.0039317	0.016348	0.75153	369	5	-7.0759	0.98606	0.98601	0.999993	17547	0	-7.0759
NRK	5	0.0039445	0.016393	0.75153	370	5	-5.3799	0.99606	0.99601	0.999993	17900	0	-5.3799
ASAP1	5	0.0039554	0.016437	0.75153	371	3	-6.3846	0.46343	0.63955	0.999702	11517	1	-6.3846
PCDH19	5	0.0039899	0.016568	0.75153	372	1	1.7626	0.038943	0.11511	0.94003	2198	3	1.7626
CREBRF	5	0.0039904	0.016572	0.75153	373	5	-5.4254	0.99601	0.99596	0.999993	17899	0	-5.4254
KRTAP20-2	4	0.0039939	0.016582	0.75153	374	2	-2.0476	0.090579	0.22941	0.943975	4361	2	-2.0476
KCNA6	5	0.0039974	0.016599	0.75153	375	3	-6.3927	0.30108	0.50843	0.980408	9338	2	-6.3927
SLC14A1	5	0.0040293	0.016725	0.75153	376	4	-6.6924	0.94947	0.9499	0.999993	16803	0	-6.6924
CD101	5	0.0040448	0.016775	0.75153	377	3	-5.4476	0.2951	0.50125	0.97993	9194	2	-5.4476
SP5	5	0.004056	0.016811	0.75153	378	2	0.35556	0.59989	0.7391	0.999993	13220	2	0.35556
SLC35G5	3	0.0040976	0.016962	0.75153	379	3	-6.9494	0.9959	0.99585	0.999993	17898	0	-6.9494
ESPNL	5	0.0040998	0.016969	0.75153	380	1	1.2831	0.052243	0.14628	0.943975	2784	4	1.2831
NR2E1	5	0.0041186	0.017057	0.75153	381	4	-6.8278	0.92003	0.92172	0.999993	16299	1	-6.8278
FANCE	5	0.0041254	0.017085	0.75153	382	4	-6.3755	0.36207	0.56812	0.991339	10317	1	-6.3755
WDR77	5	0.0041499	0.017175	0.75153	383	5	-5.9916	0.99585	0.9958	0.999993	17897	0	-5.9916
HSPA2	5	0.0041547	0.017191	0.75153	384	4	-6.2407	0.7287	0.81805	0.999993	14582	1	-6.2407
TCHHL1	5	0.0041601	0.017216	0.75153	385	4	-7.2361	0.42665	0.61356	0.998013	11071	1	-7.2361
EIF3L	5	0.0041601	0.017216	0.75153	386	3	-7.5965	0.8001	0.84758	0.999993	15019	1	-7.5965
C1orf63	5	0.0041869	0.017334	0.75153	387	3	-5.4694	0.27167	0.47277	0.975743	8724	1	-5.4694
BVES	5	0.0041869	0.017334	0.75153	388	4	-7.2502	0.33865	0.55155	0.988641	10047	1	-7.2502
MON2	5	0.0042516	0.017587	0.75153	390	5	-6.1623	0.99575	0.99571	0.999993	17891	0	-6.1623
HEMGN	5	0.0042516	0.017587	0.75153	392	5	-6.3742	0.99575	0.99571	0.999993	17893	0	-6.3742
NUP43	5	0.0042516	0.017587	0.75153	393	5	-6.0936	0.99575	0.99571	0.999993	17895	0	-6.0936
CCDC41	5	0.0042516	0.017587	0.75153	391	5	-6.7495	0.99575	0.99571	0.999993	17894	0	-6.7495
SPAG8	5	0.0042516	0.017587	0.75153	389	5	-6.1353	0.99575	0.99571	0.999993	17892	0	-6.1353
E2F3	5	0.0042542	0.017597	0.75153	395	5	-7.5916	0.99141	0.9914	0.999993	17747	0	-7.5916
NPHP4	5	0.0042542	0.017597	0.75153	394	4	-6.5351	0.6148	0.75018	0.999993	13414	1	-6.5351
RNF19B	5	0.0042629	0.017633	0.75153	396	3	-5.2597	0.88671	0.89583	0.999993	15882	1	-5.2597
HMGXB4	5	0.0042645	0.017638	0.75153	397	4	-5.6685	0.91095	0.91397	0.999993	16172	1	-5.6685
TEX29	5	0.0042646	0.017638	0.75153	398	1	1.2193	0.18677	0.36604	0.970536	6785	3	1.2193
C8orf31	5	0.0042847	0.017716	0.75153	399	2	1.1574	0.206	0.39096	0.970536	7246	3	1.1574
HYAL1	15	0.0042893	0.017728	0.75153	400	8	-3.7718	0.48314	0.65363	0.999993	11754	5	-3.7718
NAA16	5	0.0043029	0.017781	0.75153	401	5	-5.1471	0.9957	0.99565	0.999993	17890	0	-5.1471
C14orf182	5	0.0043078	0.017801	0.75153	402	5	-7.3478	0.99569	0.99565	0.999993	17889	0	-7.3478
PIK3R3	5	0.00434	0.017921	0.75153	403	3	-6.6517	0.66796	0.79088	0.999993	14102	1	-6.6517
NICN1	5	0.004347	0.017943	0.75153	404	2	-0.73661	0.65556	0.78136	0.999993	13926	1	-0.73661
DOCK7	5	0.0043567	0.017975	0.75153	406	5	-6.0507	0.99564	0.9956	0.999993	17886	0	-6.0507
TOE1	5	0.0043567	0.017975	0.75153	407	5	-5.5284	0.99564	0.9956	0.999993	17888	0	-5.5284
PDSS2	5	0.0043567	0.017975	0.75153	405	5	-5.5889	0.99564	0.9956	0.999993	17887	0	-5.5889
C11orf74	8	0.0043572	0.017976	0.75153	408	5	-4.3144	0.55733	0.7079	0.999993	12687	3	-4.3144
SCG3	6	0.004362	0.017998	0.75153	409	6	-5.6209	0.99564	0.9956	0.999993	17885	0	-5.6209
MOBP	8	0.0043679	0.01802	0.75153	410	7	-5.7175	0.72934	0.8183	0.999993	14585	1	-5.7175
SELE	5	0.0044052	0.018162	0.75153	411	4	-6.8022	0.94554	0.94609	0.999993	16742	0	-6.8022
FUT3	5	0.0044293	0.018244	0.75153	412	2	0.63295	0.55901	0.70911	0.999993	12704	2	0.63295
GNE	5	0.004465	0.018382	0.75153	415	5	-6.5279	0.99554	0.99549	0.999993	17882	0	-6.5279
F9	5	0.004465	0.018382	0.75153	413	5	-5.4476	0.99554	0.99549	0.999993	17881	0	-5.4476
ACSL4	5	0.004465	0.018382	0.75153	414	5	-5.1577	0.99554	0.99549	0.999993	17883	0	-5.1577
VEGFA	17	0.0044765	0.018432	0.75153	416	6	0.6001	0.011084	0.042933	0.863172	895	6	0.6001
POU2F3	5	0.0044843	0.018465	0.75153	417	3	-0.98317	0.94568	0.94622	0.999993	16745	0	-0.98317
FIGNL1	5	0.0044961	0.01851	0.75153	418	4	-6.3572	0.93651	0.93733	0.999993	16576	0	-6.3572
RAD51AP2	5	0.0045159	0.018599	0.75153	419	4	-6.6176	0.876	0.88867	0.999993	15763	1	-6.6176
ACBD3	5	0.004585	0.018848	0.75153	420	5	-6.2659	0.99541	0.99537	0.999993	17880	0	-6.2659
H2BFWT	5	0.0045941	0.018881	0.75153	421	2	-0.042004	0.24674	0.44218	0.973713	8176	2	-0.042004
AURKAIP1	5	0.0045949	0.018882	0.75153	422	3	-6.3526	0.75952	0.82992	0.999993	14765	1	-6.3526
OSBPL7	5	0.0046164	0.018972	0.75153	423	2	2.2857	0.0226	0.074184	0.911747	1456	3	2.2857
RCE1	5	0.0046199	0.018989	0.75153	424	5	-6.371	0.99035	0.99035	0.999993	17712	0	-6.371
ACTRT1	5	0.0046467	0.019096	0.75153	425	4	-6.8114	0.73579	0.82071	0.999993	14617	1	-6.8114
TMEM214	5	0.0046467	0.019096	0.75153	427	3	-7.5715	0.42101	0.60951	0.996713	11012	1	-7.5715
C7orf55	5	0.0046467	0.019096	0.75153	426	4	-5.9328	0.30624	0.51457	0.982113	9435	1	-5.9328
RARG	5	0.0046467	0.019096	0.75153	428	4	-6.2365	0.9641	0.96435	0.999993	17046	0	-6.2365
MYO7B	5	0.0046467	0.019096	0.75153	429	3	-6.6555	0.94357	0.9442	0.999993	16703	0	-6.6555
CIB2	8	0.0046473	0.0191	0.75153	430	6	-6.6425	0.72255	0.81577	0.999993	14544	2	-6.6425
SFN	5	0.004649	0.019108	0.75153	431	2	-0.57525	0.90297	0.90761	0.999993	16063	1	-0.57525
OPN4	5	0.0046854	0.019236	0.75153	432	4	-5.7222	0.94285	0.94351	0.999993	16692	0	-5.7222
HELQ	5	0.0046997	0.019309	0.75153	434	4	-6.348	0.79116	0.84352	0.999993	14950	1	-6.348
ANKRD44	5	0.0046997	0.019309	0.75153	433	3	-6.348	0.9183	0.92016	0.999993	16276	1	-6.348
PPP2R5E	5	0.0047	0.01931	0.75153	435	5	-6.7177	0.9953	0.99525	0.999993	17879	0	-6.7177
DMGDH	5	0.0047	0.01931	0.75153	436	5	-5.9764	0.9953	0.99525	0.999993	17878	0	-5.9764
SAYSD1	5	0.0047039	0.019327	0.75153	437	2	-0.17608	0.43248	0.61768	0.999118	11133	2	-0.17608
KRTAP9-3	2	0.0047261	0.01941	0.75153	438	2	-7.1794	0.99527	0.99523	0.999993	17876	0	-7.1794
FNTA	5	0.004746	0.019485	0.75153	442	5	-5.7267	0.98895	0.98895	0.999993	17661	0	-5.7267
C14orf166B	5	0.004746	0.019485	0.75153	440	4	-6.2794	0.89492	0.90161	0.999993	15961	1	-6.2794
COG8	5	0.004746	0.019485	0.75153	439	4	-7.0325	0.63758	0.76736	0.999993	13696	1	-7.0325
ERBB4	5	0.004746	0.019485	0.75153	441	4	-6.4394	0.90347	0.90801	0.999993	16070	1	-6.4394
NYX	5	0.0047589	0.019529	0.75153	443	1	0.82861	0.30225	0.50986	0.980462	9365	3	0.82861
CDK6	5	0.0047911	0.019655	0.75153	444	4	-5.0027	0.72126	0.81533	0.999993	14531	1	-5.0027
FBXW10	7	0.0048038	0.0197	0.75153	445	5	-5.512	0.72409	0.81634	0.999993	14551	2	-5.512
C1QL2	5	0.0048138	0.019731	0.75153	446	3	-6.7686	0.55693	0.70762	0.999993	12683	2	-6.7686
LRRC49	5	0.0048151	0.019736	0.75153	447	5	-5.309	0.99518	0.99514	0.999993	17874	0	-5.309
CAPRIN2	5	0.0048151	0.019736	0.75153	448	5	-6.7106	0.99518	0.99514	0.999993	17875	0	-6.7106
RWDD2B	5	0.0048763	0.019973	0.75153	449	5	-5.832	0.99512	0.99508	0.999993	17873	0	-5.832
GFI1	5	0.0048851	0.02001	0.75153	450	2	1.3756	0.043405	0.12569	0.942331	2388	3	1.3756
FAM50B	5	0.0048851	0.02001	0.75153	451	2	-0.13484	0.18664	0.36586	0.970536	6783	1	-0.13484
MON1B	5	0.00492	0.020158	0.75153	452	4	-5.9715	0.39282	0.5895	0.994021	10677	1	-5.9715
DHRS4L2	5	0.0049236	0.020171	0.75153	453	2	1.463	0.08237	0.21236	0.943975	4009	3	1.463
LRRC8C	5	0.0049492	0.020277	0.75153	454	5	-7.2311	0.99505	0.995	0.999993	17872	0	-7.2311
SEMA3D	5	0.0049492	0.020277	0.75153	455	5	-5.898	0.99505	0.995	0.999993	17871	0	-5.898
LIX1L	5	0.0049492	0.020277	0.75153	456	5	-6.4334	0.99505	0.995	0.999993	17870	0	-6.4334
ZXDB	5	0.0049706	0.020355	0.75153	457	3	-5.3029	0.63163	0.76283	0.999993	13632	2	-5.3029
AGPAT1	5	0.0050044	0.020504	0.75153	458	2	2.3263	0.021406	0.071059	0.910355	1405	3	2.3263
C14orf1	5	0.0050135	0.020543	0.75153	459	5	-5.3567	0.99499	0.99493	0.999993	17869	0	-5.3567
SLC9B2	5	0.0050334	0.020612	0.75153	460	2	1.0013	0.051262	0.14405	0.943975	2742	3	1.0013
DMD	16	0.005061	0.020706	0.75153	461	10	-6.128	0.32772	0.53984	0.986664	9847	4	-6.128
CKMT2	5	0.0050611	0.020707	0.75153	462	3	-7.3596	0.019739	0.06673	0.907542	1318	2	-7.3596
SETD6	5	0.0050883	0.020822	0.75153	463	2	-0.0077223	0.14391	0.308	0.961349	5750	2	-0.0077223
KIAA1143	5	0.0050892	0.020829	0.75153	466	5	-5.8755	0.99491	0.99486	0.999993	17866	0	-5.8755
BMS1	5	0.0050892	0.020829	0.75153	464	5	-5.898	0.99491	0.99486	0.999993	17867	0	-5.898
SLC35G1	5	0.0050892	0.020829	0.75153	467	5	-6.2279	0.99491	0.99486	0.999993	17865	0	-6.2279
RNASE12	5	0.0050892	0.020829	0.75153	465	5	-6.4748	0.99491	0.99486	0.999993	17868	0	-6.4748
LPCAT4	5	0.0050895	0.020829	0.75153	468	2	0.50058	0.60181	0.74055	0.999993	13240	2	0.50058
GDPD4	5	0.005101	0.02087	0.75153	469	4	-6.4748	0.20525	0.39001	0.970536	7225	1	-6.4748
DHCR7	5	0.005101	0.02087	0.75153	470	3	-6.3293	0.57965	0.72415	0.999993	12962	2	-6.3293
GNB1L	5	0.0051133	0.020921	0.75153	471	4	-6.1708	0.95612	0.95643	0.999993	16900	0	-6.1708
ABI1	5	0.0051174	0.020934	0.75153	472	4	-5.7573	0.80481	0.84982	0.999993	15066	1	-5.7573
OPRD1	5	0.0051432	0.021026	0.75153	473	2	-0.49415	0.43254	0.61772	0.999118	11134	2	-0.49415
ZMYM6	5	0.0051543	0.021071	0.75153	474	3	-7.546	0.37205	0.57501	0.992913	10429	2	-7.546
PTGS1	5	0.0051634	0.021098	0.75153	475	3	-6.3531	0.018845	0.064407	0.907542	1269	2	-6.3531
SOX18	5	0.0051914	0.0212	0.75153	476	4	-5.3913	0.85261	0.87441	0.999993	15509	1	-5.3913
SDCBP2	5	0.0051981	0.021226	0.75153	477	3	-6.0507	0.2694	0.47001	0.975502	8674	2	-6.0507
LPAR5	5	0.0052077	0.021263	0.75153	478	5	-5.6445	0.99479	0.99474	0.999993	17864	0	-5.6445
CDCA3	5	0.0052077	0.021263	0.75153	480	5	-6.4085	0.99479	0.99474	0.999993	17862	0	-6.4085
NFE2	5	0.0052077	0.021263	0.75153	479	5	-6.5223	0.99479	0.99474	0.999993	17863	0	-6.5223
NETO1	5	0.0052137	0.021289	0.75153	481	3	-5.9606	0.52838	0.6865	0.999993	12336	2	-5.9606
MUCL1	5	0.0052276	0.021336	0.75153	482	3	-5.7394	0.1459	0.31075	0.961349	5807	1	-5.7394
CASP2	6	0.0052347	0.021365	0.75153	483	5	-5.8597	0.98776	0.98774	0.999993	17621	0	-5.8597
ZNF217	5	0.005245	0.021402	0.75153	484	5	-6.7406	0.98713	0.9871	0.999993	17591	0	-6.7406
ARFRP1	12	0.0052498	0.02142	0.75153	485	10	-5.2421	0.98659	0.98652	0.999993	17564	1	-5.2421
PGRMC2	5	0.005253	0.021427	0.75153	486	2	1.8342	0.070069	0.18611	0.943975	3523	3	1.8342
RAB1B	5	0.0052563	0.021439	0.75153	488	5	-6.7042	0.99474	0.99469	0.999993	17860	0	-6.7042
CCDC80	5	0.0052563	0.021439	0.75153	487	5	-5.2343	0.99474	0.99469	0.999993	17861	0	-5.2343
DVL3	5	0.0052618	0.021461	0.75153	489	2	0.22146	0.63458	0.76511	0.999993	13667	2	0.22146
TPO	5	0.0052618	0.021461	0.75153	490	2	0.72144	0.32736	0.53941	0.986664	9835	3	0.72144
TIAM1	5	0.0052808	0.021538	0.75153	491	3	-6.348	0.70881	0.81083	0.999993	14458	1	-6.348
CD52	1	0.0052971	0.021606	0.75153	492	1	-6.8158	0.9947	0.99464	0.999993	17859	0	-6.8158
REEP6	5	0.0053078	0.021648	0.75153	493	3	-5.8654	0.70446	0.80933	0.999993	14433	1	-5.8654
GOT1	5	0.0053185	0.021691	0.75153	494	5	-5.592	0.99357	0.99357	0.999993	17824	0	-5.592
EDARADD	5	0.0053262	0.021715	0.75153	495	5	-5.1284	0.99467	0.99462	0.999993	17858	0	-5.1284
RRP9	5	0.0053262	0.021715	0.75153	497	5	-5.727	0.99467	0.99462	0.999993	17855	0	-5.727
CDRT1	5	0.0053262	0.021715	0.75153	496	5	-6.5174	0.99467	0.99462	0.999993	17857	0	-6.5174
ZNF169	5	0.0053262	0.021715	0.75153	498	5	-6.7761	0.99467	0.99462	0.999993	17854	0	-6.7761
FZD1	5	0.0053538	0.021819	0.75153	499	2	1.1206	0.22711	0.41774	0.972423	7736	3	1.1206
NDN	5	0.0053586	0.021838	0.75153	500	2	1.2084	0.19062	0.37118	0.970536	6880	3	1.2084
PPP1R3D	5	0.0053627	0.021853	0.75153	501	3	-6.1708	0.8973	0.90338	0.999993	15994	1	-6.1708
PPP1CC	5	0.0053711	0.021878	0.75153	503	4	-6.7316	0.56336	0.71223	0.999993	12761	1	-6.7316
TP53I11	5	0.0053711	0.021878	0.75153	504	4	-6.9802	0.87379	0.88722	0.999993	15742	1	-6.9802
CLDN18	5	0.0053711	0.021878	0.75153	502	4	-6.7316	0.9142	0.91666	0.999993	16222	1	-6.7316
SDK1	5	0.0053732	0.021886	0.75153	505	2	-0.38621	0.6303	0.76183	0.999993	13608	2	-0.38621
SPTLC2	5	0.0053829	0.021924	0.75153	506	5	-5.7088	0.99462	0.99456	0.999993	17853	0	-5.7088
NT5C1A	5	0.0053922	0.021956	0.75153	508	3	-7.5357	0.26811	0.46843	0.975502	8641	2	-7.5357
F10	5	0.0053922	0.021956	0.75153	507	4	-6.2519	0.9613	0.96157	0.999993	16999	0	-6.2519
HIST1H2AG	3	0.0053976	0.021978	0.75153	509	1	1.1957	0.2572	0.45502	0.973787	8405	2	1.1957
RPL26L1	5	0.0054176	0.02205	0.75153	510	3	-6.0936	0.92473	0.92599	0.999993	16381	1	-6.0936
GJA3	5	0.0054323	0.02211	0.75153	512	3	-6.3152	0.19949	0.3826	0.970536	7087	2	-6.3152
PHLDB2	5	0.0054323	0.02211	0.75153	511	3	-5.7916	0.80382	0.84934	0.999993	15056	1	-5.7916
CORO1C	5	0.0054393	0.022136	0.75153	513	5	-5.8097	0.99456	0.99451	0.999993	17852	0	-5.8097
DNAI1	5	0.0054563	0.022182	0.75153	514	3	-1.0803	0.25091	0.44732	0.973713	8269	2	-1.0803
SPTBN5	5	0.0054725	0.022247	0.75153	515	2	0.78097	0.08967	0.22758	0.943975	4330	3	0.78097
YPEL3	8	0.0054812	0.022278	0.75153	516	7	-5.7942	0.93635	0.93717	0.999993	16574	1	-5.7942
CACNB4	5	0.0054898	0.022311	0.75153	517	3	-7.5305	0.44043	0.6233	0.999145	11229	2	-7.5305
SEZ6	5	0.0054933	0.022327	0.75153	518	4	-6.7225	0.90476	0.90904	0.999993	16094	1	-6.7225
LPCAT2	5	0.0054952	0.022338	0.75153	519	5	-6.2151	0.9945	0.99446	0.999993	17851	0	-6.2151
IVNS1ABP	5	0.0054952	0.022338	0.75153	520	5	-6.2783	0.9945	0.99446	0.999993	17850	0	-6.2783
ITFG3	5	0.0055104	0.022392	0.75153	521	3	-6.6089	0.60449	0.7426	0.999993	13282	1	-6.6089
CSF3	6	0.0055404	0.022508	0.75153	522	4	-4.1452	0.38618	0.58492	0.993325	10598	2	-4.1452
LCMT1	5	0.0055659	0.022598	0.75153	523	5	-6.0652	0.99443	0.99439	0.999993	17847	0	-6.0652
TAF6L	5	0.0055659	0.022598	0.75153	528	5	-5.4028	0.99443	0.99439	0.999993	17844	0	-5.4028
PFN2	5	0.0055659	0.022598	0.75153	525	5	-6.1076	0.99443	0.99439	0.999993	17846	0	-6.1076
AKR1C3	5	0.0055659	0.022598	0.75153	526	5	-5.9764	0.99443	0.99439	0.999993	17849	0	-5.9764
SASS6	5	0.0055659	0.022598	0.75153	527	5	-5.1038	0.99443	0.99439	0.999993	17845	0	-5.1038
SCAMP3	5	0.0055659	0.022598	0.75153	524	5	-6.5174	0.99443	0.99439	0.999993	17848	0	-6.5174
MUTYH	5	0.0055822	0.022658	0.75153	529	1	0.93219	0.28235	0.48585	0.977623	8950	3	0.93219
HSPA12A	5	0.0055989	0.022722	0.75153	530	3	-4.7777	0.94149	0.94215	0.999993	16665	0	-4.7777
HS3ST4	5	0.0055995	0.022724	0.75153	531	4	-6.3057	0.46593	0.64132	0.999702	11549	1	-6.3057
UNC45B	5	0.0056101	0.022762	0.75153	532	4	-6.7225	0.39974	0.5944	0.994021	10761	1	-6.7225
TRO	14	0.0056286	0.02283	0.75153	533	8	-5.5568	0.72031	0.81498	0.999993	14525	3	-5.5568
ATXN1	5	0.0056371	0.022864	0.75153	534	2	1.0477	0.23522	0.42791	0.97357	7902	3	1.0477
SELRC1	5	0.0056461	0.022901	0.75153	535	5	-5.0928	0.99435	0.99431	0.999993	17843	0	-5.0928
GMPPA	5	0.0056472	0.022906	0.75153	536	3	-6.3057	0.63438	0.76496	0.999993	13662	1	-6.3057
CCND2	5	0.0056616	0.022949	0.75153	537	3	-5.7354	0.88272	0.8931	0.999993	15840	1	-5.7354
KLHL30	5	0.0057051	0.023101	0.75153	538	3	-7.5201	0.89539	0.90196	0.999993	15973	1	-7.5201
CAMSAP2	5	0.0057099	0.023123	0.75153	539	5	-5.8654	0.99429	0.99425	0.999993	17842	0	-5.8654
FAM86A	5	0.0057099	0.023123	0.75153	542	5	-6.9338	0.99429	0.99425	0.999993	17839	0	-6.9338
PMS1	5	0.0057099	0.023123	0.75153	540	5	-5.5122	0.99429	0.99425	0.999993	17838	0	-5.5122
CD36	5	0.0057099	0.023123	0.75153	541	5	-5.5941	0.99429	0.99425	0.999993	17841	0	-5.5941
JMJD4	5	0.0057193	0.023164	0.75153	543	4	-1.5848	0.87422	0.88753	0.999993	15747	1	-1.5848
AMOTL2	5	0.0057194	0.023164	0.75153	544	1	1.4625	0.15074	0.31753	0.962765	5936	3	1.4625
IDH2	5	0.0057194	0.023164	0.75153	545	2	-0.19071	0.60984	0.74651	0.999993	13353	1	-0.19071
SCN2B	5	0.0057255	0.023194	0.75153	546	4	-6.7406	0.9683	0.96848	0.999993	17103	0	-6.7406
MARS	5	0.005785	0.023435	0.75153	547	5	-6.0936	0.99421	0.99418	0.999993	17837	0	-6.0936
TEX30	10	0.0057939	0.023469	0.75153	548	8	-5.8736	0.26661	0.46659	0.975462	8612	1	-5.8736
MRI1	5	0.0058017	0.023497	0.75153	549	2	1.1778	0.20309	0.3872	0.970536	7171	3	1.1778
SMLR1	5	0.0058049	0.023507	0.75153	551	4	-7.2375	0.96933	0.96944	0.999993	17121	0	-7.2375
IKZF1	5	0.0058049	0.023507	0.75153	550	4	-6.9878	0.86605	0.88235	0.999993	15653	1	-6.9878
NUPR1	7	0.0058126	0.023538	0.75153	552	5	-6.569	0.79523	0.84535	0.999993	14986	2	-6.569
TRNP1	5	0.0058315	0.023608	0.75153	553	3	-7.5148	0.56764	0.71535	0.999993	12814	2	-7.5148
TRIM17	5	0.0058315	0.023608	0.75153	554	3	-7.5148	0.20447	0.389	0.970536	7202	1	-7.5148
HUS1B	5	0.0058566	0.023698	0.75153	555	1	0.24716	0.67371	0.79535	0.999993	14175	2	0.24716
IRS4	5	0.0058746	0.023763	0.75153	557	4	-6.6949	0.35109	0.56035	0.990922	10179	1	-6.6949
FAM83B	5	0.0058746	0.023763	0.75153	556	4	-6.6949	0.78849	0.84233	0.999993	14942	1	-6.6949
IL12RB2	5	0.0059103	0.023915	0.75153	558	5	-6.6573	0.99409	0.99407	0.999993	17836	0	-6.6573
PSMD10	5	0.0059114	0.023918	0.75153	559	2	0.4569	0.16769	0.3406	0.96837	6325	2	0.4569
HSFY2	3	0.0059742	0.024142	0.75153	560	2	-0.99688	0.33151	0.54426	0.98715	9928	1	-0.99688
NMNAT1	5	0.0059792	0.024158	0.75153	561	5	-5.7979	0.99402	0.994	0.999993	17832	0	-5.7979
C6orf62	5	0.0059792	0.024158	0.75153	565	5	-6.0066	0.99402	0.994	0.999993	17833	0	-6.0066
AZIN1	5	0.0059792	0.024158	0.75153	564	5	-5.7629	0.99402	0.994	0.999993	17834	0	-5.7629
DEFB127	5	0.0059792	0.024158	0.75153	562	5	-6.5279	0.99402	0.994	0.999993	17831	0	-6.5279
VANGL1	5	0.0059792	0.024158	0.75153	563	5	-6.5486	0.99402	0.994	0.999993	17835	0	-6.5486
DENND3	5	0.0060061	0.024258	0.75153	566	2	0.51721	0.64755	0.77517	0.999993	13822	2	0.51721
CCDC37	5	0.006025	0.024326	0.75153	567	3	-6.2334	0.1173	0.27088	0.954943	5107	2	-6.2334
SNX17	5	0.006076	0.024515	0.75153	568	2	0.31113	0.52923	0.68715	0.999993	12348	2	0.31113
JOSD2	7	0.0060804	0.024528	0.75153	569	2	-0.25144	0.66795	0.79088	0.999993	14101	2	-0.25144
BAD	5	0.0060833	0.02454	0.75153	570	2	1.0499	0.24433	0.4392	0.97357	8114	3	1.0499
ZNF326	8	0.0061054	0.024613	0.75153	571	7	-5.5501	0.71505	0.8131	0.999993	14490	1	-5.5501
BIRC5	5	0.0061256	0.024679	0.75153	574	5	-6.0215	0.99387	0.99386	0.999993	17829	0	-6.0215
LRPPRC	5	0.0061256	0.024679	0.75153	572	5	-5.6526	0.99387	0.99386	0.999993	17828	0	-5.6526
NAA20	5	0.0061256	0.024679	0.75153	573	5	-6.1215	0.99387	0.99386	0.999993	17830	0	-6.1215
KLHL10	5	0.0061273	0.024688	0.75153	577	4	-6.1353	0.77778	0.83765	0.999993	14878	1	-6.1353
MON1A	5	0.0061273	0.024688	0.75153	578	3	-5.7619	0.18975	0.37003	0.970536	6855	2	-5.7619
DLK1	5	0.0061273	0.024688	0.75153	576	3	-1.5903	0.88184	0.8925	0.999993	15823	1	-1.5903
SIGIRR	5	0.0061273	0.024688	0.75153	575	3	-5.3081	0.85039	0.87317	0.999993	15487	1	-5.3081
CD302	6	0.0061352	0.024722	0.75153	579	6	-4.7333	0.99386	0.99385	0.999993	17827	0	-4.7333
PSCA	5	0.0061416	0.024749	0.75153	581	3	-6.2865	0.55558	0.70659	0.999993	12663	2	-6.2865
PRSS23	5	0.0061416	0.024749	0.75153	580	4	-6.2865	0.73827	0.82165	0.999993	14634	1	-6.2865
CHN2	5	0.0061583	0.024818	0.75153	583	3	-4.681	0.91539	0.91767	0.999993	16234	1	-4.681
JMJD8	5	0.0061583	0.024818	0.75153	582	4	-7.1474	0.67346	0.79515	0.999993	14171	1	-7.1474
LRRC15	5	0.0061623	0.024833	0.75153	584	4	-5.0974	0.96906	0.9692	0.999993	17113	0	-5.0974
DIRAS1	5	0.0061922	0.024955	0.75153	585	3	-5.9715	0.64536	0.77348	0.999993	13792	2	-5.9715
CALML6	5	0.0061929	0.024956	0.75153	586	3	-7.499	0.066882	0.17912	0.943975	3396	2	-7.499
CTCFL	12	0.0062057	0.024995	0.75153	587	7	-4.1834	0.48984	0.65848	0.999993	11835	2	-4.1834
DYTN	5	0.0062334	0.0251	0.75153	588	4	-6.2407	0.96825	0.96843	0.999993	17100	0	-6.2407
HMGCL	5	0.0062334	0.0251	0.75153	589	3	-5.7132	0.046747	0.13346	0.942331	2547	2	-5.7132
CENPJ	5	0.0062406	0.025122	0.75153	590	2	1.5357	0.052784	0.14751	0.943975	2808	3	1.5357
PNPLA2	5	0.006289	0.025303	0.75153	591	2	0.34667	0.1721	0.34663	0.96837	6429	2	0.34667
LRRC3	5	0.0062954	0.025328	0.75153	592	3	-3.7874	0.6462	0.77414	0.999993	13802	2	-3.7874
ZHX2	5	0.0063021	0.025352	0.75153	593	2	-0.84877	0.86499	0.88172	0.999993	15640	1	-0.84877
CHAD	5	0.0063227	0.02544	0.75153	594	4	-7.4936	0.92156	0.92306	0.999993	16326	1	-7.4936
AMHR2	5	0.0063227	0.02544	0.75153	595	3	-7.4936	0.02264	0.074289	0.911747	1457	2	-7.4936
FBXL14	5	0.0063257	0.02545	0.75153	596	2	-0.33195	0.85685	0.87691	0.999993	15549	1	-0.33195
MSANTD3	6	0.0063318	0.025473	0.75153	597	5	-6.0923	0.95111	0.9515	0.999993	16827	1	-6.0923
CPSF4L	5	0.0063447	0.025511	0.75153	598	4	-6.6668	0.94156	0.9422	0.999993	16667	0	-6.6668
DZIP1	5	0.0063503	0.025528	0.75153	599	3	-6.7935	0.40357	0.59712	0.994186	10806	2	-6.7935
TRIM65	5	0.0063626	0.025576	0.75153	600	4	-5.1007	0.20855	0.3942	0.970536	7302	1	-5.1007
COMMD9	5	0.0064113	0.025746	0.75153	601	4	-6.8858	0.9801	0.98003	0.999993	17362	0	-6.8858
BRF2	5	0.006428	0.025805	0.75153	604	5	-6.0936	0.99357	0.99357	0.999993	17822	0	-6.0936
KDM4C	5	0.006428	0.025805	0.75153	602	5	-6.2783	0.99357	0.99357	0.999993	17823	0	-6.2783
IER3IP1	5	0.006428	0.025805	0.75153	605	5	-6.1916	0.99357	0.99357	0.999993	17826	0	-6.1916
YES1	5	0.006428	0.025805	0.75153	603	5	-6.3857	0.99357	0.99357	0.999993	17825	0	-6.3857
HIP1	5	0.006442	0.025849	0.75153	606	3	-5.6138	0.38321	0.58284	0.993325	10564	2	-5.6138
NDST4	5	0.0064599	0.025923	0.75153	607	2	-0.24681	0.36293	0.56871	0.991339	10325	2	-0.24681
ROGDI	5	0.0064777	0.025986	0.75153	608	3	-5.7043	0.96092	0.96122	0.999993	16990	0	-5.7043
CACNA1H	5	0.0064872	0.026021	0.75153	609	3	-5.0435	0.75779	0.8292	0.999993	14752	1	-5.0435
VAMP1	5	0.0064957	0.026051	0.75153	610	3	-6.2719	0.61769	0.7524	0.999993	13450	2	-6.2719
MIA3	5	0.0064983	0.026057	0.75153	611	5	-5.898	0.9935	0.99349	0.999993	17820	0	-5.898
IL26	5	0.0065045	0.026076	0.75153	612	4	-6.7316	0.76613	0.83265	0.999993	14809	1	-6.7316
GFM2	5	0.0065081	0.026091	0.75153	613	5	-5.2086	0.99349	0.99348	0.999993	17819	0	-5.2086
SIAE	5	0.0065148	0.026114	0.75153	614	1	1.7783	0.071747	0.18978	0.943975	3589	3	1.7783
TNFRSF25	5	0.0065273	0.026162	0.75153	615	5	-6.7406	0.99347	0.99346	0.999993	17818	0	-6.7406
CTDSP1	5	0.0065405	0.026208	0.75153	616	2	0.93477	0.27372	0.47534	0.976667	8761	3	0.93477
GPR126	5	0.0065567	0.026271	0.75153	617	3	-7.4829	0.64512	0.77329	0.999993	13788	2	-7.4829
NFATC1	11	0.0065651	0.026301	0.75153	618	8	-5.8334	0.37589	0.57771	0.993255	10461	2	-5.8334
DSP	5	0.0065696	0.026314	0.75153	619	3	-6.1864	0.05969	0.16316	0.943975	3080	2	-6.1864
SAMM50	5	0.006596	0.026415	0.75153	622	5	-4.8571	0.9934	0.9934	0.999993	17816	0	-4.8571
ATP6V0C	5	0.006596	0.026415	0.75153	621	5	-5.3799	0.9934	0.9934	0.999993	17815	0	-5.3799
UPF1	5	0.006596	0.026415	0.75153	623	5	-6.5383	0.9934	0.9934	0.999993	17814	0	-6.5383
GPBP1L1	5	0.006596	0.026415	0.75153	620	5	-5.1516	0.9934	0.9934	0.999993	17813	0	-5.1516
ATP6V1A	5	0.006596	0.026415	0.75153	624	5	-5.0435	0.9934	0.9934	0.999993	17817	0	-5.0435
ANXA2	5	0.0066101	0.026471	0.75153	625	4	-6.0795	0.1797	0.35682	0.970536	6620	1	-6.0795
SYCE1	5	0.0066244	0.026523	0.75153	626	3	-4.1626	0.91877	0.92057	0.999993	16285	1	-4.1626
ADH1B	5	0.0066532	0.026645	0.75153	628	4	-6.6478	0.92816	0.9292	0.999993	16432	1	-6.6478
DNPEP	5	0.0066532	0.026645	0.75153	627	4	-6.6478	0.93115	0.93213	0.999993	16477	0	-6.6478
RBM4	8	0.0066614	0.026682	0.75153	629	5	-5.5764	0.17234	0.34698	0.96837	6436	3	-5.5764
EZH2	5	0.0066632	0.026689	0.75153	630	5	-7.336	0.99334	0.99333	0.999993	17812	0	-7.336
CLN8	5	0.0066792	0.026739	0.75153	631	2	1.0555	0.041798	0.12193	0.942331	2318	3	1.0555
NTSR1	5	0.0066878	0.02677	0.75153	632	3	-5.2172	0.088647	0.2254	0.943975	4285	2	-5.2172
CYP2S1	5	0.0066878	0.02677	0.75153	634	3	-7.4775	0.39801	0.5932	0.994021	10739	2	-7.4775
SPEM1	5	0.0066878	0.02677	0.75153	633	4	-6.8512	0.4953	0.66247	0.999993	11916	1	-6.8512
B3GNT3	5	0.0067181	0.026875	0.75153	635	2	0.60897	0.36358	0.56917	0.991339	10335	2	0.60897
MYOF	5	0.0067181	0.026875	0.75153	636	4	-5.1787	0.8187	0.85643	0.999993	15181	1	-5.1787
CHST13	5	0.0067341	0.026936	0.75153	637	2	-0.099843	0.67032	0.79272	0.999993	14123	1	-0.099843
IQCF6	5	0.006756	0.027027	0.75153	638	2	1.5842	0.10255	0.24981	0.944385	4754	3	1.5842
SLC44A5	5	0.0067614	0.027049	0.75153	640	5	-6.8022	0.99324	0.99323	0.999993	17809	0	-6.8022
REV3L	5	0.0067614	0.027049	0.75153	641	5	-6.1215	0.99324	0.99323	0.999993	17808	0	-6.1215
HAS2	5	0.0067614	0.027049	0.75153	639	5	-6.1076	0.99324	0.99323	0.999993	17810	0	-6.1076
EMC6	5	0.0067889	0.027142	0.75153	642	2	1.1492	0.19854	0.38139	0.970536	7063	3	1.1492
KLHL14	5	0.0067951	0.027162	0.75153	643	4	-5.9893	0.93511	0.93594	0.999993	16550	0	-5.9893
ASAH2	5	0.0068031	0.0272	0.75153	644	4	-5.9017	0.96655	0.96674	0.999993	17078	0	-5.9017
GPR88	5	0.0068031	0.0272	0.75153	646	4	-6.6187	0.86851	0.88387	0.999993	15680	1	-6.6187
HS1BP3	5	0.0068031	0.0272	0.75153	645	3	-7.4721	0.13565	0.29655	0.961071	5547	1	-7.4721
FREM1	7	0.0068048	0.027207	0.75153	647	4	-5.2172	0.96359	0.96383	0.999993	17038	1	-5.2172
LEMD1	10	0.0068393	0.027326	0.75153	648	5	-2.6625	0.84543	0.87037	0.999993	15428	3	-2.6625
ZNF696	5	0.0068437	0.027339	0.75153	649	1	0.42223	0.61572	0.7509	0.999993	13424	2	0.42223
JPH4	5	0.0068589	0.027399	0.75153	650	3	-5.1323	0.47997	0.65141	0.999993	11724	1	-5.1323
FGFR1OP2	9	0.0068646	0.027415	0.75153	652	8	-5.1556	0.48444	0.6546	0.999993	11771	1	-5.1556
SDHC	9	0.0068646	0.027415	0.75153	651	8	-6.2151	0.91206	0.91488	0.999993	16186	1	-6.2151
ITGB3BP	6	0.0068792	0.027471	0.75153	653	6	-4.5679	0.99312	0.99312	0.999993	17806	0	-4.5679
CGREF1	14	0.0069218	0.027625	0.75153	654	9	-4.3324	0.58875	0.73093	0.999993	13082	4	-4.3324
CUEDC2	5	0.0069259	0.027638	0.75153	655	3	-4.1955	0.43998	0.62299	0.999145	11222	2	-4.1955
PBX4	5	0.0069314	0.027659	0.75153	656	4	-6.7979	0.7526	0.82713	0.999993	14722	1	-6.7979
ZNF347	5	0.0069352	0.02767	0.75153	659	5	-6.6478	0.99306	0.99307	0.999993	17799	0	-6.6478
TRIM6	5	0.0069352	0.02767	0.75153	658	5	-5.6333	0.99306	0.99307	0.999993	17805	0	-5.6333
CIAO1	5	0.0069352	0.02767	0.75153	663	5	-5.3567	0.99306	0.99307	0.999993	17800	0	-5.3567
MAGI3	5	0.0069352	0.02767	0.75153	657	5	-6.4531	0.99306	0.99307	0.999993	17804	0	-6.4531
E2F7	5	0.0069352	0.02767	0.75153	660	5	-5.0928	0.99306	0.99307	0.999993	17801	0	-5.0928
PKHD1L1	5	0.0069352	0.02767	0.75153	662	5	-6.2279	0.99306	0.99307	0.999993	17802	0	-6.2279
TADA2B	5	0.0069352	0.02767	0.75153	661	5	-6.4531	0.99306	0.99307	0.999993	17803	0	-6.4531
NCF1	5	0.00695	0.027722	0.75153	664	4	-6.4748	0.9385	0.93927	0.999993	16607	0	-6.4748
PKD1L2	5	0.0069565	0.027751	0.75153	665	4	-6.6285	0.23177	0.42356	0.973322	7834	1	-6.6285
MRPL47	6	0.0069996	0.027916	0.754613	666	6	-4.9805	0.993	0.99299	0.999993	17798	0	-4.9805
NMBR	5	0.0070082	0.027949	0.754613	667	2	1.4064	0.093601	0.23555	0.943975	4480	3	1.4064
RBM6	5	0.0070233	0.028005	0.755002	668	4	-6.2523	0.8727	0.88652	0.999993	15735	1	-6.2523
GABRG1	5	0.007063	0.028158	0.757075	669	4	-4.4365	0.63855	0.7681	0.999993	13704	1	-4.4365
KAT2B	5	0.0070826	0.028249	0.757075	670	3	-6.6888	0.86807	0.8836	0.999993	15675	1	-6.6888
MCM4	5	0.0071132	0.028368	0.757075	673	5	-6.0508	0.99289	0.99288	0.999993	17796	0	-6.0508
ELMO2	5	0.0071132	0.028368	0.757075	672	5	-6.8022	0.99289	0.99288	0.999993	17795	0	-6.8022
HSPBAP1	5	0.0071132	0.028368	0.757075	671	5	-7.0029	0.99289	0.99288	0.999993	17794	0	-7.0029
GORASP1	5	0.0071132	0.028368	0.757075	674	5	-6.0196	0.99289	0.99288	0.999993	17797	0	-6.0196
SMIM5	5	0.0071327	0.02844	0.757075	675	3	-5.0658	0.12227	0.27793	0.957154	5223	1	-5.0658
HPCAL1	5	0.0071382	0.02846	0.757075	677	3	-4.681	0.37618	0.5779	0.993255	10465	1	-4.681
NEU1	5	0.0071382	0.02846	0.757075	676	3	-6.8939	0.58949	0.73146	0.999993	13093	1	-6.8939
OXER1	5	0.007165	0.02855	0.757854	678	3	-6.2473	0.37294	0.57567	0.993145	10437	2	-6.2473
MPV17	5	0.0071726	0.02858	0.757854	679	3	-5.084	0.35146	0.56061	0.990922	10187	2	-5.084
DENND4C	5	0.0071989	0.028678	0.757854	680	4	-5.6632	0.042128	0.12273	0.942331	2332	1	-5.6632
AASDH	5	0.0072059	0.0287	0.757854	682	5	-4.9167	0.99279	0.9928	0.999993	17793	0	-4.9167
OFD1	5	0.0072059	0.0287	0.757854	681	5	-5.9455	0.99279	0.9928	0.999993	17792	0	-5.9455
H2BFM	5	0.0072613	0.028904	0.758611	684	3	-5.7247	0.94532	0.94587	0.999993	16738	0	-5.7247
AQP8	5	0.0072613	0.028904	0.758611	683	3	-6.4963	0.07476	0.19621	0.943975	3717	2	-6.4963
TUBG1	5	0.0072894	0.029022	0.758611	686	5	-6.2407	0.99271	0.99272	0.999993	17790	0	-6.2407
TMEM56	5	0.0072894	0.029022	0.758611	685	5	-4.984	0.99271	0.99272	0.999993	17789	0	-4.984
RNF181	5	0.0072894	0.029022	0.758611	687	5	-5.5122	0.99271	0.99272	0.999993	17791	0	-5.5122
STARD10	5	0.0073096	0.029092	0.758611	688	2	1.6783	0.092309	0.23293	0.943975	4426	3	1.6783
CCL24	5	0.007313	0.029106	0.758611	689	4	-6.7673	0.40131	0.5955	0.994032	10788	1	-6.7673
TRIM2	5	0.0073888	0.0294	0.758611	690	4	-5.7233	0.97135	0.97142	0.999993	17154	0	-5.7233
PTK6	5	0.0074466	0.029619	0.758611	691	3	-5.9748	0.93152	0.93249	0.999993	16485	0	-5.9748
NEK5	5	0.0074603	0.029679	0.758611	694	5	-5.309	0.99254	0.99254	0.999993	17786	0	-5.309
DEFB125	5	0.0074603	0.029679	0.758611	693	5	-5.2597	0.99254	0.99254	0.999993	17788	0	-5.2597
C1orf43	5	0.0074603	0.029679	0.758611	692	5	-6.6856	0.99254	0.99254	0.999993	17785	0	-6.6856
CAPN1	5	0.0074603	0.029679	0.758611	695	5	-5.4443	0.99254	0.99254	0.999993	17787	0	-5.4443
C2	5	0.0074733	0.029722	0.758611	696	3	-6.2373	0.56004	0.70984	0.999993	12717	2	-6.2373
IGDCC3	5	0.007479	0.029743	0.758611	697	2	-0.89981	0.93616	0.93698	0.999993	16570	0	-0.89981
SLC25A30	5	0.0075015	0.029845	0.758611	699	4	-6.599	0.036951	0.11029	0.938316	2116	1	-6.599
ADH1A	5	0.0075015	0.029845	0.758611	698	4	-6.599	0.62391	0.75705	0.999993	13530	1	-6.599
CCL1	5	0.0075015	0.029845	0.758611	700	4	-6.6949	0.97811	0.97803	0.999993	17253	0	-6.6949
OGDHL	5	0.0075015	0.029845	0.758611	702	4	-6.4313	0.87126	0.88563	0.999993	15716	1	-6.4313
HPS6	5	0.0075015	0.029845	0.758611	701	4	-7.2502	0.19014	0.37056	0.970536	6871	1	-7.2502
SPATA13	5	0.0075313	0.029968	0.758611	703	4	-6.4748	0.48618	0.65582	0.999993	11800	1	-6.4748
CDYL	5	0.0075313	0.029968	0.758611	704	4	-7.4448	0.64356	0.77209	0.999993	13767	1	-7.4448
KRR1	5	0.00755	0.030025	0.758611	705	5	-5.1823	0.99245	0.99246	0.999993	17784	0	-5.1823
HIST1H4B	5	0.0075562	0.030049	0.758611	706	2	0.51696	0.2372	0.43043	0.97357	7942	2	0.51696
ADAMTS19	5	0.0075732	0.030113	0.758611	707	2	0.84609	0.20185	0.38563	0.970536	7145	3	0.84609
TRABD	5	0.0076383	0.030353	0.758611	708	1	0.72983	0.64821	0.77568	0.999993	13834	2	0.72983
LZTS1	5	0.0076383	0.030353	0.758611	709	3	-5.8654	0.84345	0.86927	0.999993	15414	1	-5.8654
IL4	5	0.0076405	0.030363	0.758611	710	5	-6.0215	0.99236	0.99237	0.999993	17782	0	-6.0215
METTL4	5	0.0076405	0.030363	0.758611	711	5	-5.7629	0.99236	0.99237	0.999993	17780	0	-5.7629
PPP6R3	5	0.0076405	0.030363	0.758611	713	5	-5.5537	0.99236	0.99237	0.999993	17783	0	-5.5537
FASTKD2	5	0.0076405	0.030363	0.758611	712	5	-6.3742	0.99236	0.99237	0.999993	17781	0	-6.3742
IGFL4	5	0.0076565	0.030416	0.758611	714	3	-7.1724	0.5349	0.69135	0.999993	12407	2	-7.1724
MYH6	5	0.0076693	0.030455	0.758611	715	3	-6.5016	0.26384	0.46316	0.974347	8559	2	-6.5016
PDZRN4	5	0.0077205	0.030659	0.758611	716	4	-6.0103	0.96981	0.96989	0.999993	17129	0	-6.0103
PNOC	8	0.0077215	0.030662	0.758611	717	5	-5.3396	0.78858	0.84236	0.999993	14943	2	-5.3396
NDUFS1	5	0.0077297	0.030702	0.758611	718	5	-6.5383	0.99227	0.99228	0.999993	17778	0	-6.5383
SOD1	5	0.0077297	0.030702	0.758611	719	5	-4.754	0.99227	0.99228	0.999993	17779	0	-4.754
ADRBK2	5	0.0077417	0.030737	0.758611	720	4	-5.2418	0.9324	0.93331	0.999993	16499	0	-5.2418
LMO2	5	0.0077647	0.030824	0.758611	721	3	-6.2273	0.69974	0.80768	0.999993	14395	1	-6.2273
PPDPF	5	0.0077753	0.030865	0.758611	722	2	1.2342	0.20147	0.38514	0.970536	7136	3	1.2342
S1PR4	5	0.0077807	0.030886	0.758611	723	2	0.89439	0.26674	0.46674	0.975462	8616	3	0.89439
ACTL7B	5	0.0078272	0.031039	0.758611	724	3	-5.4381	0.59733	0.73723	0.999993	13186	2	-5.4381
POLR2M	5	0.0078339	0.031067	0.758611	730	5	-5.1007	0.99217	0.99219	0.999993	17772	0	-5.1007
UBE2B	5	0.0078339	0.031067	0.758611	729	5	-6.1215	0.99217	0.99219	0.999993	17775	0	-6.1215
SLC7A5	5	0.0078339	0.031067	0.758611	726	5	-5.1007	0.99217	0.99219	0.999993	17773	0	-5.1007
TOX4	5	0.0078339	0.031067	0.758611	728	5	-5.6526	0.99217	0.99219	0.999993	17774	0	-5.6526
ZDHHC2	5	0.0078339	0.031067	0.758611	727	5	-5.4181	0.99217	0.99219	0.999993	17776	0	-5.4181
YRDC	5	0.0078339	0.031067	0.758611	725	5	-4.754	0.99217	0.99219	0.999993	17777	0	-4.754
DPM3	8	0.0078536	0.031139	0.758611	731	5	-5.576	0.33225	0.54512	0.98715	9942	3	-5.576
C12orf65	5	0.0078697	0.0312	0.758611	732	4	-6.8347	0.68747	0.8035	0.999993	14337	1	-6.8347
EPHB2	5	0.0078848	0.031257	0.758611	733	2	0.56871	0.58004	0.72443	0.999993	12966	2	0.56871
SLC38A1	5	0.0079192	0.031383	0.758611	734	5	-5.2086	0.99208	0.9921	0.999993	17770	0	-5.2086
ASB11	5	0.0079205	0.031388	0.758611	735	2	-0.31078	0.55753	0.70805	0.999993	12689	2	-0.31078
MFSD2B	5	0.0079396	0.031463	0.758611	736	2	0.77033	0.12824	0.28625	0.958525	5374	3	0.77033
ATP8B1	5	0.0079557	0.03152	0.758611	738	2	-0.73661	0.92388	0.92519	0.999993	16366	1	-0.73661
ASB16	5	0.0079557	0.03152	0.758611	737	2	0.39055	0.59427	0.73496	0.999993	13147	2	0.39055
RBP3	5	0.0079635	0.031547	0.758611	739	4	-5.4615	0.23804	0.43148	0.97357	7965	1	-5.4615
PIANP	5	0.0079944	0.031669	0.758611	740	2	0.64591	0.42119	0.60964	0.996817	11014	2	0.64591
ATIC	5	0.0079967	0.031676	0.758611	741	4	-7.1387	0.81176	0.85309	0.999993	15121	1	-7.1387
PREPL	5	0.008033	0.031799	0.758611	742	5	-6.464	0.99197	0.99198	0.999993	17763	0	-6.464
TMX3	5	0.008033	0.031799	0.758611	745	5	-5.5119	0.99197	0.99198	0.999993	17764	0	-5.5119
MYNN	5	0.008033	0.031799	0.758611	746	5	-4.9533	0.99197	0.99198	0.999993	17767	0	-4.9533
CDKL4	5	0.008033	0.031799	0.758611	744	5	-6.3971	0.99197	0.99198	0.999993	17766	0	-6.3971
XPO5	5	0.008033	0.031799	0.758611	747	5	-5.0141	0.99197	0.99198	0.999993	17768	0	-5.0141
TNFSF8	5	0.008033	0.031799	0.758611	743	5	-5.6157	0.99197	0.99198	0.999993	17769	0	-5.6157
SLC27A5	5	0.0080409	0.03183	0.758611	748	3	-5.879	0.62595	0.75851	0.999993	13555	2	-5.879
HABP2	5	0.0080514	0.031862	0.758611	750	3	-6.4464	0.71426	0.81282	0.999993	14487	1	-6.4464
CXCR1	5	0.0080514	0.031862	0.758611	749	3	-5.9966	0.28853	0.49335	0.97993	9055	1	-5.9966
SLITRK1	5	0.0080532	0.031867	0.758611	752	5	-7.3478	0.98326	0.9832	0.999993	17441	0	-7.3478
MAOB	5	0.0080532	0.031867	0.758611	751	5	-6.7495	0.9815	0.9814	0.999993	17405	0	-6.7495
PPFIA2	9	0.0080747	0.031945	0.758611	753	6	-6.3981	0.18969	0.36994	0.970536	6851	3	-6.3981
UBALD1	5	0.0080765	0.03195	0.758611	754	3	-6.2273	0.48143	0.65243	0.999993	11738	2	-6.2273
CYP1A1	5	0.0080765	0.03195	0.758611	755	1	0.33979	0.1632	0.33456	0.96833	6222	2	0.33979
TRAF4	5	0.0080999	0.032037	0.758611	756	3	-6.3801	0.10304	0.25051	0.944385	4769	2	-6.3801
DNAH1	5	0.0081324	0.032149	0.758611	757	3	-5.8818	0.26158	0.46039	0.974057	8512	2	-5.8818
MRPL10	5	0.008144	0.032189	0.758611	758	5	-5.6333	0.99186	0.99186	0.999993	17762	0	-5.6333
KIF7	5	0.0081587	0.032246	0.758611	759	1	-0.11063	0.33909	0.55186	0.988895	10049	2	-0.11063
ADIPOR2	5	0.0081753	0.032308	0.758611	760	4	-5.5202	0.21584	0.40353	0.970536	7481	1	-5.5202
PID1	5	0.0081992	0.032398	0.758611	761	4	-6.5223	0.9119	0.91475	0.999993	16181	1	-6.5223
CTPS1	5	0.0082248	0.032483	0.758611	765	5	-6.3857	0.99178	0.99177	0.999993	17758	0	-6.3857
TMEM194B	5	0.0082248	0.032483	0.758611	762	5	-6.5279	0.99178	0.99177	0.999993	17760	0	-6.5279
TRAPPC6B	5	0.0082248	0.032483	0.758611	768	5	-5.9916	0.99178	0.99177	0.999993	17756	0	-5.9916
ZNF148	5	0.0082248	0.032483	0.758611	764	5	-5.5537	0.99178	0.99177	0.999993	17754	0	-5.5537
BUB1	5	0.0082248	0.032483	0.758611	767	5	-5.0365	0.99178	0.99177	0.999993	17759	0	-5.0365
LACE1	5	0.0082248	0.032483	0.758611	769	5	-5.2845	0.99178	0.99177	0.999993	17755	0	-5.2845
ACO2	5	0.0082248	0.032483	0.758611	766	5	-4.754	0.99178	0.99177	0.999993	17753	0	-4.754
ADHFE1	5	0.0082248	0.032483	0.758611	763	5	-6.5747	0.99178	0.99177	0.999993	17761	0	-6.5747
TMEM169	5	0.008256	0.032604	0.758611	770	5	-6.5588	0.98171	0.98162	0.999993	17409	0	-6.5588
FGF11	5	0.0082572	0.032612	0.758611	771	2	-0.2791	0.81867	0.85642	0.999993	15180	1	-0.2791
L2HGDH	5	0.0082682	0.032648	0.758611	772	3	-5.9455	0.26065	0.45924	0.973955	8489	2	-5.9455
HIST1H4I	4	0.0082863	0.032714	0.758611	773	3	-5.5605	0.22931	0.42051	0.973322	7779	1	-5.5605
FCN2	5	0.0083229	0.032856	0.758611	774	2	0.92587	0.24779	0.44348	0.973713	8189	3	0.92587
C2orf91	5	0.0083349	0.032899	0.758611	775	3	-1.214	0.29901	0.50597	0.97993	9286	1	-1.214
B3GNTL1	5	0.00835	0.032972	0.758611	776	3	-6.267	0.91405	0.91653	0.999993	16220	1	-6.267
FOXH1	5	0.0083629	0.033021	0.758611	777	4	-5.5525	0.97089	0.97095	0.999993	17147	0	-5.5525
ATP6V1E1	5	0.0084069	0.033167	0.758611	780	5	-5.7442	0.99159	0.9916	0.999993	17751	0	-5.7442
DEPDC1	5	0.0084069	0.033167	0.758611	779	5	-5.898	0.99159	0.9916	0.999993	17752	0	-5.898
MGAT4A	5	0.0084069	0.033167	0.758611	778	5	-4.8899	0.99159	0.9916	0.999993	17750	0	-4.8899
SLC25A48	5	0.0084341	0.033266	0.758611	781	3	-6.271	0.23871	0.43228	0.97357	7980	2	-6.271
BSND	5	0.0084558	0.033355	0.758611	782	4	-6.5486	0.94783	0.94827	0.999993	16780	0	-6.5486
WFDC3	5	0.0084872	0.033468	0.758611	783	3	-5.7629	0.94698	0.94744	0.999993	16763	0	-5.7629
LELP1	5	0.0084947	0.033495	0.758611	784	5	-6.2534	0.99151	0.9915	0.999993	17749	0	-6.2534
CDC42EP2	5	0.0085035	0.033524	0.758611	785	2	-0.73661	0.2628	0.46187	0.974347	8533	2	-0.73661
SKOR2	5	0.0085039	0.033526	0.758611	786	3	-7.4113	0.62548	0.75817	0.999993	13548	2	-7.4113
SMG1	4	0.0085267	0.033617	0.758611	787	4	-5.3312	0.99147	0.99146	0.999993	17748	0	-5.3312
C10orf105	5	0.0085611	0.03374	0.758611	788	4	-6.5129	0.81961	0.85691	0.999993	15194	1	-6.5129
CHD5	5	0.0085671	0.033756	0.758611	789	2	0.31455	0.050513	0.14227	0.943975	2708	2	0.31455
PRRC2B	5	0.0085671	0.033756	0.758611	791	3	-7.0463	0.29688	0.50339	0.97993	9233	2	-7.0463
C7orf66	5	0.0085671	0.033756	0.758611	792	3	-7.083	0.021394	0.071031	0.910355	1403	2	-7.083
AANAT	5	0.0085671	0.033756	0.758611	790	3	-5.7629	0.93752	0.93834	0.999993	16597	0	-5.7629
VPS28	5	0.008588	0.033824	0.758611	793	5	-5.1556	0.99141	0.9914	0.999993	17744	0	-5.1556
ATP5B	5	0.008588	0.033824	0.758611	794	5	-4.3778	0.99141	0.9914	0.999993	17745	0	-4.3778
FAM213A	5	0.008588	0.033824	0.758611	796	5	-5.1316	0.99141	0.9914	0.999993	17743	0	-5.1316
TAMM41	5	0.008588	0.033824	0.758611	795	5	-6.4198	0.99141	0.9914	0.999993	17746	0	-6.4198
TAC1	8	0.0086004	0.033865	0.758611	797	7	-6.3514	0.99778	0.9977	0.999993	17952	0	-6.3514
SLC26A9	5	0.0086514	0.034044	0.758611	798	4	-5.8755	0.96205	0.96232	0.999993	17015	0	-5.8755
COG2	5	0.0086742	0.034116	0.758611	800	5	-5.9927	0.98921	0.98919	0.999993	17673	0	-5.9927
CAMK2A	5	0.0086742	0.034116	0.758611	799	4	-6.5383	0.87707	0.88936	0.999993	15774	1	-6.5383
YY2	5	0.0086824	0.034146	0.758611	802	4	-6.9528	0.95672	0.95704	0.999993	16915	0	-6.9528
RGAG4	5	0.0086824	0.034146	0.758611	801	3	-7.4057	0.59463	0.73523	0.999993	13154	1	-7.4057
APLF	5	0.0086889	0.034166	0.758611	803	4	-4.9613	0.20224	0.38613	0.970536	7153	1	-4.9613
IMMT	5	0.0086946	0.034191	0.758611	804	5	-4.7723	0.99131	0.9913	0.999993	17742	0	-4.7723
KCNG1	5	0.0087439	0.034373	0.758611	805	2	0.71655	0.22379	0.41359	0.97085	7672	3	0.71655
BBX	5	0.0087515	0.0344	0.758611	806	3	-5.6351	0.86056	0.87913	0.999993	15592	1	-5.6351
EPX	5	0.0087828	0.034514	0.758611	807	3	-6.1968	0.65346	0.7797	0.999993	13904	2	-6.1968
PHF2	5	0.0087828	0.034514	0.758611	808	3	-6.1968	0.61461	0.75003	0.999993	13410	2	-6.1968
IKZF5	5	0.0087828	0.034514	0.758611	809	3	-6.1968	0.56853	0.71597	0.999993	12822	1	-6.1968
PNP	5	0.0087878	0.03454	0.758611	816	5	-6.3618	0.99121	0.99121	0.999993	17739	0	-6.3618
ARIH1	5	0.0087878	0.03454	0.758611	817	5	-4.984	0.99121	0.99121	0.999993	17741	0	-4.984
INCENP	5	0.0087878	0.03454	0.758611	813	5	-5.2845	0.99121	0.99121	0.999993	17738	0	-5.2845
KIAA1279	5	0.0087878	0.03454	0.758611	811	5	-5.8818	0.99121	0.99121	0.999993	17736	0	-5.8818
ATP6V0D1	5	0.0087878	0.03454	0.758611	814	5	-5.5537	0.99121	0.99121	0.999993	17740	0	-5.5537
AP3B1	5	0.0087878	0.03454	0.758611	815	5	-5.6138	0.99121	0.99121	0.999993	17735	0	-5.6138
SF3A2	5	0.0087878	0.03454	0.758611	812	5	-5.4028	0.99121	0.99121	0.999993	17734	0	-5.4028
FTSJ3	5	0.0087878	0.03454	0.758611	810	5	-5.3364	0.99121	0.99121	0.999993	17737	0	-5.3364
ARL16	5	0.0088156	0.034639	0.758611	818	2	0.83533	0.30571	0.51393	0.981996	9425	3	0.83533
RNASEH2A	5	0.0088206	0.034655	0.758611	819	3	-5.5778	0.59959	0.73887	0.999993	13214	1	-5.5778
SSTR2	5	0.0088704	0.034855	0.758611	820	3	-4.2248	0.21357	0.40065	0.970536	7416	2	-4.2248
NDUFAF3	5	0.0088795	0.034892	0.758611	822	4	-6.6573	0.8652	0.88185	0.999993	15642	1	-6.6573
TCN1	5	0.0088795	0.034892	0.758611	821	5	-6.7935	0.98362	0.98355	0.999993	17448	0	-6.7935
DIRC1	5	0.0088795	0.034892	0.758611	823	5	-6.5279	0.98521	0.98512	0.999993	17519	0	-6.5279
SCLT1	5	0.00888	0.034892	0.758611	824	5	-5.333	0.99112	0.99112	0.999993	17733	0	-5.333
PEX1	5	0.0088844	0.034909	0.758611	825	5	-4.4803	0.99112	0.99111	0.999993	17732	0	-4.4803
NOTCH2	5	0.0088866	0.03492	0.758611	826	4	-6.3625	0.91403	0.91652	0.999993	16219	1	-6.3625
URGCP	5	0.0088866	0.03492	0.758611	827	3	-7.4	0.67055	0.79289	0.999993	14127	2	-7.4
ZNHIT6	5	0.0088964	0.034952	0.758611	828	5	-5.0724	0.9911	0.9911	0.999993	17730	0	-5.0724
OSTF1	5	0.0088964	0.034952	0.758611	829	5	-4.604	0.9911	0.9911	0.999993	17731	0	-4.604
ALG9	5	0.0089166	0.035015	0.758611	830	5	-6.4856	0.99108	0.99108	0.999993	17729	0	-6.4856
GPAA1	5	0.0089251	0.035049	0.758611	831	2	-0.73661	0.70452	0.80935	0.999993	14434	1	-0.73661
CRABP2	5	0.0089379	0.035098	0.758611	832	2	1.04	0.23945	0.4332	0.97357	7997	3	1.04
TMEM259	5	0.0089379	0.035098	0.758611	833	2	1.8445	0.060504	0.16501	0.943975	3123	3	1.8445
PCSK1N	5	0.0089534	0.035147	0.758611	834	2	0.48094	0.48024	0.6516	0.999993	11727	2	0.48094
COL3A1	5	0.0089622	0.035174	0.758611	835	3	-5.6304	0.85671	0.87683	0.999993	15548	1	-5.6304
CLCN3	5	0.0089939	0.035274	0.75986	836	5	-5.9916	0.99101	0.99101	0.999993	17728	0	-5.9916
CASKIN2	5	0.0090154	0.03536	0.760302	837	3	-6.0652	0.96615	0.96635	0.999993	17074	0	-6.0652
WNT10A	5	0.0090345	0.035422	0.760302	838	2	-0.073779	0.91224	0.91503	0.999993	16191	1	-0.073779
CARD6	5	0.0090743	0.035572	0.760302	839	3	-6.6643	0.50335	0.66828	0.999993	12017	2	-6.6643
ADAM11	5	0.0090746	0.035573	0.760302	840	2	-0.12019	0.91814	0.92002	0.999993	16272	1	-0.12019
KCNIP2	5	0.0090893	0.035622	0.760302	841	2	-0.27377	0.24273	0.43723	0.97357	8080	2	-0.27377
SLC5A12	5	0.0091119	0.035708	0.760302	843	5	-6.5174	0.98566	0.98558	0.999993	17535	0	-6.5174
PYGO1	5	0.0091119	0.035708	0.760302	842	4	-6.5174	0.76609	0.83263	0.999993	14807	1	-6.5174
MRPS7	5	0.0091119	0.035708	0.760302	844	4	-6.0956	0.26286	0.46193	0.974347	8535	1	-6.0956
DOK5	5	0.009112	0.035708	0.760302	845	4	-5.7195	0.7583	0.82941	0.999993	14758	1	-5.7195
CCDC90B	8	0.0091166	0.035725	0.760302	846	7	-4.5382	0.028263	0.088809	0.923354	1715	1	-4.5382
ING3	7	0.0091491	0.035845	0.760302	847	6	-5.6002	0.96028	0.96056	0.999993	16979	1	-5.6002
ABHD17B	5	0.0092006	0.036036	0.760302	849	5	-4.7996	0.9908	0.9908	0.999993	17723	0	-4.7996
ZNF461	5	0.0092006	0.036036	0.760302	848	5	-5.815	0.9908	0.9908	0.999993	17722	0	-5.815
CDX2	5	0.009226	0.036114	0.760302	850	2	0.44971	0.58573	0.72866	0.999993	13043	2	0.44971
TOP1MT	5	0.009226	0.036114	0.760302	851	3	-7.3537	0.84261	0.86881	0.999993	15401	1	-7.3537
IFNW1	3	0.0092273	0.036121	0.760302	852	3	-7.1455	0.99077	0.99078	0.999993	17721	0	-7.1455
H3F3C	4	0.0092283	0.036124	0.760302	853	2	-1.7163	0.17426	0.34954	0.96837	6494	2	-1.7163
MLN	5	0.0092648	0.036252	0.760302	854	4	-4.3063	0.75139	0.82667	0.999993	14714	1	-4.3063
TTF2	5	0.0093007	0.036388	0.760302	855	5	-5.6333	0.9907	0.9907	0.999993	17720	0	-5.6333
NEDD4L	5	0.0093192	0.036453	0.760302	856	3	-1.462	0.54222	0.69672	0.999993	12492	1	-1.462
C1orf68	5	0.0093355	0.036522	0.760302	857	2	0.26757	0.37932	0.5801	0.993255	10515	2	0.26757
DDX55	5	0.00934	0.036539	0.760302	858	5	-5.1582	0.99066	0.99067	0.999993	17719	0	-5.1582
DNAJC6	5	0.0093415	0.036548	0.760302	859	5	-6.918	0.99057	0.99059	0.999993	17714	0	-6.918
CUEDC1	5	0.009369	0.036645	0.760302	860	3	-6.1812	0.078418	0.204	0.943975	3852	2	-6.1812
PDIA2	5	0.009369	0.036645	0.760302	861	4	-5.7987	0.71844	0.81431	0.999993	14515	1	-5.7987
HEY1	5	0.0093951	0.036735	0.760302	862	3	-6.8347	0.61317	0.74899	0.999993	13392	2	-6.8347
SRSF5	5	0.0094295	0.036848	0.760302	863	5	-4.6423	0.99057	0.99059	0.999993	17717	0	-4.6423
NRBP1	5	0.0094295	0.036848	0.760302	865	5	-4.8571	0.99057	0.99059	0.999993	17715	0	-4.8571
PTPN22	5	0.0094295	0.036848	0.760302	864	5	-4.5639	0.99057	0.99059	0.999993	17718	0	-4.5639
SMC5	5	0.0094295	0.036848	0.760302	866	5	-5.8818	0.99057	0.99059	0.999993	17716	0	-5.8818
KIF13B	5	0.0094486	0.036931	0.760302	867	4	-6.2019	0.82591	0.86007	0.999993	15249	1	-6.2019
KLHDC8A	5	0.0094722	0.037016	0.760302	868	3	-6.3846	0.91249	0.91525	0.999993	16196	1	-6.3846
KIFC2	5	0.0095269	0.037202	0.760302	869	3	-6.0795	0.84105	0.86793	0.999993	15390	1	-6.0795
COPE	5	0.0095376	0.037234	0.760302	870	5	-4.7584	0.99046	0.99048	0.999993	17713	0	-4.7584
NOP9	5	0.0095407	0.037245	0.760302	875	5	-6.4963	0.98684	0.98677	0.999993	17573	0	-6.4963
GAS2L3	5	0.0095407	0.037245	0.760302	872	5	-6.6517	0.98547	0.98539	0.999993	17522	0	-6.6517
CIDEB	5	0.0095407	0.037245	0.760302	873	4	-6.4963	0.96365	0.96388	0.999993	17039	0	-6.4963
TMEM86A	5	0.0095407	0.037245	0.760302	874	4	-6.9259	0.45323	0.6324	0.999693	11386	1	-6.9259
SLC7A8	5	0.0095407	0.037245	0.760302	871	5	-6.8446	0.98205	0.98197	0.999993	17419	0	-6.8446
CELSR3	5	0.0095413	0.03725	0.760302	877	2	-0.65517	0.84343	0.86926	0.999993	15413	1	-0.65517
NFIC	5	0.0095413	0.03725	0.760302	876	2	1.858	0.066385	0.17802	0.943975	3373	3	1.858
FOXA3	5	0.0095673	0.037341	0.760302	878	4	-6.176	0.94271	0.94335	0.999993	16689	0	-6.176
TUBB6	5	0.0095816	0.0374	0.760302	879	2	-0.39563	0.58327	0.72684	0.999993	13003	1	-0.39563
ZNF675	5	0.0096363	0.037607	0.760302	880	3	-5.7195	0.92015	0.92183	0.999993	16302	1	-5.7195
ABCD3	5	0.0096495	0.037651	0.760302	882	5	-5.8946	0.99035	0.99035	0.999993	17711	0	-5.8946
SLC7A6OS	5	0.0096495	0.037651	0.760302	881	5	-5.7826	0.99035	0.99035	0.999993	17710	0	-5.7826
CA12	5	0.0096552	0.037672	0.760302	883	3	-5.8409	0.23071	0.42223	0.973322	7808	2	-5.8409
RGL1	5	0.0097457	0.037967	0.760302	885	4	-5.333	0.60247	0.74103	0.999993	13250	1	-5.333
LFNG	5	0.0097457	0.037967	0.760302	886	2	0.85188	0.29195	0.49751	0.97993	9125	3	0.85188
SGK223	5	0.0097457	0.037967	0.760302	884	3	-7.0325	0.89216	0.89964	0.999993	15941	1	-7.0325
GBA	9	0.0097565	0.037998	0.760302	887	7	-5.5122	0.98372	0.98365	0.999993	17461	1	-5.5122
SEH1L	5	0.0097664	0.038037	0.760302	888	5	-4.8571	0.99023	0.99023	0.999993	17709	0	-4.8571
YWHAG	5	0.0097742	0.038073	0.760302	891	4	-6.4856	0.94354	0.94417	0.999993	16702	0	-6.4856
USP38	5	0.0097742	0.038073	0.760302	890	4	-6.4856	0.74593	0.82455	0.999993	14681	1	-6.4856
FSTL1	5	0.0097742	0.038073	0.760302	892	4	-6.4856	0.96408	0.96432	0.999993	17044	0	-6.4856
ICK	5	0.0097742	0.038073	0.760302	889	4	-7.0103	0.71852	0.81435	0.999993	14517	1	-7.0103
CCDC155	5	0.0097852	0.038116	0.760302	894	2	-0.33682	0.1442	0.3084	0.961349	5756	2	-0.33682
MMP16	5	0.0097852	0.038116	0.760302	895	5	-6.7584	0.9891	0.98909	0.999993	17669	0	-6.7584
KLHL25	5	0.0097852	0.038116	0.760302	893	3	-7.0445	0.74909	0.82574	0.999993	14696	1	-7.0445
RNASE6	5	0.0097852	0.038116	0.760302	896	4	-5.3081	0.75291	0.82726	0.999993	14725	1	-5.3081
GPR98	5	0.0098236	0.03826	0.760302	897	4	-6.2273	0.96614	0.96634	0.999993	17073	0	-6.2273
GDPD1	5	0.0098551	0.038382	0.760302	898	4	-4.4828	0.46064	0.63765	0.999693	11484	1	-4.4828
C15orf48	5	0.0098763	0.038458	0.760302	903	5	-5.4003	0.99012	0.99013	0.999993	17700	0	-5.4003
COQ5	5	0.0098763	0.038458	0.760302	907	5	-6.0066	0.99012	0.99013	0.999993	17699	0	-6.0066
TBK1	5	0.0098763	0.038458	0.760302	902	5	-4.8236	0.99012	0.99013	0.999993	17702	0	-4.8236
SUB1	5	0.0098763	0.038458	0.760302	906	5	-4.1955	0.99012	0.99013	0.999993	17698	0	-4.1955
DLG1	5	0.0098763	0.038458	0.760302	901	5	-6.2407	0.99012	0.99013	0.999993	17706	0	-6.2407
COPS8	5	0.0098763	0.038458	0.760302	904	5	-5.0141	0.99012	0.99013	0.999993	17701	0	-5.0141
GNPNAT1	5	0.0098763	0.038458	0.760302	908	5	-5.5366	0.99012	0.99013	0.999993	17704	0	-5.5366
THAP9	5	0.0098763	0.038458	0.760302	905	5	-6.1353	0.99012	0.99013	0.999993	17705	0	-6.1353
RINT1	5	0.0098763	0.038458	0.760302	899	5	-5.574	0.99012	0.99013	0.999993	17707	0	-5.574
IK	5	0.0098763	0.038458	0.760302	900	5	-6.3857	0.99012	0.99013	0.999993	17703	0	-6.3857
DLGAP2	5	0.0098823	0.038483	0.760302	910	2	0.58237	0.62968	0.76137	0.999993	13600	2	0.58237
DTNBP1	5	0.0098823	0.038483	0.760302	909	4	-6.224	0.9801	0.98003	0.999993	17297	0	-6.224
SPANXN1	2	0.0098966	0.038527	0.760302	911	2	-7.1133	0.9901	0.99011	0.999993	17697	0	-7.1133
CCDC70	5	0.0099437	0.038708	0.760302	912	3	-6.1656	0.91225	0.91504	0.999993	16192	1	-6.1656
POGK	5	0.0099668	0.03879	0.760302	913	3	-6.5588	0.53099	0.68844	0.999993	12371	2	-6.5588
LZTS2	5	0.0099668	0.03879	0.760302	915	3	-0.93629	0.56684	0.71475	0.999993	12804	2	-0.93629
PCCB	5	0.0099668	0.03879	0.760302	914	3	-5.8755	0.3536	0.56216	0.991339	10210	2	-5.8755
RASA2	5	0.0099912	0.038882	0.760302	917	4	-6.4748	0.94298	0.94362	0.999993	16694	0	-6.4748
ZDHHC23	5	0.0099912	0.038882	0.760302	916	4	-6.4856	0.76294	0.83133	0.999993	14786	1	-6.4856
SEMA5A	5	0.010019	0.038976	0.760302	918	2	-0.67624	0.47446	0.64747	0.999993	11659	2	-0.67624
SMCR8	5	0.010046	0.039068	0.760302	919	4	-7.3654	0.75823	0.82937	0.999993	14756	1	-7.3654
C1orf111	5	0.010074	0.039179	0.760302	920	3	-5.4356	0.28001	0.48301	0.977434	8895	2	-5.4356
SPEN	5	0.010086	0.039226	0.760302	922	5	-5.9073	0.98991	0.98991	0.999993	17695	0	-5.9073
TPK1	5	0.010086	0.039226	0.760302	921	5	-5.9299	0.98991	0.98991	0.999993	17696	0	-5.9299
C17orf99	5	0.010173	0.039546	0.760302	923	4	-6.1603	0.8786	0.89038	0.999993	15792	1	-6.1603
PIK3C2A	5	0.010203	0.03965	0.760302	924	5	-5.5537	0.9898	0.98979	0.999993	17694	0	-5.5537
SLC37A3	5	0.010212	0.039689	0.760302	925	2	-0.41455	0.10805	0.25768	0.94686	4901	2	-0.41455
KCTD1	5	0.010212	0.039689	0.760302	926	3	-2.5018	0.91355	0.91612	0.999993	16212	1	-2.5018
PMFBP1	5	0.010215	0.039703	0.760302	928	4	-5.9867	0.53572	0.69196	0.999993	12418	1	-5.9867
HIP1R	5	0.010215	0.039703	0.760302	927	4	-5.8359	0.59455	0.73517	0.999993	13151	1	-5.8359
KCNA4	5	0.010271	0.039903	0.760302	931	3	-7.3596	0.47374	0.64694	0.999993	11649	2	-7.3596
LRP10	5	0.010271	0.039903	0.760302	930	4	-6.7979	0.6644	0.78809	0.999993	14048	1	-6.7979
XYLT2	5	0.010271	0.039903	0.760302	929	4	-7.3596	0.53366	0.69041	0.999993	12396	1	-7.3596
TPRKB	5	0.010315	0.040059	0.760302	937	5	-5.309	0.98968	0.98967	0.999993	17686	0	-5.309
PPIL2	5	0.010315	0.040059	0.760302	939	5	-4.0289	0.98968	0.98967	0.999993	17688	0	-4.0289
PCBP1	5	0.010315	0.040059	0.760302	934	5	-5.7979	0.98968	0.98967	0.999993	17693	0	-5.7979
ARL1	5	0.010315	0.040059	0.760302	936	5	-5.6138	0.98968	0.98967	0.999993	17690	0	-5.6138
GPN2	5	0.010315	0.040059	0.760302	935	5	-5.7088	0.98968	0.98967	0.999993	17689	0	-5.7088
BPTF	5	0.010315	0.040059	0.760302	932	5	-5.4694	0.98968	0.98967	0.999993	17692	0	-5.4694
SNAPC4	5	0.010315	0.040059	0.760302	938	5	-4.8265	0.98968	0.98967	0.999993	17687	0	-4.8265
IFNGR1	5	0.010315	0.040059	0.760302	933	5	-4.9533	0.98968	0.98967	0.999993	17691	0	-4.9533
EPPIN-WFDC6	2	0.010346	0.04016	0.760302	940	2	-6.8237	0.98965	0.98963	0.999993	17685	0	-6.8237
TIMM8A	5	0.010381	0.040286	0.760302	941	3	-6.1131	0.2042	0.38861	0.970536	7194	2	-6.1131
KPNA3	5	0.010424	0.040445	0.760302	943	3	-4.3915	0.61232	0.74835	0.999993	13381	2	-4.3915
SHARPIN	5	0.010424	0.040445	0.760302	942	2	0.77256	0.33026	0.54275	0.986664	9904	3	0.77256
KCNH6	5	0.010484	0.040675	0.760302	945	3	-5.5284	0.33205	0.54488	0.98715	9937	1	-5.5284
RFXANK	5	0.010484	0.040675	0.760302	944	3	-2.3212	0.49132	0.6596	0.999993	11852	2	-2.3212
C15orf32	5	0.010488	0.040688	0.760302	947	5	-5.6161	0.9821	0.98201	0.999993	17421	0	-5.6161
ULK4	5	0.010488	0.040688	0.760302	946	4	-6.4531	0.55678	0.7075	0.999993	12681	1	-6.4531
ATP5H	4	0.010503	0.040744	0.760302	948	4	-6.2489	0.9895	0.98947	0.999993	17684	0	-6.2489
FAM170B	5	0.010517	0.040793	0.760302	949	2	0.66084	0.34146	0.55357	0.989711	10072	2	0.66084
ALKBH2	5	0.010517	0.040793	0.760302	950	3	-5.0724	0.5108	0.67369	0.999993	12110	2	-5.0724
RNF144A	5	0.010517	0.040793	0.760302	951	2	-0.25577	0.085932	0.21981	0.943975	4166	2	-0.25577
WDR3	5	0.010556	0.040932	0.760302	954	5	-5.0724	0.98944	0.98942	0.999993	17683	0	-5.0724
RBM41	5	0.010556	0.040932	0.760302	956	5	-5.7962	0.98944	0.98942	0.999993	17679	0	-5.7962
CEP290	5	0.010556	0.040932	0.760302	952	5	-5.8488	0.98944	0.98942	0.999993	17678	0	-5.8488
RQCD1	5	0.010556	0.040932	0.760302	953	5	-4.7996	0.98944	0.98942	0.999993	17681	0	-4.7996
KRAS	5	0.010556	0.040932	0.760302	955	5	-4.5227	0.98944	0.98942	0.999993	17680	0	-4.5227
DNAH9	10	0.010593	0.041059	0.760302	957	2	1.4362	0.055897	0.15465	0.943975	2933	6	1.4362
GPR137B	5	0.010604	0.041107	0.760302	958	3	-5.4272	0.96566	0.96586	0.999993	17065	0	-5.4272
PCNXL3	5	0.010604	0.041107	0.760302	959	3	-6.8114	0.60473	0.74278	0.999993	13285	1	-6.8114
SZT2	5	0.010607	0.041117	0.760302	961	3	-6.1497	0.59093	0.73255	0.999993	13106	1	-6.1497
VSIG2	5	0.010607	0.041117	0.760302	960	4	-6.045	0.49728	0.66384	0.999993	11939	1	-6.045
SLIT3	5	0.01062	0.041177	0.760302	962	2	0.17621	0.4696	0.64395	0.999747	11594	1	0.17621
PNKD	10	0.010674	0.041359	0.760302	963	4	0.94566	0.0093392	0.036584	0.848527	770	6	0.94566
TYMS	5	0.010695	0.041438	0.760302	965	2	-0.73661	0.23725	0.43049	0.97357	7943	2	-0.73661
AGPAT2	5	0.010695	0.041438	0.760302	964	3	-5.6002	0.53013	0.6878	0.999993	12361	2	-5.6002
INF2	5	0.010698	0.041453	0.760302	966	3	-4.4812	0.91533	0.91762	0.999993	16232	1	-4.4812
LIM2	5	0.010698	0.041453	0.760302	967	3	-6.5588	0.34111	0.55331	0.989711	10067	2	-6.5588
MEMO1	5	0.010715	0.041508	0.760302	969	4	-6.6382	0.70241	0.8086	0.999993	14412	1	-6.6382
HCAR1	5	0.010715	0.041508	0.760302	968	4	-6.4421	0.87637	0.88889	0.999993	15769	1	-6.4421
GAL3ST2	5	0.010742	0.041608	0.760302	970	3	-5.327	0.29331	0.49911	0.97993	9152	2	-5.327
SPRR2G	4	0.01076	0.041668	0.760302	971	2	-1.7585	0.28727	0.49184	0.97993	9029	2	-1.7585
C1QTNF8	5	0.010784	0.041758	0.760302	974	1	1.9014	0.054209	0.15075	0.943975	2860	3	1.9014
TRPC3	5	0.010784	0.041758	0.760302	973	3	-5.7479	0.67196	0.79397	0.999993	14148	2	-5.7479
SURF2	5	0.010784	0.041758	0.760302	972	2	-0.081136	0.85691	0.87695	0.999993	15550	1	-0.081136
SLC39A2	5	0.010786	0.041764	0.760302	975	3	-5.2327	0.5898	0.73169	0.999993	13098	2	-5.2327
FPGS	5	0.010791	0.04178	0.760302	976	5	-5.333	0.98921	0.98919	0.999993	17675	0	-5.333
YKT6	5	0.010791	0.04178	0.760302	981	5	-5.9455	0.98921	0.98919	0.999993	17677	0	-5.9455
POLR2G	5	0.010791	0.04178	0.760302	980	5	-4.7892	0.98921	0.98919	0.999993	17676	0	-4.7892
MRS2	5	0.010791	0.04178	0.760302	979	5	-4.8236	0.98921	0.98919	0.999993	17671	0	-4.8236
SLC25A3	5	0.010791	0.04178	0.760302	978	5	-4.681	0.98921	0.98919	0.999993	17672	0	-4.681
FAM50A	5	0.010791	0.04178	0.760302	977	5	-6.0336	0.98921	0.98919	0.999993	17674	0	-6.0336
QRFP	5	0.0108	0.041814	0.760302	982	3	-6.2082	0.26223	0.46119	0.974347	8522	2	-6.2082
CYBRD1	9	0.010812	0.04186	0.760302	983	5	-1.9948	0.16364	0.33512	0.96837	6231	3	-1.9948
CDIP1	5	0.010864	0.042036	0.760302	984	3	-6.6285	0.20364	0.3879	0.970536	7182	2	-6.6285
RFTN2	5	0.010889	0.042128	0.760302	985	5	-5.0141	0.98911	0.9891	0.999993	17670	0	-5.0141
USP43	5	0.010894	0.042146	0.760302	986	3	-4.5417	0.1161	0.26917	0.954071	5079	2	-4.5417
IL32	6	0.010906	0.042184	0.760302	987	4	-6.0546	0.97791	0.97782	0.999993	17249	0	-6.0546
SLTM	5	0.010921	0.042245	0.760302	989	5	-5.4028	0.98908	0.98907	0.999993	17667	0	-5.4028
NIT2	5	0.010921	0.042245	0.760302	988	5	-4.2968	0.98908	0.98907	0.999993	17668	0	-4.2968
ZGPAT	5	0.010925	0.042257	0.760302	990	3	-5.82	0.7772	0.83738	0.999993	14875	1	-5.82
IL1F10	5	0.010939	0.042307	0.760302	991	3	-6.8047	0.46309	0.63933	0.999702	11511	2	-6.8047
KANK4	5	0.010948	0.042349	0.760302	992	3	-6.6206	0.85197	0.87407	0.999993	15506	1	-6.6206
DLEC1	5	0.010952	0.042364	0.760302	993	3	-6.205	0.47936	0.65095	0.999993	11709	2	-6.205
LRRC52	5	0.010959	0.042387	0.760302	994	5	-5.7298	0.98521	0.98512	0.999993	17514	0	-5.7298
STARD6	5	0.010959	0.042387	0.760302	996	4	-6.7316	0.9801	0.98003	0.999993	17341	0	-6.7316
DGKE	5	0.010959	0.042387	0.760302	995	4	-6.431	0.89534	0.90192	0.999993	15971	1	-6.431
CILP2	5	0.010959	0.042387	0.760302	997	4	-6.2768	0.95608	0.95639	0.999993	16898	0	-6.2768
C1orf137	5	0.011003	0.042537	0.760302	998	2	1.357	0.10754	0.25693	0.946723	4887	3	1.357
WT1	5	0.01101	0.042565	0.760302	999	3	-5.574	0.56729	0.7151	0.999993	12808	2	-5.574
FOXD4	2	0.011016	0.042591	0.760302	1000	2	-7.2878	0.98223	0.98215	0.999993	17422	0	-7.2878
ACTR1B	5	0.011038	0.04267	0.760302	1001	3	-6.139	0.67937	0.79974	0.999993	14257	2	-6.139
RIIAD1	5	0.011053	0.042716	0.760302	1006	5	-6.3857	0.98895	0.98895	0.999993	17662	0	-6.3857
ATP5A1	5	0.011053	0.042716	0.760302	1005	5	-4.0866	0.98895	0.98895	0.999993	17663	0	-4.0866
CCT3	5	0.011053	0.042716	0.760302	1008	5	-5.815	0.98895	0.98895	0.999993	17665	0	-5.815
CCDC121	5	0.011053	0.042716	0.760302	1003	5	-5.3732	0.98895	0.98895	0.999993	17660	0	-5.3732
KIF14	5	0.011053	0.042716	0.760302	1009	5	-4.5639	0.98895	0.98895	0.999993	17666	0	-4.5639
MRPS14	5	0.011053	0.042716	0.760302	1002	5	-4.922	0.98895	0.98895	0.999993	17659	0	-4.922
ZNF585A	5	0.011053	0.042716	0.760302	1007	5	-5.5941	0.98895	0.98895	0.999993	17657	0	-5.5941
FARSB	5	0.011053	0.042716	0.760302	1004	5	-3.7792	0.98895	0.98895	0.999993	17664	0	-3.7792
SLC22A8	5	0.011058	0.042731	0.760302	1010	2	0.14066	0.49615	0.66304	0.999993	11928	2	0.14066
FLT1	5	0.011112	0.042932	0.760302	1011	3	-5.7451	0.41068	0.60213	0.994661	10901	2	-5.7451
UNC5B	5	0.011128	0.042992	0.760302	1012	3	-6.4203	0.58716	0.72973	0.999993	13063	2	-6.4203
NFIL3	5	0.011128	0.042992	0.760302	1013	4	-7.336	0.042021	0.12248	0.942331	2328	1	-7.336
MAD2L2	5	0.011128	0.042992	0.760302	1014	3	-7.336	0.20398	0.38833	0.970536	7191	2	-7.336
GMNC	5	0.011181	0.043177	0.760302	1015	5	-6.2659	0.98882	0.98882	0.999993	17656	0	-6.2659
FNDC1	5	0.011195	0.043218	0.760302	1016	2	-0.096429	0.35961	0.56635	0.991339	10280	1	-0.096429
XKR6	5	0.011205	0.043261	0.760302	1017	3	-5.5773	0.62931	0.76108	0.999993	13594	2	-5.5773
VPS26B	5	0.011221	0.043309	0.760302	1018	2	-0.85858	0.51577	0.67731	0.999993	12175	2	-0.85858
TMEM42	5	0.01124	0.043376	0.760302	1019	4	-6.1337	0.92895	0.92998	0.999993	16446	1	-6.1337
MCAT	5	0.011253	0.043408	0.760302	1020	3	-5.8139	0.84939	0.87259	0.999993	15475	1	-5.8139
PLCXD1	5	0.011276	0.043487	0.760302	1021	2	-0.75868	0.64778	0.77534	0.999993	13826	2	-0.75868
C1orf173	5	0.011319	0.043635	0.760302	1022	3	-5.2792	0.78143	0.83924	0.999993	14902	1	-5.2792
TXLNB	5	0.011337	0.043698	0.760302	1025	3	-7.2756	0.43804	0.62161	0.999145	11200	2	-7.2756
SNTB1	5	0.011337	0.043698	0.760302	1023	4	-7.33	0.8644	0.88137	0.999993	15634	1	-7.33
CD226	5	0.011337	0.043698	0.760302	1024	4	-6.327	0.79253	0.8441	0.999993	14971	1	-6.327
XRCC2	5	0.011338	0.0437	0.760302	1029	5	-6.4963	0.98866	0.98866	0.999993	17655	0	-6.4963
VPS35	5	0.011338	0.0437	0.760302	1028	5	-4.4803	0.98866	0.98866	0.999993	17653	0	-4.4803
CNGA1	5	0.011338	0.0437	0.760302	1027	5	-5.898	0.98866	0.98866	0.999993	17654	0	-5.898
FNBP1	5	0.011338	0.0437	0.760302	1026	5	-4.8899	0.98866	0.98866	0.999993	17652	0	-4.8899
SLX4IP	5	0.011385	0.043863	0.760302	1031	3	-5.832	0.42083	0.60939	0.996713	11009	1	-5.832
DCLK1	5	0.011385	0.043863	0.760302	1030	4	-6.327	0.88217	0.89273	0.999993	15827	1	-6.327
TCAP	5	0.011399	0.043915	0.760302	1032	2	-0.33434	0.55663	0.70739	0.999993	12678	2	-0.33434
COG5	5	0.011443	0.044087	0.760302	1033	3	-6.1283	0.24837	0.44417	0.973713	8206	2	-6.1283
PIGA	5	0.011444	0.044091	0.760302	1034	5	-6.0508	0.98856	0.98854	0.999993	17651	0	-6.0508
PPP1R1B	7	0.011444	0.044095	0.760302	1035	4	-6.9853	0.81183	0.85312	0.999993	15122	2	-6.9853
COQ3	5	0.011452	0.044126	0.760302	1036	4	-6.7426	0.97445	0.97443	0.999993	17194	0	-6.7426
ZNF814	5	0.011495	0.04427	0.760302	1037	3	-3.6041	0.1149	0.26747	0.952928	5053	2	-3.6041
NCR1	5	0.011496	0.044275	0.760302	1038	2	1.1371	0.22863	0.41965	0.973322	7758	3	1.1371
SIAH2	5	0.011496	0.044275	0.760302	1039	2	-0.80918	0.34359	0.55503	0.990029	10093	2	-0.80918
SHC2	5	0.011522	0.044362	0.760302	1041	3	-7.324	0.24788	0.44358	0.973713	8192	2	-7.324
TTC7B	5	0.011522	0.044362	0.760302	1040	4	-6.3211	0.50765	0.67135	0.999993	12068	1	-6.3211
PARP2	5	0.011562	0.044502	0.760302	1042	4	-5.4217	0.7032	0.80888	0.999993	14417	1	-5.4217
RAB9B	5	0.011567	0.044516	0.760302	1043	4	-5.592	0.88157	0.89233	0.999993	15821	1	-5.592
C9orf163	5	0.011576	0.044549	0.760302	1044	2	-0.31301	0.14661	0.31173	0.961349	5823	2	-0.31301
OPA1	5	0.011589	0.044593	0.760302	1048	5	-4.718	0.98841	0.9884	0.999993	17645	0	-4.718
GNAQ	5	0.011589	0.044593	0.760302	1054	5	-5.0435	0.98841	0.9884	0.999993	17648	0	-5.0435
GNPAT	5	0.011589	0.044593	0.760302	1050	5	-7.0325	0.98841	0.9884	0.999993	17647	0	-7.0325
TCERG1	5	0.011589	0.044593	0.760302	1051	5	-4.8899	0.98841	0.9884	0.999993	17649	0	-4.8899
ORAOV1	5	0.011589	0.044593	0.760302	1053	5	-3.8064	0.98841	0.9884	0.999993	17642	0	-3.8064
KDSR	5	0.011589	0.044593	0.760302	1047	5	-4.718	0.98841	0.9884	0.999993	17643	0	-4.718
NUP155	5	0.011589	0.044593	0.760302	1049	5	-3.9726	0.98841	0.9884	0.999993	17641	0	-3.9726
TONSL	5	0.011589	0.044593	0.760302	1046	5	-4.0289	0.98841	0.9884	0.999993	17644	0	-4.0289
TMEM203	5	0.011589	0.044593	0.760302	1045	5	-6.5386	0.98841	0.9884	0.999993	17650	0	-6.5386
LONP1	5	0.011589	0.044593	0.760302	1052	5	-5.491	0.98841	0.9884	0.999993	17646	0	-5.491
UTRN	5	0.011614	0.044686	0.760302	1057	3	-5.6027	0.92488	0.92611	0.999993	16384	1	-5.6027
ANGPTL4	5	0.011614	0.044686	0.760302	1055	3	-6.1229	0.15445	0.32259	0.96348	6023	2	-6.1229
C7orf26	5	0.011614	0.044686	0.760302	1058	4	-6.1229	0.9632	0.96343	0.999993	17032	0	-6.1229
RHOB	5	0.011614	0.044686	0.760302	1056	3	-5.8168	0.87023	0.88498	0.999993	15700	1	-5.8168
ABHD2	5	0.011686	0.044956	0.760302	1059	2	0.73402	0.008323	0.032862	0.839812	704	2	0.73402
MRPL51	5	0.011696	0.044988	0.760302	1060	5	-6.431	0.98786	0.98784	0.999993	17625	0	-6.431
PLAU	5	0.011697	0.04499	0.760302	1061	3	-7.318	0.58034	0.72465	0.999993	12970	2	-7.318
RNF20	5	0.011714	0.045058	0.760302	1062	5	-6.1757	0.98829	0.98827	0.999993	17640	0	-6.1757
MBTPS1	5	0.011737	0.045144	0.760302	1063	5	-6.0508	0.98826	0.98825	0.999993	17639	0	-6.0508
TESK1	5	0.011751	0.045196	0.760302	1064	3	-6.0652	0.39691	0.59244	0.994021	10726	1	-6.0652
NAT14	5	0.011768	0.045253	0.760302	1065	2	-0.50724	0.087521	0.22306	0.943975	4234	2	-0.50724
ATP13A5	5	0.011822	0.045424	0.760302	1066	3	-3.9353	0.37705	0.57848	0.993255	10476	1	-3.9353
PDP1	5	0.011843	0.045489	0.760302	1067	4	-6.8446	0.7092	0.81096	0.999993	14460	1	-6.8446
C9orf129	5	0.011861	0.045551	0.760302	1069	5	-4.7595	0.98814	0.98813	0.999993	17635	0	-4.7595
SUPV3L1	5	0.011861	0.045551	0.760302	1075	5	-6.5588	0.98814	0.98813	0.999993	17631	0	-6.5588
PRUNE	5	0.011861	0.045551	0.760302	1070	5	-4.9291	0.98814	0.98813	0.999993	17633	0	-4.9291
PARP11	5	0.011861	0.045551	0.760302	1074	5	-5.7629	0.98814	0.98813	0.999993	17634	0	-5.7629
NOC2L	5	0.011861	0.045551	0.760302	1073	5	-6.5279	0.98814	0.98813	0.999993	17638	0	-6.5279
FAM105A	5	0.011861	0.045551	0.760302	1068	5	-6.7584	0.98814	0.98813	0.999993	17637	0	-6.7584
EPRS	5	0.011861	0.045551	0.760302	1072	5	-4.2968	0.98814	0.98813	0.999993	17632	0	-4.2968
RLIM	5	0.011861	0.045551	0.760302	1071	5	-5.6526	0.98814	0.98813	0.999993	17636	0	-5.6526
SERPINA5	5	0.011919	0.045787	0.760302	1076	3	-5.9266	0.5494	0.70202	0.999993	12581	1	-5.9266
LMTK3	5	0.011931	0.045832	0.760302	1077	2	0.080708	0.077643	0.2024	0.943975	3822	2	0.080708
ADPRHL2	5	0.011971	0.04597	0.760302	1078	5	-5.6715	0.98803	0.98802	0.999993	17630	0	-5.6715
BCL2L11	17	0.011981	0.046	0.760302	1079	11	-5.189	0.66116	0.78558	0.999993	14010	4	-5.189
SGMS2	5	0.011983	0.046007	0.760302	1080	5	-5.3799	0.98802	0.98801	0.999993	17629	0	-5.3799
RPRML	5	0.011986	0.046017	0.760302	1081	2	0.48879	0.47107	0.64503	0.999747	11616	2	0.48879
MAP2K1	5	0.012008	0.046098	0.760302	1082	5	-6.8695	0.98799	0.98798	0.999993	17628	0	-6.8695
QARS	5	0.012016	0.046127	0.760302	1083	5	-4.5806	0.98798	0.98797	0.999993	17627	0	-4.5806
RHBDL2	5	0.012028	0.046179	0.760302	1084	4	-5.309	0.65779	0.78306	0.999993	13960	1	-5.309
CDON	5	0.012041	0.046224	0.760302	1085	3	-4.8236	0.42728	0.61403	0.998204	11078	2	-4.8236
ZNF185	10	0.012135	0.046549	0.760302	1086	5	-2.8585	0.39176	0.58878	0.993827	10668	4	-2.8585
TSR2	5	0.012144	0.046582	0.760302	1088	5	-4.2968	0.98786	0.98784	0.999993	17626	0	-4.2968
PHB2	5	0.012144	0.046582	0.760302	1087	5	-4.0866	0.98786	0.98784	0.999993	17624	0	-4.0866
ELMOD2	5	0.012144	0.046582	0.760302	1089	5	-4.2841	0.98786	0.98784	0.999993	17623	0	-4.2841
IL16	5	0.012177	0.046696	0.760302	1091	2	2.115	0.038958	0.11514	0.94003	2199	3	2.115
LRRC16B	5	0.012177	0.046696	0.760302	1090	1	2.1173	0.034151	0.10349	0.933936	1983	3	2.1173
SLC44A4	5	0.012259	0.046965	0.760302	1092	2	0.27776	0.74983	0.82605	0.999993	14700	1	0.27776
TTC1	5	0.012269	0.047007	0.760302	1093	5	-4.604	0.98773	0.98771	0.999993	17620	0	-4.604
NOP2	5	0.012309	0.047141	0.760302	1094	5	-4.5944	0.98769	0.98767	0.999993	17618	0	-4.5944
EFTUD2	5	0.012321	0.047179	0.760302	1095	5	-3.8405	0.98768	0.98765	0.999993	17617	0	-3.8405
SPDL1	5	0.01233	0.047219	0.760302	1097	5	-5.1556	0.98767	0.98765	0.999993	17616	0	-5.1556
KCNJ14	5	0.01233	0.047219	0.760302	1096	5	-5.2086	0.98767	0.98765	0.999993	17615	0	-5.2086
PTPRZ1	5	0.012339	0.047261	0.760302	1098	5	-6.6187	0.98766	0.98764	0.999993	17614	0	-6.6187
CACNA1I	5	0.012341	0.047268	0.760302	1099	1	1.5481	0.041647	0.12158	0.942331	2312	4	1.5481
SFTPA2	4	0.012357	0.047325	0.760302	1100	2	-2.2783	0.24084	0.4349	0.97357	8030	2	-2.2783
FBXO32	5	0.012381	0.04741	0.760302	1101	3	-4.9658	0.059731	0.16326	0.943975	3081	2	-4.9658
DFFB	5	0.012386	0.047429	0.760302	1103	3	-7.2998	0.7795	0.83836	0.999993	14889	1	-7.2998
POU6F1	5	0.012386	0.047429	0.760302	1104	4	-5.2463	0.95699	0.9573	0.999993	16925	0	-5.2463
C22orf43	5	0.012386	0.047429	0.760302	1102	4	-7.2057	0.60334	0.7417	0.999993	13265	1	-7.2057
R3HCC1	5	0.012416	0.047533	0.760302	1105	4	-6.5383	0.089875	0.22799	0.943975	4335	1	-6.5383
CCDC172	5	0.012444	0.047632	0.760302	1106	5	-5.4476	0.98756	0.98752	0.999993	17612	0	-5.4476
URB2	5	0.012444	0.047632	0.760302	1107	5	-6.2279	0.98756	0.98752	0.999993	17608	0	-6.2279
PBXIP1	5	0.012444	0.047632	0.760302	1111	5	-6.2865	0.98756	0.98752	0.999993	17611	0	-6.2865
NOL6	5	0.012444	0.047632	0.760302	1109	5	-5.574	0.98756	0.98752	0.999993	17610	0	-5.574
KIF11	5	0.012444	0.047632	0.760302	1108	5	-5.491	0.98756	0.98752	0.999993	17613	0	-5.491
SLC25A26	5	0.012444	0.047632	0.760302	1110	5	-4.7852	0.98756	0.98752	0.999993	17609	0	-4.7852
HIPK3	5	0.012445	0.047637	0.760302	1113	2	-0.24536	0.2481	0.44385	0.973713	8197	1	-0.24536
LINGO1	5	0.012445	0.047637	0.760302	1112	3	-6.1761	0.059101	0.16185	0.943975	3050	2	-6.1761
CNNM1	5	0.01245	0.047653	0.760302	1114	1	0.19412	0.58466	0.72789	0.999993	13019	1	0.19412
KDM4D	5	0.012479	0.047751	0.760302	1115	3	-5.196	0.18307	0.36126	0.970536	6692	2	-5.196
DEFB135	1	0.012485	0.047774	0.760302	1116	1	-7.1825	0.98752	0.98748	0.999993	17607	0	-7.1825
FZD6	5	0.012509	0.047857	0.760302	1117	4	-6.1011	0.3648	0.57002	0.991339	10351	1	-6.1011
CDH17	5	0.012539	0.047967	0.760302	1118	3	-3.5407	0.1654	0.33749	0.96837	6273	2	-3.5407
SART3	5	0.01256	0.048042	0.760302	1119	5	-4.922	0.98744	0.98741	0.999993	17606	0	-4.922
CUZD1	5	0.012571	0.048086	0.760302	1120	4	-6.8835	0.13437	0.29474	0.961071	5516	1	-6.8835
C10orf118	5	0.012571	0.048086	0.760302	1121	4	-6.3625	0.90847	0.91197	0.999993	16141	1	-6.3625
UEVLD	5	0.012606	0.048213	0.760302	1122	4	-7.2937	0.66114	0.78557	0.999993	14008	1	-7.2937
IFNA10	2	0.012638	0.048324	0.760302	1123	2	-6.8639	0.98736	0.98732	0.999993	17605	0	-6.8639
HIST2H2AA3	4	0.012639	0.048328	0.760302	1124	2	-4.0646	0.59676	0.73679	0.999993	13176	1	-4.0646
MECOM	5	0.012641	0.048333	0.760302	1125	4	-5.815	0.8376	0.86607	0.999993	15360	1	-5.815
AAED1	5	0.012668	0.048432	0.760302	1127	4	-4.4365	0.84802	0.87183	0.999993	15463	1	-4.4365
RASIP1	5	0.012668	0.048432	0.760302	1126	1	1.6291	0.10483	0.25305	0.944385	4822	3	1.6291
IBA57	5	0.012706	0.048576	0.760302	1128	3	-6.2907	0.61465	0.75006	0.999993	13412	2	-6.2907
PYHIN1	5	0.012715	0.048603	0.760302	1132	5	-6.2279	0.98728	0.98725	0.999993	17599	0	-6.2279
PRCC	5	0.012715	0.048603	0.760302	1138	5	-5.898	0.98728	0.98725	0.999993	17602	0	-5.898
UTP20	5	0.012715	0.048603	0.760302	1131	5	-4.754	0.98728	0.98725	0.999993	17604	0	-4.754
ZNF619	5	0.012715	0.048603	0.760302	1133	5	-5.1682	0.98728	0.98725	0.999993	17597	0	-5.1682
RBM28	5	0.012715	0.048603	0.760302	1136	5	-6.1623	0.98728	0.98725	0.999993	17603	0	-6.1623
PIFO	5	0.012715	0.048603	0.760302	1134	5	-4.718	0.98728	0.98725	0.999993	17601	0	-4.718
IPCEF1	5	0.012715	0.048603	0.760302	1140	5	-3.7718	0.98728	0.98725	0.999993	17594	0	-3.7718
CLEC2B	5	0.012715	0.048603	0.760302	1129	5	-5.491	0.98728	0.98725	0.999993	17598	0	-5.491
TMEM167A	5	0.012715	0.048603	0.760302	1130	5	-4.0866	0.98728	0.98725	0.999993	17595	0	-4.0866
C17orf80	5	0.012715	0.048603	0.760302	1137	5	-5.574	0.98728	0.98725	0.999993	17596	0	-5.574
C10orf131	5	0.012715	0.048603	0.760302	1135	5	-6.431	0.98728	0.98725	0.999993	17593	0	-6.431
ODF2L	5	0.012715	0.048603	0.760302	1139	5	-5.7805	0.98728	0.98725	0.999993	17600	0	-5.7805
EPDR1	12	0.01274	0.04869	0.760302	1141	6	-2.5359	0.15333	0.32108	0.96332	5997	4	-2.5359
SMYD2	5	0.01275	0.04872	0.760302	1142	2	0.43289	0.3576	0.56492	0.991339	10256	1	0.43289
B3GALT6	5	0.012807	0.04893	0.760302	1143	3	-4.4486	0.8756	0.8884	0.999993	15760	1	-4.4486
OSCAR	5	0.012807	0.04893	0.760302	1145	3	-6.2121	0.47032	0.64449	0.999747	11603	2	-6.2121
SPATA2L	5	0.012807	0.04893	0.760302	1144	3	-6.0913	0.21547	0.40309	0.970536	7473	1	-6.0913
ARHGEF5	5	0.012829	0.049009	0.760302	1146	4	-6.3742	0.4739	0.64706	0.999993	11651	1	-6.3742
FCRL4	5	0.012829	0.049009	0.760302	1147	4	-6.3508	0.022802	0.074687	0.911747	1463	1	-6.3508
COG6	5	0.012863	0.049126	0.760302	1148	5	-5.2298	0.98714	0.9871	0.999993	17592	0	-5.2298
EXOSC9	5	0.012885	0.04919	0.760302	1149	5	-3.3684	0.98712	0.98708	0.999993	17590	0	-3.3684
MLYCD	5	0.012886	0.049197	0.760302	1150	2	-0.73661	0.85145	0.87378	0.999993	15501	1	-0.73661
MVK	5	0.012886	0.049197	0.760302	1151	3	-4.0454	0.27952	0.48238	0.977434	8880	2	-4.0454
POLL	5	0.012886	0.049197	0.760302	1152	3	-1.719	0.50931	0.67258	0.999993	12090	2	-1.719
PNLDC1	5	0.012893	0.049217	0.760302	1153	4	-3.9688	0.23208	0.42394	0.973322	7844	1	-3.9688
FAM159B	5	0.012901	0.049241	0.760302	1155	5	-6.4247	0.9871	0.98706	0.999993	17589	0	-6.4247
BPIFC	5	0.012901	0.049241	0.760302	1154	5	-5.491	0.9871	0.98706	0.999993	17588	0	-5.491
ORAI3	5	0.013004	0.049598	0.760302	1156	4	-7.2814	0.93659	0.93741	0.999993	16580	0	-7.2814
CRTC3	5	0.013004	0.049598	0.760302	1157	3	-5.6017	0.6649	0.78849	0.999993	14058	1	-5.6017
UGT2A1	5	0.013017	0.049644	0.760302	1166	5	-4.341	0.98698	0.98691	0.999993	17587	0	-4.341
NDUFA8	5	0.013017	0.049644	0.760302	1168	5	-5.333	0.98698	0.98691	0.999993	17584	0	-5.333
HYKK	5	0.013017	0.049644	0.760302	1161	5	-4.4136	0.98698	0.98691	0.999993	17585	0	-4.4136
NOP58	5	0.013017	0.049644	0.760302	1158	5	-3.6943	0.98698	0.98691	0.999993	17578	0	-3.6943
NARS2	5	0.013017	0.049644	0.760302	1163	5	-4.2471	0.98698	0.98691	0.999993	17579	0	-4.2471
ORC5	5	0.013017	0.049644	0.760302	1164	5	-3.7718	0.98698	0.98691	0.999993	17580	0	-3.7718
TTC14	5	0.013017	0.049644	0.760302	1167	5	-5.6138	0.98698	0.98691	0.999993	17583	0	-5.6138
LUC7L3	5	0.013017	0.049644	0.760302	1165	5	-4.984	0.98698	0.98691	0.999993	17581	0	-4.984
AATF	5	0.013017	0.049644	0.760302	1162	5	-5.5284	0.98698	0.98691	0.999993	17582	0	-5.5284
UMPS	5	0.013017	0.049644	0.760302	1159	5	-3.5435	0.98698	0.98691	0.999993	17586	0	-3.5435
ABCA9	5	0.013017	0.049644	0.760302	1160	5	-4.5651	0.98698	0.98691	0.999993	17577	0	-4.5651
HPGD	15	0.01302	0.049651	0.760302	1169	10	-5.5767	0.81103	0.85273	0.999993	15115	4	-5.5767
C20orf27	5	0.013023	0.04967	0.760302	1170	2	-0.46028	0.77025	0.83434	0.999993	14834	1	-0.46028
RTBDN	5	0.013077	0.049865	0.760302	1171	1	0.85698	0.10258	0.24985	0.944385	4756	3	0.85698
TRAP1	5	0.0131	0.049946	0.760302	1172	3	-6.0845	0.86045	0.87908	0.999993	15591	1	-6.0845
ZBTB11	5	0.013123	0.050025	0.760302	1173	5	-5.1516	0.98688	0.98681	0.999993	17576	0	-5.1516
RILPL1	5	0.013132	0.050052	0.760302	1174	5	-4.5325	0.98687	0.98681	0.999993	17575	0	-4.5325
LYRM2	4	0.013178	0.050216	0.760302	1175	4	-5.5714	0.98682	0.98675	0.999993	17572	0	-5.5714
AVPI1	5	0.013194	0.05027	0.760302	1176	3	-7.2752	0.17575	0.35145	0.968824	6532	2	-7.2752
ARL2BP	5	0.013194	0.05027	0.760302	1177	4	-7.2752	0.9801	0.98003	0.999993	17283	0	-7.2752
SERINC5	5	0.013199	0.050289	0.760302	1178	4	-7.179	0.92249	0.9239	0.999993	16342	1	-7.179
FAM71F1	5	0.013241	0.050438	0.760302	1179	3	-4.3715	0.53617	0.69229	0.999993	12422	2	-4.3715
CES4A	5	0.013266	0.050528	0.760302	1180	3	-4.3223	0.85596	0.87638	0.999993	15538	1	-4.3223
VLDLR	5	0.013266	0.050528	0.760302	1181	3	-0.95956	0.22644	0.41689	0.972215	7721	2	-0.95956
MAP1S	5	0.013288	0.050608	0.760302	1187	5	-5.2845	0.98671	0.98664	0.999993	17566	0	-5.2845
XRCC6	5	0.013288	0.050608	0.760302	1182	5	-3.2722	0.98671	0.98664	0.999993	17568	0	-3.2722
EXOSC2	5	0.013288	0.050608	0.760302	1186	5	-5.3823	0.98671	0.98664	0.999993	17569	0	-5.3823
RFK	5	0.013288	0.050608	0.760302	1183	5	-3.7718	0.98671	0.98664	0.999993	17570	0	-3.7718
MTHFD2L	5	0.013288	0.050608	0.760302	1184	5	-5.832	0.98671	0.98664	0.999993	17571	0	-5.832
INTS9	5	0.013288	0.050608	0.760302	1185	5	-5.4694	0.98671	0.98664	0.999993	17565	0	-5.4694
GPR20	5	0.013295	0.05063	0.760302	1188	1	1.6411	0.072816	0.19208	0.943975	3633	4	1.6411
ZNF707	5	0.01335	0.050836	0.760302	1189	1	1.8075	0.046909	0.13384	0.942331	2557	4	1.8075
GJC1	5	0.013388	0.050973	0.760302	1191	4	-5.6675	0.76107	0.83056	0.999993	14775	1	-5.6675
USB1	5	0.013388	0.050973	0.760302	1190	4	-6.4856	0.95733	0.95761	0.999993	16929	0	-6.4856
NDST3	5	0.013388	0.050973	0.760302	1192	4	-6.6187	0.75195	0.82687	0.999993	14718	1	-6.6187
NKX2-1	5	0.013404	0.051024	0.760302	1193	3	-5.4435	0.29855	0.50543	0.97993	9266	1	-5.4435
MARS2	5	0.013415	0.051064	0.760302	1194	5	-6.1889	0.98659	0.98652	0.999993	17563	0	-6.1889
CBL	5	0.013432	0.051134	0.760302	1195	3	-4.3449	0.41172	0.60289	0.994688	10911	2	-4.3449
IDI2	5	0.013469	0.051266	0.760302	1197	4	-6.3755	0.91433	0.91678	0.999993	16224	1	-6.3755
PGAP1	5	0.013469	0.051266	0.760302	1196	3	-7.269	0.24705	0.44256	0.973713	8181	2	-7.269
DNAJC2	5	0.013494	0.051349	0.760302	1199	5	-4.2968	0.98651	0.98644	0.999993	17562	0	-4.2968
UPF2	5	0.013494	0.051349	0.760302	1198	5	-5.7088	0.98651	0.98644	0.999993	17561	0	-5.7088
LOC100653515	5	0.013514	0.051414	0.760302	1200	3	-6.2783	0.098509	0.24399	0.944385	4649	2	-6.2783
RALGAPA1	5	0.013562	0.051573	0.760302	1202	4	-6.5174	0.61882	0.75324	0.999993	13460	1	-6.5174
LRRC36	5	0.013562	0.051573	0.760302	1201	4	-5.6157	0.90354	0.90805	0.999993	16072	1	-5.6157
PCDHA2	5	0.013615	0.051758	0.760302	1205	5	-5.6079	0.98638	0.98632	0.999993	17560	0	-5.6079
GSAP	5	0.013615	0.051758	0.760302	1208	5	-5.5122	0.98638	0.98632	0.999993	17559	0	-5.5122
SERPINI2	5	0.013615	0.051758	0.760302	1206	5	-5.2096	0.98638	0.98632	0.999993	17558	0	-5.2096
MCM5	5	0.013615	0.051758	0.760302	1204	5	-4.8236	0.98638	0.98632	0.999993	17555	0	-4.8236
ELL	5	0.013615	0.051758	0.760302	1207	5	-6.1215	0.98638	0.98632	0.999993	17556	0	-6.1215
SPCS3	5	0.013615	0.051758	0.760302	1203	5	-3.6996	0.98638	0.98632	0.999993	17557	0	-3.6996
TPD52	5	0.013677	0.051974	0.760302	1209	4	-6.5383	0.7915	0.84366	0.999993	14961	1	-6.5383
C14orf119	5	0.0137	0.05205	0.760302	1210	4	-6.4679	0.97106	0.97111	0.999993	17148	0	-6.4679
DPPA5	5	0.0137	0.05205	0.760302	1213	4	-6.315	0.25431	0.45149	0.973787	8342	1	-6.315
C10orf12	5	0.0137	0.05205	0.760302	1211	4	-6.3742	0.57996	0.72437	0.999993	12963	1	-6.3742
ADAM28	5	0.0137	0.05205	0.760302	1212	4	-6.315	0.8844	0.89427	0.999993	15855	1	-6.315
ZC3H12C	5	0.013705	0.052065	0.760302	1215	4	-7.2628	0.64577	0.7738	0.999993	13796	1	-7.2628
KLF9	5	0.013705	0.052065	0.760302	1216	3	-6.1497	0.63465	0.76517	0.999993	13669	2	-6.1497
FARS2	5	0.013705	0.052065	0.760302	1214	4	-6.4551	0.93707	0.93788	0.999993	16588	0	-6.4551
DIP2C	5	0.013786	0.052342	0.760302	1217	2	1.905	0.066939	0.17923	0.943975	3400	3	1.905
GPI	5	0.013794	0.05237	0.760302	1218	3	-4.8899	0.16778	0.34072	0.96837	6326	2	-4.8899
DCAF5	5	0.013817	0.052445	0.760302	1219	4	-6.0677	0.93681	0.93764	0.999993	16586	0	-6.0677
L3HYPDH	5	0.013841	0.052549	0.760302	1220	1	2.2384	0.027982	0.088103	0.923354	1700	4	2.2384
ARHGAP23	5	0.013895	0.052742	0.760302	1221	2	-0.28006	0.92661	0.92773	0.999993	16414	1	-0.28006
DCD	5	0.013904	0.052771	0.760302	1222	3	-5.2597	0.20654	0.39165	0.970536	7255	2	-5.2597
C2CD2	5	0.013904	0.052771	0.760302	1223	3	-5.3799	0.59708	0.73702	0.999993	13180	2	-5.3799
UTF1	5	0.013904	0.052771	0.760302	1224	3	-5.296	0.04919	0.13923	0.943975	2647	2	-5.296
EIF2B3	5	0.013939	0.052877	0.760302	1233	5	-3.6237	0.98606	0.98601	0.999993	17550	0	-3.6237
TRNT1	5	0.013939	0.052877	0.760302	1234	5	-4.8528	0.98606	0.98601	0.999993	17552	0	-4.8528
ALG6	5	0.013939	0.052877	0.760302	1236	5	-5.5331	0.98606	0.98601	0.999993	17542	0	-5.5331
CSE1L	5	0.013939	0.052877	0.760302	1232	5	-4.8899	0.98606	0.98601	0.999993	17551	0	-4.8899
GOLPH3	5	0.013939	0.052877	0.760302	1229	5	-7.1455	0.98606	0.98601	0.999993	17544	0	-7.1455
LARS	5	0.013939	0.052877	0.760302	1226	5	-4.2471	0.98606	0.98601	0.999993	17553	0	-4.2471
LRRK2	5	0.013939	0.052877	0.760302	1235	5	-6.5908	0.98606	0.98601	0.999993	17548	0	-6.5908
MCMDC2	5	0.013939	0.052877	0.760302	1230	5	-6.0215	0.98606	0.98601	0.999993	17549	0	-6.0215
SLMO2	5	0.013939	0.052877	0.760302	1225	5	-3.6237	0.98606	0.98601	0.999993	17543	0	-3.6237
CD3G	5	0.013939	0.052877	0.760302	1231	5	-4.8863	0.98606	0.98601	0.999993	17554	0	-4.8863
TCEAL7	5	0.013939	0.052877	0.760302	1227	5	-4.2968	0.98606	0.98601	0.999993	17545	0	-4.2968
RPS21	5	0.013939	0.052877	0.760302	1228	5	-3.9688	0.98606	0.98601	0.999993	17546	0	-3.9688
REXO4	5	0.01395	0.052913	0.760302	1237	2	-0.27778	0.37871	0.57965	0.993255	10503	1	-0.27778
TRAM2	5	0.013985	0.053043	0.760302	1240	3	-7.2565	0.84461	0.86992	0.999993	15424	1	-7.2565
FAM117A	5	0.013985	0.053043	0.760302	1238	3	-6.348	0.30348	0.51132	0.981275	9383	2	-6.348
CNTLN	5	0.013985	0.053043	0.760302	1239	3	-7.2565	0.40149	0.59562	0.994032	10791	2	-7.2565
TMEM140	5	0.014004	0.053101	0.760302	1241	2	0.38936	0.6561	0.78177	0.999993	13934	1	0.38936
PEX6	5	0.014038	0.053212	0.760302	1242	4	-6.3029	0.97668	0.9766	0.999993	17234	0	-6.3029
POP5	5	0.014099	0.053428	0.760302	1243	5	-3.8405	0.9859	0.98584	0.999993	17541	0	-3.8405
ID4	5	0.014113	0.05348	0.760302	1246	1	0.95779	0.27	0.47073	0.975555	8689	3	0.95779
C6orf99	5	0.014113	0.05348	0.760302	1245	2	1.26	0.19138	0.37217	0.970536	6899	3	1.26
KAZALD1	5	0.014113	0.05348	0.760302	1244	2	1.1105	0.2305	0.42198	0.973322	7799	3	1.1105
EVC	5	0.014133	0.053541	0.760302	1248	2	0.20021	0.78557	0.84104	0.999993	14926	1	0.20021
MAPK3	5	0.014133	0.053541	0.760302	1247	3	-6.7848	0.36768	0.57198	0.991874	10385	2	-6.7848
SGCZ	5	0.014133	0.053541	0.760302	1249	3	-7.0616	0.0016916	0.0073651	0.690826	192	2	-7.0616
AP1S2	5	0.014141	0.053571	0.760302	1250	5	-5.0435	0.98586	0.98579	0.999993	17540	0	-5.0435
SLX4	5	0.014149	0.053599	0.760302	1252	4	-6.0621	0.58381	0.72725	0.999993	13008	1	-6.0621
SIKE1	5	0.014149	0.053599	0.760302	1251	3	-6.0621	0.1158	0.26875	0.953492	5075	2	-6.0621
GNAO1	5	0.014213	0.053822	0.760302	1255	3	-6.6077	0.43818	0.6217	0.999145	11202	2	-6.6077
MTSS1L	5	0.014213	0.053822	0.760302	1253	2	0.57577	0.056894	0.15689	0.943975	2969	2	0.57577
TIGD2	5	0.014213	0.053822	0.760302	1254	4	-6.7391	0.97181	0.97182	0.999993	17164	0	-6.7391
SCRT2	5	0.014222	0.053854	0.760302	1256	3	-1.9924	0.59236	0.73359	0.999993	13119	2	-1.9924
GRXCR1	5	0.014318	0.054176	0.760302	1258	3	-5.0432	0.58968	0.73161	0.999993	13096	1	-5.0432
BRS3	5	0.014318	0.054176	0.760302	1257	4	-7.2502	0.63433	0.76491	0.999993	13661	1	-7.2502
PRKAR1B	5	0.014331	0.054223	0.760302	1260	2	1.0076	0.26616	0.46605	0.975189	8604	3	1.0076
PGAM5	5	0.014331	0.054223	0.760302	1259	1	1.6177	0.11203	0.26338	0.950712	4986	3	1.6177
NUP93	5	0.014339	0.054256	0.760302	1266	5	-3.3684	0.98566	0.98558	0.999993	17536	0	-3.3684
SEL1L	5	0.014339	0.054256	0.760302	1267	5	-5.2597	0.98566	0.98558	0.999993	17525	0	-5.2597
NARS	5	0.014339	0.054256	0.760302	1268	5	-4.2968	0.98566	0.98558	0.999993	17527	0	-4.2968
NAMPT	5	0.014339	0.054256	0.760302	1272	5	-3.3684	0.98566	0.98558	0.999993	17528	0	-3.3684
WDR78	5	0.014339	0.054256	0.760302	1271	5	-5.5037	0.98566	0.98558	0.999993	17538	0	-5.5037
SNRNP27	5	0.014339	0.054256	0.760302	1265	5	-4.7892	0.98566	0.98558	0.999993	17539	0	-4.7892
NT5C3A	5	0.014339	0.054256	0.760302	1261	5	-5.1284	0.98566	0.98558	0.999993	17531	0	-5.1284
MLST8	5	0.014339	0.054256	0.760302	1264	5	-5.8561	0.98566	0.98558	0.999993	17532	0	-5.8561
NCAPD2	5	0.014339	0.054256	0.760302	1273	5	-5.2086	0.98566	0.98558	0.999993	17530	0	-5.2086
TMEM184C	5	0.014339	0.054256	0.760302	1263	5	-3.927	0.98566	0.98558	0.999993	17533	0	-3.927
WDR41	5	0.014339	0.054256	0.760302	1270	5	-5.1007	0.98566	0.98558	0.999993	17534	0	-5.1007
DYRK1A	5	0.014339	0.054256	0.760302	1262	5	-5.7979	0.98566	0.98558	0.999993	17537	0	-5.7979
TXNDC12	5	0.014339	0.054256	0.760302	1269	5	-6.0066	0.98566	0.98558	0.999993	17529	0	-6.0066
TP53BP1	5	0.014339	0.054256	0.760302	1274	5	-5.4003	0.98566	0.98558	0.999993	17526	0	-5.4003
PIK3CA	5	0.014352	0.054303	0.760302	1276	4	-6.4198	0.71198	0.81198	0.999993	14476	1	-6.4198
LRRC37B	5	0.014352	0.054303	0.760302	1277	4	-6.2907	0.73882	0.82184	0.999993	14639	1	-6.2907
GTF3C1	5	0.014352	0.054303	0.760302	1278	4	-6.2907	0.6711	0.79331	0.999993	14133	1	-6.2907
MKRN1	5	0.014352	0.054303	0.760302	1275	4	-5.7916	0.78176	0.8394	0.999993	14907	1	-5.7916
KRT6C	2	0.014399	0.054465	0.760302	1279	2	-7.6622	0.9856	0.98553	0.999993	17524	0	-7.6622
PABPC1L	5	0.01441	0.054504	0.760302	1282	3	-1.1555	0.63797	0.76765	0.999993	13699	1	-1.1555
USF1	5	0.01441	0.054504	0.760302	1281	4	-5.6715	0.64632	0.77423	0.999993	13805	1	-5.6715
SMIM22	5	0.01441	0.054504	0.760302	1280	2	0.043391	0.51027	0.67329	0.999993	12103	1	0.043391
PAN3	5	0.01444	0.05461	0.760302	1283	3	-6.2659	0.6189	0.7533	0.999993	13461	1	-6.2659
IQCC	5	0.014522	0.0549	0.760302	1285	2	0.20016	0.29101	0.49633	0.97993	9099	2	0.20016
NFASC	5	0.014522	0.0549	0.760302	1284	3	-6.4748	0.93418	0.93501	0.999993	16532	0	-6.4748
ENO2	5	0.014557	0.055022	0.760302	1286	4	-6.3199	0.68655	0.80318	0.999993	14330	1	-6.3199
NR5A2	5	0.014557	0.055022	0.760302	1288	3	-5.7703	0.71278	0.81229	0.999993	14481	1	-5.7703
CLCA1	5	0.014557	0.055022	0.760302	1287	4	-6.2621	0.6651	0.78864	0.999993	14062	1	-6.2621
EME2	5	0.014557	0.055022	0.760302	1289	3	-6.6053	0.63057	0.76204	0.999993	13614	1	-6.6053
CINP	5	0.014575	0.055083	0.760302	1290	5	-5.1556	0.98542	0.98534	0.999993	17521	0	-5.1556
ANP32E	10	0.014579	0.055099	0.760302	1291	8	-4.7268	0.061246	0.16664	0.943975	3150	2	-4.7268
EIF4A1	4	0.014633	0.055273	0.760302	1292	4	-5.4969	0.98537	0.98528	0.999993	17520	0	-5.4969
KLHL38	5	0.014711	0.055552	0.760302	1294	4	-6.2783	0.44143	0.62401	0.999151	11244	1	-6.2783
SNX3	5	0.014711	0.055552	0.760302	1293	4	-6.4856	0.95012	0.95053	0.999993	16810	0	-6.4856
PRKACB	5	0.014713	0.055554	0.760302	1295	2	-0.38459	0.16511	0.33711	0.96837	6266	2	-0.38459
RASGRF1	5	0.014747	0.055677	0.760302	1296	3	-6.5383	0.93392	0.93477	0.999993	16524	0	-6.5383
SRBD1	5	0.01479	0.055825	0.760302	1297	5	-4.984	0.98521	0.98512	0.999993	17517	0	-4.984
FMO3	5	0.01479	0.055825	0.760302	1298	5	-4.4828	0.98521	0.98512	0.999993	17511	0	-4.4828
GBE1	5	0.01479	0.055825	0.760302	1302	5	-5.0141	0.98521	0.98512	0.999993	17518	0	-5.0141
PFDN2	5	0.01479	0.055825	0.760302	1299	5	-5.2343	0.98521	0.98512	0.999993	17513	0	-5.2343
PSMD11	5	0.01479	0.055825	0.760302	1300	5	-3.6996	0.98521	0.98512	0.999993	17512	0	-3.6996
PRDX3	5	0.01479	0.055825	0.760302	1301	5	-4.4803	0.98521	0.98512	0.999993	17515	0	-4.4803
SCAP	5	0.01479	0.055825	0.760302	1303	5	-4.5639	0.98521	0.98512	0.999993	17516	0	-4.5639
LMO3	6	0.014792	0.055828	0.760302	1304	5	-5.9881	0.89739	0.90345	0.999993	15995	1	-5.9881
SRSF11	5	0.014833	0.055978	0.760302	1306	3	-5.677	0.032772	0.099968	0.933936	1923	2	-5.677
LRRC14B	5	0.014833	0.055978	0.760302	1305	3	-7.2375	0.6589	0.78387	0.999993	13973	2	-7.2375
TMEM176A	5	0.014833	0.055978	0.760302	1307	4	-7.2375	0.8672	0.88305	0.999993	15666	1	-7.2375
SHC3	5	0.014849	0.056038	0.760302	1308	3	-4.8899	0.29912	0.5061	0.97993	9288	2	-4.8899
KIAA1614	5	0.014849	0.056038	0.760302	1309	1	1.3753	0.17195	0.34641	0.96837	6423	3	1.3753
ASRGL1	5	0.014849	0.056038	0.760302	1310	1	1.3953	0.16149	0.33215	0.96833	6177	3	1.3953
RAD51B	5	0.014884	0.056156	0.760302	1311	3	-0.84303	0.019985	0.0674	0.907542	1333	1	-0.84303
NDUFAF4	4	0.014931	0.056313	0.760302	1312	2	-0.62695	0.085608	0.21912	0.943975	4153	2	-0.62695
ZNF451	10	0.014938	0.056337	0.760302	1313	5	-3.3799	0.33183	0.54462	0.98715	9932	4	-3.3799
PLEKHA3	5	0.014965	0.056435	0.760302	1314	5	-5.6759	0.98503	0.98495	0.999993	17510	0	-5.6759
MED20	5	0.014965	0.056435	0.760302	1315	5	-4.2968	0.98503	0.98495	0.999993	17509	0	-4.2968
FHOD1	5	0.01497	0.056454	0.760302	1320	3	-4.408	0.1491	0.31521	0.961349	5900	2	-4.408
BCL3	5	0.01497	0.056454	0.760302	1319	2	-0.031451	0.23324	0.42544	0.97357	7867	1	-0.031451
ZNF616	5	0.01497	0.056454	0.760302	1318	3	-5.9748	0.74627	0.82468	0.999993	14682	1	-5.9748
TOX3	5	0.01497	0.056454	0.760302	1317	3	-6.9853	0.38243	0.58226	0.993325	10553	2	-6.9853
ZNF467	5	0.01497	0.056454	0.760302	1316	3	-6.648	0.65119	0.77796	0.999993	13873	2	-6.648
CLEC4A	7	0.014979	0.05648	0.760302	1321	5	-6.1864	0.5474	0.70056	0.999993	12557	2	-6.1864
TUBA3C	4	0.014983	0.056497	0.760302	1322	3	-7.1168	0.83974	0.86725	0.999993	15382	1	-7.1168
EFCAB14	5	0.014996	0.056539	0.760302	1323	5	-5.9299	0.985	0.98492	0.999993	17508	0	-5.9299
TTC26	5	0.01501	0.056591	0.760302	1328	4	-5.6445	0.89578	0.90225	0.999993	15978	1	-5.6445
PTPN1	5	0.01501	0.056591	0.760302	1327	4	-6.2659	0.93016	0.93117	0.999993	16461	0	-6.2659
MUC15	5	0.01501	0.056591	0.760302	1324	4	-5.5475	0.93522	0.93604	0.999993	16553	0	-5.5475
TMEM192	5	0.01501	0.056591	0.760302	1326	4	-6.8529	0.0071178	0.028471	0.832085	610	1	-6.8529
SSH1	5	0.01501	0.056591	0.760302	1325	4	-6.2659	0.60336	0.74171	0.999993	13267	1	-6.2659
IRS1	5	0.015012	0.056602	0.760302	1329	2	-0.73661	0.87275	0.88654	0.999993	15737	1	-0.73661
MTG2	5	0.015059	0.056747	0.760302	1330	5	-5.491	0.98494	0.98486	0.999993	17507	0	-5.491
MOB3C	5	0.015072	0.056796	0.760302	1331	2	1.144	0.21599	0.40371	0.970536	7483	3	1.144
BAG1	5	0.01508	0.056822	0.760302	1332	5	-4.2968	0.98492	0.98483	0.999993	17506	0	-4.2968
TBRG1	5	0.015094	0.056876	0.760302	1333	2	0.80283	0.3113	0.52062	0.984013	9526	3	0.80283
TAS2R3	5	0.015111	0.056925	0.760302	1334	3	-7.2311	0.062247	0.16885	0.943975	3195	2	-7.2311
ZNF320	5	0.015116	0.05694	0.760302	1335	5	-5.7805	0.98488	0.9848	0.999993	17505	0	-5.7805
KDELR1	5	0.015171	0.057119	0.760302	1336	4	-6.6478	0.52252	0.68227	0.999993	12264	1	-6.6478
ECM2	5	0.015203	0.057226	0.760302	1337	2	1.576	0.12324	0.27927	0.957276	5249	3	1.576
DIXDC1	5	0.015203	0.057226	0.760302	1338	1	1.5953	0.071434	0.18907	0.943975	3580	4	1.5953
ATXN7L1	11	0.015222	0.057295	0.760302	1339	5	0.5782	0.11724	0.2708	0.954943	5106	5	0.5782
RIT1	5	0.015257	0.057411	0.760302	1347	5	-5.5122	0.98474	0.98467	0.999993	17504	0	-5.5122
RPA1	5	0.015257	0.057411	0.760302	1341	5	-4.4803	0.98474	0.98467	0.999993	17494	0	-4.4803
GPR107	5	0.015257	0.057411	0.760302	1343	5	-5.1577	0.98474	0.98467	0.999993	17499	0	-5.1577
MLLT3	5	0.015257	0.057411	0.760302	1342	5	-5.574	0.98474	0.98467	0.999993	17498	0	-5.574
UBE2H	5	0.015257	0.057411	0.760302	1349	5	-4.922	0.98474	0.98467	0.999993	17496	0	-4.922
TFEC	5	0.015257	0.057411	0.760302	1344	5	-5.4694	0.98474	0.98467	0.999993	17501	0	-5.4694
CCT4	5	0.015257	0.057411	0.760302	1345	5	-2.95	0.98474	0.98467	0.999993	17500	0	-2.95
DTYMK	5	0.015257	0.057411	0.760302	1348	5	-2.9378	0.98474	0.98467	0.999993	17493	0	-2.9378
NUDT4	5	0.015257	0.057411	0.760302	1352	5	-4.4365	0.98474	0.98467	0.999993	17497	0	-4.4365
WBP5	5	0.015257	0.057411	0.760302	1346	5	-4.8236	0.98474	0.98467	0.999993	17492	0	-4.8236
PNPT1	5	0.015257	0.057411	0.760302	1340	5	-5.1556	0.98474	0.98467	0.999993	17503	0	-5.1556
RRN3	5	0.015257	0.057411	0.760302	1350	5	-2.8066	0.98474	0.98467	0.999993	17495	0	-2.8066
MMS22L	5	0.015257	0.057411	0.760302	1351	5	-3.6648	0.98474	0.98467	0.999993	17502	0	-3.6648
MEI1	5	0.015262	0.057421	0.760302	1354	2	0.7048	0.33456	0.54776	0.987976	9983	3	0.7048
NFATC4	5	0.015262	0.057421	0.760302	1353	2	1.496	0.13809	0.29998	0.961071	5621	3	1.496
MAPK8IP3	5	0.015264	0.057428	0.760302	1355	3	-5.486	0.30863	0.51745	0.982494	9484	2	-5.486
RNASEH1	5	0.01534	0.057682	0.760302	1357	4	-6.2534	0.77397	0.83592	0.999993	14857	1	-6.2534
GREB1L	5	0.01534	0.057682	0.760302	1360	4	-6.2534	0.59847	0.73804	0.999993	13198	1	-6.2534
NYNRIN	5	0.01534	0.057682	0.760302	1358	4	-6.5588	0.80057	0.84781	0.999993	15026	1	-6.5588
CHCHD4	5	0.01534	0.057682	0.760302	1356	4	-6.2534	0.39687	0.59241	0.994021	10725	1	-6.2534
ACSL5	5	0.01534	0.057682	0.760302	1359	4	-6.2534	0.69695	0.8067	0.999993	14382	1	-6.2534
PEX5L	5	0.015366	0.057764	0.760302	1361	3	-6.3971	0.2315	0.42321	0.973322	7827	2	-6.3971
PPP2R4	5	0.015374	0.05779	0.760302	1362	5	-7.2247	0.98199	0.9819	0.999993	17415	0	-7.2247
IFNA2	3	0.015397	0.057873	0.760302	1363	3	-7.083	0.9846	0.98453	0.999993	17491	0	-7.083
ZMIZ2	5	0.01542	0.057956	0.760302	1364	1	-0.10897	0.23742	0.43071	0.97357	7947	2	-0.10897
MED18	5	0.015424	0.057971	0.760302	1365	5	-6.6668	0.98458	0.9845	0.999993	17490	0	-6.6668
TAS2R1	5	0.015453	0.058054	0.760302	1366	3	-6.4531	0.53024	0.68788	0.999993	12363	2	-6.4531
MRGPRE	5	0.015453	0.058054	0.760302	1368	2	-0.39477	0.26433	0.46376	0.974347	8566	2	-0.39477
ZNF334	5	0.015453	0.058054	0.760302	1367	4	-5.6759	0.70828	0.81065	0.999993	14454	1	-5.6759
LRTM2	5	0.015475	0.058126	0.760302	1369	1	2.6399	0.010127	0.03944	0.848527	832	3	2.6399
FAM162A	5	0.015482	0.058152	0.760302	1370	5	-5.727	0.98452	0.98444	0.999993	17488	0	-5.727
COQ7	5	0.015528	0.058315	0.760302	1372	3	-6.0336	0.22361	0.41336	0.970814	7667	1	-6.0336
STAC2	5	0.015528	0.058315	0.760302	1371	3	-6.0336	0.5284	0.68652	0.999993	12337	1	-6.0336
MKKS	5	0.015545	0.058368	0.760302	1374	4	-6.569	0.93974	0.94043	0.999993	16637	0	-6.569
IL1B	5	0.015545	0.058368	0.760302	1373	4	-5.1787	0.96934	0.96945	0.999993	17123	0	-5.1787
ATRN	5	0.015611	0.058591	0.760302	1375	3	-6.1215	0.64996	0.77702	0.999993	13857	1	-6.1215
LMO7	5	0.015692	0.058877	0.760302	1376	4	-5.6759	0.69434	0.80579	0.999993	14366	1	-5.6759
C1QL3	5	0.015693	0.058877	0.760302	1377	2	-0.11757	0.89331	0.90043	0.999993	15946	1	-0.11757
GUSB	5	0.015694	0.058881	0.760302	1378	4	-7.2183	0.86169	0.87977	0.999993	15605	1	-7.2183
ZDHHC6	5	0.015725	0.05898	0.760302	1379	3	-6.5588	0.098131	0.24344	0.944138	4643	2	-6.5588
NYAP2	5	0.015725	0.05898	0.760302	1380	3	-5.4092	0.86234	0.88015	0.999993	15612	1	-5.4092
SRSF7	5	0.015774	0.059147	0.760302	1400	5	-3.6237	0.98423	0.98415	0.999993	17474	0	-3.6237
MRPS31	5	0.015774	0.059147	0.760302	1384	5	-6.2534	0.98423	0.98415	0.999993	17468	0	-6.2534
GGPS1	5	0.015774	0.059147	0.760302	1395	5	-4.984	0.98423	0.98415	0.999993	17483	0	-4.984
CHMP2A	5	0.015774	0.059147	0.760302	1401	5	-4.3449	0.98423	0.98415	0.999993	17476	0	-4.3449
RPS19	5	0.015774	0.059147	0.760302	1397	5	-2.5568	0.98423	0.98415	0.999993	17478	0	-2.5568
UBA52	5	0.015774	0.059147	0.760302	1398	5	-3.5435	0.98423	0.98415	0.999993	17487	0	-3.5435
ZNF573	5	0.015774	0.059147	0.760302	1388	5	-5.2889	0.98423	0.98415	0.999993	17472	0	-5.2889
HIST1H2BG	5	0.015774	0.059147	0.760302	1383	5	-5.7088	0.98423	0.98415	0.999993	17482	0	-5.7088
PUS1	5	0.015774	0.059147	0.760302	1381	1	0.8415	0.30903	0.51794	0.982494	9492	3	0.8415
MED31	5	0.015774	0.059147	0.760302	1399	5	-3.9061	0.98423	0.98415	0.999993	17480	0	-3.9061
PDZD9	5	0.015774	0.059147	0.760302	1389	5	-5.3799	0.98423	0.98415	0.999993	17477	0	-5.3799
ANGPTL5	5	0.015774	0.059147	0.760302	1391	5	-4.754	0.98423	0.98415	0.999993	17475	0	-4.754
DDX52	5	0.015774	0.059147	0.760302	1396	5	-4.754	0.98423	0.98415	0.999993	17470	0	-4.754
TMEM81	5	0.015774	0.059147	0.760302	1393	5	-6.4085	0.98423	0.98415	0.999993	17479	0	-6.4085
FAM103A1	5	0.015774	0.059147	0.760302	1387	5	-6.1757	0.98423	0.98415	0.999993	17469	0	-6.1757
AARS	5	0.015774	0.059147	0.760302	1382	5	-3.6648	0.98423	0.98415	0.999993	17473	0	-3.6648
RPL27	5	0.015774	0.059147	0.760302	1385	5	-4.5227	0.98423	0.98415	0.999993	17481	0	-4.5227
RPL23	5	0.015774	0.059147	0.760302	1394	5	-3.5435	0.98423	0.98415	0.999993	17486	0	-3.5435
LIN9	5	0.015774	0.059147	0.760302	1386	5	-6.0066	0.98423	0.98415	0.999993	17471	0	-6.0066
DHX33	5	0.015774	0.059147	0.760302	1390	5	-6.2021	0.98423	0.98415	0.999993	17484	0	-6.2021
EQTN	5	0.015774	0.059147	0.760302	1392	5	-4.984	0.98423	0.98415	0.999993	17485	0	-4.984
ZNF610	7	0.015845	0.059375	0.761269	1402	5	-5.821	0.2991	0.50608	0.97993	9287	2	-5.821
IL15	7	0.015845	0.059375	0.761269	1403	5	-6.3971	0.83622	0.86532	0.999993	15348	1	-6.3971
NFAT5	5	0.015859	0.059423	0.761269	1404	4	-5.6065	0.80857	0.85154	0.999993	15093	1	-5.6065
ALKBH8	5	0.015859	0.059423	0.761269	1405	4	-5.8251	0.092071	0.23246	0.943975	4413	1	-5.8251
SCML1	5	0.015883	0.059503	0.761269	1406	2	0.62561	0.87031	0.88503	0.999993	15701	1	0.62561
STX16	5	0.015883	0.059503	0.761269	1407	2	0.82034	0.31821	0.52878	0.986654	9648	3	0.82034
LDB1	5	0.015888	0.059518	0.761269	1408	4	-5.6833	0.92234	0.92377	0.999993	16338	1	-5.6833
FOXF1	5	0.015954	0.059745	0.762548	1410	3	-5.0141	0.1344	0.29478	0.961071	5517	2	-5.0141
GPSM3	5	0.015954	0.059745	0.762548	1411	3	-5.0435	0.84782	0.8717	0.999993	15459	1	-5.0435
ZNF202	5	0.015954	0.059745	0.762548	1409	4	-5.961	0.17664	0.35265	0.969754	6549	1	-5.961
CEACAM8	5	0.015992	0.059871	0.762901	1412	3	-6.2019	0.23866	0.43223	0.97357	7978	2	-6.2019
SVEP1	5	0.016019	0.059958	0.762901	1413	4	-6.2279	0.43123	0.61681	0.999091	11115	1	-6.2279
CTSV	5	0.016019	0.059958	0.762901	1414	4	-6.2279	0.88543	0.89493	0.999993	15867	1	-6.2279
HNRNPH1	5	0.016044	0.060052	0.762901	1415	5	-3.8405	0.98396	0.98387	0.999993	17464	0	-3.8405
TRUB2	5	0.016047	0.060063	0.762901	1416	3	-4.8236	0.81026	0.85234	0.999993	15106	1	-4.8236
TET3	5	0.01615	0.060405	0.762901	1417	3	-3.9891	0.24931	0.44535	0.973713	8227	2	-3.9891
KIAA1429	5	0.01618	0.060505	0.762901	1418	5	-4.4803	0.98382	0.98375	0.999993	17463	0	-4.4803
RHOH	5	0.016182	0.060512	0.762901	1419	2	0.95719	0.26248	0.46149	0.974347	8526	3	0.95719
FKBP3	5	0.016231	0.060674	0.762901	1420	5	-4.0866	0.98377	0.9837	0.999993	17462	0	-4.0866
UBE2E1	7	0.016241	0.060711	0.762901	1421	4	-4.3449	0.9535	0.95387	0.999993	16860	1	-4.3449
EMILIN1	5	0.016264	0.060782	0.762901	1422	2	0.13045	0.35507	0.56319	0.991339	10224	2	0.13045
NSUN5	5	0.01629	0.060871	0.762901	1423	4	-7.2053	0.62547	0.75817	0.999993	13546	1	-7.2053
SYNPO2	5	0.01629	0.060871	0.762901	1424	3	-7.2053	0.58917	0.73124	0.999993	13087	1	-7.2053
CD3E	5	0.016316	0.060958	0.762901	1425	3	-4.2566	0.46818	0.64294	0.999747	11579	2	-4.2566
GGACT	5	0.016346	0.061046	0.762901	1427	4	-6.2151	0.94106	0.94173	0.999993	16661	0	-6.2151
ZDHHC1	5	0.016346	0.061046	0.762901	1429	4	-6.176	0.89693	0.9031	0.999993	15989	1	-6.176
IL17A	5	0.016346	0.061046	0.762901	1428	4	-5.8755	0.64086	0.76991	0.999993	13732	1	-5.8755
ZFHX4	5	0.016346	0.061046	0.762901	1426	4	-6.2151	0.90598	0.90998	0.999993	16111	1	-6.2151
ZNF7	10	0.016364	0.061101	0.762901	1430	6	-4.9555	0.82636	0.8603	0.999993	15253	3	-4.9555
CCDC112	5	0.016384	0.061171	0.762901	1438	5	-3.8593	0.98362	0.98355	0.999993	17452	0	-3.8593
PMPCB	5	0.016384	0.061171	0.762901	1440	5	-3.1173	0.98362	0.98355	0.999993	17449	0	-3.1173
C1orf50	5	0.016384	0.061171	0.762901	1443	5	-5.9927	0.98362	0.98355	0.999993	17450	0	-5.9927
NAPG	5	0.016384	0.061171	0.762901	1433	5	-5.1114	0.98362	0.98355	0.999993	17458	0	-5.1114
GPR161	5	0.016384	0.061171	0.762901	1434	5	-4.984	0.98362	0.98355	0.999993	17454	0	-4.984
NPEPL1	5	0.016384	0.061171	0.762901	1442	5	-3.134	0.98362	0.98355	0.999993	17457	0	-3.134
WDR12	5	0.016384	0.061171	0.762901	1444	5	-4.604	0.98362	0.98355	0.999993	17453	0	-4.604
UBA1	5	0.016384	0.061171	0.762901	1441	5	-6.2534	0.98362	0.98355	0.999993	17460	0	-6.2534
CD86	5	0.016384	0.061171	0.762901	1439	5	-4.4365	0.98362	0.98355	0.999993	17445	0	-4.4365
MPPE1	5	0.016384	0.061171	0.762901	1436	5	-4.3915	0.98362	0.98355	0.999993	17459	0	-4.3915
MRPL35	5	0.016384	0.061171	0.762901	1435	5	-5.7629	0.98362	0.98355	0.999993	17447	0	-5.7629
DDX3X	5	0.016384	0.061171	0.762901	1432	5	-5.3457	0.98362	0.98355	0.999993	17446	0	-5.3457
PPP1R12A	5	0.016384	0.061171	0.762901	1437	5	-4.5227	0.98362	0.98355	0.999993	17451	0	-4.5227
TOP2A	5	0.016384	0.061171	0.762901	1431	5	-5.333	0.98362	0.98355	0.999993	17455	0	-5.333
KBTBD7	5	0.0164	0.061228	0.763079	1445	2	1.1322	0.1788	0.35561	0.96979	6598	3	1.1322
RHOXF2	3	0.016413	0.061274	0.763133	1446	1	0.87655	0.16889	0.34226	0.96837	6356	2	0.87655
IGDCC4	5	0.016459	0.061433	0.764583	1447	3	-1.6876	0.51411	0.67607	0.999993	12153	2	-1.6876
KIAA2022	5	0.016481	0.061499	0.764869	1448	4	-6.6382	0.95926	0.95954	0.999993	16961	0	-6.6382
C16orf58	5	0.016536	0.061692	0.765359	1449	1	-0.55606	0.68415	0.80237	0.999993	14313	1	-0.55606
SHF	5	0.016536	0.061692	0.765359	1450	3	-5.2535	0.63089	0.76227	0.999993	13617	2	-5.2535
TWISTNB	5	0.016558	0.061769	0.765359	1451	5	-3.9061	0.98344	0.9834	0.999993	17444	0	-3.9061
LRRC46	5	0.016567	0.0618	0.765359	1453	3	-5.8538	0.67106	0.79328	0.999993	14132	2	-5.8538
ACAD8	5	0.016567	0.0618	0.765359	1452	3	-6.4204	0.58093	0.72508	0.999993	12980	1	-6.4204
IBTK	5	0.016599	0.06191	0.765359	1454	4	-5.9299	0.72582	0.81699	0.999993	14562	1	-5.9299
GARS	5	0.016618	0.061976	0.765359	1455	4	-3.0422	0.9801	0.98003	0.999993	17277	0	-3.0422
RAC1	4	0.016646	0.062061	0.765359	1456	4	-5.9272	0.98335	0.98329	0.999993	17443	0	-5.9272
KIF2C	5	0.016678	0.06216	0.765359	1458	4	-6.2021	0.85802	0.87762	0.999993	15557	1	-6.2021
PSTPIP1	5	0.016678	0.06216	0.765359	1459	4	-6.2021	0.1038	0.25161	0.944385	4789	1	-6.2021
COMMD2	5	0.016678	0.06216	0.765359	1457	4	-6.2021	0.92221	0.92365	0.999993	16334	1	-6.2021
A4GNT	5	0.016678	0.06216	0.765359	1460	4	-6.6573	0.88316	0.8934	0.999993	15845	1	-6.6573
CIRBP	5	0.016678	0.06216	0.765359	1461	4	-6.2021	0.86766	0.88333	0.999993	15672	1	-6.2021
TDRD3	5	0.016693	0.06221	0.765359	1462	5	-5.4694	0.98331	0.98324	0.999993	17442	0	-5.4694
IFRD2	5	0.016699	0.062235	0.765359	1463	3	-5.1993	0.88817	0.89679	0.999993	15896	1	-5.1993
MYH8	5	0.016699	0.062235	0.765359	1464	3	-5.144	0.11791	0.27176	0.955148	5120	2	-5.144
FOLH1	11	0.016743	0.062365	0.765359	1465	8	-5.898	0.83784	0.86621	0.999993	15366	3	-5.898
C12orf79	8	0.016773	0.062466	0.765359	1466	6	-5.666	0.32109	0.5321	0.986664	9706	2	-5.666
ECD	5	0.016804	0.062567	0.765359	1467	5	-4.5806	0.9832	0.98314	0.999993	17440	0	-4.5806
NACAD	5	0.016808	0.062575	0.765359	1468	2	0.1825	0.54522	0.69893	0.999993	12530	1	0.1825
FAM110B	5	0.016808	0.062575	0.765359	1469	1	0.17367	0.53407	0.69072	0.999993	12401	2	0.17367
ZFAND2A	5	0.016819	0.06261	0.765359	1470	5	-6.1131	0.98318	0.98312	0.999993	17439	0	-6.1131
YBEY	5	0.016869	0.062774	0.765359	1471	3	-6.2223	0.84717	0.87133	0.999993	15453	1	-6.2223
DAP	5	0.016917	0.062951	0.765359	1472	4	-6.1215	0.91652	0.91865	0.999993	16248	1	-6.1215
PARVG	5	0.016917	0.062951	0.765359	1473	3	-1.1585	0.64053	0.76966	0.999993	13727	2	-1.1585
RAVER2	5	0.016924	0.062978	0.765359	1474	5	-3.8405	0.98308	0.98301	0.999993	17438	0	-3.8405
ACTG2	6	0.016962	0.063119	0.765359	1475	3	-3.0494	0.62282	0.75623	0.999993	13517	2	-3.0494
HIPK1	5	0.016994	0.063228	0.765359	1480	4	-6.2855	0.60873	0.7457	0.999993	13334	1	-6.2855
SAP130	5	0.016994	0.063228	0.765359	1476	4	-6.1889	0.51449	0.67634	0.999993	12159	1	-6.1889
GSTA4	5	0.016994	0.063228	0.765359	1481	5	-6.8695	0.9818	0.98171	0.999993	17411	0	-6.8695
UBE2M	5	0.016994	0.063228	0.765359	1479	4	-6.9494	0.44774	0.62849	0.999433	11322	1	-6.9494
DNAJB7	5	0.016994	0.063228	0.765359	1478	4	-6.6888	0.90843	0.91194	0.999993	16140	1	-6.6888
PPP1R3A	5	0.016994	0.063228	0.765359	1477	4	-6.1889	0.49111	0.65944	0.999993	11850	1	-6.1889
UPK3BL	5	0.016998	0.06324	0.765359	1482	3	-4.7892	0.58544	0.72845	0.999993	13036	2	-4.7892
C18orf64	5	0.017	0.063249	0.765359	1484	2	0.028285	0.31145	0.5208	0.984013	9529	2	0.028285
CCDC142	5	0.017	0.063249	0.765359	1483	3	-5.5687	0.89627	0.90261	0.999993	15982	1	-5.5687
HSPB3	5	0.017125	0.063676	0.765359	1486	3	-6.5383	0.2534	0.45036	0.973787	8325	1	-6.5383
ATE1	5	0.017125	0.063676	0.765359	1485	2	-0.43134	0.13683	0.2982	0.961071	5580	1	-0.43134
PAXIP1	5	0.01715	0.06376	0.765359	1489	3	-2.5018	0.97416	0.97413	0.999993	17190	0	-2.5018
CYP3A4	5	0.01715	0.063758	0.765359	1487	3	-7.1856	0.48883	0.65775	0.999993	11830	2	-7.1856
NFATC2	5	0.01715	0.063758	0.765359	1488	3	-6.2384	0.56196	0.71123	0.999993	12745	1	-6.2384
ADSS	5	0.017159	0.063793	0.765359	1490	5	-2.3212	0.98284	0.98276	0.999993	17429	0	-2.3212
RTCA	5	0.017159	0.063793	0.765359	1495	5	-6.7935	0.98284	0.98276	0.999993	17431	0	-6.7935
STAM	5	0.017159	0.063793	0.765359	1492	5	-6.0795	0.98284	0.98276	0.999993	17434	0	-6.0795
LRR1	5	0.017159	0.063793	0.765359	1496	5	-3.4586	0.98284	0.98276	0.999993	17433	0	-3.4586
FABP2	5	0.017159	0.063793	0.765359	1494	5	-5.8488	0.98284	0.98276	0.999993	17435	0	-5.8488
RBM48	5	0.017159	0.063793	0.765359	1497	5	-5.8654	0.98284	0.98276	0.999993	17437	0	-5.8654
DDX56	5	0.017159	0.063793	0.765359	1499	5	-4.4803	0.98284	0.98276	0.999993	17436	0	-4.4803
SF3B1	5	0.017159	0.063793	0.765359	1493	5	-3.4586	0.98284	0.98276	0.999993	17427	0	-3.4586
MRPL45	5	0.017159	0.063793	0.765359	1500	5	-5.8488	0.98284	0.98276	0.999993	17432	0	-5.8488
MLANA	5	0.017159	0.063793	0.765359	1491	5	-6.0652	0.98284	0.98276	0.999993	17430	0	-6.0652
SKAP2	5	0.017159	0.063793	0.765359	1498	5	-2.6622	0.98284	0.98276	0.999993	17428	0	-2.6622
PAX7	5	0.017161	0.063799	0.765359	1501	1	-0.10249	0.77264	0.83535	0.999993	14850	1	-0.10249
PRR23D2	3	0.017171	0.063833	0.765359	1502	2	-7.5965	0.87141	0.88572	0.999993	15720	0	-7.5965
ZNF232	5	0.017255	0.064118	0.768262	1503	3	-5.3913	0.45946	0.63681	0.999693	11464	2	-5.3913
CLCA2	5	0.017294	0.06424	0.768702	1505	3	-5.9986	0.31455	0.52448	0.984772	9590	1	-5.9986
ABCD4	5	0.017294	0.06424	0.768702	1504	4	-5.9986	0.97127	0.97133	0.999993	17152	0	-5.9986
HIST1H3G	5	0.017345	0.064411	0.768956	1507	4	-6.1757	0.5906	0.7323	0.999993	13104	1	-6.1757
GNPTAB	5	0.017345	0.064411	0.768956	1506	4	-6.9802	0.85868	0.87801	0.999993	15566	1	-6.9802
PDK2	5	0.017351	0.064438	0.768956	1508	3	-4.6884	0.67633	0.7974	0.999993	14209	2	-4.6884
TPBG	5	0.017351	0.064438	0.768956	1509	4	-6.0215	0.79881	0.84699	0.999993	15016	1	-6.0215
QPRT	5	0.017379	0.064534	0.768956	1510	1	1.2246	0.18685	0.36613	0.970536	6787	3	1.2246
STAG1	5	0.01738	0.06454	0.768956	1511	5	-5.914	0.98262	0.98254	0.999993	17426	0	-5.914
WDR35	5	0.017402	0.064603	0.768956	1513	4	-6.5279	0.93619	0.93701	0.999993	16571	0	-6.5279
FOXN4	5	0.017402	0.064603	0.768956	1512	2	-0.12094	0.43549	0.61982	0.999145	11159	2	-0.12094
NOTCH1	5	0.017433	0.064698	0.768978	1514	3	-5.2985	0.23485	0.42744	0.97357	7898	2	-5.2985
FOXA2	5	0.017444	0.064732	0.768978	1515	2	-0.056205	0.71115	0.81168	0.999993	14469	1	-0.056205
SLC17A4	5	0.017456	0.064775	0.768978	1517	3	-7.179	0.45983	0.63709	0.999693	11472	1	-7.179
TBC1D4	5	0.017456	0.064775	0.768978	1516	3	-7.179	0.61215	0.74822	0.999993	13380	1	-7.179
IFNA21	1	0.017473	0.064829	0.769067	1518	1	-7.0691	0.98253	0.98245	0.999993	17425	0	-7.0691
SMAD7	5	0.017487	0.064868	0.769067	1519	2	-0.70658	0.52167	0.68162	0.999993	12253	2	-0.70658
C11orf82	5	0.017508	0.064954	0.769577	1520	5	-5.3799	0.98249	0.98242	0.999993	17424	0	-5.3799
SOX10	5	0.017532	0.065026	0.769802	1521	2	-0.17644	0.62276	0.75619	0.999993	13515	2	-0.17644
TPPP2	5	0.017542	0.065059	0.769802	1522	3	-5.6233	0.42065	0.60926	0.996713	11005	2	-5.6233
FAM46B	5	0.017672	0.065481	0.772351	1523	2	0.34128	0.37181	0.57485	0.992751	10428	2	0.34128
CYP11A1	5	0.017674	0.065485	0.772351	1524	4	-5.4435	0.73757	0.82139	0.999993	14629	1	-5.4435
ATHL1	5	0.017697	0.065557	0.772351	1525	5	-5.309	0.9823	0.98223	0.999993	17423	0	-5.309
GPR84	5	0.017705	0.065585	0.772351	1526	3	-6.2279	0.09112	0.23053	0.943975	4381	2	-6.2279
ELOVL5	11	0.017707	0.065588	0.772351	1527	7	-5.7052	0.41014	0.60174	0.994648	10895	4	-5.7052
TMEM156	5	0.017734	0.065681	0.772351	1528	4	-6.6187	0.78863	0.84239	0.999993	14944	1	-6.6187
AK1	5	0.017734	0.065681	0.772351	1529	4	-6.1623	0.95582	0.95617	0.999993	16890	0	-6.1623
ANP32D	5	0.017734	0.065681	0.772351	1531	4	-6.1623	0.9801	0.98003	0.999993	17288	0	-6.1623
SDC2	5	0.017734	0.065681	0.772351	1530	4	-6.6382	0.1523	0.31965	0.96332	5970	1	-6.6382
GPRASP2	5	0.017786	0.065859	0.772351	1532	2	0.069464	0.37971	0.58039	0.993255	10521	2	0.069464
LNP1	5	0.017786	0.065859	0.772351	1533	2	0.2318	0.52076	0.68097	0.999993	12239	2	0.2318
CDK16	5	0.017806	0.065929	0.772351	1536	4	-7.1724	0.63228	0.76332	0.999993	13640	1	-7.1724
OSBPL2	5	0.017806	0.065929	0.772351	1534	4	-7.1724	0.89354	0.9006	0.999993	15949	1	-7.1724
SOD2	5	0.017806	0.065929	0.772351	1537	4	-6.1444	0.89697	0.90314	0.999993	15991	1	-6.1444
THAP11	5	0.017806	0.065929	0.772351	1535	3	-6.2019	0.25514	0.45249	0.973787	8362	2	-6.2019
NCOA3	5	0.017829	0.066003	0.772351	1538	4	-6.6285	0.39037	0.58779	0.993827	10650	1	-6.6285
SLC7A3	5	0.017829	0.066003	0.772351	1539	4	-6.6597	0.6088	0.74576	0.999993	13336	1	-6.6597
CTNNBL1	5	0.017892	0.066191	0.774048	1540	4	-6.339	0.96271	0.96295	0.999993	17023	0	-6.339
CRELD2	5	0.017914	0.066263	0.77413	1541	5	-5.961	0.98209	0.982	0.999993	17420	0	-5.961
POR	5	0.017922	0.066284	0.77413	1542	2	1.4305	0.17213	0.34668	0.96837	6430	3	1.4305
MAGEC3	5	0.01797	0.066452	0.774478	1543	5	-1.346	0.98203	0.98195	0.999993	17418	0	-1.346
LIMS1	6	0.017971	0.066461	0.774478	1544	5	-5.333	0.49866	0.66483	0.999993	11953	1	-5.333
KCNRG	5	0.017976	0.066473	0.774478	1545	3	-5.9198	0.072672	0.19177	0.943975	3627	2	-5.9198
SERHL2	5	0.018003	0.066548	0.774478	1546	5	-6.4421	0.982	0.98191	0.999993	17417	0	-6.4421
C5orf30	5	0.01801	0.066571	0.774478	1547	5	-5.4694	0.98199	0.98191	0.999993	17416	0	-5.4694
CYP4A22	5	0.018031	0.066634	0.774478	1548	2	-0.27209	0.56038	0.7101	0.999993	12723	2	-0.27209
PIGZ	5	0.018055	0.066718	0.774478	1549	3	-5.2792	0.62875	0.76067	0.999993	13586	2	-5.2792
SELV	5	0.018055	0.066718	0.774478	1550	2	0.88216	0.30011	0.50727	0.97993	9319	3	0.88216
TUBGCP6	5	0.018063	0.066745	0.774478	1551	5	-3.7895	0.98194	0.98185	0.999993	17414	0	-3.7895
EXD2	5	0.018103	0.066888	0.774478	1552	3	-6.4974	0.10557	0.25412	0.944409	4845	2	-6.4974
SOAT2	5	0.018103	0.066888	0.774478	1553	3	-6.1165	0.65546	0.78128	0.999993	13924	2	-6.1165
DKK2	5	0.018139	0.067016	0.774478	1554	3	-4.6421	0.29285	0.49855	0.97993	9142	1	-4.6421
CCDC115	5	0.018142	0.067021	0.774478	1556	4	-6.0336	0.394	0.59034	0.994021	10694	1	-6.0336
RFWD3	5	0.018142	0.067021	0.774478	1555	4	-5.2398	0.88019	0.89142	0.999993	15809	1	-5.2398
POLK	5	0.018142	0.067021	0.774478	1557	4	-5.631	0.9801	0.98003	0.999993	17376	0	-5.631
TNN	5	0.018142	0.067021	0.774478	1558	4	-6.1497	0.88254	0.89299	0.999993	15837	1	-6.1497
QRSL1	5	0.01815	0.067045	0.774478	1559	5	-5.2398	0.98185	0.98176	0.999993	17413	0	-5.2398
RASA1	5	0.018165	0.067106	0.774692	1560	5	-5.6715	0.98183	0.98174	0.999993	17412	0	-5.6715
PCP4	2	0.018238	0.067348	0.775949	1561	2	-5.3995	0.89498	0.90165	0.999993	15963	0	-5.3995
WNK3	5	0.018247	0.067382	0.775949	1562	3	-6.6851	0.12212	0.27771	0.957154	5216	2	-6.6851
KCNMB3	6	0.018253	0.067401	0.775949	1563	4	-5.2753	0.69394	0.80567	0.999993	14364	1	-5.2753
IL17F	5	0.018259	0.067415	0.775949	1564	5	-6.339	0.98174	0.98165	0.999993	17410	0	-6.339
FAM161B	5	0.018269	0.067454	0.775949	1565	3	-5.9808	0.93832	0.93908	0.999993	16605	0	-5.9808
C1QBP	5	0.018295	0.067534	0.775949	1566	5	-5.832	0.9817	0.98161	0.999993	17408	0	-5.832
RHOBTB1	5	0.018302	0.06756	0.775949	1568	3	-1.1064	0.41335	0.60405	0.994688	10929	2	-1.1064
GLYATL2	5	0.018302	0.06756	0.775949	1567	4	-4.3915	0.75522	0.82816	0.999993	14735	1	-4.3915
NTRK3	5	0.018331	0.067644	0.77642	1569	3	-5.4327	0.92272	0.92411	0.999993	16346	1	-5.4327
WTAP	5	0.018411	0.067934	0.778298	1570	4	-3.1937	0.41058	0.60207	0.994661	10900	1	-3.1937
RTN4RL1	5	0.018415	0.067945	0.778298	1572	2	-0.71406	0.46864	0.64327	0.999747	11585	2	-0.71406
SOCS3	5	0.018415	0.067945	0.778298	1571	2	1.1496	0.20573	0.3906	0.970536	7240	3	1.1496
ENPP1	5	0.018426	0.067981	0.778298	1573	5	-5.1038	0.98157	0.98147	0.999993	17407	0	-5.1038
CAMK2D	5	0.018444	0.068044	0.778527	1574	5	-5.8165	0.98156	0.98145	0.999993	17406	0	-5.8165
USP3	5	0.01852	0.068299	0.780844	1575	1	1.2257	0.1976	0.38021	0.970536	7044	3	1.2257
ZSCAN21	5	0.018536	0.068361	0.780844	1576	3	-7.0901	0.70584	0.80982	0.999993	14442	1	-7.0901
SET	2	0.018541	0.068376	0.780844	1577	2	-6.6505	0.98146	0.98136	0.999993	17404	0	-6.6505
ZNF479	5	0.018591	0.068544	0.781273	1580	4	-6.339	0.4442	0.62593	0.999203	11279	1	-6.339
HAPLN2	5	0.018591	0.068544	0.781273	1579	4	-6.1353	0.12485	0.28149	0.957276	5295	1	-6.1353
KLRK1	5	0.018591	0.068544	0.781273	1578	4	-6.7225	0.93603	0.93686	0.999993	16567	0	-6.7225
RGS22	5	0.018658	0.068756	0.782824	1581	3	-4.9537	0.66554	0.789	0.999993	14067	2	-4.9537
STRIP2	5	0.01867	0.068793	0.782824	1582	3	-5.9748	0.84612	0.87075	0.999993	15439	1	-5.9748
DYNC2H1	5	0.01871	0.068915	0.782824	1583	2	2.3692	0.022498	0.073931	0.911747	1452	3	2.3692
LRP4	5	0.01871	0.068915	0.782824	1584	2	1.3188	0.17394	0.34911	0.96837	6484	3	1.3188
R3HCC1L	10	0.018711	0.068923	0.782824	1585	7	-6.3595	0.22606	0.41641	0.972198	7712	3	-6.3595
MYO9A	5	0.018718	0.068941	0.782824	1586	3	-5.4272	0.92806	0.9291	0.999993	16429	1	-5.4272
CDK18	5	0.018775	0.069126	0.78394	1587	2	0.098241	0.32238	0.53359	0.986664	9727	2	0.098241
ADAM9	5	0.018775	0.069126	0.78394	1588	2	1.3241	0.10805	0.25768	0.94686	4900	3	1.3241
SNX1	5	0.018791	0.069174	0.783988	1589	3	-5.196	0.33721	0.55054	0.98855	10029	2	-5.196
PTPN21	5	0.01884	0.069335	0.784532	1591	3	-5.1148	0.26831	0.46866	0.975502	8646	1	-5.1148
ACSF2	5	0.01884	0.069335	0.784532	1590	3	-6.5099	0.68165	0.80149	0.999993	14293	2	-6.5099
CAMP	5	0.018845	0.069353	0.784532	1592	1	2.3239	0.017117	0.059863	0.90092	1193	4	2.3239
ALPI	5	0.018901	0.069524	0.785486	1593	2	0.52911	0.23043	0.4219	0.973322	7798	2	0.52911
IGLL5	5	0.018901	0.069524	0.785486	1594	2	3.6582	0.0001763	0.00082495	0.429885	31	3	3.6582
GLTPD1	5	0.018927	0.0696	0.785844	1595	1	1.1176	0.22122	0.41036	0.970536	7603	3	1.1176
CHIA	5	0.01896	0.0697	0.78648	1596	4	-5.9455	0.43866	0.62207	0.999145	11207	1	-5.9455
KIAA1522	5	0.018989	0.0698	0.787116	1597	3	-2.3212	0.17447	0.3498	0.96837	6495	2	-2.3212
MFAP4	5	0.019006	0.069859	0.787287	1598	3	-5.9688	0.94065	0.94131	0.999993	16650	0	-5.9688
WDSUB1	5	0.019042	0.069971	0.787565	1600	4	-6.4856	0.97497	0.97492	0.999993	17202	0	-6.4856
ATP6V1F	5	0.019042	0.069971	0.787565	1599	4	-6.1215	0.9801	0.98003	0.999993	17397	0	-6.1215
C15orf54	5	0.019208	0.07054	0.78981	1601	4	-6.7042	0.88096	0.89194	0.999993	15815	1	-6.7042
SOX14	5	0.019208	0.07054	0.78981	1603	2	0.44596	0.1208	0.27586	0.955677	5198	2	0.44596
FAM24A	5	0.019208	0.07054	0.78981	1602	4	-5.6079	0.86918	0.8843	0.999993	15690	1	-5.6079
LARP4	5	0.019211	0.07055	0.78981	1605	4	-7.1455	0.71956	0.81471	0.999993	14523	1	-7.1455
CACNB3	5	0.019211	0.07055	0.78981	1606	4	-7.1455	0.83318	0.86377	0.999993	15321	1	-7.1455
CEP76	5	0.019211	0.07055	0.78981	1604	3	-6.1968	0.35115	0.56039	0.990922	10181	2	-6.1968
CFTR	5	0.019211	0.07055	0.78981	1607	4	-6.0401	0.51902	0.67967	0.999993	12216	1	-6.0401
CEP164	5	0.019211	0.07055	0.78981	1608	4	-7.1455	0.63359	0.76435	0.999993	13651	1	-7.1455
PUS3	5	0.019257	0.0707	0.78981	1609	4	-4.7681	0.97444	0.9744	0.999993	17193	0	-4.7681
ETS2	5	0.01928	0.070769	0.78981	1610	4	-5.8654	0.69888	0.80737	0.999993	14391	1	-5.8654
MPO	5	0.019322	0.070904	0.78981	1611	3	-1.4824	0.42566	0.61286	0.997768	11061	1	-1.4824
TSHZ3	5	0.019334	0.07094	0.78981	1612	2	-0.53604	0.40359	0.59713	0.994186	10807	2	-0.53604
NME1-NME2	3	0.019368	0.071047	0.78981	1613	2	-6.4974	0.17347	0.3485	0.96837	6471	1	-6.4974
ADPRHL1	5	0.019388	0.071129	0.78981	1614	3	-5.1556	0.60961	0.74633	0.999993	13348	2	-5.1556
FOXN2	5	0.019412	0.071198	0.78981	1619	4	-6.5588	0.73184	0.81921	0.999993	14596	1	-6.5588
PCDHGB2	5	0.019412	0.071198	0.78981	1617	4	-6.3029	0.96331	0.96355	0.999993	17034	0	-6.3029
VASH1	5	0.019412	0.071201	0.78981	1621	3	-5.3709	0.60963	0.74634	0.999993	13349	2	-5.3709
KCNT2	5	0.019412	0.071198	0.78981	1620	4	-6.315	0.22599	0.41633	0.972198	7711	1	-6.315
ARL6IP5	5	0.019412	0.071198	0.78981	1615	4	-6.6285	0.17527	0.35084	0.968651	6522	1	-6.6285
LAP3	5	0.019412	0.071198	0.78981	1618	4	-6.1076	0.9211	0.92267	0.999993	16318	1	-6.1076
C17orf112	5	0.019412	0.071198	0.78981	1616	4	-6.1076	0.84713	0.87131	0.999993	15451	1	-6.1076
MIER2	5	0.019433	0.071267	0.78981	1622	3	-6.3857	0.92271	0.9241	0.999993	16345	1	-6.3857
CSNK1A1L	5	0.019433	0.071267	0.78981	1623	3	-6.464	0.27224	0.47348	0.975981	8736	2	-6.464
FAM222A	5	0.019433	0.071267	0.78981	1625	4	-6.5486	0.55068	0.70295	0.999993	12594	1	-6.5486
EFR3B	5	0.019433	0.071267	0.78981	1624	3	-4.2883	0.50646	0.67051	0.999993	12050	2	-4.2883
BLOC1S4	5	0.01947	0.071386	0.790645	1626	1	0.77367	0.32081	0.5318	0.986664	9700	3	0.77367
RSAD1	5	0.019551	0.071652	0.791543	1627	2	2.0821	0.043504	0.12593	0.942331	2394	3	2.0821
SLC25A11	5	0.019574	0.071718	0.791543	1630	3	-0.87365	0.62389	0.75703	0.999993	13529	2	-0.87365
SERPINA4	5	0.019574	0.071718	0.791543	1629	2	0.023676	0.34414	0.55546	0.990029	10104	2	0.023676
SH3BP5	5	0.019574	0.071718	0.791543	1628	3	-6.6592	0.6147	0.7501	0.999993	13413	1	-6.6592
DFNA5	5	0.01959	0.071776	0.791543	1632	3	-7.1387	0.61207	0.74816	0.999993	13378	1	-7.1387
DERL1	5	0.01959	0.071776	0.791543	1631	4	-5.6492	0.88136	0.89219	0.999993	15818	1	-5.6492
SCGB2A2	3	0.019604	0.071815	0.791543	1633	3	-7.5511	0.94161	0.94226	0.999993	16668	0	-7.5511
PTPN18	5	0.019605	0.071819	0.791543	1634	2	0.43965	0.4356	0.6199	0.999145	11163	1	0.43965
LIPT2	5	0.019641	0.071941	0.792403	1635	2	1.0021	0.18328	0.36154	0.970536	6700	3	1.0021
ATP8B3	5	0.019659	0.071993	0.7925	1636	1	0.57706	0.91784	0.91977	0.999993	16266	1	0.57706
ABCB5	6	0.019701	0.072085	0.792616	1637	5	-5.2343	0.66665	0.78988	0.999993	14082	1	-5.2343
TTC13	5	0.019765	0.072252	0.792616	1638	3	-5.4615	0.13465	0.29515	0.961071	5522	2	-5.4615
ZNF445	5	0.019765	0.072252	0.792616	1639	4	-6.9878	0.7084	0.81069	0.999993	14456	1	-6.9878
LGALS12	5	0.01977	0.072261	0.792616	1640	3	-5.9567	0.58429	0.72763	0.999993	13015	2	-5.9567
ANGPT1	5	0.019809	0.072363	0.792616	1644	4	-6.1489	0.25091	0.44732	0.973713	8268	1	-6.1489
IL12B	5	0.019809	0.072363	0.792616	1642	4	-6.7406	0.90383	0.90828	0.999993	16079	1	-6.7406
ANXA9	5	0.019809	0.072363	0.792616	1643	4	-6.0936	0.9801	0.98003	0.999993	17318	0	-6.0936
SCNM1	5	0.019809	0.072363	0.792616	1641	4	-6.0936	0.97708	0.97697	0.999993	17240	0	-6.0936
DNAJC8	4	0.01987	0.072508	0.792616	1645	4	-5.6144	0.98013	0.98007	0.999993	17402	0	-5.6144
SAC3D1	5	0.019904	0.072599	0.792616	1647	2	0.40913	0.59944	0.73876	0.999993	13210	2	0.40913
ACTRT3	5	0.019904	0.072599	0.792616	1648	3	-1.6316	0.064999	0.17498	0.943975	3312	2	-1.6316
RBFOX3	5	0.019904	0.072599	0.792616	1646	3	-4.1421	0.063764	0.17229	0.943975	3268	2	-4.1421
ZNF785	5	0.019957	0.072731	0.792616	1649	3	-6.327	0.52535	0.68434	0.999993	12298	1	-6.327
CREB5	5	0.019977	0.072781	0.792616	1650	4	-6.155	0.55321	0.70484	0.999993	12628	1	-6.155
BSN	5	0.019977	0.072781	0.792616	1651	4	-5.919	0.85076	0.87338	0.999993	15493	1	-5.919
HCRTR1	5	0.019977	0.072781	0.792616	1653	4	-7.1318	0.88998	0.89807	0.999993	15924	1	-7.1318
FRA10AC1	5	0.019977	0.072781	0.792616	1652	4	-7.1318	0.9801	0.98003	0.999993	17274	0	-7.1318
C15orf60	5	0.020032	0.072926	0.792616	1654	4	-5.3913	0.46286	0.63915	0.999702	11509	1	-5.3913
CLDN1	5	0.020039	0.072943	0.792616	1655	2	0.79887	0.31558	0.52567	0.984772	9612	3	0.79887
AJAP1	5	0.020069	0.073014	0.792616	1657	2	2.3963	0.013601	0.050365	0.896964	1007	3	2.3963
PPME1	5	0.020069	0.073014	0.792616	1656	3	-5.9299	0.53938	0.69465	0.999993	12457	1	-5.9299
PHACTR4	5	0.020121	0.073148	0.792616	1658	2	0.32785	0.52193	0.68181	0.999993	12256	1	0.32785
KRTAP9-6	2	0.02014	0.0732	0.792616	1659	2	-7.2936	0.97986	0.97978	0.999993	17264	0	-7.2936
TMEM126A	6	0.02014	0.0732	0.792616	1660	4	-6.6131	0.7263	0.81719	0.999993	14566	1	-6.6131
NR1I2	5	0.020172	0.073278	0.792616	1662	3	-6.3029	0.28141	0.4847	0.977479	8927	2	-6.3029
MAP7D3	5	0.020172	0.073278	0.792616	1661	4	-6.8939	0.9259	0.92705	0.999993	16403	1	-6.8939
INA	5	0.020179	0.073293	0.792616	1663	4	-5.9506	0.96871	0.96887	0.999993	17106	0	-5.9506
MARC1	5	0.020202	0.073354	0.792616	1664	2	1.2807	0.17994	0.35714	0.970536	6623	3	1.2807
IL2RG	5	0.020241	0.073456	0.792616	1668	4	-6.3029	0.95667	0.95698	0.999993	16913	0	-6.3029
POLR3GL	5	0.020241	0.073456	0.792616	1666	4	-6.1489	0.95397	0.95431	0.999993	16868	0	-6.1489
MYCBPAP	5	0.020241	0.073456	0.792616	1665	4	-6.0795	0.94574	0.94628	0.999993	16746	0	-6.0795
GRIK4	5	0.020241	0.073456	0.792616	1669	4	-6.4085	0.825	0.85961	0.999993	15239	1	-6.4085
RNF141	5	0.020241	0.073456	0.792616	1667	4	-6.315	0.96593	0.96614	0.999993	17069	0	-6.315
SLC16A4	7	0.020302	0.073604	0.792941	1670	6	-6.6668	0.95062	0.95103	0.999993	16820	1	-6.6668
CXCL6	5	0.020307	0.073619	0.792941	1672	4	-3.2548	0.2648	0.46434	0.974347	8582	1	-3.2548
FIZ1	5	0.020307	0.073619	0.792941	1671	3	-1.0595	0.90097	0.90608	0.999993	16036	1	-1.0595
TIFAB	5	0.020365	0.073771	0.793323	1673	3	-6.1076	0.73906	0.82193	0.999993	14643	1	-6.1076
NRP1	5	0.02037	0.073786	0.793323	1675	4	-7.125	0.61999	0.75413	0.999993	13478	1	-7.125
RELA	5	0.02037	0.073786	0.793323	1674	3	-6.1011	0.25433	0.45152	0.973787	8343	2	-6.1011
TMEM55B	5	0.020419	0.073898	0.793912	1676	1	0.86797	0.08838	0.22486	0.943975	4269	4	0.86797
KIAA0907	5	0.020428	0.073929	0.793912	1677	4	-6.6187	0.37754	0.57883	0.993255	10484	1	-6.6187
SLC35A2	5	0.020501	0.074108	0.793937	1680	4	-4.9461	0.12128	0.27655	0.957022	5204	1	-4.9461
TCP10L	5	0.020501	0.074108	0.793937	1678	4	-5.9455	0.86786	0.88346	0.999993	15674	1	-5.9455
ABL1	5	0.020501	0.074108	0.793937	1679	3	-5.4028	0.57579	0.72132	0.999993	12923	2	-5.4028
SEC63	5	0.020501	0.074108	0.793937	1681	4	-3.9688	0.44835	0.62892	0.999497	11332	1	-3.9688
FAM131A	5	0.020554	0.074248	0.794641	1682	4	-6.6382	0.21316	0.40012	0.970536	7405	1	-6.6382
IRAK1	5	0.020561	0.074262	0.794641	1683	3	-5.9445	0.54952	0.7021	0.999993	12583	2	-5.9445
PYCR1	5	0.020636	0.074448	0.795181	1684	2	1.2583	0.1294	0.28787	0.959791	5400	3	1.2583
GMEB1	5	0.020655	0.074499	0.795181	1685	4	-6.0652	0.51742	0.67853	0.999993	12195	1	-6.0652
SPCS1	5	0.020655	0.074499	0.795181	1687	4	-6.0652	0.81911	0.85664	0.999993	15189	1	-6.0652
ZNF16	5	0.020655	0.074499	0.795181	1686	4	-6.0652	0.96604	0.96625	0.999993	17072	0	-6.0652
EMC4	5	0.02071	0.07464	0.795181	1688	4	-5.6775	0.94721	0.94767	0.999993	16769	0	-5.6775
SERPINE1	5	0.020717	0.074657	0.795181	1689	1	0.39736	0.077281	0.20163	0.943975	3807	2	0.39736
CHST11	5	0.020792	0.074829	0.795181	1690	2	0.38547	0.22671	0.41723	0.972215	7727	2	0.38547
PTPRT	5	0.020824	0.074909	0.795181	1692	3	-6.407	0.67701	0.79793	0.999993	14220	2	-6.407
MRC2	5	0.020824	0.074909	0.795181	1694	3	-7.1181	0.58552	0.72851	0.999993	13038	2	-7.1181
NCF4	5	0.020824	0.074909	0.795181	1693	3	-5.6678	0.95157	0.95198	0.999993	16835	0	-5.6678
NUMB	5	0.020824	0.074909	0.795181	1691	4	-5.6526	0.9801	0.98003	0.999993	17323	0	-5.6526
CALML3	5	0.020852	0.074975	0.795181	1695	2	0.81538	0.30939	0.51837	0.982854	9498	3	0.81538
RHOT2	5	0.020852	0.074975	0.795181	1696	3	-1.6137	0.34189	0.55385	0.989729	10076	2	-1.6137
C11orf24	5	0.020961	0.07525	0.795181	1697	4	-5.235	0.29364	0.49951	0.97993	9159	1	-5.235
KCNAB2	5	0.020979	0.075294	0.795181	1698	2	-0.82328	0.3354	0.54875	0.988052	10001	1	-0.82328
NFATC3	5	0.021015	0.075383	0.795181	1699	2	0.60716	0.368	0.57221	0.991874	10387	2	0.60716
TIGD5	5	0.021069	0.075531	0.795181	1700	2	-0.71002	0.61963	0.75387	0.999993	13470	2	-0.71002
CCL8	5	0.021071	0.075535	0.795181	1701	2	0.046571	0.18188	0.35972	0.970536	6666	2	0.046571
UCP1	5	0.021104	0.07562	0.795181	1708	4	-5.9688	0.94587	0.94641	0.999993	16747	0	-5.9688
SYNJ2	5	0.021104	0.07562	0.795181	1709	4	-6.0508	0.97537	0.97532	0.999993	17206	0	-6.0508
LIAS	5	0.021104	0.07562	0.795181	1707	4	-6.0652	0.64353	0.77207	0.999993	13766	1	-6.0652
GIMAP7	5	0.021104	0.07562	0.795181	1706	4	-5.4701	0.64596	0.77396	0.999993	13800	1	-5.4701
RAD54L	5	0.021104	0.07562	0.795181	1705	4	-6.0508	0.92227	0.92371	0.999993	16336	1	-6.0508
DPYD	5	0.021104	0.07562	0.795181	1704	4	-6.4856	0.40142	0.59558	0.994032	10790	1	-6.4856
DCTPP1	5	0.021104	0.07562	0.795181	1703	4	-6.6478	0.97138	0.97144	0.999993	17156	0	-6.6478
VTN	5	0.021104	0.07562	0.795181	1702	4	-6.0508	0.85566	0.87621	0.999993	15534	1	-6.0508
ACAP1	5	0.021123	0.075671	0.795181	1710	2	0.26639	0.59559	0.73591	0.999993	13162	2	0.26639
PCDHB2	5	0.021178	0.075807	0.795181	1711	4	-5.6386	0.8865	0.89568	0.999993	15878	1	-5.6386
PRCD	2	0.021207	0.075883	0.795181	1712	1	-3.3978	0.38652	0.58516	0.993325	10604	1	-3.3978
ZSWIM2	5	0.021221	0.075927	0.795181	1714	4	-7.1111	0.78168	0.83936	0.999993	14904	1	-7.1111
MAGEC2	5	0.021221	0.075927	0.795181	1713	3	-5.9445	0.016867	0.059205	0.90092	1179	2	-5.9445
BCAP31	5	0.021221	0.075927	0.795181	1715	4	-7.0436	0.68461	0.80252	0.999993	14315	1	-7.0436
ADH7	5	0.02125	0.076007	0.795181	1718	3	-5.7195	0.41159	0.60279	0.994688	10910	2	-5.7195
THRB	5	0.02125	0.076007	0.795181	1721	2	0.18354	0.096857	0.24158	0.944138	4602	1	0.18354
ZNF558	5	0.02125	0.076007	0.795181	1716	2	-0.18309	0.081951	0.21149	0.943975	3990	2	-0.18309
AGPAT3	5	0.02125	0.076007	0.795181	1717	3	-1.0732	0.20553	0.39036	0.970536	7234	1	-1.0732
BEST2	5	0.02125	0.076007	0.795181	1720	3	-0.94961	0.23792	0.43135	0.97357	7959	2	-0.94961
NPM3	5	0.02125	0.076007	0.795181	1719	3	-6.5891	0.31987	0.53072	0.986654	9682	2	-6.5891
WFDC10A	3	0.021263	0.076034	0.795181	1722	2	-7.5201	0.28181	0.4852	0.977479	8938	1	-7.5201
DOK3	5	0.02134	0.076214	0.796414	1723	2	-0.28291	0.93309	0.93398	0.999993	16511	0	-0.28291
NCKIPSD	5	0.021374	0.076298	0.796414	1724	3	-6.0508	0.38497	0.58409	0.993325	10585	2	-6.0508
C11orf94	5	0.021394	0.076354	0.796414	1725	3	-6.3801	0.68531	0.80277	0.999993	14323	1	-6.3801
GTSE1	5	0.021425	0.076443	0.796414	1726	4	-5.9322	0.90079	0.90595	0.999993	16034	1	-5.9322
B3GNT2	5	0.021425	0.076443	0.796414	1728	3	-5.9322	0.20732	0.39263	0.970536	7275	2	-5.9322
CHGA	5	0.021425	0.076443	0.796414	1727	3	-5.9322	0.25457	0.45179	0.973787	8347	1	-5.9322
WIPF1	5	0.021448	0.076502	0.796414	1729	2	1.4202	0.13779	0.29957	0.961071	5610	3	1.4202
RGS7BP	5	0.02153	0.076702	0.796414	1731	2	0.71355	0.067854	0.18122	0.943975	3441	2	0.71355
ACTA1	5	0.02153	0.076702	0.796414	1730	1	1.2746	0.0091745	0.035979	0.848527	754	4	1.2746
CDK17	5	0.021557	0.076775	0.796414	1732	4	-6.7495	0.7537	0.82759	0.999993	14729	1	-6.7495
NDUFC2	5	0.021557	0.076775	0.796414	1734	4	-6.0362	0.92298	0.92434	0.999993	16350	1	-6.0362
AQP9	5	0.021557	0.076775	0.796414	1733	4	-6.1623	0.47155	0.64539	0.999957	11622	1	-6.1623
TANK	7	0.021571	0.076813	0.796414	1736	6	-4.8131	0.20213	0.38597	0.970536	7150	1	-4.8131
ATP5J2	7	0.021571	0.076813	0.796414	1735	6	-5.1823	0.9902	0.9902	0.999993	17708	0	-5.1823
ESD	5	0.021573	0.076816	0.796414	1737	4	-5.694	0.87888	0.89056	0.999993	15793	1	-5.694
PBX1	5	0.021611	0.076913	0.79697	1738	2	1.1139	0.23616	0.42908	0.97357	7917	3	1.1139
SYTL4	5	0.021645	0.076994	0.797229	1739	3	-5.5968	0.5395	0.69473	0.999993	12459	1	-5.5968
LPPR2	5	0.021665	0.07704	0.797229	1740	2	-0.05717	0.55142	0.70351	0.999993	12606	2	-0.05717
TPTE2	4	0.021678	0.077071	0.797229	1741	4	-4.597	0.97832	0.97825	0.999993	17257	0	-4.597
DEPDC7	5	0.021721	0.077176	0.797851	1742	4	-5.5537	0.28407	0.48794	0.978767	8978	1	-5.5537
SDC1	5	0.021828	0.077426	0.799111	1743	2	0.64043	0.5116	0.67427	0.999993	12124	2	0.64043
TAS2R16	5	0.021856	0.077484	0.799111	1744	3	-4.5944	0.66729	0.79038	0.999993	14093	1	-4.5944
CLEC4D	5	0.021856	0.077484	0.799111	1745	3	-5.6157	0.41972	0.60858	0.996713	10996	2	-5.6157
HRG	5	0.021856	0.077484	0.799111	1746	4	-6.8899	0.97255	0.97255	0.999993	17173	0	-6.8899
EPS15L1	5	0.021882	0.077547	0.799111	1747	4	-5.6333	0.5084	0.6719	0.999993	12075	1	-5.6333
C20orf195	5	0.021963	0.077752	0.799111	1748	2	1.4783	0.14531	0.30995	0.961349	5789	3	1.4783
DDX28	5	0.021973	0.07778	0.799111	1750	4	-5.4003	0.64209	0.77087	0.999993	13746	1	-5.4003
TAF4B	5	0.021973	0.07778	0.799111	1749	4	-6.6285	0.96828	0.96846	0.999993	17102	0	-6.6285
RALGDS	5	0.02201	0.077874	0.799111	1754	3	-5.8043	0.16344	0.33487	0.96837	6226	2	-5.8043
SPOCD1	5	0.02201	0.077874	0.799111	1755	3	-7.0971	0.55433	0.70567	0.999993	12647	1	-7.0971
ZBTB40	5	0.02201	0.077874	0.799111	1753	3	-7.0971	0.44785	0.62856	0.999433	11326	2	-7.0971
ADAMTS17	5	0.02201	0.07787	0.799111	1751	3	-6.0365	0.24419	0.43904	0.97357	8111	1	-6.0365
MLLT11	5	0.02201	0.077874	0.799111	1752	4	-5.5847	0.94168	0.94233	0.999993	16669	0	-5.5847
ABRACL	4	0.022045	0.07797	0.799637	1756	4	-5.9712	0.97795	0.97786	0.999993	17252	0	-5.9712
SLC2A12	5	0.022075	0.078068	0.800185	1757	3	-5.7451	0.2553	0.45266	0.973787	8365	2	-5.7451
POTEE	2	0.022116	0.078186	0.800413	1758	2	-7.3718	0.97788	0.97779	0.999993	17248	0	-7.3718
NXPH3	5	0.022125	0.078208	0.800413	1759	3	-1.028	0.77203	0.83508	0.999993	14848	1	-1.028
ABL2	5	0.022174	0.078322	0.800413	1760	3	-5.9198	0.5822	0.72604	0.999993	12995	1	-5.9198
KIAA1033	5	0.022207	0.078398	0.800413	1761	3	-5.7451	0.46837	0.64308	0.999747	11581	2	-5.7451
CD274	6	0.022304	0.078634	0.800413	1762	3	-3.3788	0.56403	0.71272	0.999993	12768	1	-3.3788
APP	5	0.022314	0.078656	0.800413	1763	3	-5.189	0.60397	0.7422	0.999993	13273	1	-5.189
PCSK1	5	0.022314	0.078656	0.800413	1764	3	-5.6715	0.14925	0.3154	0.961349	5906	2	-5.6715
TMEM74B	5	0.022342	0.078734	0.800413	1766	2	-0.39541	0.5474	0.70057	0.999993	12558	2	-0.39541
HAND1	5	0.022342	0.078734	0.800413	1765	1	0.9623	0.12157	0.27695	0.957154	5206	3	0.9623
HHEX	5	0.022389	0.078838	0.800413	1769	4	-5.5466	0.66738	0.79045	0.999993	14095	1	-5.5466
CDH8	5	0.022389	0.078838	0.800413	1767	4	-5.6724	0.12748	0.28514	0.958525	5354	1	-5.6724
UMOD	5	0.022389	0.078838	0.800413	1768	3	-6.7979	0.91075	0.9138	0.999993	16167	1	-6.7979
CNBD2	5	0.022427	0.078922	0.800413	1770	3	-6.1489	0.94234	0.94296	0.999993	16684	0	-6.1489
SMC1B	5	0.022434	0.078943	0.800413	1774	4	-6.6704	0.93126	0.93224	0.999993	16480	0	-6.6704
KMO	5	0.022434	0.078943	0.800413	1773	4	-6.339	0.94795	0.94839	0.999993	16781	0	-6.339
TRABD2B	5	0.022434	0.078943	0.800413	1771	4	-6.5786	0.71593	0.81342	0.999993	14497	1	-6.5786
TTC31	5	0.022434	0.078943	0.800413	1772	4	-6.4963	0.95442	0.95477	0.999993	16871	0	-6.4963
SLC2A5	5	0.022434	0.078943	0.800413	1775	4	-6.0066	0.65601	0.7817	0.999993	13933	1	-6.0066
ADORA2B	5	0.022578	0.079308	0.800413	1777	3	-1.2013	0.32003	0.53089	0.986654	9689	2	-1.2013
LRRC8A	5	0.022578	0.079308	0.800413	1778	3	-2.1662	0.44863	0.62912	0.999628	11334	2	-2.1662
THEG	5	0.022578	0.079308	0.800413	1776	2	0.84949	0.1934	0.37476	0.970536	6950	3	0.84949
RBPJL	5	0.022583	0.079321	0.800413	1779	4	-5.4163	0.18874	0.36866	0.970536	6827	1	-5.4163
DPY30	4	0.022652	0.07948	0.800413	1780	4	-6.2132	0.97735	0.97724	0.999993	17242	0	-6.2132
PLEKHG6	5	0.022665	0.079515	0.800413	1781	4	-6.3857	0.74075	0.82259	0.999993	14657	1	-6.3857
PITPNA	5	0.022694	0.079585	0.800413	1782	2	0.24038	0.096578	0.24116	0.944138	4593	2	0.24038
UHRF1BP1	5	0.022711	0.079627	0.800413	1783	3	-6.6176	0.40734	0.59978	0.994186	10860	2	-6.6176
LRP5	5	0.022748	0.079728	0.800413	1784	3	-5.9134	0.92776	0.92878	0.999993	16426	1	-5.9134
MRPL20	5	0.022842	0.079942	0.800413	1787	4	-5.8522	0.82266	0.85841	0.999993	15224	1	-5.8522
ANKRD12	5	0.022842	0.079942	0.800413	1786	4	-6.2572	0.89066	0.89854	0.999993	15931	1	-6.2572
ZNF214	5	0.022842	0.079942	0.800413	1785	3	-5.4052	0.89538	0.90196	0.999993	15972	1	-5.4052
POM121L2	5	0.022842	0.079942	0.800413	1788	4	-5.5537	0.82866	0.86145	0.999993	15277	1	-5.5537
RGCC	5	0.022856	0.079976	0.800413	1789	2	0.0072251	0.40635	0.59905	0.994186	10844	2	0.0072251
SP7	5	0.022903	0.080085	0.800413	1790	4	-6.0508	0.50718	0.67102	0.999993	12061	1	-6.0508
ZSCAN4	5	0.022903	0.080085	0.800413	1791	4	-6.0215	0.4043	0.59762	0.994186	10818	1	-6.0215
KLHDC3	5	0.022903	0.080085	0.800413	1792	4	-5.9916	0.97298	0.97299	0.999993	17177	0	-5.9916
GABPA	5	0.022903	0.080085	0.800413	1798	4	-5.9916	0.9801	0.98003	0.999993	17387	0	-5.9916
CA10	5	0.022903	0.080085	0.800413	1793	4	-6.9878	0.97636	0.97628	0.999993	17228	0	-6.9878
PPEF1	5	0.022903	0.080085	0.800413	1797	4	-6.8777	0.6255	0.75819	0.999993	13549	1	-6.8777
HDGFRP2	5	0.022903	0.080085	0.800413	1795	4	-6.0936	0.72067	0.81511	0.999993	14528	1	-6.0936
CASP3	5	0.022903	0.080085	0.800413	1796	4	-6.3029	0.052521	0.14692	0.943975	2796	1	-6.3029
TRAF5	5	0.022903	0.080085	0.800413	1799	4	-6.464	0.39293	0.58959	0.994021	10678	1	-6.464
FAM181A	5	0.022903	0.080085	0.800413	1794	4	-5.9916	0.86415	0.88123	0.999993	15629	1	-5.9916
PPIL3	6	0.022908	0.0801	0.800413	1800	5	-6.0521	0.98396	0.98388	0.999993	17465	0	-6.0521
MTHFR	5	0.02291	0.080106	0.800413	1801	1	2.0907	0.016873	0.059219	0.90092	1180	4	2.0907
RIMKLB	5	0.022939	0.080179	0.800413	1804	4	-5.961	0.11849	0.27261	0.955148	5133	1	-5.961
RANBP2	5	0.022939	0.080179	0.800413	1803	3	-6.8362	0.14449	0.30879	0.961349	5763	2	-6.8362
TSPAN2	5	0.022939	0.080179	0.800413	1802	4	-6.599	0.48576	0.65552	0.999993	11793	1	-6.599
SLC13A1	5	0.022991	0.080302	0.801199	1805	3	-6.2279	0.10919	0.25928	0.947069	4928	1	-6.2279
SCOC	8	0.023034	0.080409	0.801824	1806	5	-1.2583	0.85466	0.87561	0.999993	15524	2	-1.2583
RNF166	9	0.023066	0.080489	0.801841	1807	4	-0.5248	0.14378	0.30783	0.961349	5747	4	-0.5248
SRI	5	0.023073	0.08051	0.801841	1808	2	1.7291	0.092155	0.23263	0.943975	4417	3	1.7291
TSPYL2	5	0.023086	0.080545	0.801841	1809	4	-5.9073	0.96236	0.96262	0.999993	17021	0	-5.9073
LRRC27	5	0.023139	0.080668	0.802163	1811	2	1.4999	0.016554	0.058362	0.90092	1166	3	1.4999
ABTB1	5	0.023139	0.080668	0.802163	1810	4	-3.9688	0.88633	0.89556	0.999993	15875	1	-3.9688
HIST1H2AA	5	0.023155	0.080711	0.802163	1812	4	-4.1306	0.91011	0.91329	0.999993	16161	1	-4.1306
XPC	5	0.023194	0.08081	0.802175	1813	4	-4.2207	0.94598	0.94652	0.999993	16751	0	-4.2207
PSG8	4	0.023237	0.080914	0.802175	1814	4	-5.1249	0.97676	0.97668	0.999993	17235	0	-5.1249
SLC36A4	5	0.02336	0.081224	0.802175	1815	4	-4.9483	0.50426	0.66892	0.999993	12023	1	-4.9483
INO80D	5	0.02336	0.081224	0.802175	1818	4	-5.9764	0.91257	0.91532	0.999993	16197	1	-5.9764
LRRTM3	5	0.02336	0.081224	0.802175	1816	4	-5.9764	0.62359	0.75679	0.999993	13526	1	-5.9764
TNFSF4	5	0.02336	0.081224	0.802175	1817	4	-5.9764	0.057367	0.15797	0.943975	2982	1	-5.9764
SPSB4	5	0.02337	0.08125	0.802175	1819	1	1.49	0.11976	0.27438	0.955148	5170	3	1.49
MDFIC	5	0.02337	0.08125	0.802175	1820	3	-5.9095	0.18924	0.36934	0.970536	6840	2	-5.9095
NUP188	5	0.023375	0.081265	0.802175	1822	3	-5.9017	0.1506	0.31733	0.962765	5934	1	-5.9017
TMEM237	5	0.023375	0.081265	0.802175	1821	3	-7.0759	0.84329	0.86918	0.999993	15411	1	-7.0759
KIFC1	5	0.023375	0.081265	0.802175	1823	3	-6.5904	0.75814	0.82934	0.999993	14754	1	-6.5904
DSE	5	0.023375	0.081265	0.802175	1824	4	-5.6585	0.8498	0.87282	0.999993	15480	1	-5.6585
SLC52A1	5	0.023407	0.081358	0.802175	1825	4	-5.869	0.36173	0.56789	0.991339	10313	1	-5.869
AKR1C2	4	0.023427	0.081406	0.802175	1826	3	-4.3607	0.45103	0.63085	0.999693	11360	1	-4.3607
ZNF597	5	0.023451	0.08147	0.802175	1827	3	-5.6386	0.12738	0.28501	0.958525	5351	1	-5.6386
FLT4	5	0.023465	0.081508	0.802175	1828	2	0.68323	0.47464	0.64759	0.999993	11660	2	0.68323
ADAMTS13	5	0.023505	0.0816	0.802175	1829	3	-4.754	0.37735	0.5787	0.993255	10482	2	-4.754
UBE2QL1	5	0.023559	0.081738	0.802175	1830	1	0.13574	0.68272	0.80188	0.999993	14300	1	0.13574
MAP1B	5	0.023585	0.081805	0.802175	1831	3	-5.901	0.084193	0.21622	0.943975	4100	2	-5.901
P4HTM	5	0.023585	0.081805	0.802175	1832	3	-5.901	0.59128	0.73281	0.999993	13109	2	-5.901
C6orf58	5	0.023594	0.08183	0.802175	1833	4	-5.5447	0.42862	0.61496	0.998294	11093	1	-5.5447
FLII	5	0.023604	0.081855	0.802175	1836	3	-6.6187	0.41371	0.60429	0.994688	10937	2	-6.6187
ASPG	5	0.023604	0.081855	0.802175	1835	2	-0.31252	0.27921	0.48199	0.977434	8871	1	-0.31252
TRIM35	5	0.023604	0.081855	0.802175	1834	3	-6.2427	0.10066	0.24709	0.944385	4697	2	-6.2427
CAPN6	5	0.023604	0.081855	0.802175	1837	4	-3.9423	0.96975	0.96982	0.999993	17127	0	-3.9423
JAG1	5	0.023613	0.081873	0.802175	1838	1	0.82009	0.30458	0.51262	0.98183	9401	3	0.82009
SOWAHC	5	0.023668	0.082023	0.802175	1839	2	0.89114	0.29029	0.49546	0.97993	9091	3	0.89114
CLCNKB	7	0.023678	0.082052	0.802175	1840	4	-2.3212	0.45619	0.63449	0.999693	11418	2	-2.3212
CYB561D1	12	0.023683	0.082064	0.802175	1841	7	-5.6884	0.21088	0.39717	0.970536	7358	4	-5.6884
CES2	5	0.023778	0.082282	0.802175	1842	2	0.97239	0.050354	0.14191	0.943975	2703	3	0.97239
PACRGL	7	0.023792	0.082318	0.802175	1843	5	-5.5122	0.21606	0.40379	0.970536	7485	2	-5.5122
MEPCE	10	0.023794	0.082323	0.802175	1844	8	-4.2805	0.25603	0.45358	0.973787	8385	2	-4.2805
EVI2B	5	0.023841	0.082448	0.802175	1847	4	-5.961	0.9801	0.98003	0.999993	17370	0	-5.961
IREB2	5	0.023841	0.082448	0.802175	1848	4	-5.961	0.5541	0.70551	0.999993	12642	1	-5.961
CHIC1	5	0.023841	0.082448	0.802175	1850	4	-6.3742	0.44777	0.62851	0.999433	11324	1	-6.3742
RNF123	5	0.023841	0.082448	0.802175	1849	4	-5.961	0.34142	0.55354	0.989711	10071	1	-5.961
P2RY14	5	0.023841	0.082448	0.802175	1845	4	-5.961	0.54972	0.70224	0.999993	12585	1	-5.961
ZNF620	5	0.023841	0.082448	0.802175	1846	4	-6.2151	0.5354	0.69171	0.999993	12414	1	-6.2151
C1orf74	5	0.023846	0.082457	0.802175	1851	3	-4.9866	0.1756	0.35125	0.968824	6528	1	-4.9866
C2orf80	5	0.023884	0.08255	0.802175	1853	4	-6.5588	0.65219	0.77871	0.999993	13887	1	-6.5588
CTC1	5	0.023884	0.08255	0.802175	1852	2	1.561	0.12455	0.28107	0.957276	5284	3	1.561
DAOA	12	0.023895	0.082583	0.802175	1854	9	-4.5521	0.81749	0.85585	0.999993	15165	1	-4.5521
MS4A8	5	0.023986	0.082813	0.803546	1856	3	-3.3684	0.10969	0.26002	0.947869	4940	2	-3.3684
FOXC2	5	0.023986	0.082813	0.803546	1855	2	-0.51603	0.20349	0.38771	0.970536	7179	2	-0.51603
HYI	5	0.024038	0.08293	0.804109	1857	3	-5.8946	0.7399	0.82226	0.999993	14650	1	-5.8946
RNF19A	5	0.024047	0.08296	0.804109	1858	4	-6.0066	0.1139	0.26602	0.952374	5029	1	-6.0066
PVRL2	5	0.024073	0.083033	0.80438	1859	2	-0.17076	0.069866	0.18566	0.943975	3515	2	-0.17076
PGLYRP1	5	0.024101	0.083103	0.804628	1860	4	-5.3545	0.37523	0.57725	0.993255	10456	1	-5.3545
ARHGAP1	5	0.024154	0.083225	0.804991	1861	3	-6.4636	0.53996	0.69508	0.999993	12469	2	-6.4636
BABAM1	5	0.024176	0.083275	0.804991	1863	2	0.63094	0.355	0.56313	0.991339	10223	2	0.63094
KIRREL3	5	0.024176	0.083275	0.804991	1862	2	-0.43766	0.50006	0.66587	0.999993	11973	2	-0.43766
SYCP1	5	0.024208	0.083368	0.805414	1864	3	-2.6622	0.85153	0.87382	0.999993	15503	1	-2.6622
ST7L	5	0.024244	0.083465	0.805414	1865	3	-6.0113	0.3103	0.51946	0.983187	9515	2	-6.0113
LRRN2	5	0.024278	0.083549	0.805414	1866	3	-5.9927	0.57147	0.71814	0.999993	12861	2	-5.9927
HDAC8	10	0.024316	0.083644	0.805414	1867	7	-5.4067	0.26469	0.46422	0.974347	8578	3	-5.4067
HEXA	5	0.024327	0.083668	0.805414	1868	2	1.7697	0.069664	0.18522	0.943975	3507	3	1.7697
CEP72	5	0.024327	0.083668	0.805414	1869	3	-6.1215	0.62427	0.7573	0.999993	13535	1	-6.1215
CDHR3	5	0.024343	0.083714	0.805414	1871	2	0.48856	0.38007	0.58066	0.993255	10527	2	0.48856
TLN1	5	0.024343	0.083714	0.805414	1870	1	-0.32097	0.91473	0.91711	0.999993	16229	1	-0.32097
MMP10	5	0.024387	0.083836	0.805414	1873	4	-5.9764	0.95265	0.95305	0.999993	16848	0	-5.9764
CSRNP3	5	0.024387	0.083836	0.805414	1872	4	-5.9455	0.93621	0.93703	0.999993	16572	0	-5.9455
POU2F1	5	0.024387	0.083836	0.805414	1874	4	-5.9916	0.97603	0.97596	0.999993	17224	0	-5.9916
UGT2B17	4	0.024412	0.083906	0.805414	1875	4	-4.7766	0.97559	0.97553	0.999993	17210	0	-4.7766
TECTA	5	0.024449	0.083994	0.805414	1876	3	-2.4065	0.57336	0.71951	0.999993	12890	2	-2.4065
PAGE2B	2	0.024476	0.084059	0.805414	1877	1	-4.1237	0.72253	0.81576	0.999993	14543	0	-4.1237
ZFAT	5	0.024498	0.084113	0.805414	1878	2	-0.3155	0.20578	0.39067	0.970536	7242	2	-0.3155
PACSIN3	5	0.024503	0.084124	0.805414	1879	3	-5.8883	0.40652	0.59919	0.994186	10848	1	-5.8883
BLNK	5	0.024505	0.084129	0.805414	1880	3	-1.5084	0.055737	0.15426	0.943975	2929	2	-1.5084
GSTP1	5	0.024601	0.084368	0.805414	1881	2	0.95876	0.26497	0.46456	0.974354	8586	3	0.95876
MUC6	5	0.024601	0.084368	0.805414	1882	3	-6.1826	0.57269	0.71901	0.999993	12881	2	-6.1826
ADO	5	0.024601	0.084368	0.805414	1883	2	1.1255	0.23126	0.42291	0.973322	7819	3	1.1255
ABI3	5	0.024603	0.084375	0.805414	1884	4	-5.189	0.88812	0.89675	0.999993	15895	1	-5.189
RNF5	5	0.024613	0.084404	0.805414	1886	1	-0.55632	0.89874	0.90442	0.999993	16012	1	-0.55632
QRFPR	5	0.024613	0.084404	0.805414	1885	2	1.2274	0.12617	0.2833	0.957453	5328	3	1.2274
DOC2A	5	0.024698	0.084603	0.805414	1890	3	-6.0956	0.041761	0.12184	0.942331	2317	2	-6.0956
MRPL4	5	0.024698	0.084603	0.805414	1888	3	-7.0544	0.44098	0.62368	0.999145	11240	2	-7.0544
TRPM6	5	0.024698	0.084603	0.805414	1887	3	-7.0544	0.13686	0.29824	0.961071	5582	2	-7.0544
FOXC1	5	0.024698	0.084603	0.805414	1889	4	-6.1333	0.95697	0.95728	0.999993	16924	0	-6.1333
RAX	5	0.024722	0.084657	0.805414	1892	2	1.6401	0.10193	0.24893	0.944385	4738	3	1.6401
ANO9	5	0.024722	0.084657	0.805414	1891	3	-1.7552	0.13447	0.29487	0.961071	5518	2	-1.7552
FAM92B	5	0.024724	0.08466	0.805414	1893	3	-5.6301	0.32461	0.53621	0.986664	9779	2	-5.6301
MPST	5	0.024773	0.084789	0.806052	1894	3	-5.4028	0.64626	0.77419	0.999993	13803	2	-5.4028
ABCC2	5	0.02486	0.085009	0.806052	1895	4	-5.343	0.85387	0.87515	0.999993	15519	1	-5.343
COX7B	4	0.02487	0.085033	0.806052	1896	4	-4.3441	0.97513	0.97509	0.999993	17205	0	-4.3441
ZNF562	6	0.024872	0.085037	0.806052	1897	5	-4.4774	0.75606	0.82851	0.999993	14740	1	-4.4774
TTC7A	5	0.024909	0.085123	0.806052	1898	3	-5.8819	0.32277	0.53406	0.986664	9739	2	-5.8819
KIAA1549	5	0.024946	0.08521	0.806052	1900	4	-5.6079	0.9801	0.98003	0.999993	17388	0	-5.6079
PLA2G4D	5	0.024946	0.08521	0.806052	1899	3	-5.914	0.58409	0.72748	0.999993	13011	1	-5.914
RNF115	5	0.024969	0.085274	0.806052	1902	4	-5.9299	0.29602	0.50235	0.97993	9213	1	-5.9299
PECR	5	0.024969	0.085274	0.806052	1901	4	-5.9299	0.95984	0.96012	0.999993	16969	0	-5.9299
RGS17	5	0.024969	0.085274	0.806052	1903	4	-5.9299	0.52223	0.68204	0.999993	12261	1	-5.9299
STEAP1B	3	0.024974	0.08529	0.806052	1904	1	2.145	0.068803	0.18332	0.943975	3471	2	2.145
ZNF286B	5	0.025019	0.085416	0.806052	1905	3	-4.0866	0.40354	0.59709	0.994186	10805	2	-4.0866
WRNIP1	5	0.025073	0.085553	0.806052	1906	1	2.1781	0.029166	0.091118	0.923354	1768	3	2.1781
HMG20A	5	0.025077	0.085568	0.806052	1907	4	-7.0471	0.027069	0.085782	0.923354	1667	1	-7.0471
TTC5	5	0.025077	0.085568	0.806052	1908	4	-7.0471	0.89086	0.89868	0.999993	15935	1	-7.0471
IFNA1	3	0.025136	0.085721	0.806052	1909	2	-5.677	0.83453	0.86446	0.999993	15334	0	-5.677
SPEG	6	0.025142	0.085732	0.806052	1910	3	-2.8286	0.45469	0.63342	0.999693	11403	3	-2.8286
DLK2	5	0.025188	0.085856	0.806052	1911	2	0.077774	0.27136	0.4724	0.975743	8714	2	0.077774
ACAN	5	0.025208	0.085907	0.806052	1912	1	1.3897	0.15742	0.32661	0.963844	6102	3	1.3897
DLGAP3	5	0.025218	0.085923	0.806052	1913	3	-5.3372	0.61209	0.74818	0.999993	13379	2	-5.3372
ACAA1	5	0.025309	0.086144	0.806052	1914	3	-3.8965	0.1146	0.26705	0.952928	5045	2	-3.8965
GTPBP1	5	0.025312	0.086151	0.806052	1916	2	-0.73661	0.28167	0.48503	0.977479	8935	2	-0.73661
MED12L	5	0.025312	0.086151	0.806052	1915	2	-0.4162	0.73109	0.81894	0.999993	14593	1	-0.4162
LCN1	5	0.025343	0.086223	0.806052	1917	1	1.765	0.033588	0.10203	0.933936	1962	4	1.765
PLEKHG1	5	0.025343	0.086223	0.806052	1918	1	0.9821	0.20823	0.3938	0.970536	7296	3	0.9821
IFI27L2	5	0.025432	0.086444	0.806052	1919	2	0.4397	0.28602	0.49033	0.97993	9003	2	0.4397
BAI1	5	0.025432	0.086444	0.806052	1920	2	0.99321	0.25342	0.45039	0.973787	8326	3	0.99321
CHCHD1	5	0.025458	0.086508	0.806052	1922	4	-5.914	0.35368	0.56221	0.991339	10211	1	-5.914
ARID5B	5	0.025458	0.086508	0.806052	1921	4	-6.4421	0.42133	0.60974	0.9969	11015	1	-6.4421
POMC	5	0.025476	0.086563	0.806052	1923	3	-2.0093	0.63259	0.76357	0.999993	13643	2	-2.0093
BRIP1	5	0.025497	0.086616	0.806052	1925	4	-6.5264	0.34927	0.55906	0.990922	10158	1	-6.5264
DICER1	5	0.025497	0.086616	0.806052	1926	3	-6.6997	0.27904	0.48178	0.977434	8867	1	-6.6997
PLAGL1	5	0.025497	0.086616	0.806052	1924	3	-7.0399	0.22114	0.41027	0.970536	7600	2	-7.0399
TM9SF2	5	0.025532	0.086701	0.806052	1928	4	-6.3152	0.21042	0.39658	0.970536	7345	1	-6.3152
CMTM3	5	0.025532	0.086701	0.806052	1927	2	0.1048	0.92157	0.92308	0.999993	16327	1	0.1048
ATP5J2-PTCD1	5	0.025591	0.086853	0.806052	1931	3	-5.4269	0.5787	0.72343	0.999993	12954	2	-5.4269
RUSC1	5	0.025591	0.086853	0.806052	1929	4	-6.8022	0.64642	0.7743	0.999993	13806	1	-6.8022
ZNF296	5	0.025591	0.086853	0.806052	1930	3	-5.1148	0.46183	0.63845	0.999693	11500	2	-5.1148
SPSB1	5	0.025613	0.086913	0.806052	1932	2	-0.52016	0.60286	0.74132	0.999993	13256	1	-0.52016
ARHGEF35	5	0.025667	0.087052	0.806052	1933	3	-3.2722	0.48509	0.65505	0.999993	11781	2	-3.2722
FAAH	5	0.02567	0.087059	0.806052	1934	3	-5.3314	0.35837	0.56547	0.991339	10265	2	-5.3314
ARHGAP26	5	0.025677	0.087077	0.806052	1935	4	-5.5687	0.66525	0.78876	0.999993	14064	1	-5.5687
IL7	7	0.02571	0.087145	0.806052	1936	6	-3.7718	0.31282	0.52245	0.984013	9559	1	-3.7718
THOP1	5	0.025728	0.087195	0.806052	1937	4	-5.869	0.18561	0.36452	0.970536	6759	1	-5.869
API5	5	0.025743	0.087227	0.806052	1938	4	-4.9414	0.97107	0.97112	0.999993	17149	0	-4.9414
CCDC177	5	0.025748	0.087236	0.806052	1939	3	-1.4188	0.53613	0.69226	0.999993	12421	2	-1.4188
HMGN4	4	0.02575	0.087244	0.806052	1940	4	-4.752	0.97425	0.97422	0.999993	17192	0	-4.752
ABHD16A	5	0.025792	0.087346	0.806052	1941	3	-4.9917	0.6555	0.78131	0.999993	13925	2	-4.9917
PAQR7	5	0.025829	0.08745	0.806052	1942	3	-5.5608	0.59311	0.73414	0.999993	13129	2	-5.5608
CNGB1	5	0.025846	0.087486	0.806052	1943	2	0.58281	0.60196	0.74066	0.999993	13241	2	0.58281
PEAK1	5	0.025846	0.087486	0.806052	1945	2	-0.23036	0.5996	0.73889	0.999993	13215	2	-0.23036
NR1H3	5	0.025846	0.087486	0.806052	1944	3	-5.9299	0.77333	0.83566	0.999993	14855	1	-5.9299
PGLS	5	0.025883	0.087579	0.806052	1946	2	0.47221	0.23131	0.42298	0.973322	7821	2	0.47221
C1orf106	5	0.025964	0.087779	0.806052	1947	3	-2.0554	0.67938	0.79975	0.999993	14258	2	-2.0554
ICAM2	5	0.025964	0.087779	0.806052	1948	2	0.22943	0.41512	0.60531	0.994722	10957	2	0.22943
ZNF384	5	0.02599	0.087856	0.806052	1953	3	-6.0621	0.28162	0.48498	0.977479	8934	2	-6.0621
SUSD4	5	0.02599	0.087856	0.806052	1949	4	-6.3891	0.42162	0.60997	0.996959	11018	1	-6.3891
VRK1	5	0.02599	0.087856	0.806052	1952	3	-7.0325	0.025883	0.082744	0.921645	1616	1	-7.0325
CIITA	5	0.02599	0.087856	0.806052	1951	3	-7.0325	0.13093	0.28999	0.959955	5439	2	-7.0325
ACVR1C	5	0.02599	0.087856	0.806052	1954	4	-6.7461	0.44533	0.62676	0.999412	11294	1	-6.7461
IGF2BP3	5	0.02599	0.087856	0.806052	1950	3	-7.0325	0.61093	0.74731	0.999993	13368	2	-7.0325
HBZ	5	0.025992	0.08786	0.806052	1955	3	-6.1489	0.64169	0.77055	0.999993	13742	2	-6.1489
FAM174B	5	0.026042	0.087991	0.806052	1956	3	-0.93192	0.017596	0.061138	0.903634	1216	2	-0.93192
UPK1A	5	0.026044	0.087995	0.806052	1959	4	-6.599	0.90904	0.91242	0.999993	16150	1	-6.599
FBXO30	5	0.026044	0.087995	0.806052	1963	4	-6.1489	0.19223	0.37326	0.970536	6922	1	-6.1489
CD5L	5	0.026044	0.087995	0.806052	1957	4	-5.898	0.97059	0.97066	0.999993	17141	0	-5.898
HAUS2	5	0.026044	0.087995	0.806052	1964	4	-6.6856	0.22352	0.41325	0.970814	7664	1	-6.6856
PIWIL1	5	0.026044	0.087995	0.806052	1965	4	-5.898	0.85856	0.87793	0.999993	15563	1	-5.898
C4orf22	5	0.026044	0.087995	0.806052	1958	4	-5.3081	0.43724	0.62103	0.999145	11188	1	-5.3081
STPG1	5	0.026044	0.087995	0.806052	1961	4	-5.898	0.97794	0.97784	0.999993	17251	0	-5.898
CDH16	5	0.026044	0.087995	0.806052	1960	4	-5.898	0.94924	0.94967	0.999993	16799	0	-5.898
LEAP2	5	0.026044	0.087995	0.806052	1966	4	-6.1987	0.8545	0.87553	0.999993	15523	1	-6.1987
USP24	5	0.026044	0.087995	0.806052	1962	4	-6.1076	0.37311	0.57579	0.993145	10441	1	-6.1076
ALPK2	5	0.026098	0.088128	0.80686	1967	2	-0.47128	0.85841	0.87785	0.999993	15560	1	-0.47128
PCK1	5	0.026152	0.088272	0.807768	1968	1	1.1082	0.051887	0.14548	0.943975	2771	3	1.1082
CCM2	5	0.026197	0.088384	0.807979	1969	3	-5.3255	0.61264	0.7486	0.999993	13386	1	-5.3255
KIAA0391	11	0.026198	0.088385	0.807979	1970	8	-5.0817	0.99744	0.99738	0.999993	17939	0	-5.0817
OSGIN1	5	0.026293	0.088634	0.80865	1971	3	-4.9864	0.79549	0.84546	0.999993	14988	1	-4.9864
CCDC71	5	0.026345	0.08875	0.80865	1973	3	-4.791	0.49258	0.66049	0.999993	11875	2	-4.791
CLTCL1	5	0.026345	0.08875	0.80865	1972	2	1.9954	0.059455	0.16263	0.943975	3067	3	1.9954
GYG2	5	0.026401	0.088885	0.80865	1974	2	1.0528	0.11621	0.26934	0.954071	5081	3	1.0528
MRPS26	5	0.02647	0.089064	0.80865	1977	3	-7.0252	0.93013	0.93114	0.999993	16459	0	-7.0252
EEF2K	5	0.02647	0.089064	0.80865	1976	3	-6.155	0.37444	0.5767	0.993255	10452	2	-6.155
UBXN7	5	0.02647	0.089064	0.80865	1978	3	-6.1923	0.35446	0.56274	0.991339	10218	2	-6.1923
IQCA1	5	0.02647	0.089064	0.80865	1975	3	-7.0252	0.1013	0.24802	0.944385	4719	2	-7.0252
PSKH1	5	0.02647	0.089064	0.80865	1979	3	-5.9628	0.32681	0.53876	0.986664	9822	2	-5.9628
EBI3	5	0.02647	0.089064	0.80865	1980	3	-6.3936	0.39296	0.58962	0.994021	10680	2	-6.3936
CYTL1	5	0.026503	0.08915	0.80865	1981	3	-4.8599	0.33625	0.54975	0.988328	10013	2	-4.8599
RBCK1	5	0.026503	0.08915	0.80865	1982	2	-0.28568	0.42254	0.61062	0.99715	11028	2	-0.28568
FAM171A1	5	0.026527	0.089209	0.80865	1983	2	0.025039	0.86332	0.88072	0.999993	15622	1	0.025039
KREMEN2	5	0.026527	0.089209	0.80865	1984	2	0.23622	0.33053	0.54307	0.986664	9912	2	0.23622
POSTN	5	0.026533	0.089221	0.80865	1985	4	-5.8818	0.16573	0.33794	0.96837	6276	1	-5.8818
GABPB2	5	0.026533	0.089221	0.80865	1987	4	-6.339	0.14025	0.30298	0.961349	5667	1	-6.339
FAM46D	5	0.026533	0.089221	0.80865	1986	4	-5.9764	0.74521	0.82427	0.999993	14678	1	-5.9764
NDUFV3	9	0.026569	0.089303	0.80884	1988	5	-2.5018	0.29865	0.50554	0.97993	9271	3	-2.5018
LILRB2	10	0.026583	0.089343	0.80884	1989	4	0.82667	0.16992	0.34369	0.96837	6378	6	0.82667
COQ6	5	0.026611	0.089422	0.80884	1991	3	-6.5891	0.014713	0.053415	0.896964	1065	2	-6.5891
HOXB5	5	0.026611	0.089422	0.80884	1990	1	0.93754	0.27962	0.48249	0.977434	8884	3	0.93754
RIC8A	5	0.026717	0.089689	0.809203	1992	3	-5.8561	0.36927	0.57309	0.991995	10401	2	-5.8561
RPL3L	5	0.026782	0.089856	0.809203	1993	2	1.8371	0.066257	0.17776	0.943975	3366	3	1.8371
ASB9	5	0.026929	0.090225	0.809203	1995	2	0.31851	0.40058	0.59498	0.994021	10773	1	0.31851
CUL4B	5	0.026929	0.090225	0.809203	1994	4	-5.3799	0.96085	0.96116	0.999993	16988	0	-5.3799
KHDRBS2	5	0.026987	0.090374	0.809203	1999	4	-6.1229	0.80333	0.8491	0.999993	15049	1	-6.1229
ZNF513	5	0.026987	0.090374	0.809203	1997	3	-5.5674	0.81436	0.85431	0.999993	15144	1	-5.5674
MUC5B	5	0.026987	0.090374	0.809203	1998	3	-7.0178	0.32125	0.53229	0.986664	9707	2	-7.0178
C6orf195	5	0.026987	0.090374	0.809203	1996	3	-6.2913	0.81891	0.85654	0.999993	15184	1	-6.2913
[truncated: 16,010 more rows]
