# Supplementary material for: Genome-scale identification of cellular pathways required for cell surface recognition
Source: Genome Res. 2018 Sep;28(9):1372–82. doi: 10.1101/gr.231183.117 (PMC6120632; doi:10.1101/gr.231183.117)
Supplement: Supplemental Material [file supp_gr.231183.117_Supplemental_DataS3.zip › Supplementary Data3/Day14_HEK_293_E_TIGIT_repeat.gene_summary.txt]

id	num	neg|score	neg|p-value	neg|fdr	neg|rank	neg|goodsgrna	neg|lfc	pos|score	pos|p-value	pos|fdr	pos|rank	pos|goodsgrna	pos|lfc
POLR2H	9	1.0519e-09	2.7492e-07	0.002475	1	9	-4.02	1.0	1.0	1.0	18007	0	-4.02
PDE4DIP	22	1.0255e-08	2.7492e-07	0.002475	2	19	-5.1396	0.99366	0.99363	1.0	17419	1	-5.1396
PSMB5	10	2.583e-08	8.2476e-07	0.00275	3	10	-2.9327	1.0	1.0	1.0	18005	0	-2.9327
SLMO2	5	3.8914e-08	8.2476e-07	0.00275	4	5	-4.02	1.0	1.0	1.0	18006	0	-4.02
SNRPD3	5	9.2523e-08	1.3746e-06	0.00275	5	5	-2.3865	1.0	1.0	1.0	18004	0	-2.3865
NHP2L1	5	9.7331e-08	1.3746e-06	0.00275	6	5	-2.9572	0.99999	1.0	1.0	17980	0	-2.9572
ABCE1	5	1.1125e-07	1.3746e-06	0.00275	7	5	-3.4788	1.0	1.0	1.0	18003	0	-3.4788
RPS21	5	1.349e-07	1.3746e-06	0.00275	8	5	-4.2933	1.0	1.0	1.0	18002	0	-4.2933
PSMD11	5	1.9542e-07	1.3746e-06	0.00275	9	5	-4.02	1.0	1.0	1.0	18001	0	-4.02
NAMPT	5	4.3137e-07	3.574e-06	0.005363	10	5	-4.1631	1.0	1.0	1.0	18000	0	-4.1631
PCNA	5	4.6715e-07	3.574e-06	0.005363	11	5	-1.8226	0.99999	1.0	1.0	17982	0	-1.8226
ADSS	5	4.6715e-07	3.574e-06	0.005363	12	5	-2.6028	0.99905	0.99906	1.0	17707	0	-2.6028
PPWD1	5	7.9088e-07	6.0483e-06	0.007468	13	5	-4.2296	1.0	1.0	1.0	17999	0	-4.2296
EIF4A3	5	8.882e-07	6.873e-06	0.007468	14	5	-3.365	0.99931	0.99931	1.0	17735	0	-3.365
RPL30	3	1.1271e-06	7.4229e-06	0.007468	15	3	-2.6028	1.0	1.0	1.0	17998	0	-2.6028
RBM39	5	1.1982e-06	8.5225e-06	0.007468	16	5	-3.5843	0.99999	1.0	1.0	17988	0	-3.5843
PSMD14	5	1.5799e-06	1.0722e-05	0.007468	17	4	-3.5843	0.68038	0.73237	1.0	12914	1	-3.5843
AK6	4	1.7034e-06	1.0722e-05	0.007468	18	4	-4.0476	1.0	1.0	1.0	17997	0	-4.0476
THAP1	8	1.7164e-06	1.0722e-05	0.007468	19	8	-5.3798	1.0	1.0	1.0	17996	0	-5.3798
NUP93	5	1.8705e-06	1.1272e-05	0.007468	20	5	-3.6826	1.0	1.0	1.0	17995	0	-3.6826
RAD17	5	2.0725e-06	1.1822e-05	0.007468	21	4	-2.3865	0.78073	0.79512	1.0	13973	1	-2.3865
MSMO1	10	2.377e-06	1.3471e-05	0.007468	22	8	-2.78	0.93415	0.93467	1.0	16326	1	-2.78
LRR1	5	2.6524e-06	1.3471e-05	0.007468	23	4	-2.6028	0.39908	0.54734	1.0	9783	1	-2.6028
RAB18	7	3.103e-06	1.5121e-05	0.007468	24	7	-5.1907	0.99998	0.99999	1.0	17941	0	-5.1907
CDC73	5	3.2624e-06	1.622e-05	0.007468	25	5	-4.0933	0.9999	0.99991	1.0	17875	0	-4.0933
CRCP	14	3.397e-06	1.677e-05	0.007468	26	14	-6.0902	1.0	1.0	1.0	17994	0	-6.0902
ZNF571	5	3.5155e-06	1.732e-05	0.007468	29	5	-5.3487	1.0	1.0	1.0	17993	0	-5.3487
PHB2	5	3.5155e-06	1.732e-05	0.007468	27	5	-4.4126	1.0	1.0	1.0	17992	0	-4.4126
HSPA9	5	3.5155e-06	1.732e-05	0.007468	28	5	-4.02	1.0	1.0	1.0	17991	0	-4.02
PLK1	5	4.0035e-06	2.0069e-05	0.007468	31	5	-3.8612	0.99995	0.99995	1.0	17903	0	-3.8612
POLR2F	5	4.0035e-06	2.0069e-05	0.007468	35	5	-3.6826	0.99861	0.99859	1.0	17657	0	-3.6826
TWISTNB	5	4.0035e-06	2.0069e-05	0.007468	33	5	-4.2296	0.99972	0.99972	1.0	17811	0	-4.2296
RPS23	5	4.0035e-06	2.0069e-05	0.007468	34	5	-3.8612	0.99999	0.99999	1.0	17958	0	-3.8612
SUPT16H	5	4.0035e-06	2.0069e-05	0.007468	32	5	-3.9428	0.99999	0.99999	1.0	17951	0	-3.9428
SF3B14	5	4.0035e-06	2.0069e-05	0.007468	30	5	-3.9428	0.99996	0.99997	1.0	17916	0	-3.9428
MED31	5	4.8333e-06	2.2269e-05	0.007468	36	4	-2.9572	0.73757	0.76604	1.0	13468	1	-2.9572
NUP98	5	5.4214e-06	2.4468e-05	0.007468	57	5	-4.02	0.99999	1.0	1.0	17965	0	-4.02
SRSF3	5	5.4214e-06	2.4468e-05	0.007468	45	5	-0.88421	0.99999	1.0	1.0	17968	0	-0.88421
UBE2I	5	5.4214e-06	2.4468e-05	0.007468	40	5	-5.2237	0.99999	1.0	1.0	17977	0	-5.2237
SNRPF	5	5.4214e-06	2.4468e-05	0.007468	54	5	-3.4788	0.99999	1.0	1.0	17969	0	-3.4788
PFDN6	5	5.4214e-06	2.4468e-05	0.007468	58	5	-2.6028	0.99999	1.0	1.0	17966	0	-2.6028
POLR2B	5	5.4214e-06	2.4468e-05	0.007468	51	5	-1.4284	0.99999	1.0	1.0	17976	0	-1.4284
SARS	5	5.4214e-06	2.4468e-05	0.007468	48	5	-3.5843	0.99999	1.0	1.0	17974	0	-3.5843
CDK1	5	5.4214e-06	2.4468e-05	0.007468	43	5	-3.2415	0.99999	1.0	1.0	17990	0	-3.2415
RRM1	5	5.4214e-06	2.4468e-05	0.007468	49	5	-3.7747	0.99999	1.0	1.0	17978	0	-3.7747
RAN	5	5.4214e-06	2.4468e-05	0.007468	52	5	-0.88421	0.99999	1.0	1.0	17970	0	-0.88421
GINS1	5	5.4214e-06	2.4468e-05	0.007468	47	5	-3.7747	0.99999	1.0	1.0	17985	0	-3.7747
PSMA3	5	5.4214e-06	2.4468e-05	0.007468	59	5	-4.4126	0.99999	1.0	1.0	17973	0	-4.4126
CDC27	5	5.4214e-06	2.4468e-05	0.007468	42	5	-0.88421	0.99999	1.0	1.0	17971	0	-0.88421
RBX1	5	5.4214e-06	2.4468e-05	0.007468	37	5	-3.7747	0.99999	1.0	1.0	17972	0	-3.7747
TAF13	5	5.4214e-06	2.4468e-05	0.007468	46	5	-4.0933	0.99999	1.0	1.0	17984	0	-4.0933
LSM5	5	5.4214e-06	2.4468e-05	0.007468	56	5	-4.1631	0.99999	1.0	1.0	17979	0	-4.1631
RPL27A	5	5.4214e-06	2.4468e-05	0.007468	50	5	-3.6826	0.99999	1.0	1.0	17967	0	-3.6826
SNRPA1	5	5.4214e-06	2.4468e-05	0.007468	38	5	-2.1319	0.99999	1.0	1.0	17987	0	-2.1319
HMGCS1	5	5.4214e-06	2.4468e-05	0.007468	44	5	-3.4788	0.99999	1.0	1.0	17975	0	-3.4788
GTF2B	5	5.4214e-06	2.4468e-05	0.007468	55	5	-3.6206	0.99999	1.0	1.0	17981	0	-3.6206
PHF5A	5	5.4214e-06	2.4468e-05	0.007468	41	5	-4.02	0.99999	1.0	1.0	17989	0	-4.02
YARS	5	5.4214e-06	2.4468e-05	0.007468	39	5	-4.4126	0.99999	1.0	1.0	17986	0	-4.4126
KIF23	5	5.4214e-06	2.4468e-05	0.007468	53	5	-2.7908	0.99999	1.0	1.0	17983	0	-2.7908
NMI	5	5.6113e-06	2.5568e-05	0.007673	60	4	-2.3865	0.46054	0.60381	1.0	10742	1	-2.3865
RPS11	5	6.9146e-06	3.2716e-05	0.009502	61	5	-4.2296	0.99999	0.99999	1.0	17954	0	-4.2296
CCT6A	4	7.1739e-06	3.2716e-05	0.009502	62	4	-3.5238	0.99999	0.99999	1.0	17964	0	-3.5238
PAFAH1B1	5	8.0672e-06	3.7114e-05	0.010276	65	5	-3.7747	0.99999	0.99999	1.0	17961	0	-3.7747
USP39	5	8.0672e-06	3.7114e-05	0.010276	64	5	-4.8106	0.99999	0.99999	1.0	17963	0	-4.8106
DARS	5	8.0672e-06	3.7114e-05	0.010276	63	5	-4.6739	0.99999	0.99999	1.0	17962	0	-4.6739
NCBP2	7	8.2721e-06	3.7664e-05	0.010276	66	6	-3.365	0.35024	0.50272	0.997523	9075	1	-3.365
PRPF19	5	8.7705e-06	3.9314e-05	0.010566	67	5	-5.1907	0.99999	0.99999	1.0	17960	0	-5.1907
AURKB	5	9.4851e-06	4.2063e-05	0.010962	68	5	-2.6028	0.99999	0.99999	1.0	17959	0	-2.6028
GTPBP4	5	9.8102e-06	4.2613e-05	0.010962	69	4	-4.2933	0.042501	0.1184	0.929951	2285	1	-4.2933
TONSL	5	9.8102e-06	4.2613e-05	0.010962	70	5	-4.3542	0.99338	0.99336	1.0	17407	0	-4.3542
ATP5A1	5	1.0285e-05	4.4812e-05	0.011207	72	5	-4.4126	0.99999	0.99999	1.0	17957	0	-4.4126
PSMA1	5	1.0285e-05	4.4812e-05	0.011207	71	5	-0.88421	0.99999	0.99999	1.0	17956	0	-0.88421
ZNF559	12	1.1087e-05	5.141e-05	0.011844	73	10	-4.5714	0.99699	0.99699	1.0	17548	0	-4.5714
PSMD12	5	1.1096e-05	5.141e-05	0.011844	75	5	-3.1063	0.99996	0.99997	1.0	17920	0	-3.1063
RRN3	5	1.1096e-05	5.141e-05	0.011844	74	4	-2.3865	0.23003	0.39373	0.97981	7226	1	-2.3865
RPF2	5	1.1114e-05	5.141e-05	0.011844	77	5	-4.5229	0.99999	0.99999	1.0	17955	0	-4.5229
RPS8	5	1.1114e-05	5.141e-05	0.011844	76	5	-4.6253	0.99999	0.99999	1.0	17953	0	-4.6253
TUT1	5	1.1432e-05	5.196e-05	0.011844	78	5	-4.4126	0.98468	0.98471	1.0	17178	0	-4.4126
SF3B3	5	1.1432e-05	5.196e-05	0.011844	79	5	-4.2933	0.99998	0.99998	1.0	17939	0	-4.2933
DHX9	5	1.2008e-05	5.6909e-05	0.012651	81	5	-5.2237	0.99999	0.99999	1.0	17952	0	-5.2237
ENY2	5	1.2008e-05	5.6909e-05	0.012651	80	5	-4.9355	0.99999	0.99999	1.0	17950	0	-4.9355
PSMA5	5	1.2993e-05	6.3507e-05	0.01357	82	5	-4.2296	0.99999	0.99999	1.0	17948	0	-4.2296
SLU7	5	1.2993e-05	6.3507e-05	0.01357	83	5	-2.9572	0.99999	0.99999	1.0	17949	0	-2.9572
ESPL1	5	1.3232e-05	6.4056e-05	0.01357	85	5	-4.0933	0.99962	0.99963	1.0	17786	0	-4.0933
TCEAL7	5	1.3232e-05	6.4056e-05	0.01357	84	5	-4.6253	0.99987	0.99987	1.0	17859	0	-4.6253
NOP58	5	1.4045e-05	7.0655e-05	0.014794	86	5	-5.0131	0.99999	0.99999	1.0	17947	0	-5.0131
RGS13	5	1.5125e-05	7.7803e-05	0.016103	87	5	-4.3542	0.99998	0.99999	1.0	17946	0	-4.3542
TBCA	5	1.6305e-05	8.55e-05	0.017299	88	5	-3.2415	0.99516	0.9951	1.0	17471	0	-3.2415
PSMC6	5	1.6305e-05	8.55e-05	0.017299	89	4	-2.6028	0.043459	0.1201	0.929951	2318	1	-2.6028
BNIP1	5	1.6778e-05	8.77e-05	0.017547	90	5	-4.1416	0.99998	0.99999	1.0	17945	0	-4.1416
LYRM4	5	1.7486e-05	9.2098e-05	0.017832	91	5	-5.5703	0.99998	0.99999	1.0	17943	0	-5.5703
WDR74	5	1.7486e-05	9.2098e-05	0.017832	92	5	-5.2237	0.99998	0.99999	1.0	17944	0	-5.2237
DTL	5	1.7486e-05	9.2098e-05	0.017832	93	5	-4.5229	0.99998	0.99999	1.0	17942	0	-4.5229
ORAOV1	5	1.8827e-05	0.00010035	0.019223	94	5	-5.4912	0.99998	0.99998	1.0	17940	0	-5.4912
SNRPD1	5	2.1581e-05	0.00011079	0.021001	95	5	-3.1063	0.99998	0.99998	1.0	17938	0	-3.1063
MIS12	5	2.2808e-05	0.00011464	0.021267	96	4	-3.365	0.84086	0.84356	1.0	14757	1	-3.365
CSE1L	5	2.2961e-05	0.00011574	0.021267	98	5	-5.2237	0.99998	0.99998	1.0	17936	0	-5.2237
CCNC	5	2.2961e-05	0.00011574	0.021267	97	5	-4.2933	0.99998	0.99998	1.0	17937	0	-4.2933
RPS15A	3	2.3359e-05	0.00011739	0.021352	99	3	-3.1063	0.99998	0.99998	1.0	17935	0	-3.1063
SKP1	5	2.3836e-05	0.00012014	0.021388	100	4	-3.5843	0.64714	0.71477	1.0	12618	1	-3.5843
DDX56	5	2.4457e-05	0.00012234	0.021388	102	5	-4.8106	0.99998	0.99998	1.0	17933	0	-4.8106
PRPF38A	5	2.4457e-05	0.00012234	0.021388	103	5	-0.88421	0.99998	0.99998	1.0	17932	0	-0.88421
CDC7	5	2.4457e-05	0.00012234	0.021388	101	5	-2.3865	0.99998	0.99998	1.0	17934	0	-2.3865
VPS25	5	2.5981e-05	0.00012729	0.022039	104	5	-3.7747	0.99997	0.99998	1.0	17931	0	-3.7747
NAPA	5	2.7016e-05	0.00013224	0.022048	107	4	-1.8226	0.94509	0.9455	1.0	16501	0	-1.8226
CLP1	5	2.7016e-05	0.00013224	0.022048	108	4	-4.5229	0.76458	0.78374	1.0	13786	1	-4.5229
UQCRFS1	5	2.7016e-05	0.00013224	0.022048	105	4	-3.7747	0.33691	0.4905	0.996621	8852	1	-3.7747
TUBB	5	2.7016e-05	0.00013224	0.022048	106	5	-4.5229	0.99969	0.9997	1.0	17805	0	-4.5229
EIF1AX	5	2.7594e-05	0.00013609	0.022482	109	5	-3.1063	0.99997	0.99998	1.0	17930	0	-3.1063
BCAS2	5	2.9285e-05	0.00014543	0.023737	110	5	-5.4638	0.99997	0.99998	1.0	17929	0	-5.4638
UBA52	5	3.037e-05	0.00015038	0.023737	112	4	-2.3865	0.10319	0.22238	0.964425	4148	1	-2.3865
PRPF38B	5	3.037e-05	0.00015038	0.023737	111	4	-4.1631	0.63407	0.70814	1.0	12505	1	-4.1631
GTF2E1	5	3.1085e-05	0.00015313	0.023737	113	5	-5.2876	0.99997	0.99997	1.0	17928	0	-5.2876
IL18	5	3.1085e-05	0.00015313	0.023737	114	5	-4.5229	0.99997	0.99997	1.0	17927	0	-4.5229
RPL8	5	3.1085e-05	0.00015313	0.023737	115	5	-4.8951	0.99997	0.99997	1.0	17926	0	-4.8951
CCT4	5	3.1248e-05	0.00015423	0.023737	117	5	-3.4788	0.99988	0.99988	1.0	17863	0	-3.4788
PDRG1	5	3.1248e-05	0.00015423	0.023737	116	4	-3.4788	0.66647	0.72492	1.0	12789	1	-3.4788
ZNF124	9	3.1816e-05	0.00015863	0.024004	118	9	-4.8106	0.99991	0.99991	1.0	17877	0	-4.8106
SDAD1	5	3.1976e-05	0.00015863	0.024004	119	5	-4.4499	0.99997	0.99997	1.0	17925	0	-4.4499
GTF2E2	5	3.2859e-05	0.00016413	0.024225	121	5	-2.3865	0.99997	0.99997	1.0	17922	0	-2.3865
SNRNP200	5	3.2859e-05	0.00016413	0.024225	122	5	-3.6826	0.99997	0.99997	1.0	17923	0	-3.6826
RACGAP1	5	3.2859e-05	0.00016413	0.024225	120	5	-3.8612	0.99997	0.99997	1.0	17924	0	-3.8612
TTC1	5	3.4384e-05	0.00017347	0.02499	124	4	-4.8106	0.37414	0.52438	1.0	9423	1	-4.8106
RPS19	5	3.4384e-05	0.00017347	0.02499	123	5	-3.6826	0.98402	0.98406	1.0	17169	0	-3.6826
DUT	7	3.4398e-05	0.00017347	0.02499	125	6	-3.4788	0.94771	0.94796	1.0	16546	0	-3.4788
DNM1L	5	3.481e-05	0.00017512	0.025028	126	5	-4.8535	0.99997	0.99997	1.0	17921	0	-4.8535
PPAT	5	3.6915e-05	0.00018227	0.025844	127	5	-5.1569	0.99996	0.99997	1.0	17919	0	-5.1569
SLAMF7	16	3.7448e-05	0.00018832	0.026493	128	14	-6.443	0.65058	0.71662	1.0	12651	1	-6.443
CDK7	5	3.8718e-05	0.00019602	0.026762	129	5	-2.6028	0.9996	0.9996	1.0	17778	0	-2.6028
NARS	5	3.9169e-05	0.00019767	0.026762	131	5	-4.6253	0.99996	0.99997	1.0	17914	0	-4.6253
NAA15	5	3.9169e-05	0.00019767	0.026762	132	5	-5.9117	0.99996	0.99997	1.0	17917	0	-5.9117
COPB1	5	3.9169e-05	0.00019767	0.026762	133	5	-4.8951	0.99996	0.99997	1.0	17915	0	-4.8951
UMPS	5	3.9169e-05	0.00019767	0.026762	130	5	-4.5229	0.99996	0.99997	1.0	17918	0	-4.5229
CRNKL1	5	4.103e-05	0.00020702	0.027122	136	4	-2.6028	0.016183	0.051828	0.881899	1049	1	-2.6028
MED23	5	4.103e-05	0.00020702	0.027122	135	4	-3.1063	0.27146	0.43123	0.989052	7841	1	-3.1063
XRCC6	5	4.103e-05	0.00020702	0.027122	134	5	-3.5843	0.99941	0.99941	1.0	17748	0	-3.5843
SRP19	6	4.127e-05	0.00020757	0.027122	137	6	-4.7724	0.99996	0.99997	1.0	17913	0	-4.7724
EEF2	5	4.1688e-05	0.00020976	0.027122	139	5	-5.4074	0.99996	0.99997	1.0	17911	0	-5.4074
SKAP2	5	4.1688e-05	0.00020976	0.027122	138	5	-2.9572	0.99996	0.99997	1.0	17912	0	-2.9572
RCHY1	7	4.1868e-05	0.00021086	0.027122	140	6	-5.3487	0.97968	0.97969	1.0	17086	0	-5.3487
HNRNPH1	5	4.3035e-05	0.00021746	0.027772	141	5	-4.5708	0.99996	0.99997	1.0	17910	0	-4.5708
SCAP	5	4.3584e-05	0.00022076	0.027995	142	4	-3.6826	0.75678	0.77841	1.0	13686	1	-3.6826
MED27	8	4.4287e-05	0.00022406	0.028214	143	7	-5.301	0.95835	0.95854	1.0	16722	0	-5.301
MCM7	5	4.9231e-05	0.0002521	0.031093	144	5	-4.3542	0.99915	0.99915	1.0	17720	0	-4.3542
SEH1L	5	4.9287e-05	0.0002521	0.031093	146	5	-5.1907	0.99995	0.99996	1.0	17908	0	-5.1907
MED4	5	4.9287e-05	0.0002521	0.031093	145	5	-5.3784	0.99995	0.99996	1.0	17909	0	-5.3784
MED6	5	5.1703e-05	0.0002631	0.031907	147	5	-5.0131	0.99995	0.99996	1.0	17907	0	-5.0131
MAK16	5	5.2598e-05	0.00026915	0.031907	148	5	-2.9572	0.99924	0.99924	1.0	17727	0	-2.9572
PHF20	5	5.3603e-05	0.0002741	0.031907	150	4	-2.1319	0.90059	0.90165	1.0	15739	0	-2.1319
TCP1	5	5.3603e-05	0.0002741	0.031907	152	5	-5.1223	0.99977	0.99978	1.0	17822	0	-5.1223
PSMA2	5	5.3603e-05	0.0002741	0.031907	151	5	-2.3865	0.99983	0.99984	1.0	17848	0	-2.3865
CKAP2	5	5.3603e-05	0.0002741	0.031907	149	2	0.33932	0.7486	0.77311	1.0	13592	1	0.33932
UBL5	3	5.3642e-05	0.0002741	0.031907	153	3	-4.4126	0.99995	0.99995	1.0	17906	0	-4.4126
MFAP1	5	5.4287e-05	0.00027465	0.031907	154	5	-5.1569	0.99995	0.99995	1.0	17905	0	-5.1569
RFK	5	5.4287e-05	0.00027465	0.031907	155	5	-3.7896	0.99995	0.99995	1.0	17904	0	-3.7896
PPP1R8	15	5.5497e-05	0.00028014	0.032116	156	13	-6.2847	0.43128	0.57683	1.0	10278	2	-6.2847
ERH	5	5.5778e-05	0.00028179	0.032116	157	5	-4.8106	0.99774	0.99773	1.0	17594	0	-4.8106
DTYMK	5	5.5778e-05	0.00028179	0.032116	158	4	-2.7908	0.046169	0.12486	0.929951	2411	1	-2.7908
TRAPPC3	6	5.638e-05	0.00028619	0.0323	159	6	-5.397	0.99994	0.99995	1.0	17902	0	-5.397
PMPCB	5	5.6996e-05	0.00029059	0.0323	160	5	-5.6208	0.99994	0.99995	1.0	17900	0	-5.6208
ZNF790	5	5.6996e-05	0.00029059	0.0323	161	5	-4.5229	0.99994	0.99995	1.0	17901	0	-4.5229
FMO3	5	5.6996e-05	0.00029059	0.0323	162	5	-5.6208	0.99994	0.99995	1.0	17899	0	-5.6208
NAA38	4	6.1276e-05	0.00031478	0.034419	164	4	-1.9773	0.99994	0.99995	1.0	17897	0	-1.9773
DHFR	4	6.1276e-05	0.00031478	0.034419	163	4	-0.88421	0.99994	0.99995	1.0	17898	0	-0.88421
EIF2B3	5	6.252e-05	0.00031973	0.034419	165	5	-3.9428	0.99678	0.99677	1.0	17536	0	-3.9428
RHEB	5	6.252e-05	0.00031973	0.034419	166	5	-5.0868	0.99917	0.99918	1.0	17724	0	-5.0868
IGBP1	5	6.3713e-05	0.00032303	0.034419	169	5	-3.8612	0.99994	0.99995	1.0	17896	0	-3.8612
RPL11	5	6.3713e-05	0.00032303	0.034419	168	5	-3.4788	0.99994	0.99995	1.0	17895	0	-3.4788
TSG101	5	6.3713e-05	0.00032303	0.034419	167	5	-4.5229	0.99994	0.99995	1.0	17894	0	-4.5229
BUD31	5	6.7114e-05	0.00033623	0.035522	170	4	-2.3865	0.806	0.81406	1.0	14283	1	-2.3865
POLR2D	5	6.7359e-05	0.00033733	0.035522	171	5	-2.6028	0.99993	0.99994	1.0	17893	0	-2.6028
CDK9	5	6.9019e-05	0.00034613	0.036236	172	4	-4.2933	0.95924	0.95944	1.0	16736	0	-4.2933
SDHC	9	7.1698e-05	0.00035492	0.036943	173	9	-6.8477	0.99993	0.99994	1.0	17892	0	-6.8477
RDX	19	7.3761e-05	0.00036647	0.037925	174	13	-4.02	0.16386	0.31695	0.974143	5840	5	-4.02
ECD	5	7.8444e-05	0.00038406	0.039219	175	5	-5.2237	0.99992	0.99993	1.0	17890	0	-5.2237
PSMC2	5	7.8444e-05	0.00038406	0.039219	176	5	-4.4688	0.99992	0.99993	1.0	17891	0	-4.4688
RPS29	2	7.8953e-05	0.00038626	0.039219	177	2	-2.78	0.99992	0.99993	1.0	17889	0	-2.78
ITGB3BP	6	8.028e-05	0.00039341	0.039219	178	5	-2.4644	0.28405	0.4427	0.993122	8022	1	-2.4644
RBMX	6	8.2536e-05	0.00040578	0.039219	179	6	-4.1933	0.99991	0.99991	1.0	17878	0	-4.1933
CCDC152	5	8.282e-05	0.00040771	0.039219	183	5	-6.0654	0.99992	0.99992	1.0	17887	0	-6.0654
GGPS1	5	8.282e-05	0.00040771	0.039219	181	5	-5.3185	0.99992	0.99992	1.0	17885	0	-5.3185
WDR46	5	8.282e-05	0.00040771	0.039219	182	5	-4.6253	0.99992	0.99992	1.0	17888	0	-4.6253
TOP2A	5	8.282e-05	0.00040771	0.039219	180	5	-5.6696	0.99992	0.99992	1.0	17886	0	-5.6696
ENSA	9	8.4107e-05	0.00041321	0.039219	184	8	-5.5958	0.44501	0.58947	1.0	10507	1	-5.5958
EIF3F	4	8.4213e-05	0.00041376	0.039219	185	4	-5.1552	0.99992	0.99992	1.0	17884	0	-5.1552
ACO2	5	8.424e-05	0.00041376	0.039219	187	5	-5.0868	0.99057	0.99059	1.0	17324	0	-5.0868
ZCCHC9	5	8.424e-05	0.00041376	0.039219	186	5	-4.9355	0.99979	0.99981	1.0	17834	0	-4.9355
RPL24	3	8.4565e-05	0.00041541	0.039219	188	3	-3.8612	0.99992	0.99992	1.0	17883	0	-3.8612
PSMA6	5	8.4927e-05	0.0004187	0.039219	191	4	-2.3865	0.012477	0.041336	0.881899	833	1	-2.3865
POLR3F	5	8.4927e-05	0.0004187	0.039219	192	5	-3.1063	0.99885	0.99885	1.0	17685	0	-3.1063
SF3B1	5	8.4927e-05	0.0004187	0.039219	190	5	-3.7747	0.99975	0.99976	1.0	17818	0	-3.7747
CSN1S1	5	8.4927e-05	0.0004187	0.039219	189	3	-2.3865	0.6493	0.7159	1.0	12639	1	-2.3865
GMPS	5	8.5241e-05	0.00042035	0.039219	193	5	-4.8637	0.99991	0.99992	1.0	17882	0	-4.8637
CDC6	5	8.7233e-05	0.0004286	0.039783	194	5	-4.3452	0.99991	0.99992	1.0	17881	0	-4.3452
CYP3A43	6	8.8378e-05	0.00043685	0.04034	195	6	-5.1512	0.99877	0.99876	1.0	17674	0	-5.1512
CENPM	10	9.1002e-05	0.0004473	0.041094	196	10	-5.9712	0.99991	0.99991	1.0	17880	0	-5.9712
PDCL2	5	9.167e-05	0.00045114	0.041237	197	5	-4.1631	0.99991	0.99991	1.0	17879	0	-4.1631
SPATA4	5	9.3299e-05	0.00045774	0.041629	198	5	-5.2237	0.99959	0.99959	1.0	17774	0	-5.2237
ATP6V1B2	5	9.5949e-05	0.00046819	0.042226	199	5	-5.3185	0.9999	0.99991	1.0	17876	0	-5.3185
NFU1	10	9.716e-05	0.00047259	0.042226	200	9	-5.4809	0.99903	0.99903	1.0	17705	0	-5.4809
RBBP6	7	9.7697e-05	0.00047369	0.042226	202	6	-4.02	0.98226	0.98229	1.0	17133	0	-4.02
EIF3J	7	9.7697e-05	0.00047369	0.042226	201	7	-4.6253	0.99926	0.99926	1.0	17730	0	-4.6253
COPB2	5	0.00010032	0.00048963	0.043185	203	5	-5.0131	0.9999	0.99991	1.0	17874	0	-5.0131
UBTF	5	0.00010208	0.00049238	0.043185	204	5	-4.8535	0.99743	0.99743	1.0	17572	0	-4.8535
MCM5	5	0.00010208	0.00049238	0.043185	205	4	-4.9748	0.78472	0.79801	1.0	14024	1	-4.9748
IARS	5	0.00010255	0.00049403	0.043185	206	5	-5.3185	0.9999	0.9999	1.0	17873	0	-5.3185
SMU1	5	0.00010502	0.00050723	0.043729	207	5	-3.365	0.99989	0.9999	1.0	17872	0	-3.365
ANKLE2	5	0.00010615	0.00050998	0.043729	208	4	-3.5843	0.61096	0.69701	1.0	12314	1	-3.5843
PSMA4	5	0.00010615	0.00050998	0.043729	210	3	-2.6028	0.016292	0.052115	0.881899	1056	2	-2.6028
COPA	5	0.00010615	0.00050998	0.043729	209	3	-1.4284	0.0062955	0.02314	0.83568	490	2	-1.4284
STX18	5	0.00010751	0.00051713	0.044132	211	5	-4.9555	0.99989	0.9999	1.0	17871	0	-4.9555
POLR1B	5	0.0001099	0.00052867	0.044905	212	5	-5.8496	0.99989	0.99989	1.0	17870	0	-5.8496
CKAP5	5	0.00011181	0.00053967	0.04499	215	4	-3.7747	0.23226	0.39573	0.97981	7267	1	-3.7747
PAK1IP1	5	0.00011181	0.00053967	0.04499	214	4	-4.7665	0.83415	0.8375	1.0	14659	1	-4.7665
RNMT	5	0.00011181	0.00053967	0.04499	213	4	-5.2237	0.84488	0.84729	1.0	14826	1	-5.2237
LUC7L3	5	0.00011181	0.00053967	0.04499	216	4	-4.7665	0.7457	0.77123	1.0	13560	1	-4.7665
VCP	5	0.00011491	0.00056056	0.045674	218	5	-3.6826	0.99989	0.99989	1.0	17868	0	-3.6826
DR1	5	0.00011491	0.00056056	0.045674	217	5	-4.4688	0.99989	0.99989	1.0	17866	0	-4.4688
ACTR10	5	0.00011491	0.00056056	0.045674	220	5	-4.6739	0.99989	0.99989	1.0	17867	0	-4.6739
NIP7	5	0.00011491	0.00056056	0.045674	221	5	-5.3185	0.99989	0.99989	1.0	17865	0	-5.3185
TRMT11	5	0.00011491	0.00056056	0.045674	219	5	-5.2237	0.99989	0.99989	1.0	17869	0	-5.2237
EIF4E	4	0.00011576	0.00056441	0.045781	222	4	-5.2862	0.99988	0.99989	1.0	17864	0	-5.2862
RAP1B	9	0.00012149	0.00059025	0.047662	223	8	-5.0868	0.094454	0.20806	0.963726	3887	1	-5.0868
POLR2L	4	0.00012273	0.0005941	0.047731	224	3	-3.6347	0.85876	0.86059	1.0	15049	0	-3.6347
BMI1	5	0.0001233	0.00059905	0.047731	225	4	-4.8106	0.873	0.87463	1.0	15278	0	-4.8106
SLC25A3	5	0.00012345	0.00059905	0.047731	226	5	-5.0078	0.99988	0.99988	1.0	17862	0	-5.0078
PHAX	5	0.00012602	0.00060895	0.048094	228	5	-5.8913	0.99987	0.99988	1.0	17860	0	-5.8913
NVL	5	0.00012602	0.00060895	0.048094	227	5	-6.237	0.99987	0.99988	1.0	17861	0	-6.237
SRSF7	5	0.00013043	0.0006216	0.048666	230	5	-3.9428	0.9996	0.9996	1.0	17781	0	-3.9428
CCNYL1	5	0.00013043	0.0006216	0.048666	229	4	-3.8612	0.079141	0.18237	0.946615	3463	1	-3.8612
SENP6	5	0.00013186	0.00063039	0.048719	233	5	-5.4359	0.99987	0.99987	1.0	17857	0	-5.4359
CCNB1	5	0.00013186	0.00063039	0.048719	231	5	-5.9319	0.99987	0.99987	1.0	17856	0	-5.9319
DAP3	5	0.00013186	0.00063039	0.048719	232	5	-5.1907	0.99987	0.99987	1.0	17858	0	-5.1907
CDC45	5	0.00013672	0.00065184	0.049318	235	4	-4.1631	0.94524	0.94564	1.0	16505	0	-4.1631
PSMA7	5	0.00013672	0.00065184	0.049318	236	5	-4.2296	0.99964	0.99964	1.0	17793	0	-4.2296
SPC24	5	0.00013672	0.00065184	0.049318	234	5	-4.8951	0.99964	0.99965	1.0	17795	0	-4.8951
AARS	5	0.00013672	0.00065184	0.049318	237	5	-5.3487	0.99981	0.99982	1.0	17839	0	-5.3487
RPL23	5	0.00013672	0.00065184	0.049318	238	4	-3.8612	0.041969	0.11739	0.929951	2270	1	-3.8612
RPL6	3	0.00013862	0.00065898	0.04965	239	3	-3.5843	0.99986	0.99987	1.0	17855	0	-3.5843
WDR43	5	0.00014395	0.00068593	0.051465	240	5	-4.8951	0.99986	0.99986	1.0	17854	0	-4.8951
RPA3	5	0.00014784	0.00070352	0.052348	241	4	-4.8106	0.55954	0.67346	1.0	11934	1	-4.8106
CCT2	5	0.00014784	0.00070352	0.052348	242	4	-4.4126	0.97278	0.97283	1.0	16965	0	-4.4126
EFTUD2	5	0.0001502	0.00071397	0.052907	243	5	-5.7847	0.99985	0.99986	1.0	17853	0	-5.7847
POLR3A	5	0.00015694	0.00074091	0.053407	244	5	-4.4126	0.99984	0.99985	1.0	17852	0	-4.4126
CHAF1B	5	0.00015756	0.00074366	0.053407	247	3	-2.1319	0.10097	0.21878	0.964425	4074	2	-2.1319
NOL10	5	0.00015756	0.00074366	0.053407	248	4	-2.6028	0.28222	0.44106	0.993122	7992	1	-2.6028
SRP54	5	0.00015756	0.00074366	0.053407	245	4	-2.6028	0.0045392	0.017737	0.831619	382	1	-2.6028
POLR3B	5	0.00015756	0.00074366	0.053407	246	4	-2.6028	0.047283	0.12688	0.930276	2456	1	-2.6028
PGD	5	0.0001592	0.00075136	0.053407	249	4	-4.8951	0.46537	0.6082	1.0	10817	1	-4.8951
KDSR	5	0.0001592	0.00075136	0.053407	250	5	-5.0504	0.99908	0.99908	1.0	17710	0	-5.0504
EIF2B4	5	0.00015962	0.00075631	0.053407	255	4	-3.8612	0.58108	0.68308	1.0	12070	1	-3.8612
MITD1	5	0.00015962	0.00075631	0.053407	252	5	-2.9572	0.98291	0.98296	1.0	17148	0	-2.9572
SF3A3	5	0.00015962	0.00075631	0.053407	251	4	-3.2415	0.94327	0.94375	1.0	16471	0	-3.2415
FBXO5	5	0.00015962	0.00075631	0.053407	253	4	-3.6826	0.73835	0.76652	1.0	13477	1	-3.6826
MAD2L1	5	0.00015962	0.00075631	0.053407	254	4	-2.1319	0.012368	0.041037	0.881899	826	1	-2.1319
ZNF208	4	0.00016047	0.00076016	0.053469	256	3	-4.2586	0.29663	0.45417	0.995206	8214	1	-4.2586
SOD1	5	0.00016356	0.000775	0.054091	257	5	-5.5444	0.99984	0.99985	1.0	17850	0	-5.5444
SF3B5	5	0.00016356	0.000775	0.054091	258	5	-3.1063	0.99984	0.99985	1.0	17851	0	-3.1063
NAE1	5	0.00017069	0.00081129	0.056405	259	5	-5.5181	0.99983	0.99984	1.0	17849	0	-5.5181
RAB28	5	0.00017733	0.00083988	0.057724	261	5	-6.0097	0.99982	0.99983	1.0	17846	0	-6.0097
UGT2A1	5	0.00017733	0.00083988	0.057724	260	5	-6.0285	0.99982	0.99983	1.0	17845	0	-6.0285
NDUFB5	5	0.00017733	0.00083988	0.057724	262	5	-5.8067	0.99982	0.99983	1.0	17847	0	-5.8067
TCEB1	3	0.000182	0.00086243	0.058905	263	3	-4.3542	0.99982	0.99983	1.0	17844	0	-4.3542
RPS3	4	0.00018349	0.00087012	0.058905	264	4	-3.6298	0.99828	0.99825	1.0	17631	0	-3.6298
CPSF3	5	0.00018465	0.00087342	0.058905	265	5	-4.9355	0.99982	0.99983	1.0	17842	0	-4.9355
SMC4	5	0.00018465	0.00087342	0.058905	266	5	-5.5703	0.99982	0.99983	1.0	17843	0	-5.5703
SUCLA2	5	0.00018465	0.00087342	0.058905	267	5	-5.4638	0.99982	0.99983	1.0	17841	0	-5.4638
TARS	5	0.00018729	0.00088332	0.058959	269	4	-3.8612	0.5592	0.67331	1.0	11929	1	-3.8612
CD86	5	0.00018729	0.00088332	0.058959	268	4	-3.6826	0.1644	0.31776	0.974143	5859	1	-3.6826
YPEL3	8	0.00019157	0.00090421	0.058959	270	7	-6.5503	0.89708	0.89821	1.0	15682	1	-6.5503
SKA2	9	0.00019178	0.00090476	0.058959	273	5	-2.1319	0.24576	0.4081	0.980381	7495	3	-2.1319
ORC5	5	0.00019178	0.00090476	0.058959	272	5	-4.0933	0.99962	0.99963	1.0	17787	0	-4.0933
IPCEF1	5	0.00019178	0.00090476	0.058959	271	4	-3.7747	0.8571	0.85892	1.0	15022	0	-3.7747
CETN3	5	0.00019204	0.00090641	0.058959	276	5	-5.5958	0.99981	0.99982	1.0	17838	0	-5.5958
UPF2	5	0.00019204	0.00090641	0.058959	274	5	-4.9011	0.99981	0.99982	1.0	17840	0	-4.9011
INTS7	5	0.00019204	0.00090641	0.058959	275	5	-5.3185	0.99981	0.99982	1.0	17837	0	-5.3185
RPS13	4	0.00019231	0.00090696	0.058959	277	2	-0.8169	0.3624	0.51387	1.0	9250	1	-0.8169
GINS4	5	0.00019902	0.0009471	0.061127	278	5	-5.5181	0.9998	0.99981	1.0	17836	0	-5.5181
PSMC3	5	0.00019902	0.0009471	0.061127	279	5	-5.5181	0.9998	0.99981	1.0	17835	0	-5.5181
TTC27	5	0.00020259	0.00096085	0.061138	282	5	-5.0131	0.99448	0.99443	1.0	17445	0	-5.0131
CPSF3L	5	0.00020259	0.00096085	0.061138	281	4	-4.5229	0.75227	0.77546	1.0	13644	1	-4.5229
CTAGE1	5	0.00020259	0.00096085	0.061138	280	4	-5.4359	0.72756	0.75983	1.0	13360	1	-5.4359
UTP6	5	0.00020259	0.00096085	0.061138	283	5	-5.4074	0.99955	0.99955	1.0	17769	0	-5.4074
ADSL	5	0.00020596	0.00097789	0.06157	286	5	-5.3487	0.99979	0.99981	1.0	17832	0	-5.3487
ORC1	5	0.00020596	0.00097789	0.06157	284	5	-5.8496	0.99979	0.99981	1.0	17833	0	-5.8496
TOP1	5	0.00020596	0.00097789	0.06157	285	5	-5.5958	0.99979	0.99981	1.0	17831	0	-5.5958
SNX6	5	0.0002094	0.00099329	0.062242	287	5	-3.4788	0.99979	0.9998	1.0	17830	0	-3.4788
RPS12	4	0.00020984	0.00099549	0.062242	288	4	-1.6353	0.99979	0.9998	1.0	17829	0	-1.6353
PCBP2	5	0.0002137	0.0010114	0.062803	290	5	-5.3487	0.99979	0.9998	1.0	17828	0	-5.3487
NOB1	5	0.0002137	0.0010114	0.062803	289	5	-6.237	0.99979	0.9998	1.0	17827	0	-6.237
MRPL48	5	0.000222	0.001051	0.064762	291	5	-5.2876	0.99978	0.99979	1.0	17825	0	-5.2876
ATP6V0D1	5	0.000222	0.001051	0.064762	292	5	-5.8913	0.99978	0.99979	1.0	17826	0	-5.8913
TXN	7	0.00022258	0.0010538	0.064762	293	6	-5.8706	0.98129	0.98131	1.0	17118	0	-5.8706
RPE	9	0.00022769	0.0010725	0.065687	294	9	-6.4887	0.99977	0.99978	1.0	17824	0	-6.4887
POLR2G	5	0.00023076	0.001089	0.066246	296	5	-5.1223	0.99977	0.99978	1.0	17821	0	-5.1223
URI1	5	0.00023076	0.001089	0.066246	295	5	-4.9748	0.99977	0.99978	1.0	17823	0	-4.9748
ACTR2	5	0.00024028	0.0011307	0.068557	297	5	-5.2237	0.99976	0.99977	1.0	17820	0	-5.2237
TPT1	6	0.0002487	0.0011703	0.06965	298	6	-5.4542	0.99883	0.99882	1.0	17680	0	-5.4542
MMGT1	5	0.00024925	0.001172	0.06965	300	5	-5.3185	0.99975	0.99976	1.0	17819	0	-5.3185
TCERG1	5	0.00024925	0.001172	0.06965	301	5	-5.2237	0.99975	0.99976	1.0	17815	0	-5.2237
PRPF40A	5	0.00024925	0.001172	0.06965	303	5	-5.2588	0.99975	0.99976	1.0	17816	0	-5.2588
ATP6V1A	5	0.00024925	0.001172	0.06965	299	5	-5.7398	0.99975	0.99976	1.0	17814	0	-5.7398
TIMM23	5	0.00024925	0.001172	0.06965	302	5	-5.7624	0.99975	0.99976	1.0	17817	0	-5.7624
ANAPC10	5	0.00025826	0.0012198	0.070918	304	5	-5.8067	0.99974	0.99975	1.0	17813	0	-5.8067
SF1	5	0.00026045	0.0012286	0.070918	305	4	-3.8612	0.85272	0.85473	1.0	14956	1	-3.8612
ZNF844	5	0.00026045	0.0012286	0.070918	306	5	-4.2296	0.9997	0.9997	1.0	17807	0	-4.2296
ZBTB41	5	0.00026045	0.0012286	0.070918	307	3	-1.8226	0.81039	0.81753	1.0	14334	1	-1.8226
POLE2	5	0.00026045	0.0012286	0.070918	309	4	-3.9428	0.8597	0.86153	1.0	15068	0	-3.9428
VNN2	5	0.00026045	0.0012286	0.070918	308	4	-4.2296	0.039676	0.11325	0.926785	2200	1	-4.2296
TOMM20	4	0.00026084	0.0012319	0.070918	310	4	-3.8658	0.99869	0.99868	1.0	17664	0	-3.8658
PNPT1	5	0.00027761	0.001316	0.070918	311	5	-5.4912	0.99972	0.99973	1.0	17812	0	-5.4912
ATP2A2	5	0.00028469	0.001343	0.070918	317	4	-2.1319	0.85401	0.85595	1.0	14983	1	-2.1319
RAD9B	5	0.00028469	0.001343	0.070918	316	4	-4.2933	0.76318	0.78278	1.0	13765	1	-4.2933
ERGIC2	5	0.00028469	0.001343	0.070918	322	4	-2.9572	0.39566	0.5442	1.0	9731	1	-2.9572
PSMB6	5	0.00028469	0.001343	0.070918	336	4	-1.4284	0.88568	0.88709	1.0	15491	0	-1.4284
PSMB4	5	0.00028469	0.001343	0.070918	325	4	-2.7908	0.008542	0.029853	0.862937	618	1	-2.7908
PSMB1	5	0.00028469	0.001343	0.070918	312	5	-3.8612	0.99898	0.99898	1.0	17701	0	-3.8612
WEE1	5	0.00028469	0.001343	0.070918	314	4	-0.88421	0.28534	0.44387	0.993267	8043	1	-0.88421
FCF1	5	0.00028469	0.001343	0.070918	334	4	-1.4284	0.96141	0.9616	1.0	16775	0	-1.4284
DDX21	5	0.00028469	0.001343	0.070918	328	5	-3.8612	0.99962	0.99963	1.0	17789	0	-3.8612
PFDN4	5	0.00028469	0.001343	0.070918	331	5	-4.9748	0.99796	0.99794	1.0	17614	0	-4.9748
MEAF6	5	0.00028469	0.001343	0.070918	321	4	-4.4688	0.96298	0.96315	1.0	16802	0	-4.4688
ARCN1	5	0.00028469	0.001343	0.070918	326	4	-2.7908	0.75589	0.77782	1.0	13683	1	-2.7908
POLR2A	5	0.00028469	0.001343	0.070918	335	4	-0.88421	0.48728	0.62839	1.0	11132	1	-0.88421
ISCU	5	0.00028469	0.001343	0.070918	320	5	-2.1319	0.99967	0.99968	1.0	17800	0	-2.1319
NUF2	5	0.00028469	0.001343	0.070918	339	4	-2.7908	0.53689	0.66368	1.0	11743	1	-2.7908
HBS1L	5	0.00028469	0.001343	0.070918	327	5	-4.6253	0.99877	0.99876	1.0	17673	0	-4.6253
DHODH	5	0.00028469	0.001343	0.070918	323	5	-2.1319	0.97984	0.97983	1.0	17089	0	-2.1319
HSF2BP	5	0.00028469	0.001343	0.070918	319	5	-4.6253	0.99205	0.99205	1.0	17367	0	-4.6253
THOC7	5	0.00028469	0.001343	0.070918	338	5	-3.8612	0.99777	0.99776	1.0	17597	0	-3.8612
NUP88	5	0.00028469	0.001343	0.070918	337	4	-2.7908	0.96889	0.96903	1.0	16901	0	-2.7908
PPP1CB	5	0.00028469	0.001343	0.070918	329	4	-0.88421	0.24705	0.40926	0.98112	7511	1	-0.88421
LARP1B	5	0.00028469	0.001343	0.070918	318	4	-1.4284	0.055105	0.14081	0.935748	2709	1	-1.4284
PDPK1	5	0.00028469	0.001343	0.070918	313	5	-5.3487	0.98767	0.98764	1.0	17248	0	-5.3487
RWDD4	5	0.00028469	0.001343	0.070918	330	4	-4.0933	0.020039	0.062363	0.881899	1272	1	-4.0933
SPC25	5	0.00028469	0.001343	0.070918	340	4	-3.365	0.042767	0.11889	0.929951	2293	1	-3.365
HGF	5	0.00028469	0.001343	0.070918	341	4	-4.2933	0.97323	0.97328	1.0	16971	0	-4.2933
FIP1L1	5	0.00028469	0.001343	0.070918	333	5	-4.0933	0.99766	0.99766	1.0	17593	0	-4.0933
UTP15	5	0.00028469	0.001343	0.070918	332	4	-0.88421	0.63535	0.70879	1.0	12517	1	-0.88421
PRPF31	5	0.00028469	0.001343	0.070918	324	5	-2.7152	0.99952	0.99952	1.0	17762	0	-2.7152
CENPE	5	0.00028469	0.001343	0.070918	315	5	-4.9748	0.99961	0.99962	1.0	17784	0	-4.9748
COX4I1	5	0.00028792	0.0013562	0.071198	342	5	-5.256	0.99971	0.99971	1.0	17809	0	-5.256
C2orf76	5	0.00028792	0.0013562	0.071198	343	5	-5.5958	0.99971	0.99971	1.0	17810	0	-5.5958
MED14	5	0.0002931	0.0013776	0.072113	344	5	-2.9572	0.99971	0.99971	1.0	17808	0	-2.9572
CHMP2B	7	0.00030205	0.0014189	0.074057	345	5	-3.9428	0.5436	0.66655	1.0	11807	1	-3.9428
NDUFV2	5	0.00030807	0.0014464	0.075056	347	5	-5.2876	0.99969	0.9997	1.0	17806	0	-5.2876
LAS1L	5	0.00030807	0.0014464	0.075056	346	5	-4.1416	0.99969	0.9997	1.0	17804	0	-4.1416
SUGT1	6	0.00031677	0.0014793	0.076081	348	4	-4.6002	0.61307	0.69801	1.0	12331	2	-4.6002
ATL2	5	0.00031861	0.0014892	0.076081	351	5	-4.7665	0.99968	0.99968	1.0	17801	0	-4.7665
CCT3	5	0.00031861	0.0014892	0.076081	350	5	-6.1537	0.99968	0.99968	1.0	17802	0	-6.1537
BUB1	5	0.00031861	0.0014892	0.076081	349	5	-6.1365	0.99968	0.99968	1.0	17803	0	-6.1365
LIN9	5	0.00031931	0.0014914	0.076081	353	4	-2.7908	0.29394	0.45171	0.9945	8179	1	-2.7908
GIPC2	5	0.00031931	0.0014914	0.076081	352	3	-2.6028	0.74167	0.76865	1.0	13513	1	-2.6028
COX7B	4	0.00032712	0.0015184	0.077236	354	3	-4.4898	0.68732	0.73623	1.0	12973	1	-4.4898
NEK3	5	0.00032907	0.0015255	0.077381	355	5	-6.4887	0.99967	0.99968	1.0	17799	0	-6.4887
C19orf53	5	0.00034004	0.0015822	0.079635	356	5	-6.3609	0.99966	0.99966	1.0	17798	0	-6.3609
DKC1	5	0.00034004	0.0015822	0.079635	357	5	-6.6553	0.99966	0.99966	1.0	17797	0	-6.6553
NDUFS5	5	0.00034067	0.0015877	0.079635	358	5	-4.3542	0.99621	0.99617	1.0	17508	0	-4.3542
TTC19	5	0.00034067	0.0015877	0.079635	359	4	-4.0933	0.73499	0.76441	1.0	13442	1	-4.0933
YRDC	5	0.00035139	0.0016234	0.081202	360	5	-6.4048	0.99965	0.99965	1.0	17796	0	-6.4048
RPS25	4	0.00035825	0.001658	0.082705	361	4	-5.494	0.99964	0.99964	1.0	17794	0	-5.494
LSM4	6	0.00036494	0.0016883	0.083981	362	5	-3.9736	0.32456	0.4793	0.996621	8647	1	-3.9736
TRNT1	5	0.00036982	0.0017075	0.084704	363	5	-5.7398	0.99963	0.99963	1.0	17792	0	-5.7398
OPA1	5	0.0003763	0.0017331	0.085268	366	5	-5.0504	0.99962	0.99963	1.0	17790	0	-5.0504
VPS28	5	0.0003763	0.0017331	0.085268	364	5	-5.4912	0.99962	0.99963	1.0	17791	0	-5.4912
CCNK	5	0.0003763	0.0017331	0.085268	365	5	-4.8951	0.99962	0.99963	1.0	17788	0	-4.8951
RPS18	3	0.00038066	0.0017581	0.086263	367	3	-3.5843	0.99962	0.99962	1.0	17785	0	-3.5843
NARFL	5	0.00038871	0.0017862	0.086308	368	5	-4.7247	0.99961	0.99962	1.0	17783	0	-4.7247
CARS	5	0.00038879	0.0017878	0.086308	372	4	-3.6826	0.88305	0.88448	1.0	15448	0	-3.6826
COPS6	5	0.00038879	0.0017878	0.086308	371	5	-5.4074	0.99889	0.99889	1.0	17690	0	-5.4074
DDX52	5	0.00038879	0.0017878	0.086308	369	4	-4.8106	0.74275	0.76932	1.0	13525	1	-4.8106
GTF2A2	5	0.00038879	0.0017878	0.086308	370	5	-4.721	0.99283	0.99283	1.0	17392	0	-4.721
POLR3G	5	0.00038879	0.0017878	0.086308	373	4	-0.88421	0.025073	0.07589	0.895705	1521	1	-0.88421
TMEM167A	5	0.0003908	0.0017947	0.086409	374	4	-3.7747	0.70632	0.74713	1.0	13145	1	-3.7747
RPL28	9	0.00039601	0.0018131	0.087063	375	9	-6.269	0.9996	0.99961	1.0	17782	0	-6.269
CCT8	5	0.00040118	0.0018439	0.088072	376	5	-3.7747	0.9996	0.9996	1.0	17780	0	-3.7747
THAP5	5	0.00040118	0.0018439	0.088072	377	5	-4.8106	0.9996	0.9996	1.0	17779	0	-4.8106
PIGC	5	0.00040751	0.0018708	0.089122	378	5	-3.575	0.99959	0.99959	1.0	17777	0	-3.575
ATG10	5	0.00041338	0.0018983	0.089956	379	5	-5.1907	0.99959	0.99959	1.0	17775	0	-5.1907
KLHL5	5	0.00041338	0.0018983	0.089956	380	5	-5.9117	0.99959	0.99959	1.0	17776	0	-5.9117
PSMG1	6	0.00041701	0.0019154	0.090525	381	4	-4.6038	0.97799	0.97803	1.0	17054	0	-4.6038
SUCNR1	5	0.00042503	0.0019544	0.091888	382	5	-5.5703	0.99957	0.99958	1.0	17772	0	-5.5703
SMR3A	5	0.00042503	0.0019544	0.091888	383	5	-5.6933	0.99957	0.99958	1.0	17773	0	-5.6933
LLPH	5	0.00044135	0.0020292	0.094656	386	4	-0.88421	0.78157	0.79573	1.0	13984	1	-0.88421
CDC123	5	0.00044135	0.0020292	0.094656	385	5	-3.528	0.97635	0.97638	1.0	17029	0	-3.528
EPRS	5	0.00044135	0.0020292	0.094656	384	4	-3.7747	0.96197	0.96217	1.0	16784	0	-3.7747
RBMXL1	3	0.00044437	0.0020407	0.094656	387	3	-4.5229	0.99956	0.99956	1.0	17771	0	-4.5229
MPHOSPH10	4	0.00044497	0.0020418	0.094656	388	3	-4.1291	0.50564	0.64568	1.0	11408	1	-4.1291
ANAPC4	5	0.00044632	0.0020501	0.094656	390	5	-4.4688	0.99741	0.99742	1.0	17571	0	-4.4688
HNRNPK	5	0.00044632	0.0020501	0.094656	389	5	-4.4688	0.99854	0.99851	1.0	17650	0	-4.4688
BCL10	5	0.00044983	0.0020649	0.095098	391	5	-6.4613	0.99955	0.99955	1.0	17770	0	-6.4613
RAD54B	6	0.00045315	0.0020754	0.095335	392	6	-6.4405	0.99955	0.99955	1.0	17768	0	-6.4405
IFNGR1	5	0.00045557	0.0020891	0.09558	393	4	-4.2296	0.029386	0.0872	0.895705	1746	1	-4.2296
POLD1	5	0.00045624	0.0020913	0.09558	394	5	-5.4638	0.99954	0.99955	1.0	17767	0	-5.4638
RBBP4	5	0.0004642	0.0021326	0.096504	396	5	-6.346	0.99954	0.99954	1.0	17765	0	-6.346
DYDC1	5	0.0004642	0.0021326	0.096504	395	5	-6.4887	0.99954	0.99954	1.0	17766	0	-6.4887
PCDHA8	5	0.00047022	0.0021524	0.096504	401	4	-3.8612	0.53814	0.66423	1.0	11754	1	-3.8612
RPL13	5	0.00047022	0.0021524	0.096504	398	4	-4.4126	0.52625	0.65913	1.0	11662	1	-4.4126
TSR2	5	0.00047022	0.0021524	0.096504	399	4	-4.6253	0.85721	0.85904	1.0	15026	0	-4.6253
TRAM1L1	5	0.00047022	0.0021524	0.096504	400	5	-5.5703	0.99892	0.99891	1.0	17695	0	-5.5703
MRPS10	5	0.00047022	0.0021524	0.096504	397	4	-4.4126	0.024317	0.073928	0.894739	1486	1	-4.4126
PIP5K1A	9	0.0004721	0.0021579	0.096504	402	8	-5.8706	0.80348	0.81215	1.0	14250	1	-5.8706
UQCRQ	3	0.00047278	0.0021598	0.096504	403	3	-5.0131	0.99953	0.99953	1.0	17764	0	-5.0131
YKT6	5	0.00047997	0.0021892	0.097335	405	5	-6.2847	0.99952	0.99952	1.0	17763	0	-6.2847
LARS	5	0.00047997	0.0021892	0.097335	404	5	-5.2876	0.99952	0.99952	1.0	17761	0	-5.2876
EXOSC9	5	0.00048501	0.0022112	0.098071	406	4	-3.6826	0.14337	0.28561	0.974143	5251	1	-3.6826
TSNAX	5	0.00049516	0.0022546	0.099238	408	5	-6.2207	0.9995	0.9995	1.0	17760	0	-6.2207
CDT1	5	0.00049516	0.0022546	0.099238	407	5	-4.8951	0.9995	0.9995	1.0	17759	0	-4.8951
PSMB3	5	0.00049962	0.0022761	0.099238	412	4	-0.88421	0.0050334	0.01928	0.83568	413	1	-0.88421
NIT2	5	0.00049962	0.0022761	0.099238	411	4	-4.6253	0.69562	0.74097	1.0	13048	1	-4.6253
OGT	5	0.00049962	0.0022761	0.099238	413	4	-4.0933	0.016835	0.053615	0.881899	1084	1	-4.0933
DYNC1I2	5	0.00049962	0.0022761	0.099238	410	4	-4.6739	0.046381	0.12526	0.929951	2419	1	-4.6739
CENPC	5	0.00049962	0.0022761	0.099238	409	4	-4.9355	0.46534	0.60817	1.0	10816	1	-4.9355
SLC30A5	9	0.00050339	0.002292	0.099306	414	7	-4.6739	0.74931	0.77356	1.0	13599	1	-4.6739
PTGES3	9	0.00050339	0.002292	0.099306	415	8	-3.7747	0.13076	0.26618	0.973435	4920	1	-3.7747
ORC4	5	0.00050654	0.0023052	0.099306	418	5	-4.4688	0.99432	0.99428	1.0	17438	0	-4.4688
NDUFB9	5	0.00050654	0.0023052	0.099306	417	4	-4.2296	0.84158	0.8442	1.0	14767	1	-4.2296
NECAB1	5	0.00050654	0.0023052	0.099306	416	5	-4.5229	0.98917	0.98919	1.0	17285	0	-4.5229
ARIH1	5	0.0005083	0.0023113	0.099329	419	5	-5.5181	0.99949	0.99949	1.0	17758	0	-5.5181
POMP	5	0.00051444	0.0023376	0.100116	420	4	-4.4126	0.55281	0.67052	1.0	11878	1	-4.4126
CDC23	5	0.00052185	0.0023695	0.100116	422	5	-5.0868	0.99948	0.99947	1.0	17757	0	-5.0868
HEATR1	5	0.00052185	0.0023695	0.100116	421	5	-5.4074	0.99948	0.99947	1.0	17756	0	-5.4074
ETF1	5	0.00052883	0.0024025	0.100116	423	4	-1.8226	0.61816	0.70042	1.0	12369	1	-1.8226
SMIM19	5	0.00052883	0.0024025	0.100116	428	4	-2.3865	0.57427	0.67997	1.0	12031	1	-2.3865
MRPL35	5	0.00052883	0.0024025	0.100116	427	5	-4.7423	0.99593	0.99589	1.0	17493	0	-4.7423
PPP1R12A	5	0.00052883	0.0024025	0.100116	424	4	-2.3865	0.1253	0.25754	0.973114	4762	1	-2.3865
METTL18	5	0.00052883	0.0024025	0.100116	425	3	-1.8226	0.061252	0.15162	0.942222	2896	1	-1.8226
KIAA0947	5	0.00052883	0.0024025	0.100116	426	3	-1.8226	0.16626	0.32054	0.974143	5908	2	-1.8226
RAD21	5	0.00053079	0.002413	0.100116	431	4	-2.1319	0.78423	0.79767	1.0	14015	1	-2.1319
COPS8	5	0.00053079	0.002413	0.100116	430	5	-5.3487	0.99777	0.99776	1.0	17595	0	-5.3487
COPS5	5	0.00053079	0.002413	0.100116	434	5	-5.4359	0.99916	0.99916	1.0	17721	0	-5.4359
RIOK2	5	0.00053079	0.002413	0.100116	432	4	-5.4359	0.91917	0.91986	1.0	16073	0	-5.4359
IL1RL1	5	0.00053079	0.002413	0.100116	433	4	-4.721	0.80069	0.80994	1.0	14208	1	-4.721
CXorf61	5	0.00053079	0.002413	0.100116	429	4	-4.1631	0.91117	0.91206	1.0	15931	0	-4.1631
TANGO6	5	0.00055282	0.0024916	0.103141	435	5	-5.5181	0.99945	0.99944	1.0	17755	0	-5.5181
CDC5L	5	0.00056452	0.0025438	0.103439	439	5	-5.4912	0.99908	0.99908	1.0	17709	0	-5.4912
DDX47	5	0.00056452	0.0025438	0.103439	438	5	-5.4074	0.99943	0.99942	1.0	17753	0	-5.4074
PLK4	5	0.00056452	0.0025438	0.103439	441	4	-3.365	0.8424	0.84496	1.0	14777	1	-3.365
FAU	5	0.00056452	0.0025438	0.103439	436	5	-4.2296	0.99222	0.99222	1.0	17374	0	-4.2296
EIF5B	5	0.00056452	0.0025438	0.103439	437	4	-5.3784	0.92778	0.92838	1.0	16214	0	-5.3784
ANXA3	5	0.00056452	0.0025438	0.103439	440	5	-5.4638	0.99898	0.99898	1.0	17702	0	-5.4638
NARS2	5	0.00056736	0.002557	0.103439	443	4	-4.5229	0.41009	0.55745	1.0	9956	1	-4.5229
RPAP2	5	0.00056736	0.002557	0.103439	442	4	-4.5229	0.96692	0.96704	1.0	16859	0	-4.5229
SUMO1	6	0.00056843	0.0025609	0.103439	444	5	-5.2862	0.64165	0.71196	1.0	12563	1	-5.2862
SREK1IP1	5	0.00056885	0.002562	0.103439	446	5	-5.0504	0.99943	0.99942	1.0	17754	0	-5.0504
LEKR1	5	0.00056885	0.002562	0.103439	445	5	-5.0131	0.99943	0.99942	1.0	17752	0	-5.0131
DONSON	5	0.00058574	0.0026472	0.106166	448	5	-5.0248	0.99941	0.99941	1.0	17750	0	-5.0248
IMP3	5	0.00058574	0.0026472	0.106166	449	5	-5.3185	0.99941	0.99941	1.0	17751	0	-5.3185
ZNF266	5	0.00058574	0.0026472	0.106166	447	5	-6.6793	0.99941	0.99941	1.0	17749	0	-6.6793
LYRM2	4	0.00058855	0.0026599	0.106436	450	4	-5.9091	0.99941	0.99941	1.0	17747	0	-5.9091
C14orf166	5	0.00060158	0.0027231	0.108724	451	5	-6.5935	0.9994	0.9994	1.0	17746	0	-6.5935
TEX35	7	0.00061678	0.0027995	0.111457	452	6	-5.6696	0.9632	0.96338	1.0	16808	0	-5.6696
CHMP4B	5	0.00061827	0.0028039	0.111457	453	5	-6.3609	0.99938	0.99938	1.0	17745	0	-6.3609
MED20	5	0.00063226	0.00286	0.112495	454	4	-4.02	0.50753	0.64743	1.0	11441	1	-4.02
MED11	5	0.00063534	0.0028732	0.112495	455	5	-5.7398	0.99936	0.99936	1.0	17741	0	-5.7398
THOC2	5	0.00063534	0.0028732	0.112495	456	5	-4.3542	0.99936	0.99936	1.0	17743	0	-4.3542
TOX4	5	0.00063534	0.0028732	0.112495	457	5	-5.9906	0.99936	0.99936	1.0	17744	0	-5.9906
C2orf15	5	0.00063534	0.0028732	0.112495	458	5	-5.3153	0.99936	0.99936	1.0	17742	0	-5.3153
ACBD7	5	0.00063569	0.0028737	0.112495	460	4	-2.3865	0.95934	0.95954	1.0	16739	0	-2.3865
GINS2	5	0.00063569	0.0028737	0.112495	459	4	-4.6253	0.4027	0.55068	1.0	9836	1	-4.6253
RPS5	4	0.00064084	0.0028957	0.112865	461	4	-2.8545	0.99884	0.99884	1.0	17681	0	-2.8545
MEIG1	4	0.00064084	0.0028957	0.112865	462	2	-0.74356	0.5958	0.68986	1.0	12191	1	-0.74356
BUB1B	5	0.00065075	0.0029469	0.114363	463	5	-5.7624	0.99935	0.99935	1.0	17739	0	-5.7624
EMC7	5	0.00065075	0.0029469	0.114363	464	5	-6.269	0.99935	0.99935	1.0	17740	0	-6.269
MRPL47	6	0.00066456	0.0030041	0.115936	465	4	-3.6335	0.66834	0.72591	1.0	12809	1	-3.6335
WBP1	5	0.00066567	0.0030096	0.115936	467	5	-6.6185	0.99933	0.99933	1.0	17737	0	-6.6185
MRPS14	5	0.00066567	0.0030096	0.115936	466	5	-5.256	0.99933	0.99933	1.0	17738	0	-5.256
RPS24	5	0.0006713	0.0030261	0.115936	469	4	-3.6826	0.2639	0.42445	0.988775	7726	1	-3.6826
NDUFB3	5	0.0006713	0.0030261	0.115936	470	5	-4.1631	0.99625	0.99621	1.0	17509	0	-4.1631
PHB	5	0.0006713	0.0030261	0.115936	468	5	-3.6826	0.99276	0.99276	1.0	17390	0	-3.6826
PIFO	5	0.00068094	0.0030662	0.117225	471	5	-6.2531	0.99932	0.99932	1.0	17736	0	-6.2531
PPCS	8	0.00069207	0.0031124	0.118592	472	7	-5.0899	0.97616	0.97619	1.0	17022	0	-5.0899
C8orf59	3	0.00069257	0.0031151	0.118592	473	3	-3.6826	0.99931	0.99931	1.0	17734	0	-3.6826
CHMP2A	5	0.00070804	0.003185	0.120234	477	5	-4.02	0.97992	0.97992	1.0	17094	0	-4.02
SSU72	5	0.00070804	0.003185	0.120234	474	5	-4.6739	0.99733	0.99735	1.0	17566	0	-4.6739
RPS9	5	0.00070804	0.003185	0.120234	475	4	-4.4126	0.93738	0.93792	1.0	16376	0	-4.4126
MRPS18C	5	0.00070804	0.003185	0.120234	476	4	-3.365	0.72218	0.75651	1.0	13310	1	-3.365
NUDT21	5	0.0007119	0.0032004	0.12031	479	5	-5.3487	0.99887	0.99887	1.0	17686	0	-5.3487
SCFD1	5	0.0007119	0.0032004	0.12031	478	4	-0.88421	0.66486	0.72405	1.0	12774	1	-0.88421
TICRR	5	0.00071786	0.0032278	0.121091	480	5	-6.7377	0.99928	0.99929	1.0	17733	0	-6.7377
DDX27	5	0.00073863	0.0033169	0.123916	481	5	-6.8477	0.99926	0.99927	1.0	17732	0	-6.8477
FABP2	5	0.00073863	0.0033169	0.123916	482	5	-6.1876	0.99926	0.99927	1.0	17731	0	-6.1876
SCD	5	0.00075414	0.0033851	0.125423	485	5	-3.9428	0.97899	0.97901	1.0	17072	0	-3.9428
CCSER1	5	0.00075414	0.0033851	0.125423	486	5	-4.721	0.98763	0.9876	1.0	17247	0	-4.721
MED29	5	0.00075414	0.0033851	0.125423	484	4	-5.4359	0.029332	0.087058	0.895705	1743	1	-5.4359
C14orf39	5	0.00075414	0.0033851	0.125423	483	4	-5.3185	0.95836	0.95855	1.0	16723	0	-5.3185
SUPT5H	5	0.00075988	0.0034076	0.125483	489	5	-5.4638	0.99924	0.99924	1.0	17726	0	-5.4638
KCNT2	5	0.00075988	0.0034076	0.125483	487	5	-6.6553	0.99924	0.99924	1.0	17728	0	-6.6553
LSG1	5	0.00075988	0.0034076	0.125483	488	5	-6.3157	0.99924	0.99924	1.0	17729	0	-6.3157
LIPT1	5	0.00077559	0.0034923	0.128078	491	3	-2.1319	0.92672	0.92739	1.0	16195	0	-2.1319
CAGE1	5	0.00077559	0.0034923	0.128078	490	2	1.9696	0.090417	0.20126	0.95717	3784	3	1.9696
CCDC90B	8	0.00078296	0.003538	0.129488	492	7	-4.7102	0.57112	0.67855	1.0	12004	1	-4.7102
FPGS	5	0.00079478	0.0036006	0.130983	493	4	-4.6253	0.32202	0.47701	0.996621	8595	1	-4.6253
TXNL4A	5	0.00079478	0.0036006	0.130983	495	4	-4.8106	0.52628	0.65913	1.0	11663	1	-4.8106
BCLAF1	5	0.00079478	0.0036006	0.130983	494	4	-4.4688	0.47755	0.6194	1.0	11003	1	-4.4688
SNW1	5	0.00081637	0.003698	0.134252	496	5	-6.1537	0.99918	0.99918	1.0	17725	0	-6.1537
LSM2	5	0.00081865	0.0037139	0.13456	497	4	-2.0955	0.93202	0.93258	1.0	16291	0	-2.0955
RPS16	4	0.00083341	0.0037628	0.135455	498	4	-4.5325	0.99913	0.99913	1.0	17715	0	-4.5325
ZCWPW2	5	0.00083653	0.0037727	0.135455	499	5	-5.7624	0.99916	0.99916	1.0	17723	0	-5.7624
PCBP1	5	0.00083653	0.0037727	0.135455	500	5	-6.1365	0.99916	0.99916	1.0	17722	0	-6.1365
PRRC1	5	0.00083886	0.0037837	0.135455	501	4	-4.575	0.97396	0.97402	1.0	16987	0	-4.575
FOXP2	5	0.00083886	0.0037837	0.135455	502	5	-5.5444	0.99833	0.99831	1.0	17636	0	-5.5444
WDR1	5	0.00083886	0.0037837	0.135455	503	5	-5.7847	0.99866	0.99864	1.0	17661	0	-5.7847
RAB1A	7	0.00085376	0.003842	0.137268	504	7	-5.3784	0.99915	0.99915	1.0	17719	0	-5.3784
TUBG1	5	0.00085854	0.0038662	0.137315	507	5	-6.6674	0.99914	0.99914	1.0	17717	0	-6.6674
GIN1	5	0.00085854	0.0038662	0.137315	506	5	-6.94	0.99914	0.99914	1.0	17716	0	-6.94
ANP32A	5	0.00085854	0.0038662	0.137315	505	5	-6.1191	0.99914	0.99914	1.0	17718	0	-6.1191
COPZ1	6	0.00086853	0.0039096	0.13826	508	5	-3.9738	0.57339	0.67956	1.0	12025	1	-3.9738
PTTG1	5	0.00087993	0.0039657	0.13826	509	3	-1.4284	0.19863	0.3651	0.975422	6732	1	-1.4284
NUDT4	5	0.00087993	0.0039657	0.13826	511	4	-3.9428	0.32846	0.48282	0.996621	8714	1	-3.9428
BARD1	5	0.00087993	0.0039657	0.13826	510	4	-4.1631	0.97438	0.97442	1.0	16998	0	-4.1631
PPP3CB	5	0.00088039	0.0039663	0.13826	515	5	-5.8283	0.99582	0.99577	1.0	17488	0	-5.8283
RCC1	5	0.00088039	0.0039663	0.13826	513	4	-5.5958	0.28618	0.44464	0.993267	8058	1	-5.5958
MTBP	5	0.00088039	0.0039663	0.13826	514	4	-1.8226	0.10576	0.22654	0.964991	4220	1	-1.8226
CENPN	5	0.00088039	0.0039663	0.13826	512	5	-5.256	0.99847	0.99845	1.0	17645	0	-5.256
MRPL41	5	0.0008815	0.0039696	0.13826	516	5	-6.3309	0.99912	0.99912	1.0	17713	0	-6.3309
HSPA13	5	0.0008815	0.0039696	0.13826	517	5	-6.2847	0.99912	0.99912	1.0	17714	0	-6.2847
TMEM5	8	0.00088397	0.0039773	0.13826	518	6	-4.1676	0.14927	0.29469	0.974143	5423	2	-4.1676
SEC61G	4	0.00089737	0.004029	0.139787	519	3	-3.0579	0.51245	0.65205	1.0	11534	1	-3.0579
RAD1	5	0.00090203	0.0040521	0.140087	520	5	-4.2899	0.99654	0.99651	1.0	17520	0	-4.2899
PHF10	5	0.00090253	0.0040532	0.140087	521	5	-5.123	0.9991	0.99911	1.0	17712	0	-5.123
HSPE1	2	0.00090578	0.0040664	0.140274	522	2	-4.0454	0.99909	0.9991	1.0	17711	0	-4.0454
DDX23	5	0.00092344	0.0041466	0.142414	523	5	-5.9117	0.99908	0.99908	1.0	17708	0	-5.9117
MEPE	5	0.00092473	0.0041521	0.142414	525	4	-5.0504	0.60829	0.69574	1.0	12290	1	-5.0504
NAPG	5	0.00092473	0.0041521	0.142414	524	5	-5.6933	0.99707	0.99708	1.0	17551	0	-5.6933
RNF24	6	0.00094248	0.0042308	0.144835	526	5	-5.391	0.57042	0.67824	1.0	12000	1	-5.391
MTHFD1	5	0.000946	0.0042445	0.14503	527	5	-6.1014	0.99905	0.99906	1.0	17706	0	-6.1014
COPS2	5	0.00096932	0.0043457	0.146408	529	4	-2.7908	0.0010744	0.0047427	0.814137	101	1	-2.7908
DDX10	5	0.00096932	0.0043457	0.146408	531	4	-4.4126	0.84008	0.84284	1.0	14749	1	-4.4126
PRIM1	5	0.00096932	0.0043457	0.146408	530	5	-5.3487	0.99169	0.99168	1.0	17361	0	-5.3487
FAIM	5	0.00096932	0.0043457	0.146408	532	4	-5.0131	0.52991	0.66065	1.0	11690	1	-5.0131
CCDC82	5	0.00096932	0.0043457	0.146408	528	4	-4.721	0.89701	0.89815	1.0	15681	0	-4.721
PUF60	5	0.00097718	0.0043743	0.146408	535	5	-4.8106	0.99806	0.99803	1.0	17622	0	-4.8106
TMEM123	5	0.00097718	0.0043743	0.146408	538	5	-4.8106	0.99231	0.9923	1.0	17377	0	-4.8106
RBM25	5	0.00097718	0.0043743	0.146408	537	4	-4.5229	0.34083	0.49413	0.996621	8924	1	-4.5229
PSMC4	5	0.00097718	0.0043743	0.146408	534	4	-4.2296	0.53725	0.66383	1.0	11746	1	-4.2296
EIF3B	5	0.00097718	0.0043743	0.146408	536	3	-3.8612	0.011475	0.038456	0.881899	778	2	-3.8612
PRDX3	5	0.00097718	0.0043743	0.146408	533	4	-4.4126	0.66761	0.72553	1.0	12800	1	-4.4126
TMEM14B	7	0.00098125	0.0043913	0.146617	539	7	-4.7665	0.99466	0.99461	1.0	17453	0	-4.7665
FGFR1OP2	9	0.00098254	0.0043968	0.146617	540	7	-5.256	0.16543	0.31933	0.974143	5889	1	-5.256
DHDDS	5	0.00099325	0.0044397	0.147774	541	4	-3.2415	0.23623	0.3994	0.97981	7336	1	-3.2415
CXCL11	4	0.00099775	0.0044628	0.148254	542	4	-5.7189	0.999	0.999	1.0	17704	0	-5.7189
ZNF440	5	0.0010038	0.0044826	0.148254	543	5	-6.0285	0.999	0.99899	1.0	17703	0	-6.0285
CSTF3	8	0.0010057	0.0044892	0.148254	544	5	-3.7324	0.67924	0.73173	1.0	12906	2	-3.7324
KCNH5	5	0.0010156	0.0045271	0.148254	545	5	-6.7604	0.99898	0.99898	1.0	17700	0	-6.7604
SCAF11	5	0.0010158	0.0045282	0.148254	549	4	-4.8106	0.72455	0.75796	1.0	13328	1	-4.8106
NSF	5	0.0010158	0.0045282	0.148254	550	4	-3.1063	0.49166	0.63253	1.0	11198	1	-3.1063
KIF11	5	0.0010158	0.0045282	0.148254	547	5	-4.7569	0.98735	0.9873	1.0	17239	0	-4.7569
FARSB	5	0.0010158	0.0045282	0.148254	546	4	-5.256	0.37376	0.52403	1.0	9415	1	-5.256
ATP6V1D	5	0.0010158	0.0045282	0.148254	548	4	-3.6826	0.90957	0.91049	1.0	15907	0	-3.6826
CIT	5	0.0010371	0.0046134	0.150604	551	5	-6.5022	0.99896	0.99896	1.0	17699	0	-6.5022
SNRPD2	5	0.0010379	0.0046167	0.150604	552	5	-4.3985	0.97742	0.97743	1.0	17046	0	-4.3985
RABGAP1L	15	0.0010537	0.0046882	0.152095	553	13	-6.1365	0.78093	0.79528	1.0	13974	1	-6.1365
RPLP1	5	0.0010595	0.0047185	0.152095	554	5	-6.2847	0.99894	0.99894	1.0	17698	0	-6.2847
TRRAP	5	0.0010607	0.004724	0.152095	558	3	-0.58582	0.10366	0.22313	0.964425	4160	2	-0.58582
RBM22	5	0.0010607	0.004724	0.152095	559	4	-3.1063	0.40801	0.55556	1.0	9913	1	-3.1063
NUP133	5	0.0010607	0.004724	0.152095	557	3	-1.8226	0.46212	0.60525	1.0	10769	2	-1.8226
NRAS	5	0.0010607	0.004724	0.152095	555	4	-3.1063	0.14517	0.28835	0.974143	5306	1	-3.1063
ARPC1A	5	0.0010607	0.004724	0.152095	556	4	-3.1063	0.73341	0.76341	1.0	13427	1	-3.1063
ANP32E	10	0.0010621	0.00473	0.152095	560	7	-4.7637	0.23723	0.40038	0.97981	7356	2	-4.7637
RPL19	3	0.0010654	0.0047476	0.152389	561	3	-5.5703	0.99893	0.99893	1.0	17697	0	-5.5703
MAX	11	0.0010696	0.0047657	0.152699	562	8	-4.2296	0.055714	0.1419	0.937264	2724	3	-4.2296
RPL27	5	0.0010719	0.0047762	0.152762	563	5	-4.6739	0.98176	0.98179	1.0	17124	0	-4.6739
PTMA	3	0.0010743	0.0047861	0.152807	564	3	-3.6826	0.94573	0.94607	1.0	16515	0	-3.6826
C3orf79	5	0.0010812	0.0048163	0.152959	566	5	-7.1436	0.99892	0.99891	1.0	17694	0	-7.1436
HMGN5	5	0.0010812	0.0048163	0.152959	567	5	-5.1223	0.99892	0.99891	1.0	17696	0	-5.1223
PDC	5	0.0010812	0.0048163	0.152959	565	5	-5.5444	0.99892	0.99891	1.0	17693	0	-5.5444
MRPS27	5	0.0011016	0.0049175	0.155623	568	5	-5.7167	0.9989	0.99889	1.0	17692	0	-5.7167
IMP4	5	0.0011016	0.0049175	0.155623	569	5	-5.1907	0.9989	0.99889	1.0	17691	0	-5.1907
ZNF322	5	0.0011127	0.0049653	0.156861	570	5	-5.2876	0.99889	0.99889	1.0	17689	0	-5.2876
PRELID1	3	0.001116	0.0049796	0.157037	571	3	-5.6208	0.99888	0.99888	1.0	17688	0	-5.6208
TLK2	5	0.0011256	0.005017	0.15794	572	5	-5.1907	0.99887	0.99887	1.0	17687	0	-5.1907
MOCS2	9	0.0011322	0.0050489	0.158666	573	7	-2.7908	0.037988	0.10916	0.925451	2117	1	-2.7908
NMNAT1	5	0.0011489	0.0051127	0.159834	574	5	-6.1365	0.99885	0.99885	1.0	17683	0	-6.1365
NEK5	5	0.0011489	0.0051127	0.159834	576	5	-5.6454	0.99885	0.99885	1.0	17682	0	-5.6454
PSMD6	5	0.0011489	0.0051127	0.159834	575	5	-4.2324	0.99885	0.99885	1.0	17684	0	-4.2324
WDR12	5	0.0011636	0.005171	0.160653	577	5	-4.9355	0.99782	0.99781	1.0	17601	0	-4.9355
ZNF90	5	0.0011686	0.0051924	0.160653	582	5	-4.8951	0.99302	0.99301	1.0	17396	0	-4.8951
PRIMPOL	5	0.0011686	0.0051924	0.160653	578	3	-2.6028	0.423	0.56925	1.0	10157	1	-2.6028
PTPN22	5	0.0011686	0.0051924	0.160653	581	3	-4.4688	0.012094	0.040282	0.881899	813	2	-4.4688
KIF14	5	0.0011686	0.0051924	0.160653	579	5	-4.8951	0.99877	0.99876	1.0	17672	0	-4.8951
VDAC2	5	0.0011686	0.0051924	0.160653	580	5	-4.8951	0.99608	0.99605	1.0	17501	0	-4.8951
NDUFS1	5	0.0011744	0.005215	0.160798	583	5	-6.8791	0.99883	0.99882	1.0	17678	0	-6.8791
C12orf40	5	0.0011744	0.005215	0.160798	584	5	-5.5703	0.99883	0.99882	1.0	17679	0	-5.5703
MRPL22	6	0.0011867	0.0052798	0.16252	585	6	-6.1107	0.99881	0.9988	1.0	17677	0	-6.1107
RBM44	5	0.0012154	0.0054085	0.165766	586	5	-6.3757	0.99878	0.99877	1.0	17676	0	-6.3757
SRSF1	5	0.001217	0.0054129	0.165766	587	4	-4.4126	0.97494	0.97496	1.0	17010	0	-4.4126
GBP5	5	0.001217	0.0054129	0.165766	588	4	-4.9748	0.27936	0.43839	0.99181	7959	1	-4.9748
METTL23	8	0.0012254	0.0054443	0.166261	589	6	-5.0692	0.61291	0.69794	1.0	12330	1	-5.0692
HSPD1	3	0.001226	0.0054476	0.166261	590	3	-5.4912	0.99877	0.99876	1.0	17675	0	-5.4912
AATF	5	0.001228	0.0054569	0.166265	591	5	-6.0835	0.99877	0.99876	1.0	17671	0	-6.0835
PMF1-BGLAP	3	0.0012575	0.0056092	0.170039	592	3	-3.7747	0.98775	0.98772	1.0	17249	0	-3.7747
ARMC1	6	0.0012584	0.0056125	0.170039	593	5	-6.4146	0.8604	0.86224	1.0	15081	1	-6.4146
TMEM41B	7	0.0012596	0.0056169	0.170039	594	7	-3.4788	0.99458	0.99454	1.0	17449	0	-3.4788
RTFDC1	5	0.0012597	0.0056186	0.170039	595	5	-5.9538	0.99874	0.99873	1.0	17670	0	-5.9538
NDUFA13	5	0.0012734	0.0056796	0.17022	598	5	-6.92	0.99873	0.99872	1.0	17668	0	-6.92
IRAK4	5	0.0012734	0.0056796	0.17022	596	5	-5.256	0.99873	0.99872	1.0	17669	0	-5.256
CRBN	5	0.0012734	0.0056796	0.17022	597	5	-6.0835	0.99873	0.99872	1.0	17667	0	-6.0835
GTF2H3	5	0.0012738	0.0056812	0.17022	601	4	-4.5229	0.32492	0.47961	0.996621	8656	1	-4.5229
BIRC8	5	0.0012738	0.0056812	0.17022	599	5	-6.0285	0.99712	0.99713	1.0	17556	0	-6.0285
CIRH1A	5	0.0012738	0.0056812	0.17022	600	5	-5.5444	0.99858	0.99857	1.0	17653	0	-5.5444
GSK3B	5	0.0012808	0.0057131	0.170325	602	4	-4.2933	0.020202	0.062808	0.882944	1278	1	-4.2933
EIF3A	5	0.0012808	0.0057131	0.170325	604	5	-4.9355	0.99763	0.99762	1.0	17588	0	-4.9355
RABGGTB	5	0.0012808	0.0057131	0.170325	603	4	-4.02	0.41698	0.56381	1.0	10059	1	-4.02
PUS7	5	0.0013011	0.0058	0.172344	606	5	-6.0285	0.9987	0.99869	1.0	17665	0	-6.0285
ZBTB8OS	5	0.0013011	0.0058	0.172344	605	5	-6.6793	0.9987	0.99869	1.0	17666	0	-6.6793
GTF2H2C	4	0.0013101	0.0058418	0.1733	607	4	-5.3548	0.99869	0.99868	1.0	17663	0	-5.3548
GABPA	5	0.0013292	0.0059229	0.175417	608	5	-6.7146	0.99867	0.99866	1.0	17662	0	-6.7146
EPC2	5	0.0013338	0.0059474	0.175852	609	4	-4.2933	0.54113	0.6655	1.0	11785	1	-4.2933
METAP1	5	0.0013561	0.0060337	0.176805	610	5	-5.1907	0.99864	0.99863	1.0	17660	0	-5.1907
IPO11	5	0.0013656	0.0060727	0.176805	611	5	-5.0131	0.99152	0.9915	1.0	17357	0	-5.0131
PIGB	5	0.001369	0.0060876	0.176805	615	3	-2.1319	0.071894	0.1701	0.945695	3235	2	-2.1319
ZNF207	5	0.001369	0.0060876	0.176805	620	2	-0.13405	0.48216	0.62364	1.0	11068	2	-0.13405
RNGTT	5	0.001369	0.0060876	0.176805	616	5	-3.2415	0.9791	0.97911	1.0	17075	0	-3.2415
MCM6	5	0.001369	0.0060876	0.176805	618	5	-3.2415	0.9905	0.99052	1.0	17317	0	-3.2415
ZFP14	5	0.001369	0.0060876	0.176805	614	4	-3.2415	0.63442	0.70831	1.0	12507	1	-3.2415
SNX16	5	0.001369	0.0060876	0.176805	612	4	-3.2415	0.80924	0.81665	1.0	14321	1	-3.2415
RPP40	5	0.001369	0.0060876	0.176805	619	2	0.95753	0.21194	0.37725	0.976261	6957	2	0.95753
MGAT4C	5	0.001369	0.0060876	0.176805	617	4	-3.2415	0.19789	0.36443	0.975422	6721	1	-3.2415
STK17B	5	0.001369	0.0060876	0.176805	613	3	-2.3865	0.16182	0.31381	0.974143	5774	2	-2.3865
DHX38	5	0.0013804	0.0061415	0.178082	621	5	-6.7827	0.99862	0.99861	1.0	17659	0	-6.7827
FAM96A	7	0.0013876	0.0061758	0.178414	622	7	-6.8477	0.99861	0.9986	1.0	17658	0	-6.8477
ZNF468	8	0.0013901	0.0061849	0.178414	623	6	-5.1801	0.21324	0.37843	0.976261	6980	2	-5.1801
ILF2	5	0.001398	0.006219	0.178414	625	4	-3.8612	0.90363	0.9046	1.0	15795	0	-3.8612
NXF1	5	0.001398	0.006219	0.178414	626	3	-3.365	0.28761	0.4459	0.993267	8081	2	-3.365
DDB1	5	0.001398	0.006219	0.178414	624	4	-4.4688	0.97367	0.97373	1.0	16979	0	-4.4688
RPL14	5	0.0013999	0.006225	0.178414	628	4	-4.9748	0.23431	0.39765	0.97981	7303	1	-4.9748
XPO1	5	0.0013999	0.006225	0.178414	627	4	-4.3542	0.055737	0.14194	0.937264	2725	1	-4.3542
LIPA	5	0.001405	0.0062421	0.178414	630	5	-7.2516	0.9986	0.99858	1.0	17656	0	-7.2516
DEGS1	5	0.001405	0.0062421	0.178414	629	5	-7.0909	0.9986	0.99858	1.0	17655	0	-7.0909
AKR1B15	5	0.0014189	0.006307	0.179983	631	5	-5.6208	0.99858	0.99857	1.0	17654	0	-5.6208
ATXN10	5	0.0014329	0.0063619	0.181265	632	5	-7.0174	0.99857	0.99855	1.0	17652	0	-7.0174
SAE1	6	0.0014456	0.0064235	0.18273	633	6	-6.2078	0.99791	0.9979	1.0	17606	0	-6.2078
HIST1H2BB	3	0.0014617	0.0064901	0.183393	634	3	-5.2876	0.99854	0.99851	1.0	17651	0	-5.2876
ATP6V0C	5	0.0014638	0.0064977	0.183393	637	5	-5.7167	0.99822	0.99819	1.0	17630	0	-5.7167
ST3GAL6	5	0.0014638	0.0064977	0.183393	636	4	-5.1569	0.1699	0.32606	0.974143	6008	1	-5.1569
USPL1	5	0.0014638	0.0064977	0.183393	635	5	-5.2237	0.97899	0.97901	1.0	17073	0	-5.2237
METTL16	5	0.0014638	0.0064977	0.183393	638	4	-5.5958	0.3695	0.52024	1.0	9356	1	-5.5958
EEF1E1	5	0.001493	0.0066154	0.185841	639	5	-6.1014	0.99851	0.99848	1.0	17648	0	-6.1014
ASAH1	5	0.001493	0.0066154	0.185841	640	5	-5.8913	0.99851	0.99848	1.0	17649	0	-5.8913
ELL	5	0.001493	0.0066154	0.185841	641	5	-5.3153	0.99851	0.99848	1.0	17647	0	-5.3153
RPL15	2	0.0014987	0.0066396	0.18594	642	2	-4.2259	0.9823	0.98233	1.0	17134	0	-4.2259
RPL17	2	0.0014987	0.0066396	0.18594	643	2	-4.028	0.98924	0.98926	1.0	17289	0	-4.028
NACA	10	0.0015028	0.0066589	0.186189	644	8	-4.4693	0.197	0.36361	0.975422	6706	1	-4.4693
CENPW	6	0.0015057	0.0066742	0.18633	645	5	-4.5134	0.96706	0.96718	1.0	16864	0	-4.5134
SLC9B1	3	0.001522	0.0067512	0.187368	646	3	-5.0504	0.99848	0.99845	1.0	17646	0	-5.0504
NOP2	5	0.0015255	0.0067655	0.187368	648	4	-4.9748	0.96844	0.96857	1.0	16894	0	-4.9748
ARHGAP29	5	0.0015255	0.0067655	0.187368	647	3	-4.8951	0.90253	0.90353	1.0	15775	0	-4.8951
BUB3	5	0.0015255	0.0067655	0.187368	649	4	-4.9748	0.92106	0.92178	1.0	16100	0	-4.9748
HN1	6	0.0015301	0.0067927	0.187368	650	5	-3.9136	0.37746	0.52741	1.0	9465	1	-3.9136
DBF4	5	0.0015302	0.0067947	0.187368	652	4	-4.8951	0.97261	0.97268	1.0	16962	0	-4.8951
UTP20	5	0.0015302	0.0067947	0.187368	651	4	-5.0504	0.74352	0.7698	1.0	13533	1	-5.0504
PSMD7	5	0.0015302	0.0067947	0.187368	653	4	-5.1223	0.23057	0.39421	0.97981	7235	1	-5.1223
PPP1R11	5	0.0015648	0.0069299	0.19062	654	4	-5.7847	0.057158	0.14446	0.940707	2765	1	-5.7847
U2SURP	5	0.001578	0.0069761	0.19062	656	5	-5.0504	0.99842	0.99839	1.0	17644	0	-5.0504
CUL3	5	0.001578	0.0069761	0.19062	657	5	-6.346	0.99842	0.99839	1.0	17641	0	-6.346
ATP1B3	5	0.001578	0.0069761	0.19062	655	5	-5.4359	0.99842	0.99839	1.0	17643	0	-5.4359
THOC1	5	0.001578	0.0069761	0.19062	658	5	-7.2516	0.99842	0.99839	1.0	17640	0	-7.2516
INTS4	5	0.001578	0.0069761	0.19062	659	5	-5.7398	0.99842	0.99839	1.0	17642	0	-5.7398
ZNF780A	8	0.0015846	0.0070036	0.19093	660	6	-4.1316	0.99046	0.99047	1.0	17316	0	-4.1316
MUC1	11	0.0015871	0.0070129	0.19093	661	8	-5.2237	0.2578	0.41896	0.98718	7641	3	-5.2237
PRKACA	5	0.0015941	0.0070404	0.19093	662	4	-5.0504	0.71125	0.74996	1.0	13201	1	-5.0504
ANKRD36	5	0.0015941	0.0070404	0.19093	663	5	-5.3784	0.99777	0.99776	1.0	17600	0	-5.3784
KPNB1	5	0.0015941	0.0070404	0.19093	664	4	-4.1631	0.95447	0.95471	1.0	16655	0	-4.1631
DENR	4	0.0016362	0.0072186	0.195466	665	4	-5.0007	0.99836	0.99834	1.0	17639	0	-5.0007
NHP2	6	0.0016576	0.0073044	0.197492	666	6	-6.7853	0.99834	0.99832	1.0	17638	0	-6.7853
SDE2	5	0.0016657	0.0073335	0.197672	667	5	-5.7167	0.99833	0.99831	1.0	17637	0	-5.7167
FLVCR1	5	0.0016688	0.007344	0.197672	669	5	-5.0504	0.99392	0.99388	1.0	17427	0	-5.0504
ALDOA	5	0.0016688	0.007344	0.197672	668	5	-4.8106	0.97982	0.97982	1.0	17088	0	-4.8106
YAE1D1	7	0.0016745	0.0073692	0.198057	670	6	-3.9428	0.9876	0.98757	1.0	17246	0	-3.9428
FAM122C	11	0.0016792	0.0073852	0.198189	671	6	-3.9428	0.48175	0.62327	1.0	11056	2	-3.9428
ZNF404	5	0.0016938	0.0074545	0.199352	672	5	-5.3487	0.99831	0.99828	1.0	17635	0	-5.3487
UQCRB	6	0.0017001	0.0074787	0.199352	673	5	-3.9276	0.94201	0.94249	1.0	16449	0	-3.9276
KIN	5	0.0017099	0.0075276	0.199352	679	4	-3.365	0.051676	0.13479	0.933953	2590	1	-3.365
NUBP1	5	0.0017099	0.0075276	0.199352	677	4	-3.365	0.49942	0.63987	1.0	11315	1	-3.365
NCBP1	5	0.0017099	0.0075276	0.199352	675	4	-3.365	0.075523	0.17625	0.946615	3346	1	-3.365
NPAT	5	0.0017099	0.0075276	0.199352	674	4	-3.365	0.88284	0.88429	1.0	15446	0	-3.365
C5orf15	5	0.0017099	0.0075276	0.199352	676	3	-1.8226	0.048661	0.12939	0.932314	2499	2	-1.8226
MMS22L	5	0.0017099	0.0075276	0.199352	678	4	-3.365	0.41945	0.56603	1.0	10098	1	-3.365
RPL18A	3	0.0017102	0.0075282	0.199352	680	3	-4.7665	0.99829	0.99827	1.0	17634	0	-4.7665
C4orf26	5	0.0017181	0.0075606	0.199504	681	4	-4.721	0.11114	0.23515	0.966614	4372	1	-4.721
TIPIN	5	0.0017202	0.007571	0.199504	683	5	-6.4191	0.99828	0.99826	1.0	17633	0	-6.4191
WDR25	5	0.0017202	0.007571	0.199504	682	5	-5.8496	0.99828	0.99826	1.0	17632	0	-5.8496
RRAS2	7	0.001722	0.0075782	0.199504	684	7	-4.6253	0.99714	0.99715	1.0	17557	0	-4.6253
GUK1	5	0.0017504	0.0076876	0.202089	685	4	-4.6824	0.44272	0.58736	1.0	10464	1	-4.6824
SERPINB8	13	0.0017781	0.0077926	0.204503	686	8	-4.2296	0.020653	0.064006	0.884237	1303	4	-4.2296
ZNHIT6	5	0.0017841	0.0078135	0.204503	687	5	-5.4074	0.99522	0.99517	1.0	17473	0	-5.4074
MTIF2	5	0.0017841	0.0078135	0.204503	688	4	-6.0285	0.96987	0.96995	1.0	16915	0	-6.0285
VPS37A	5	0.0018141	0.0079345	0.206171	691	5	-5.4359	0.99819	0.99817	1.0	17628	0	-5.4359
LSM7	5	0.0018141	0.0079345	0.206171	690	5	-6.1708	0.99819	0.99817	1.0	17627	0	-6.1708
VTA1	5	0.0018141	0.0079345	0.206171	689	5	-6.4887	0.99819	0.99817	1.0	17629	0	-6.4887
GEN1	5	0.0018185	0.0079526	0.206171	692	4	-5.5958	0.13927	0.27938	0.974143	5137	1	-5.5958
THG1L	5	0.0018295	0.0080032	0.206171	695	4	-3.4788	0.58652	0.68562	1.0	12114	1	-3.4788
ANGPTL5	5	0.0018295	0.0080032	0.206171	696	4	-4.8106	0.2086	0.37415	0.976103	6898	1	-4.8106
SLC25A21	5	0.0018295	0.0080032	0.206171	698	3	-3.1063	0.8294	0.83335	1.0	14605	1	-3.1063
SC5D	5	0.0018295	0.0080032	0.206171	697	3	-2.9572	0.18599	0.34991	0.974201	6467	1	-2.9572
XAB2	5	0.0018295	0.0080032	0.206171	693	4	-3.6826	0.47056	0.61308	1.0	10897	1	-3.6826
CERS2	5	0.0018295	0.0080032	0.206171	694	5	-5.0868	0.99161	0.99159	1.0	17360	0	-5.0868
BORA	5	0.0018295	0.0080032	0.206171	699	4	-4.9355	0.17116	0.32798	0.974143	6037	1	-4.9355
ELP2	5	0.0018616	0.0081407	0.207928	702	5	-5.5703	0.97639	0.97642	1.0	17032	0	-5.5703
SNX24	5	0.0018616	0.0081407	0.207928	703	4	-4.4126	0.96913	0.96926	1.0	16908	0	-4.4126
LYSMD3	5	0.0018616	0.0081407	0.207928	705	4	-5.3487	0.69823	0.74247	1.0	13066	1	-5.3487
SLC25A38	5	0.0018616	0.0081407	0.207928	701	5	-5.7167	0.99202	0.99202	1.0	17365	0	-5.7167
NFYC	5	0.0018616	0.0081407	0.207928	704	4	-5.3784	0.63347	0.70784	1.0	12496	1	-5.3784
AQP10	5	0.0018616	0.0081407	0.207928	700	5	-5.3784	0.98914	0.98915	1.0	17283	0	-5.3784
NOP56	5	0.0019053	0.0083045	0.210745	706	4	-5.0868	0.58086	0.68298	1.0	12068	1	-5.0868
AHR	5	0.0019053	0.0083045	0.210745	707	4	-5.3185	0.82128	0.82643	1.0	14491	1	-5.3185
LONP1	5	0.0019062	0.0083095	0.210745	710	5	-6.8687	0.99809	0.99807	1.0	17625	0	-6.8687
IFI30	5	0.0019062	0.0083095	0.210745	709	5	-7.0728	0.99809	0.99807	1.0	17624	0	-7.0728
MGAT4A	5	0.0019062	0.0083095	0.210745	708	5	-5.2237	0.99809	0.99807	1.0	17626	0	-5.2237
URB1	5	0.0019204	0.0083711	0.212008	711	5	-6.1452	0.99808	0.99805	1.0	17623	0	-6.1452
ARF4	5	0.0019448	0.0084761	0.213766	714	4	-2.3865	0.5916	0.68794	1.0	12159	1	-2.3865
ZNF519	5	0.0019448	0.0084761	0.213766	712	5	-5.3487	0.99759	0.99759	1.0	17587	0	-5.3487
SCLT1	5	0.0019448	0.0084761	0.213766	713	4	-5.7624	0.90277	0.90378	1.0	15781	0	-5.7624
ZNF658	5	0.0019714	0.0085882	0.215388	716	5	-6.7491	0.99803	0.99801	1.0	17620	0	-6.7491
FBXO8	5	0.0019714	0.0085882	0.215388	715	5	-7.211	0.99803	0.99801	1.0	17619	0	-7.211
TOE1	5	0.0019714	0.0085882	0.215388	717	5	-6.9792	0.99803	0.99801	1.0	17618	0	-6.9792
ELOVL4	5	0.0019714	0.0085882	0.215388	718	5	-7.2436	0.99803	0.99801	1.0	17621	0	-7.2436
MFN1	5	0.0019897	0.0086702	0.215641	721	3	-4.5229	0.15705	0.30653	0.974143	5632	2	-4.5229
PDCD11	5	0.0019897	0.0086702	0.215641	724	5	-5.1223	0.99454	0.99449	1.0	17447	0	-5.1223
RRP12	5	0.0019897	0.0086702	0.215641	723	4	-4.8106	0.83176	0.83537	1.0	14633	1	-4.8106
CCNH	5	0.0019897	0.0086702	0.215641	719	4	-4.8951	0.9373	0.93784	1.0	16373	0	-4.8951
C5orf58	5	0.0019897	0.0086702	0.215641	722	3	-4.02	0.092429	0.20465	0.959421	3840	1	-4.02
ZNF781	5	0.0019897	0.0086702	0.215641	720	4	-4.02	0.92669	0.92736	1.0	16193	0	-4.02
NSUN7	5	0.0020072	0.0087449	0.216603	727	5	-6.1014	0.99799	0.99797	1.0	17617	0	-6.1014
DNAJA1	5	0.0020072	0.0087449	0.216603	726	5	-5.6696	0.99799	0.99797	1.0	17616	0	-5.6696
SMARCA1	5	0.0020072	0.0087449	0.216603	725	5	-6.8156	0.99799	0.99797	1.0	17615	0	-6.8156
MRPL45	5	0.0020303	0.008839	0.218331	729	5	-6.1876	0.99454	0.99449	1.0	17446	0	-6.1876
DEXI	5	0.0020303	0.008839	0.218331	728	4	-5.2876	0.24035	0.40322	0.97981	7399	1	-5.2876
COQ4	5	0.0020415	0.0088923	0.219348	730	5	-5.7624	0.99796	0.99794	1.0	17613	0	-5.7624
OAS2	6	0.0020452	0.0089061	0.219386	731	6	-6.5208	0.99338	0.99336	1.0	17406	0	-6.5208
SYMPK	5	0.0020579	0.0089572	0.220044	732	5	-5.7624	0.99794	0.99793	1.0	17611	0	-5.7624
DCAF6	5	0.0020579	0.0089572	0.220044	733	5	-6.346	0.99794	0.99793	1.0	17612	0	-6.346
RPL31	2	0.002072	0.0090155	0.220475	735	2	-4.5299	0.99793	0.99791	1.0	17609	0	-4.5299
CCZ1	2	0.002072	0.0090155	0.220475	734	2	-4.2246	0.99793	0.99791	1.0	17610	0	-4.2246
EIF1AD	5	0.0020738	0.0090237	0.220475	736	5	-6.4191	0.99793	0.99791	1.0	17608	0	-6.4191
DEFB129	5	0.0020738	0.0090237	0.220475	737	5	-6.269	0.99793	0.99791	1.0	17607	0	-6.269
TATDN1	5	0.0021061	0.0091463	0.221666	739	4	-3.4788	0.33373	0.48762	0.996621	8802	1	-3.4788
HAUS3	5	0.0021061	0.0091463	0.221666	742	4	-3.4788	0.081409	0.18629	0.946877	3538	1	-3.4788
PSMC5	5	0.0021061	0.0091463	0.221666	741	4	-3.4788	0.80037	0.80969	1.0	14203	1	-3.4788
C1orf105	5	0.0021061	0.0091463	0.221666	738	5	-5.8067	0.99689	0.99688	1.0	17542	0	-5.8067
MED7	5	0.0021061	0.0091463	0.221666	743	4	-2.3865	0.47495	0.61697	1.0	10971	1	-2.3865
KDELR3	5	0.0021061	0.0091463	0.221666	740	3	-2.3865	0.30137	0.45844	0.996621	8280	1	-2.3865
VPS35	5	0.0021168	0.0091799	0.221699	744	5	-6.0835	0.99674	0.99672	1.0	17534	0	-6.0835
ZNF567	5	0.0021168	0.0091799	0.221699	745	4	-4.721	0.97435	0.97439	1.0	16997	0	-4.721
RBMX2	4	0.0021213	0.0091969	0.221699	746	3	-3.5807	0.92447	0.92513	1.0	16157	0	-3.5807
RHOQ	4	0.0021213	0.0091969	0.221699	747	3	-2.5555	0.92208	0.92275	1.0	16116	0	-2.5555
ESCO2	5	0.0021399	0.0092722	0.222028	748	4	-5.0504	0.72125	0.75594	1.0	13304	1	-5.0504
MRS2	5	0.0021399	0.0092722	0.222028	750	4	-4.9748	0.60434	0.69394	1.0	12258	1	-4.9748
HSD17B7	5	0.0021399	0.0092722	0.222028	749	5	-4.8447	0.98894	0.98894	1.0	17279	0	-4.8447
KDELC1	5	0.0021399	0.0092722	0.222028	752	3	-4.7665	0.0046437	0.018072	0.832962	390	2	-4.7665
RCN2	5	0.0021399	0.0092722	0.222028	751	5	-5.1569	0.99591	0.99587	1.0	17492	0	-5.1569
MALSU1	5	0.0021848	0.0094443	0.224685	756	5	-6.3003	0.99782	0.99781	1.0	17603	0	-6.3003
OMD	5	0.0021848	0.0094443	0.224685	753	5	-4.8826	0.99782	0.99781	1.0	17605	0	-4.8826
BTLA	5	0.0021848	0.0094443	0.224685	755	5	-6.8477	0.99782	0.99781	1.0	17604	0	-6.8477
MRPS35	5	0.0021848	0.0094443	0.224685	754	5	-6.2207	0.99782	0.99781	1.0	17602	0	-6.2207
CPSF4	5	0.0021971	0.0094955	0.224685	760	4	-4.575	0.93974	0.94022	1.0	16416	0	-4.575
HAUS6	5	0.0021971	0.0094955	0.224685	759	4	-6.0654	0.59414	0.68911	1.0	12178	1	-6.0654
TRMT10C	5	0.0021971	0.0094955	0.224685	761	4	-5.1223	0.5043	0.64445	1.0	11390	1	-5.1223
HARS	5	0.0021971	0.0094955	0.224685	757	4	-5.256	0.91367	0.91448	1.0	15966	0	-5.256
GADD45GIP1	5	0.0021971	0.0094955	0.224685	758	4	-5.3185	0.84542	0.84778	1.0	14832	1	-5.3185
PPAN	5	0.0022276	0.0096252	0.226655	764	5	-6.2207	0.99777	0.99776	1.0	17599	0	-6.2207
RPP30	5	0.0022276	0.0096252	0.226655	762	5	-6.1014	0.99777	0.99776	1.0	17598	0	-6.1014
SPATA5	5	0.0022276	0.0096252	0.226655	763	5	-5.6587	0.99777	0.99776	1.0	17596	0	-5.6587
MRPL21	8	0.002229	0.0096291	0.226655	765	7	-5.7675	0.75053	0.77437	1.0	13617	1	-5.7675
RPS27A	3	0.0022473	0.0097006	0.226855	766	3	-2.3865	0.9818	0.98182	1.0	17126	0	-2.3865
COA5	3	0.0022473	0.0097006	0.226855	767	3	-8.4384	0.93248	0.93303	1.0	16297	0	-8.4384
PF4V1	3	0.0022473	0.0097006	0.226855	770	2	-2.3865	0.60532	0.69439	1.0	12266	1	-2.3865
C1D	3	0.0022473	0.0097006	0.226855	768	3	-5.256	0.97063	0.97071	1.0	16932	0	-5.256
DHFRL1	3	0.0022473	0.0097006	0.226855	769	2	-0.88421	0.78626	0.79914	1.0	14042	0	-0.88421
MATR3	5	0.0022841	0.0098512	0.229484	771	4	-4.4688	0.19163	0.35829	0.975422	6604	1	-4.4688
QARS	5	0.0022841	0.0098512	0.229484	773	4	-4.5938	0.82848	0.83259	1.0	14591	1	-4.5938
ZCRB1	5	0.0022841	0.0098512	0.229484	772	5	-6.2207	0.98644	0.9864	1.0	17213	0	-6.2207
POLR2E	5	0.0022965	0.0099013	0.229758	776	4	-3.5843	0.95892	0.9591	1.0	16732	0	-3.5843
NRBP1	5	0.0022965	0.0099013	0.229758	774	4	-4.6253	0.89181	0.8931	1.0	15600	0	-4.6253
DYNLRB1	5	0.0022965	0.0099013	0.229758	775	5	-4.721	0.98176	0.98179	1.0	17125	0	-4.721
CS	5	0.0023369	0.010061	0.233157	777	5	-6.0097	0.99766	0.99766	1.0	17592	0	-6.0097
UQCRC1	5	0.0023709	0.010197	0.235357	778	5	-6.5022	0.99763	0.99762	1.0	17590	0	-6.5022
FANCC	5	0.0023709	0.010197	0.235357	779	5	-7.0454	0.99763	0.99762	1.0	17589	0	-7.0454
AHCTF1	5	0.0023709	0.010197	0.235357	780	5	-4.9748	0.99763	0.99762	1.0	17591	0	-4.9748
MAP4K3	5	0.0023819	0.010247	0.235357	781	4	-4.8951	0.016998	0.054047	0.881899	1089	1	-4.8951
CINP	5	0.0023819	0.010247	0.235357	783	4	-5.4912	0.453	0.59689	1.0	10621	1	-5.4912
XRN2	5	0.0023819	0.010247	0.235357	784	4	-3.2415	0.96626	0.96636	1.0	16853	0	-3.2415
PSMD1	5	0.0023819	0.010247	0.235357	782	4	-4.721	0.76012	0.78069	1.0	13730	1	-4.721
CYSLTR2	5	0.0024083	0.010347	0.237353	785	5	-6.3609	0.99759	0.99759	1.0	17586	0	-6.3609
EIF4A1	4	0.002422	0.010406	0.238398	786	4	-6.4114	0.99758	0.99758	1.0	17585	0	-6.4114
GRAMD3	5	0.0024355	0.01046	0.239335	787	4	-4.8637	0.87785	0.87944	1.0	15346	0	-4.8637
GLT8D1	5	0.0024496	0.01052	0.240102	788	5	-6.2531	0.99755	0.99755	1.0	17583	0	-6.2531
POLA2	5	0.0024496	0.01052	0.240102	789	5	-6.0835	0.99755	0.99755	1.0	17584	0	-6.0835
KHDRBS3	5	0.0024774	0.010647	0.24122	790	4	-4.7665	0.57699	0.68117	1.0	12047	1	-4.7665
EXOSC7	5	0.0024774	0.010647	0.24122	792	4	-4.9748	0.071219	0.1689	0.945695	3207	1	-4.9748
CASC5	5	0.0024774	0.010647	0.24122	791	5	-5.2237	0.99629	0.99626	1.0	17512	0	-5.2237
BAG4	5	0.0024793	0.010655	0.24122	793	5	-6.1708	0.98924	0.98925	1.0	17288	0	-6.1708
SARNP	5	0.0024844	0.010677	0.24122	795	5	-6.92	0.99752	0.99751	1.0	17580	0	-6.92
ATP5B	5	0.0024844	0.010677	0.24122	794	5	-7.1522	0.99752	0.99751	1.0	17581	0	-7.1522
TRAPPC8	5	0.0024844	0.010677	0.24122	797	5	-6.8264	0.99752	0.99751	1.0	17579	0	-6.8264
CWC22	5	0.0024844	0.010677	0.24122	796	5	-5.8706	0.99752	0.99751	1.0	17582	0	-5.8706
ACTR8	5	0.0025148	0.010802	0.24138	798	5	-6.8047	0.99749	0.99749	1.0	17578	0	-6.8047
DPCD	5	0.0025148	0.010802	0.24138	799	5	-6.2207	0.99749	0.99749	1.0	17577	0	-6.2207
RPL10A	5	0.0025148	0.010802	0.24138	800	5	-4.6739	0.99749	0.99749	1.0	17576	0	-4.6739
HIST1H2BG	5	0.0025218	0.01083	0.24138	801	3	-2.1319	0.38512	0.53452	1.0	9587	1	-2.1319
GOLT1B	5	0.0025218	0.01083	0.24138	805	4	-3.5843	0.88603	0.88743	1.0	15496	0	-3.5843
GPN3	5	0.0025218	0.01083	0.24138	806	4	-3.5843	0.49861	0.63911	1.0	11302	1	-3.5843
LRRC72	5	0.0025218	0.01083	0.24138	803	3	-3.2415	0.87467	0.8763	1.0	15303	0	-3.2415
TNPO3	5	0.0025218	0.01083	0.24138	802	3	-3.365	0.96319	0.96336	1.0	16807	0	-3.365
IFI44	5	0.0025218	0.01083	0.24138	804	3	-0.555	0.94419	0.9446	1.0	16486	0	-0.555
EIF2B5	5	0.002522	0.010831	0.24138	808	5	-5.8283	0.99654	0.99651	1.0	17521	0	-5.8283
NMD3	5	0.002522	0.010831	0.24138	807	4	-1.4284	0.95353	0.95377	1.0	16640	0	-1.4284
SRSF10	6	0.0025277	0.010849	0.241485	809	6	-7.1205	0.99747	0.99747	1.0	17575	0	-7.1205
EBNA1BP2	5	0.002548	0.010927	0.242611	811	5	-7.1944	0.99745	0.99745	1.0	17574	0	-7.1944
TCEANC2	5	0.002548	0.010927	0.242611	810	5	-6.4887	0.99745	0.99745	1.0	17573	0	-6.4887
AKTIP	5	0.0025761	0.011036	0.243469	812	5	-5.4912	0.99612	0.99609	1.0	17502	0	-5.4912
HIST1H2BC	4	0.0025865	0.011074	0.243469	817	4	-3.4492	0.9974	0.99741	1.0	17570	0	-3.4492
HIST1H2BH	4	0.0025865	0.011074	0.243469	818	3	-1.3534	0.029155	0.086592	0.895705	1729	1	-1.3534
RPL37A	4	0.0025865	0.011074	0.243469	819	4	-5.2355	0.99477	0.99472	1.0	17457	0	-5.2355
RPS20	4	0.0025865	0.011074	0.243469	816	3	-2.2834	0.017501	0.055427	0.881899	1117	1	-2.2834
ARL4A	4	0.0025865	0.011074	0.243469	814	4	-3.5135	0.9808	0.98083	1.0	17109	0	-3.5135
SPINK1	4	0.0025865	0.011074	0.243469	813	3	-0.88421	0.14518	0.28837	0.974143	5307	1	-0.88421
RPL4	4	0.0025865	0.011074	0.243469	815	3	-1.5081	0.24547	0.40785	0.980381	7490	1	-1.5081
EIF6	5	0.0026096	0.011166	0.245213	820	5	-5.7123	0.99739	0.9974	1.0	17569	0	-5.7123
C16orf87	5	0.0026273	0.011237	0.24647	821	5	-5.0504	0.99737	0.99738	1.0	17568	0	-5.0504
NDUFA11	5	0.0026673	0.011391	0.246793	822	5	-6.9598	0.99733	0.99735	1.0	17567	0	-6.9598
ZNF83	5	0.0026683	0.011396	0.246793	824	4	-2.9572	0.96984	0.96992	1.0	16914	0	-2.9572
DNAJB5	5	0.0026683	0.011396	0.246793	823	4	-6.1708	0.057789	0.14558	0.940945	2783	1	-6.1708
UCHL5	5	0.0026683	0.011396	0.246793	825	4	-4.9355	0.26497	0.42543	0.988775	7746	1	-4.9355
CCDC73	5	0.0026704	0.011403	0.246793	831	4	-4.9748	0.96407	0.96423	1.0	16820	0	-4.9748
VPS26A	5	0.0026704	0.011403	0.246793	826	4	-4.6253	0.97214	0.9722	1.0	16954	0	-4.6253
NDUFAF1	5	0.0026704	0.011403	0.246793	832	4	-4.9748	0.68714	0.73612	1.0	12970	1	-4.9748
AAMP	5	0.0026704	0.011403	0.246793	827	4	-4.6739	0.95969	0.95988	1.0	16746	0	-4.6739
STYX	5	0.0026704	0.011403	0.246793	828	4	-4.02	0.45764	0.6011	1.0	10694	1	-4.02
SLC25A26	5	0.0026704	0.011403	0.246793	830	5	-5.0131	0.97631	0.97633	1.0	17028	0	-5.0131
MPP6	5	0.0026704	0.011403	0.246793	829	3	-2.3865	0.34418	0.49722	0.997355	8970	1	-2.3865
PPP2R3C	5	0.0027096	0.011578	0.249988	833	5	-6.9099	0.99729	0.9973	1.0	17564	0	-6.9099
EIF5A	5	0.0027096	0.011578	0.249988	834	5	-6.0654	0.99729	0.9973	1.0	17565	0	-6.0654
CD160	5	0.0027289	0.011664	0.251527	835	5	-6.7716	0.99727	0.99728	1.0	17563	0	-6.7716
MAP1S	5	0.0027501	0.011754	0.252576	838	5	-6.94	0.99725	0.99726	1.0	17561	0	-6.94
SERTAD3	5	0.0027501	0.011754	0.252576	836	5	-6.1876	0.99725	0.99726	1.0	17562	0	-6.1876
USP32	5	0.0027501	0.011754	0.252576	837	5	-6.6309	0.99725	0.99726	1.0	17560	0	-6.6309
ACAT2	5	0.0027615	0.011799	0.252929	840	4	-5.2237	0.48401	0.62537	1.0	11098	1	-5.2237
INTS9	5	0.0027615	0.011799	0.252929	839	5	-5.8067	0.99698	0.99697	1.0	17547	0	-5.8067
PUS10	5	0.0027955	0.01195	0.255866	841	5	-6.5421	0.9972	0.99722	1.0	17559	0	-6.5421
LETMD1	5	0.0028527	0.012181	0.258994	842	3	-3.365	0.16788	0.32299	0.974143	5949	1	-3.365
FKBP3	5	0.0028527	0.012181	0.258994	843	3	-4.4126	0.79397	0.80487	1.0	14134	1	-4.4126
NDNL2	5	0.0028569	0.012197	0.258994	844	5	-6.3279	0.99714	0.99715	1.0	17558	0	-6.3279
TUFM	5	0.0028608	0.012211	0.258994	848	4	-5.5181	0.95968	0.95988	1.0	16745	0	-5.5181
TAX1BP1	5	0.0028608	0.012211	0.258994	847	4	-3.4788	0.69524	0.74074	1.0	13043	1	-3.4788
TRAT1	5	0.0028608	0.012211	0.258994	846	4	-2.6028	0.86789	0.86959	1.0	15187	0	-2.6028
SNAPC1	5	0.0028608	0.012211	0.258994	849	4	-4.3542	0.4323	0.57778	1.0	10295	1	-4.3542
CD2	5	0.0028608	0.012211	0.258994	845	4	-3.7747	0.4486	0.5928	1.0	10558	1	-3.7747
GPALPP1	5	0.002875	0.012273	0.259994	850	5	-7.0174	0.99712	0.99713	1.0	17555	0	-7.0174
STX5	5	0.002894	0.012355	0.261313	851	5	-6.3347	0.99711	0.99712	1.0	17554	0	-6.3347
FTSJ2	5	0.0028965	0.012364	0.261313	852	5	-7.1262	0.9971	0.99711	1.0	17553	0	-7.1262
RAB2A	5	0.0029112	0.012415	0.261844	853	5	-6.94	0.99709	0.9971	1.0	17552	0	-6.94
SPCS3	5	0.0029128	0.012427	0.261844	854	4	-4.9555	0.018357	0.057851	0.881899	1165	1	-4.9555
UHRF1BP1L	5	0.0029147	0.012433	0.261844	855	4	-3.7939	0.060571	0.15042	0.941453	2877	1	-3.7939
VAMP4	6	0.0029269	0.012489	0.262729	856	5	-3.4365	0.083797	0.19028	0.948794	3611	1	-3.4365
ZNF823	5	0.0029627	0.012633	0.264372	858	4	-5.8283	0.76125	0.78147	1.0	13744	1	-5.8283
EPCAM	5	0.0029627	0.012633	0.264372	857	4	-4.3542	0.89945	0.90053	1.0	15723	0	-4.3542
ZNF484	5	0.0029627	0.012633	0.264372	859	4	-2.1319	0.41987	0.56643	1.0	10104	1	-2.1319
ZC3H15	5	0.0029717	0.01267	0.264372	863	3	-1.4284	0.0065007	0.023767	0.83568	509	2	-1.4284
IFT81	5	0.0029717	0.01267	0.264372	862	5	-6.2043	0.99241	0.9924	1.0	17380	0	-6.2043
FAM32A	5	0.0029717	0.01267	0.264372	861	3	-1.4284	0.69268	0.73926	1.0	13022	1	-1.4284
OCIAD1	5	0.0029717	0.01267	0.264372	860	4	-2.3865	0.9049	0.90585	1.0	15813	0	-2.3865
RBM48	5	0.0029834	0.012716	0.264709	864	5	-6.2043	0.99702	0.99701	1.0	17549	0	-6.2043
ARV1	5	0.0029834	0.012716	0.264709	865	5	-6.8895	0.99702	0.99701	1.0	17550	0	-6.8895
H3F3B	4	0.0029952	0.01276	0.264709	867	3	-4.3956	0.82557	0.83009	1.0	14545	0	-4.3956
TCEAL3	4	0.0029952	0.01276	0.264709	868	3	-4.451	0.8785	0.88008	1.0	15360	0	-4.451
TCEAL4	4	0.0029952	0.01276	0.264709	866	3	-1.6353	0.85397	0.8559	1.0	14982	0	-1.6353
MAP7D2	5	0.0030222	0.012873	0.26514	870	5	-6.5156	0.99698	0.99697	1.0	17545	0	-6.5156
IDH3A	5	0.0030222	0.012873	0.26514	869	5	-6.7716	0.99698	0.99697	1.0	17546	0	-6.7716
SRBD1	5	0.0030497	0.012977	0.26514	875	4	-4.3542	0.58425	0.68458	1.0	12094	1	-4.3542
PEX1	5	0.0030497	0.012977	0.26514	873	4	-4.8106	0.15707	0.30656	0.974143	5633	1	-4.8106
AGL	5	0.0030497	0.012977	0.26514	874	4	-4.9748	0.96385	0.96401	1.0	16815	0	-4.9748
MED30	5	0.0030497	0.012977	0.26514	877	5	-5.3185	0.98646	0.98642	1.0	17214	0	-5.3185
PIBF1	5	0.0030497	0.012977	0.26514	878	4	-4.1631	0.42215	0.56848	1.0	10145	1	-4.1631
WDR5	5	0.0030497	0.012977	0.26514	872	3	-2.6028	0.088853	0.19864	0.954884	3746	2	-2.6028
RFC3	5	0.0030497	0.012977	0.26514	871	4	-4.6739	0.95507	0.95532	1.0	16670	0	-4.6739
STAM2	5	0.0030497	0.012977	0.26514	876	5	-5.3185	0.99533	0.99528	1.0	17476	0	-5.3185
CNTNAP3B	5	0.0030639	0.013024	0.26514	880	5	-7.2516	0.99694	0.99693	1.0	17543	0	-7.2516
FAM103A1	5	0.0030639	0.013024	0.26514	879	5	-6.5156	0.99694	0.99693	1.0	17544	0	-6.5156
CCDC50	5	0.0030661	0.013031	0.26514	884	4	-5.6933	0.79056	0.80235	1.0	14103	1	-5.6933
PRPF3	5	0.0030661	0.013031	0.26514	883	4	-5.2237	0.61427	0.69857	1.0	12342	1	-5.2237
DEPDC1	5	0.0030661	0.013031	0.26514	881	4	-4.8106	0.95618	0.95638	1.0	16683	0	-4.8106
VARS2	5	0.0030661	0.013031	0.26514	885	4	-5.6208	0.91303	0.91386	1.0	15960	0	-5.6208
TMEM126B	5	0.0030661	0.013031	0.26514	882	4	-0.88421	0.24793	0.41008	0.981655	7521	1	-0.88421
SGOL1	5	0.0031223	0.01324	0.268715	887	4	-5.8283	0.58809	0.68636	1.0	12134	1	-5.8283
DHX16	5	0.0031223	0.01324	0.268715	886	5	-4.9906	0.97723	0.97722	1.0	17042	0	-4.9906
TIMM9	4	0.0031242	0.013251	0.268715	888	4	-5.3122	0.99688	0.99686	1.0	17541	0	-5.3122
RNF113A	5	0.003144	0.013329	0.269678	890	5	-5.9517	0.99686	0.99684	1.0	17540	0	-5.9517
ATAD5	5	0.003144	0.013329	0.269678	889	5	-7.008	0.99686	0.99684	1.0	17539	0	-7.008
HIST1H2BJ	4	0.0031579	0.013377	0.269678	891	4	-4.9814	0.99684	0.99683	1.0	17538	0	-4.9814
FRMD3	15	0.0031681	0.013417	0.269678	892	11	-6.0471	0.90123	0.90226	1.0	15753	3	-6.0471
FCER1A	5	0.0031802	0.013464	0.269678	896	4	-4.1631	0.88499	0.88639	1.0	15486	0	-4.1631
RSL1D1	5	0.0031802	0.013464	0.269678	895	4	-5.1907	0.3663	0.51739	1.0	9310	1	-5.1907
RNF146	5	0.0031802	0.013464	0.269678	897	5	-6.0654	0.99544	0.9954	1.0	17479	0	-6.0654
SPTY2D1	5	0.0031802	0.013464	0.269678	899	5	-6.0097	0.99479	0.99474	1.0	17458	0	-6.0097
MCM3AP	5	0.0031802	0.013464	0.269678	893	4	-5.1223	0.97341	0.97347	1.0	16975	0	-5.1223
DHX15	5	0.0031802	0.013464	0.269678	898	5	-4.5229	0.99411	0.99407	1.0	17431	0	-4.5229
BCCIP	5	0.0031802	0.013464	0.269678	894	4	-5.0131	0.96845	0.96858	1.0	16896	0	-5.0131
EIF4E3	8	0.0032025	0.013555	0.271205	900	6	-4.2889	0.1015	0.21965	0.964425	4091	2	-4.2889
TNFRSF17	5	0.0032174	0.013614	0.27209	901	5	-7.0728	0.99678	0.99677	1.0	17537	0	-7.0728
RPS7	3	0.003244	0.013721	0.273918	902	3	-5.5181	0.99676	0.99674	1.0	17535	0	-5.5181
UGT2B17	4	0.0032628	0.01379	0.27424	903	4	-6.4653	0.99674	0.99672	1.0	17533	0	-6.4653
ACAT1	5	0.0032763	0.013847	0.27424	904	3	-4.6739	0.024371	0.074059	0.894804	1490	1	-4.6739
CDC20	5	0.0032763	0.013847	0.27424	906	5	-5.3487	0.98559	0.98559	1.0	17197	0	-5.3487
POLR1A	5	0.0032763	0.013847	0.27424	905	5	-5.3487	0.98905	0.98905	1.0	17281	0	-5.3487
CDC16	5	0.0032919	0.013905	0.27424	913	4	-5.0131	0.18496	0.34846	0.974143	6436	1	-5.0131
ZNF813	5	0.0032919	0.013905	0.27424	911	4	-5.256	0.95888	0.95906	1.0	16730	0	-5.256
RBBP8	5	0.0032919	0.013905	0.27424	909	4	-3.8612	0.83599	0.83909	1.0	14694	1	-3.8612
RPL18	5	0.0032919	0.013905	0.27424	912	4	-3.6647	0.51663	0.65522	1.0	11603	1	-3.6647
MCM2	5	0.0032919	0.013905	0.27424	908	4	-3.2082	0.83522	0.83842	1.0	14681	1	-3.2082
RFC5	5	0.0032919	0.013905	0.27424	910	5	-5.8067	0.99495	0.99488	1.0	17460	0	-5.8067
DNAJC19	5	0.0032919	0.013905	0.27424	907	4	-2.6028	0.10269	0.22155	0.964425	4128	1	-2.6028
DYNLL1	4	0.0032981	0.013926	0.274352	914	2	-2.0502	0.79155	0.80306	1.0	14112	0	-2.0502
RUVBL2	5	0.0033431	0.014095	0.276221	916	5	-5.4912	0.99666	0.99663	1.0	17530	0	-5.4912
SPINT4	5	0.0033431	0.014095	0.276221	915	5	-6.7827	0.99666	0.99663	1.0	17532	0	-6.7827
GBP6	5	0.0033431	0.014095	0.276221	917	5	-6.2531	0.99666	0.99663	1.0	17531	0	-6.2531
KLRC4	4	0.0033846	0.014252	0.276221	918	4	-6.0474	0.99662	0.99659	1.0	17529	0	-6.0474
SNRNP35	5	0.0033994	0.014312	0.276221	919	5	-5.6144	0.9966	0.99657	1.0	17528	0	-5.6144
ZC3H18	5	0.0034086	0.014355	0.276221	920	4	-6.3003	0.70013	0.74356	1.0	13085	1	-6.3003
CIAO1	5	0.0034196	0.01439	0.276221	921	5	-7.0454	0.99658	0.99655	1.0	17526	0	-7.0454
LTV1	5	0.0034196	0.01439	0.276221	922	5	-6.1876	0.99658	0.99655	1.0	17527	0	-6.1876
NLE1	7	0.0034544	0.014533	0.276221	923	6	-6.0835	0.96715	0.96727	1.0	16869	0	-6.0835
SLC35B1	5	0.0034623	0.014564	0.276221	924	5	-6.5421	0.99654	0.99651	1.0	17523	0	-6.5421
CAD	5	0.0034623	0.014564	0.276221	925	5	-5.6696	0.99654	0.99651	1.0	17522	0	-5.6696
MRPL13	5	0.0034623	0.014564	0.276221	926	5	-7.0819	0.99654	0.99651	1.0	17524	0	-7.0819
DDX54	5	0.0034623	0.014564	0.276221	927	5	-6.0285	0.99654	0.99651	1.0	17525	0	-6.0285
RNF138	7	0.0034843	0.014658	0.276221	928	5	-4.8106	0.15173	0.2985	0.974143	5482	1	-4.8106
ME2	5	0.0034907	0.014682	0.276221	929	3	-3.2415	0.14998	0.29582	0.974143	5444	1	-3.2415
ZNF674	5	0.0034907	0.014682	0.276221	931	2	-0.18048	0.34929	0.50184	0.997506	9059	2	-0.18048
WDR92	5	0.0034907	0.014682	0.276221	933	4	-3.6826	0.35675	0.50874	1.0	9159	1	-3.6826
MCMDC2	5	0.0034907	0.014682	0.276221	930	3	-2.9572	0.51203	0.65164	1.0	11522	2	-2.9572
PDZD9	5	0.0034907	0.014682	0.276221	932	3	-2.1319	0.7651	0.7841	1.0	13795	1	-2.1319
GPR173	5	0.0035046	0.014736	0.276221	934	5	-7.3744	0.9965	0.99647	1.0	17519	0	-7.3744
TDG	5	0.0035265	0.014813	0.276221	935	5	-6.4333	0.99647	0.99644	1.0	17518	0	-6.4333
IL7	7	0.0035278	0.014819	0.276221	936	5	-3.365	0.021143	0.06536	0.884583	1329	1	-3.365
COPE	5	0.0035336	0.014844	0.276221	938	4	-5.256	0.91377	0.91458	1.0	15969	0	-5.256
SF3B4	5	0.0035336	0.014844	0.276221	937	4	-3.2415	0.96694	0.96707	1.0	16860	0	-3.2415
C1orf54	5	0.0035341	0.014846	0.276221	943	4	-5.0868	0.18065	0.34216	0.974143	6310	1	-5.0868
UBE2D3	5	0.0035341	0.014846	0.276221	942	4	-3.8612	0.92788	0.92849	1.0	16215	0	-3.8612
ZNF471	5	0.0035341	0.014846	0.276221	940	4	-5.3784	0.85145	0.85353	1.0	14938	1	-5.3784
EIF2AK2	5	0.0035341	0.014846	0.276221	945	4	-4.6739	0.34528	0.49818	0.997355	8987	1	-4.6739
GKAP1	5	0.0035341	0.014846	0.276221	941	4	-5.1907	0.4661	0.6089	1.0	10831	1	-5.1907
PARL	5	0.0035341	0.014846	0.276221	944	5	-5.3784	0.98819	0.98815	1.0	17260	0	-5.3784
CCDC63	5	0.0035341	0.014846	0.276221	939	4	-5.256	0.69528	0.74077	1.0	13044	1	-5.256
TEFM	5	0.0035503	0.01491	0.276221	946	5	-5.8706	0.99645	0.99642	1.0	17517	0	-5.8706
SHFM1	2	0.0036245	0.015205	0.276221	947	2	-4.9216	0.99638	0.99635	1.0	17516	0	-4.9216
EIF2S1	5	0.0036407	0.01527	0.276221	949	4	-4.02	0.54508	0.66719	1.0	11814	1	-4.02
TRAPPC11	5	0.0036407	0.01527	0.276221	948	4	-2.7152	0.6114	0.69723	1.0	12319	1	-2.7152
PTPLAD1	5	0.0036464	0.015292	0.276221	950	4	-6.1708	0.83706	0.84007	1.0	14709	1	-6.1708
POP1	5	0.0036646	0.015363	0.276221	951	5	-6.4474	0.99634	0.99631	1.0	17515	0	-6.4474
NDUFA5	3	0.0036678	0.015372	0.276221	952	3	-6.1876	0.99633	0.9963	1.0	17514	0	-6.1876
ZBTB11	5	0.0037063	0.015523	0.276221	954	5	-6.7827	0.99629	0.99626	1.0	17510	0	-6.7827
EMC2	5	0.0037063	0.015523	0.276221	953	5	-6.3757	0.99629	0.99626	1.0	17511	0	-6.3757
ZNF300	5	0.0037422	0.01566	0.276221	955	5	-5.4074	0.98932	0.98933	1.0	17291	0	-5.4074
WDR3	5	0.0037422	0.01566	0.276221	958	3	-4.1631	0.44767	0.59198	1.0	10539	2	-4.1631
KIAA1429	5	0.0037422	0.01566	0.276221	961	3	-4.8106	0.0089252	0.030988	0.862937	645	2	-4.8106
STXBP4	5	0.0037422	0.01566	0.276221	956	4	-5.2876	0.64361	0.71297	1.0	12584	1	-5.2876
PPIL2	5	0.0037422	0.01566	0.276221	959	4	-4.3542	0.22954	0.39328	0.97981	7219	1	-4.3542
SMC3	5	0.0037422	0.01566	0.276221	960	4	-4.7665	0.59818	0.69099	1.0	12211	1	-4.7665
COQ10B	5	0.0037422	0.01566	0.276221	957	5	-5.4074	0.98526	0.98528	1.0	17189	0	-5.4074
RIT1	5	0.0037426	0.015663	0.276221	1011	4	-5.8283	0.11745	0.24518	0.96724	4562	1	-5.8283
C4orf33	5	0.0037426	0.015663	0.276221	975	4	-6.1365	0.3309	0.48501	0.996621	8748	1	-6.1365
GNA13	5	0.0037426	0.015663	0.276221	988	3	-2.3865	0.14276	0.28466	0.974143	5232	1	-2.3865
TAS2R10	5	0.0037426	0.015663	0.276221	970	3	-2.3865	0.032074	0.094155	0.90525	1872	2	-2.3865
MTERFD3	5	0.0037426	0.015663	0.276221	1017	2	1.8557	0.079583	0.18313	0.946615	3481	3	1.8557
IHH	5	0.0037426	0.015663	0.276221	978	2	-0.25915	0.23159	0.39514	0.97981	7252	1	-0.25915
ICMT	5	0.0037426	0.015663	0.276221	996	1	1.6328	0.12369	0.25508	0.971336	4728	3	1.6328
CCP110	5	0.0037426	0.015663	0.276221	973	4	-6.2847	0.65882	0.72093	1.0	12722	1	-6.2847
VPS45	5	0.0037426	0.015663	0.276221	987	4	-5.8283	0.53447	0.66264	1.0	11724	1	-5.8283
VPS4B	5	0.0037426	0.015663	0.276221	1000	4	-2.3865	0.77639	0.79203	1.0	13921	1	-2.3865
RPA1	5	0.0037426	0.015663	0.276221	1002	4	-4.8106	0.039142	0.11199	0.926785	2171	1	-4.8106
TPX2	5	0.0037426	0.015663	0.276221	1004	4	-4.721	0.029978	0.088686	0.895705	1774	1	-4.721
GPR107	5	0.0037426	0.015663	0.276221	968	3	-2.3865	0.81667	0.82262	1.0	14407	1	-2.3865
MLLT3	5	0.0037426	0.015663	0.276221	1021	4	-2.3865	0.86487	0.86667	1.0	15146	0	-2.3865
TRIM65	5	0.0037426	0.015663	0.276221	985	2	0.41202	0.59338	0.68876	1.0	12172	1	0.41202
RPS6KA6	5	0.0037426	0.015663	0.276221	982	4	-4.2296	0.96726	0.96738	1.0	16872	0	-4.2296
EIF4E2	5	0.0037426	0.015663	0.276221	964	4	-6.0097	0.90641	0.90739	1.0	15841	0	-6.0097
CTDP1	5	0.0037426	0.015663	0.276221	999	3	-0.88421	0.11793	0.24594	0.96865	4572	2	-0.88421
TMEM243	5	0.0037426	0.015663	0.276221	983	5	-6.4191	0.99333	0.99331	1.0	17404	0	-6.4191
ECHDC2	5	0.0037426	0.015663	0.276221	1006	2	-0.13376	0.49183	0.63271	1.0	11199	2	-0.13376
STXBP3	5	0.0037426	0.015663	0.276221	989	4	-2.3865	0.94951	0.94976	1.0	16574	0	-2.3865
ARMCX4	5	0.0037426	0.015663	0.276221	974	1	1.0085	0.080844	0.18528	0.946674	3524	2	1.0085
UBE2H	5	0.0037426	0.015663	0.276221	993	4	-5.256	0.6079	0.69556	1.0	12285	1	-5.256
SLC7A6	5	0.0037426	0.015663	0.276221	977	3	-2.3865	0.27551	0.43491	0.98945	7914	2	-2.3865
TFEC	5	0.0037426	0.015663	0.276221	1009	3	-2.3865	0.36607	0.51719	1.0	9305	2	-2.3865
NEUROD4	5	0.0037426	0.015663	0.276221	1018	3	-2.3865	0.77656	0.79215	1.0	13925	1	-2.3865
SCAF4	5	0.0037426	0.015663	0.276221	990	3	-2.3092	0.37777	0.5277	1.0	9471	1	-2.3092
SUPT7L	5	0.0037426	0.015663	0.276221	1015	1	1.2732	0.40288	0.55084	1.0	9840	2	1.2732
APOL1	5	0.0037426	0.015663	0.276221	995	2	1.0952	0.12947	0.26416	0.973114	4888	2	1.0952
MED10	5	0.0037426	0.015663	0.276221	1016	3	-2.3865	0.54655	0.66782	1.0	11825	1	-2.3865
FAM227B	5	0.0037426	0.015663	0.276221	1003	2	1.6354	0.12926	0.26383	0.973114	4879	3	1.6354
SNTA1	5	0.0037426	0.015663	0.276221	1020	3	-2.3865	0.1171	0.24463	0.967062	4555	2	-2.3865
SH3BGRL2	5	0.0037426	0.015663	0.276221	972	5	-6.5156	0.99432	0.99428	1.0	17439	0	-6.5156
PML	5	0.0037426	0.015663	0.276221	991	2	-0.31878	0.30307	0.45998	0.996621	8305	2	-0.31878
CHRNA3	5	0.0037426	0.015663	0.276221	1007	3	-2.3865	0.62636	0.70437	1.0	12435	1	-2.3865
NUP85	5	0.0037426	0.015663	0.276221	971	3	-2.3865	0.069503	0.1659	0.945695	3149	2	-2.3865
LY6G5B	5	0.0037426	0.015663	0.276221	986	4	-4.2227	0.97233	0.97239	1.0	16958	0	-4.2227
WBP5	5	0.0037426	0.015663	0.276221	969	3	-2.3865	0.013677	0.044738	0.881899	906	2	-2.3865
ZYX	5	0.0037426	0.015663	0.276221	967	1	0.9279	0.64655	0.71448	1.0	12617	1	0.9279
A1CF	5	0.0037426	0.015663	0.276221	1019	4	-2.3865	0.878	0.87959	1.0	15349	0	-2.3865
GJB2	5	0.0037426	0.015663	0.276221	998	2	1.5831	0.16792	0.32305	0.974143	5950	3	1.5831
DNAJB9	5	0.0037426	0.015663	0.276221	1012	2	0.62095	0.21725	0.38209	0.976754	7044	1	0.62095
VTI1B	5	0.0037426	0.015663	0.276221	979	2	1.3078	0.12073	0.25035	0.969762	4644	2	1.3078
SLC35A1	5	0.0037426	0.015663	0.276221	1010	4	-6.5421	0.88275	0.88422	1.0	15444	0	-6.5421
CSF1	5	0.0037426	0.015663	0.276221	963	3	-2.3865	0.36745	0.51841	1.0	9326	2	-2.3865
TCTN1	5	0.0037426	0.015663	0.276221	1001	3	-2.3865	0.95805	0.95823	1.0	16716	0	-2.3865
TMEM209	5	0.0037426	0.015663	0.276221	1005	4	-5.2876	0.1859	0.34979	0.974201	6465	1	-5.2876
EYA4	5	0.0037426	0.015663	0.276221	1013	3	-2.3865	0.81779	0.82357	1.0	14428	1	-2.3865
FXYD6	5	0.0037426	0.015663	0.276221	976	2	1.5716	0.025127	0.076035	0.895705	1524	3	1.5716
RPL3	5	0.0037426	0.015663	0.276221	965	4	-0.88421	0.010347	0.035147	0.88016	719	1	-0.88421
TMEM65	5	0.0037426	0.015663	0.276221	984	2	0.14406	0.20961	0.37507	0.976103	6917	2	0.14406
WDR48	5	0.0037426	0.015663	0.276221	981	4	-5.5181	0.26005	0.421	0.987879	7673	1	-5.5181
RARS	5	0.0037426	0.015663	0.276221	980	3	-2.3865	0.0033304	0.013921	0.816541	307	2	-2.3865
MOSPD1	5	0.0037426	0.015663	0.276221	994	3	-2.3865	0.15937	0.31011	0.974143	5698	2	-2.3865
MIXL1	5	0.0037426	0.015663	0.276221	966	3	-2.3865	0.49864	0.63914	1.0	11303	2	-2.3865
TCERG1L	5	0.0037426	0.015663	0.276221	962	2	2.021	0.075878	0.17687	0.946615	3360	3	2.021
EXOC4	5	0.0037426	0.015663	0.276221	992	4	-2.3865	0.36675	0.51781	1.0	9314	1	-2.3865
RAMP2	5	0.0037426	0.015663	0.276221	1008	3	-2.3865	0.28921	0.44738	0.993388	8105	1	-2.3865
PSMD2	5	0.0037426	0.015663	0.276221	997	3	-0.88421	0.078977	0.18211	0.946615	3457	2	-0.88421
ACCSL	5	0.0037426	0.015663	0.276221	1014	3	-2.3865	0.9128	0.91365	1.0	15956	0	-2.3865
ZNF227	5	0.0037675	0.015769	0.276221	1028	4	-6.237	0.27406	0.43356	0.989151	7892	1	-6.237
NOL6	5	0.0037675	0.015769	0.276221	1026	4	-5.9117	0.27142	0.43119	0.989052	7839	1	-5.9117
EIF3G	5	0.0037675	0.015769	0.276221	1023	4	-6.0835	0.84354	0.84605	1.0	14804	1	-6.0835
TAF1C	5	0.0037675	0.015769	0.276221	1025	4	-6.1365	0.91269	0.91353	1.0	15955	0	-6.1365
ERCC3	5	0.0037675	0.015769	0.276221	1022	4	-6.346	0.23347	0.39684	0.97981	7286	1	-6.346
ISG20L2	5	0.0037675	0.015769	0.276221	1024	4	-6.3157	0.71102	0.74983	1.0	13195	1	-6.3157
RCL1	5	0.0037675	0.015769	0.276221	1027	4	-4.9355	0.086087	0.19404	0.951685	3671	1	-4.9355
OTUD4	7	0.0037903	0.015856	0.277252	1029	3	0.90486	0.051966	0.13531	0.933953	2603	3	0.90486
UGP2	5	0.0037912	0.015859	0.277252	1030	5	-6.2207	0.99621	0.99617	1.0	17507	0	-6.2207
RPL7L1	2	0.0038106	0.015936	0.278327	1031	2	-3.9738	0.99619	0.99615	1.0	17506	0	-3.9738
TAGLN2	5	0.0038303	0.016018	0.279399	1032	5	-7.2675	0.99617	0.99613	1.0	17505	0	-7.2675
SCEL	5	0.0038333	0.016028	0.279399	1033	5	-5.9517	0.9904	0.99042	1.0	17315	0	-5.9517
HFE2	5	0.0038541	0.016104	0.28045	1034	5	-7.1175	0.99615	0.99611	1.0	17504	0	-7.1175
TBX15	5	0.0038768	0.01619	0.281671	1035	5	-7.1522	0.99612	0.99609	1.0	17503	0	-7.1522
GBE1	5	0.0038966	0.016274	0.282317	1036	4	-5.3487	0.049879	0.1316	0.93276	2534	1	-5.3487
CEP290	5	0.0038966	0.016274	0.282317	1037	4	-4.6165	0.82466	0.82932	1.0	14535	1	-4.6165
ARPP19	5	0.0038966	0.016274	0.282317	1038	4	-4.6253	0.49569	0.63638	1.0	11256	1	-4.6253
PRPF8	5	0.0039506	0.016485	0.285146	1040	4	-5.0868	0.74298	0.76946	1.0	13528	1	-5.0868
SNRNP27	5	0.0039506	0.016485	0.285146	1041	3	-4.721	0.0241	0.073371	0.894739	1472	1	-4.721
S100A10	5	0.0039506	0.016485	0.285146	1039	4	-4.721	0.92429	0.92494	1.0	16151	0	-4.721
CD3D	5	0.0039635	0.016533	0.285708	1042	5	-7.5733	0.99604	0.99601	1.0	17500	0	-7.5733
RPS28	1	0.0039853	0.016616	0.286868	1043	1	-2.6028	0.99601	0.99599	1.0	17499	0	-2.6028
DISC1	12	0.003998	0.016674	0.287426	1044	8	-5.8292	0.29385	0.45165	0.9945	8177	4	-5.8292
UPF3B	5	0.0040066	0.016704	0.287426	1045	5	-6.1191	0.99599	0.99596	1.0	17498	0	-6.1191
RNF8	5	0.0040221	0.01676	0.287426	1046	4	-6.1876	0.38725	0.53649	1.0	9614	1	-6.1876
ARF6	5	0.0040221	0.01676	0.287426	1048	4	-5.8496	0.93974	0.94022	1.0	16415	0	-5.8496
NKAP	5	0.0040221	0.01676	0.287426	1049	4	-5.0131	0.40779	0.55536	1.0	9911	1	-5.0131
ARSK	5	0.0040221	0.01676	0.287426	1047	4	-4.8951	0.14211	0.28365	0.974143	5214	1	-4.8951
UBA2	5	0.0040221	0.01676	0.287426	1050	4	-5.6208	0.13599	0.27432	0.974143	5056	1	-5.6208
NCAPD2	5	0.0040273	0.016782	0.287529	1051	5	-5.5444	0.99597	0.99594	1.0	17497	0	-5.5444
HAUS2	5	0.0040494	0.016872	0.288242	1052	5	-7.0268	0.99595	0.99592	1.0	17494	0	-7.0268
PTH2R	5	0.0040494	0.016872	0.288242	1053	5	-6.3309	0.99595	0.99592	1.0	17496	0	-6.3309
CRISP2	5	0.0040494	0.016872	0.288242	1054	5	-6.8264	0.99595	0.99592	1.0	17495	0	-6.8264
MED19	5	0.0040774	0.016976	0.288385	1058	3	-2.7908	0.10349	0.22286	0.964425	4154	1	-2.7908
NOP16	5	0.0040774	0.016976	0.288385	1059	4	-3.7747	0.54273	0.66618	1.0	11796	1	-3.7747
GPR137C	5	0.0040774	0.016976	0.288385	1060	5	-4.9819	0.98406	0.9841	1.0	17171	0	-4.9819
RRM2B	5	0.0040774	0.016976	0.288385	1055	2	1.722	0.13597	0.27429	0.974143	5054	3	1.722
INTS2	5	0.0040774	0.016976	0.288385	1057	3	-2.6028	0.08916	0.19914	0.955463	3751	2	-2.6028
TOMM40	5	0.0040774	0.016976	0.288385	1056	4	-3.365	0.89719	0.89832	1.0	15683	0	-3.365
ADAM15	5	0.0040936	0.017027	0.288437	1063	5	-7.6049	0.99591	0.99587	1.0	17491	0	-7.6049
C3orf17	5	0.0040936	0.017027	0.288437	1061	5	-5.7847	0.99591	0.99587	1.0	17490	0	-5.7847
RBMS3	5	0.0040936	0.017027	0.288437	1062	5	-6.5022	0.99591	0.99587	1.0	17489	0	-6.5022
ATP5J2	7	0.0041366	0.017202	0.29101	1064	6	-5.5181	0.78987	0.80185	1.0	14090	1	-5.5181
ATP1A1	5	0.0041561	0.017277	0.29101	1066	4	-3.2415	0.93037	0.93094	1.0	16258	0	-3.2415
NUFIP1	5	0.0041561	0.017277	0.29101	1067	4	-5.5703	0.22936	0.39312	0.97981	7215	1	-5.5703
TOPBP1	5	0.0041561	0.017277	0.29101	1065	5	-6.0471	0.98871	0.9887	1.0	17273	0	-6.0471
GON4L	5	0.0041561	0.017277	0.29101	1068	4	-5.9906	0.1468	0.29086	0.974143	5358	1	-5.9906
DHX37	5	0.0041561	0.017277	0.29101	1069	4	-6.3157	0.94973	0.94998	1.0	16577	0	-6.3157
FAM133B	3	0.0041598	0.017292	0.29101	1070	2	-3.5843	0.13379	0.27087	0.974143	4998	1	-3.5843
SACS	5	0.0041842	0.017391	0.291233	1071	5	-7.6112	0.99582	0.99577	1.0	17487	0	-7.6112
KBTBD3	5	0.0041926	0.017419	0.291233	1075	4	-5.3487	0.92464	0.9253	1.0	16159	0	-5.3487
RPP14	5	0.0041926	0.017419	0.291233	1072	3	-4.2296	0.51261	0.6522	1.0	11541	1	-4.2296
SUPT4H1	5	0.0041926	0.017419	0.291233	1076	4	-5.1223	0.88138	0.8829	1.0	15418	0	-5.1223
PSMD4	5	0.0041926	0.017419	0.291233	1074	4	-5.3487	0.7891	0.80126	1.0	14077	1	-5.3487
NDC80	5	0.0041926	0.017419	0.291233	1073	4	-4.6739	0.88336	0.8848	1.0	15453	0	-4.6739
C8orf88	5	0.0041926	0.017419	0.291233	1077	3	-3.6826	0.046812	0.12602	0.929951	2437	2	-3.6826
RPL23A	2	0.0042156	0.017504	0.292396	1078	2	-5.1552	0.99578	0.99574	1.0	17486	0	-5.1552
RAD51	5	0.0042247	0.017545	0.292795	1079	4	-5.1388	0.30567	0.46227	0.996621	8344	1	-5.1388
PRKAA2	5	0.0042794	0.017779	0.294787	1085	4	-5.3185	0.84083	0.84353	1.0	14755	1	-5.3185
HYDIN	5	0.0042794	0.017779	0.294787	1082	4	-5.6454	0.82953	0.83345	1.0	14609	1	-5.6454
DIMT1	5	0.0042794	0.017779	0.294787	1083	4	-6.237	0.72179	0.75628	1.0	13305	1	-6.237
SNRNP25	5	0.0042794	0.017779	0.294787	1080	4	-5.8496	0.97104	0.97111	1.0	16937	0	-5.8496
GLMN	5	0.0042794	0.017779	0.294787	1081	4	-5.3185	0.43237	0.57785	1.0	10296	1	-5.3185
RPAP1	5	0.0042794	0.017779	0.294787	1084	4	-5.2876	0.060046	0.14953	0.941453	2857	1	-5.2876
GML	5	0.0042794	0.017779	0.294787	1086	5	-5.9906	0.99205	0.99205	1.0	17366	0	-5.9906
PPIH	5	0.0042883	0.017818	0.295176	1087	5	-7.5668	0.99571	0.99567	1.0	17485	0	-7.5668
MCOLN3	5	0.0043367	0.018009	0.298053	1088	5	-5.1543	0.97534	0.97534	1.0	17013	0	-5.1543
OSGEP	5	0.0043762	0.018153	0.300171	1089	5	-6.4474	0.99562	0.99558	1.0	17484	0	-6.4474
RBM34	5	0.0044143	0.018286	0.301591	1090	4	-5.091	0.90702	0.90798	1.0	15856	0	-5.091
CLUAP1	6	0.0044144	0.018287	0.301591	1091	4	-0.88421	0.10968	0.2328	0.966614	4332	1	-0.88421
SUPV3L1	5	0.0044196	0.018306	0.301591	1092	5	-6.8997	0.99558	0.99554	1.0	17483	0	-6.8997
RNF20	5	0.0044196	0.018306	0.301591	1093	5	-6.5156	0.99558	0.99554	1.0	17482	0	-6.5156
SPDL1	5	0.0044491	0.018411	0.302758	1095	4	-5.4638	0.86151	0.86331	1.0	15097	0	-5.4638
SETD7	5	0.0044491	0.018411	0.302758	1094	4	-4.0933	0.83001	0.83387	1.0	14614	1	-4.0933
GCLM	5	0.0044598	0.018452	0.303168	1096	5	-7.2754	0.99554	0.9955	1.0	17481	0	-7.2754
DPH3	6	0.0044895	0.018571	0.304555	1097	3	-1.0106	0.62201	0.70228	1.0	12394	2	-1.0106
CSF3	6	0.0044895	0.018571	0.304555	1098	4	-1.6233	0.77301	0.7896	1.0	13878	1	-1.6233
UGT2A3	4	0.0045105	0.018659	0.305728	1099	4	-5.524	0.9612	0.96139	1.0	16771	0	-5.524
IQCH	10	0.0045355	0.018762	0.306015	1100	8	-6.9127	0.64623	0.71431	1.0	12614	2	-6.9127
UBE2Q2	5	0.004549	0.018806	0.306015	1102	4	-4.9355	0.50931	0.6491	1.0	11472	1	-4.9355
ICOS	5	0.004549	0.018806	0.306015	1104	4	-5.3185	0.93642	0.93698	1.0	16357	0	-5.3185
EDIL3	5	0.004549	0.018806	0.306015	1101	4	-3.9428	0.93178	0.93236	1.0	16287	0	-3.9428
MTO1	5	0.004549	0.018806	0.306015	1106	5	-6.1876	0.99336	0.99334	1.0	17405	0	-6.1876
RB1CC1	5	0.004549	0.018806	0.306015	1105	4	-5.8283	0.87871	0.88029	1.0	15364	0	-5.8283
OSTF1	5	0.004549	0.018806	0.306015	1103	4	-5.3487	0.12088	0.25062	0.969762	4650	1	-5.3487
MICAL1	5	0.0045553	0.01883	0.306015	1108	5	-6.7827	0.99544	0.9954	1.0	17480	0	-6.7827
P4HA1	5	0.0045553	0.01883	0.306015	1107	5	-6.7491	0.99544	0.9954	1.0	17478	0	-6.7491
DNAJA3	5	0.0045986	0.018986	0.308274	1109	5	-6.0654	0.9954	0.99536	1.0	17477	0	-6.0654
NAA50	5	0.0046752	0.019291	0.312	1113	4	-5.0868	0.055052	0.14072	0.935748	2707	1	-5.0868
ZNF880	5	0.0046752	0.019291	0.312	1111	4	-5.3784	0.34332	0.49642	0.997355	8960	1	-5.3784
ELMOD2	5	0.0046752	0.019291	0.312	1110	4	-5.9713	0.013296	0.043653	0.881899	883	1	-5.9713
ODF2L	5	0.0046752	0.019291	0.312	1112	4	-5.0868	0.62683	0.7046	1.0	12441	1	-5.0868
DCTN6	5	0.0046973	0.019378	0.312	1114	5	-6.8791	0.9953	0.99526	1.0	17475	0	-6.8791
TAS2R50	5	0.0047118	0.019436	0.312	1115	4	-5.0868	0.81	0.81724	1.0	14330	1	-5.0868
SF3A1	5	0.0047118	0.019436	0.312	1117	4	-4.8535	0.89064	0.89195	1.0	15578	0	-4.8535
CLCC1	5	0.0047118	0.019436	0.312	1116	4	-5.1223	0.31602	0.47162	0.996621	8500	1	-5.1223
TARDBP	4	0.0047181	0.019459	0.312	1118	3	-4.0916	0.027515	0.082332	0.895705	1634	1	-4.0916
ZBTB7B	5	0.0047235	0.019475	0.312	1119	3	-3.365	0.19344	0.36034	0.975422	6641	1	-3.365
TTPA	5	0.0047235	0.019475	0.312	1120	3	-3.8612	0.34841	0.50104	0.997506	9041	2	-3.8612
ZNF492	5	0.0047235	0.019475	0.312	1121	2	1.5524	0.15047	0.29657	0.974143	5454	3	1.5524
ZNF573	5	0.0047235	0.019475	0.312	1124	4	-3.8612	0.39478	0.54337	1.0	9717	1	-3.8612
IFNAR1	5	0.0047235	0.019475	0.312	1123	3	-3.5843	0.91046	0.91134	1.0	15922	0	-3.5843
PCYOX1L	5	0.0047235	0.019475	0.312	1122	2	0.23243	0.76273	0.78249	1.0	13761	1	0.23243
RTN4IP1	5	0.0047489	0.019572	0.313281	1125	5	-6.6061	0.99525	0.9952	1.0	17474	0	-6.6061
ARFRP1	12	0.0047544	0.019593	0.313336	1126	9	-5.9833	0.30353	0.46038	0.996621	8314	2	-5.9833
KLRF1	5	0.0047996	0.019771	0.315625	1127	4	-6.0654	0.23543	0.39868	0.97981	7326	1	-6.0654
P2RY10	5	0.0047996	0.019771	0.315625	1128	5	-6.269	0.99432	0.99428	1.0	17435	0	-6.269
UBE2M	5	0.0048432	0.01993	0.316749	1132	5	-6.5935	0.99516	0.9951	1.0	17469	0	-6.5935
SMG6	5	0.0048432	0.01993	0.316749	1130	5	-5.7847	0.99516	0.9951	1.0	17472	0	-5.7847
ZNF800	5	0.0048432	0.01993	0.316749	1133	5	-7.6359	0.99516	0.9951	1.0	17470	0	-7.6359
PPIP5K2	5	0.0048432	0.01993	0.316749	1131	5	-6.2043	0.99516	0.9951	1.0	17467	0	-6.2043
UBXN2B	5	0.0048432	0.01993	0.316749	1129	5	-6.2531	0.99516	0.9951	1.0	17468	0	-6.2531
DPY19L4	5	0.0048607	0.020004	0.317446	1134	4	-5.215	0.74126	0.76838	1.0	13510	1	-5.215
MAP1LC3B2	2	0.0048667	0.020027	0.317446	1136	2	-4.9467	0.99513	0.99507	1.0	17466	0	-4.9467
EEF1A1	2	0.0048667	0.020027	0.317446	1135	2	-4.0546	0.99513	0.99507	1.0	17465	0	-4.0546
PRPF4	5	0.0049353	0.020313	0.320741	1137	5	-5.3784	0.99506	0.995	1.0	17464	0	-5.3784
ANKRD34B	5	0.0049371	0.020324	0.320741	1138	4	-5.8067	0.32032	0.47547	0.996621	8566	1	-5.8067
C20orf197	5	0.0049371	0.020324	0.320741	1141	4	-5.5181	0.91916	0.91984	1.0	16072	0	-5.5181
SNAPC4	5	0.0049371	0.020324	0.320741	1139	4	-5.6933	0.64603	0.7142	1.0	12613	1	-5.6933
CHUK	5	0.0049371	0.020324	0.320741	1140	4	-6.1708	0.66152	0.72231	1.0	12744	1	-6.1708
WDR18	5	0.0049831	0.020494	0.322865	1142	5	-6.4333	0.99502	0.99494	1.0	17463	0	-6.4333
VARS	5	0.0049831	0.020494	0.322865	1143	5	-7.0728	0.99502	0.99494	1.0	17462	0	-7.0728
ZP2	5	0.0050313	0.020677	0.325456	1144	5	-7.501	0.99497	0.9949	1.0	17461	0	-7.501
B3GALNT2	5	0.0050831	0.020873	0.32741	1145	4	-3.9428	0.2036	0.36954	0.975422	6813	1	-3.9428
AK9	5	0.0050831	0.020873	0.32741	1147	4	-5.6933	0.90241	0.90341	1.0	15773	0	-5.6933
NME5	5	0.0050831	0.020873	0.32741	1146	5	-4.4688	0.9767	0.97672	1.0	17035	0	-4.4688
XRCC6BP1	5	0.0050831	0.020873	0.32741	1148	5	-6.4191	0.99407	0.99403	1.0	17429	0	-6.4191
LGI1	5	0.005167	0.021186	0.332028	1149	5	-6.7377	0.99483	0.99477	1.0	17459	0	-6.7377
ANAPC1	4	0.0052191	0.021379	0.334169	1150	4	-5.1475	0.97994	0.97994	1.0	17095	0	-5.1475
RPL13A	4	0.0052191	0.021379	0.334169	1151	4	-5.3988	0.99127	0.99126	1.0	17348	0	-5.3988
PCDHB10	5	0.0052358	0.021434	0.334169	1155	4	-5.256	0.93625	0.9368	1.0	16354	0	-5.256
TMEM251	7	0.0052358	0.021434	0.334169	1152	5	-6.8047	0.83959	0.84242	1.0	14739	1	-6.8047
PTP4A1	5	0.0052358	0.021434	0.334169	1154	4	-5.9517	0.72869	0.76051	1.0	13373	1	-5.9517
C9orf114	5	0.0052358	0.021434	0.334169	1153	4	-5.6454	0.71048	0.74952	1.0	13192	1	-5.6454
TFB1M	5	0.0052521	0.02149	0.334201	1157	5	-5.6454	0.99475	0.99469	1.0	17455	0	-5.6454
ZNF502	5	0.0052521	0.02149	0.334201	1156	5	-6.3903	0.99475	0.99469	1.0	17456	0	-6.3903
LSM3	2	0.0052524	0.021492	0.334201	1158	2	-3.9989	0.99475	0.99469	1.0	17454	0	-3.9989
ATG5	6	0.0053059	0.021691	0.336537	1159	6	-6.7094	0.99289	0.99288	1.0	17393	0	-6.7094
MBTPS1	5	0.0053158	0.021728	0.336537	1160	4	-5.2588	0.80617	0.8142	1.0	14284	1	-5.2588
MTERFD1	5	0.0053366	0.021807	0.336537	1161	5	-5.0131	0.99466	0.99461	1.0	17452	0	-5.0131
ERI1	5	0.0053807	0.021966	0.336537	1163	5	-6.2531	0.99462	0.99457	1.0	17450	0	-6.2531
CFL1	5	0.0053807	0.021966	0.336537	1162	5	-7.5409	0.99462	0.99457	1.0	17451	0	-7.5409
CC2D2A	13	0.0053868	0.021989	0.336537	1164	6	-0.15363	0.34694	0.49972	0.997506	9018	4	-0.15363
KCMF1	5	0.0054002	0.022036	0.336537	1167	4	-4.1631	0.38595	0.53527	1.0	9593	1	-4.1631
MRPL32	5	0.0054002	0.022036	0.336537	1169	4	-5.8283	0.75234	0.77551	1.0	13645	1	-5.8283
ANKRA2	5	0.0054002	0.022036	0.336537	1166	5	-6.3903	0.98804	0.98801	1.0	17256	0	-6.3903
NUTF2	5	0.0054002	0.022036	0.336537	1165	4	-0.88421	0.61033	0.69669	1.0	12311	1	-0.88421
RAD51AP1	5	0.0054002	0.022036	0.336537	1168	5	-6.2531	0.99061	0.99063	1.0	17325	0	-6.2531
CCDC172	5	0.0054099	0.022072	0.336537	1170	3	-3.5843	0.79732	0.80737	1.0	14171	1	-3.5843
VPS13A	5	0.0054099	0.022072	0.336537	1179	4	-3.9428	0.94453	0.94494	1.0	16491	0	-3.9428
FGFR2	5	0.0054099	0.022072	0.336537	1173	4	-3.9428	0.31988	0.47509	0.996621	8557	1	-3.9428
SENP7	5	0.0054099	0.022072	0.336537	1180	3	-2.7908	0.24878	0.41085	0.982665	7528	2	-2.7908
NCOA4	5	0.0054099	0.022072	0.336537	1172	5	-7.46	0.98795	0.98791	1.0	17252	0	-7.46
IL3	5	0.0054099	0.022072	0.336537	1178	4	-3.9428	0.68312	0.73386	1.0	12939	1	-3.9428
NHLRC4	5	0.0054099	0.022072	0.336537	1181	3	-2.9572	0.44258	0.58723	1.0	10461	2	-2.9572
ARHGAP11A	5	0.0054099	0.022072	0.336537	1176	3	-1.4284	0.84448	0.84692	1.0	14819	1	-1.4284
ATP5F1	5	0.0054099	0.022072	0.336537	1175	4	-3.7747	0.87174	0.87337	1.0	15259	0	-3.7747
ZNF107	5	0.0054099	0.022072	0.336537	1177	4	-3.5843	0.96748	0.96762	1.0	16878	0	-3.5843
CHKA	5	0.0054099	0.022072	0.336537	1171	4	-3.4788	0.70149	0.74434	1.0	13097	1	-3.4788
TAS2R42	5	0.0054099	0.022072	0.336537	1174	3	-3.7747	0.77699	0.79245	1.0	13928	1	-3.7747
CD302	6	0.0054158	0.0221	0.33668	1182	4	-3.8828	0.060403	0.15015	0.941453	2869	2	-3.8828
ZNHIT3	6	0.0054316	0.022163	0.337073	1183	6	-6.6911	0.99457	0.99452	1.0	17448	0	-6.6911
CRLS1	8	0.0054317	0.022163	0.337073	1184	7	-6.6639	0.069037	0.1651	0.945695	3140	1	-6.6639
NACA2	5	0.0054856	0.022354	0.339688	1185	4	-5.7847	0.91391	0.91472	1.0	15974	0	-5.7847
THUMPD2	5	0.0055536	0.02263	0.343302	1187	5	-4.3542	0.98247	0.98252	1.0	17140	0	-4.3542
NEXN	5	0.0055536	0.02263	0.343302	1186	4	-5.6454	0.13261	0.26908	0.974143	4968	1	-5.6454
RDM1	5	0.0055853	0.022736	0.344622	1188	5	-5.8913	0.99441	0.99437	1.0	17444	0	-5.8913
HIST2H3D	2	0.0056082	0.022822	0.3452	1189	2	-5.3317	0.99439	0.99435	1.0	17443	0	-5.3317
OXR1	12	0.0056095	0.022825	0.3452	1190	9	-5.7794	0.10973	0.23286	0.966614	4334	3	-5.7794
ZNF69	3	0.0056107	0.022832	0.3452	1191	3	-4.721	0.99433	0.99429	1.0	17441	0	-4.721
NUPL2	5	0.0056275	0.0229	0.345932	1192	5	-6.3903	0.99437	0.99433	1.0	17442	0	-6.3903
CHST9	8	0.0056416	0.022955	0.346477	1193	7	-4.5901	0.50888	0.64867	1.0	11464	1	-4.5901
HIF1A	5	0.0056758	0.023089	0.347623	1195	5	-5.6144	0.99432	0.99428	1.0	17436	0	-5.6144
ELAC2	5	0.0056758	0.023089	0.347623	1196	5	-6.0835	0.99432	0.99428	1.0	17440	0	-6.0835
EMC3	5	0.0056758	0.023089	0.347623	1194	5	-6.5289	0.99432	0.99428	1.0	17437	0	-6.5289
ATG4C	5	0.0057063	0.023204	0.348189	1199	4	-6.1537	0.36073	0.51234	1.0	9215	1	-6.1537
TRIM61	5	0.0057063	0.023204	0.348189	1200	4	-3.365	0.27372	0.43326	0.989151	7886	1	-3.365
KIF20B	5	0.0057063	0.023204	0.348189	1198	4	-5.5958	0.8598	0.86163	1.0	15069	0	-5.5958
SIRPD	5	0.0057063	0.023204	0.348189	1197	5	-6.0913	0.99364	0.99361	1.0	17418	0	-6.0913
PSMB2	5	0.005805	0.023585	0.350419	1202	5	-6.6553	0.99419	0.99415	1.0	17433	0	-6.6553
NMT1	5	0.005805	0.023585	0.350419	1201	5	-6.346	0.99419	0.99415	1.0	17434	0	-6.346
RPL7	2	0.0058232	0.023656	0.350419	1203	2	-4.7995	0.99418	0.99413	1.0	17432	0	-4.7995
TUBGCP2	5	0.0058627	0.023809	0.350419	1204	4	-6.1014	0.95855	0.95875	1.0	16727	0	-6.1014
PSG2	3	0.0058888	0.023916	0.350419	1205	3	-5.4912	0.99411	0.99407	1.0	17430	0	-5.4912
ITGA10	5	0.0059425	0.02411	0.350419	1206	5	-6.7528	0.99406	0.99401	1.0	17428	0	-6.7528
LARP6	8	0.0059815	0.024263	0.350419	1207	5	-4.2888	0.79386	0.8048	1.0	14133	1	-4.2888
SLC30A9	5	0.0060299	0.024442	0.350419	1209	4	-5.7847	0.53292	0.66194	1.0	11714	1	-5.7847
ZNF41	5	0.0060299	0.024442	0.350419	1210	4	-6.4048	0.43368	0.57903	1.0	10319	1	-6.4048
UBE2R2	5	0.0060299	0.024442	0.350419	1208	4	-6.3757	0.58124	0.68316	1.0	12071	1	-6.3757
TIPRL	5	0.0060391	0.024481	0.350419	1240	4	-0.88421	0.62868	0.70551	1.0	12452	1	-0.88421
PSMB7	5	0.0060391	0.024481	0.350419	1230	3	-0.88421	0.20214	0.36819	0.975422	6781	2	-0.88421
HSP90B1	5	0.0060391	0.024481	0.350419	1214	3	-0.88421	0.19992	0.36625	0.975422	6752	2	-0.88421
RRP15	5	0.0060391	0.024481	0.350419	1248	4	-3.2307	0.3416	0.49485	0.996621	8940	1	-3.2307
MTCH2	5	0.0060391	0.024481	0.350419	1211	3	-0.88421	0.78981	0.8018	1.0	14088	1	-0.88421
SYCP1	5	0.0060391	0.024481	0.350419	1254	4	-1.0201	0.84735	0.84956	1.0	14865	1	-1.0201
NANP	5	0.0060391	0.024481	0.350419	1247	4	-4.6253	0.63724	0.70971	1.0	12532	1	-4.6253
UFD1L	5	0.0060391	0.024481	0.350419	1257	4	-3.8612	0.96631	0.96642	1.0	16854	0	-3.8612
PPT2	5	0.0060391	0.024481	0.350419	1239	3	-0.88421	0.73048	0.76161	1.0	13392	1	-0.88421
MPHOSPH6	5	0.0060391	0.024481	0.350419	1242	3	-0.88421	0.30286	0.45978	0.996621	8301	2	-0.88421
GPR160	5	0.0060391	0.024481	0.350419	1222	4	-4.3542	0.10818	0.23039	0.964991	4297	1	-4.3542
CRIP3	5	0.0060391	0.024481	0.350419	1216	4	-4.575	0.26893	0.42895	0.989052	7806	1	-4.575
TRMT112	5	0.0060391	0.024481	0.350419	1245	4	-4.2296	0.74788	0.77265	1.0	13585	1	-4.2296
MMAB	5	0.0060391	0.024481	0.350419	1231	3	-0.88421	0.79315	0.80421	1.0	14123	1	-0.88421
ACVR2A	5	0.0060391	0.024481	0.350419	1221	3	-0.88421	0.0044681	0.017517	0.831619	379	2	-0.88421
HINFP	5	0.0060391	0.024481	0.350419	1215	4	-0.88421	0.88202	0.8835	1.0	15429	0	-0.88421
NFYB	5	0.0060391	0.024481	0.350419	1213	4	-4.7665	0.94464	0.94505	1.0	16494	0	-4.7665
POLR2C	5	0.0060391	0.024481	0.350419	1226	3	-0.88421	0.011167	0.037565	0.881899	760	2	-0.88421
BLOC1S2	5	0.0060391	0.024481	0.350419	1234	3	-0.88421	0.91641	0.91714	1.0	16019	0	-0.88421
SEC11C	5	0.0060391	0.024481	0.350419	1253	3	-0.88421	0.91089	0.91178	1.0	15927	0	-0.88421
HENMT1	5	0.0060391	0.024481	0.350419	1256	4	-1.4284	0.32544	0.48011	0.996621	8663	1	-1.4284
ARL6	5	0.0060391	0.024481	0.350419	1241	4	-0.88421	0.75149	0.77497	1.0	13634	1	-0.88421
RRM2	5	0.0060391	0.024481	0.350419	1258	4	-1.4284	0.91707	0.91779	1.0	16033	0	-1.4284
SMAGP	5	0.0060391	0.024481	0.350419	1223	4	-4.575	0.94887	0.94911	1.0	16567	0	-4.575
POLD2	5	0.0060391	0.024481	0.350419	1255	4	-4.02	0.70908	0.74868	1.0	13169	1	-4.02
ORC6	5	0.0060391	0.024481	0.350419	1233	3	-0.88421	0.018902	0.059311	0.881899	1205	2	-0.88421
SLBP	5	0.0060391	0.024481	0.350419	1251	4	-5.0504	0.96808	0.9682	1.0	16889	0	-5.0504
GPN1	5	0.0060391	0.024481	0.350419	1252	4	-3.8612	0.95909	0.95929	1.0	16734	0	-3.8612
EIF3I	5	0.0060391	0.024481	0.350419	1218	4	-5.2237	0.46722	0.60994	1.0	10851	1	-5.2237
EIF3E	5	0.0060391	0.024481	0.350419	1212	4	-4.6739	0.86935	0.87101	1.0	15217	0	-4.6739
TNPO1	5	0.0060391	0.024481	0.350419	1244	4	-1.4284	0.72337	0.75723	1.0	13321	1	-1.4284
FAM133A	5	0.0060391	0.024481	0.350419	1225	4	-0.88421	0.0001378	0.00064084	0.738707	15	1	-0.88421
TOR1AIP2	5	0.0060391	0.024481	0.350419	1243	3	-0.88421	0.074073	0.17384	0.945695	3307	2	-0.88421
GTPBP10	5	0.0060391	0.024481	0.350419	1228	4	-4.721	0.098533	0.21478	0.964425	4007	1	-4.721
TMEM242	5	0.0060391	0.024481	0.350419	1237	5	-5.1907	0.99352	0.99349	1.0	17413	0	-5.1907
HNRNPC	5	0.0060391	0.024481	0.350419	1227	4	-0.88421	0.084752	0.19186	0.951224	3632	1	-0.88421
GARS	5	0.0060391	0.024481	0.350419	1250	4	-2.6028	0.87633	0.87793	1.0	15323	0	-2.6028
ATP5SL	5	0.0060391	0.024481	0.350419	1217	4	-4.0933	0.96785	0.96798	1.0	16883	0	-4.0933
PAPOLA	5	0.0060391	0.024481	0.350419	1235	3	-0.88421	0.89642	0.89756	1.0	15674	0	-0.88421
TMEM68	5	0.0060391	0.024481	0.350419	1232	3	-0.88421	0.22276	0.38708	0.978137	7126	1	-0.88421
SPIC	5	0.0060391	0.024481	0.350419	1229	4	-4.8106	0.94175	0.94222	1.0	16438	0	-4.8106
APPBP2	5	0.0060391	0.024481	0.350419	1220	4	-0.88421	0.49599	0.63665	1.0	11260	1	-0.88421
CENPK	5	0.0060391	0.024481	0.350419	1249	5	-0.88421	0.9831	0.98314	1.0	17152	0	-0.88421
CENPH	5	0.0060391	0.024481	0.350419	1238	3	-0.88421	0.95292	0.95315	1.0	16623	0	-0.88421
MAT2A	5	0.0060391	0.024481	0.350419	1236	3	-0.88421	0.012204	0.040591	0.881899	817	2	-0.88421
DSN1	5	0.0060391	0.024481	0.350419	1219	4	-3.2415	0.40514	0.55284	1.0	9868	1	-3.2415
PLEC	5	0.0060391	0.024481	0.350419	1246	4	-0.88421	0.91417	0.91497	1.0	15979	0	-0.88421
C18orf54	5	0.0060391	0.024481	0.350419	1224	4	-5.0131	0.93662	0.93718	1.0	16361	0	-5.0131
UQCRC2	5	0.0061198	0.024787	0.354098	1259	4	-4.4126	0.37973	0.52953	1.0	9502	1	-4.4126
TAF1A	5	0.0061218	0.02479	0.354098	1260	5	-5.9517	0.99388	0.99384	1.0	17426	0	-5.9517
MFSD8	5	0.0061663	0.024951	0.354098	1261	5	-7.2754	0.99383	0.99379	1.0	17425	0	-7.2754
CCDC112	5	0.0061794	0.025009	0.354098	1262	2	0.21734	0.067315	0.16219	0.944413	3091	2	0.21734
NRF1	5	0.0061794	0.025009	0.354098	1267	3	-1.8226	0.48297	0.62438	1.0	11080	1	-1.8226
KPNA4	5	0.0061794	0.025009	0.354098	1268	4	-4.02	0.31765	0.47307	0.996621	8528	1	-4.02
HSD17B11	5	0.0061794	0.025009	0.354098	1269	3	-2.7908	0.31707	0.47255	0.996621	8517	2	-2.7908
SGCG	5	0.0061794	0.025009	0.354098	1266	3	-3.4788	0.13688	0.27569	0.974143	5080	2	-3.4788
STK38L	5	0.0061794	0.025009	0.354098	1265	3	-2.9572	0.37701	0.52699	1.0	9461	2	-2.9572
PLEKHA3	5	0.0061794	0.025009	0.354098	1264	4	-4.02	0.92195	0.92261	1.0	16112	0	-4.02
DNAH14	5	0.0061794	0.025009	0.354098	1263	3	-3.365	0.24186	0.40462	0.97981	7424	2	-3.365
DARS2	5	0.006187	0.025039	0.354098	1270	5	-6.7832	0.99381	0.99377	1.0	17424	0	-6.7832
DHX8	5	0.0062	0.025099	0.354098	1274	4	-6.1014	0.50457	0.64471	1.0	11393	1	-6.1014
PISD	5	0.0062	0.025099	0.354098	1271	4	-4.9748	0.96393	0.96409	1.0	16817	0	-4.9748
PWP2	5	0.0062	0.025099	0.354098	1276	5	-6.0097	0.988	0.98797	1.0	17254	0	-6.0097
RBM28	5	0.0062	0.025099	0.354098	1275	4	-6.1365	0.26803	0.42815	0.989052	7790	1	-6.1365
NOL9	5	0.0062	0.025099	0.354098	1273	4	-5.6696	0.97342	0.97348	1.0	16976	0	-5.6696
LSM14A	5	0.0062	0.025099	0.354098	1272	4	-4.4688	0.21715	0.38201	0.976754	7040	1	-4.4688
BOLA3	6	0.0062039	0.025112	0.354098	1277	5	-5.1809	0.59044	0.68741	1.0	12153	1	-5.1809
BANF1	4	0.0062362	0.025235	0.355556	1278	3	-4.1871	0.18466	0.34803	0.974143	6429	1	-4.1871
DPYSL3	5	0.0062519	0.025297	0.355875	1279	5	-6.6185	0.99375	0.99371	1.0	17422	0	-6.6185
NDUFAF7	5	0.0062519	0.025297	0.355875	1280	5	-7.3371	0.99375	0.99371	1.0	17423	0	-7.3371
GALNT13	5	0.0062762	0.025401	0.356787	1282	4	-5.3428	0.52719	0.65953	1.0	11671	1	-5.3428
GEMIN5	5	0.0062762	0.025401	0.356787	1281	5	-5.3428	0.99084	0.99084	1.0	17335	0	-5.3428
RPA2	5	0.0063024	0.025509	0.357739	1283	5	-5.7624	0.9937	0.99366	1.0	17421	0	-5.7624
UBE2D4	5	0.0063024	0.025509	0.357739	1284	5	-7.0728	0.9937	0.99366	1.0	17420	0	-7.0728
SMAD4	5	0.0063599	0.025704	0.358796	1289	4	-5.8283	0.91251	0.91337	1.0	15953	0	-5.8283
PGBD3	5	0.0063599	0.025704	0.358796	1285	4	-6.269	0.8306	0.83441	1.0	14619	1	-6.269
CCDC174	5	0.0063599	0.025704	0.358796	1287	5	-5.8283	0.98953	0.98953	1.0	17296	0	-5.8283
CCT6B	5	0.0063599	0.025704	0.358796	1290	4	-6.5289	0.013405	0.043969	0.881899	888	1	-6.5289
GEMIN2	5	0.0063599	0.025704	0.358796	1286	5	-6.4048	0.984	0.98404	1.0	17166	0	-6.4048
PRG4	5	0.0063599	0.025704	0.358796	1288	4	-5.5444	0.67218	0.72793	1.0	12843	1	-5.5444
KIAA0391	11	0.0064034	0.025863	0.360693	1291	9	-6.5022	0.95377	0.95401	1.0	16644	1	-6.5022
NDUFB2	5	0.0064075	0.02588	0.360693	1292	5	-6.4048	0.99359	0.99357	1.0	17417	0	-6.4048
VDAC1	3	0.0064241	0.025937	0.361218	1293	3	-5.0504	0.99358	0.99355	1.0	17416	0	-5.0504
RAD51C	6	0.0064332	0.025967	0.361344	1294	5	-6.5518	0.85214	0.85417	1.0	14950	1	-6.5518
NSA2	4	0.0064495	0.026028	0.361921	1295	3	-2.4888	0.6031	0.69334	1.0	12252	1	-2.4888
TRIM64B	4	0.0064572	0.026059	0.362078	1296	4	-6.6222	0.99354	0.99352	1.0	17415	0	-6.6222
FGD2	5	0.0064766	0.026132	0.362806	1297	5	-7.6236	0.99352	0.99349	1.0	17414	0	-7.6236
FSD1L	6	0.0065256	0.02631	0.362861	1298	5	-5.936	0.92728	0.92791	1.0	16206	0	-5.936
CHAF1A	5	0.0065257	0.02631	0.362861	1300	5	-6.3618	0.99347	0.99345	1.0	17411	0	-6.3618
TMOD4	5	0.0065257	0.02631	0.362861	1299	5	-7.5604	0.99347	0.99345	1.0	17412	0	-7.5604
ZFAND1	5	0.0065283	0.026317	0.362861	1301	4	-4.6253	0.93897	0.93949	1.0	16400	0	-4.6253
NFS1	5	0.0065283	0.026317	0.362861	1302	4	-5.1697	0.59701	0.69044	1.0	12201	1	-5.1697
CRHBP	5	0.0065283	0.026317	0.362861	1306	4	-6.269	0.86258	0.86437	1.0	15115	0	-6.269
ERCC6L	5	0.0065283	0.026317	0.362861	1303	4	-5.7847	0.10622	0.22728	0.964991	4233	1	-5.7847
FAM72D	5	0.0065283	0.026317	0.362861	1304	4	-5.5703	0.49934	0.63979	1.0	11313	1	-5.5703
DMAP1	5	0.0065283	0.026317	0.362861	1305	4	-5.5703	0.91091	0.9118	1.0	15928	0	-5.5703
MIPOL1	5	0.006577	0.026489	0.364671	1307	5	-6.5022	0.99342	0.9934	1.0	17408	0	-6.5022
LCT	5	0.006577	0.026489	0.364671	1308	5	-6.9984	0.99342	0.9934	1.0	17409	0	-6.9984
RNF128	5	0.006615	0.026635	0.366401	1309	4	-4.7665	0.68784	0.73654	1.0	12976	1	-4.7665
CDCA3	5	0.0066666	0.02684	0.368933	1310	5	-6.7491	0.99333	0.99331	1.0	17403	0	-6.7491
FAM69A	5	0.0066977	0.02695	0.370169	1311	4	-6.1014	0.11595	0.24283	0.966614	4522	1	-6.1014
CYP11A1	5	0.0067092	0.026993	0.370186	1312	5	-7.5668	0.99329	0.99327	1.0	17402	0	-7.5668
ANKRD1	5	0.0067092	0.026993	0.370186	1313	5	-6.5551	0.99329	0.99327	1.0	17401	0	-6.5551
ANAPC11	9	0.0067267	0.027058	0.370801	1314	6	-4.4126	0.53972	0.66489	1.0	11772	3	-4.4126
EFCAB11	10	0.006783	0.02728	0.373553	1315	7	-3.2032	0.026092	0.078563	0.895705	1569	2	-3.2032
TRIM16L	5	0.0068028	0.027356	0.374315	1316	5	-7.3596	0.9932	0.99317	1.0	17400	0	-7.3596
PARS2	5	0.0068487	0.027526	0.376316	1317	5	-6.4887	0.99315	0.99313	1.0	17399	0	-6.4887
RHEBL1	5	0.0068646	0.027586	0.376316	1318	4	-4.8106	0.84717	0.84937	1.0	14861	1	-4.8106
NPHP3	5	0.0068646	0.027586	0.376316	1320	4	-4.8951	0.45017	0.59426	1.0	10575	1	-4.8951
FCGR1B	5	0.0068646	0.027586	0.376316	1319	5	-5.7624	0.98847	0.98847	1.0	17267	0	-5.7624
CKS2	4	0.0069129	0.027763	0.378452	1321	3	-3.1458	0.1338	0.27088	0.974143	4999	1	-3.1458
SLC16A1	5	0.0069325	0.027827	0.379027	1322	5	-7.432	0.99307	0.99305	1.0	17398	0	-7.432
HIST1H2BE	3	0.0069457	0.027877	0.379135	1323	3	-6.4333	0.96708	0.9672	1.0	16866	0	-6.4333
HIST1H2AL	3	0.0069457	0.027877	0.379135	1324	3	-1.0586	0.90676	0.90772	1.0	15850	0	-1.0586
GNPAT	5	0.0069722	0.027969	0.380027	1325	4	-4.0933	0.95648	0.95666	1.0	16690	0	-4.0933
SUSD4	5	0.0069765	0.027984	0.380027	1326	5	-6.2284	0.99302	0.99301	1.0	17397	0	-6.2284
CMC1	5	0.0070187	0.028137	0.381791	1327	5	-5.7847	0.99298	0.99298	1.0	17395	0	-5.7847
ANAPC5	5	0.0070381	0.02822	0.381791	1330	4	-5.8496	0.85106	0.85316	1.0	14930	1	-5.8496
SLC38A4	5	0.0070381	0.02822	0.381791	1331	4	-5.1071	0.71282	0.75093	1.0	13217	1	-5.1071
METTL4	5	0.0070381	0.02822	0.381791	1329	4	-5.4638	0.39	0.53901	1.0	9650	1	-5.4638
SETD2	5	0.0070381	0.02822	0.381791	1328	4	-6.4048	0.78422	0.79765	1.0	14014	1	-6.4048
UTP23	5	0.0070993	0.028454	0.384663	1332	5	-6.4191	0.9929	0.99289	1.0	17394	0	-6.4191
EIF3D	5	0.0071246	0.028545	0.385608	1333	4	-5.4221	0.89428	0.89551	1.0	15642	0	-5.4221
DSTN	4	0.0071561	0.028646	0.386677	1334	3	-5.0182	0.41272	0.55987	1.0	9997	1	-5.0182
CFH	5	0.0071909	0.028788	0.387233	1335	5	-7.6421	0.99281	0.9928	1.0	17391	0	-7.6421
HELLS	5	0.0072163	0.028881	0.387233	1341	4	-4.2296	0.64501	0.71369	1.0	12599	1	-4.2296
NPEPPS	5	0.0072163	0.028881	0.387233	1340	4	-6.2207	0.62928	0.7058	1.0	12456	1	-6.2207
URB2	5	0.0072163	0.028881	0.387233	1343	4	-5.1569	0.8787	0.88028	1.0	15363	0	-5.1569
PCDHA4	5	0.0072163	0.028881	0.387233	1342	4	-5.8913	0.8911	0.89241	1.0	15584	0	-5.8913
MAD2L1BP	5	0.0072163	0.028881	0.387233	1336	4	-4.8106	0.66957	0.72659	1.0	12816	1	-4.8106
AP1G1	5	0.0072163	0.028881	0.387233	1337	4	-6.3309	0.92622	0.92689	1.0	16180	0	-6.3309
TDP2	5	0.0072163	0.028881	0.387233	1338	5	-6.3309	0.98835	0.98833	1.0	17262	0	-6.3309
UBL3	5	0.0072163	0.028881	0.387233	1339	4	-4.575	0.85822	0.86006	1.0	15040	0	-4.575
GPR61	5	0.0072817	0.029125	0.390224	1344	5	-6.4048	0.99272	0.99272	1.0	17389	0	-6.4048
NEDD8	3	0.0072942	0.02918	0.39067	1345	2	-3.1063	0.59178	0.68802	1.0	12160	1	-3.1063
RPL34	1	0.0073256	0.029291	0.391858	1346	1	-1.8226	0.99267	0.99266	1.0	17388	0	-1.8226
TMEM97	5	0.0073464	0.029369	0.392618	1347	5	-7.2192	0.99265	0.99264	1.0	17387	0	-7.2192
GATC	5	0.0073681	0.029445	0.39334	1348	5	-7.5923	0.99263	0.99261	1.0	17386	0	-7.5923
BIRC2	5	0.007406	0.029597	0.39419	1351	4	-5.5703	0.95403	0.95427	1.0	16650	0	-5.5703
DLD	5	0.007406	0.029597	0.39419	1349	4	-5.5444	0.93409	0.93462	1.0	16324	0	-5.5444
SDHB	5	0.007406	0.029597	0.39419	1352	4	-4.5229	0.87238	0.874	1.0	15270	0	-4.5229
SFR1	5	0.007406	0.029597	0.39419	1350	4	-6.2043	0.32625	0.48085	0.996621	8679	1	-6.2043
RIPK3	5	0.0074159	0.029632	0.394375	1353	5	-7.4461	0.99258	0.99256	1.0	17385	0	-7.4461
NOC2L	5	0.0074574	0.029787	0.396102	1354	5	-5.7228	0.99254	0.99253	1.0	17384	0	-5.7228
LRIF1	10	0.0074635	0.029806	0.396102	1355	7	-5.188	0.12039	0.24987	0.969762	4635	3	-5.188
HNMT	10	0.0074713	0.029834	0.39616	1356	3	2.4022	0.0014946	0.0065544	0.814137	125	6	2.4022
SYNJ1	5	0.0074777	0.029854	0.39616	1357	5	-6.8583	0.99252	0.99251	1.0	17383	0	-6.8583
LCMT1	5	0.0074997	0.029935	0.396936	1358	5	-6.4048	0.9925	0.99248	1.0	17382	0	-6.4048
ISCA1	3	0.0075086	0.029964	0.397027	1359	3	-5.3784	0.99249	0.99248	1.0	17381	0	-5.3784
C6orf211	5	0.0075761	0.030212	0.397957	1364	4	-2.1319	0.5736	0.67966	1.0	12026	1	-2.1319
SLC7A5	5	0.0075761	0.030212	0.397957	1362	4	-5.4359	0.84917	0.85136	1.0	14898	1	-5.4359
SLC30A7	5	0.0075761	0.030212	0.397957	1361	4	-5.4912	0.90215	0.90316	1.0	15769	0	-5.4912
ABCA9	5	0.0075761	0.030212	0.397957	1360	4	-5.2876	0.58241	0.68371	1.0	12078	1	-5.2876
SPCS2	5	0.0075761	0.030212	0.397957	1363	3	-0.88421	0.37057	0.52118	1.0	9373	1	-0.88421
TCEAL8	5	0.0075761	0.030212	0.397957	1365	3	-0.88421	0.058997	0.14771	0.940945	2825	1	-0.88421
TAB2	5	0.0075947	0.030277	0.397957	1366	5	-6.703	0.99241	0.9924	1.0	17379	0	-6.703
MAPK10	5	0.0076023	0.030299	0.397957	1367	4	-5.5444	0.72103	0.75581	1.0	13300	1	-5.5444
MRPL16	5	0.0076023	0.030299	0.397957	1370	4	-5.4359	0.19595	0.36262	0.975422	6690	1	-5.4359
SMC5	5	0.0076023	0.030299	0.397957	1371	4	-6.2207	0.60798	0.6956	1.0	12286	1	-6.2207
CSGALNACT2	5	0.0076023	0.030299	0.397957	1369	4	-5.9319	0.61055	0.6968	1.0	12313	1	-5.9319
SELRC1	5	0.0076023	0.030299	0.397957	1368	5	-6.6793	0.98692	0.98686	1.0	17230	0	-6.6793
GALNT6	5	0.0076477	0.030465	0.399839	1372	5	-7.9039	0.99235	0.99233	1.0	17378	0	-7.9039
ZNF93	5	0.0077143	0.030738	0.401378	1376	5	-4.1631	0.9814	0.98142	1.0	17120	0	-4.1631
COX5B	5	0.0077143	0.030738	0.401378	1373	3	-0.76764	0.90881	0.90972	1.0	15901	0	-0.76764
SLC35A3	5	0.0077143	0.030738	0.401378	1379	2	-0.31841	0.0091716	0.031719	0.867235	658	2	-0.31841
SNX13	5	0.0077143	0.030738	0.401378	1378	2	-0.45324	0.029655	0.087833	0.895705	1758	2	-0.45324
CEP44	5	0.0077143	0.030738	0.401378	1375	2	1.1642	0.27982	0.43883	0.992021	7965	2	1.1642
MIA2	5	0.0077143	0.030738	0.401378	1374	3	-1.4284	0.0094842	0.032639	0.870722	675	2	-1.4284
STT3A	5	0.0077143	0.030738	0.401378	1377	2	1.7174	0.12571	0.2582	0.973114	4773	3	1.7174
CTCF	5	0.0077369	0.030827	0.401958	1381	5	-6.4048	0.99226	0.99225	1.0	17376	0	-6.4048
KLF5	5	0.0077369	0.030827	0.401958	1380	5	-7.1944	0.99226	0.99225	1.0	17375	0	-7.1944
CRISP1	6	0.0077908	0.03104	0.403707	1382	6	-5.5606	0.99221	0.99221	1.0	17373	0	-5.5606
SLC44A3	5	0.0077922	0.031051	0.403707	1384	5	-6.475	0.99057	0.99059	1.0	17320	0	-6.475
HEMGN	5	0.0077922	0.031051	0.403707	1385	5	-6.7146	0.98917	0.98919	1.0	17286	0	-6.7146
SASS6	5	0.0077922	0.031051	0.403707	1383	5	-5.3487	0.98448	0.98451	1.0	17173	0	-5.3487
CBWD2	2	0.0078279	0.03117	0.404084	1387	2	-0.88421	0.99217	0.99217	1.0	17371	0	-0.88421
RPL32	2	0.0078279	0.03117	0.404084	1389	2	-2.5236	0.99217	0.99217	1.0	17369	0	-2.5236
HIST1H2BN	2	0.0078279	0.03117	0.404084	1388	2	-2.3294	0.99217	0.99217	1.0	17370	0	-2.3294
RPL21	2	0.0078279	0.03117	0.404084	1386	2	-1.9953	0.99217	0.99217	1.0	17372	0	-1.9953
HNRNPA1	4	0.0079046	0.031425	0.406531	1390	3	-5.5817	0.78161	0.79576	1.0	13985	1	-5.5817
KRR1	5	0.0079451	0.031577	0.406531	1395	4	-5.5181	0.31732	0.47277	0.996621	8521	1	-5.5181
PFDN2	5	0.0079451	0.031577	0.406531	1393	3	-2.6028	0.82883	0.83289	1.0	14595	1	-2.6028
FAM172A	5	0.0079451	0.031577	0.406531	1391	4	-4.8535	0.63559	0.70892	1.0	12520	1	-4.8535
MRPS9	5	0.0079451	0.031577	0.406531	1394	4	-4.6739	0.9441	0.9445	1.0	16484	0	-4.6739
CSTF1	5	0.0079451	0.031577	0.406531	1392	4	-5.0131	0.7538	0.77649	1.0	13659	1	-5.0131
ZNF563	5	0.0079451	0.031577	0.406531	1398	3	-0.88421	0.31378	0.46964	0.996621	8463	2	-0.88421
C8orf4	5	0.0079451	0.031577	0.406531	1397	4	-5.5181	0.28095	0.43987	0.993066	7976	1	-5.5181
C11orf54	5	0.0079451	0.031577	0.406531	1396	4	-2.9572	0.87882	0.88039	1.0	15367	0	-2.9572
NANS	5	0.0079541	0.031603	0.406531	1399	5	-7.3446	0.99205	0.99205	1.0	17368	0	-7.3446
VTCN1	8	0.0079555	0.031607	0.406531	1400	6	-2.3106	0.64263	0.71247	1.0	12571	2	-2.3106
GFM1	5	0.0079814	0.031699	0.406847	1402	4	-5.3487	0.51912	0.65621	1.0	11616	1	-5.3487
SLC11A2	5	0.0079814	0.031699	0.406847	1401	5	-6.6553	0.97727	0.97728	1.0	17044	0	-6.6553
FAM187B	5	0.0079814	0.031699	0.406847	1403	4	-6.4048	0.18548	0.34919	0.974143	6453	1	-6.4048
RRP9	5	0.0080833	0.03209	0.411572	1404	4	-5.5444	0.46192	0.60507	1.0	10767	1	-5.5444
CXCL10	4	0.008111	0.032182	0.412456	1405	3	-3.8146	0.77868	0.79367	1.0	13942	1	-3.8146
PTTG2	5	0.008165	0.032371	0.414585	1406	4	-5.6933	0.95102	0.95125	1.0	16589	0	-5.6933
VPS53	5	0.0081738	0.032399	0.414642	1407	5	-7.3962	0.99183	0.99182	1.0	17364	0	-7.3962
PAICS	4	0.0081803	0.032426	0.414699	1408	3	-3.4451	0.93148	0.93207	1.0	16281	0	-3.4451
RPP38	5	0.0082506	0.032698	0.417883	1409	4	-5.4972	0.97118	0.97124	1.0	16938	0	-5.4972
CDC37	5	0.0083068	0.032912	0.418577	1413	3	-0.88421	0.66212	0.72263	1.0	12751	1	-0.88421
CFHR5	5	0.0083068	0.032912	0.418577	1414	5	-5.5958	0.9867	0.98664	1.0	17224	0	-5.5958
DEFB125	5	0.0083068	0.032912	0.418577	1411	3	-4.9355	0.25562	0.41695	0.985295	7620	2	-4.9355
G3BP1	5	0.0083068	0.032912	0.418577	1410	3	-0.88421	0.92723	0.92787	1.0	16205	0	-0.88421
HMMR	5	0.0083068	0.032912	0.418577	1412	4	-5.1907	0.13388	0.27102	0.974143	5002	1	-5.1907
NDUFAF3	5	0.0083078	0.032915	0.418577	1416	5	-7.3446	0.99169	0.99168	1.0	17362	0	-7.3446
FH	5	0.0083078	0.032915	0.418577	1415	5	-6.8997	0.99169	0.99168	1.0	17363	0	-6.8997
MYLK	10	0.0083143	0.032939	0.418577	1417	6	-2.4135	0.22236	0.3867	0.97804	7118	3	-2.4135
IFIT5	5	0.0083393	0.033037	0.418941	1420	4	-5.1223	0.60982	0.69645	1.0	12306	1	-5.1223
CXorf30	5	0.0083393	0.033037	0.418941	1419	4	-0.88421	0.37076	0.52135	1.0	9375	1	-0.88421
RIOK1	5	0.0083393	0.033037	0.418941	1418	4	-3.9428	0.26031	0.42122	0.987879	7678	1	-3.9428
TTC39C	9	0.008433	0.033375	0.422816	1421	6	-4.575	0.67667	0.73033	1.0	12881	2	-4.575
MOB4	3	0.008462	0.033473	0.422816	1422	3	-5.3185	0.99154	0.99152	1.0	17359	0	-5.3185
CNOT3	5	0.0084769	0.033534	0.422816	1424	5	-7.1944	0.99152	0.9915	1.0	17356	0	-7.1944
RQCD1	5	0.0084769	0.033534	0.422816	1423	5	-6.4887	0.99152	0.9915	1.0	17358	0	-6.4887
DNTTIP2	5	0.0085001	0.03362	0.422816	1425	4	-0.88421	0.74612	0.77151	1.0	13564	1	-0.88421
CRIPT	5	0.0085137	0.033671	0.422816	1427	4	-5.6208	0.8647	0.86651	1.0	15142	0	-5.6208
SNAPC3	5	0.0085137	0.033671	0.422816	1426	4	-5.1223	0.53229	0.66167	1.0	11708	1	-5.1223
ZNF878	5	0.0085183	0.033696	0.422816	1428	5	-6.1014	0.99148	0.99146	1.0	17355	0	-6.1014
RHBDL2	5	0.0085183	0.033696	0.422816	1429	5	-7.9589	0.99148	0.99146	1.0	17354	0	-7.9589
GNAQ	5	0.0085248	0.033718	0.422816	1434	5	-4.2296	0.98097	0.981	1.0	17111	0	-4.2296
LRRK2	5	0.0085248	0.033718	0.422816	1432	3	-2.9572	0.62296	0.70274	1.0	12405	1	-2.9572
ARPC3	5	0.0085248	0.033718	0.422816	1431	3	-3.9428	0.044416	0.12178	0.929951	2349	1	-3.9428
CLEC2B	5	0.0085248	0.033718	0.422816	1435	3	-3.4788	0.49081	0.6317	1.0	11188	2	-3.4788
HIST1H2AK	5	0.0085248	0.033718	0.422816	1430	4	-4.2296	0.86132	0.86313	1.0	15094	0	-4.2296
ASH2L	5	0.0085248	0.033718	0.422816	1433	4	-4.2296	0.86761	0.86933	1.0	15183	0	-4.2296
ABT1	5	0.0085248	0.033718	0.422816	1436	3	-2.7908	0.072621	0.17135	0.945695	3254	2	-2.7908
ST3GAL5	5	0.0085695	0.033888	0.424651	1437	5	-7.2833	0.99143	0.99141	1.0	17353	0	-7.2833
TMEM194B	5	0.008594	0.033977	0.42488	1438	5	-6.8687	0.99141	0.99139	1.0	17351	0	-6.8687
PCDHGB1	5	0.008594	0.033977	0.42488	1440	5	-7.3371	0.99141	0.99139	1.0	17352	0	-7.3371
STAT5B	5	0.008594	0.033977	0.42488	1439	5	-7.5409	0.99141	0.99139	1.0	17350	0	-7.5409
ZBTB40	5	0.0086524	0.034166	0.426948	1441	5	-7.4391	0.99135	0.99133	1.0	17349	0	-7.4391
CLNS1A	5	0.0086976	0.03433	0.428105	1442	5	-5.6208	0.98618	0.98616	1.0	17206	0	-5.6208
KLF12	5	0.0086976	0.03433	0.428105	1444	5	-5.6208	0.98661	0.98656	1.0	17220	0	-5.6208
SLC38A11	5	0.0086976	0.03433	0.428105	1443	4	-5.3487	0.95432	0.95455	1.0	16652	0	-5.3487
MAP3K12	5	0.0088246	0.034806	0.433735	1445	5	-7.501	0.99118	0.99116	1.0	17347	0	-7.501
USP7	5	0.0088421	0.034875	0.434291	1446	5	-6.4333	0.99116	0.99114	1.0	17346	0	-6.4333
MEPCE	10	0.0088484	0.034899	0.434299	1447	7	-5.4436	0.011133	0.037473	0.881899	759	2	-5.4436
C17orf49	6	0.0088551	0.034927	0.434348	1448	4	-4.6329	0.6115	0.69728	1.0	12320	1	-4.6329
ACKR4	5	0.0088773	0.035013	0.435107	1449	5	-6.269	0.99112	0.99111	1.0	17345	0	-6.269
SMIM11	1	0.0088856	0.035046	0.435142	1450	1	-2.9572	0.99111	0.9911	1.0	17344	0	-2.9572
TMEM87A	10	0.0088907	0.035064	0.435142	1451	5	0.47464	0.063095	0.15486	0.943969	2954	5	0.47464
RGSL1	5	0.0089152	0.035138	0.435204	1452	5	-7.0268	0.99108	0.99108	1.0	17343	0	-7.0268
NDUFB8	5	0.0089161	0.035141	0.435204	1454	5	-5.3291	0.97814	0.97817	1.0	17057	0	-5.3291
MARS	5	0.0089161	0.035141	0.435204	1453	4	-6.4333	0.96059	0.9608	1.0	16761	0	-6.4333
RFX6	5	0.0089417	0.035243	0.436171	1455	5	-6.8687	0.99106	0.99105	1.0	17342	0	-6.8687
TRIB1	5	0.0089658	0.035335	0.437007	1456	5	-7.7817	0.99103	0.99103	1.0	17341	0	-7.7817
TEX38	5	0.0090071	0.035473	0.438406	1457	5	-7.2911	0.99099	0.99099	1.0	17340	0	-7.2911
ZNF645	5	0.009046	0.035621	0.439598	1458	5	-7.1777	0.99095	0.99095	1.0	17339	0	-7.1777
CDK12	5	0.0090885	0.035772	0.439598	1464	4	-3.8612	0.80668	0.81462	1.0	14291	1	-3.8612
ZNF383	5	0.0090885	0.035772	0.439598	1460	4	-5.4638	0.038021	0.10924	0.925451	2119	1	-5.4638
TMEM56	5	0.0090885	0.035772	0.439598	1461	3	-4.9748	0.21584	0.3808	0.976687	7018	2	-4.9748
ARID4B	5	0.0090885	0.035772	0.439598	1459	3	-5.2237	0.53865	0.66442	1.0	11760	1	-5.2237
ZNF20	5	0.0090885	0.035772	0.439598	1465	3	-0.88421	0.1143	0.24017	0.966614	4466	2	-0.88421
MRPL50	5	0.0090885	0.035772	0.439598	1462	3	-5.5703	0.046434	0.12536	0.929951	2420	1	-5.5703
TTK	5	0.0090885	0.035772	0.439598	1463	4	-5.0868	0.87045	0.87208	1.0	15237	0	-5.0868
CCDC51	5	0.009094	0.035789	0.439598	1466	5	-7.7309	0.99091	0.9909	1.0	17338	0	-7.7309
ATP5O	5	0.0091403	0.035964	0.440241	1467	5	-6.9792	0.99086	0.99086	1.0	17337	0	-6.9792
MRPL51	5	0.0091403	0.035964	0.440241	1468	5	-6.7716	0.99086	0.99086	1.0	17336	0	-6.7716
PPP4C	5	0.0091448	0.035988	0.440241	1470	4	-5.9117	0.10223	0.22082	0.964425	4108	1	-5.9117
UBA1	5	0.0091448	0.035988	0.440241	1472	4	-5.0868	0.79483	0.80549	1.0	14144	1	-5.0868
FGG	5	0.0091448	0.035988	0.440241	1471	4	-4.5229	0.71547	0.75249	1.0	13242	1	-4.5229
HEPN1	5	0.0091448	0.035988	0.440241	1469	4	-4.8951	0.79466	0.80537	1.0	14142	1	-4.8951
TMED8	5	0.0091804	0.036128	0.441649	1473	5	-7.7761	0.99082	0.99082	1.0	17334	0	-7.7761
MEIS3	5	0.0091991	0.036192	0.442136	1474	5	-7.3295	0.9908	0.9908	1.0	17333	0	-7.3295
ABI3BP	5	0.0092439	0.036339	0.443079	1476	5	-6.1191	0.99076	0.99076	1.0	17332	0	-6.1191
BOLA1	5	0.0092439	0.036339	0.443079	1475	5	-7.4461	0.99076	0.99076	1.0	17331	0	-7.4461
ZNF99	4	0.0092502	0.036364	0.443079	1477	3	-3.9243	0.54282	0.66621	1.0	11800	1	-3.9243
SART3	5	0.0092518	0.036374	0.443079	1478	4	-5.256	0.24802	0.41017	0.981655	7524	1	-5.256
CKLF	12	0.0092573	0.0364	0.443079	1479	8	-4.7853	0.76389	0.78326	1.0	13777	2	-4.7853
THEM5	5	0.0092621	0.036417	0.443079	1480	5	-6.9099	0.99074	0.99074	1.0	17330	0	-6.9099
ALG8	5	0.0092927	0.036531	0.443572	1483	5	-7.2754	0.99071	0.99071	1.0	17327	0	-7.2754
MRPL4	5	0.0092927	0.036531	0.443572	1482	5	-7.2028	0.99071	0.99071	1.0	17329	0	-7.2028
MRPS16	5	0.0092927	0.036531	0.443572	1481	5	-6.8264	0.99071	0.99071	1.0	17328	0	-6.8264
RIMKLB	5	0.0093425	0.036728	0.443586	1484	5	-6.3609	0.99066	0.99067	1.0	17326	0	-6.3609
GAPDH	5	0.0093447	0.036737	0.443586	1490	4	-4.2933	0.44033	0.58513	1.0	10431	1	-4.2933
NDUFA8	5	0.0093447	0.036737	0.443586	1491	4	-4.2933	0.50496	0.64506	1.0	11400	1	-4.2933
DDX18	5	0.0093447	0.036737	0.443586	1487	3	-4.02	0.0053079	0.020105	0.83568	432	2	-4.02
PCMTD2	5	0.0093447	0.036737	0.443586	1488	4	-4.2933	0.87154	0.87316	1.0	15255	0	-4.2933
SLC4A7	5	0.0093447	0.036737	0.443586	1485	4	-4.2933	0.94731	0.94757	1.0	16539	0	-4.2933
RPAP3	5	0.0093447	0.036737	0.443586	1486	3	-2.1319	0.086607	0.19495	0.952622	3685	2	-2.1319
PNLDC1	5	0.0093447	0.036737	0.443586	1489	3	-3.7747	0.098939	0.21545	0.964425	4020	1	-3.7747
SP7	5	0.0093634	0.036803	0.443586	1493	4	-6.3757	0.14513	0.28827	0.974143	5305	1	-6.3757
NXF3	5	0.0093634	0.036803	0.443586	1494	4	-2.7908	0.88485	0.88625	1.0	15483	0	-2.7908
RPL22L1	5	0.0093634	0.036803	0.443586	1492	4	-5.6208	0.20232	0.36836	0.975422	6785	1	-5.6208
NCSTN	5	0.00943	0.037022	0.44533	1496	5	-6.6185	0.99057	0.99059	1.0	17321	0	-6.6185
NOP14	5	0.00943	0.037022	0.44533	1497	5	-7.4875	0.99057	0.99059	1.0	17323	0	-7.4875
PIK3R1	5	0.00943	0.037022	0.44533	1495	5	-6.475	0.99057	0.99059	1.0	17322	0	-6.475
C6	5	0.009469	0.037179	0.446417	1498	5	-6.94	0.99053	0.99055	1.0	17319	0	-6.94
DCK	5	0.0094856	0.037228	0.446417	1499	5	-7.1248	0.99051	0.99053	1.0	17318	0	-7.1248
MPHOSPH9	5	0.009496	0.037261	0.446417	1501	4	-4.4126	0.39226	0.54108	1.0	9683	1	-4.4126
SOCS5	5	0.009496	0.037261	0.446417	1500	4	-5.0131	0.24573	0.40808	0.980381	7494	1	-5.0131
ZNF221	5	0.009496	0.037261	0.446417	1503	3	-5.0131	0.12837	0.26245	0.973114	4851	2	-5.0131
NDUFB1	5	0.009496	0.037261	0.446417	1502	3	-4.7665	0.73933	0.76716	1.0	13492	1	-4.7665
TTI1	5	0.009551	0.037464	0.44855	1504	4	-5.8067	0.95307	0.95329	1.0	16629	0	-5.8067
LGALS9	5	0.0095976	0.037627	0.450199	1505	5	-6.7716	0.9904	0.99042	1.0	17314	0	-6.7716
GRWD1	5	0.0096312	0.037762	0.451517	1506	5	-6.5156	0.99037	0.99038	1.0	17313	0	-6.5156
NOTCH2NL	5	0.0097433	0.038158	0.455613	1507	4	-6.2043	0.16812	0.32335	0.974143	5954	1	-6.2043
SKA1	5	0.0097433	0.038158	0.455613	1508	4	-5.1569	0.064967	0.15811	0.943969	3005	1	-5.1569
ZNF248	9	0.0097494	0.038181	0.455613	1509	7	-5.6696	0.99632	0.99629	1.0	17513	0	-5.6696
MINPP1	10	0.0098112	0.038414	0.457795	1511	6	-4.1488	0.040717	0.1151	0.92896	2231	2	-4.1488
CEP112	10	0.0098112	0.038414	0.457795	1510	7	-4.452	0.31592	0.47152	0.996621	8496	1	-4.452
CCDC94	5	0.0098351	0.038495	0.458454	1512	5	-6.6061	0.99016	0.99016	1.0	17312	0	-6.6061
FAM25A	3	0.0098628	0.038603	0.459131	1514	2	-4.0933	0.40555	0.55323	1.0	9875	1	-4.0933
RPS6	3	0.0098628	0.038603	0.459131	1513	2	-3.365	0.85843	0.86026	1.0	15043	0	-3.365
EOGT	5	0.0098707	0.038633	0.459187	1515	5	-7.5077	0.99013	0.99012	1.0	17311	0	-7.5077
CSNK1A1	5	0.0099293	0.038835	0.459346	1518	4	-5.5703	0.76394	0.7833	1.0	13778	1	-5.5703
CD244	5	0.0099293	0.038835	0.459346	1519	3	-2.6028	0.13106	0.26662	0.973438	4932	2	-2.6028
ADAMTSL4	5	0.0099293	0.038835	0.459346	1516	4	-5.6696	0.51171	0.65134	1.0	11511	1	-5.6696
C16orf80	5	0.0099293	0.038835	0.459346	1520	4	-5.4074	0.85666	0.8585	1.0	15018	0	-5.4074
POLR3H	5	0.0099293	0.038835	0.459346	1517	4	-4.5229	0.94662	0.94693	1.0	16530	0	-4.5229
CERS5	5	0.0099293	0.038835	0.459346	1521	3	-3.8612	0.027763	0.082982	0.895705	1654	2	-3.8612
EIF2B2	5	0.0099607	0.038953	0.459346	1525	4	-4.2296	0.19205	0.35889	0.975422	6615	1	-4.2296
FNDC7	5	0.0099607	0.038953	0.459346	1523	4	-5.4638	0.88073	0.88225	1.0	15404	0	-5.4638
C2orf40	5	0.0099607	0.038953	0.459346	1526	5	-6.3309	0.98656	0.98651	1.0	17218	0	-6.3309
APOBEC4	5	0.0099607	0.038953	0.459346	1527	4	-6.1014	0.35096	0.50337	0.998265	9080	1	-6.1014
MPP5	5	0.0099607	0.038953	0.459346	1522	4	-5.4074	0.96476	0.9649	1.0	16831	0	-5.4074
CCDC132	5	0.0099607	0.038953	0.459346	1524	4	-4.4688	0.13766	0.27692	0.974143	5099	1	-4.4688
MRPL52	10	0.0099686	0.038979	0.459356	1528	8	-6.8194	0.47339	0.61559	1.0	10946	1	-6.8194
CASP5	7	0.0099905	0.039064	0.460059	1529	6	-6.269	0.73138	0.76216	1.0	13405	1	-6.269
MAPKAP1	13	0.010026	0.039185	0.460476	1530	4	0.68455	0.21456	0.37965	0.976687	6995	5	0.68455
GEMIN8	5	0.010026	0.039189	0.460476	1532	5	-6.7262	0.98997	0.98998	1.0	17310	0	-6.7262
KLHL6	5	0.010026	0.039189	0.460476	1531	5	-6.9598	0.98997	0.98998	1.0	17309	0	-6.9598
PIGM	5	0.010065	0.039332	0.460476	1535	5	-5.6696	0.98993	0.98994	1.0	17308	0	-5.6696
VPS72	5	0.010065	0.039332	0.460476	1534	5	-6.0976	0.98993	0.98994	1.0	17307	0	-6.0976
EIF4H	5	0.010065	0.039332	0.460476	1533	5	-5.9517	0.98993	0.98994	1.0	17306	0	-5.9517
CD200R1	7	0.010069	0.039341	0.460476	1536	6	-7.0909	0.96668	0.96678	1.0	16857	0	-7.0909
C2orf61	5	0.01007	0.039344	0.460476	1537	4	-6.4191	0.89013	0.89147	1.0	15570	0	-6.4191
RPL38	2	0.010113	0.039488	0.460476	1538	2	-4.741	0.98989	0.98989	1.0	17305	0	-4.741
NSMCE2	5	0.010167	0.039694	0.460476	1540	3	-3.5843	0.79183	0.80327	1.0	14116	1	-3.5843
ZDHHC13	5	0.010167	0.039694	0.460476	1541	3	-1.7816	0.0019431	0.008392	0.814137	161	2	-1.7816
STX12	5	0.010167	0.039694	0.460476	1545	2	2.4359	0.029491	0.087438	0.895705	1753	3	2.4359
POLR2I	5	0.010167	0.039694	0.460476	1544	3	-2.1319	0.26308	0.42371	0.988775	7713	2	-2.1319
NOL8	5	0.010167	0.039694	0.460476	1542	3	-3.4788	0.018745	0.058895	0.881899	1189	2	-3.4788
TEX19	5	0.010167	0.039694	0.460476	1539	3	-2.6028	0.65465	0.71876	1.0	12686	1	-2.6028
SPESP1	5	0.010167	0.039694	0.460476	1543	3	-3.8612	0.078199	0.18078	0.946615	3430	2	-3.8612
NFIA	5	0.010167	0.039694	0.460476	1546	3	-3.4788	0.39354	0.54224	1.0	9701	1	-3.4788
BLMH	5	0.010178	0.039732	0.460476	1549	4	-6.2043	0.50127	0.6416	1.0	11335	1	-6.2043
KARS	5	0.010178	0.039732	0.460476	1547	4	-6.1014	0.0067341	0.024504	0.843574	523	1	-6.1014
NME6	5	0.010178	0.039732	0.460476	1552	4	-6.3309	0.95894	0.95913	1.0	16733	0	-6.3309
ZNF669	5	0.010178	0.039732	0.460476	1548	4	-5.6454	0.054947	0.14053	0.935519	2705	1	-5.6454
COQ10A	5	0.010178	0.039732	0.460476	1550	4	-6.5156	0.68494	0.73488	1.0	12955	1	-6.5156
KANSL2	5	0.010178	0.039732	0.460476	1551	4	-3.2667	0.92479	0.92544	1.0	16161	0	-3.2667
ANKIB1	5	0.010197	0.03979	0.460476	1555	5	-6.9984	0.9898	0.98981	1.0	17303	0	-6.9984
ASB12	5	0.010197	0.03979	0.460476	1553	5	-7.2355	0.9898	0.98981	1.0	17302	0	-7.2355
ARMC10	5	0.010197	0.03979	0.460476	1554	5	-6.1069	0.9898	0.98981	1.0	17304	0	-6.1069
RXFP4	5	0.010197	0.03979	0.460476	1556	5	-7.1777	0.9898	0.98981	1.0	17301	0	-7.1777
MPI	5	0.010226	0.03989	0.461331	1557	5	-7.6542	0.98977	0.98978	1.0	17300	0	-7.6542
PCF11	5	0.010282	0.040094	0.463399	1558	5	-5.6144	0.98579	0.98579	1.0	17200	0	-5.6144
PPP2R5E	5	0.010302	0.040162	0.463889	1559	5	-7.3066	0.9897	0.98971	1.0	17299	0	-7.3066
COX6A1	5	0.010327	0.040238	0.464164	1561	5	-7.9928	0.98967	0.98968	1.0	17298	0	-7.9928
FARS2	5	0.010327	0.040238	0.464164	1560	5	-7.6049	0.98967	0.98968	1.0	17297	0	-7.6049
PAM16	5	0.010376	0.040444	0.464762	1563	3	-0.88421	0.31117	0.46726	0.996621	8422	2	-0.88421
UBE2W	5	0.010376	0.040444	0.464762	1562	3	-4.4688	0.051623	0.13471	0.933953	2587	2	-4.4688
SAT2	5	0.010376	0.040444	0.464762	1565	3	-3.7747	0.88393	0.88537	1.0	15466	0	-3.7747
SRRT	5	0.010376	0.040444	0.464762	1566	4	-5.6454	0.46323	0.60625	1.0	10789	1	-5.6454
SGMS2	5	0.010376	0.040444	0.464762	1564	4	-5.5703	0.41955	0.56612	1.0	10099	1	-5.5703
BSPH1	5	0.010376	0.040444	0.464762	1567	3	-2.1319	0.80596	0.81403	1.0	14282	1	-2.1319
MRPS21	5	0.0104	0.040527	0.465419	1568	4	-6.1365	0.7057	0.74677	1.0	13141	1	-6.1365
ASB8	5	0.010467	0.040772	0.467931	1569	5	-6.9099	0.98953	0.98953	1.0	17295	0	-6.9099
EZH2	5	0.01054	0.041021	0.470483	1570	5	-7.6783	0.98946	0.98947	1.0	17294	0	-7.6783
GEMIN4	5	0.010579	0.041169	0.471683	1571	5	-7.5343	0.98942	0.98943	1.0	17293	0	-7.5343
SSBP1	5	0.010621	0.041324	0.471683	1572	5	-7.4669	0.98938	0.98939	1.0	17292	0	-7.4669
MRPL28	5	0.010633	0.041361	0.471683	1578	5	-5.5703	0.9804	0.98042	1.0	17102	0	-5.5703
MAGEB5	5	0.010633	0.041361	0.471683	1573	4	-4.8447	0.31194	0.46796	0.996621	8437	1	-4.8447
NGDN	5	0.010633	0.041361	0.471683	1575	4	-4.02	0.80153	0.8106	1.0	14219	1	-4.02
AASDH	5	0.010633	0.041361	0.471683	1577	4	-5.6208	0.075316	0.1759	0.946615	3343	1	-5.6208
C6orf62	5	0.010633	0.041361	0.471683	1579	4	-6.0835	0.76494	0.784	1.0	13794	1	-6.0835
OSGIN2	5	0.010633	0.041361	0.471683	1574	4	-5.3487	0.94815	0.94841	1.0	16558	0	-5.3487
GNL1	5	0.010633	0.041361	0.471683	1576	4	-6.6553	0.96307	0.96324	1.0	16803	0	-6.6553
CHEK1	5	0.010694	0.041585	0.473935	1580	5	-5.8496	0.98931	0.98931	1.0	17290	0	-5.8496
ZC2HC1A	5	0.010743	0.041764	0.474329	1581	4	-5.091	0.94674	0.94704	1.0	16532	0	-5.091
SMURF2	5	0.010779	0.041897	0.474329	1582	5	-7.0637	0.98922	0.98924	1.0	17287	0	-7.0637
TAF6L	5	0.01082	0.042047	0.474329	1585	4	-5.6454	0.92647	0.92714	1.0	16188	0	-5.6454
CLGN	5	0.01082	0.042047	0.474329	1584	3	-5.1569	0.16246	0.31483	0.974143	5794	2	-5.1569
ANKRD7	5	0.01082	0.042047	0.474329	1590	3	-0.88421	0.12211	0.25258	0.969762	4688	2	-0.88421
WBP11	5	0.01082	0.042047	0.474329	1587	3	-3.6826	0.44152	0.58625	1.0	10450	2	-3.6826
RAB5A	5	0.01082	0.042047	0.474329	1588	4	-4.6739	0.76093	0.78126	1.0	13740	1	-4.6739
RUVBL1	5	0.01082	0.042047	0.474329	1586	3	-0.88421	0.17248	0.32997	0.974143	6066	2	-0.88421
UHRF2	5	0.01082	0.042047	0.474329	1583	4	-2.1319	0.23458	0.3979	0.97981	7308	1	-2.1319
CTDSPL2	5	0.01082	0.042047	0.474329	1589	4	-5.256	0.17177	0.32892	0.974143	6054	1	-5.256
CDC25A	5	0.01084	0.042118	0.474329	1591	5	-6.5824	0.98916	0.98918	1.0	17284	0	-6.5824
TFAM	6	0.010844	0.042128	0.474329	1592	5	-6.3021	0.85005	0.8522	1.0	14909	1	-6.3021
NCL	5	0.010849	0.042148	0.474329	1596	4	-5.3487	0.85351	0.85546	1.0	14975	1	-5.3487
ZBTB39	5	0.010849	0.042148	0.474329	1595	4	-6.6309	0.45626	0.59984	1.0	10665	1	-6.6309
C1orf87	5	0.010849	0.042148	0.474329	1594	4	-5.4359	0.48206	0.62355	1.0	11064	1	-5.4359
PIK3CB	5	0.010849	0.042148	0.474329	1593	4	-6.1708	0.019714	0.061474	0.881899	1249	1	-6.1708
KYNU	4	0.010894	0.042306	0.474329	1597	3	-4.3705	0.66741	0.72541	1.0	12797	1	-4.3705
PSG11	4	0.010894	0.042306	0.474329	1598	3	-4.2478	0.36356	0.51492	1.0	9267	1	-4.2478
TDRD5	5	0.010949	0.042502	0.474329	1599	5	-7.4107	0.98905	0.98905	1.0	17282	0	-7.4107
COX5A	5	0.010967	0.042561	0.474329	1600	5	-6.6793	0.98903	0.98903	1.0	17280	0	-6.6793
MAGEB6	5	0.011065	0.042901	0.474329	1601	5	-6.2207	0.98894	0.98894	1.0	17278	0	-6.2207
MCPH1	5	0.011076	0.042946	0.474329	1602	4	-6.2207	0.76907	0.7869	1.0	13843	1	-6.2207
MDN1	5	0.011076	0.042946	0.474329	1604	4	-4.4126	0.8179	0.82365	1.0	14429	1	-4.4126
TAMM41	5	0.011076	0.042946	0.474329	1603	4	-5.2237	0.96546	0.96557	1.0	16838	0	-5.2237
PPM1G	5	0.011096	0.043028	0.474329	1605	5	-7.0819	0.9889	0.9889	1.0	17277	0	-7.0819
WDR33	5	0.011123	0.043151	0.474329	1607	3	-4.02	0.018424	0.058035	0.881899	1168	2	-4.02
INO80E	5	0.011123	0.043151	0.474329	1608	4	-4.1631	0.14874	0.2939	0.974143	5413	1	-4.1631
ENTPD7	5	0.011123	0.043151	0.474329	1606	4	-4.4126	0.85481	0.85671	1.0	14995	1	-4.4126
KRT27	5	0.011123	0.043151	0.474329	1609	2	1.2605	0.34063	0.49393	0.996621	8920	2	1.2605
UBE2C	10	0.011162	0.043282	0.474329	1610	6	-5.3061	0.20439	0.37024	0.975422	6825	3	-5.3061
ALAS2	5	0.011207	0.043433	0.474329	1611	5	-5.3487	0.98879	0.98879	1.0	17276	0	-5.3487
TAF12	5	0.011255	0.04359	0.474329	1612	4	-5.5181	0.62488	0.70367	1.0	12423	1	-5.5181
CALCOCO2	5	0.011255	0.04359	0.474329	1614	3	-3.9428	0.86066	0.8625	1.0	15085	0	-3.9428
NDUFB6	5	0.011255	0.04359	0.474329	1615	3	-0.88421	0.21188	0.37721	0.976261	6955	1	-0.88421
MALL	5	0.011255	0.04359	0.474329	1613	4	-3.6826	0.95125	0.95149	1.0	16593	0	-3.6826
ARHGEF6	5	0.01128	0.043685	0.474329	1617	5	-7.6482	0.98872	0.98871	1.0	17274	0	-7.6482
TP53RK	5	0.01128	0.043685	0.474329	1616	5	-7.0819	0.98872	0.98871	1.0	17275	0	-7.0819
ACOT9	5	0.011306	0.043781	0.474329	1622	4	-5.0131	0.44812	0.59238	1.0	10547	1	-5.0131
RRP1	5	0.011306	0.043781	0.474329	1618	4	-6.8371	0.96101	0.9612	1.0	16767	0	-6.8371
BLZF1	5	0.011306	0.043781	0.474329	1620	4	-5.8067	0.34736	0.50011	0.997506	9025	1	-5.8067
POLR1E	5	0.011306	0.043781	0.474329	1619	4	-6.0835	0.070699	0.16801	0.945695	3190	1	-6.0835
AQP9	5	0.011306	0.043781	0.474329	1621	4	-6.5022	0.68244	0.73346	1.0	12935	1	-6.5022
NDUFA4	2	0.011334	0.043869	0.474329	1623	1	-0.6794	0.52128	0.65711	1.0	11626	1	-0.6794
ATP5D	5	0.011383	0.044055	0.474329	1624	5	-7.3341	0.98862	0.9886	1.0	17272	0	-7.3341
NDUFA6	5	0.011415	0.044165	0.474329	1625	5	-7.1086	0.98858	0.98857	1.0	17271	0	-7.1086
SKIV2L2	5	0.011453	0.044328	0.474329	1626	5	-5.9117	0.98855	0.98854	1.0	17270	0	-5.9117
RPL26	2	0.011455	0.044337	0.474329	1627	2	-4.9732	0.98854	0.98854	1.0	17269	0	-4.9732
METTL15	4	0.01146	0.044355	0.474329	1628	4	-6.976	0.98854	0.98853	1.0	17268	0	-6.976
CSF2RA	5	0.011513	0.044556	0.474329	1633	4	-6.4613	0.817	0.8229	1.0	14413	1	-6.4613
AKIRIN2	5	0.011513	0.044556	0.474329	1632	5	-6.3903	0.98813	0.9881	1.0	17258	0	-6.3903
BRF2	5	0.011513	0.044556	0.474329	1631	4	-5.4359	0.96734	0.96748	1.0	16874	0	-5.4359
ACBD3	5	0.011513	0.044556	0.474329	1630	4	-5.9117	0.50232	0.64259	1.0	11350	1	-5.9117
TRIM68	5	0.011513	0.044556	0.474329	1629	4	-6.1876	0.47059	0.61311	1.0	10898	1	-6.1876
PSMG3	5	0.011546	0.044672	0.474329	1634	5	-6.9695	0.98845	0.98845	1.0	17266	0	-6.9695
SMAD2	5	0.011549	0.044685	0.474329	1656	3	-2.1319	0.77719	0.7926	1.0	13930	1	-2.1319
MRO	5	0.011549	0.044685	0.474329	1646	2	0.9722	0.31785	0.47324	0.996621	8533	2	0.9722
UXT	5	0.011549	0.044685	0.474329	1675	4	-5.9449	0.20645	0.37216	0.975422	6868	1	-5.9449
PDK3	5	0.011549	0.044685	0.474329	1689	2	1.6674	0.14078	0.28163	0.974143	5179	3	1.6674
KIAA0586	5	0.011549	0.044685	0.474329	1639	2	1.1306	0.23298	0.39638	0.97981	7277	2	1.1306
SWT1	5	0.011549	0.044685	0.474329	1648	4	-1.2861	0.15957	0.31041	0.974143	5705	1	-1.2861
BCAP29	5	0.011549	0.044685	0.474329	1642	3	-2.1319	0.86732	0.86906	1.0	15181	0	-2.1319
WNT6	5	0.011549	0.044685	0.474329	1681	2	0.19881	0.17712	0.33686	0.974143	6212	2	0.19881
DNMT3L	5	0.011549	0.044685	0.474329	1662	4	-6.0471	0.75746	0.77885	1.0	13691	1	-6.0471
DDX49	5	0.011549	0.044685	0.474329	1640	4	-3.9408	0.55705	0.67239	1.0	11913	1	-3.9408
RAB41	5	0.011549	0.044685	0.474329	1653	4	-5.4912	0.97344	0.97349	1.0	16977	0	-5.4912
SLC35D3	5	0.011549	0.044685	0.474329	1638	3	-1.8528	0.8508	0.85292	1.0	14926	1	-1.8528
CLMN	5	0.011549	0.044685	0.474329	1663	3	-2.1319	0.087926	0.19708	0.953377	3721	2	-2.1319
ALG5	5	0.011549	0.044685	0.474329	1636	2	1.2403	0.0056893	0.021242	0.83568	446	2	1.2403
GMDS	5	0.011549	0.044685	0.474329	1649	2	-0.095748	0.021223	0.065578	0.884583	1331	2	-0.095748
LSAMP	5	0.011549	0.044685	0.474329	1660	3	-2.1319	0.64755	0.71498	1.0	12620	1	-2.1319
PAK1	5	0.011549	0.044685	0.474329	1682	3	-0.50732	0.34236	0.49555	0.99681	8951	2	-0.50732
BET1	5	0.011549	0.044685	0.474329	1679	4	-2.1319	0.31874	0.47405	0.996621	8543	1	-2.1319
AGR3	5	0.011549	0.044685	0.474329	1650	3	-2.1319	0.21125	0.37659	0.976261	6944	2	-2.1319
PAM	5	0.011549	0.044685	0.474329	1665	3	-2.1319	0.91119	0.91209	1.0	15932	0	-2.1319
PNRC2	5	0.011549	0.044685	0.474329	1695	3	-2.1319	0.25235	0.41404	0.98408	7575	1	-2.1319
HIST4H4	5	0.011549	0.044685	0.474329	1651	3	-2.1319	0.065542	0.15911	0.943969	3027	2	-2.1319
GRB7	5	0.011549	0.044685	0.474329	1672	3	-2.1319	0.43711	0.58214	1.0	10387	2	-2.1319
RNF122	5	0.011549	0.044685	0.474329	1664	3	-2.1319	0.0020653	0.0089198	0.814137	171	2	-2.1319
IRS1	5	0.011549	0.044685	0.474329	1694	2	1.1626	0.88779	0.88917	1.0	15525	0	1.1626
UBA6	5	0.011549	0.044685	0.474329	1674	4	-4.4688	0.65458	0.71873	1.0	12684	1	-4.4688
PDE3B	5	0.011549	0.044685	0.474329	1635	2	0.53244	0.41793	0.56469	1.0	10074	2	0.53244
IL5	5	0.011549	0.044685	0.474329	1692	3	-2.1319	0.75926	0.78012	1.0	13718	1	-2.1319
KATNBL1	5	0.011549	0.044685	0.474329	1680	3	-2.1319	0.059207	0.14805	0.940945	2833	2	-2.1319
CRKL	5	0.011549	0.044685	0.474329	1668	3	-2.1319	0.88846	0.88983	1.0	15540	0	-2.1319
ZNF770	5	0.011549	0.044685	0.474329	1691	3	-2.1319	0.45853	0.60191	1.0	10712	2	-2.1319
ZNF239	5	0.011549	0.044685	0.474329	1693	2	0.37385	0.36836	0.51924	1.0	9339	2	0.37385
PATE3	5	0.011549	0.044685	0.474329	1641	2	-0.11499	0.041915	0.1173	0.929951	2269	2	-0.11499
RBM27	5	0.011549	0.044685	0.474329	1657	2	-0.04081	0.038608	0.11069	0.926785	2146	2	-0.04081
C1QTNF7	5	0.011549	0.044685	0.474329	1667	3	-2.1319	0.83485	0.83809	1.0	14672	1	-2.1319
TFPI	5	0.011549	0.044685	0.474329	1669	3	-2.1319	0.12792	0.26175	0.973114	4834	1	-2.1319
MTRR	5	0.011549	0.044685	0.474329	1661	3	-2.1319	0.80957	0.81691	1.0	14325	1	-2.1319
GPS1	5	0.011549	0.044685	0.474329	1683	3	-2.1319	0.84821	0.85039	1.0	14883	1	-2.1319
PJA2	5	0.011549	0.044685	0.474329	1647	3	-2.1319	0.34939	0.50192	0.997506	9060	2	-2.1319
REPS1	5	0.011549	0.044685	0.474329	1686	2	1.1079	0.47264	0.61493	1.0	10929	2	1.1079
PDE6A	5	0.011549	0.044685	0.474329	1659	4	-6.3609	0.19581	0.36252	0.975422	6688	1	-6.3609
NBAS	5	0.011549	0.044685	0.474329	1652	5	-6.1876	0.98757	0.98754	1.0	17245	0	-6.1876
MRPS31	5	0.011549	0.044685	0.474329	1645	4	-5.3487	0.81067	0.81776	1.0	14336	1	-5.3487
UROS	5	0.011549	0.044685	0.474329	1671	4	-7.4738	0.86243	0.86423	1.0	15110	0	-7.4738
TMEM81	5	0.011549	0.044685	0.474329	1676	4	-6.2207	0.96547	0.96559	1.0	16840	0	-6.2207
DPM1	5	0.011549	0.044685	0.474329	1678	2	1.4935	0.15613	0.30511	0.974143	5602	3	1.4935
EPPIN	5	0.011549	0.044685	0.474329	1644	2	1.1792	0.081667	0.18672	0.946877	3545	2	1.1792
HS3ST3A1	5	0.011549	0.044685	0.474329	1677	2	-0.4697	0.46596	0.60875	1.0	10828	2	-0.4697
MSRB2	5	0.011549	0.044685	0.474329	1658	2	1.0872	0.45361	0.59746	1.0	10629	1	1.0872
AMTN	5	0.011549	0.044685	0.474329	1655	4	-6.5421	0.15822	0.30831	0.974143	5669	1	-6.5421
PPBP	5	0.011549	0.044685	0.474329	1654	4	-2.1319	0.38074	0.53049	1.0	9520	1	-2.1319
CD14	5	0.011549	0.044685	0.474329	1637	2	1.1557	0.33912	0.49253	0.996621	8892	2	1.1557
NCALD	5	0.011549	0.044685	0.474329	1687	3	-2.1319	0.22568	0.38971	0.979502	7164	1	-2.1319
NUP214	5	0.011549	0.044685	0.474329	1685	3	-0.88421	0.12646	0.25938	0.973114	4788	2	-0.88421
DCLK1	5	0.011549	0.044685	0.474329	1673	2	0.73472	0.024479	0.074338	0.895705	1493	2	0.73472
DHX33	5	0.011549	0.044685	0.474329	1684	4	-6.5421	0.93146	0.93205	1.0	16280	0	-6.5421
VN1R1	5	0.011549	0.044685	0.474329	1666	3	-2.1319	0.025829	0.07786	0.895705	1561	2	-2.1319
EQTN	5	0.011549	0.044685	0.474329	1643	3	-2.1319	0.39441	0.54303	1.0	9711	2	-2.1319
ZNF12	5	0.011549	0.044685	0.474329	1690	3	-2.1319	0.39323	0.54196	1.0	9698	1	-2.1319
ZNF267	5	0.011549	0.044685	0.474329	1688	4	-5.8283	0.050355	0.13243	0.93276	2556	1	-5.8283
INHBE	5	0.011549	0.044685	0.474329	1670	2	0.33628	0.30796	0.46431	0.996621	8377	2	0.33628
CDC42BPG	5	0.011558	0.044711	0.474329	1696	5	-7.501	0.98844	0.98844	1.0	17265	0	-7.501
TUBA1B	4	0.011562	0.044725	0.474329	1697	4	-6.5536	0.98844	0.98843	1.0	17264	0	-6.5536
TMEM66	6	0.011562	0.044728	0.474329	1698	6	-6.5382	0.98844	0.98843	1.0	17263	0	-6.5382
TLK1	5	0.011614	0.044903	0.475909	1699	5	-6.0471	0.98287	0.98291	1.0	17147	0	-6.0471
CCDC84	5	0.011711	0.045284	0.479209	1700	4	-5.2876	0.94261	0.94308	1.0	16458	0	-5.2876
ADAP2	5	0.011743	0.045401	0.479209	1704	3	-3.365	0.40903	0.5565	1.0	9938	2	-3.365
MORF4L2	5	0.011743	0.045401	0.479209	1703	3	-4.5229	0.15917	0.3098	0.974143	5690	2	-4.5229
CENPU	5	0.011743	0.045401	0.479209	1705	3	-4.8106	0.89591	0.89707	1.0	15667	0	-4.8106
SPOP	5	0.011743	0.045401	0.479209	1701	3	-2.7908	0.15505	0.30349	0.974143	5573	1	-2.7908
ZNF527	5	0.011743	0.045401	0.479209	1706	3	-0.88421	0.30335	0.46023	0.996621	8308	2	-0.88421
BTAF1	5	0.011743	0.045401	0.479209	1702	3	-3.5843	0.17579	0.33492	0.974143	6173	2	-3.5843
LPCAT2	5	0.01178	0.045545	0.480447	1707	5	-6.6674	0.98822	0.98818	1.0	17261	0	-6.6674
FAM169A	5	0.011833	0.045732	0.482143	1708	5	-6.94	0.98817	0.98813	1.0	17259	0	-6.94
PRKAR1A	5	0.011868	0.045855	0.483153	1709	5	-7.4531	0.98813	0.9881	1.0	17257	0	-7.4531
LIG4	5	0.011913	0.046019	0.484029	1712	4	-6.2847	0.37482	0.525	1.0	9436	1	-6.2847
AFG3L2	5	0.011913	0.046019	0.484029	1711	5	-5.4359	0.98236	0.98241	1.0	17136	0	-5.4359
TIMM22	5	0.011913	0.046019	0.484029	1710	4	-6.1014	0.33481	0.4886	0.996621	8816	1	-6.1014
NAA25	5	0.011984	0.04625	0.486174	1713	5	-7.4738	0.98802	0.98798	1.0	17255	0	-7.4738
TMEM39A	5	0.012022	0.046399	0.487462	1714	5	-6.6309	0.98798	0.98795	1.0	17253	0	-6.6309
C9orf78	5	0.012071	0.046559	0.488087	1715	5	-7.5604	0.98793	0.98789	1.0	17251	0	-7.5604
COA6	6	0.012104	0.046667	0.488087	1716	5	-6.6754	0.98481	0.98483	1.0	17180	0	-6.6754
FAM216B	5	0.012134	0.04676	0.488087	1721	3	-3.7747	0.75753	0.7789	1.0	13693	1	-3.7747
SUB1	5	0.012134	0.04676	0.488087	1717	3	-4.3542	0.042022	0.11749	0.929951	2271	1	-4.3542
HSDL2	5	0.012134	0.04676	0.488087	1722	3	-4.0933	0.53289	0.66192	1.0	11713	1	-4.0933
UTP14A	5	0.012134	0.04676	0.488087	1719	4	-3.1063	0.95848	0.95868	1.0	16725	0	-3.1063
GPR34	5	0.012134	0.04676	0.488087	1720	3	-3.7747	0.60165	0.69262	1.0	12241	1	-3.7747
USP1	5	0.012134	0.04676	0.488087	1718	4	-4.4688	0.9373	0.93784	1.0	16372	0	-4.4688
SELK	5	0.012134	0.04676	0.488087	1723	4	-4.4688	0.037433	0.10778	0.925451	2096	1	-4.4688
EIF4A2	5	0.012146	0.046811	0.488087	1725	4	-5.7624	0.71115	0.7499	1.0	13198	1	-5.7624
CIAPIN1	5	0.012146	0.046811	0.488087	1726	4	-5.5181	0.5393	0.6647	1.0	11766	1	-5.5181
MROH9	5	0.012146	0.046811	0.488087	1727	4	-4.7665	0.85918	0.86101	1.0	15056	0	-4.7665
HSD17B12	5	0.012146	0.046811	0.488087	1724	4	-6.2043	0.67306	0.7284	1.0	12849	1	-6.2043
CDH1	5	0.012183	0.046941	0.489162	1728	5	-7.211	0.98782	0.98779	1.0	17250	0	-7.211
GLYATL2	5	0.012242	0.047138	0.48979	1733	4	-4.721	0.77185	0.78879	1.0	13867	1	-4.721
ABHD10	5	0.012242	0.047138	0.48979	1732	4	-5.6696	0.87753	0.87914	1.0	15340	0	-5.6696
SCARB2	5	0.012242	0.047138	0.48979	1731	3	-5.7847	0.29127	0.44928	0.993724	8140	2	-5.7847
SACM1L	5	0.012242	0.047138	0.48979	1729	5	-5.3185	0.98339	0.98344	1.0	17155	0	-5.3185
SETD4	5	0.012242	0.047138	0.48979	1730	4	-5.7167	0.40678	0.55441	1.0	9893	1	-5.7167
RMDN2	9	0.01225	0.047168	0.489822	1734	6	-5.256	0.10951	0.23253	0.966614	4327	2	-5.256
EFCAB14	5	0.012397	0.047697	0.494744	1735	5	-6.269	0.97636	0.97639	1.0	17030	0	-6.269
AP3B1	5	0.012397	0.047697	0.494744	1736	4	-5.6454	0.36084	0.51244	1.0	9219	1	-5.6454
HMBS	5	0.012542	0.048217	0.499564	1738	5	-7.367	0.98746	0.98742	1.0	17244	0	-7.367
ZSCAN5B	5	0.012542	0.048217	0.499564	1737	5	-7.988	0.98746	0.98742	1.0	17243	0	-7.988
ZNF85	4	0.012593	0.048392	0.499828	1740	3	-5.581	0.6892	0.73733	1.0	12989	1	-5.581
ZNF728	4	0.012593	0.048392	0.499828	1739	3	-3.4278	0.61337	0.69815	1.0	12335	1	-3.4278
ANKRD13B	5	0.012594	0.048394	0.499828	1741	5	-7.1349	0.98741	0.98736	1.0	17242	0	-7.1349
GBF1	5	0.012615	0.048465	0.499828	1742	5	-6.3609	0.98739	0.98734	1.0	17241	0	-6.3609
LIPI	5	0.012639	0.048535	0.499828	1743	5	-6.9792	0.98736	0.98731	1.0	17240	0	-6.9792
KRT76	5	0.012667	0.048644	0.499828	1745	4	-6.1537	0.96316	0.96334	1.0	16806	0	-6.1537
ZNF652	5	0.012667	0.048644	0.499828	1746	5	-6.6793	0.98684	0.98677	1.0	17227	0	-6.6793
REEP3	5	0.012667	0.048644	0.499828	1748	4	-6.1876	0.82204	0.82704	1.0	14500	1	-6.1876
WRB	5	0.012667	0.048644	0.499828	1744	4	-6.0654	0.072257	0.17073	0.945695	3244	1	-6.0654
CD34	5	0.012667	0.048644	0.499828	1747	4	-6.7146	0.35543	0.50755	1.0	9138	1	-6.7146
GCC2	5	0.012708	0.04879	0.499828	1749	5	-6.9598	0.98729	0.98724	1.0	17238	0	-6.9598
EBAG9	5	0.012714	0.048812	0.499828	1757	4	-5.6696	0.91683	0.91756	1.0	16027	0	-5.6696
ACACA	5	0.012714	0.048812	0.499828	1752	3	-2.9572	0.23191	0.39541	0.97981	7261	2	-2.9572
WDR36	5	0.012714	0.048812	0.499828	1751	5	-5.2237	0.98124	0.98127	1.0	17115	0	-5.2237
HAPLN1	5	0.012714	0.048812	0.499828	1754	3	-3.4788	0.10248	0.22123	0.964425	4119	1	-3.4788
COG3	5	0.012714	0.048812	0.499828	1755	4	-5.8283	0.21316	0.37836	0.976261	6977	1	-5.8283
ARHGAP11B	5	0.012714	0.048812	0.499828	1750	3	-3.6826	0.048979	0.13001	0.932314	2508	1	-3.6826
MFSD4	5	0.012714	0.048812	0.499828	1753	3	-0.88421	0.32617	0.48078	0.996621	8678	1	-0.88421
AFP	5	0.012714	0.048812	0.499828	1756	4	-3.7747	0.21389	0.37901	0.976493	6989	1	-3.7747
ZNF569	5	0.012714	0.048812	0.499828	1758	4	-5.5703	0.80734	0.81512	1.0	14300	1	-5.5703
TFDP1	5	0.012727	0.048852	0.499828	1759	5	-7.2028	0.98727	0.98722	1.0	17237	0	-7.2028
RPS2	3	0.012727	0.048853	0.499828	1760	3	-5.256	0.97467	0.97469	1.0	17007	0	-5.256
WFDC9	3	0.012781	0.049036	0.501411	1761	3	-5.6454	0.98722	0.98717	1.0	17236	0	-5.6454
LSM12	5	0.01279	0.049073	0.501503	1762	5	-6.8279	0.98721	0.98716	1.0	17235	0	-6.8279
ZC2HC1C	5	0.012847	0.049261	0.503139	1763	5	-6.92	0.98715	0.9871	1.0	17234	0	-6.92
FOXN1	5	0.012928	0.049543	0.50407	1764	5	-7.1607	0.98707	0.98702	1.0	17233	0	-7.1607
WDR61	5	0.012938	0.049568	0.50407	1765	5	-7.2911	0.98706	0.98701	1.0	17232	0	-7.2911
RRAGC	5	0.01294	0.049576	0.50407	1770	4	-6.1876	0.54482	0.66708	1.0	11813	1	-6.1876
ZNF732	5	0.01294	0.049576	0.50407	1767	4	-6.2847	0.56051	0.67384	1.0	11941	1	-6.2847
ATP6V0D2	5	0.01294	0.049576	0.50407	1771	4	-5.9713	0.88523	0.88662	1.0	15487	0	-5.9713
C19orf40	5	0.01294	0.049576	0.50407	1768	4	-5.5181	0.53983	0.66494	1.0	11773	1	-5.5181
MRPL46	5	0.01294	0.049576	0.50407	1769	4	-6.2847	0.91485	0.91563	1.0	15990	0	-6.2847
MRPL23	5	0.01294	0.049576	0.50407	1766	4	-6.3757	0.30117	0.45825	0.996621	8276	1	-6.3757
NLK	5	0.013015	0.049809	0.50616	1772	5	-7.6112	0.98699	0.98692	1.0	17231	0	-7.6112
SUV39H2	9	0.013042	0.049902	0.506813	1773	4	0.86776	0.036078	0.10439	0.920563	2041	3	0.86776
ISYNA1	5	0.013079	0.050039	0.507922	1774	5	-7.0819	0.98692	0.98686	1.0	17229	0	-7.0819
PPIE	5	0.013143	0.050257	0.50907	1775	5	-6.6553	0.98686	0.9868	1.0	17228	0	-6.6553
C1orf131	5	0.013181	0.050383	0.50907	1777	3	-2.6028	0.32577	0.48041	0.996621	8671	1	-2.6028
M6PR	5	0.013181	0.050383	0.50907	1779	3	-4.2296	0.67184	0.72775	1.0	12839	1	-4.2296
C6orf203	5	0.013181	0.050383	0.50907	1776	4	-4.5229	0.75537	0.77748	1.0	13674	1	-4.5229
KIF5B	5	0.013181	0.050383	0.50907	1780	3	-2.6028	0.47472	0.61677	1.0	10965	1	-2.6028
CALHM2	5	0.013181	0.050383	0.50907	1778	2	2.026	0.069948	0.16671	0.945695	3169	3	2.026
ZNF596	5	0.013195	0.050436	0.50907	1781	4	-6.0835	0.20864	0.3742	0.976103	6899	1	-6.0835
ADAM18	5	0.013219	0.05052	0.50907	1783	4	-5.8067	0.36729	0.51827	1.0	9322	1	-5.8067
GSPT1	5	0.013219	0.05052	0.50907	1782	3	-4.2296	0.052679	0.13654	0.933953	2628	2	-4.2296
ANKRD32	5	0.013219	0.05052	0.50907	1784	3	-4.6739	0.16838	0.32374	0.974143	5964	2	-4.6739
UQCRH	5	0.013219	0.05052	0.50907	1786	4	-5.3784	0.94383	0.94427	1.0	16480	0	-5.3784
RNF181	5	0.013219	0.05052	0.50907	1787	3	-4.9748	0.18918	0.35461	0.975422	6539	2	-4.9748
SEL1L	5	0.013219	0.05052	0.50907	1785	3	-2.7908	0.499	0.63947	1.0	11310	2	-2.7908
ZCCHC6	5	0.013239	0.050598	0.509577	1788	5	-6.5156	0.98676	0.98669	1.0	17226	0	-6.5156
Sep-10	5	0.013276	0.050729	0.510604	1789	5	-6.9695	0.98672	0.98666	1.0	17225	0	-6.9695
PKM	5	0.013304	0.050833	0.51137	1790	5	-5.9713	0.9867	0.98664	1.0	17223	0	-5.9713
LGI3	5	0.013328	0.050915	0.511908	1791	5	-8.392	0.98667	0.98662	1.0	17222	0	-8.392
UBE2N	5	0.013345	0.05098	0.512274	1792	5	-6.0471	0.98665	0.9866	1.0	17221	0	-6.0471
MRPS18A	5	0.013409	0.051218	0.512891	1793	5	-6.9695	0.98659	0.98654	1.0	17219	0	-6.9695
TIMM44	5	0.013424	0.051269	0.512891	1796	4	-5.6454	0.25034	0.41225	0.983404	7545	1	-5.6454
SMARCC1	5	0.013424	0.051269	0.512891	1800	4	-6.5289	0.66816	0.72583	1.0	12807	1	-6.5289
SYVN1	5	0.013424	0.051269	0.512891	1797	4	-6.5935	0.81067	0.81776	1.0	14337	1	-6.5935
C12orf50	5	0.013424	0.051269	0.512891	1799	4	-6.4474	0.93272	0.93327	1.0	16301	0	-6.4474
THBS3	5	0.013424	0.051269	0.512891	1795	4	-5.3784	0.14152	0.28279	0.974143	5202	1	-5.3784
SLC46A3	5	0.013424	0.051269	0.512891	1794	4	-5.5181	0.1252	0.25739	0.973114	4760	1	-5.5181
CTR9	5	0.013424	0.051269	0.512891	1798	4	-5.8283	0.604	0.69377	1.0	12257	1	-5.8283
CHN1	5	0.01351	0.051552	0.515437	1801	5	-6.1876	0.98649	0.98644	1.0	17217	0	-6.1876
DHX30	5	0.013524	0.051599	0.515618	1802	5	-6.951	0.98648	0.98643	1.0	17216	0	-6.951
TPD52L1	10	0.013614	0.0519	0.517039	1803	7	-4.4663	0.66644	0.7249	1.0	12788	3	-4.4663
PRC1	5	0.013614	0.0519	0.517039	1804	5	-6.4474	0.98639	0.98635	1.0	17212	0	-6.4474
CXorf58	5	0.013636	0.051967	0.517039	1805	5	-6.2847	0.98636	0.98633	1.0	17211	0	-6.2847
RAB4A	5	0.013658	0.052047	0.517039	1806	4	-5.3784	0.92911	0.92971	1.0	16234	0	-5.3784
PCDHB14	5	0.013658	0.052047	0.517039	1809	4	-5.9906	0.043831	0.12078	0.929951	2331	1	-5.9906
DDX3X	5	0.013658	0.052047	0.517039	1807	4	-5.6454	0.90471	0.90568	1.0	15810	0	-5.6454
GART	5	0.013658	0.052047	0.517039	1808	4	-5.0131	0.83224	0.83582	1.0	14640	1	-5.0131
PTPLAD2	5	0.013688	0.052159	0.517039	1813	4	-5.1907	0.87874	0.88031	1.0	15365	0	-5.1907
NT5C3A	5	0.013688	0.052159	0.517039	1814	3	-2.7908	0.12082	0.25051	0.969762	4647	2	-2.7908
C9orf85	5	0.013688	0.052159	0.517039	1812	4	-5.2876	0.45256	0.59647	1.0	10617	1	-5.2876
MED17	5	0.013688	0.052159	0.517039	1816	3	-3.9428	0.89875	0.89984	1.0	15707	0	-3.9428
SSR2	5	0.013688	0.052159	0.517039	1815	3	-5.5444	0.41098	0.55825	1.0	9972	1	-5.5444
ATG3	5	0.013688	0.052159	0.517039	1811	3	-0.88421	0.097061	0.21235	0.964136	3962	1	-0.88421
INTS8	5	0.013688	0.052159	0.517039	1810	3	-3.5843	0.069347	0.16564	0.945695	3146	2	-3.5843
HGD	5	0.013693	0.052172	0.517039	1817	5	-7.1777	0.98631	0.98627	1.0	17210	0	-7.1777
C14orf182	5	0.013709	0.052221	0.51724	1818	5	-7.6901	0.98629	0.98626	1.0	17209	0	-7.6901
CCR3	5	0.013748	0.052367	0.518398	1819	5	-7.432	0.98625	0.98623	1.0	17208	0	-7.432
UBE2K	6	0.013771	0.052438	0.51882	1820	5	-5.68	0.82975	0.83364	1.0	14613	1	-5.68
MDM1	7	0.013788	0.052507	0.519215	1821	4	-4.721	0.26413	0.42466	0.988775	7728	2	-4.721
HAUS8	5	0.013806	0.052571	0.51956	1822	5	-6.1537	0.98619	0.98617	1.0	17207	0	-6.1537
ZNF92	6	0.013843	0.052711	0.520375	1824	5	-4.2238	0.87328	0.87489	1.0	15283	1	-4.2238
FKBP9	6	0.013843	0.052711	0.520375	1823	2	0.63638	0.69023	0.73791	1.0	13002	1	0.63638
ALKBH8	5	0.013894	0.052881	0.520532	1825	5	-7.1436	0.98611	0.98609	1.0	17205	0	-7.1436
SLC41A2	5	0.013894	0.052881	0.520532	1826	5	-6.3609	0.98611	0.98609	1.0	17204	0	-6.3609
ASUN	5	0.01391	0.052929	0.520532	1827	4	-5.256	0.87949	0.88104	1.0	15382	0	-5.256
PARD6B	5	0.01391	0.052929	0.520532	1831	4	-5.5958	0.7502	0.77418	1.0	13611	1	-5.5958
CCDC38	5	0.01391	0.052929	0.520532	1830	4	-6.2043	0.56569	0.67609	1.0	11970	1	-6.2043
MTG2	5	0.01391	0.052929	0.520532	1828	5	-6.9301	0.98602	0.98601	1.0	17203	0	-6.9301
RSPO2	5	0.01391	0.052929	0.520532	1829	5	-6.1191	0.97651	0.97655	1.0	17033	0	-6.1191
SSX4	3	0.013921	0.052965	0.520599	1832	3	-5.3185	0.94784	0.94808	1.0	16548	0	-5.3185
MRPL9	5	0.014065	0.05343	0.524885	1833	5	-7.4391	0.98593	0.98594	1.0	17201	0	-7.4391
MRPL11	5	0.014181	0.053818	0.525157	1838	4	-5.0504	0.96746	0.9676	1.0	16877	0	-5.0504
ZNF148	5	0.014181	0.053818	0.525157	1835	3	-4.7665	0.63909	0.7107	1.0	12549	1	-4.7665
ZNF681	5	0.014181	0.053818	0.525157	1834	3	-2.9572	0.69317	0.73954	1.0	13026	1	-2.9572
ZNF429	5	0.014181	0.053818	0.525157	1837	3	-4.0933	0.054166	0.13914	0.933953	2682	2	-4.0933
SHOC2	5	0.014181	0.053818	0.525157	1839	4	-5.5703	0.71636	0.75302	1.0	13252	1	-5.5703
AASDHPPT	5	0.014181	0.053818	0.525157	1836	3	-4.11	0.71039	0.74947	1.0	13190	1	-4.11
HYLS1	5	0.014185	0.05383	0.525157	1840	4	-6.6553	0.17395	0.33215	0.974143	6114	1	-6.6553
SNRPB2	5	0.014185	0.05383	0.525157	1841	4	-5.6208	0.92962	0.93019	1.0	16247	0	-5.6208
RPL36	5	0.014194	0.053866	0.525157	1847	3	-3.6826	0.14949	0.29504	0.974143	5427	2	-3.6826
GMPR	5	0.014194	0.053866	0.525157	1843	4	-2.7908	0.77681	0.79233	1.0	13926	1	-2.7908
KIAA1009	5	0.014194	0.053866	0.525157	1846	4	-4.575	0.676	0.72997	1.0	12873	1	-4.575
CCDC47	5	0.014194	0.053866	0.525157	1842	4	-3.4519	0.5149	0.65434	1.0	11588	1	-3.4519
POLR1C	5	0.014194	0.053866	0.525157	1844	4	-4.4126	0.97452	0.97456	1.0	17001	0	-4.4126
FBL	5	0.014194	0.053866	0.525157	1845	3	-2.9572	0.23678	0.39995	0.97981	7345	2	-2.9572
PDLIM5	15	0.014235	0.054008	0.526255	1848	9	-1.1976	0.044768	0.12238	0.929951	2365	4	-1.1976
TBC1D21	5	0.014288	0.054188	0.527727	1849	5	-8.0855	0.98571	0.98571	1.0	17199	0	-8.0855
URGCP-MRPS24	5	0.014387	0.05453	0.530765	1850	5	-7.1175	0.98561	0.98562	1.0	17198	0	-7.1175
MRPL27	5	0.014443	0.05472	0.532329	1851	5	-6.5022	0.98556	0.98556	1.0	17196	0	-6.5022
CAPZA1	5	0.014469	0.054813	0.53237	1854	4	-5.0868	0.93856	0.93907	1.0	16390	0	-5.0868
RANGAP1	5	0.014469	0.054813	0.53237	1852	4	-5.2732	0.56611	0.67629	1.0	11971	1	-5.2732
SLC1A1	5	0.014469	0.054813	0.53237	1853	4	-5.7398	0.17457	0.33308	0.974143	6133	1	-5.7398
NDUFAF6	5	0.014525	0.055001	0.533914	1855	5	-6.6674	0.98548	0.98548	1.0	17195	0	-6.6674
MED21	5	0.014533	0.055034	0.533947	1856	5	-6.0285	0.98547	0.98547	1.0	17194	0	-6.0285
ZBTB5	5	0.014586	0.055211	0.534719	1857	5	-7.696	0.98541	0.98542	1.0	17193	0	-7.696
MAP1LC3B	2	0.014598	0.055248	0.534719	1858	2	-4.8373	0.88095	0.88249	1.0	15409	0	-4.8373
PSMC1	2	0.014598	0.055248	0.534719	1859	1	-0.05913	0.46612	0.60891	1.0	10832	1	-0.05913
CAPN11	5	0.014601	0.055268	0.534719	1860	5	-7.9039	0.9854	0.98541	1.0	17192	0	-7.9039
CSTA	3	0.014611	0.055301	0.534719	1861	2	-3.2415	0.54588	0.66754	1.0	11821	1	-3.2415
TGS1	5	0.01467	0.055497	0.534719	1862	4	-5.8496	0.037807	0.1087	0.925451	2110	1	-5.8496
NAT1	5	0.01467	0.055497	0.534719	1864	3	-4.1631	0.21461	0.3797	0.976687	6996	1	-4.1631
SMC2	5	0.01467	0.055497	0.534719	1863	5	-5.9117	0.98492	0.98495	1.0	17182	0	-5.9117
SMARCA5	5	0.01467	0.055497	0.534719	1865	4	-5.3487	0.96116	0.96135	1.0	16770	0	-5.3487
SYP	5	0.014713	0.05566	0.534719	1866	5	-7.6359	0.98529	0.9853	1.0	17191	0	-7.6359
ATP5J	6	0.014714	0.055661	0.534719	1867	5	-6.6431	0.0061029	0.022538	0.83568	476	1	-6.6431
TAS2R14	5	0.014727	0.055705	0.534719	1873	4	-5.6933	0.38792	0.53712	1.0	9625	1	-5.6933
MEP1A	5	0.014727	0.055705	0.534719	1868	4	-5.8283	0.2818	0.44067	0.993122	7986	1	-5.8283
UBXN4	5	0.014727	0.055705	0.534719	1872	4	-5.0868	0.90822	0.90913	1.0	15885	0	-5.0868
DCTN4	5	0.014727	0.055705	0.534719	1874	4	-6.8895	0.79439	0.80519	1.0	14139	1	-6.8895
BGLAP	5	0.014727	0.055705	0.534719	1870	4	-6.7262	0.65647	0.71971	1.0	12696	1	-6.7262
CAPZA2	5	0.014727	0.055705	0.534719	1871	4	-4.8951	0.46259	0.60569	1.0	10777	1	-4.8951
NUP54	5	0.014727	0.055705	0.534719	1875	4	-5.8283	0.072102	0.17046	0.945695	3239	1	-5.8283
DSPP	5	0.014727	0.055705	0.534719	1869	4	-6.3757	0.91233	0.9132	1.0	15951	0	-6.3757
NDUFC2-KCTD14	1	0.014728	0.055708	0.534719	1876	1	-3.4788	0.98527	0.98529	1.0	17190	0	-3.4788
LRP1B	5	0.014846	0.056109	0.538003	1877	5	-6.4048	0.98515	0.98517	1.0	17188	0	-6.4048
TMEM184C	5	0.014855	0.056142	0.538003	1878	4	-5.8138	0.63384	0.70803	1.0	12502	1	-5.8138
TOMM22	5	0.014855	0.056142	0.538003	1879	4	-4.8826	0.72404	0.75764	1.0	13324	1	-4.8826
MRPS17	5	0.014863	0.05617	0.538003	1880	5	-5.6696	0.98514	0.98516	1.0	17187	0	-5.6696
STX4	5	0.014895	0.056286	0.538775	1881	5	-6.6309	0.9851	0.98513	1.0	17186	0	-6.6309
ZNF91	3	0.014903	0.05631	0.538775	1882	3	-6.475	0.9851	0.98513	1.0	17185	0	-6.475
USP14	5	0.014983	0.05658	0.540784	1884	4	-6.2043	0.15336	0.30099	0.974143	5523	1	-6.2043
WARS	5	0.014983	0.05658	0.540784	1883	4	-5.8283	0.94366	0.9441	1.0	16479	0	-5.8283
ARHGAP33	5	0.015038	0.056757	0.542017	1885	5	-7.0361	0.98496	0.98498	1.0	17183	0	-7.0361
SSX3	3	0.015109	0.056981	0.542017	1886	3	-7.0454	0.98489	0.98491	1.0	17181	0	-7.0454
GALNTL5	5	0.015173	0.057195	0.542017	1890	3	-5.0131	0.14756	0.29205	0.974143	5384	2	-5.0131
DNAJC2	5	0.015173	0.057195	0.542017	1888	4	-4.6253	0.93105	0.93165	1.0	16273	0	-4.6253
NDEL1	5	0.015173	0.057195	0.542017	1894	4	-5.256	0.86586	0.86761	1.0	15160	0	-5.256
NRDE2	5	0.015173	0.057195	0.542017	1889	4	-4.1631	0.69874	0.74278	1.0	13068	1	-4.1631
DCUN1D1	5	0.015173	0.057195	0.542017	1893	4	-1.443	0.46474	0.60761	1.0	10812	1	-1.443
GSTO2	5	0.015173	0.057195	0.542017	1892	4	-5.8913	0.89753	0.89867	1.0	15690	0	-5.8913
SH3BGRL	5	0.015173	0.057195	0.542017	1887	4	-5.4359	0.35524	0.50737	1.0	9135	1	-5.4359
ANGPTL3	5	0.015173	0.057195	0.542017	1891	4	-5.6696	0.12466	0.25655	0.972551	4750	1	-5.6696
CENPP	10	0.0152	0.057296	0.542017	1895	5	-0.84342	0.3928	0.54156	1.0	9692	3	-0.84342
GTF2F2	5	0.015235	0.057412	0.542017	1902	2	0.76999	0.90737	0.90833	1.0	15863	0	0.76999
SLFN12L	5	0.015235	0.057412	0.542017	1898	3	-3.9428	0.040696	0.11507	0.92896	2230	2	-3.9428
BAG1	5	0.015235	0.057412	0.542017	1901	4	-3.9428	0.52819	0.65994	1.0	11677	1	-3.9428
PNO1	5	0.015235	0.057412	0.542017	1897	3	-4.0933	0.78658	0.79938	1.0	14047	1	-4.0933
CCDC169-SOHLH2	5	0.015235	0.057412	0.542017	1896	3	-4.2296	0.90948	0.91039	1.0	15906	0	-4.2296
C4orf29	5	0.015235	0.057412	0.542017	1900	3	-3.365	0.41256	0.55971	1.0	9994	2	-3.365
RINT1	5	0.015235	0.057412	0.542017	1899	4	-4.6253	0.11475	0.24089	0.966614	4483	1	-4.6253
YEATS4	5	0.015235	0.057412	0.542017	1903	2	3.2923	0.00037712	0.0017482	0.787129	38	3	3.2923
MNDA	5	0.015248	0.057454	0.542017	1904	5	-7.3371	0.98475	0.98478	1.0	17179	0	-7.3371
GRASP	5	0.015257	0.057492	0.542017	1910	4	-6.8156	0.9327	0.93325	1.0	16299	0	-6.8156
CCIN	5	0.015257	0.057492	0.542017	1907	4	-6.8997	0.93706	0.93761	1.0	16367	0	-6.8997
DPH5	5	0.015257	0.057492	0.542017	1908	4	-6.269	0.88685	0.88825	1.0	15510	0	-6.269
ORC2	5	0.015257	0.057492	0.542017	1909	4	-6.8583	0.89976	0.90085	1.0	15724	0	-6.8583
CNTN5	5	0.015257	0.057492	0.542017	1906	4	-6.568	0.37999	0.52981	1.0	9507	1	-6.568
GTF3C1	5	0.015257	0.057492	0.542017	1905	4	-6.6309	0.35779	0.50965	1.0	9174	1	-6.6309
UPK3BL	5	0.015331	0.057732	0.543997	1911	5	-7.3143	0.98467	0.9847	1.0	17177	0	-7.3143
DMC1	5	0.015363	0.057842	0.544749	1912	5	-7.2989	0.98464	0.98467	1.0	17176	0	-7.2989
HTR7	5	0.015397	0.057964	0.545519	1913	5	-7.7537	0.9846	0.98464	1.0	17175	0	-7.7537
CNOT11	5	0.015401	0.057984	0.545519	1914	5	-8.1428	0.9846	0.98463	1.0	17174	0	-8.1428
HCCS	5	0.015532	0.058416	0.54872	1915	4	-5.9117	0.55005	0.66933	1.0	11853	1	-5.9117
CSNK2B	5	0.015532	0.058416	0.54872	1917	4	-5.0868	0.25431	0.4158	0.984267	7607	1	-5.0868
ZNF565	5	0.015532	0.058416	0.54872	1916	4	-6.6309	0.87698	0.87859	1.0	15331	0	-6.6309
POLR1D	10	0.015645	0.058804	0.551981	1918	7	-4.6927	0.33969	0.49307	0.996621	8906	2	-4.6927
JMJD6	5	0.01565	0.058824	0.551981	1919	4	-5.8429	0.50909	0.64888	1.0	11468	1	-5.8429
ST7	5	0.015686	0.058947	0.552264	1920	4	-5.6208	0.55549	0.67171	1.0	11900	1	-5.6208
SLC25A53	5	0.015686	0.058947	0.552264	1921	3	-0.88421	0.52007	0.6566	1.0	11620	1	-0.88421
C3orf27	5	0.015686	0.058947	0.552264	1922	4	-5.3185	0.73014	0.7614	1.0	13386	1	-5.3185
BRD4	5	0.015797	0.059308	0.553063	1926	4	-6.475	0.58354	0.68425	1.0	12091	1	-6.475
GCNT4	5	0.015797	0.059308	0.553063	1930	4	-6.0835	0.86534	0.86712	1.0	15156	0	-6.0835
NFATC2IP	5	0.015797	0.059308	0.553063	1928	5	-6.5808	0.98388	0.98392	1.0	17164	0	-6.5808
ZKSCAN2	5	0.015797	0.059308	0.553063	1929	4	-6.6553	0.15114	0.29759	0.974143	5469	1	-6.6553
C2orf49	5	0.015797	0.059308	0.553063	1923	4	-6.2847	0.014985	0.048503	0.881899	966	1	-6.2847
TMEM11	5	0.015797	0.059308	0.553063	1927	4	-5.4359	0.55017	0.66939	1.0	11856	1	-5.4359
AMD1	5	0.015797	0.059308	0.553063	1931	4	-6.0097	0.80689	0.81479	1.0	14293	1	-6.0097
ERCC2	5	0.015797	0.059308	0.553063	1924	4	-5.4074	0.73639	0.7653	1.0	13457	1	-5.4074
MURC	5	0.015797	0.059308	0.553063	1925	4	-5.8283	0.9609	0.9611	1.0	16766	0	-5.8283
NXF2B	4	0.015846	0.059464	0.553941	1933	2	-0.093259	0.84247	0.84502	1.0	14780	0	-0.093259
NDUFAF4	4	0.015846	0.059464	0.553941	1932	3	-4.047	0.65836	0.72071	1.0	12720	1	-4.047
RAB42	5	0.015862	0.059527	0.554243	1934	5	-7.0361	0.98414	0.98417	1.0	17172	0	-7.0361
SERPINB4	4	0.015875	0.05957	0.554351	1935	2	-1.6712	0.2023	0.36835	0.975422	6783	1	-1.6712
SS18L2	4	0.015967	0.059891	0.557051	1936	4	-7.0845	0.98403	0.98407	1.0	17170	0	-7.0845
MIPEP	5	0.015987	0.05996	0.557401	1937	5	-7.0909	0.98401	0.98406	1.0	17168	0	-7.0909
SLC39A3	5	0.015995	0.05999	0.557401	1938	5	-7.7423	0.98401	0.98405	1.0	17167	0	-7.7423
HIST1H3G	5	0.016021	0.060078	0.557925	1939	5	-7.0728	0.98398	0.98402	1.0	17165	0	-7.0728
TXNL4B	5	0.01609	0.060321	0.559317	1941	4	-6.7146	0.33881	0.49225	0.996621	8886	1	-6.7146
ECI2	5	0.01609	0.060321	0.559317	1940	4	-4.9748	0.091613	0.20327	0.95717	3821	1	-4.9748
ECH1	5	0.01609	0.060321	0.559317	1942	4	-6.8371	0.57316	0.67944	1.0	12022	1	-6.8371
TMEM230	7	0.016132	0.060462	0.560338	1943	4	-0.88421	0.11493	0.24117	0.966614	4488	2	-0.88421
PALMD	5	0.016218	0.060743	0.560634	1944	4	-5.7167	0.95266	0.9529	1.0	16617	0	-5.7167
TRIM6	5	0.016218	0.060743	0.560634	1947	3	-5.0504	0.20687	0.37255	0.975422	6877	2	-5.0504
PABPC1	5	0.016218	0.060743	0.560634	1945	4	-5.9319	0.64946	0.716	1.0	12640	1	-5.9319
MRPL37	5	0.016218	0.060743	0.560634	1948	3	-5.0131	0.19002	0.35586	0.975422	6562	2	-5.0131
MRPL10	5	0.016218	0.060743	0.560634	1950	4	-5.8496	0.53453	0.66267	1.0	11725	1	-5.8496
RARS2	5	0.016218	0.060743	0.560634	1949	3	-4.2296	0.22195	0.38632	0.97804	7112	1	-4.2296
CD36	5	0.016218	0.060743	0.560634	1951	4	-5.9319	0.95385	0.95409	1.0	16646	0	-5.9319
MRPL42	5	0.016218	0.060743	0.560634	1946	4	-5.6208	0.97028	0.97036	1.0	16925	0	-5.6208
SYS1	7	0.016277	0.060949	0.560966	1952	4	-1.4284	0.12531	0.25756	0.973114	4763	2	-1.4284
TEX30	10	0.016312	0.061063	0.560966	1953	7	-6.4847	0.0834	0.18964	0.948794	3599	3	-6.4847
CAPS2	5	0.016345	0.061182	0.560966	1957	4	-5.9319	0.3041	0.4609	0.996621	8320	1	-5.9319
PNPLA8	5	0.016345	0.061182	0.560966	1956	4	-5.4074	0.2845	0.44311	0.993161	8034	1	-5.4074
TC2N	5	0.016345	0.061182	0.560966	1954	4	-6.9598	0.41909	0.56571	1.0	10093	1	-6.9598
ANKRD22	5	0.016345	0.061182	0.560966	1955	4	-6.269	0.25353	0.41511	0.984151	7593	1	-6.269
CSPG4	5	0.016357	0.06122	0.560966	1958	5	-6.6793	0.98364	0.98369	1.0	17163	0	-6.6793
ITFG2	5	0.016363	0.061238	0.560966	1959	5	-7.8307	0.98364	0.98368	1.0	17162	0	-7.8307
NDUFS2	5	0.016384	0.06131	0.560966	1960	5	-4.8106	0.98362	0.98366	1.0	17161	0	-4.8106
TUBE1	5	0.016402	0.061371	0.560966	1961	3	-4.6739	0.80646	0.81443	1.0	14286	1	-4.6739
GUCA1C	5	0.016402	0.061371	0.560966	1969	3	-2.6028	0.71768	0.75381	1.0	13267	1	-2.6028
MORC1	5	0.016402	0.061371	0.560966	1966	2	0.82532	0.096828	0.21196	0.964136	3957	2	0.82532
SAMD15	5	0.016402	0.061371	0.560966	1962	3	-4.3542	0.74509	0.77083	1.0	13551	1	-4.3542
NAT9	5	0.016402	0.061371	0.560966	1970	2	-0.21083	0.62218	0.70236	1.0	12395	1	-0.21083
ZNF670	5	0.016402	0.061371	0.560966	1967	3	-0.72327	0.11135	0.23545	0.966614	4380	2	-0.72327
ACTL6A	5	0.016402	0.061371	0.560966	1968	4	-3.2415	0.34583	0.49871	0.997438	9001	1	-3.2415
DDX59	5	0.016402	0.061371	0.560966	1963	3	-3.1063	0.63623	0.70922	1.0	12527	1	-3.1063
CCDC62	5	0.016402	0.061371	0.560966	1965	3	-2.7908	0.3131	0.469	0.996621	8456	2	-2.7908
CERS6	5	0.016402	0.061371	0.560966	1964	4	-4.6739	0.57142	0.67869	1.0	12009	1	-4.6739
ABRACL	4	0.016437	0.061485	0.561727	1971	3	-5.7975	0.50538	0.64544	1.0	11405	1	-5.7975
ZNF589	5	0.016458	0.061559	0.561987	1972	5	-7.1692	0.98354	0.9836	1.0	17160	0	-7.1692
RPS14	2	0.016469	0.0616	0.561987	1973	2	-4.9762	0.98353	0.98358	1.0	17159	0	-4.9762
CTNNBL1	5	0.016472	0.061607	0.561987	1974	5	-6.3757	0.98161	0.98163	1.0	17122	0	-6.3757
MLX	5	0.016495	0.061673	0.562299	1975	5	-5.9087	0.98351	0.98356	1.0	17158	0	-5.9087
AHCY	5	0.01652	0.061763	0.562781	1976	5	-5.7741	0.98348	0.98353	1.0	17157	0	-5.7741
SLC37A1	5	0.016528	0.061788	0.562781	1977	5	-7.1086	0.98347	0.98352	1.0	17156	0	-7.1086
TMEM92	5	0.016609	0.06207	0.563635	1983	4	-6.3003	0.87277	0.8744	1.0	15276	0	-6.3003
USP9X	5	0.016609	0.06207	0.563635	1982	4	-6.4333	0.52396	0.6582	1.0	11649	1	-6.4333
AXDND1	5	0.016609	0.06207	0.563635	1980	4	-6.3003	0.81913	0.82467	1.0	14454	1	-6.3003
RANBP1	5	0.016609	0.06207	0.563635	1981	4	-6.6061	0.84647	0.84876	1.0	14851	1	-6.6061
TMEM45B	5	0.016609	0.06207	0.563635	1978	4	-5.3185	0.97097	0.97105	1.0	16935	0	-5.3185
PCDHGA11	5	0.016609	0.06207	0.563635	1979	4	-6.6793	0.62843	0.70538	1.0	12450	1	-6.6793
CD48	5	0.016729	0.06247	0.565848	1988	4	-5.2876	0.28954	0.44772	0.993388	8110	1	-5.2876
EIF1	5	0.016729	0.06247	0.565848	1987	4	-4.6739	0.19509	0.36187	0.975422	6671	1	-4.6739
PARPBP	5	0.016729	0.06247	0.565848	1984	3	-3.4788	0.39643	0.5449	1.0	9747	2	-3.4788
C18orf32	5	0.016729	0.06247	0.565848	1986	3	-0.88421	0.45399	0.5978	1.0	10634	1	-0.88421
ANKRD49	5	0.016729	0.06247	0.565848	1985	3	-5.4074	0.16177	0.31375	0.974143	5771	1	-5.4074
SPTSSB	4	0.016746	0.062535	0.566146	1989	4	-6.6573	0.98325	0.9833	1.0	17154	0	-6.6573
WDR93	5	0.016863	0.062922	0.569083	1991	4	-5.5444	0.12767	0.26137	0.973114	4830	1	-5.5444
COPS3	5	0.016863	0.062922	0.569083	1990	4	-6.7937	0.8387	0.84158	1.0	14728	1	-6.7937
PTPN11	5	0.016905	0.063048	0.569936	1992	5	-6.6309	0.9831	0.98314	1.0	17153	0	-6.6309
MSL2	5	0.016989	0.063339	0.572278	1993	4	-5.5703	0.26807	0.42819	0.989052	7791	1	-5.5703
MTUS1	11	0.017039	0.063509	0.573094	1994	9	-5.5444	0.98647	0.98643	1.0	17215	0	-5.5444
OLIG2	5	0.017041	0.063515	0.573094	1995	5	-7.5733	0.98296	0.983	1.0	17151	0	-7.5733
RPS15	2	0.017045	0.063525	0.573094	1996	2	-3.4867	0.98296	0.983	1.0	17150	0	-3.4867
FRRS1	5	0.017058	0.06358	0.573303	1997	5	-5.0868	0.98294	0.98299	1.0	17149	0	-5.0868
PRKAR2A	5	0.017102	0.063727	0.574052	1999	4	-6.0471	0.85571	0.85757	1.0	15008	1	-6.0471
TTC4	5	0.017102	0.063727	0.574052	1998	4	-6.6793	0.829	0.83302	1.0	14598	1	-6.6793
[truncated: 16,008 more rows]
