# Supplementary material for: Genome-scale identification of cellular pathways required for cell surface recognition
Source: Genome Res. 2018 Sep;28(9):1372–82. doi: 10.1101/gr.231183.117 (PMC6120632; doi:10.1101/gr.231183.117)
Supplement: Supplemental Material [file supp_gr.231183.117_Supplemental_DataS3.zip › Supplementary Data3/Day14_NCI_SNU_1_TNR9.gene_summary.txt]

id	num	neg|score	neg|p-value	neg|fdr	neg|rank	neg|goodsgrna	neg|lfc	pos|score	pos|p-value	pos|fdr	pos|rank	pos|goodsgrna	pos|lfc
RAI2	5	7.9197e-06	3.2162e-05	0.262376	1	5	-8.0364	0.99999	0.99999	0.999994	18009	0	-8.0364
LCE3B	5	9.287e-06	3.8759e-05	0.262376	2	2	0.28126	0.68962	0.80883	0.99991	14396	2	0.28126
QRICH1	5	1.0341e-05	4.3708e-05	0.262376	3	5	-8.0155	0.99999	0.99999	0.999994	18008	0	-8.0155
MAPKBP1	5	1.3461e-05	6.7348e-05	0.274257	4	5	-8.3231	0.99999	0.99999	0.999994	18007	0	-8.3231
C17orf62	5	1.5379e-05	7.6145e-05	0.274257	5	4	-8.4495	0.88	0.89627	0.99991	15895	1	-8.4495
C6orf25	5	2.4395e-05	0.00011133	0.28651	6	5	-8.2688	0.99998	0.99998	0.999994	18006	0	-8.2688
TTC8	5	2.6534e-05	0.00012233	0.28651	7	3	-7.5713	0.292	0.50024	0.993989	9034	2	-7.5713
FAM195B	5	2.756e-05	0.00012727	0.28651	8	2	0.87998	0.28887	0.49654	0.993989	8972	3	0.87998
KIRREL	5	3.1978e-05	0.00014927	0.29868	9	2	0.82929	0.34095	0.55615	0.993989	10060	3	0.82929
XPNPEP2	5	4.165e-05	0.00019875	0.357921	10	2	-0.29945	0.15947	0.33684	0.970266	6252	2	-0.29945
ARFRP1	12	5.3749e-05	0.00024658	0.40369	11	12	-5.3841	0.99995	0.99995	0.999994	18005	0	-5.3841
TOX3	5	7.2962e-05	0.00034114	0.494696	12	5	-8.0234	0.99993	0.99993	0.999994	18004	0	-8.0234
HS3ST6	5	7.8425e-05	0.00036753	0.494696	13	3	-7.0561	0.27904	0.48506	0.993989	8772	2	-7.0561
FGFRL1	5	8.2679e-05	0.00038457	0.494696	14	2	0.84379	0.29055	0.49852	0.993989	9000	3	0.84379
MYOG	5	8.8724e-05	0.00041536	0.49868	15	4	-5.9519	0.93624	0.93724	0.99991	16617	1	-5.9519
PNMA5	5	9.8106e-05	0.00046044	0.518255	16	5	-8.2284	0.99748	0.99748	0.99991	17954	0	-8.2284
KCNA3	5	0.0001378	0.00063802	0.675888	17	3	-5.816	0.50114	0.67588	0.99991	12110	2	-5.816
MAFK	5	0.00015154	0.00070454	0.704895	18	2	-0.28487	0.83087	0.87078	0.99991	15480	1	-0.28487
TACC2	5	0.00017029	0.00078701	0.705765	19	4	-8.052	0.48815	0.66701	0.99991	11969	1	-8.052
PTPRA	5	0.00019268	0.00088597	0.705765	20	5	-7.2735	0.99981	0.99982	0.999994	18003	0	-7.2735
SLC47A1	5	0.00019291	0.00088707	0.705765	21	2	0.60169	0.61142	0.75222	0.99991	13443	2	0.60169
SEMA5A	5	0.00019409	0.00089037	0.705765	22	4	-8.1872	0.93324	0.93446	0.99991	16566	1	-8.1872
SLC38A10	5	0.00021532	0.00098988	0.705765	23	4	-8.1775	0.79052	0.85365	0.99991	15158	1	-8.1775
ZFYVE21	5	0.00024802	0.0011477	0.705765	24	4	-5.6762	0.92227	0.9251	0.99991	16416	1	-5.6762
GH2	5	0.00027135	0.0012571	0.705765	25	2	1.3138	0.082921	0.21428	0.947018	4021	3	1.3138
MUS81	5	0.00027378	0.0012703	0.705765	26	5	-7.4121	0.99973	0.99973	0.999994	18002	0	-7.4121
SSC5D	5	0.00029721	0.001383	0.705765	27	4	-7.8888	0.85073	0.88039	0.99991	15640	1	-7.8888
NYX	5	0.00030313	0.0014154	0.705765	28	2	0.40462	0.34477	0.56048	0.993989	10127	2	0.40462
CXCR3	5	0.00030482	0.0014226	0.705765	29	4	-7.883	0.88562	0.89967	0.99991	15959	1	-7.883
CACNG7	5	0.00031196	0.0014599	0.705765	30	3	-6.528	0.31018	0.52126	0.993989	9407	2	-6.528
GPIHBP1	5	0.00032422	0.0015001	0.705765	31	4	-7.9369	0.78756	0.85246	0.99991	15136	1	-7.9369
C14orf166B	5	0.00032931	0.001527	0.705765	32	5	-8.026	0.99049	0.99057	0.99991	17803	0	-8.026
ZNF668	5	0.00033391	0.0015507	0.705765	33	4	-7.8917	0.7829	0.85064	0.99991	15111	1	-7.8917
VAMP1	5	0.0003391	0.0015798	0.705765	34	4	-7.9862	0.91769	0.92149	0.99991	16358	1	-7.9862
EXPH5	5	0.00034087	0.0015875	0.705765	35	5	-7.6684	0.99966	0.99966	0.999994	18001	0	-7.6684
CDC34	5	0.00034185	0.0015902	0.705765	36	4	-7.1902	0.9456	0.94628	0.99991	16771	0	-7.1902
PRDM6	5	0.00034372	0.0015968	0.705765	37	4	-8.3038	0.4516	0.64271	0.99991	11532	1	-8.3038
NELL1	5	0.00034694	0.0016128	0.705765	38	5	-7.7113	0.99965	0.99965	0.999994	18000	0	-7.7113
VPS51	5	0.00035824	0.0016683	0.705765	39	4	-7.0341	0.96982	0.96995	0.99991	17175	0	-7.0341
C9orf171	5	0.00038383	0.0017838	0.705765	40	3	-7.1824	0.22034	0.4148	0.988189	7553	2	-7.1824
CSDC2	5	0.00038835	0.0018008	0.705765	41	5	-7.5014	0.99961	0.99961	0.999994	17999	0	-7.5014
NLGN2	5	0.00038862	0.0018014	0.705765	42	4	-7.836	0.59253	0.73892	0.99991	13236	1	-7.836
P2RY1	5	0.00038925	0.001803	0.705765	43	4	-7.5641	0.56822	0.72196	0.99991	12934	1	-7.5641
SYNE4	5	0.0004087	0.0018866	0.705765	44	5	-7.8568	0.99837	0.99835	0.99991	17976	0	-7.8568
SASH3	5	0.00041268	0.0019031	0.705765	45	3	-0.89277	0.95817	0.95856	0.99991	16986	0	-0.89277
GAB4	5	0.00041334	0.0019058	0.705765	46	4	-5.4607	0.94824	0.94878	0.99991	16830	0	-5.4607
BCOR	5	0.00042891	0.0019701	0.705765	47	4	-7.5052	0.79032	0.85356	0.99991	15157	1	-7.5052
NAT6	5	0.00044252	0.002029	0.705765	48	3	-8.4475	0.56157	0.71737	0.99991	12851	1	-8.4475
FUT5	5	0.00044568	0.0020427	0.705765	49	5	-7.0802	0.99955	0.99955	0.999994	17998	0	-7.0802
XYLB	5	0.0004493	0.0020576	0.705765	50	4	-7.8089	0.51783	0.6872	0.99991	12291	1	-7.8089
NIPA1	5	0.00045706	0.0020883	0.705765	51	5	-7.2753	0.99954	0.99954	0.999994	17997	0	-7.2753
SEMA5B	5	0.00046213	0.0021125	0.705765	52	4	-8.4397	0.96369	0.96397	0.99991	17070	0	-8.4397
SCO2	5	0.00047224	0.0021565	0.705765	53	4	-7.8772	0.33695	0.55157	0.993989	9972	1	-7.8772
SLC33A1	5	0.0004811	0.0021944	0.705765	54	5	-7.7936	0.99928	0.99926	0.999994	17995	0	-7.7936
OSBPL3	5	0.00050154	0.002278	0.705765	55	4	-7.6515	0.81187	0.86248	0.99991	15331	1	-7.6515
PIEZO1	5	0.00052171	0.0023566	0.705765	56	3	-8.4159	0.26245	0.46554	0.993566	8434	2	-8.4159
ATG13	5	0.00052354	0.0023654	0.705765	57	3	-5.3811	0.033792	0.10399	0.899951	2080	2	-5.3811
RET	5	0.00053244	0.0024001	0.705765	58	4	-8.4119	0.78653	0.85205	0.99991	15133	1	-8.4119
ZNF646	5	0.00053421	0.0024028	0.705765	59	4	-7.818	0.9599	0.96023	0.99991	17019	0	-7.818
KRTAP5-9	4	0.0005353	0.0024072	0.705765	60	4	-7.7663	0.99311	0.99312	0.99991	17859	0	-7.7663
CAPN5	5	0.00053835	0.0024199	0.705765	61	2	0.7509	0.33904	0.55398	0.993989	10018	3	0.7509
ETNK2	5	0.00054056	0.0024298	0.705765	62	5	-8.0312	0.98539	0.98541	0.99991	17657	0	-8.0312
CRIPAK	3	0.00057439	0.0025743	0.729038	63	2	-8.8448	0.8483	0.87914	0.99991	15619	0	-8.8448
SLC38A8	5	0.00057864	0.0025908	0.729038	64	2	0.55946	0.48049	0.66188	0.99991	11876	1	0.55946
ZNF84	5	0.00059452	0.0026645	0.730233	65	5	-8.3754	0.99888	0.99886	0.999916	17990	0	-8.3754
RBBP8NL	5	0.00060668	0.0027288	0.730233	66	3	-8.3876	0.67415	0.79738	0.99991	14206	2	-8.3876
COTL1	5	0.00062095	0.0027899	0.730233	67	2	-0.59097	0.50806	0.68054	0.99991	12188	2	-0.59097
IGSF21	5	0.00062225	0.0027932	0.730233	68	4	-8.3836	0.63857	0.77137	0.99991	13792	1	-8.3836
IRAK1BP1	5	0.00063373	0.0028404	0.730233	69	4	-5.6645	0.92288	0.92557	0.99991	16424	1	-5.6645
MS4A8	5	0.00063556	0.0028509	0.730233	70	3	-2.7389	0.7421	0.83567	0.99991	14870	1	-2.7389
SDK1	5	0.00064075	0.0028789	0.730233	71	4	-8.1561	0.93892	0.93979	0.99991	16660	1	-8.1561
CLEC11A	5	0.00068883	0.0030626	0.738586	72	2	0.2146	0.10323	0.25542	0.947018	4832	2	0.2146
PIDD	5	0.00068923	0.0030647	0.738586	73	3	-8.363	0.60831	0.75007	0.99991	13415	1	-8.363
PRDM10	5	0.00074392	0.0032874	0.738586	74	3	-5.6762	0.89992	0.90873	0.99991	16121	1	-5.6762
NXN	5	0.00074616	0.0033039	0.738586	75	5	-7.9618	0.99925	0.99924	0.999994	17994	0	-7.9618
CLTB	5	0.00076103	0.003371	0.738586	76	3	-6.7112	0.51385	0.68451	0.99991	12243	2	-6.7112
MMP23B	5	0.00077083	0.0034257	0.738586	77	2	0.75777	0.10273	0.25446	0.947018	4811	3	0.75777
JMJD7-PLA2G4B	4	0.00078111	0.0034705	0.738586	78	4	-7.8919	0.99922	0.99921	0.999994	17993	0	-7.8919
FBXO21	5	0.00078856	0.0035101	0.738586	79	4	-7.6851	0.5048	0.67836	0.99991	12157	1	-7.6851
TRUB1	5	0.0007985	0.0035508	0.738586	81	4	-7.6817	0.37331	0.59065	0.996539	10672	1	-7.6817
SEMA3E	5	0.0007985	0.0035508	0.738586	80	5	-7.7113	0.9977	0.99768	0.99991	17961	0	-7.7113
PYGB	5	0.000799	0.0035535	0.738586	82	3	-3.6423	0.68254	0.80355	0.99991	14301	2	-3.6423
ILK	5	0.00080766	0.0035953	0.738586	83	4	-7.4211	0.22231	0.41712	0.988189	7598	1	-7.4211
DPH7	5	0.00082458	0.0036651	0.738586	84	5	-7.8859	0.99275	0.99276	0.99991	17846	0	-7.8859
LRRC18	5	0.00084633	0.0037575	0.738586	85	4	-4.6234	0.32589	0.53912	0.993989	9713	1	-4.6234
ST6GALNAC5	5	0.00085191	0.00378	0.738586	86	4	-7.9942	0.82738	0.86916	0.99991	15450	1	-7.9942
CHSY3	5	0.00085409	0.0037916	0.738586	87	1	-0.0099185	0.26032	0.46307	0.993566	8387	2	-0.0099185
ANKS3	5	0.00086175	0.0038295	0.738586	88	3	-7.7997	0.53015	0.69565	0.99991	12440	2	-7.7997
LRRFIP1	5	0.00086879	0.0038581	0.738586	89	4	-6.2457	0.9481	0.94864	0.99991	16826	0	-6.2457
KCTD21	5	0.00090855	0.0040208	0.738586	90	3	-7.291	0.27795	0.48376	0.993989	8742	2	-7.291
TM9SF1	5	0.00090917	0.0040241	0.738586	91	4	-5.1315	0.47304	0.65698	0.99991	11786	1	-5.1315
SLC16A6	5	0.00090955	0.0040247	0.738586	92	4	-7.7146	0.97818	0.97822	0.99991	17436	0	-7.7146
AVPI1	5	0.00093275	0.0041302	0.738586	94	4	-8.3059	0.4404	0.63519	0.99991	11427	1	-8.3059
TCEB3B	5	0.00093275	0.0041302	0.738586	93	4	-8.3059	0.27137	0.47609	0.993989	8599	1	-8.3059
NLRP9	5	0.00093275	0.0041302	0.738586	95	3	-8.3059	0.28336	0.49019	0.993989	8851	2	-8.3059
AVP	5	0.00093763	0.0041495	0.738586	96	5	-7.818	0.99906	0.99906	0.999994	17992	0	-7.818
KIF17	5	0.00095656	0.0042264	0.738586	97	2	0.41994	0.42074	0.62209	0.999382	11210	2	0.41994
PPM1N	5	0.00096425	0.0042671	0.738586	98	1	1.0923	0.073007	0.19318	0.947018	3632	4	1.0923
FEM1C	5	0.0009661	0.0042732	0.738586	99	4	-6.892	0.04053	0.1202	0.913831	2366	1	-6.892
CA7	5	0.00096692	0.0042776	0.738586	100	4	-7.6884	0.79645	0.85603	0.99991	15209	1	-7.6884
CYSTM1	5	0.00097414	0.0043056	0.738586	101	4	-7.8058	0.95901	0.95938	0.99991	17005	0	-7.8058
ETHE1	5	0.00097585	0.0043122	0.738586	103	4	-8.2973	0.077954	0.20367	0.947018	3818	1	-8.2973
RGS12	5	0.00097585	0.0043122	0.738586	102	3	-8.2973	0.94712	0.9477	0.99991	16810	0	-8.2973
TTLL9	5	0.00098227	0.0043364	0.738586	104	4	-7.6344	0.85792	0.88406	0.99991	15702	1	-7.6344
MED17	5	0.00099499	0.0043837	0.738586	105	3	-6.1497	0.012743	0.048607	0.818542	1068	2	-6.1497
A4GNT	5	0.0010002	0.0044002	0.738586	106	5	-7.4081	0.999	0.999	0.999994	17991	0	-7.4081
LARP4	5	0.0010015	0.0044057	0.738586	107	5	-7.6884	0.99286	0.99287	0.99991	17851	0	-7.6884
GBX1	5	0.0010069	0.0044293	0.738586	108	2	1.41	0.16382	0.34265	0.973805	6334	3	1.41
RSPH3	5	0.0010193	0.0044826	0.740621	109	1	-0.033695	0.68143	0.80276	0.99991	14292	2	-0.033695
SPRN	5	0.0010496	0.0046085	0.7545	110	3	-7.821	0.52555	0.69255	0.99991	12391	2	-7.821
HIC1	5	0.0010744	0.0047174	0.765364	111	3	-3.9249	0.5631	0.71839	0.99991	12879	1	-3.9249
FFAR1	5	0.001129	0.0049532	0.772561	112	5	-7.7307	0.99472	0.99472	0.99991	17899	0	-7.7307
HIST2H2AB	5	0.0011295	0.0049543	0.772561	113	3	-3.6808	0.71762	0.8275	0.99991	14717	1	-3.6808
MAPK11	5	0.0011422	0.0050121	0.772561	114	2	0.37222	0.48679	0.66611	0.99991	11956	2	0.37222
RBM5	5	0.001145	0.0050231	0.772561	115	5	-6.9034	0.99886	0.99884	0.999916	17989	0	-6.9034
KCTD16	5	0.0011466	0.0050313	0.772561	116	5	-7.5962	0.99788	0.99786	0.99991	17963	0	-7.5962
LRRC27	5	0.0011567	0.005072	0.772561	117	4	-8.2666	0.6379	0.77092	0.99991	13782	1	-8.2666
CYP11B1	6	0.0011634	0.0051011	0.772561	118	3	-3.5743	0.31761	0.52972	0.993989	9556	3	-3.5743
GJC2	5	0.0011833	0.005194	0.772561	119	4	-8.2621	0.80157	0.85815	0.99991	15249	1	-8.2621
CCR10	5	0.0011845	0.0051979	0.772561	120	3	-7.775	0.35741	0.57458	0.993989	10388	2	-7.775
AGBL3	5	0.0012127	0.0053271	0.772561	121	5	-6.766	0.99879	0.99876	0.999916	17988	0	-6.766
GPX1	8	0.0012149	0.0053381	0.772561	122	5	-7.7437	0.63177	0.76646	0.99991	13702	3	-7.7437
DISP2	5	0.0012627	0.0055443	0.772561	123	4	-6.8977	0.97021	0.97036	0.99991	17180	0	-6.8977
ST14	5	0.0012671	0.0055662	0.772561	124	2	-0.55872	0.32577	0.53897	0.993989	9708	2	-0.55872
MYL6	4	0.0012843	0.0056377	0.772561	125	4	-7.1725	0.99872	0.99869	0.99991	17987	0	-7.1725
SSNA1	5	0.0013077	0.0057449	0.772561	126	3	-8.242	0.38389	0.59764	0.996669	10790	2	-8.242
CCDC40	5	0.0013159	0.0057779	0.772561	127	4	-7.5605	0.95145	0.95198	0.99991	16889	0	-7.5605
SLC22A18AS	5	0.0013175	0.0057856	0.772561	128	5	-7.6379	0.99868	0.99866	0.99991	17986	0	-7.6379
POU3F1	5	0.0013394	0.0058939	0.772561	129	3	-8.2375	0.49848	0.67407	0.99991	12079	2	-8.2375
FYN	5	0.00134	0.0058972	0.772561	131	5	-8.1513	0.99866	0.99863	0.99991	17985	0	-8.1513
TOE1	5	0.00134	0.0058972	0.772561	130	5	-6.8571	0.99866	0.99863	0.99991	17984	0	-6.8571
GDF1	5	0.0013497	0.0059395	0.772561	132	2	-0.55872	0.78634	0.85197	0.99991	15129	1	-0.55872
FAHD2B	4	0.0013704	0.0060336	0.772561	133	3	-6.9498	0.77697	0.84837	0.99991	15073	1	-6.9498
CABP1	9	0.001376	0.0060556	0.772561	134	4	0.43869	0.24235	0.44144	0.992274	8003	4	0.43869
OTUB1	5	0.0013815	0.0060836	0.772561	135	5	-7.0853	0.99862	0.99858	0.99991	17983	0	-7.0853
SLC9A3	5	0.0014048	0.0061798	0.772561	136	2	1.524	0.14568	0.31857	0.963532	5951	3	1.524
CYP2A7	3	0.0014049	0.0061798	0.772561	137	1	1.5582	0.19657	0.38498	0.983078	7049	2	1.5582
PRSS54	5	0.0014275	0.0062821	0.772561	138	3	-6.2695	0.12535	0.29103	0.952312	5502	2	-6.2695
HCRTR2	5	0.0014599	0.0064322	0.772561	139	2	1.427	0.18921	0.37557	0.983078	6877	3	1.427
LYAR	5	0.0014665	0.0064585	0.772561	140	4	-8.217	0.79935	0.85722	0.99991	15231	1	-8.217
KIAA1462	5	0.0015046	0.0066158	0.772561	141	3	-6.8036	0.63275	0.76718	0.99991	13712	2	-6.8036
CLIC3	5	0.0015052	0.006618	0.772561	142	5	-6.4753	0.99849	0.99846	0.99991	17982	0	-6.4753
DPT	5	0.0015127	0.0066477	0.772561	143	4	-7.5568	0.94152	0.9424	0.99991	16708	0	-7.5568
AGBL5	5	0.0015127	0.0066477	0.772561	144	4	-8.039	0.8989	0.90808	0.99991	16110	1	-8.039
KRT16	4	0.001514	0.0066559	0.772561	145	2	-3.6115	0.87673	0.89437	0.99991	15867	1	-3.6115
CMYA5	5	0.0015149	0.0066592	0.772561	146	2	1.9284	0.086788	0.22234	0.947018	4183	3	1.9284
SLC35G6	3	0.0015209	0.0066889	0.772561	147	3	-8.1074	0.99848	0.99845	0.99991	17981	0	-8.1074
GPR162	5	0.0015215	0.0066927	0.772561	148	3	-8.0468	0.59749	0.74241	0.99991	13294	1	-8.0468
TDRD12	5	0.0015299	0.0067307	0.772561	149	5	-6.8688	0.99847	0.99844	0.99991	17979	0	-6.8688
APLP2	5	0.0015299	0.0067307	0.772561	150	5	-7.1395	0.99847	0.99844	0.99991	17980	0	-7.1395
RPL28	9	0.0015303	0.0067329	0.772561	151	8	-6.2607	0.85554	0.88277	0.99991	15681	1	-6.2607
KRT33B	3	0.0015511	0.0068153	0.772561	152	2	-8.6445	0.73143	0.83201	0.99991	14803	1	-8.6445
ZNF570	5	0.0015544	0.006828	0.772561	153	5	-6.715	0.99845	0.99842	0.99991	17978	0	-6.715
PRKAG3	5	0.0015631	0.0068687	0.772561	154	4	-7.5201	0.66959	0.79408	0.99991	14135	1	-7.5201
RNF26	5	0.0015631	0.0068687	0.772561	155	4	-7.5459	0.93341	0.9346	0.99991	16570	1	-7.5459
ZXDB	5	0.0015696	0.0068874	0.772561	156	3	-1.0001	0.70956	0.82369	0.99991	14655	2	-1.0001
BCAR1	5	0.00157	0.0068874	0.772561	157	2	1.397	0.15489	0.3309	0.968492	6144	3	1.397
FAM134B	5	0.00158	0.0069281	0.772561	158	5	-6.7279	0.99842	0.9984	0.99991	17977	0	-6.7279
ZNF572	5	0.0016561	0.0072464	0.772561	159	5	-6.9811	0.99834	0.99832	0.99991	17975	0	-6.9811
PODXL2	5	0.0016625	0.0072673	0.772561	160	3	-5.9763	0.47155	0.65601	0.99991	11772	1	-5.9763
PSENEN	5	0.0016959	0.0074102	0.772561	162	3	-7.9781	0.20727	0.39843	0.985758	7279	2	-7.9781
MEGF9	5	0.0016959	0.0074102	0.772561	161	2	2.0467	0.044554	0.12969	0.925582	2521	3	2.0467
CALML3	5	0.0017071	0.0074514	0.772561	163	2	-0.22612	0.075245	0.19792	0.947018	3707	2	-0.22612
KRTCAP2	5	0.0017151	0.007485	0.772561	164	5	-6.7084	0.99828	0.99827	0.99991	17974	0	-6.7084
C6orf141	5	0.0017266	0.0075438	0.772561	165	4	-8.1822	0.90538	0.91252	0.99991	16185	1	-8.1822
TMED9	5	0.0017423	0.0076098	0.772561	166	3	-5.6218	0.17082	0.35189	0.975874	6492	2	-5.6218
INSC	5	0.0017622	0.0076857	0.772561	167	3	-7.833	0.59523	0.74077	0.99991	13270	1	-7.833
RANBP9	5	0.0017793	0.0077483	0.772561	170	4	-6.2517	0.69011	0.80918	0.99991	14402	1	-6.2517
CELSR1	5	0.0017793	0.0077483	0.772561	169	2	0.21001	0.65753	0.78526	0.99991	13993	2	0.21001
MYBPC3	5	0.0017793	0.0077483	0.772561	168	2	-0.54626	0.50329	0.67734	0.99991	12141	2	-0.54626
WAS	5	0.0017872	0.0077813	0.772561	171	3	-8.1751	0.58641	0.73465	0.99991	13179	2	-8.1751
SLC51A	5	0.0017902	0.0077973	0.772561	172	4	-6.5354	0.96363	0.96393	0.99991	17069	0	-6.5354
AGMO	5	0.001808	0.0078731	0.772561	174	3	-8.1727	0.79105	0.85388	0.99991	15163	1	-8.1727
BRINP2	5	0.001808	0.0078731	0.772561	173	4	-8.1727	0.60081	0.74471	0.99991	13332	1	-8.1727
NDST1	5	0.0018225	0.0079309	0.772561	175	2	0.81151	0.3298	0.54349	0.993989	9812	3	0.81151
LRP5L	5	0.0018297	0.0079688	0.772561	176	4	-7.5312	0.52574	0.69267	0.99991	12394	1	-7.5312
CLEC16A	5	0.0018434	0.0080282	0.772561	177	4	-7.6817	0.96729	0.96752	0.99991	17128	0	-7.6817
POU3F2	5	0.0018452	0.0080331	0.772561	178	2	0.64212	0.35995	0.57742	0.993989	10438	3	0.64212
RNF17	5	0.0018647	0.008115	0.772561	179	3	-6.662	0.67	0.79439	0.99991	14144	1	-6.662
PDE7B	5	0.0018649	0.0081156	0.772561	180	5	-7.833	0.99814	0.99811	0.99991	17973	0	-7.833
AGMAT	5	0.0018683	0.0081288	0.772561	181	4	-8.1561	0.56399	0.71902	0.99991	12891	1	-8.1561
KDELR1	5	0.001879	0.0081722	0.772561	182	5	-6.55	0.99812	0.99809	0.99991	17972	0	-6.55
TBL1Y	5	0.0018952	0.0082404	0.772561	184	5	-7.1814	0.9981	0.99808	0.99991	17971	0	-7.1814
CELF2	5	0.0018952	0.0082404	0.772561	183	5	-6.9703	0.9981	0.99808	0.99991	17970	0	-6.9703
C20orf201	5	0.0019	0.0082613	0.772561	185	2	0.90224	0.28455	0.49152	0.993989	8877	3	0.90224
POMGNT1	5	0.0019002	0.0082624	0.772561	186	3	-7.9173	0.61816	0.7569	0.99991	13531	1	-7.9173
SLC25A12	5	0.0019256	0.0083712	0.772561	187	5	-7.2011	0.99807	0.99805	0.99991	17969	0	-7.2011
ARL9	5	0.0019539	0.0084922	0.772561	188	5	-6.5788	0.99805	0.99803	0.99991	17968	0	-6.5788
CLEC14A	5	0.001955	0.0084966	0.772561	190	3	-6.4829	0.68692	0.8068	0.99991	14355	1	-6.4829
STAB1	5	0.001955	0.0084966	0.772561	189	2	0.44612	0.21513	0.4084	0.988189	7438	2	0.44612
FRS3	5	0.0019553	0.0084977	0.772561	191	1	1.6995	0.079679	0.20732	0.947018	3884	3	1.6995
GPR55	5	0.0019716	0.0085702	0.772561	192	3	-8.0673	0.88293	0.89803	0.99991	15925	1	-8.0673
CYP2S1	5	0.0019818	0.0086148	0.772561	193	3	-8.1537	0.76929	0.84538	0.99991	15026	1	-8.1537
F12	5	0.0019896	0.0086538	0.772561	194	3	-8.0673	0.56184	0.71756	0.99991	12858	2	-8.0673
ARMCX4	5	0.0020103	0.0087385	0.772561	195	3	-2.8376	0.50058	0.6755	0.99991	12104	2	-2.8376
SLC35F6	5	0.0020227	0.0087863	0.772561	196	4	-7.5164	0.97639	0.97644	0.99991	17403	0	-7.5164
KRTAP12-3	5	0.0020664	0.0089738	0.772561	197	4	-3.8322	0.911	0.91648	0.99991	16276	1	-3.8322
IVNS1ABP	5	0.00207	0.0089875	0.772561	198	5	-6.7407	0.99793	0.99791	0.99991	17967	0	-6.7407
SUMF2	11	0.0020734	0.0090024	0.772561	199	6	-1.7456	0.36518	0.58317	0.993989	10557	5	-1.7456
FAM86C1	2	0.0020825	0.0090337	0.772561	200	1	-1.4188	0.11888	0.28217	0.950454	5339	1	-1.4188
GPR3	5	0.0021007	0.0091052	0.772561	201	5	-8.1417	0.97963	0.97969	0.99991	17483	0	-8.1417
TRIM5	5	0.0021027	0.0091118	0.772561	202	5	-7.3549	0.9979	0.99788	0.99991	17965	0	-7.3549
FRMD4B	5	0.0021027	0.0091118	0.772561	203	5	-7.2822	0.9979	0.99788	0.99991	17964	0	-7.2822
FOXB1	5	0.0021123	0.0091492	0.772561	204	2	1.1377	0.13648	0.30633	0.958646	5751	3	1.1377
AFG3L2	5	0.0021204	0.0091789	0.772561	205	2	-0.55872	0.23955	0.43808	0.992274	7938	2	-0.55872
MPPED1	5	0.0021272	0.0092107	0.772561	206	3	-8.1392	0.96287	0.96316	0.99991	17057	0	-8.1392
ELMO2	5	0.0021296	0.0092201	0.772561	207	5	-7.7936	0.99307	0.99308	0.99991	17856	0	-7.7936
CACHD1	5	0.0021513	0.0093081	0.772561	208	4	-7.833	0.73673	0.8338	0.99991	14841	1	-7.833
CCDC134	5	0.0021555	0.0093256	0.772561	209	4	-8.1368	0.76005	0.84202	0.99991	14969	1	-8.1368
C16orf91	5	0.0021754	0.0094048	0.772561	210	1	1.1361	0.22511	0.42054	0.988819	7655	3	1.1361
SYTL3	5	0.0021812	0.0094252	0.772561	211	3	-7.8089	0.36246	0.58021	0.993989	10495	1	-7.8089
PRKAB2	5	0.0021924	0.0094719	0.772561	212	4	-7.818	0.97129	0.97138	0.99991	17192	0	-7.818
LYZ	5	0.0022077	0.0095346	0.772561	213	5	-8.132	0.99234	0.99236	0.99991	17837	0	-8.132
ZNFX1	5	0.0022251	0.0096077	0.772561	214	4	-7.5164	0.9423	0.94312	0.99991	16717	0	-7.5164
ZC3H10	5	0.0022304	0.0096275	0.772561	215	2	1.2486	0.24026	0.43895	0.992274	7956	3	1.2486
KAL1	5	0.0022561	0.0097187	0.772561	216	3	-4.6777	0.26067	0.46349	0.993566	8394	2	-4.6777
POPDC3	5	0.0022561	0.0097187	0.772561	217	3	-3.8322	0.362	0.57969	0.993989	10486	2	-3.8322
VCPIP1	5	0.0022613	0.0097385	0.772561	218	3	-8.1271	0.17299	0.35474	0.976409	6542	2	-8.1271
VAT1L	5	0.0022717	0.0097704	0.772561	219	5	-6.7909	0.99773	0.99771	0.99991	17962	0	-6.7909
LRP4	5	0.0022844	0.0098149	0.772561	220	4	-7.4161	0.83915	0.87469	0.99991	15556	1	-7.4161
PPP1R27	5	0.0022854	0.0098188	0.772561	221	1	1.1773	0.23085	0.42743	0.991324	7763	3	1.1773
DOK4	5	0.0022977	0.0098661	0.772561	222	3	-8.1247	0.55268	0.71122	0.99991	12737	2	-8.1247
ANP32E	10	0.0023042	0.0098919	0.772561	223	9	-5.9316	0.99563	0.99567	0.99991	17917	1	-5.9316
IMPG2	5	0.0023129	0.0099304	0.772561	224	4	-7.8028	0.31529	0.52704	0.993989	9508	1	-7.8028
ARMCX1	5	0.0023443	0.010059	0.772561	226	4	-7.8538	0.44688	0.63953	0.99991	11488	1	-7.8538
IFT122	5	0.0023443	0.010059	0.772561	225	5	-7.5532	0.9951	0.9951	0.99991	17908	0	-7.5532
CST4	4	0.0023499	0.010084	0.772561	227	3	-8.0639	0.093848	0.23678	0.947018	4436	1	-8.0639
PMAIP1	2	0.0023524	0.010093	0.772561	228	2	-8.3831	0.99765	0.99764	0.99991	17960	0	-8.3831
UBTD2	5	0.0023768	0.010191	0.772561	229	5	-7.2997	0.99762	0.99762	0.99991	17959	0	-7.2997
GAS2L2	5	0.0023955	0.010266	0.772561	230	2	1.1227	0.24804	0.44849	0.992274	8120	3	1.1227
KLK6	7	0.0024081	0.01031	0.772561	231	6	-6.4364	0.9854	0.98542	0.99991	17660	0	-6.4364
LY86	5	0.0024104	0.01032	0.772561	232	4	-8.1148	0.87644	0.89421	0.99991	15863	1	-8.1148
THRA	5	0.0024146	0.010341	0.772561	233	5	-7.7146	0.99566	0.99571	0.99991	17919	0	-7.7146
GABRB2	5	0.002435	0.010417	0.772561	234	4	-8.1124	0.89404	0.90495	0.99991	16050	1	-8.1124
TIGD2	5	0.0024498	0.010471	0.772561	236	5	-7.4516	0.99755	0.99754	0.99991	17957	0	-7.4516
LTB4R2	5	0.0024498	0.010471	0.772561	235	5	-7.2287	0.99755	0.99754	0.99991	17958	0	-7.2287
GRPR	5	0.002461	0.010529	0.772561	237	3	-8.1099	0.32153	0.53413	0.993989	9624	2	-8.1099
BBS4	5	0.0024858	0.010624	0.772561	238	5	-7.7113	0.99751	0.99751	0.99991	17956	0	-7.7113
ABCA4	5	0.0024872	0.010628	0.772561	239	4	-7.432	0.3964	0.60596	0.997591	10934	1	-7.432
CELA3A	4	0.0024997	0.010674	0.772561	240	4	-7.6361	0.9975	0.9975	0.99991	17955	0	-7.6361
DND1	5	0.0025055	0.0107	0.772561	241	3	-0.63037	0.59415	0.74005	0.99991	13262	2	-0.63037
PTGIR	5	0.002516	0.010739	0.772561	242	4	-7.4542	0.8446	0.87738	0.99991	15595	1	-7.4542
ABCA13	5	0.0025224	0.010766	0.772561	243	5	-6.6553	0.99748	0.99748	0.99991	17953	0	-6.6553
PPARD	5	0.0025605	0.010913	0.772561	244	3	-0.99147	0.90736	0.91391	0.99991	16224	1	-0.99147
CDK13	5	0.0025806	0.010995	0.772561	246	3	-4.6542	0.30001	0.50952	0.993989	9209	2	-4.6542
RNF103	5	0.0025806	0.010995	0.772561	245	5	-6.9972	0.988	0.98806	0.99991	17740	0	-6.9972
PQLC1	8	0.0025883	0.011019	0.772561	247	4	-3.9027	0.62605	0.76237	0.99991	13627	3	-3.9027
ORAI2	5	0.0025919	0.011031	0.772561	248	4	-7.4555	0.69719	0.81443	0.99991	14489	1	-7.4555
THOP1	5	0.0025919	0.011031	0.772561	249	5	-7.9916	0.99719	0.99719	0.99991	17947	0	-7.9916
FAM114A2	5	0.0026006	0.01107	0.772561	251	5	-6.9648	0.9974	0.99739	0.99991	17952	0	-6.9648
ZNF783	5	0.0026006	0.01107	0.772561	250	5	-7.3297	0.9974	0.99739	0.99991	17951	0	-7.3297
XPR1	5	0.0026111	0.011111	0.772561	252	4	-7.8119	0.1443	0.3167	0.963238	5919	1	-7.8119
KRT80	5	0.0026111	0.011111	0.772561	253	5	-7.833	0.99605	0.99607	0.99991	17925	0	-7.833
TP53AIP1	11	0.0026124	0.011118	0.772561	254	5	-0.15385	0.6714	0.79538	0.99991	14172	3	-0.15385
CASKIN1	5	0.0026155	0.011134	0.772561	255	2	0.87765	0.31097	0.52213	0.993989	9421	3	0.87765
KDM4D	5	0.0026189	0.011148	0.772561	256	4	-6.3492	0.55118	0.71015	0.99991	12727	1	-6.3492
PRKD3	5	0.0026247	0.011171	0.772561	257	5	-7.396	0.99738	0.99738	0.99991	17950	0	-7.396
OXGR1	5	0.002631	0.011195	0.772561	258	4	-8.0724	0.13516	0.30456	0.958646	5714	1	-8.0724
RAB6A	13	0.0026357	0.011212	0.772561	259	11	-5.1508	0.64154	0.77356	0.99991	13828	1	-5.1508
KIR2DL1	5	0.00265	0.011264	0.772561	260	3	-8.095	0.564	0.71903	0.99991	12892	2	-8.095
RAI14	5	0.0026705	0.011355	0.772561	261	3	-7.0599	0.62012	0.75821	0.99991	13555	1	-7.0599
NFU1	10	0.0027076	0.011516	0.772561	262	9	-5.69	0.99953	0.99953	0.999994	17996	0	-5.69
FOXA3	5	0.0027243	0.011584	0.772561	263	5	-7.1395	0.99728	0.99727	0.99991	17949	0	-7.1395
CD320	5	0.0027255	0.01159	0.772561	264	3	-1.6488	0.45438	0.64452	0.99991	11564	2	-1.6488
LRRC16B	5	0.0027335	0.011624	0.772561	265	4	-7.827	0.9741	0.97418	0.99991	17364	0	-7.827
PPP2R5B	5	0.0027407	0.011653	0.772561	266	4	-8.0875	0.61422	0.75414	0.99991	13483	1	-8.0875
FASN	5	0.0027467	0.011673	0.772561	267	3	-6.9483	0.58444	0.7333	0.99991	13151	1	-6.9483
SAMD4A	6	0.0027708	0.011762	0.772561	268	4	-7.8984	0.68768	0.80738	0.99991	14370	2	-7.8984
ERC2	5	0.0027801	0.011802	0.772561	270	4	-7.432	0.21874	0.41281	0.988189	7512	1	-7.432
ATP2C2	5	0.0027801	0.011802	0.772561	269	4	-7.4121	0.45297	0.64358	0.99991	11545	1	-7.4121
ESPNL	5	0.0027805	0.011805	0.772561	271	2	0.91222	0.3031	0.51312	0.993989	9265	3	0.91222
AP2S1	7	0.0028123	0.011927	0.772561	272	7	-7.0701	0.99719	0.99719	0.99991	17948	0	-7.0701
CRTC3	5	0.0028197	0.011958	0.772561	273	4	-7.6172	0.61201	0.75262	0.99991	13447	1	-7.6172
CIDEC	5	0.0028339	0.012007	0.772561	275	4	-7.3632	0.90912	0.91512	0.99991	16245	1	-7.3632
SMCP	5	0.0028339	0.012007	0.772561	274	3	-7.6884	0.61127	0.75211	0.99991	13441	2	-7.6884
SOX21	5	0.0028355	0.012014	0.772561	276	3	-4.4608	0.58174	0.73135	0.99991	13119	2	-4.4608
ADRB2	5	0.00285	0.012073	0.772561	277	3	-8.0774	0.84598	0.87806	0.99991	15608	1	-8.0774
LCTL	5	0.002859	0.012107	0.772561	278	4	-7.3169	0.8137	0.86323	0.99991	15347	1	-7.3169
AMMECR1L	5	0.0028593	0.012108	0.772561	279	5	-7.436	0.99706	0.99706	0.99991	17944	0	-7.436
IL1R1	5	0.0028593	0.012108	0.772561	280	4	-7.4121	0.28093	0.48732	0.993989	8804	1	-7.4121
AREG	5	0.002894	0.012252	0.772561	281	5	-6.5788	0.99711	0.99712	0.99991	17946	0	-6.5788
SLC26A3	5	0.002894	0.012252	0.772561	282	5	-7.5386	0.99711	0.99712	0.99991	17945	0	-7.5386
MUM1L1	5	0.0029037	0.012289	0.772561	284	5	-8.0724	0.98408	0.98413	0.99991	17627	0	-8.0724
SLC16A8	5	0.0029037	0.012289	0.772561	283	4	-8.0724	0.9266	0.92872	0.99991	16474	1	-8.0724
PLEKHB1	5	0.0029097	0.012314	0.772561	285	4	-6.9865	0.93497	0.93604	0.99991	16594	1	-6.9865
CD99	5	0.0029455	0.01246	0.772561	286	3	-1.0298	0.82628	0.86867	0.99991	15439	1	-1.0298
UBE2E1	7	0.0029729	0.012582	0.772561	287	3	0.59155	0.35184	0.56836	0.993989	10285	3	0.59155
GCNT3	5	0.0029802	0.012611	0.772561	288	5	-7.0497	0.99702	0.99702	0.99991	17941	0	-7.0497
ZNF182	5	0.0029802	0.012611	0.772561	289	5	-6.7909	0.99702	0.99702	0.99991	17942	0	-6.7909
GPR98	5	0.0030005	0.01269	0.772561	290	4	-7.3169	0.85504	0.88251	0.99991	15678	1	-7.3169
TTC30A	5	0.0030196	0.012767	0.772561	291	3	-8.0338	0.96541	0.96564	0.99991	17094	0	-8.0338
RNF169	5	0.0030196	0.012767	0.772561	294	3	-7.695	0.52224	0.69024	0.99991	12347	2	-7.695
WFDC3	5	0.0030196	0.012767	0.772561	292	5	-7.3632	0.98832	0.98838	0.99991	17750	0	-7.3632
HTRA2	5	0.0030196	0.012767	0.772561	293	2	0.22101	0.14712	0.32049	0.964325	5985	2	0.22101
TIMP1	5	0.0030303	0.012808	0.772561	295	4	-7.836	0.75149	0.83896	0.99991	14916	1	-7.836
ZNRF3	5	0.0030555	0.012914	0.772561	296	3	-6.9204	0.39382	0.60423	0.997591	10904	2	-6.9204
TPM2	7	0.0030652	0.012954	0.772561	297	6	-6.5717	0.16623	0.34576	0.97468	6384	1	-6.5717
IMPG1	5	0.0030724	0.012977	0.772561	298	4	-6.1801	0.71048	0.82438	0.99991	14667	1	-6.1801
VKORC1	6	0.0030889	0.013037	0.772561	299	3	-3.7752	0.49524	0.67186	0.99991	12040	3	-3.7752
FAM20A	5	0.0031105	0.013126	0.772561	300	3	-7.582	0.18082	0.36489	0.979625	6699	2	-7.582
PYCR2	5	0.003113	0.013136	0.772561	301	4	-8.0234	0.95826	0.95864	0.99991	16989	0	-8.0234
KLHL2	5	0.0031172	0.013153	0.772561	302	5	-6.4285	0.99688	0.9969	0.99991	17940	0	-6.4285
ST6GALNAC1	5	0.0031283	0.013198	0.772561	303	4	-8.0571	0.57249	0.72489	0.99991	13009	1	-8.0571
SLC18A3	5	0.0031371	0.013231	0.772561	305	4	-7.665	0.94378	0.94452	0.99991	16742	0	-7.665
SSTR3	5	0.0031371	0.013231	0.772561	304	2	0.1824	0.6905	0.80947	0.99991	14407	2	0.1824
AKAP14	7	0.0031615	0.013321	0.772561	306	6	-7.2512	0.92882	0.93064	0.99991	16501	1	-7.2512
AMOTL1	5	0.0031655	0.013338	0.772561	307	1	-0.42914	0.50623	0.67933	0.99991	12168	2	-0.42914
STK16	5	0.0031671	0.013347	0.772561	308	5	-7.6032	0.99683	0.99685	0.99991	17939	0	-7.6032
FSCN3	5	0.0031689	0.013355	0.772561	309	3	-8.0545	0.70514	0.82038	0.99991	14606	2	-8.0545
CHRNA4	5	0.0031711	0.013363	0.772561	310	4	-7.4399	0.88582	0.89978	0.99991	15966	1	-7.4399
ITPKB	5	0.00319	0.013435	0.772561	311	2	-0.16695	0.29218	0.50046	0.993989	9039	2	-0.16695
CXorf65	5	0.0032073	0.013503	0.772561	313	4	-7.6684	0.94268	0.94348	0.99991	16723	0	-7.6684
PTAR1	5	0.0032073	0.013503	0.772561	312	5	-7.3591	0.98561	0.98564	0.99991	17665	0	-7.3591
EPHX3	5	0.0032204	0.013551	0.772561	314	2	0.019698	0.64236	0.77414	0.99991	13838	2	0.019698
SIM2	5	0.0032281	0.013584	0.772561	315	3	-6.715	0.28589	0.49309	0.993989	8905	2	-6.715
LNX1	5	0.0032436	0.013645	0.772561	316	4	-8.0494	0.94463	0.94535	0.99991	16758	0	-8.0494
GRIN1	5	0.0032525	0.013682	0.772561	317	4	-7.428	0.51576	0.6858	0.99991	12272	1	-7.428
KRT10	5	0.0032533	0.013687	0.772561	318	5	-7.6344	0.99675	0.99677	0.99991	17938	0	-7.6344
RALY	5	0.0032754	0.013777	0.772561	319	3	-7.065	0.11027	0.26929	0.947018	5103	2	-7.065
ANK1	13	0.0032912	0.013836	0.772561	320	4	0.92823	0.14444	0.3169	0.963238	5923	7	0.92823
TSSK2	5	0.0032955	0.01385	0.772561	321	5	-7.3465	0.9967	0.99672	0.99991	17937	0	-7.3465
RWDD1	7	0.0033019	0.013873	0.772561	322	7	-5.4452	0.9967	0.99672	0.99991	17936	0	-5.4452
C7orf65	5	0.0033304	0.013985	0.772561	323	2	-1.532	0.66674	0.79195	0.99991	14103	2	-1.532
PLA2G2A	5	0.0033363	0.014006	0.772561	325	4	-7.4241	0.79659	0.85608	0.99991	15211	1	-7.4241
TPST2	5	0.0033363	0.014006	0.772561	324	4	-7.5089	0.34253	0.55793	0.993989	10086	1	-7.5089
TMEM151A	5	0.0033363	0.014006	0.772561	326	4	-7.9088	0.59597	0.7413	0.99991	13278	1	-7.9088
MPZL2	5	0.0033422	0.01403	0.772561	327	5	-6.9703	0.99666	0.99666	0.99991	17935	0	-6.9703
APRT	5	0.0033854	0.014196	0.772561	328	3	-6.3965	0.77004	0.84564	0.99991	15030	1	-6.3965
H2AFY	5	0.0033863	0.014199	0.772561	330	5	-7.4901	0.99661	0.99662	0.99991	17932	0	-7.4901
ZC3H6	5	0.0033863	0.014199	0.772561	331	5	-7.2332	0.99661	0.99662	0.99991	17934	0	-7.2332
MVD	5	0.0033863	0.014199	0.772561	329	5	-6.5788	0.99661	0.99662	0.99991	17933	0	-6.5788
MTDH	5	0.0034267	0.014372	0.777984	332	4	-7.432	0.6914	0.81012	0.99991	14419	1	-7.432
HOXD13	5	0.0034403	0.014425	0.777984	333	2	0.88611	0.26536	0.46897	0.993989	8483	3	0.88611
FAM43A	5	0.0034413	0.014429	0.777984	334	3	-1.148	0.55087	0.70993	0.99991	12722	2	-1.148
KIF7	5	0.0034729	0.014562	0.782694	335	3	-3.9902	0.30153	0.5113	0.993989	9233	2	-3.9902
PCGF5	5	0.0034819	0.014603	0.782694	336	5	-7.1777	0.99652	0.99653	0.99991	17931	0	-7.1777
HOXA1	5	0.0035228	0.014757	0.786352	337	2	0.2772	0.1168	0.27922	0.950344	5291	2	0.2772
ADAM29	5	0.0035234	0.014759	0.786352	338	4	-8.0312	0.39981	0.60821	0.998064	10973	1	-8.0312
INSIG1	5	0.0035586	0.014919	0.792561	339	3	-8.0286	0.34822	0.56433	0.993989	10209	2	-8.0286
DOK3	5	0.0036052	0.015096	0.794356	340	3	-6.6279	0.53589	0.69964	0.99991	12511	2	-6.6279
HES2	5	0.0036166	0.01514	0.794356	341	3	-7.3715	0.21847	0.41248	0.988189	7503	2	-7.3715
DERA	5	0.0036306	0.015196	0.794356	342	5	-6.2155	0.99637	0.99639	0.99991	17930	0	-6.2155
HMGCS2	5	0.003655	0.015304	0.794356	343	4	-7.6067	0.71774	0.82754	0.99991	14718	1	-7.6067
ROPN1L	5	0.003655	0.015304	0.794356	344	3	-5.7286	0.21593	0.40937	0.988189	7458	2	-5.7286
AIFM3	5	0.0036853	0.015426	0.794356	347	4	-8.0208	0.90928	0.91523	0.99991	16249	1	-8.0208
HHIPL1	5	0.0036853	0.015426	0.794356	345	3	-8.0208	0.29477	0.50347	0.993989	9104	1	-8.0208
C9orf96	5	0.0036853	0.015426	0.794356	346	4	-8.0208	0.88418	0.8988	0.99991	15941	1	-8.0208
EIF4G1	5	0.0036857	0.015427	0.794356	348	5	-6.7785	0.99631	0.99634	0.99991	17929	0	-6.7785
SIX1	5	0.0036877	0.015438	0.794356	349	3	-6.1877	0.701	0.81728	0.99991	14537	2	-6.1877
KANK4	5	0.0036877	0.015438	0.794356	350	2	-0.55872	0.41816	0.62042	0.998794	11184	1	-0.55872
KRT20	5	0.0037256	0.015593	0.80002	351	4	-8.0181	0.97081	0.97091	0.99991	17186	0	-8.0181
PCMTD1	5	0.0037402	0.015654	0.800869	352	5	-7.0548	0.99626	0.99628	0.99991	17928	0	-7.0548
MYCT1	5	0.0037701	0.015784	0.804953	353	2	0.21171	0.88102	0.8969	0.99991	15903	1	0.21171
STK35	5	0.003802	0.015901	0.804953	355	3	-8.0129	0.12723	0.29366	0.953179	5548	2	-8.0129
SLC5A9	5	0.003802	0.015901	0.804953	354	3	-8.0129	0.21424	0.40725	0.988189	7416	2	-8.0129
CLN3	5	0.0038251	0.015995	0.804953	356	2	1.3841	0.017488	0.062756	0.83903	1347	3	1.3841
TMOD3	5	0.0038393	0.016055	0.804953	357	5	-6.2695	0.99616	0.99618	0.99991	17927	0	-6.2695
GZMH	7	0.003846	0.01608	0.804953	358	7	-5.8753	0.99615	0.99617	0.99991	17926	0	-5.8753
KRTAP5-6	3	0.003848	0.016087	0.804953	359	3	-5.6762	0.94123	0.94212	0.99991	16701	0	-5.6762
HPS4	5	0.00388	0.016213	0.804953	360	2	0.84552	0.28985	0.49769	0.993989	8989	3	0.84552
RNF126	5	0.0039104	0.016343	0.804953	361	2	0.16828	0.40007	0.60838	0.998064	10976	2	0.16828
LPAR3	5	0.0039325	0.016428	0.804953	363	4	-8.0049	0.88587	0.89981	0.99991	15969	1	-8.0049
AEBP1	5	0.0039325	0.016428	0.804953	362	3	-8.0049	0.32931	0.54292	0.993989	9797	2	-8.0049
GBA	9	0.0039402	0.016454	0.804953	364	6	-7.3719	0.18235	0.36687	0.979625	6741	1	-7.3719
MBD2	5	0.003954	0.016506	0.804953	365	4	-7.2467	0.70514	0.82038	0.99991	14605	1	-7.2467
GAST	5	0.0039736	0.016571	0.804953	366	3	-8.0023	0.73192	0.83216	0.99991	14809	1	-8.0023
CELSR3	5	0.0039752	0.016574	0.804953	367	4	-7.7499	0.96169	0.96199	0.99991	17042	0	-7.7499
PRKCDBP	5	0.0039861	0.01662	0.804953	368	3	-6.55	0.51684	0.68655	0.99991	12281	2	-6.55
SDCBP2	5	0.0039861	0.01662	0.804953	369	3	-2.1507	0.35826	0.57552	0.993989	10405	2	-2.1507
TNFRSF18	5	0.0039899	0.016636	0.804953	371	2	0.99049	0.29577	0.50462	0.993989	9125	3	0.99049
ARHGAP8	5	0.0039899	0.016636	0.804953	372	3	-6.4598	0.12827	0.29512	0.954985	5563	2	-6.4598
COMMD3	5	0.0039899	0.016636	0.804953	370	4	-7.154	0.92865	0.93049	0.99991	16498	1	-7.154
VSTM2B	5	0.0040158	0.016737	0.804953	373	3	-7.9996	0.47232	0.6565	0.99991	11781	2	-7.9996
APOC4	5	0.0040753	0.016953	0.804953	374	4	-7.5605	0.9133	0.91818	0.99991	16305	1	-7.5605
LMOD3	5	0.0040821	0.016978	0.804953	375	5	-7.471	0.99592	0.99594	0.99991	17924	0	-7.471
CDPF1	5	0.0040998	0.017037	0.804953	376	2	0.75608	0.34293	0.55838	0.993989	10092	3	0.75608
C2orf82	5	0.0041245	0.017146	0.804953	377	2	0.77287	0.32392	0.53683	0.993989	9669	3	0.77287
ERCC6	5	0.0041245	0.017146	0.804953	378	4	-7.4555	0.83211	0.87137	0.99991	15494	1	-7.4555
PRAF2	5	0.0041547	0.017262	0.804953	379	2	-0.31803	0.91778	0.92156	0.99991	16360	1	-0.31803
C10orf128	5	0.0041968	0.01742	0.804953	380	4	-6.9372	0.85771	0.88395	0.99991	15700	1	-6.9372
SLC30A6	5	0.0042056	0.017456	0.804953	381	5	-6.8862	0.99579	0.99582	0.99991	17923	0	-6.8862
SLCO1C1	5	0.0042056	0.017456	0.804953	382	5	-6.4905	0.99579	0.99582	0.99991	17922	0	-6.4905
FMN2	5	0.0042097	0.017477	0.804953	383	1	0.30529	0.37255	0.59015	0.996539	10663	2	0.30529
MAGEA9B	2	0.0042178	0.0175	0.804953	384	1	-4.4762	0.70172	0.81783	0.99991	14549	0	-4.4762
AGA	5	0.0042424	0.017591	0.804953	385	5	-7.3879	0.99412	0.99412	0.99991	17884	0	-7.3879
TIA1	5	0.0042424	0.017591	0.804953	386	5	-7.3632	0.98359	0.98366	0.99991	17607	0	-7.3632
PLAT	5	0.0042424	0.017591	0.804953	387	4	-7.9313	0.096146	0.24137	0.947018	4541	1	-7.9313
BMP3	5	0.0042687	0.017703	0.804953	388	5	-6.3802	0.99573	0.99577	0.99991	17921	0	-6.3802
SLC9A6	5	0.0042805	0.017743	0.804953	389	2	-0.17522	0.56466	0.71949	0.99991	12904	2	-0.17522
SLC25A31	5	0.0043155	0.01788	0.804953	390	3	-4.6777	0.15827	0.3353	0.96866	6233	1	-4.6777
FDFT1	5	0.0043195	0.017892	0.804953	391	2	0.38503	0.072932	0.19302	0.947018	3629	2	0.38503
NEDD4L	5	0.004334	0.017947	0.804953	392	3	-7.9808	0.76708	0.84458	0.99991	15007	1	-7.9808
ARNTL2	5	0.004336	0.017954	0.804953	394	5	-6.863	0.99566	0.99571	0.99991	17918	0	-6.863
C15orf53	5	0.004336	0.017954	0.804953	393	5	-7.173	0.99566	0.99571	0.99991	17920	0	-7.173
HTR1A	5	0.0043396	0.017967	0.804953	395	3	-6.3162	0.22005	0.41441	0.988189	7549	2	-6.3162
TRIOBP	10	0.0043707	0.01808	0.804953	396	7	-7.2774	0.98784	0.9879	0.99991	17739	1	-7.2774
PKP4	5	0.0043745	0.018096	0.804953	397	2	1.9617	0.063944	0.17344	0.947018	3279	3	1.9617
CUL9	5	0.004427	0.018284	0.804953	399	3	-7.9754	0.24697	0.44717	0.992274	8097	2	-7.9754
PRMT7	5	0.004427	0.018284	0.804953	398	4	-7.173	0.16182	0.33997	0.972669	6293	1	-7.173
CCDC37	5	0.0044519	0.018382	0.804953	400	4	-7.8028	0.59357	0.73964	0.99991	13251	1	-7.8028
HUS1B	5	0.0044815	0.018497	0.804953	401	4	-7.6067	0.46189	0.64947	0.99991	11650	1	-7.6067
EIF4EBP3	5	0.004506	0.018604	0.804953	402	4	-7.6276	0.6137	0.75378	0.99991	13471	1	-7.6276
CXorf23	5	0.0045303	0.0187	0.804953	403	5	-6.8153	0.99547	0.9955	0.99991	17916	0	-6.8153
GPR124	5	0.0045392	0.018729	0.804953	404	1	2.0065	0.021496	0.07314	0.855867	1537	4	2.0065
G6PD	5	0.0045446	0.01875	0.804953	406	4	-7.97	0.66119	0.78791	0.99991	14038	1	-7.97
SH3PXD2B	5	0.0045446	0.01875	0.804953	405	4	-7.97	0.83902	0.87463	0.99991	15555	1	-7.97
KIF3C	5	0.0045607	0.018812	0.804953	407	4	-7.5926	0.83445	0.87244	0.99991	15520	1	-7.5926
SGMS1	5	0.004592	0.018936	0.804953	409	5	-7.12	0.99541	0.99543	0.99991	17914	0	-7.12
CHUK	5	0.004592	0.018936	0.804953	408	5	-6.662	0.99541	0.99543	0.99991	17915	0	-6.662
GDF7	5	0.0045939	0.018944	0.804953	410	2	-0.18273	0.15865	0.3358	0.969392	6237	2	-0.18273
C8orf86	5	0.0045942	0.018945	0.804953	411	4	-4.7806	0.64963	0.77955	0.99991	13911	1	-4.7806
DPPA2	5	0.0046158	0.019037	0.804953	412	4	-7.4787	0.67026	0.79458	0.99991	14150	1	-7.4787
RANBP10	5	0.0046514	0.019185	0.804953	413	3	-7.9645	0.67206	0.79587	0.99991	14178	2	-7.9645
LSM14B	5	0.0046574	0.01921	0.804953	414	2	1.2795	0.17363	0.35559	0.977374	6552	3	1.2795
EXO5	5	0.0046765	0.019279	0.804953	415	5	-7.5089	0.99317	0.99318	0.99991	17861	0	-7.5089
ELFN1	5	0.0046765	0.019279	0.804953	416	2	2.46	0.016095	0.059088	0.835725	1270	3	2.46
MZT2A	2	0.0047042	0.019386	0.804953	417	2	-8.0837	0.9953	0.99532	0.99991	17913	0	-8.0837
SH3BP4	5	0.004709	0.019409	0.804953	418	3	-7.9618	0.85448	0.88223	0.99991	15671	1	-7.9618
C15orf27	5	0.0047407	0.019534	0.804953	419	4	-7.9257	0.37471	0.59157	0.996617	10686	1	-7.9257
TPD52L3	5	0.0047407	0.019534	0.804953	420	4	-7.2822	0.93615	0.93717	0.99991	16615	1	-7.2822
LRRC10B	5	0.0047589	0.019607	0.804953	421	3	-7.8538	0.84762	0.87881	0.99991	15616	1	-7.8538
CEACAM1	10	0.0047619	0.019621	0.804953	422	7	-7.1374	0.86992	0.89048	0.99991	15803	3	-7.1374
TTLL2	5	0.0047634	0.019627	0.804953	426	4	-7.959	0.94374	0.94447	0.99991	16740	0	-7.959
INMT	5	0.0047634	0.019627	0.804953	423	4	-7.959	0.92458	0.927	0.99991	16446	1	-7.959
C2orf91	5	0.0047634	0.019627	0.804953	425	3	-7.2846	0.19479	0.38278	0.983078	7006	2	-7.2846
PRSS23	5	0.0047634	0.019627	0.804953	424	4	-6.9011	0.81321	0.86303	0.99991	15344	1	-6.9011
SLC26A5	5	0.0047711	0.019655	0.804953	427	5	-7.5568	0.99523	0.99524	0.99991	17912	0	-7.5568
DGKG	5	0.0047991	0.019751	0.804953	428	4	-7.9397	0.67256	0.79623	0.99991	14185	1	-7.9397
TSPYL6	5	0.0048192	0.019826	0.804953	429	3	-7.9563	0.30655	0.51703	0.993989	9333	2	-7.9563
GPATCH3	5	0.0048202	0.01983	0.804953	430	2	1.2849	0.17836	0.36166	0.979008	6649	3	1.2849
PEG3	5	0.0048331	0.019875	0.804953	431	5	-7.1824	0.99517	0.99518	0.99991	17911	0	-7.1824
MSRB3	5	0.004854	0.019963	0.804953	433	4	-7.7371	0.1946	0.38252	0.983078	7001	1	-7.7371
SEPN1	5	0.004854	0.019963	0.804953	432	4	-7.1777	0.48281	0.66341	0.99991	11909	1	-7.1777
BCL2L14	5	0.0048672	0.020011	0.804953	434	5	-7.839	0.99513	0.99514	0.99991	17910	0	-7.839
CLYBL	5	0.0048687	0.020017	0.804953	435	4	-7.9535	0.80063	0.85774	0.99991	15241	1	-7.9535
COG4	5	0.0049039	0.020161	0.804953	436	5	-7.5532	0.9951	0.9951	0.99991	17909	0	-7.5532
ACTL10	5	0.0049236	0.020235	0.804953	437	1	0.84813	0.17168	0.35302	0.975874	6514	3	0.84813
C13orf35	5	0.0049262	0.020248	0.804953	438	4	-7.9508	0.57207	0.7246	0.99991	12998	1	-7.9508
DCLRE1C	5	0.0049262	0.020248	0.804953	439	4	-7.9508	0.84466	0.8774	0.99991	15597	1	-7.9508
CLEC18B	4	0.0049413	0.020312	0.804953	440	3	-7.737	0.92367	0.92622	0.99991	16438	0	-7.737
TPT1	6	0.0049555	0.020362	0.804953	441	6	-5.0766	0.99504	0.99505	0.99991	17907	0	-5.0766
LRP8	5	0.004975	0.020427	0.804953	442	4	-7.5713	0.46269	0.64999	0.99991	11661	1	-7.5713
DCAF11	5	0.004975	0.020427	0.804953	443	4	-7.1683	0.46447	0.65117	0.99991	11686	1	-7.1683
NEK10	5	0.0049785	0.020445	0.804953	444	2	1.2232	0.09151	0.23197	0.947018	4347	3	1.2232
ANKHD1	5	0.005029	0.020643	0.804953	445	4	-7.9453	0.84023	0.87524	0.99991	15563	1	-7.9453
CHAD	5	0.005029	0.020643	0.804953	446	3	-7.9453	0.36392	0.58179	0.993989	10525	1	-7.9453
KAT2B	5	0.0050334	0.020659	0.804953	447	4	-7.6817	0.95608	0.95648	0.99991	16961	0	-7.6817
FOXR1	5	0.0050366	0.020668	0.804953	448	4	-7.9145	0.83494	0.87268	0.99991	15524	1	-7.9145
LEO1	5	0.0050525	0.020729	0.804953	449	5	-6.3637	0.99495	0.99495	0.99991	17906	0	-6.3637
TNFSF11	5	0.0050525	0.020729	0.804953	450	5	-6.8512	0.99495	0.99495	0.99991	17905	0	-6.8512
SLC25A24	5	0.0050525	0.020729	0.804953	451	5	-6.8214	0.99495	0.99495	0.99991	17904	0	-6.8214
PNKD	10	0.005086	0.020855	0.804953	452	7	-7.3063	0.42652	0.626	0.99991	11273	3	-7.3063
ATP7A	5	0.0051022	0.020928	0.804953	453	4	-7.291	0.96078	0.96111	0.99991	17030	0	-7.291
FAM110D	5	0.005111	0.020957	0.804953	454	4	-5.4452	0.87265	0.89203	0.99991	15828	1	-5.4452
RGAG4	5	0.005111	0.020957	0.804953	456	2	-0.33966	0.53783	0.70102	0.99991	12545	2	-0.33966
DKK1	5	0.005111	0.020957	0.804953	455	2	-0.093616	0.56154	0.71735	0.99991	12850	1	-0.093616
HECW2	5	0.0051234	0.021004	0.804953	457	3	-7.9397	0.051676	0.1462	0.939785	2795	1	-7.9397
PCDH9	5	0.0051239	0.021007	0.804953	458	5	-6.3386	0.99488	0.99487	0.99991	17903	0	-6.3386
SLC16A2	5	0.0051432	0.021075	0.804953	459	3	-6.1497	0.47762	0.65995	0.99991	11846	1	-6.1497
TRIM17	5	0.0051719	0.021181	0.804953	460	4	-7.3381	0.66684	0.79203	0.99991	14104	1	-7.3381
PTRHD1	5	0.0051769	0.021203	0.804953	461	3	-7.9369	0.43025	0.62846	0.99991	11315	2	-7.9369
EGFL8	5	0.0051769	0.021203	0.804953	462	3	-7.9369	0.38445	0.59799	0.996669	10799	1	-7.9369
ULBP1	5	0.0051952	0.021278	0.804953	464	5	-6.4905	0.9948	0.9948	0.99991	17901	0	-6.4905
TESPA1	5	0.0051952	0.021278	0.804953	463	5	-7.5052	0.9948	0.9948	0.99991	17902	0	-7.5052
TRIM36	9	0.0051969	0.021285	0.804953	465	5	-6.3217	0.14243	0.3142	0.961632	5882	3	-6.3217
PAK1	5	0.0051994	0.021293	0.804953	466	3	-2.2581	0.015366	0.057138	0.833985	1229	2	-2.2581
ARF1	5	0.0052346	0.02142	0.804953	467	4	-7.9341	0.66045	0.7874	0.99991	14030	1	-7.9341
ENO3	5	0.0052464	0.021465	0.804953	468	4	-7.2057	0.93333	0.93453	0.99991	16569	1	-7.2057
DYNC2H1	5	0.005253	0.021487	0.804953	469	3	-7.0132	0.51487	0.6852	0.99991	12262	2	-7.0132
SURF4	5	0.0052667	0.02154	0.804953	470	2	-0.55872	0.49252	0.67	0.99991	12014	1	-0.55872
KLK5	5	0.0052786	0.021582	0.804953	474	5	-6.7084	0.99472	0.99472	0.99991	17898	0	-6.7084
SLFN5	5	0.0052786	0.021582	0.804953	472	5	-7.0701	0.99472	0.99472	0.99991	17896	0	-7.0701
APOBEC3B	5	0.0052786	0.021582	0.804953	471	5	-6.6688	0.99472	0.99472	0.99991	17897	0	-6.6688
MAMDC2	5	0.0052786	0.021582	0.804953	473	5	-7.5386	0.99472	0.99472	0.99991	17900	0	-7.5386
DLL3	5	0.0053079	0.021692	0.804953	475	1	0.71095	0.53242	0.69724	0.99991	12468	2	0.71095
DGKH	5	0.0053187	0.021733	0.804953	476	4	-7.1871	0.93783	0.93877	0.99991	16642	1	-7.1871
CEP95	5	0.0053512	0.021855	0.804953	477	5	-7.0289	0.99465	0.99465	0.99991	17895	0	-7.0289
GJB2	5	0.0053628	0.021897	0.804953	478	3	-5.0307	0.27717	0.48282	0.993989	8726	1	-5.0307
GIGYF1	5	0.0053773	0.021951	0.804953	482	3	-7.9257	0.64611	0.77692	0.99991	13874	2	-7.9257
NOA1	5	0.0053773	0.021951	0.804953	480	3	-7.9257	0.089978	0.22892	0.947018	4289	2	-7.9257
TRPT1	5	0.0053773	0.021951	0.804953	479	3	-7.9257	0.43709	0.63302	0.99991	11389	2	-7.9257
FAM219A	5	0.0053773	0.021951	0.804953	481	3	-7.9257	0.82357	0.86746	0.99991	15421	1	-7.9257
TRAIP	5	0.0053831	0.021968	0.804953	484	4	-5.3811	0.9741	0.97418	0.99991	17318	0	-5.3811
TMEM64	5	0.0053831	0.021968	0.804953	483	3	-7.7905	0.80626	0.86011	0.99991	15289	1	-7.7905
KLRB1	5	0.0054177	0.022091	0.804953	485	3	-4.5082	0.56152	0.71734	0.99991	12849	2	-4.5082
TRPC1	5	0.0054255	0.02212	0.804953	486	5	-7.7531	0.99457	0.99457	0.99991	17894	0	-7.7531
PEG10	5	0.0054405	0.022179	0.804953	487	4	-7.9229	0.66569	0.79119	0.99991	14090	1	-7.9229
TRPC7	5	0.0054405	0.022179	0.804953	488	3	-7.9229	0.50409	0.67787	0.99991	12150	2	-7.9229
VWF	5	0.0054417	0.022181	0.804953	490	3	-0.96798	0.2087	0.40023	0.985913	7309	2	-0.96798
LIMK2	5	0.0054417	0.022181	0.804953	489	2	1.6703	0.091102	0.23117	0.947018	4329	3	1.6703
PRSS1	5	0.0054492	0.022202	0.804953	491	4	-7.3551	0.9741	0.97418	0.99991	17384	0	-7.3551
SNAPC5	4	0.0054507	0.022205	0.804953	492	4	-6.8471	0.99455	0.99455	0.99991	17893	0	-6.8471
LRRD1	5	0.0054726	0.022303	0.804953	493	3	-4.8052	0.29731	0.50645	0.993989	9158	1	-4.8052
SPRR4	4	0.0054884	0.022364	0.804953	494	4	-7.1158	0.99451	0.99452	0.99991	17892	0	-7.1158
IRX3	5	0.0054933	0.022382	0.804953	495	3	-6.8334	0.57506	0.72669	0.99991	13046	2	-6.8334
SP5	5	0.0055274	0.022516	0.804953	496	3	-7.5459	0.54043	0.70276	0.99991	12579	2	-7.5459
RABGAP1	5	0.0055479	0.022584	0.804953	497	3	-7.9173	0.27458	0.47982	0.993989	8675	2	-7.9173
ACVR1	5	0.0055479	0.022584	0.804953	498	3	-7.9173	0.47089	0.65555	0.99991	11765	1	-7.9173
CYP3A4	5	0.0055776	0.022693	0.804953	499	4	-7.2866	0.94506	0.94578	0.99991	16764	0	-7.2866
ZNF300	5	0.0055814	0.022707	0.804953	500	5	-6.1593	0.99442	0.99444	0.99991	17891	0	-6.1593
RASL10B	5	0.005599	0.022778	0.804953	501	3	-7.9145	0.45591	0.64551	0.99991	11580	2	-7.9145
SMIM22	5	0.0056372	0.022927	0.804953	502	1	1.5693	0.029599	0.093605	0.88678	1897	4	1.5693
LRP2BP	5	0.0056526	0.022994	0.804953	503	4	-7.7467	0.42407	0.62431	0.99991	11240	1	-7.7467
ACTR8	5	0.0056573	0.023013	0.804953	506	5	-6.2063	0.99434	0.99437	0.99991	17890	0	-6.2063
ECT2	5	0.0056573	0.023013	0.804953	505	5	-5.9323	0.99434	0.99437	0.99991	17889	0	-5.9323
SLFN11	5	0.0056573	0.023013	0.804953	504	5	-6.8571	0.99434	0.99437	0.99991	17888	0	-6.8571
ANKFN1	5	0.0056768	0.023095	0.804953	507	3	-6.9811	0.099649	0.2483	0.947018	4694	2	-6.9811
ZNF700	5	0.0056921	0.023149	0.804953	508	4	-5.6895	0.9741	0.97418	0.99991	17330	0	-5.6895
VAMP7	5	0.0057105	0.023233	0.804953	510	4	-7.9088	0.32432	0.53729	0.993989	9677	1	-7.9088
SEPT9	5	0.0057105	0.023233	0.804953	509	5	-7.9088	0.98908	0.98913	0.99991	17765	0	-7.9088
PNMAL2	5	0.0057105	0.023233	0.804953	511	4	-6.7786	0.87864	0.89548	0.99991	15883	1	-6.7786
ZNF821	5	0.0057269	0.023292	0.804953	512	3	-5.9763	0.91423	0.91886	0.99991	16316	1	-5.9763
FN3K	5	0.0057283	0.023297	0.804953	513	4	-7.582	0.20979	0.40162	0.987186	7326	1	-7.582
SLC20A1	5	0.0057328	0.023319	0.804953	514	5	-5.8984	0.99427	0.99428	0.99991	17887	0	-5.8984
TBC1D22A	5	0.0057722	0.023467	0.804953	515	3	-1.0694	0.32926	0.54287	0.993989	9796	2	-1.0694
DARC	5	0.0058018	0.023579	0.804953	516	1	2.0847	0.0058697	0.023656	0.770027	553	4	2.0847
CEACAM8	5	0.0058034	0.023584	0.804953	517	4	-7.1777	0.57499	0.72665	0.99991	13043	1	-7.1777
SLC9A5	5	0.0058041	0.023585	0.804953	518	5	-7.0079	0.9942	0.9942	0.99991	17886	0	-7.0079
C5AR1	5	0.005805	0.023587	0.804953	519	3	-6.9204	0.44661	0.63935	0.99991	11483	2	-6.9204
SLCO1A2	5	0.0058567	0.023779	0.804953	520	4	-7.2512	0.86244	0.88645	0.99991	15732	1	-7.2512
RPP25L	5	0.0058829	0.023887	0.804953	521	5	-5.8637	0.99412	0.99412	0.99991	17885	0	-5.8637
NRGN	5	0.0059115	0.023988	0.804953	522	1	0.009343	0.60276	0.74611	0.99991	13356	2	0.009343
SLC2A9	5	0.005946	0.024119	0.804953	523	4	-7.9003	0.68825	0.80782	0.99991	14378	1	-7.9003
CHCHD2	5	0.0059727	0.024221	0.804953	525	5	-7.1965	0.99403	0.99402	0.99991	17883	0	-7.1965
COG7	5	0.0059727	0.024221	0.804953	526	5	-7.4939	0.99403	0.99402	0.99991	17881	0	-7.4939
ACO2	5	0.0059727	0.024221	0.804953	524	5	-7.2822	0.99403	0.99402	0.99991	17882	0	-7.2822
ARG2	5	0.0059857	0.024271	0.804953	527	3	-6.9593	0.32716	0.54052	0.993989	9750	2	-6.9593
DTNA	15	0.0060018	0.024334	0.804953	528	10	-6.5573	0.2911	0.49914	0.993989	9010	5	-6.5573
WDR72	5	0.0060212	0.024406	0.804953	529	5	-6.1497	0.991	0.99105	0.99991	17806	0	-6.1497
MARCH7	5	0.0060327	0.02445	0.804953	530	5	-7.8974	0.99286	0.99287	0.99991	17854	0	-7.8974
DMTN	5	0.0060463	0.024493	0.804953	531	4	-7.5605	0.46967	0.65472	0.99991	11751	1	-7.5605
HMG20A	5	0.0060552	0.024525	0.804953	532	5	-6.766	0.99394	0.99394	0.99991	17877	0	-6.766
PCBP4	5	0.0060552	0.024525	0.804953	533	5	-7.396	0.99394	0.99394	0.99991	17878	0	-7.396
AIF1L	8	0.0060566	0.024529	0.804953	534	7	-6.6306	0.225	0.4204	0.988819	7654	1	-6.6306
MRPS15	5	0.0060761	0.024602	0.804953	535	2	1.5886	0.041596	0.12274	0.918712	2406	3	1.5886
ZC3H3	5	0.0060836	0.024635	0.804953	536	4	-6.2063	0.53525	0.6992	0.99991	12500	1	-6.2063
ABTB2	5	0.0061041	0.02471	0.804953	537	2	0.81084	0.31128	0.52249	0.993989	9426	3	0.81084
LYPLA2	5	0.006105	0.024711	0.804953	538	3	-7.8945	0.6705	0.79475	0.99991	14156	2	-7.8945
SHANK1	5	0.0061244	0.024783	0.804953	539	4	-7.824	0.90608	0.91303	0.99991	16199	1	-7.824
LAMC2	5	0.0061309	0.02481	0.804953	540	2	-0.4734	0.23382	0.43113	0.991922	7827	2	-0.4734
CHAMP1	5	0.00614	0.024845	0.804953	541	5	-7.1249	0.99386	0.99387	0.99991	17875	0	-7.1249
PRR14L	5	0.00614	0.024845	0.804953	542	5	-6.5354	0.99386	0.99387	0.99991	17874	0	-6.5354
PLA2G2E	5	0.0061612	0.024922	0.804953	543	2	0.68682	0.33805	0.55281	0.993989	9997	3	0.68682
WBP2	5	0.0061858	0.025021	0.804953	544	3	-7.0548	0.49978	0.67494	0.99991	12096	2	-7.0548
PWWP2B	5	0.0062106	0.025118	0.804953	545	3	-7.1347	0.81337	0.8631	0.99991	15346	1	-7.1347
CCDC176	5	0.0062291	0.025193	0.804953	546	5	-6.4521	0.99377	0.99377	0.99991	17873	0	-6.4521
TULP3	5	0.0062291	0.025193	0.804953	547	5	-6.9261	0.99377	0.99377	0.99991	17871	0	-6.9261
BRMS1	5	0.0062291	0.025193	0.804953	548	5	-6.9757	0.99377	0.99377	0.99991	17872	0	-6.9757
TMEM132D	5	0.0062314	0.025204	0.804953	550	4	-7.8888	0.4091	0.61436	0.998794	11066	1	-7.8888
FSD1	5	0.0062314	0.025204	0.804953	549	3	-7.8888	0.49277	0.67017	0.99991	12017	2	-7.8888
STYK1	5	0.0062406	0.025237	0.804953	551	4	-7.0341	0.90281	0.9107	0.99991	16156	1	-7.0341
YOD1	5	0.0062581	0.025306	0.804953	552	4	-7.1588	0.87752	0.89484	0.99991	15873	1	-7.1588
TPD52L1	10	0.0062586	0.025308	0.804953	553	8	-5.8127	0.9979	0.99788	0.99991	17966	0	-5.8127
SYNE1	5	0.0062734	0.025365	0.804953	554	2	0.75706	0.33932	0.55433	0.993989	10023	3	0.75706
SPECC1L	5	0.0062875	0.025419	0.804953	555	3	-6.7011	0.59747	0.7424	0.99991	13292	2	-6.7011
ZNF354B	5	0.0063149	0.02553	0.804953	558	5	-6.8153	0.99369	0.99368	0.99991	17869	0	-6.8153
TMEM33	5	0.0063149	0.02553	0.804953	559	5	-7.0802	0.99369	0.99368	0.99991	17867	0	-7.0802
P4HA1	5	0.0063149	0.02553	0.804953	557	5	-5.84	0.99369	0.99368	0.99991	17868	0	-5.84
SLC6A4	5	0.0063149	0.02553	0.804953	556	5	-6.1304	0.99369	0.99368	0.99991	17870	0	-6.1304
NKIRAS2	7	0.0063158	0.025534	0.804953	560	5	-7.6032	0.31121	0.5224	0.993989	9424	2	-7.6032
KLK2	9	0.0063321	0.025602	0.804953	561	5	-5.4135	0.3218	0.53442	0.993989	9631	4	-5.4135
TMEM43	5	0.0063472	0.025646	0.804953	562	3	-7.883	0.13531	0.30475	0.958646	5720	2	-7.883
SLC43A2	5	0.0063503	0.025662	0.804953	563	1	1.759	0.08785	0.22451	0.947018	4225	3	1.759
DAG1	5	0.0063789	0.025783	0.804953	566	4	-7.5127	0.9741	0.97418	0.99991	17350	0	-7.5127
LMBR1L	5	0.0063789	0.025783	0.804953	565	4	-7.1003	0.85588	0.88294	0.99991	15688	1	-7.1003
LRP1	5	0.0063789	0.025783	0.804953	564	4	-7.1777	0.32786	0.54132	0.993989	9764	1	-7.1777
ACPT	5	0.0064183	0.025929	0.804953	567	2	-0.09519	0.66436	0.7902	0.99991	14078	1	-0.09519
KLF11	5	0.0064208	0.02594	0.804953	568	3	-7.8801	0.33778	0.5525	0.993989	9991	2	-7.8801
PRR22	5	0.0064512	0.026048	0.804953	569	4	-7.4977	0.22514	0.42058	0.988819	7657	1	-7.4977
JAK2	5	0.00646	0.026086	0.804953	570	3	-6.6071	0.28002	0.48624	0.993989	8787	2	-6.6071
SCN7A	5	0.0064947	0.026215	0.804953	572	5	-6.593	0.99351	0.9935	0.99991	17866	0	-6.593
OSTF1	5	0.0064947	0.026215	0.804953	571	5	-5.4914	0.99351	0.9935	0.99991	17865	0	-5.4914
FABP12	5	0.0065061	0.026253	0.804953	573	3	-5.6291	0.68452	0.80504	0.99991	14324	2	-5.6291
HKDC1	5	0.0065148	0.026281	0.804953	574	2	1.6637	0.10213	0.25326	0.947018	4787	3	1.6637
AMPD3	5	0.0065273	0.026325	0.804953	576	3	-7.2422	0.96271	0.96299	0.99991	17055	0	-7.2422
KLF6	5	0.0065273	0.026325	0.804953	575	3	-1.7756	0.3687	0.58706	0.994584	10630	1	-1.7756
GAP43	5	0.0065648	0.026468	0.804953	577	4	-7.5997	0.95375	0.95425	0.99991	16923	0	-7.5997
C20orf78	5	0.0065648	0.026468	0.804953	578	2	-0.0040547	0.50431	0.67801	0.99991	12154	2	-0.0040547
SPNS3	5	0.0065971	0.026589	0.804953	579	3	-6.2784	0.20383	0.39407	0.983828	7209	2	-6.2784
CDH4	5	0.0065971	0.026589	0.804953	580	2	-0.12566	0.41901	0.62096	0.998926	11194	2	-0.12566
ASPSCR1	5	0.0066088	0.026645	0.804953	582	4	-7.0599	0.26031	0.46306	0.993566	8386	1	-7.0599
TEAD4	5	0.0066088	0.026645	0.804953	581	4	-7.4516	0.25038	0.45127	0.992274	8170	1	-7.4516
C12orf71	5	0.0066238	0.026697	0.804953	583	4	-5.0514	0.54684	0.70712	0.99991	12662	1	-5.0514
ATP6V1B1	5	0.0066388	0.026766	0.804953	584	3	-7.8714	0.92656	0.92869	0.99991	16473	1	-7.8714
SUPT3H	5	0.0066536	0.026815	0.804953	585	5	-6.4364	0.99335	0.99335	0.99991	17863	0	-6.4364
ELMOD1	5	0.0066536	0.026815	0.804953	586	5	-7.3381	0.99335	0.99335	0.99991	17864	0	-7.3381
PRSS38	5	0.0067067	0.027008	0.804953	587	2	1.0519	0.14406	0.31638	0.963238	5914	3	1.0519
RNFT2	5	0.0067067	0.027008	0.804953	588	1	1.2608	0.20339	0.39352	0.983828	7196	3	1.2608
GHSR	5	0.0067144	0.027037	0.804953	590	3	-7.8685	0.92859	0.93043	0.99991	16496	1	-7.8685
BZW2	5	0.0067144	0.027037	0.804953	589	5	-7.8685	0.98952	0.98957	0.99991	17778	0	-7.8685
FSBP	5	0.006739	0.027131	0.804953	591	5	-6.2428	0.99326	0.99326	0.99991	17862	0	-6.2428
PRDM2	10	0.0067671	0.027231	0.804953	592	7	-7.0959	0.083902	0.21632	0.947018	4061	3	-7.0959
TNNT1	5	0.0067825	0.027295	0.804953	593	3	-7.8656	0.38546	0.59866	0.996669	10811	2	-7.8656
EPHB1	5	0.006789	0.02732	0.804953	594	2	1.1957	0.22106	0.41569	0.988189	7571	3	1.1957
SPNS1	5	0.006794	0.027339	0.804953	595	4	-7.1871	0.2386	0.43695	0.992274	7916	1	-7.1871
PRRT4	5	0.006794	0.027339	0.804953	596	4	-7.839	0.85783	0.88401	0.99991	15701	1	-7.839
GLTPD1	5	0.0067942	0.02734	0.804953	598	3	-0.88913	0.70427	0.81974	0.99991	14589	1	-0.88913
YTHDC2	5	0.0067942	0.02734	0.804953	597	4	-5.3672	0.79158	0.85409	0.99991	15165	1	-5.3672
GJA1	5	0.0068339	0.027494	0.804953	599	5	-5.8038	0.99317	0.99318	0.99991	17860	0	-5.8038
FAM129B	5	0.0068438	0.027527	0.804953	600	3	-7.6717	0.23222	0.42908	0.991324	7795	2	-7.6717
ERMARD	5	0.0068592	0.027578	0.804953	602	4	-7.8627	0.70366	0.81928	0.99991	14579	1	-7.8627
SLC16A7	5	0.0068592	0.027578	0.804953	601	4	-7.8627	0.92765	0.92959	0.99991	16485	1	-7.8627
P2RY8	5	0.0068733	0.027627	0.804953	603	3	-0.74772	0.70017	0.81667	0.99991	14531	2	-0.74772
SHISA7	5	0.0068733	0.027627	0.804953	604	2	0.22818	0.76857	0.84511	0.99991	15022	1	0.22818
SPTY2D1	5	0.006933	0.027837	0.804953	605	5	-6.0707	0.99307	0.99308	0.99991	17857	0	-6.0707
MFN1	5	0.006933	0.027837	0.804953	606	5	-6.7471	0.99307	0.99308	0.99991	17858	0	-6.7471
TCAP	5	0.0069534	0.027908	0.804953	607	3	-7.1965	0.50565	0.67894	0.99991	12164	2	-7.1965
GAD2	5	0.0069964	0.028081	0.804953	608	4	-7.3103	0.90116	0.90955	0.99991	16131	1	-7.3103
ZAR1	5	0.0070082	0.028123	0.804953	609	2	1.4074	0.16369	0.34249	0.973805	6332	3	1.4074
TMEM25	5	0.0070274	0.028195	0.804953	610	2	1.4003	0.17494	0.35724	0.977789	6573	3	1.4003
ACD	5	0.0070631	0.028323	0.804953	611	2	0.14821	0.94287	0.94367	0.99991	16725	0	0.14821
C12orf68	5	0.0070634	0.028327	0.804953	612	3	-5.5214	0.16202	0.34025	0.972685	6298	2	-5.5214
NSD1	5	0.0070864	0.028424	0.804953	614	3	-7.8538	0.92911	0.93088	0.99991	16505	1	-7.8538
ZFHX4	5	0.0070864	0.028424	0.804953	613	4	-7.8538	0.52065	0.68912	0.99991	12330	1	-7.8538
CCDC85C	5	0.0071161	0.028534	0.804953	617	4	-7.7307	0.808	0.86084	0.99991	15302	1	-7.7307
RABGEF1	5	0.0071161	0.028534	0.804953	615	3	-7.6102	0.36687	0.58502	0.993989	10594	1	-7.6102
NFIX	5	0.0071161	0.028534	0.804953	616	2	1.9724	0.059084	0.16275	0.947018	3066	3	1.9724
NQO1	5	0.0071389	0.028619	0.804953	620	5	-6.3386	0.99286	0.99287	0.99991	17855	0	-6.3386
BTRC	5	0.0071389	0.028619	0.804953	619	5	-6.5131	0.99286	0.99287	0.99991	17850	0	-6.5131
RNF180	5	0.0071389	0.028619	0.804953	618	5	-7.291	0.99286	0.99287	0.99991	17853	0	-7.291
SURF6	5	0.0071389	0.028619	0.804953	621	5	-6.6688	0.99286	0.99287	0.99991	17852	0	-6.6688
CELA2B	4	0.0071466	0.028645	0.804953	622	2	-3.859	0.52248	0.6904	0.99991	12350	2	-3.859
SMARCD3	5	0.0071467	0.028646	0.804953	623	5	-7.0289	0.98772	0.98777	0.99991	17730	0	-7.0289
PCSK9	5	0.0071467	0.028646	0.804953	624	4	-7.2195	0.21484	0.40802	0.988189	7429	1	-7.2195
NPY2R	5	0.0071808	0.028774	0.804953	625	4	-7.8509	0.89756	0.90721	0.99991	16095	1	-7.8509
CLPSL1	5	0.0071808	0.028774	0.804953	627	3	-6.502	0.094867	0.23882	0.947018	4479	2	-6.502
ISL1	5	0.0071808	0.028774	0.804953	626	3	-7.8509	0.88532	0.89947	0.99991	15954	1	-7.8509
TRAPPC3	6	0.0072128	0.028888	0.804953	628	6	-4.6089	0.99279	0.9928	0.99991	17849	0	-4.6089
FIBIN	5	0.0072275	0.028952	0.804953	629	2	0.56518	0.43295	0.63026	0.99991	11343	2	0.56518
TRPC4	5	0.0072393	0.028995	0.804953	631	4	-7.5532	0.31769	0.52982	0.993989	9558	1	-7.5532
ADCK1	5	0.0072393	0.028995	0.804953	630	4	-7.173	0.73603	0.83355	0.99991	14835	1	-7.173
GABRA1	5	0.0072496	0.029046	0.804953	633	5	-7.815	0.99275	0.99276	0.99991	17847	0	-7.815
RBM34	5	0.0072496	0.029046	0.804953	632	5	-6.4045	0.99275	0.99276	0.99991	17848	0	-6.4045
SCARB1	5	0.007253	0.029052	0.804953	634	2	-0.078339	0.67768	0.79997	0.99991	14252	2	-0.078339
GSDMD	5	0.0072699	0.029116	0.804953	635	4	-7.8479	0.9544	0.95487	0.99991	16935	0	-7.8479
SLC35D3	5	0.0073371	0.029365	0.804953	636	3	-4.383	0.23097	0.42757	0.991324	7765	2	-4.383
MYNN	5	0.0073502	0.029421	0.804953	637	5	-5.4914	0.99265	0.99266	0.99991	17845	0	-5.4914
C10orf120	5	0.0073524	0.029432	0.804953	638	3	-7.845	0.24159	0.44054	0.992274	7981	2	-7.845
IER3	5	0.0073919	0.029586	0.804953	639	2	1.0086	0.2796	0.4857	0.993989	8780	3	1.0086
PHF13	5	0.0073961	0.029603	0.804953	640	4	-7.0132	0.93766	0.9386	0.99991	16637	1	-7.0132
ZNF432	5	0.007422	0.029699	0.804953	641	4	-7.842	0.22672	0.42247	0.989277	7689	1	-7.842
TMPRSS11A	5	0.0074454	0.02979	0.804953	644	5	-7.0445	0.99255	0.99257	0.99991	17841	0	-7.0445
BPNT1	5	0.0074454	0.02979	0.804953	645	5	-6.0503	0.99255	0.99257	0.99991	17842	0	-6.0503
B3GALT2	5	0.0074454	0.02979	0.804953	642	5	-6.5056	0.99255	0.99257	0.99991	17840	0	-6.5056
ZBTB40	5	0.0074454	0.02979	0.804953	643	5	-7.3591	0.99255	0.99257	0.99991	17844	0	-7.3591
TTC9C	5	0.0074454	0.02979	0.804953	646	5	-6.7019	0.99255	0.99257	0.99991	17843	0	-6.7019
MSANTD2	5	0.0074467	0.029793	0.804953	647	2	0.61631	0.15123	0.32607	0.967583	6069	3	0.61631
PTHLH	5	0.0074827	0.02992	0.804953	649	4	-7.0599	0.43863	0.63402	0.99991	11410	1	-7.0599
TCN1	5	0.0074827	0.02992	0.804953	648	5	-7.2557	0.98116	0.98119	0.99991	17527	0	-7.2557
GPATCH4	5	0.0074905	0.029953	0.804953	650	4	-7.436	0.50631	0.67938	0.99991	12170	1	-7.436
CYTIP	5	0.0075014	0.029996	0.804953	651	3	-2.6329	0.24614	0.44615	0.992274	8082	2	-2.6329
PTBP1	5	0.0075504	0.030168	0.804953	652	5	-6.0399	0.99245	0.99247	0.99991	17839	0	-6.0399
RDH11	5	0.0075504	0.030168	0.804953	653	5	-5.9434	0.99245	0.99247	0.99991	17838	0	-5.9434
LAMB4	5	0.0075562	0.030192	0.804953	654	4	-6.3802	0.8193	0.86561	0.99991	15391	1	-6.3802
SOGA1	5	0.0075736	0.030249	0.804953	655	4	-6.6755	0.72151	0.82872	0.99991	14749	1	-6.6755
COL26A1	5	0.0075848	0.030286	0.804953	656	3	-7.0289	0.52641	0.69311	0.99991	12399	1	-7.0289
MCAM	5	0.0075848	0.030286	0.804953	657	3	-7.3632	0.63837	0.77124	0.99991	13789	2	-7.3632
KRT37	5	0.0076595	0.03055	0.804953	658	4	-7.833	0.083313	0.21511	0.947018	4039	1	-7.833
PPP1R3A	5	0.0076595	0.03055	0.804953	660	4	-6.2046	0.6175	0.75644	0.99991	13524	1	-6.2046
CHRNB1	5	0.0076595	0.03055	0.804953	659	3	-7.833	0.82589	0.8685	0.99991	15436	1	-7.833
XPO5	5	0.0076639	0.030569	0.804953	661	5	-6.019	0.99234	0.99236	0.99991	17836	0	-6.019
TMEM181	5	0.0076658	0.030576	0.804953	662	3	-6.2246	0.3661	0.58419	0.993989	10579	2	-6.2246
PAQR5	5	0.0076937	0.030674	0.804953	663	4	-7.6481	0.85043	0.88024	0.99991	15634	1	-7.6481
CAPZA3	5	0.0077189	0.030771	0.804953	664	5	-6.593	0.99228	0.99231	0.99991	17835	0	-6.593
CIRBP	5	0.0077206	0.030776	0.804953	665	4	-6.3637	0.74627	0.8371	0.99991	14887	1	-6.3637
ZNF589	5	0.0077259	0.03079	0.804953	666	3	-7.3196	0.083034	0.21453	0.947018	4027	2	-7.3196
C8orf87	5	0.0077444	0.030859	0.804953	667	4	-7.1102	0.91627	0.9204	0.99991	16340	1	-7.1102
PRPS1L1	5	0.0077611	0.030922	0.804953	668	3	-7.83	0.4889	0.66754	0.99991	11977	2	-7.83
MDFIC	5	0.0077611	0.030922	0.804953	669	4	-6.843	0.92184	0.92476	0.99991	16408	1	-6.843
EIF1AD	5	0.0077629	0.030929	0.804953	670	5	-6.5859	0.99224	0.99227	0.99991	17834	0	-6.5859
PASD1	5	0.0077754	0.030974	0.804953	671	1	1.188	0.24162	0.44058	0.992274	7984	3	1.188
PRR18	5	0.0077867	0.031014	0.804953	673	2	1.0324	0.19949	0.38862	0.983828	7107	3	1.0324
PREX1	5	0.0077867	0.031014	0.804953	672	4	-7.2287	0.51641	0.68626	0.99991	12276	1	-7.2287
SUMO3	6	0.007792	0.031044	0.804953	674	4	-7.0831	0.89133	0.9032	0.99991	16028	1	-7.0831
ZMYND11	5	0.0078515	0.031268	0.804953	677	5	-6.8214	0.99215	0.99217	0.99991	17832	0	-6.8214
EXOSC4	5	0.0078515	0.031268	0.804953	676	5	-5.6628	0.99215	0.99217	0.99991	17831	0	-5.6628
POF1B	5	0.0078515	0.031268	0.804953	675	5	-6.6755	0.99215	0.99217	0.99991	17833	0	-6.6755
SEPT12	5	0.007856	0.031281	0.804953	678	4	-6.8741	0.88286	0.89799	0.99991	15923	1	-6.8741
QRFP	5	0.0078575	0.031284	0.804953	679	3	-6.6279	0.59016	0.73727	0.99991	13212	1	-6.6279
SMUG1	5	0.0078789	0.031367	0.804953	680	4	-7.7688	0.72264	0.82908	0.99991	14753	1	-7.7688
LRRC17	5	0.0079353	0.031585	0.804953	681	3	-6.9865	0.16678	0.34652	0.97468	6401	2	-6.9865
HSD17B3	5	0.0079397	0.031601	0.804953	682	2	1.1044	0.25179	0.4529	0.992274	8209	3	1.1044
COBLL1	5	0.0079645	0.031681	0.804953	683	5	-6.9091	0.99204	0.99205	0.99991	17829	0	-6.9091
ELMOD3	5	0.0079645	0.031681	0.804953	684	5	-7.2512	0.99204	0.99205	0.99991	17830	0	-7.2512
LDHAL6B	5	0.007994	0.031786	0.804953	686	4	-6.9865	0.39074	0.60216	0.997228	10872	1	-6.9865
TSGA10IP	5	0.007994	0.031786	0.804953	687	2	1.3136	0.18439	0.36945	0.980618	6785	3	1.3136
TMEM139	5	0.007994	0.031786	0.804953	685	3	-0.78944	0.93637	0.93736	0.99991	16618	1	-0.78944
TPBGL	5	0.0080182	0.031863	0.804953	688	3	-7.821	0.59546	0.74094	0.99991	13273	2	-7.821
GAL3ST2	5	0.0080469	0.03198	0.804953	689	3	-7.4758	0.43073	0.62879	0.99991	11323	2	-7.4758
CBX4	5	0.0080469	0.03198	0.804953	690	3	-7.2195	0.13531	0.30474	0.958646	5719	2	-7.2195
IL15RA	5	0.0080492	0.031989	0.804953	691	4	-6.4285	0.9496	0.95015	0.99991	16848	0	-6.4285
DNAJC1	5	0.0080552	0.03201	0.804953	695	4	-7.0752	0.62993	0.76518	0.99991	13677	1	-7.0752
KCTD18	5	0.0080552	0.03201	0.804953	692	4	-7.0599	0.9681	0.9683	0.99991	17145	0	-7.0599
ZNF552	4	0.0080552	0.03201	0.804953	696	4	-7.275	0.99194	0.99197	0.99991	17828	0	-7.275
SNRK	5	0.0080552	0.03201	0.804953	694	4	-7.5423	0.73145	0.83202	0.99991	14805	1	-7.5423
TBC1D32	5	0.0080552	0.03201	0.804953	693	5	-7.4555	0.98848	0.98853	0.99991	17753	0	-7.4555
TSGA13	5	0.0080777	0.032095	0.804953	697	5	-6.6071	0.99192	0.99195	0.99991	17827	0	-6.6071
FIGF	5	0.0081314	0.032303	0.804953	698	3	-5.4914	0.50865	0.68095	0.99991	12194	2	-5.4914
PLOD1	5	0.0081444	0.032358	0.804953	699	2	-0.65946	0.47364	0.65732	0.99991	11795	2	-0.65946
IFNB1	5	0.0081634	0.032428	0.804953	700	4	-7.0548	0.74922	0.83814	0.99991	14905	1	-7.0548
NUDT12	5	0.008185	0.032513	0.804953	702	5	-6.8092	0.99181	0.99183	0.99991	17824	0	-6.8092
EIF1B	5	0.008185	0.032513	0.804953	703	5	-6.019	0.99181	0.99183	0.99991	17825	0	-6.019
TMEM106B	5	0.008185	0.032513	0.804953	701	5	-5.092	0.99181	0.99183	0.99991	17826	0	-5.092
PTGDR2	5	0.0082097	0.032601	0.804953	704	3	-5.5362	0.49526	0.67186	0.99991	12041	2	-5.5362
SLC30A8	5	0.0082097	0.032601	0.804953	705	3	-6.7471	0.41341	0.61727	0.998794	11116	1	-6.7471
ELP6	5	0.008267	0.032818	0.804953	706	4	-7.3297	0.59026	0.73733	0.99991	13214	1	-7.3297
USP6	5	0.008267	0.032818	0.804953	707	4	-7.154	0.91872	0.92228	0.99991	16372	1	-7.154
CBLL1	5	0.0082683	0.032825	0.804953	708	4	-6.0605	0.6338	0.76795	0.99991	13730	1	-6.0605
TAF9	5	0.0082723	0.032838	0.804953	710	3	-5.1699	0.94448	0.9452	0.99991	16754	0	-5.1699
TNK1	5	0.0082723	0.032838	0.804953	709	2	-0.088988	0.17078	0.35182	0.975874	6489	2	-0.088988
NMRK1	5	0.0082911	0.032905	0.804953	711	5	-6.7723	0.99171	0.99171	0.99991	17823	0	-6.7723
C1orf168	5	0.0083108	0.032981	0.804953	712	4	-7.8119	0.762	0.84273	0.99991	14980	1	-7.8119
GNPTG	5	0.008323	0.033027	0.804953	713	2	0.45637	0.20061	0.39004	0.983828	7126	2	0.45637
TMEM82	5	0.0083531	0.033142	0.804953	714	4	-7.1824	0.5007	0.67559	0.99991	12106	1	-7.1824
ZSCAN18	5	0.0083756	0.03322	0.804953	715	4	-6.9865	0.62941	0.7648	0.99991	13670	1	-6.9865
LRRC2	5	0.0083778	0.033225	0.804953	716	4	-6.4045	0.83111	0.8709	0.99991	15484	1	-6.4045
HIBCH	5	0.0084062	0.033332	0.804953	717	5	-5.9323	0.99159	0.9916	0.99991	17822	0	-5.9323
C1orf87	5	0.0084062	0.033332	0.804953	718	5	-5.7157	0.99159	0.9916	0.99991	17821	0	-5.7157
BEX1	5	0.008415	0.033365	0.804953	719	3	-7.8089	0.69205	0.8106	0.99991	14431	2	-7.8089
FIS1	5	0.008415	0.033365	0.804953	720	4	-7.8089	0.89889	0.90808	0.99991	16109	1	-7.8089
LYSMD4	9	0.0084156	0.033366	0.804953	721	8	-6.7019	0.99703	0.99703	0.99991	17943	0	-6.7019
MKNK1	5	0.0084325	0.033429	0.804953	722	3	-7.2512	0.68147	0.80278	0.99991	14293	2	-7.2512
LSM10	5	0.0084337	0.033432	0.804953	723	4	-6.9972	0.66057	0.78747	0.99991	14032	1	-6.9972
RIN3	5	0.0084373	0.033444	0.804953	724	3	-4.7708	0.16883	0.34929	0.975868	6442	2	-4.7708
SRCIN1	5	0.0084836	0.033619	0.804953	726	4	-7.2735	0.95644	0.95682	0.99991	16967	0	-7.2735
COL9A1	5	0.0084836	0.033619	0.804953	728	4	-7.065	0.94668	0.94729	0.99991	16801	0	-7.065
USP3	5	0.0084836	0.033619	0.804953	727	4	-7.3465	0.94926	0.9498	0.99991	16842	0	-7.3465
MPP3	5	0.0084836	0.033619	0.804953	725	4	-7.5926	0.77564	0.84784	0.99991	15065	1	-7.5926
APOA5	5	0.0084873	0.033631	0.804953	729	1	0.65952	0.24586	0.4458	0.992274	8076	3	0.65952
LYNX1	12	0.0084939	0.033657	0.804953	730	8	-3.8371	0.86569	0.88815	0.99991	15755	2	-3.8371
SAE1	6	0.0085115	0.033719	0.804953	731	6	-5.0091	0.99149	0.99149	0.99991	17820	0	-5.0091
RUNDC3B	5	0.008528	0.033773	0.804953	732	5	-6.7597	0.99147	0.99148	0.99991	17819	0	-6.7597
DET1	5	0.008542	0.033824	0.804953	733	2	0.73895	0.11577	0.27779	0.94928	5268	3	0.73895
TGDS	5	0.0085703	0.033921	0.804953	734	4	-4.1337	0.83893	0.87458	0.99991	15553	1	-4.1337
PATZ1	5	0.0085968	0.034007	0.804953	735	1	0.77818	0.27915	0.48518	0.993989	8773	3	0.77818
TRIM7	14	0.0086118	0.03406	0.804953	736	5	0.86217	0.162	0.34022	0.972685	6297	8	0.86217
IL36B	5	0.0086377	0.034152	0.804953	738	5	-5.6218	0.99136	0.99137	0.99991	17818	0	-5.6218
HAUS5	5	0.0086377	0.034152	0.804953	739	5	-5.8519	0.99136	0.99137	0.99991	17816	0	-5.8519
GEMIN7	5	0.0086377	0.034152	0.804953	737	5	-6.8031	0.99136	0.99137	0.99991	17817	0	-6.8031
ACOT11	5	0.0086463	0.034184	0.804953	740	4	-7.5496	0.83164	0.87113	0.99991	15490	1	-7.5496
NRTN	5	0.0086463	0.034184	0.804953	741	3	-4.4316	0.57293	0.72518	0.99991	13013	2	-4.4316
POU2F2	5	0.0086789	0.034284	0.804953	743	2	-0.17239	0.80119	0.85797	0.99991	15245	1	-0.17239
C8orf82	5	0.0086789	0.034284	0.804953	742	3	-6.7084	0.38626	0.59919	0.996669	10825	2	-6.7084
UNC45A	5	0.0086958	0.034345	0.804953	744	4	-7.4787	0.138	0.30835	0.95999	5782	1	-7.4787
TRPV3	5	0.0087247	0.034441	0.804953	745	3	-7.7967	0.653	0.78198	0.99991	13949	1	-7.7967
BPI	5	0.0087247	0.034441	0.804953	746	4	-7.7967	0.73879	0.83452	0.99991	14853	1	-7.7967
RHEBL1	5	0.0087609	0.03457	0.804953	748	5	-6.0909	0.99124	0.99126	0.99991	17813	0	-6.0909
GNAT2	5	0.0087609	0.03457	0.804953	749	5	-7.4241	0.99124	0.99126	0.99991	17815	0	-7.4241
ARL3	5	0.0087609	0.03457	0.804953	747	5	-5.9763	0.99124	0.99126	0.99991	17814	0	-5.9763
PRPH	5	0.008784	0.034657	0.804953	750	3	-4.7579	0.3675	0.58572	0.993989	10612	2	-4.7579
NME1-NME2	3	0.0088008	0.03471	0.804953	751	3	-7.5532	0.9912	0.99122	0.99991	17812	0	-7.5532
NPC2	5	0.0088119	0.034747	0.804953	755	5	-7.5349	0.98631	0.98634	0.99991	17690	0	-7.5349
PLK3	5	0.0088119	0.034747	0.804953	754	4	-7.291	0.70752	0.82216	0.99991	14634	1	-7.291
S100P	5	0.0088119	0.034747	0.804953	752	4	-7.7781	0.12347	0.28851	0.951738	5458	1	-7.7781
SPRED1	5	0.0088119	0.034747	0.804953	758	4	-7.4241	0.94145	0.94233	0.99991	16707	0	-7.4241
RANBP17	5	0.0088119	0.034747	0.804953	753	4	-6.9539	0.91822	0.92189	0.99991	16364	1	-6.9539
BTN3A3	5	0.0088119	0.034747	0.804953	757	4	-6.9372	0.80381	0.85908	0.99991	15265	1	-6.9372
HTATSF1	5	0.0088119	0.034747	0.804953	756	4	-7.1151	0.63866	0.77144	0.99991	13793	1	-7.1151
LRP3	5	0.0088431	0.034883	0.804953	759	4	-7.7936	0.86241	0.88643	0.99991	15730	1	-7.7936
CKLF	12	0.0088548	0.034928	0.804953	760	10	-4.9106	0.95547	0.95592	0.99991	16951	1	-4.9106
GCH1	5	0.0088763	0.035012	0.804953	762	3	-6.9865	0.40225	0.60984	0.998578	10998	2	-6.9865
PDGFA	5	0.0088763	0.035012	0.804953	761	3	-5.5362	0.78858	0.85285	0.99991	15145	1	-5.5362
SLC9C1	5	0.0088849	0.035036	0.804953	763	5	-7.1395	0.99112	0.99114	0.99991	17808	0	-7.1395
EGF	5	0.0088849	0.035036	0.804953	766	5	-5.8753	0.99112	0.99114	0.99991	17810	0	-5.8753
APOBEC4	5	0.0088849	0.035036	0.804953	764	5	-6.1497	0.99112	0.99114	0.99991	17811	0	-6.1497
BAZ1B	5	0.0088849	0.035036	0.804953	765	5	-5.5938	0.99112	0.99114	0.99991	17809	0	-5.5938
MOCS2	9	0.0089471	0.035269	0.804953	767	8	-5.1119	0.36692	0.58508	0.993989	10597	1	-5.1119
TRAPPC1	5	0.0089988	0.035454	0.804953	768	5	-5.1887	0.991	0.99105	0.99991	17805	0	-5.1887
CCNI	5	0.0089988	0.035454	0.804953	769	5	-5.8152	0.991	0.99105	0.99991	17807	0	-5.8152
CAPN10	5	0.0090073	0.035492	0.804953	771	2	-0.18193	0.52544	0.69246	0.99991	12388	2	-0.18193
POMK	5	0.0090073	0.035492	0.804953	770	3	-7.1052	0.6411	0.77325	0.99991	13821	2	-7.1052
OPTC	5	0.0090317	0.035585	0.804953	772	4	-6.9261	0.96679	0.96702	0.99991	17119	0	-6.9261
HSPA2	5	0.0090317	0.035585	0.804953	773	4	-3.1406	0.5561	0.71361	0.99991	12781	1	-3.1406
FBXL13	5	0.0090635	0.03571	0.804953	774	4	-7.7874	0.96618	0.96641	0.99991	17105	0	-7.7874
APOL3	7	0.0090862	0.035783	0.804953	775	5	-7.2467	0.97297	0.97306	0.99991	17202	1	-7.2467
FOXD2	5	0.0091167	0.0359	0.804953	777	2	0.19513	0.38886	0.60095	0.997228	10852	2	0.19513
MRGPRF	5	0.0091167	0.0359	0.804953	776	3	-7.0445	0.53592	0.69966	0.99991	12512	2	-7.0445
SLC39A2	5	0.0091501	0.036028	0.804953	779	4	-7.5496	0.43354	0.63067	0.99991	11346	1	-7.5496
ST6GALNAC4	5	0.0091501	0.036028	0.804953	778	4	-7.4516	0.72082	0.82851	0.99991	14741	1	-7.4516
USP42	5	0.0091764	0.036136	0.804953	780	4	-7.7843	0.51795	0.68728	0.99991	12292	1	-7.7843
INSM1	5	0.0091904	0.036188	0.804953	781	3	-1.2985	0.39112	0.60241	0.997228	10879	2	-1.2985
MS4A2	5	0.0091988	0.036212	0.804953	782	3	-5.5508	0.018466	0.065353	0.841773	1393	2	-5.5508
RNF141	5	0.0092111	0.036247	0.804953	783	4	-6.9539	0.30319	0.51322	0.993989	9270	1	-6.9539
C4orf32	5	0.0092535	0.036383	0.804953	784	3	-5.9763	0.33847	0.5533	0.993989	10007	2	-5.9763
TBC1D15	5	0.0092803	0.036486	0.804953	785	5	-6.9372	0.98582	0.98586	0.99991	17673	0	-6.9372
PURB	5	0.0093082	0.036594	0.804953	786	1	1.7084	0.069741	0.18605	0.947018	3504	3	1.7084
NOG	5	0.0093447	0.036723	0.804953	787	3	-0.71317	0.17229	0.35383	0.976231	6527	2	-0.71317
INO80B	5	0.0093629	0.036789	0.804953	788	3	-4.5082	0.1766	0.3594	0.978536	6614	1	-4.5082
CEP55	5	0.0093838	0.036867	0.804953	789	5	-5.6895	0.99062	0.99069	0.99991	17804	0	-5.6895
AIPL1	6	0.0093882	0.036882	0.804953	790	3	-3.2338	0.33414	0.54836	0.993989	9905	2	-3.2338
IL17RE	5	0.0094046	0.036938	0.804953	791	4	-7.4748	0.79285	0.85459	0.99991	15180	1	-7.4748
GBGT1	5	0.0094046	0.036938	0.804953	792	4	-5.8038	0.68047	0.80207	0.99991	14285	1	-5.8038
SPACA4	5	0.0094046	0.036938	0.804953	793	4	-6.9091	0.25239	0.45364	0.992274	8220	1	-6.9091
FAM53A	5	0.0094446	0.03708	0.804953	794	3	-2.5578	0.85531	0.88265	0.99991	15680	1	-2.5578
MTURN	5	0.0094778	0.037202	0.804953	795	2	1.2434	0.2414	0.44032	0.992274	7974	3	1.2434
LHFPL4	5	0.0094997	0.037273	0.804953	796	1	-0.26396	0.15505	0.3311	0.968492	6149	2	-0.26396
ALK	5	0.0094997	0.037273	0.804953	797	4	-6.9091	0.89843	0.90778	0.99991	16103	1	-6.9091
TCF12	5	0.0095122	0.037318	0.804953	798	5	-6.7909	0.99049	0.99057	0.99991	17802	0	-6.7909
RAPSN	5	0.0095211	0.03735	0.804953	800	4	-6.9972	0.76682	0.84447	0.99991	15005	1	-6.9972
NLK	5	0.0095211	0.03735	0.804953	799	5	-7.5713	0.98069	0.98073	0.99991	17514	0	-7.5713
CARD10	5	0.0095543	0.037476	0.804953	801	2	0.116	0.32202	0.53467	0.993989	9636	2	0.116
TNFSF10	6	0.0096201	0.037725	0.804953	802	6	-7.427	0.99038	0.99045	0.99991	17800	0	-7.427
SFT2D2	5	0.0096312	0.03777	0.804953	803	5	-6.372	0.99037	0.99043	0.99991	17799	0	-6.372
NUBPL	5	0.0096523	0.037842	0.804953	804	4	-7.0184	0.86082	0.88559	0.99991	15720	1	-7.0184
ZNF366	5	0.0096911	0.037976	0.804953	807	3	-7.1444	0.043246	0.12667	0.921928	2473	2	-7.1444
PI4K2A	5	0.0096911	0.037976	0.804953	805	1	1.1521	0.096621	0.2423	0.947018	4556	4	1.1521
CLN8	5	0.0096911	0.037976	0.804953	806	3	-5.3141	0.91395	0.91866	0.99991	16312	1	-5.3141
TEX22	5	0.0097119	0.038045	0.804953	810	3	-7.7656	0.49649	0.67269	0.99991	12053	2	-7.7656
PGAP3	5	0.0097119	0.038045	0.804953	808	3	-7.7656	0.70284	0.81869	0.99991	14570	2	-7.7656
ABCC3	5	0.0097119	0.038045	0.804953	809	3	-3.7362	0.085522	0.2197	0.947018	4126	1	-3.7362
DAZAP2	9	0.009717	0.038064	0.804953	811	5	-4.6234	0.70525	0.82045	0.99991	14608	3	-4.6234
UGT2B11	4	0.0097668	0.038231	0.804953	812	4	-6.7542	0.99023	0.99031	0.99991	17798	0	-6.7542
DYNC1LI1	5	0.00977	0.038242	0.804953	814	4	-7.1871	0.77431	0.8473	0.99991	15057	1	-7.1871
GDNF	5	0.00977	0.038242	0.804953	813	4	-6.892	0.69815	0.81513	0.99991	14505	1	-6.892
TK1	5	0.00977	0.038242	0.804953	815	4	-7.0701	0.91852	0.92213	0.99991	16367	1	-7.0701
C10orf71	5	0.0097758	0.038269	0.804953	818	3	-1.2136	0.88702	0.9005	0.99991	15980	1	-1.2136
TMEM179	5	0.0097758	0.038269	0.804953	816	2	0.55554	0.59874	0.74328	0.99991	13308	2	0.55554
MAGEH1	5	0.0097758	0.038269	0.804953	817	4	-5.3811	0.96183	0.96214	0.99991	17046	0	-5.3811
TRIM6	5	0.0097778	0.038277	0.804953	824	5	-6.1877	0.99022	0.9903	0.99991	17795	0	-6.1877
PARN	5	0.0097778	0.038277	0.804953	820	5	-6.6071	0.99022	0.9903	0.99991	17797	0	-6.6071
CYP51A1	5	0.0097778	0.038277	0.804953	819	5	-6.7847	0.99022	0.9903	0.99991	17794	0	-6.7847
CLDN10	5	0.0097778	0.038277	0.804953	823	5	-5.9871	0.99022	0.9903	0.99991	17796	0	-5.9871
DAPK2	5	0.0097778	0.038277	0.804953	822	5	-5.969	0.99022	0.9903	0.99991	17792	0	-5.969
CTNNA2	5	0.0097778	0.038277	0.804953	821	5	-6.4676	0.99022	0.9903	0.99991	17793	0	-6.4676
PRAMEF22	2	0.009794	0.038337	0.804953	825	2	-7.821	0.99021	0.99028	0.99991	17791	0	-7.821
HNF1A	5	0.0098108	0.038395	0.804953	826	4	-6.1328	0.81103	0.86213	0.99991	15326	1	-6.1328
SHISA2	5	0.0098279	0.038457	0.804953	827	2	1.0359	0.2623	0.46538	0.993566	8430	3	1.0359
STARD5	5	0.009859	0.038573	0.804953	828	5	-6.197	0.99014	0.99021	0.99991	17790	0	-6.197
ZNF329	5	0.0098804	0.038639	0.804953	829	4	-7.2377	0.54169	0.70363	0.99991	12591	1	-7.2377
SFTPB	5	0.0098804	0.038639	0.804953	830	4	-6.8862	0.24714	0.44739	0.992274	8099	1	-6.8862
GRM6	5	0.0099099	0.038751	0.804953	831	2	-0.48979	0.64047	0.7728	0.99991	13815	2	-0.48979
NKAIN1	5	0.0099182	0.038777	0.804953	832	4	-7.5677	0.92897	0.93076	0.99991	16504	1	-7.5677
CMTM7	5	0.0099182	0.038777	0.804953	833	2	0.40981	0.80081	0.85781	0.99991	15243	1	0.40981
GPR182	5	0.0099182	0.038777	0.804953	834	3	-7.6447	0.72784	0.83083	0.99991	14790	1	-7.6447
ZFAND1	5	0.0099256	0.038803	0.804953	835	5	-5.0719	0.99007	0.99013	0.99991	17789	0	-5.0719
FAM60A	5	0.0099256	0.038803	0.804953	836	5	-5.9098	0.99007	0.99013	0.99991	17788	0	-5.9098
FNBP1L	5	0.0099256	0.038803	0.804953	837	5	-6.0503	0.99007	0.99013	0.99991	17787	0	-6.0503
GMFG	5	0.0099982	0.039058	0.804953	838	4	-6.8805	0.8604	0.88536	0.99991	15719	1	-6.8805
LRRTM3	5	0.0099982	0.039058	0.804953	840	4	-7.1683	0.71142	0.82509	0.99991	14681	1	-7.1683
LRRTM2	5	0.0099982	0.039058	0.804953	839	4	-7.1683	0.95223	0.95276	0.99991	16902	0	-7.1683
PIK3C2B	5	0.010029	0.039167	0.804953	841	3	-7.3254	0.4234	0.62388	0.99991	11234	2	-7.3254
SCN3A	5	0.010065	0.039299	0.804953	844	5	-6.3386	0.98993	0.98999	0.99991	17786	0	-6.3386
CHRM2	5	0.010065	0.039299	0.804953	842	5	-6.7597	0.98993	0.98999	0.99991	17784	0	-6.7597
CD2AP	5	0.010065	0.039299	0.804953	843	5	-5.9545	0.98993	0.98999	0.99991	17785	0	-5.9545
XDH	5	0.010074	0.039327	0.804953	845	2	1.0049	0.066481	0.17901	0.947018	3373	3	1.0049
R3HCC1L	10	0.010098	0.039424	0.804953	846	8	-6.0071	0.55699	0.71424	0.99991	12793	2	-6.0071
BOD1L2	5	0.010104	0.039441	0.804953	847	3	-6.9148	0.87527	0.89353	0.99991	15848	1	-6.9148
MLPH	5	0.01013	0.039526	0.804953	848	4	-7.7531	0.8814	0.89712	0.99991	15908	1	-7.7531
TMEM206	5	0.010183	0.039711	0.804953	849	2	0.47629	0.5898	0.737	0.99991	13209	2	0.47629
HEPN1	5	0.010205	0.03979	0.804953	850	5	-6.3386	0.98979	0.98984	0.99991	17783	0	-6.3386
GCAT	5	0.010219	0.039832	0.804953	851	4	-7.7499	0.94122	0.94212	0.99991	16700	0	-7.7499
CD1D	5	0.010219	0.039832	0.804953	852	3	-7.7499	0.84854	0.87928	0.99991	15623	1	-7.7499
HMGCL	5	0.010263	0.039999	0.804953	853	4	-7.1918	0.94067	0.94157	0.99991	16692	0	-7.1918
GSAP	5	0.010335	0.04027	0.804953	855	5	-6.019	0.98967	0.98971	0.99991	17781	0	-6.019
STX18	5	0.010335	0.04027	0.804953	854	5	-5.7157	0.98967	0.98971	0.99991	17782	0	-5.7157
MTCH1	5	0.010347	0.040312	0.804953	856	2	0.28961	0.69828	0.81522	0.99991	14507	2	0.28961
NFAM1	5	0.010363	0.040361	0.804953	857	3	-6.1385	0.18767	0.37356	0.981367	6853	2	-6.1385
CCM2	5	0.010395	0.040493	0.804953	858	4	-7.4201	0.57636	0.72759	0.99991	13063	1	-7.4201
SLC35E1	5	0.010402	0.040518	0.804953	859	4	-6.9317	0.41619	0.61912	0.998794	11157	1	-6.9317
BIN2	5	0.010426	0.040608	0.804953	862	4	-7.7435	0.31902	0.53129	0.993989	9573	1	-7.7435
EMILIN3	5	0.010426	0.040608	0.804953	861	3	-7.7435	0.15437	0.33022	0.968492	6132	2	-7.7435
PCNXL2	5	0.010426	0.040608	0.804953	860	3	-7.7435	0.77075	0.84591	0.99991	15035	1	-7.7435
PPID	5	0.010484	0.04082	0.804953	865	5	-6.1206	0.98952	0.98957	0.99991	17779	0	-6.1206
CCNE2	5	0.010484	0.04082	0.804953	863	5	-5.5653	0.98952	0.98957	0.99991	17780	0	-5.5653
ERCC3	5	0.010484	0.04082	0.804953	864	5	-4.7556	0.98952	0.98957	0.99991	17777	0	-4.7556
MDGA1	5	0.010511	0.040912	0.804953	866	1	1.2492	0.037594	0.11328	0.908706	2245	4	1.2492
LTN1	5	0.010538	0.040997	0.804953	869	4	-7.1102	0.50295	0.6771	0.99991	12132	1	-7.1102
C3orf18	5	0.010538	0.040997	0.804953	872	4	-7.6032	0.85412	0.88204	0.99991	15663	1	-7.6032
ARID4A	5	0.010538	0.040997	0.804953	871	4	-7.0548	0.97813	0.97817	0.99991	17435	0	-7.0548
MIP	5	0.010538	0.040997	0.804953	870	4	-7.0237	0.1181	0.28105	0.950454	5315	1	-7.0237
SCARF2	5	0.010538	0.040996	0.804953	868	2	0.84672	0.28452	0.49149	0.993989	8876	3	0.84672
CDYL2	5	0.010538	0.040996	0.804953	867	2	0.82023	0.2938	0.50233	0.993989	9078	3	0.82023
NBEA	10	0.010566	0.0411	0.804953	873	6	-5.3961	0.57665	0.72779	0.99991	13066	3	-5.3961
CCNG1	5	0.010624	0.041312	0.804953	880	5	-4.9667	0.98938	0.98943	0.99991	17774	0	-4.9667
WDR55	5	0.010624	0.041312	0.804953	879	5	-5.7027	0.98938	0.98943	0.99991	17773	0	-5.7027
DEPDC1	5	0.010624	0.041312	0.804953	878	5	-5.7541	0.98938	0.98943	0.99991	17770	0	-5.7541
NAA50	5	0.010624	0.041312	0.804953	877	5	-5.0719	0.98938	0.98943	0.99991	17772	0	-5.0719
ANTXRL	5	0.010624	0.041312	0.804953	875	5	-5.8339	0.98938	0.98943	0.99991	17771	0	-5.8339
DLG1	5	0.010624	0.041312	0.804953	874	5	-5.5362	0.98938	0.98943	0.99991	17775	0	-5.5362
G3BP2	5	0.010624	0.041312	0.804953	876	5	-6.3302	0.98938	0.98943	0.99991	17776	0	-6.3302
HLA-F	5	0.010643	0.041377	0.804953	881	3	-7.7371	0.47397	0.65753	0.99991	11800	2	-7.7371
AQP11	5	0.010648	0.041396	0.804953	883	2	0.67862	0.36715	0.58536	0.993989	10604	3	0.67862
DTNBP1	5	0.010648	0.041396	0.804953	882	2	-0.55872	0.17811	0.36135	0.979008	6646	1	-0.55872
FBXO30	5	0.010673	0.041481	0.804953	885	4	-6.9703	0.29789	0.50711	0.993989	9169	1	-6.9703
GPATCH2L	5	0.010673	0.041481	0.804953	884	4	-7.1492	0.87543	0.89362	0.99991	15851	1	-7.1492
SLC38A9	5	0.010673	0.041481	0.804953	887	4	-6.9091	0.79888	0.85704	0.99991	15226	1	-6.9091
SLC4A5	5	0.010673	0.041481	0.804953	886	4	-6.8512	0.83231	0.87146	0.99991	15501	1	-6.8512
SATL1	5	0.010697	0.041574	0.804953	888	4	-6.7214	0.55604	0.71356	0.99991	12779	1	-6.7214
MYO5B	5	0.010712	0.041625	0.804953	889	4	-7.436	0.89041	0.90261	0.99991	16018	1	-7.436
RBAK-RBAKDN	4	0.010738	0.041714	0.804953	890	4	-7.3532	0.98926	0.98932	0.99991	17769	0	-7.3532
TRIM22	5	0.010763	0.041818	0.804953	891	4	-7.7339	0.45368	0.64406	0.99991	11555	1	-7.7339
ZNF253	5	0.010763	0.041818	0.804953	892	4	-7.7339	0.62268	0.76	0.99991	13585	1	-7.7339
RNF19B	5	0.01078	0.041888	0.804953	893	3	-7.2287	0.94085	0.94175	0.99991	16694	0	-7.2287
ITGB3	5	0.010785	0.041907	0.804953	894	3	-6.9034	0.048138	0.13802	0.935487	2648	2	-6.9034
CFTR	5	0.010811	0.042001	0.804953	895	4	-7.1871	0.91203	0.91726	0.99991	16289	1	-7.1871
PGLYRP2	5	0.010893	0.04229	0.804953	896	4	-7.6684	0.031161	0.097498	0.892652	1967	1	-7.6684
S100A16	5	0.010893	0.04229	0.804953	897	4	-7.0548	0.76211	0.84277	0.99991	14981	1	-7.0548
KANK1	5	0.010908	0.04234	0.804953	898	3	-0.6017	0.090796	0.23057	0.947018	4323	2	-0.6017
AP2B1	5	0.010908	0.04234	0.804953	899	4	-7.3756	0.66711	0.79224	0.99991	14106	1	-7.3756
MOCOS	5	0.010921	0.042378	0.804953	901	2	0.35634	0.31578	0.52759	0.993989	9518	2	0.35634
LZTS1	5	0.010921	0.042378	0.804953	900	1	0.66944	0.1192	0.28259	0.950454	5349	2	0.66944
CCR4	5	0.010923	0.042388	0.804953	904	5	-6.5645	0.98908	0.98913	0.99991	17768	0	-6.5645
TNFSF4	5	0.010923	0.042388	0.804953	902	5	-6.5114	0.98908	0.98913	0.99991	17767	0	-6.5114
WFDC12	5	0.010923	0.042388	0.804953	903	5	-7.6784	0.98908	0.98913	0.99991	17766	0	-7.6784
GABPB2	5	0.010955	0.042495	0.804953	905	4	-7.1347	0.85578	0.88289	0.99991	15685	1	-7.1347
TSN	6	0.010973	0.042566	0.804953	906	4	-6.4457	0.13079	0.29858	0.95572	5625	2	-6.4457
CCDC157	5	0.01098	0.042589	0.804953	907	3	-6.5645	0.66367	0.78969	0.99991	14066	2	-6.5645
BVES	5	0.011012	0.042702	0.804953	908	4	-4.9447	0.84397	0.87709	0.99991	15590	1	-4.9447
GPA33	5	0.011012	0.042702	0.804953	909	3	-7.7275	0.53154	0.69665	0.99991	12456	1	-7.7275
COQ9	5	0.011048	0.042832	0.804953	910	4	-6.8153	0.31508	0.52682	0.993989	9503	1	-6.8153
FLT4	5	0.011058	0.042863	0.804953	911	3	-1.3954	0.38816	0.60047	0.997228	10843	2	-1.3954
VPS26A	5	0.011067	0.042891	0.804953	913	5	-4.8767	0.98893	0.98899	0.99991	17763	0	-4.8767
ZNF596	5	0.011067	0.042891	0.804953	914	5	-5.6762	0.98893	0.98899	0.99991	17762	0	-5.6762
MYOT	5	0.011067	0.042891	0.804953	912	5	-6.0808	0.98893	0.98899	0.99991	17764	0	-6.0808
TTLL3	3	0.011071	0.042913	0.804953	915	2	-7.5423	0.8498	0.87993	0.99991	15630	0	-7.5423
SPRR2F	2	0.011092	0.042994	0.804953	916	2	-7.9444	0.98891	0.98897	0.99991	17761	0	-7.9444
SYAP1	5	0.011093	0.042996	0.804953	918	4	-6.8688	0.97622	0.97628	0.99991	17397	0	-6.8688
ZNF622	5	0.011093	0.042996	0.804953	919	4	-6.8512	0.41585	0.61888	0.998794	11152	1	-6.8512
UPK3B	5	0.011093	0.042996	0.804953	917	4	-7.2953	0.52464	0.69191	0.99991	12375	1	-7.2953
PADI1	5	0.011127	0.043118	0.804953	920	3	-7.1871	0.90758	0.91406	0.99991	16227	1	-7.1871
PLEKHS1	5	0.011192	0.043327	0.804953	921	3	-6.9148	0.080283	0.20863	0.947018	3913	2	-6.9148
TBXA2R	5	0.011192	0.043327	0.804953	922	2	1.0576	0.24716	0.44741	0.992274	8100	3	1.0576
HOXC8	5	0.011211	0.043399	0.804953	923	4	-7.7211	0.70433	0.81979	0.99991	14592	1	-7.7211
CLK4	5	0.011221	0.043433	0.804953	924	5	-4.6777	0.98878	0.98884	0.99991	17760	0	-4.6777
ZFY	5	0.011221	0.043433	0.804953	926	5	-5.4135	0.98878	0.98884	0.99991	17758	0	-5.4135
ARV1	5	0.011221	0.043433	0.804953	925	5	-6.2428	0.98878	0.98884	0.99991	17759	0	-6.2428
AMZ1	5	0.011222	0.043436	0.804953	928	3	-1.3326	0.8974	0.90711	0.99991	16090	1	-1.3326
C14orf142	5	0.011222	0.043436	0.804953	927	2	-0.35349	0.42679	0.62617	0.99991	11275	2	-0.35349
IL12B	5	0.011241	0.043508	0.804953	930	4	-7.1052	0.25584	0.45771	0.993512	8295	1	-7.1052
PAQR7	5	0.011241	0.043508	0.804953	931	4	-7.1052	0.94377	0.94451	0.99991	16741	0	-7.1052
HECW1	5	0.011241	0.043508	0.804953	929	4	-6.9593	0.96878	0.96894	0.99991	17155	0	-6.9593
NSUN2	5	0.011336	0.043846	0.804953	933	4	-7.7178	0.93281	0.93408	0.99991	16555	1	-7.7178
BCHE	5	0.011336	0.043846	0.804953	932	4	-7.7178	0.96085	0.96117	0.99991	17031	0	-7.7178
APITD1-CORT	3	0.011353	0.043892	0.804953	934	3	-7.7435	0.98865	0.9887	0.99991	17757	0	-7.7435
BRMS1L	5	0.011375	0.043971	0.804953	936	5	-5.2617	0.98862	0.98868	0.99991	17756	0	-5.2617
NDUFAF1	5	0.011375	0.043971	0.804953	935	5	-5.6493	0.98862	0.98868	0.99991	17755	0	-5.6493
ATP10D	5	0.011385	0.044007	0.804953	937	3	-7.2557	0.070959	0.18876	0.947018	3544	2	-7.2557
APOL1	5	0.011385	0.044007	0.804953	939	3	-3.0169	0.45999	0.64817	0.99991	11621	2	-3.0169
TKTL1	5	0.011385	0.044007	0.804953	938	2	0.54651	0.5754	0.72692	0.99991	13051	2	0.54651
ERGIC1	5	0.011398	0.044052	0.804953	940	4	-6.8214	0.92115	0.92421	0.99991	16397	1	-6.8214
TNFRSF19	5	0.01144	0.044208	0.804953	942	3	-6.3802	0.48241	0.66314	0.99991	11904	2	-6.3802
GAR1	5	0.01144	0.044208	0.804953	943	4	-6.9865	0.54859	0.70835	0.99991	12693	1	-6.9865
KRTAP16-1	5	0.01144	0.044208	0.804953	941	4	-7.5423	0.97099	0.9711	0.99991	17189	0	-7.5423
ANKRD33B	5	0.011458	0.044272	0.804953	944	3	-7.7146	0.59469	0.74041	0.99991	13269	2	-7.7146
ZBTB10	5	0.011473	0.044332	0.804953	945	4	-6.9593	0.72165	0.82877	0.99991	14750	1	-6.9593
DAND5	5	0.011476	0.044348	0.804953	946	4	-7.432	0.60252	0.74594	0.99991	13353	1	-7.432
RBM4	8	0.011481	0.04436	0.804953	947	5	-7.0096	0.43776	0.63346	0.99991	11398	3	-7.0096
NKX6-3	5	0.011495	0.044415	0.804953	948	3	-1.6136	0.13059	0.2983	0.95572	5618	2	-1.6136
C8orf76	5	0.011522	0.044513	0.804953	950	5	-6.7847	0.98848	0.98853	0.99991	17754	0	-6.7847
POLA2	5	0.011522	0.044513	0.804953	949	5	-5.9654	0.98848	0.98853	0.99991	17752	0	-5.9654
JPH2	5	0.011542	0.044576	0.804953	952	4	-7.4977	0.87286	0.89213	0.99991	15829	1	-7.4977
MEF2C	5	0.011542	0.044576	0.804953	951	4	-7.0497	0.95433	0.95481	0.99991	16933	0	-7.0497
MTA1	5	0.011549	0.044604	0.804953	953	4	-6.766	0.97821	0.97826	0.99991	17437	0	-6.766
ZCCHC10	5	0.011595	0.044762	0.804953	954	5	-6.8453	0.98841	0.98846	0.99991	17751	0	-6.8453
LATS2	5	0.011618	0.044849	0.804953	955	3	-7.7113	0.52573	0.69267	0.99991	12393	2	-7.7113
TMEM178B	5	0.011632	0.044905	0.804953	956	2	0.46866	0.67775	0.80004	0.99991	14253	2	0.46866
SLC35A2	5	0.011676	0.045066	0.804953	957	5	-7.1052	0.98692	0.98694	0.99991	17704	0	-7.1052
CACNA1I	5	0.011678	0.045074	0.804953	958	2	0.40065	0.81501	0.86377	0.99991	15362	1	0.40065
TMEM168	5	0.011679	0.045078	0.804953	960	5	-5.6356	0.98832	0.98838	0.99991	17745	0	-5.6356
NDUFS5	5	0.011679	0.045078	0.804953	961	5	-5.2968	0.98832	0.98838	0.99991	17748	0	-5.2968
UGT3A1	5	0.011679	0.045078	0.804953	959	5	-6.5427	0.98832	0.98838	0.99991	17749	0	-6.5427
BCMO1	5	0.011679	0.045078	0.804953	964	5	-6.4206	0.98832	0.98838	0.99991	17746	0	-6.4206
DCUN1D4	5	0.011679	0.045078	0.804953	963	5	-6.7343	0.98832	0.98838	0.99991	17747	0	-6.7343
MATR3	5	0.011679	0.045078	0.804953	962	5	-5.7286	0.98832	0.98838	0.99991	17744	0	-5.7286
KCNK18	5	0.011713	0.045203	0.804953	965	2	1.1901	0.11116	0.27104	0.947018	5150	3	1.1901
CTSB	5	0.011737	0.045294	0.804953	966	3	-5.7916	0.24889	0.4495	0.992274	8143	2	-5.7916
GPR25	5	0.011768	0.045405	0.804953	967	1	0.92812	0.30966	0.52068	0.993989	9400	3	0.92812
TMEM160	5	0.011769	0.04541	0.804953	968	5	-6.9648	0.98823	0.98829	0.99991	17743	0	-6.9648
MYO1B	5	0.011771	0.045414	0.804953	969	4	-7.7081	0.8232	0.8673	0.99991	15417	1	-7.7081
PLAC8	5	0.011812	0.045561	0.804953	970	4	-6.8274	0.89907	0.90819	0.99991	16111	1	-6.8274
HEPH	5	0.011812	0.045561	0.804953	971	4	-7.0184	0.9741	0.97418	0.99991	17213	0	-7.0184
LMAN1L	5	0.011822	0.045598	0.804953	972	2	0.23717	0.38319	0.59716	0.996669	10780	2	0.23717
KRT39	5	0.011841	0.045651	0.804953	974	5	-6.863	0.98816	0.98821	0.99991	17742	0	-6.863
RNF20	5	0.011841	0.045651	0.804953	973	5	-6.3883	0.98816	0.98821	0.99991	17741	0	-6.3883
REXO4	5	0.01185	0.045683	0.804953	975	2	0.20162	0.12012	0.28386	0.950454	5374	2	0.20162
TRPA1	5	0.01185	0.045683	0.804953	976	4	-6.4598	0.84089	0.87553	0.99991	15567	1	-6.4598
CACFD1	5	0.011877	0.045769	0.804953	977	3	-1.4177	0.61081	0.75179	0.99991	13439	2	-1.4177
GTSF1	5	0.011902	0.045872	0.804953	978	4	-7.7048	0.15413	0.32988	0.968492	6127	1	-7.7048
CDHR1	5	0.011902	0.045872	0.804953	980	3	-7.7048	0.25505	0.45678	0.993041	8283	2	-7.7048
CYB5R3	5	0.011902	0.045872	0.804953	979	3	-7.7048	0.23542	0.43308	0.992274	7854	2	-7.7048
FKBP10	5	0.011957	0.046095	0.804953	984	5	-7.2241	0.98033	0.98037	0.99991	17501	0	-7.2241
GATSL2	5	0.011957	0.046095	0.804953	982	4	-7.0701	0.928	0.92991	0.99991	16489	1	-7.0701
SAV1	5	0.011957	0.046095	0.804953	983	4	-7.4081	0.030032	0.094705	0.887873	1918	1	-7.4081
ZNF540	5	0.011957	0.046095	0.804953	981	4	-7.1635	0.89487	0.90545	0.99991	16060	1	-7.1635
PLXDC1	5	0.011959	0.0461	0.804953	985	3	-6.6001	0.3754	0.59203	0.996632	10697	2	-6.6001
MEA1	5	0.011963	0.046111	0.804953	986	4	-6.1877	0.52422	0.69162	0.99991	12371	1	-6.1877
SMAD9	5	0.011986	0.046189	0.804953	987	1	1.4594	0.084615	0.21781	0.947018	4093	4	1.4594
GP9	5	0.012015	0.046292	0.804953	988	3	-7.7015	0.51242	0.68352	0.99991	12231	2	-7.7015
EGFR	5	0.012041	0.046382	0.804953	989	2	0.39984	0.15827	0.3353	0.96866	6231	2	0.39984
AGTRAP	9	0.012071	0.04649	0.804953	990	3	1.0334	0.10315	0.25526	0.947018	4828	6	1.0334
ARHGAP22	5	0.012095	0.046569	0.804953	991	1	0.47198	0.93758	0.93854	0.99991	16635	1	0.47198
FBXO7	5	0.012122	0.046654	0.804953	992	4	-7.396	0.63473	0.76861	0.99991	13740	1	-7.396
EVA1C	5	0.012122	0.046654	0.804953	993	4	-7.1003	0.93902	0.93989	0.99991	16661	1	-7.1003
TMEM120B	5	0.01214	0.04671	0.804953	994	3	-6.2793	0.92232	0.92514	0.99991	16417	1	-6.2793
THAP4	10	0.01215	0.046752	0.804953	995	5	-2.7671	0.20361	0.39379	0.983828	7201	5	-2.7671
MAP4K3	5	0.012169	0.046817	0.804953	998	5	-5.348	0.98783	0.98789	0.99991	17735	0	-5.348
ARFIP1	5	0.012169	0.046817	0.804953	999	5	-6.0503	0.98783	0.98789	0.99991	17737	0	-6.0503
RFC5	5	0.012169	0.046817	0.804953	997	5	-5.4135	0.98783	0.98789	0.99991	17733	0	-5.4135
WDR25	5	0.012169	0.046817	0.804953	1000	5	-5.7286	0.98783	0.98789	0.99991	17732	0	-5.7286
DPP4	5	0.012169	0.046817	0.804953	1002	5	-6.0085	0.98783	0.98789	0.99991	17734	0	-6.0085
MIA3	5	0.012169	0.046817	0.804953	1001	5	-6.6071	0.98783	0.98789	0.99991	17736	0	-6.6071
ENAH	5	0.012169	0.046817	0.804953	996	5	-5.4135	0.98783	0.98789	0.99991	17738	0	-5.4135
ELF2	5	0.012169	0.046817	0.804953	1003	5	-6.6755	0.98783	0.98789	0.99991	17731	0	-6.6755
TOR2A	6	0.012207	0.046948	0.804953	1004	2	1.4468	0.012683	0.04839	0.818542	1062	3	1.4468
CLDN19	5	0.012208	0.046951	0.804953	1005	3	-4.9829	0.27381	0.47894	0.993989	8649	2	-4.9829
MYOZ3	5	0.012244	0.047071	0.804953	1006	2	2.1054	0.036707	0.11109	0.907434	2203	3	2.1054
OLFM4	5	0.012259	0.047121	0.804953	1007	3	-6.6071	0.70949	0.82364	0.99991	14653	1	-6.6071
FBXO46	5	0.012284	0.047207	0.804953	1008	4	-6.7847	0.42545	0.62528	0.99991	11259	1	-6.7847
PRRT3	5	0.012309	0.047292	0.804953	1009	3	-3.4959	0.91818	0.92187	0.99991	16363	1	-3.4959
FAM110B	5	0.012316	0.047318	0.804953	1010	2	1.3006	0.090386	0.22974	0.947018	4307	3	1.3006
GAS1	5	0.012345	0.047444	0.804953	1011	2	0.63015	0.41022	0.61513	0.998794	11083	2	0.63015
CDC73	5	0.012363	0.0475	0.804953	1017	5	-5.092	0.98764	0.9877	0.99991	17729	0	-5.092
NEK5	5	0.012363	0.0475	0.804953	1014	5	-6.0605	0.98764	0.9877	0.99991	17727	0	-6.0605
AP2M1	5	0.012363	0.0475	0.804953	1013	5	-6.4521	0.98764	0.9877	0.99991	17724	0	-6.4521
PEX19	5	0.012363	0.0475	0.804953	1016	5	-6.662	0.98764	0.9877	0.99991	17726	0	-6.662
SF3B2	5	0.012363	0.0475	0.804953	1012	5	-4.383	0.98764	0.9877	0.99991	17725	0	-4.383
CRYAB	5	0.012363	0.0475	0.804953	1015	5	-7.0548	0.98764	0.9877	0.99991	17728	0	-7.0548
SIPA1	5	0.012375	0.047538	0.804953	1019	3	-7.6917	0.93153	0.933	0.99991	16532	1	-7.6917
LHX5	5	0.012375	0.047538	0.804953	1020	3	-7.6917	0.51564	0.68572	0.99991	12270	2	-7.6917
SLC12A7	5	0.012375	0.047538	0.804953	1018	3	-7.6917	0.1254	0.29109	0.952312	5504	2	-7.6917
ALPL	5	0.012395	0.047612	0.804953	1021	3	-7.3169	0.4723	0.65649	0.99991	11780	2	-7.3169
MBD6	5	0.01244	0.047775	0.804953	1022	3	-3.1631	0.66361	0.78965	0.99991	14064	2	-3.1631
SLC39A9	5	0.01245	0.047805	0.804953	1023	4	-7.4594	0.34567	0.56151	0.993989	10149	1	-7.4594
RIPPLY3	5	0.01245	0.047805	0.804953	1025	4	-7.0026	0.84732	0.87867	0.99991	15614	1	-7.0026
SHQ1	5	0.01245	0.047805	0.804953	1024	4	-6.8805	0.16454	0.34357	0.973805	6348	1	-6.8805
TBC1D16	5	0.01245	0.047805	0.804953	1026	4	-7.428	0.57065	0.72361	0.99991	12974	1	-7.428
LCORL	5	0.012477	0.047908	0.804953	1027	3	-6.4598	0.27849	0.4844	0.993989	8756	1	-6.4598
INPP4A	5	0.012518	0.048042	0.804953	1029	3	-7.6884	0.28761	0.49506	0.993989	8948	2	-7.6884
EHD1	5	0.012518	0.048042	0.804953	1030	4	-7.6884	0.62693	0.76303	0.99991	13640	1	-7.6884
CD53	5	0.012518	0.048042	0.804953	1028	4	-7.6884	0.96943	0.96958	0.99991	17169	0	-7.6884
TMPRSS9	5	0.012518	0.048042	0.804953	1031	3	-6.1172	0.4249	0.62489	0.99991	11253	2	-6.1172
SHH	5	0.012529	0.048085	0.804953	1032	2	0.6706	0.099547	0.24809	0.947018	4690	3	0.6706
NIPAL3	5	0.012529	0.048085	0.804953	1033	3	-5.3141	0.79071	0.85373	0.99991	15160	1	-5.3141
NPLOC4	5	0.012543	0.048131	0.804953	1035	5	-4.8294	0.98746	0.98752	0.99991	17718	0	-4.8294
WBP1	5	0.012543	0.048131	0.804953	1037	5	-6.0707	0.98746	0.98752	0.99991	17719	0	-6.0707
GTF2H3	5	0.012543	0.048131	0.804953	1034	5	-5.1119	0.98746	0.98752	0.99991	17720	0	-5.1119
IQCG	5	0.012543	0.048131	0.804953	1036	5	-5.9323	0.98746	0.98752	0.99991	17717	0	-5.9323
CALHM2	5	0.012586	0.048275	0.804953	1038	5	-2.5184	0.9786	0.97865	0.99991	17451	0	-2.5184
KMT2E	5	0.012616	0.048384	0.804953	1039	4	-6.8747	0.66964	0.79411	0.99991	14136	1	-6.8747
C4orf46	5	0.012641	0.048458	0.804953	1040	3	-4.8294	0.56325	0.71849	0.99991	12883	2	-4.8294
UBE2O	5	0.012643	0.048463	0.804953	1042	3	-7.6851	0.53868	0.70156	0.99991	12558	2	-7.6851
KIAA2013	5	0.012643	0.048463	0.804953	1041	4	-6.6596	0.71571	0.82688	0.99991	14707	1	-6.6596
FA2H	5	0.012643	0.048463	0.804953	1043	3	-7.6851	0.66174	0.7883	0.99991	14043	2	-7.6851
TTC40	5	0.012696	0.048655	0.804953	1044	2	0.39221	0.66896	0.79362	0.99991	14128	2	0.39221
ZNF322	5	0.012728	0.04877	0.804953	1047	5	-5.3811	0.98727	0.98732	0.99991	17715	0	-5.3811
FAN1	5	0.012728	0.04877	0.804953	1045	5	-4.7042	0.98727	0.98732	0.99991	17714	0	-4.7042
TICAM2	5	0.012728	0.04877	0.804953	1046	5	-4.7806	0.98727	0.98732	0.99991	17716	0	-4.7806
ADK	5	0.012728	0.04877	0.804953	1048	5	-5.348	0.98727	0.98732	0.99991	17713	0	-5.348
MCF2L2	5	0.012729	0.04877	0.804953	1049	2	0.67537	0.18963	0.37608	0.983078	6885	3	0.67537
GMPR	5	0.012729	0.04877	0.804953	1050	4	-5.2257	0.06622	0.17843	0.947018	3362	1	-5.2257
ABHD11	5	0.012764	0.048887	0.804953	1052	4	-7.3632	0.93045	0.93205	0.99991	16518	1	-7.3632
LYST	5	0.012764	0.048887	0.804953	1051	4	-7.0079	0.06695	0.18004	0.947018	3401	1	-7.0079
C9orf37	5	0.012764	0.048887	0.804953	1053	4	-6.766	0.060938	0.16681	0.947018	3151	1	-6.766
MTHFR	5	0.012805	0.049035	0.804953	1054	2	2.2976	0.02849	0.090827	0.87842	1861	3	2.2976
FBXO15	5	0.012809	0.049055	0.804953	1056	3	-7.4	0.34229	0.55766	0.993989	10080	1	-7.4
KIT	5	0.012809	0.049055	0.804953	1055	3	-2.6109	0.008686	0.034042	0.794767	768	2	-2.6109
UBAP2L	5	0.012815	0.049077	0.804953	1057	5	-6.55	0.98718	0.98723	0.99991	17712	0	-6.55
GZMB	5	0.012859	0.04922	0.804953	1058	4	-7.4977	0.64925	0.77925	0.99991	13906	1	-7.4977
RNPC3	5	0.012908	0.049387	0.804953	1060	5	-6.1206	0.98709	0.98713	0.99991	17711	0	-6.1206
ARSK	5	0.012908	0.049387	0.804953	1059	5	-6.2871	0.98709	0.98713	0.99991	17710	0	-6.2871
FAM3C	5	0.012914	0.049406	0.804953	1061	2	0.61124	0.37338	0.5907	0.996539	10673	2	0.61124
AQP9	5	0.01292	0.049428	0.804953	1062	4	-6.7847	0.71406	0.82636	0.99991	14699	1	-6.7847
ACSF2	5	0.012968	0.049585	0.804953	1063	2	0.51469	0.70587	0.82093	0.99991	14617	2	0.51469
EIF3CL	2	0.012979	0.04962	0.804953	1064	2	-7.7349	0.98702	0.98705	0.99991	17709	0	-7.7349
HMGXB3	5	0.013023	0.049767	0.804953	1065	3	-1.2002	0.42534	0.62519	0.99991	11257	2	-1.2002
MPL	5	0.013072	0.049924	0.804953	1068	4	-6.7534	0.83226	0.87143	0.99991	15498	1	-6.7534
ATP13A4	5	0.013072	0.049924	0.804953	1066	4	-6.7534	0.48489	0.6648	0.99991	11928	1	-6.7534
CALCOCO1	5	0.013072	0.049924	0.804953	1069	4	-6.9204	0.18473	0.36988	0.980726	6791	1	-6.9204
RFESD	5	0.013072	0.049924	0.804953	1067	5	-6.9261	0.98452	0.98455	0.99991	17635	0	-6.9261
GLI1	5	0.013072	0.049924	0.804953	1070	4	-7.12	0.8422	0.87617	0.99991	15574	1	-7.12
DIO2	5	0.013077	0.04994	0.804953	1071	1	2.1217	0.040334	0.11977	0.913831	2357	3	2.1217
C6orf62	5	0.013082	0.04996	0.804953	1073	5	-6.4598	0.98692	0.98694	0.99991	17703	0	-6.4598
EEF1E1	5	0.013082	0.04996	0.804953	1074	5	-6.2695	0.98692	0.98694	0.99991	17705	0	-6.2695
CHAC2	5	0.013082	0.04996	0.804953	1075	5	-6.4981	0.98692	0.98694	0.99991	17706	0	-6.4981
AP3B1	5	0.013082	0.04996	0.804953	1072	5	-6.3554	0.98692	0.98694	0.99991	17707	0	-6.3554
EIF4H	5	0.013082	0.04996	0.804953	1076	5	-6.0503	0.98692	0.98694	0.99991	17708	0	-6.0503
C6orf165	5	0.013114	0.050065	0.804953	1077	3	-7.3381	0.33818	0.55297	0.993989	10000	2	-7.3381
TMEM243	5	0.013132	0.050135	0.804953	1078	3	-3.5702	0.0034953	0.0146	0.711937	366	1	-3.5702
ASB13	5	0.013177	0.050301	0.804953	1079	3	-7.6717	0.30625	0.51669	0.993989	9327	2	-7.6717
PRDM16	5	0.013187	0.050331	0.804953	1080	1	0.43209	0.60383	0.74685	0.99991	13371	2	0.43209
HIST1H2BA	5	0.013234	0.050496	0.804953	1081	5	-6.9428	0.98012	0.98017	0.99991	17496	0	-6.9428
RANBP3	5	0.013234	0.050496	0.804953	1082	4	-7.2953	0.93972	0.94058	0.99991	16670	0	-7.2953
RGS9BP	5	0.013236	0.050507	0.804953	1084	3	-2.5184	0.35947	0.57687	0.993989	10427	2	-2.5184
MPPED2	5	0.013236	0.050507	0.804953	1083	4	-7.1052	0.63601	0.76954	0.99991	13759	1	-7.1052
COX6B2	5	0.013241	0.050523	0.804953	1085	1	0.33597	0.14905	0.3231	0.965443	6027	2	0.33597
RMI1	5	0.013258	0.050574	0.804953	1089	5	-5.4914	0.98674	0.98676	0.99991	17701	0	-5.4914
HNRNPH1	5	0.013258	0.050574	0.804953	1088	5	-4.5955	0.98674	0.98676	0.99991	17702	0	-4.5955
DMAP1	5	0.013258	0.050574	0.804953	1086	5	-5.5362	0.98674	0.98676	0.99991	17700	0	-5.5362
FAM46D	5	0.013258	0.050574	0.804953	1087	5	-6.8688	0.98674	0.98676	0.99991	17699	0	-6.8688
MCC	5	0.0133	0.050731	0.804953	1091	4	-7.6684	0.80781	0.86075	0.99991	15299	1	-7.6684
PLD2	5	0.0133	0.050731	0.804953	1090	3	-6.8017	0.6695	0.79402	0.99991	14133	1	-6.8017
SERPINB8	13	0.013309	0.050759	0.804953	1092	10	-5.1887	0.61673	0.75589	0.99991	13513	3	-5.1887
EIF2D	5	0.013344	0.050884	0.804953	1093	4	-6.1401	0.92091	0.92402	0.99991	16392	1	-6.1401
CD177	5	0.01335	0.050904	0.804953	1095	3	-5.4078	0.027012	0.087167	0.873035	1798	2	-5.4078
KIRREL3	5	0.01335	0.050904	0.804953	1094	3	-2.6182	0.96834	0.96853	0.99991	17152	0	-2.6182
CRYGA	5	0.013423	0.05118	0.804953	1096	4	-6.7407	0.47403	0.65758	0.99991	11801	1	-6.7407
TJP1	5	0.013423	0.05118	0.804953	1097	4	-6.7597	0.42901	0.62763	0.99991	11299	1	-6.7597
SCGB3A2	5	0.013434	0.051224	0.804953	1099	3	-7.665	0.31476	0.52644	0.993989	9496	2	-7.665
GYG2	5	0.013434	0.051224	0.804953	1100	3	-4.1024	0.96534	0.96556	0.99991	17092	0	-4.1024
SV2B	5	0.013434	0.051224	0.804953	1098	4	-7.665	0.48085	0.6621	0.99991	11882	1	-7.665
TDG	5	0.013436	0.051229	0.804953	1102	5	-6.3965	0.98656	0.9866	0.99991	17697	0	-6.3965
NMT1	5	0.013436	0.051229	0.804953	1103	5	-5.2968	0.98656	0.9866	0.99991	17698	0	-5.2968
MIA2	5	0.013436	0.051229	0.804953	1104	5	-6.0808	0.98656	0.9866	0.99991	17695	0	-6.0808
TP53BP1	5	0.013436	0.051229	0.804953	1101	5	-6.4753	0.98656	0.9866	0.99991	17696	0	-6.4753
TTC13	5	0.013437	0.051232	0.804953	1105	3	-6.3883	0.43438	0.63123	0.99991	11353	2	-6.3883
PPAPDC1B	5	0.013459	0.051319	0.804953	1106	2	0.53551	0.36154	0.57919	0.993989	10475	2	0.53551
ACAT2	5	0.013515	0.051496	0.804953	1107	5	-5.3974	0.98648	0.98652	0.99991	17694	0	-5.3974
PAX6	5	0.013541	0.051595	0.804953	1108	3	-2.6338	0.46034	0.64842	0.99991	11628	1	-2.6338
MAPK8IP3	5	0.013559	0.05165	0.804953	1109	3	-7.6617	0.60838	0.75011	0.99991	13416	2	-7.6617
NRK	5	0.013607	0.05181	0.804953	1110	4	-7.2011	0.92524	0.92756	0.99991	16455	1	-7.2011
YKT6	5	0.01361	0.051821	0.804953	1112	5	-4.5379	0.98639	0.98642	0.99991	17691	0	-4.5379
DNTTIP2	5	0.01361	0.051821	0.804953	1113	5	-4.4779	0.98639	0.98642	0.99991	17693	0	-4.4779
KCNH7	5	0.01361	0.051821	0.804953	1111	5	-6.8453	0.98639	0.98642	0.99991	17692	0	-6.8453
ACOT13	5	0.01365	0.051969	0.804953	1114	4	-5.9654	0.9233	0.9259	0.99991	16432	1	-5.9654
AKR7A3	5	0.01365	0.051969	0.804953	1115	2	0.31968	0.19456	0.38246	0.983078	7000	2	0.31968
ZNF561	5	0.013761	0.05235	0.804953	1116	4	-6.8453	0.80998	0.86168	0.99991	15320	1	-6.8453
KLF9	5	0.013786	0.052446	0.804953	1117	2	0.58721	0.32625	0.53952	0.993989	9722	2	0.58721
SPATA17	5	0.013796	0.05248	0.804953	1118	5	-4.316	0.9862	0.98624	0.99991	17689	0	-4.316
SSFA2	5	0.013796	0.05248	0.804953	1120	5	-6.8977	0.9862	0.98624	0.99991	17687	0	-6.8977
GPBP1L1	5	0.013796	0.05248	0.804953	1119	5	-6.3965	0.9862	0.98624	0.99991	17688	0	-6.3965
NEXN	5	0.013796	0.05248	0.804953	1121	5	-6.7723	0.9862	0.98624	0.99991	17686	0	-6.7723
PTH2	5	0.013841	0.05264	0.804953	1122	2	0.60237	0.3661	0.58419	0.993989	10578	3	0.60237
ST5	5	0.013862	0.052723	0.804953	1125	4	-7.6549	0.82912	0.86998	0.99991	15468	1	-7.6549
FMO4	5	0.013862	0.052723	0.804953	1123	4	-7.6549	0.35686	0.57398	0.993989	10381	1	-7.6549
LDHC	5	0.013862	0.052723	0.804953	1124	3	-7.6549	0.96348	0.96377	0.99991	17068	0	-7.6549
CLSTN1	5	0.013895	0.052843	0.804953	1126	3	-0.84792	0.94123	0.94212	0.99991	16702	0	-0.84792
TXNDC9	5	0.013899	0.052853	0.804953	1127	5	-5.8038	0.9861	0.98614	0.99991	17685	0	-5.8038
KLF10	5	0.013924	0.052924	0.804953	1128	4	-6.8031	0.50646	0.6795	0.99991	12171	1	-6.8031
ORC2	5	0.013924	0.052924	0.804953	1130	4	-6.8334	0.9741	0.97418	0.99991	17332	0	-6.8334
AKT2	5	0.013924	0.052924	0.804953	1129	4	-7.0289	0.83317	0.87183	0.99991	15504	1	-7.0289
TAGAP	12	0.013949	0.053018	0.804953	1131	7	-4.048	0.45692	0.64615	0.99991	11592	3	-4.048
RGS4	12	0.01395	0.053019	0.804953	1132	9	-5.4395	0.77223	0.84647	0.99991	15045	3	-5.4395
TTN	5	0.013977	0.053119	0.804953	1134	2	0.3667	0.12717	0.29357	0.953173	5546	2	0.3667
SQRDL	5	0.013977	0.053119	0.804953	1133	4	-6.8571	0.83966	0.87494	0.99991	15561	1	-6.8571
FCER1A	5	0.013983	0.053145	0.804953	1138	5	-4.6234	0.98602	0.98606	0.99991	17678	0	-4.6234
CLMP	5	0.013983	0.053145	0.804953	1141	5	-7.2011	0.98602	0.98606	0.99991	17679	0	-7.2011
EDARADD	5	0.013983	0.053145	0.804953	1135	5	-6.3637	0.98602	0.98606	0.99991	17684	0	-6.3637
FNBP4	5	0.013983	0.053145	0.804953	1140	5	-5.9978	0.98602	0.98606	0.99991	17682	0	-5.9978
ELMOD2	5	0.013983	0.053145	0.804953	1137	5	-6.2517	0.98602	0.98606	0.99991	17680	0	-6.2517
PMCH	5	0.013983	0.053145	0.804953	1142	5	-6.1497	0.98602	0.98606	0.99991	17683	0	-6.1497
UBL3	5	0.013983	0.053145	0.804953	1136	5	-5.4135	0.98602	0.98606	0.99991	17677	0	-5.4135
CMC1	5	0.013983	0.053145	0.804953	1139	5	-5.2794	0.98602	0.98606	0.99991	17681	0	-5.2794
SEC16A	5	0.014013	0.053246	0.804953	1143	3	-7.6515	0.86799	0.88942	0.99991	15775	1	-7.6515
LIPE	5	0.014086	0.053478	0.804953	1145	1	1.0435	0.28113	0.48754	0.993989	8812	3	1.0435
CYBA	5	0.014086	0.053478	0.804953	1144	3	-5.1022	0.19921	0.38826	0.983828	7099	2	-5.1022
FZD8	5	0.014087	0.053481	0.804953	1147	3	-0.62835	0.47884	0.66077	0.99991	11860	2	-0.62835
ST3GAL2	5	0.014087	0.053481	0.804953	1146	4	-5.84	0.50762	0.68025	0.99991	12181	1	-5.84
AAGAB	5	0.014091	0.053496	0.804953	1148	4	-7.436	0.33703	0.55166	0.993989	9974	1	-7.436
AANAT	5	0.014152	0.053701	0.804953	1149	4	-6.7689	0.78292	0.85065	0.99991	15112	1	-6.7689
ZNF747	4	0.01416	0.053726	0.804953	1150	2	-2.362	0.17242	0.35399	0.976231	6529	2	-2.362
DPP9	5	0.014161	0.053728	0.804953	1151	4	-7.6481	0.75687	0.84088	0.99991	14950	1	-7.6481
GDI1	5	0.014168	0.053757	0.804953	1152	3	-3.3867	0.52583	0.69275	0.99991	12395	1	-3.3867
GRK6	5	0.014171	0.053766	0.804953	1153	4	-7.5748	0.9666	0.96682	0.99991	17115	0	-7.5748
HECTD3	5	0.014175	0.053776	0.804953	1154	4	-7.0752	0.86183	0.88611	0.99991	15727	1	-7.0752
EPB41L5	5	0.014178	0.05379	0.804953	1155	5	-6.5717	0.98582	0.98586	0.99991	17676	0	-6.5717
LIN28B	5	0.014178	0.05379	0.804953	1158	5	-4.9883	0.98582	0.98586	0.99991	17675	0	-4.9883
HIST1H1C	5	0.014178	0.05379	0.804953	1159	5	-6.6887	0.98582	0.98586	0.99991	17674	0	-6.6887
STARD3NL	5	0.014178	0.05379	0.804953	1156	5	-7.0701	0.98582	0.98586	0.99991	17672	0	-7.0701
INTS12	5	0.014178	0.05379	0.804953	1157	5	-5.6356	0.98582	0.98586	0.99991	17671	0	-5.6356
IRF8	5	0.014191	0.053821	0.804953	1160	4	-7.5423	0.69039	0.80939	0.99991	14406	1	-7.5423
TTC30B	5	0.014275	0.054102	0.804953	1162	4	-6.1304	0.96011	0.96044	0.99991	17022	0	-6.1304
PYCRL	5	0.014275	0.054102	0.804953	1163	4	-7.2866	0.40903	0.61431	0.998794	11065	1	-7.2866
SMOX	5	0.014275	0.054102	0.804953	1161	3	-5.8038	0.70988	0.82394	0.99991	14662	1	-5.8038
ATG4C	5	0.014278	0.054109	0.804953	1164	4	-6.797	0.086958	0.22268	0.947018	4189	1	-6.797
TMEM180	5	0.014278	0.054109	0.804953	1166	4	-7.2735	0.75462	0.84007	0.99991	14934	1	-7.2735
RAB13	5	0.014278	0.054109	0.804953	1165	4	-6.8805	0.84537	0.87775	0.99991	15605	1	-6.8805
SHC2	5	0.014309	0.054216	0.804953	1169	3	-7.6447	0.67103	0.79511	0.99991	14163	2	-7.6447
DUSP28	5	0.014309	0.054216	0.804953	1167	3	-2.2787	0.55046	0.70966	0.99991	12716	2	-2.2787
TCF19	5	0.014309	0.054216	0.804953	1168	4	-7.6447	0.37289	0.59037	0.996539	10667	1	-7.6447
HPN	5	0.014331	0.054282	0.804953	1170	1	1.3794	0.075548	0.19854	0.947018	3721	4	1.3794
ZNF780B	5	0.014385	0.054483	0.804953	1171	5	-6.4206	0.98561	0.98564	0.99991	17669	0	-6.4206
CHMP6	5	0.014385	0.054483	0.804953	1174	5	-6.0399	0.98561	0.98564	0.99991	17663	0	-6.0399
UBE2W	5	0.014385	0.054483	0.804953	1176	5	-5.5796	0.98561	0.98564	0.99991	17667	0	-5.5796
ZNF823	5	0.014385	0.054483	0.804953	1177	5	-6.0399	0.98561	0.98564	0.99991	17664	0	-6.0399
DDX52	5	0.014385	0.054483	0.804953	1175	5	-4.316	0.98561	0.98564	0.99991	17662	0	-4.316
SHOC2	5	0.014385	0.054483	0.804953	1173	5	-5.4607	0.98561	0.98564	0.99991	17668	0	-5.4607
PSMD7	5	0.014385	0.054483	0.804953	1172	5	-5.5508	0.98561	0.98564	0.99991	17666	0	-5.5508
ZIC3	5	0.014413	0.054576	0.804953	1179	1	1.3911	0.064147	0.17388	0.947018	3290	3	1.3911
ARHGEF19	5	0.014413	0.054576	0.804953	1178	3	-5.8519	0.030839	0.096696	0.888536	1959	2	-5.8519
GH1	4	0.014425	0.05462	0.804953	1180	3	-7.3973	0.47322	0.65708	0.99991	11791	1	-7.3973
COL4A4	5	0.014472	0.054783	0.804953	1181	3	-5.3141	0.94474	0.94545	0.99991	16760	0	-5.3141
SMIM13	5	0.014481	0.054816	0.804953	1183	3	-7.6413	0.23849	0.43682	0.992274	7911	2	-7.6413
PP2D1	5	0.014481	0.054816	0.804953	1182	3	-7.6413	0.25139	0.45241	0.992274	8199	1	-7.6413
MCTP1	5	0.014549	0.055055	0.804953	1184	2	0.35311	0.35324	0.56993	0.993989	10310	2	0.35311
C1orf131	5	0.014608	0.055256	0.804953	1186	5	-4.1721	0.98539	0.98541	0.99991	17659	0	-4.1721
MAPK1	5	0.014608	0.055256	0.804953	1185	5	-4.7058	0.98539	0.98541	0.99991	17658	0	-4.7058
DNAJC3	5	0.014636	0.055349	0.804953	1187	4	-6.8512	0.96257	0.96286	0.99991	17052	0	-6.8512
KCNA6	5	0.014638	0.055354	0.804953	1189	2	0.86135	0.31963	0.53196	0.993989	9586	3	0.86135
CNGB1	5	0.014638	0.055354	0.804953	1191	3	-3.8878	0.59018	0.73728	0.99991	13213	2	-3.8878
OTX1	5	0.014638	0.055354	0.804953	1190	2	0.35391	0.54214	0.70394	0.99991	12600	2	0.35391
C6orf10	5	0.014638	0.055354	0.804953	1188	3	-6.0503	0.36568	0.58375	0.993989	10566	2	-6.0503
ADNP	5	0.014644	0.055369	0.804953	1193	4	-7.6379	0.0241	0.079891	0.864123	1661	1	-7.6379
TPM4	5	0.014644	0.055369	0.804953	1194	4	-7.6379	0.94713	0.94771	0.99991	16811	0	-7.6379
IRG1	5	0.014644	0.055369	0.804953	1192	4	-6.1206	0.67929	0.80117	0.99991	14271	1	-6.1206
MEOX2	5	0.014685	0.055504	0.804953	1196	3	-5.6895	0.61452	0.75436	0.99991	13489	2	-5.6895
SPATA7	5	0.014685	0.055504	0.804953	1195	3	-5.1887	0.19562	0.38378	0.983078	7026	2	-5.1887
MFSD3	5	0.014716	0.055618	0.804953	1198	4	-7.12	0.71329	0.82612	0.99991	14697	1	-7.12
HRG	5	0.014716	0.055618	0.804953	1197	2	0.92333	0.24173	0.44072	0.992274	7988	3	0.92333
WDR92	5	0.014727	0.055652	0.804953	1199	5	-5.8637	0.98527	0.9853	0.99991	17656	0	-5.8637
GGTLC1	4	0.014732	0.055671	0.804953	1200	3	-6.1524	0.17203	0.35348	0.975874	6523	1	-6.1524
SLC17A7	5	0.014794	0.055886	0.804953	1201	4	-7.4399	0.75845	0.84145	0.99991	14956	1	-7.4399
GAPVD1	5	0.014794	0.055886	0.804953	1203	4	-7.3674	0.53217	0.69707	0.99991	12465	1	-7.3674
EXOSC10	5	0.014794	0.055886	0.804953	1202	4	-6.6887	0.60756	0.74953	0.99991	13411	1	-6.6887
RMDN2	9	0.014806	0.055927	0.804953	1204	7	-6.4981	0.32768	0.54112	0.993989	9761	2	-6.4981
HIF1AN	5	0.014811	0.055944	0.804953	1205	4	-7.6344	0.72923	0.83128	0.99991	14794	1	-7.6344
MAGEE1	5	0.014811	0.055944	0.804953	1206	3	-7.6344	0.1424	0.31415	0.961632	5881	1	-7.6344
KIF23	5	0.014826	0.055998	0.804953	1210	5	-4.4153	0.98517	0.98521	0.99991	17655	0	-4.4153
SLU7	5	0.014826	0.055998	0.804953	1207	5	-4.6234	0.98517	0.98521	0.99991	17652	0	-4.6234
FBXO43	5	0.014826	0.055998	0.804953	1208	5	-6.3802	0.98517	0.98521	0.99991	17654	0	-6.3802
PPP6R3	5	0.014826	0.055998	0.804953	1209	5	-4.7556	0.98517	0.98521	0.99991	17653	0	-4.7556
TTLL4	5	0.014829	0.056009	0.804953	1212	3	-7.5459	0.086525	0.22179	0.947018	4172	2	-7.5459
SNX27	5	0.014829	0.056009	0.804953	1213	2	-0.083053	0.92306	0.92572	0.99991	16426	1	-0.083053
RBM23	5	0.014829	0.056009	0.804953	1211	2	1.6	0.14943	0.32364	0.965932	6033	3	1.6
NTSR1	5	0.014849	0.056083	0.804953	1214	2	0.84635	0.32738	0.54078	0.993989	9757	3	0.84635
RNF166	9	0.014885	0.056208	0.804953	1215	3	0.80932	0.2926	0.50092	0.993989	9052	5	0.80932
BFSP2	5	0.014947	0.056423	0.804953	1216	2	0.063021	0.42062	0.62202	0.999364	11209	2	0.063021
ASCC2	5	0.014956	0.056451	0.804953	1217	3	-7.631	0.63551	0.76917	0.99991	13752	2	-7.631
ALG9	5	0.014967	0.056479	0.804953	1218	4	-6.8805	0.51208	0.68328	0.99991	12228	1	-6.8805
TRAF5	5	0.014967	0.056479	0.804953	1219	4	-7.1298	0.49454	0.67138	0.99991	12033	1	-7.1298
CMC4	4	0.014968	0.056484	0.804953	1220	3	-6.1374	0.69316	0.81138	0.99991	14442	1	-6.1374
PXDNL	5	0.015012	0.056636	0.804953	1221	3	-6.7847	0.25133	0.45234	0.992274	8196	2	-6.7847
C1QL3	5	0.015012	0.056636	0.804953	1222	1	2.1537	0.021417	0.072942	0.855867	1534	3	2.1537
TBP	5	0.015063	0.056793	0.804953	1226	5	-5.3974	0.98494	0.98497	0.99991	17651	0	-5.3974
HEMGN	5	0.015063	0.056793	0.804953	1225	5	-7.1492	0.98494	0.98497	0.99991	17649	0	-7.1492
IWS1	5	0.015063	0.056793	0.804953	1224	5	-7.1151	0.98494	0.98497	0.99991	17648	0	-7.1151
MRPL16	5	0.015063	0.056793	0.804953	1223	5	-5.1119	0.98494	0.98497	0.99991	17647	0	-5.1119
ISG20L2	5	0.015063	0.056793	0.804953	1227	5	-4.5697	0.98494	0.98497	0.99991	17650	0	-4.5697
ARHGEF17	5	0.015077	0.05684	0.804953	1228	3	-7.4671	0.44534	0.63848	0.99991	11475	1	-7.4671
UBN2	5	0.015077	0.05684	0.804953	1229	2	1.0119	0.28208	0.48868	0.993989	8829	3	1.0119
KCNN4	5	0.015121	0.056986	0.804953	1230	2	-0.52559	0.40219	0.6098	0.998578	10996	2	-0.52559
CCDC67	5	0.015155	0.057106	0.804953	1231	4	-6.8153	0.9778	0.97784	0.99991	17431	0	-6.8153
DPYSL4	5	0.015199	0.057257	0.804953	1232	3	-7.0497	0.016959	0.061409	0.838953	1316	2	-7.0497
MUC5B	5	0.015203	0.057268	0.804953	1233	2	-0.19391	0.16887	0.34935	0.975868	6446	2	-0.19391
NTN3	5	0.015257	0.057439	0.804953	1235	3	-7.6241	0.9154	0.91974	0.99991	16329	1	-7.6241
SBK1	5	0.015257	0.057439	0.804953	1237	3	-7.6241	0.36854	0.58687	0.994584	10626	2	-7.6241
ZNF609	5	0.015257	0.057439	0.804953	1234	4	-7.6241	0.764	0.84346	0.99991	14990	1	-7.6241
PSMD8	5	0.015257	0.057439	0.804953	1236	5	-7.6241	0.98286	0.98291	0.99991	17579	0	-7.6241
IMPDH2	5	0.01527	0.057481	0.804953	1239	5	-4.5379	0.98473	0.98478	0.99991	17646	0	-4.5379
EDN1	5	0.01527	0.057481	0.804953	1238	5	-7.0184	0.98473	0.98478	0.99991	17645	0	-7.0184
HTR2B	5	0.015285	0.057527	0.804953	1240	4	-5.5065	0.33885	0.55376	0.993989	10015	1	-5.5065
TNN	5	0.015285	0.057527	0.804953	1241	3	-6.6485	0.94348	0.94424	0.99991	16736	0	-6.6485
TMEM163	5	0.015314	0.057639	0.804953	1243	3	-1.6964	0.18318	0.36789	0.980339	6758	2	-1.6964
HELB	5	0.015314	0.057639	0.804953	1242	4	-5.2073	0.89162	0.90338	0.99991	16032	1	-5.2073
NFKBIA	5	0.015338	0.057722	0.804953	1245	4	-6.9204	0.91348	0.91832	0.99991	16309	1	-6.9204
COG5	5	0.015338	0.057722	0.804953	1244	4	-7.3919	0.9319	0.9333	0.99991	16541	1	-7.3919
DGCR6	3	0.015347	0.05775	0.804953	1246	2	-8.0312	0.67117	0.79521	0.99991	14165	1	-8.0312
BCR	5	0.015366	0.057822	0.804953	1247	2	0.92199	0.20637	0.39732	0.984696	7264	3	0.92199
TPPP3	5	0.015383	0.057883	0.804953	1248	5	-6.4676	0.98462	0.98466	0.99991	17644	0	-6.4676
RBFOX2	5	0.015421	0.058013	0.804953	1249	1	1.3582	0.17542	0.35788	0.977789	6587	3	1.3582
ZEB2	5	0.015435	0.058063	0.804953	1250	4	-5.1333	0.16564	0.34501	0.974012	6379	1	-5.1333
TFDP2	5	0.015438	0.058074	0.804953	1251	3	-7.6206	0.10041	0.24983	0.947018	4720	2	-7.6206
GPS2	5	0.015481	0.058214	0.804953	1252	4	-6.7433	0.58885	0.73636	0.99991	13200	1	-6.7433
CCDC172	5	0.015483	0.05822	0.804953	1259	5	-5.2794	0.98452	0.98455	0.99991	17636	0	-5.2794
KLHDC2	5	0.015483	0.05822	0.804953	1260	5	-6.6348	0.98452	0.98455	0.99991	17643	0	-6.6348
DEFB125	5	0.015483	0.05822	0.804953	1257	5	-5.3646	0.98452	0.98455	0.99991	17638	0	-5.3646
CDK8	5	0.015483	0.05822	0.804953	1253	5	-5.3918	0.98452	0.98455	0.99991	17637	0	-5.3918
PPFIBP2	5	0.015483	0.05822	0.804953	1255	5	-5.7157	0.98452	0.98455	0.99991	17642	0	-5.7157
ARHGAP11A	5	0.015483	0.05822	0.804953	1258	5	-4.4469	0.98452	0.98455	0.99991	17641	0	-4.4469
KIAA1841	5	0.015483	0.05822	0.804953	1256	5	-6.2063	0.98452	0.98455	0.99991	17640	0	-6.2063
LEP	5	0.015483	0.05822	0.804953	1254	5	-5.9654	0.98452	0.98455	0.99991	17639	0	-5.9654
ADCY7	5	0.015502	0.058292	0.804953	1261	1	1.0278	0.12271	0.28746	0.951579	5439	3	1.0278
AMPH	5	0.015507	0.058312	0.804953	1263	4	-6.7214	0.94523	0.94595	0.99991	16767	0	-6.7214
MYL1	5	0.015507	0.058312	0.804953	1262	4	-6.9317	0.7324	0.83232	0.99991	14815	1	-6.9317
INADL	5	0.015525	0.058373	0.804953	1264	2	1.117	0.26395	0.4673	0.993989	8466	3	1.117
TADA1	5	0.015584	0.058573	0.804953	1265	2	1.5407	0.15482	0.33081	0.968492	6141	3	1.5407
MFGE8	5	0.015601	0.05864	0.804953	1266	5	-7.3674	0.9844	0.98443	0.99991	17634	0	-7.3674
USP13	5	0.015607	0.058664	0.804953	1267	4	-5.5653	0.19927	0.38833	0.983828	7100	1	-5.5653
CSMD3	5	0.015607	0.058664	0.804953	1268	4	-7.6172	0.49995	0.67506	0.99991	12097	1	-7.6172
AGR2	5	0.01569	0.058945	0.804953	1272	4	-6.9091	0.9741	0.97418	0.99991	17299	0	-6.9091
SPDYA	5	0.01569	0.058945	0.804953	1270	4	-7.0237	0.92036	0.92358	0.99991	16385	1	-7.0237
SPIDR	5	0.01569	0.058945	0.804953	1273	4	-6.6755	0.020094	0.069528	0.851093	1469	1	-6.6755
SYT16	5	0.01569	0.058945	0.804953	1269	4	-7.1871	0.18281	0.36744	0.979889	6753	1	-7.1871
FGF5	5	0.01569	0.058945	0.804953	1271	4	-7.4633	0.93819	0.93909	0.99991	16647	1	-7.4633
IQCJ	9	0.015692	0.058949	0.804953	1274	6	-5.7027	0.76473	0.84372	0.99991	14994	3	-5.7027
CDADC1	5	0.015694	0.058955	0.804953	1278	5	-6.3217	0.98431	0.98435	0.99991	17633	0	-6.3217
SLC7A1	5	0.015694	0.058955	0.804953	1275	5	-5.348	0.98431	0.98435	0.99991	17630	0	-5.348
ZBTB11	5	0.015694	0.058955	0.804953	1279	5	-5.7541	0.98431	0.98435	0.99991	17631	0	-5.7541
HCCS	5	0.015694	0.058955	0.804953	1277	5	-6.7471	0.98431	0.98435	0.99991	17632	0	-6.7471
UPF2	5	0.015694	0.058955	0.804953	1276	5	-3.733	0.98431	0.98435	0.99991	17629	0	-3.733
CTRC	5	0.015721	0.059057	0.804953	1280	2	-0.34617	0.10172	0.25245	0.947018	4769	2	-0.34617
PAQR9	5	0.015757	0.059183	0.804953	1281	3	-0.92248	0.1821	0.36656	0.979625	6731	1	-0.92248
FOXJ1	5	0.01577	0.05923	0.804953	1283	3	-7.6137	0.047733	0.1371	0.935487	2630	2	-7.6137
C21orf58	5	0.01577	0.05923	0.804953	1282	3	-7.6137	0.77972	0.84942	0.99991	15092	1	-7.6137
NOD2	5	0.01577	0.05923	0.804953	1284	3	-7.6137	0.46432	0.65106	0.99991	11683	2	-7.6137
B4GALT5	5	0.015801	0.059331	0.804953	1285	3	-6.347	0.54531	0.70611	0.99991	12643	2	-6.347
CAV2	6	0.015806	0.059347	0.804953	1286	2	0.1064	0.020558	0.070712	0.851093	1494	3	0.1064
FUT2	5	0.015856	0.059518	0.804953	1287	2	0.28957	0.55897	0.71557	0.99991	12810	2	0.28957
PRSS45	5	0.015894	0.059642	0.804953	1288	2	0.23514	0.47948	0.66121	0.99991	11869	2	0.23514
GRK7	5	0.015908	0.059689	0.804953	1290	4	-7.4977	0.2336	0.43082	0.991768	7823	1	-7.4977
ELMO3	5	0.015908	0.059689	0.804953	1289	4	-7.2422	0.74777	0.83763	0.99991	14897	1	-7.2422
CNDP1	5	0.015911	0.059697	0.804953	1291	2	0.95358	0.11219	0.27285	0.947216	5183	3	0.95358
UBE2H	5	0.015918	0.059718	0.804953	1295	5	-6.6821	0.98408	0.98413	0.99991	17623	0	-6.6821
IPO9	5	0.015918	0.059718	0.804953	1296	5	-4.3574	0.98408	0.98413	0.99991	17628	0	-4.3574
C1orf185	5	0.015918	0.059718	0.804953	1293	5	-5.5065	0.98408	0.98413	0.99991	17625	0	-5.5065
THAP9	5	0.015918	0.059718	0.804953	1292	5	-5.8038	0.98408	0.98413	0.99991	17626	0	-5.8038
NUP54	5	0.015918	0.059718	0.804953	1294	5	-6.4905	0.98408	0.98413	0.99991	17624	0	-6.4905
FARP2	5	0.015933	0.059772	0.804953	1297	3	-7.6102	0.94811	0.94865	0.99991	16827	0	-7.6102
UNC13B	5	0.015933	0.059772	0.804953	1298	3	-7.6102	0.17801	0.36124	0.979008	6644	2	-7.6102
ATP1B2	5	0.015965	0.059895	0.804953	1299	3	-7.3339	0.58513	0.73377	0.99991	13162	2	-7.3339
MTNR1B	5	0.015995	0.059993	0.804953	1300	3	-1.4565	0.87981	0.89617	0.99991	15894	1	-1.4565
ATP1A2	5	0.016014	0.060063	0.804953	1301	4	-7.4939	0.70516	0.8204	0.99991	14607	1	-7.4939
INTS10	5	0.016019	0.060081	0.804953	1302	2	0.46065	0.20236	0.3922	0.983828	7171	2	0.46065
EPX	5	0.016064	0.060231	0.804953	1304	4	-7.6067	0.40142	0.60926	0.998471	10989	1	-7.6067
MOCS3	5	0.016064	0.060231	0.804953	1303	3	-7.6067	0.61785	0.7567	0.99991	13527	2	-7.6067
NTPCR	5	0.016074	0.060271	0.804953	1305	2	-0.96046	0.90203	0.91018	0.99991	16145	1	-0.96046
LRP10	5	0.016114	0.060391	0.804953	1307	4	-6.6688	0.91335	0.91822	0.99991	16306	1	-6.6688
IL4	5	0.016114	0.060391	0.804953	1306	4	-6.7847	0.48854	0.66728	0.99991	11974	1	-6.7847
C2orf69	5	0.016117	0.060401	0.804953	1308	3	-2.9219	0.67347	0.7969	0.99991	14193	2	-2.9219
C20orf141	5	0.016128	0.060436	0.804953	1309	2	1.6718	0.10509	0.25909	0.947018	4896	3	1.6718
KRT76	5	0.016169	0.060581	0.804953	1317	5	-7.0079	0.98383	0.98388	0.99991	17618	0	-7.0079
MPHOSPH8	5	0.016169	0.060581	0.804953	1310	5	-5.8888	0.98383	0.98388	0.99991	17620	0	-5.8888
PCBP2	5	0.016169	0.060581	0.804953	1313	5	-5.84	0.98383	0.98388	0.99991	17617	0	-5.84
EIF3D	5	0.016169	0.060581	0.804953	1315	5	-4.0121	0.98383	0.98388	0.99991	17619	0	-4.0121
TRIM59	5	0.016169	0.060581	0.804953	1311	5	-6.1008	0.98383	0.98388	0.99991	17613	0	-6.1008
UBE2D3	5	0.016169	0.060581	0.804953	1316	5	-4.9667	0.98383	0.98388	0.99991	17616	0	-4.9667
SETD7	5	0.016169	0.060581	0.804953	1312	5	-5.1508	0.98383	0.98388	0.99991	17614	0	-5.1508
S100A10	5	0.016169	0.060581	0.804953	1314	5	-5.092	0.98383	0.98388	0.99991	17615	0	-5.092
EGR3	5	0.016183	0.060629	0.804953	1318	1	1.0137	0.26259	0.4657	0.993566	8438	3	1.0137
PDE6B	5	0.016235	0.060809	0.804953	1319	2	-0.32745	0.93191	0.93332	0.99991	16543	1	-0.32745
CLC	5	0.016304	0.061047	0.804953	1320	5	-6.7534	0.9837	0.98376	0.99991	17612	0	-6.7534
SLC25A15	5	0.016316	0.061084	0.804953	1321	4	-7.5386	0.46398	0.65083	0.99991	11678	1	-7.5386
PEX5L	5	0.016316	0.061084	0.804953	1322	4	-6.6821	0.7938	0.85496	0.99991	15190	1	-6.6821
SLC46A3	5	0.016316	0.061084	0.804953	1323	4	-7.065	0.9741	0.97418	0.99991	17375	0	-7.065
FAM115C	5	0.01637	0.06125	0.804953	1324	3	-7.5997	0.22851	0.42465	0.990382	7720	2	-7.5997
MCM3	5	0.016373	0.061258	0.804953	1326	2	1.0166	0.087266	0.22331	0.947018	4204	3	1.0166
ZXDC	5	0.016373	0.061258	0.804953	1325	2	0.96329	0.16297	0.34153	0.972907	6321	3	0.96329
ZXDA	5	0.016382	0.061282	0.804953	1328	2	-0.277	0.48643	0.66586	0.99991	11949	2	-0.277
UBE2QL1	5	0.016382	0.061282	0.804953	1327	2	-0.55872	0.79635	0.85598	0.99991	15207	1	-0.55872
EIF1AX	5	0.016409	0.061393	0.804953	1329	5	-6.1108	0.98359	0.98366	0.99991	17609	0	-6.1108
WDR74	5	0.016409	0.061393	0.804953	1331	5	-4.6234	0.98359	0.98366	0.99991	17610	0	-4.6234
PRPF4	5	0.016409	0.061393	0.804953	1332	5	-6.1688	0.98359	0.98366	0.99991	17606	0	-6.1688
IMPAD1	5	0.016409	0.061393	0.804953	1330	5	-5.348	0.98359	0.98366	0.99991	17608	0	-5.348
FTSJ3	5	0.016409	0.061393	0.804953	1333	5	-3.8322	0.98359	0.98366	0.99991	17611	0	-3.8322
HMX2	5	0.016484	0.061647	0.804953	1334	3	-5.3974	0.89378	0.90477	0.99991	16047	1	-5.3974
INO80D	5	0.016509	0.061724	0.804953	1335	3	-6.5056	0.14612	0.31915	0.963557	5965	2	-6.5056
PARK7	5	0.016527	0.061791	0.804953	1337	4	-6.8092	0.94634	0.94697	0.99991	16796	0	-6.8092
DEFA6	5	0.016527	0.061791	0.804953	1336	4	-7.4594	0.77039	0.84578	0.99991	15032	1	-7.4594
ANKRD55	5	0.01655	0.061875	0.804953	1338	3	-5.0719	0.47689	0.65946	0.99991	11836	2	-5.0719
TTC24	5	0.016553	0.061886	0.804953	1340	4	-7.5962	0.56873	0.72229	0.99991	12941	1	-7.5962
GMEB1	5	0.016553	0.061886	0.804953	1341	4	-7.5962	0.80125	0.858	0.99991	15246	1	-7.5962
ANKZF1	5	0.016553	0.061886	0.804953	1339	3	-7.5962	0.70878	0.82313	0.99991	14648	2	-7.5962
NHLH1	5	0.016618	0.062118	0.804953	1342	2	0.21415	0.41996	0.62157	0.999182	11203	2	0.21415
KRR1	5	0.016634	0.062166	0.804953	1346	5	-5.8869	0.98337	0.9834	0.99991	17598	0	-5.8869
ZIM3	5	0.016634	0.062166	0.804953	1350	5	-6.197	0.98337	0.9834	0.99991	17600	0	-6.197
PSMC4	5	0.016634	0.062166	0.804953	1345	5	-5.3811	0.98337	0.9834	0.99991	17605	0	-5.3811
ZC2HC1B	5	0.016634	0.062166	0.804953	1349	5	-6.4829	0.98337	0.9834	0.99991	17601	0	-6.4829
DDX51	5	0.016634	0.062166	0.804953	1343	5	-4.1721	0.98337	0.9834	0.99991	17604	0	-4.1721
IFT74	5	0.016634	0.062166	0.804953	1347	5	-7.0548	0.98337	0.9834	0.99991	17602	0	-7.0548
GNB2L1	5	0.016634	0.062166	0.804953	1348	5	-4.6508	0.98337	0.9834	0.99991	17603	0	-4.6508
TUBGCP3	5	0.016634	0.062166	0.804953	1344	5	-6.2246	0.98337	0.9834	0.99991	17599	0	-6.2246
CRX	5	0.016657	0.062253	0.804953	1353	3	-6.5645	0.91946	0.92288	0.99991	16378	1	-6.5645
CA5B	5	0.016657	0.062253	0.804953	1354	3	-1.847	0.59097	0.73783	0.99991	13221	1	-1.847
PRSS35	5	0.016657	0.062253	0.804953	1352	4	-7.0656	0.56384	0.71891	0.99991	12888	1	-7.0656
CYB5RL	5	0.016657	0.062253	0.804953	1351	3	-2.5184	0.67687	0.79942	0.99991	14241	2	-2.5184
YAF2	14	0.016658	0.062254	0.804953	1355	8	-4.563	0.35935	0.57673	0.993989	10425	4	-4.563
RCSD1	5	0.016699	0.062388	0.804953	1357	4	-7.1683	0.55365	0.7119	0.99991	12749	1	-7.1683
LMLN	5	0.016699	0.062388	0.804953	1356	2	1.4134	0.15207	0.32719	0.968034	6086	3	1.4134
PHYKPL	5	0.016743	0.062531	0.804953	1358	3	-6.3251	0.045426	0.13169	0.930058	2550	2	-6.3251
FAM78A	5	0.016743	0.062531	0.804953	1359	3	-7.5926	0.55623	0.71371	0.99991	12784	2	-7.5926
SHC1	5	0.016743	0.062531	0.804953	1360	4	-6.4753	0.88522	0.8994	0.99991	15953	1	-6.4753
CCR2	5	0.016756	0.062572	0.804953	1361	4	-7.5014	0.80954	0.86148	0.99991	15315	1	-7.5014
CRLF3	5	0.016808	0.062733	0.804953	1362	4	-6.5131	0.97839	0.97845	0.99991	17448	0	-6.5131
IQCF2	5	0.016808	0.062733	0.804953	1363	2	0.45772	0.69893	0.81572	0.99991	14515	2	0.45772
DEFB135	1	0.016856	0.062902	0.804953	1364	1	-8.7717	0.98314	0.98319	0.99991	17596	0	-8.7717
IPO4	5	0.016888	0.063019	0.804953	1365	3	-6.593	0.68737	0.80715	0.99991	14366	2	-6.593
FAM8A1	5	0.01689	0.063022	0.804953	1366	2	0.35728	0.38651	0.59936	0.996669	10830	2	0.35728
PSMB4	5	0.016892	0.063034	0.804953	1371	5	-3.8322	0.98311	0.98315	0.99991	17588	0	-3.8322
MASTL	5	0.016892	0.063034	0.804953	1372	5	-5.1315	0.98311	0.98315	0.99991	17586	0	-5.1315
G2E3	5	0.016892	0.063034	0.804953	1374	5	-6.2155	0.98311	0.98315	0.99991	17594	0	-6.2155
SREK1	5	0.016892	0.063034	0.804953	1373	5	-5.9763	0.98311	0.98315	0.99991	17591	0	-5.9763
ZNF571	5	0.016892	0.063034	0.804953	1368	5	-5.2968	0.98311	0.98315	0.99991	17592	0	-5.2968
UBE2M	5	0.016892	0.063034	0.804953	1367	5	-4.5379	0.98311	0.98315	0.99991	17587	0	-4.5379
BIRC5	5	0.016892	0.063034	0.804953	1370	5	-4.4153	0.98311	0.98315	0.99991	17589	0	-4.4153
ZNF512	5	0.016892	0.063034	0.804953	1377	5	-6.5788	0.98311	0.98315	0.99991	17584	0	-6.5788
RHOT1	5	0.016892	0.063034	0.804953	1376	5	-5.7027	0.98311	0.98315	0.99991	17593	0	-5.7027
HESX1	5	0.016892	0.063034	0.804953	1375	5	-6.1206	0.98311	0.98315	0.99991	17595	0	-6.1206
TAF12	5	0.016892	0.063034	0.804953	1369	5	-5.0307	0.98311	0.98315	0.99991	17585	0	-5.0307
NOLC1	5	0.016892	0.063034	0.804953	1378	5	-6.5206	0.98311	0.98315	0.99991	17590	0	-6.5206
SMAD3	5	0.01692	0.06311	0.804953	1379	3	-6.3277	0.31362	0.52515	0.993989	9472	2	-6.3277
CENPB	5	0.01692	0.06311	0.804953	1380	3	-6.3539	0.85635	0.8832	0.99991	15692	1	-6.3539
ARID3B	5	0.01692	0.06311	0.804953	1381	3	-7.5891	0.039196	0.11709	0.912055	2311	2	-7.5891
TMEM143	5	0.016998	0.063379	0.804953	1383	3	-6.8092	0.32315	0.53597	0.993989	9656	2	-6.8092
BAD	5	0.016998	0.063379	0.804953	1384	2	0.87631	0.31284	0.52424	0.993989	9457	3	0.87631
TMEM247	5	0.016998	0.063379	0.804953	1382	2	0.52534	0.14593	0.31889	0.963532	5959	2	0.52534
ULK4	5	0.017021	0.063451	0.804953	1385	4	-7.4748	0.54537	0.70615	0.99991	12645	1	-7.4748
TM4SF1	5	0.017045	0.063531	0.804953	1386	5	-6.3883	0.98295	0.983	0.99991	17583	0	-6.3883
HFE	18	0.017136	0.063835	0.804953	1387	10	-6.0527	0.48863	0.66734	0.99991	11975	7	-6.0527
PIK3CA	5	0.01714	0.063844	0.804953	1391	5	-6.5427	0.98286	0.98291	0.99991	17581	0	-6.5427
ORAOV1	5	0.01714	0.063844	0.804953	1388	5	-6.197	0.98286	0.98291	0.99991	17580	0	-6.197
CIAO1	5	0.01714	0.063844	0.804953	1390	5	-6.2155	0.98286	0.98291	0.99991	17582	0	-6.2155
CDCA3	5	0.01714	0.063844	0.804953	1389	5	-5.2073	0.98286	0.98291	0.99991	17578	0	-5.2073
PXT1	5	0.017155	0.0639	0.804953	1393	4	-6.6071	0.89559	0.90593	0.99991	16065	1	-6.6071
ENPP2	5	0.017155	0.0639	0.804953	1392	4	-6.6071	0.96015	0.96048	0.99991	17024	0	-6.6071
USE1	5	0.017189	0.064017	0.804953	1394	3	-5.0514	0.64623	0.77701	0.99991	13876	2	-5.0514
TIMP4	5	0.017255	0.064237	0.804953	1395	3	-3.5545	0.68961	0.80882	0.99991	14395	1	-3.5545
EPS8	5	0.017264	0.064267	0.804953	1397	4	-7.582	0.56225	0.71782	0.99991	12871	1	-7.582
SYNGR2	5	0.017264	0.064267	0.804953	1396	3	-6.3304	0.24723	0.44749	0.992274	8103	2	-6.3304
IFFO1	5	0.01727	0.064286	0.804953	1398	4	-6.8393	0.9741	0.97418	0.99991	17329	0	-6.8393
PCDHA6	5	0.01727	0.064286	0.804953	1399	4	-6.4364	0.59308	0.73933	0.99991	13241	1	-6.4364
EIF3K	5	0.01728	0.064311	0.804953	1400	4	-5.0772	0.029117	0.092436	0.884878	1879	1	-5.0772
RRP7A	5	0.01737	0.064602	0.804953	1402	4	-6.9972	0.85725	0.88367	0.99991	15697	1	-6.9972
CSRP2BP	5	0.01737	0.064602	0.804953	1401	4	-6.6553	0.73068	0.83179	0.99991	14801	1	-6.6553
TUBG1	5	0.017385	0.064652	0.804953	1403	5	-4.9883	0.98261	0.98267	0.99991	17573	0	-4.9883
EXOSC1	5	0.017385	0.064652	0.804953	1404	5	-6.0909	0.98261	0.98267	0.99991	17574	0	-6.0909
DEFB129	5	0.017385	0.064652	0.804953	1405	5	-4.9447	0.98261	0.98267	0.99991	17576	0	-4.9447
DHX36	5	0.017385	0.064652	0.804953	1406	5	-6.0808	0.98261	0.98267	0.99991	17575	0	-6.0808
OBP2A	3	0.017387	0.064657	0.804953	1407	2	-7.9862	0.80099	0.85788	0.99991	15244	1	-7.9862
SRSF12	5	0.017402	0.064698	0.804953	1409	3	-5.6356	0.30369	0.51378	0.993989	9281	1	-5.6356
TXNRD2	5	0.017402	0.064698	0.804953	1410	2	-0.15549	0.46976	0.65479	0.99991	11752	2	-0.15549
HELZ2	5	0.017402	0.064698	0.804953	1408	2	1.1935	0.036202	0.10989	0.906875	2180	3	1.1935
PNMAL1	5	0.017402	0.064698	0.804953	1411	4	-5.3811	0.86827	0.88958	0.99991	15779	1	-5.3811
OPRL1	5	0.017455	0.064868	0.804953	1413	3	-7.5784	0.10167	0.25236	0.947018	4767	2	-7.5784
TRIM52	5	0.017455	0.064868	0.804953	1414	4	-7.5784	0.7249	0.82986	0.99991	14767	1	-7.5784
RPH3A	5	0.017455	0.064868	0.804953	1412	3	-7.5784	0.19877	0.38772	0.983828	7094	1	-7.5784
P2RY6	5	0.01746	0.064886	0.804953	1417	3	-7.5239	0.86835	0.88962	0.99991	15780	1	-7.5239
HK2	5	0.01746	0.064886	0.804953	1415	2	1.8361	0.084351	0.21727	0.947018	4081	3	1.8361
FEV	5	0.01746	0.064886	0.804953	1416	2	-0.24012	0.62295	0.76019	0.99991	13592	2	-0.24012
KCNF1	5	0.01746	0.064886	0.804953	1418	4	-6.766	0.97636	0.97641	0.99991	17401	0	-6.766
PELI2	5	0.017502	0.065018	0.804953	1419	5	-5.3646	0.9825	0.98255	0.99991	17572	0	-5.3646
PJA1	5	0.017506	0.065037	0.804953	1420	5	-6.621	0.98249	0.98254	0.99991	17571	0	-6.621
NCF1	5	0.017537	0.065144	0.804953	1421	5	-6.1108	0.98246	0.98251	0.99991	17570	0	-6.1108
GABRE	5	0.01755	0.065183	0.804953	1423	2	-0.12376	0.83441	0.87242	0.99991	15519	1	-0.12376
ADAMTS17	5	0.01755	0.065183	0.804953	1422	3	-7.2241	0.56159	0.71739	0.99991	12852	2	-7.2241
FAM19A5	5	0.017557	0.065209	0.804953	1424	3	-2.1368	0.43088	0.62888	0.99991	11325	2	-2.1368
P2RY2	5	0.017596	0.065342	0.804953	1425	2	0.89505	0.31588	0.52772	0.993989	9520	3	0.89505
XPNPEP3	5	0.017603	0.065361	0.804953	1426	4	-6.6417	0.20493	0.39548	0.983828	7237	1	-6.6417
MAP3K4	5	0.017603	0.065361	0.804953	1427	4	-7.5276	0.64506	0.77612	0.99991	13860	1	-7.5276
FERMT3	5	0.017603	0.065361	0.804953	1428	4	-7.1683	0.34355	0.55909	0.993989	10102	1	-7.1683
TEX35	7	0.017617	0.065402	0.804953	1429	6	-6.2871	0.87447	0.89305	0.99991	15842	1	-6.2871
TMC8	5	0.017645	0.065482	0.804953	1430	3	-6.5951	0.57703	0.72805	0.99991	13071	2	-6.5951
AHDC1	5	0.017645	0.065482	0.804953	1432	3	-7.5748	0.44824	0.64042	0.99991	11496	2	-7.5748
ZADH2	5	0.017645	0.065482	0.804953	1431	3	-7.5748	0.95022	0.95075	0.99991	16863	0	-7.5748
PEAR1	5	0.017645	0.065482	0.804953	1433	3	-6.5729	0.82474	0.868	0.99991	15428	1	-6.5729
PHLPP1	5	0.017651	0.065507	0.804953	1434	1	1.185	0.23651	0.43439	0.992274	7877	3	1.185
DHX9	5	0.017674	0.065592	0.804953	1439	5	-4.8532	0.98233	0.98238	0.99991	17567	0	-4.8532
PSMB6	5	0.017674	0.065592	0.804953	1436	5	-3.7835	0.98233	0.98238	0.99991	17565	0	-3.7835
SNRNP27	5	0.017674	0.065592	0.804953	1440	5	-4.7301	0.98233	0.98238	0.99991	17566	0	-4.7301
GALNT13	5	0.017674	0.065592	0.804953	1438	5	-5.2073	0.98233	0.98238	0.99991	17564	0	-5.2073
PTBP3	5	0.017674	0.065592	0.804953	1437	5	-6.7343	0.98233	0.98238	0.99991	17568	0	-6.7343
PSMA7	5	0.017674	0.065592	0.804953	1435	5	-3.9249	0.98233	0.98238	0.99991	17569	0	-3.9249
SCEL	5	0.017674	0.065592	0.804953	1441	5	-5.6628	0.98233	0.98238	0.99991	17563	0	-5.6628
ZDHHC16	5	0.017676	0.065596	0.804953	1444	4	-7.2241	0.91941	0.92284	0.99991	16377	1	-7.2241
AK2	5	0.017676	0.065596	0.804953	1443	4	-6.9757	0.92212	0.92498	0.99991	16413	1	-6.9757
HTR1D	5	0.017676	0.065596	0.804953	1442	3	-4.9447	0.4086	0.61403	0.998794	11059	2	-4.9447
FBXL14	5	0.017759	0.065879	0.804953	1445	1	-0.32141	0.47062	0.65537	0.99991	11763	2	-0.32141
RNF113B	5	0.017761	0.065884	0.804953	1446	3	-7.2467	0.68821	0.80778	0.99991	14377	1	-7.2467
KCNE4	5	0.017807	0.066035	0.804953	1448	3	-7.5713	0.79371	0.85492	0.99991	15189	1	-7.5713
AHSP	5	0.017807	0.066035	0.804953	1447	4	-7.5713	0.20379	0.39401	0.983828	7207	1	-7.5713
CBR3	5	0.017865	0.066208	0.804953	1451	4	-6.6821	0.93812	0.93903	0.99991	16645	1	-6.6821
WNT9B	5	0.017865	0.066208	0.804953	1449	4	-7.5496	0.76806	0.84494	0.99991	15012	1	-7.5496
C8orf74	5	0.017865	0.066208	0.804953	1450	4	-7.4825	0.9741	0.97418	0.99991	17247	0	-7.4825
SP140L	5	0.017922	0.066375	0.804953	1452	2	0.43289	0.65341	0.78227	0.99991	13955	2	0.43289
FAM63A	5	0.017954	0.066499	0.804953	1453	3	-7.5677	0.61882	0.75733	0.99991	13538	1	-7.5677
PROX2	5	0.017954	0.066499	0.804953	1454	3	-7.5677	0.20935	0.40108	0.986501	7321	2	-7.5677
C5orf47	5	0.017965	0.066543	0.804953	1455	3	-6.4126	0.54798	0.70794	0.99991	12678	2	-6.4126
WNT3A	5	0.017965	0.066543	0.804953	1456	2	1.0095	0.24828	0.44878	0.992274	8127	3	1.0095
ENTPD8	5	0.017977	0.066585	0.804953	1457	4	-5.1119	0.95739	0.95777	0.99991	16977	0	-5.1119
CMTM6	5	0.017981	0.066593	0.804953	1461	5	-6.2607	0.98202	0.98205	0.99991	17557	0	-6.2607
C17orf75	5	0.017981	0.066593	0.804953	1458	5	-6.593	0.98202	0.98205	0.99991	17562	0	-6.593
EIF3A	5	0.017981	0.066593	0.804953	1462	5	-5.9434	0.98202	0.98205	0.99991	17559	0	-5.9434
VPS35	5	0.017981	0.066593	0.804953	1463	5	-6.3883	0.98202	0.98205	0.99991	17558	0	-6.3883
RINT1	5	0.017981	0.066593	0.804953	1460	5	-5.5362	0.98202	0.98205	0.99991	17561	0	-5.5362
RPP40	5	0.017981	0.066593	0.804953	1459	5	-3.733	0.98202	0.98205	0.99991	17560	0	-3.733
NPHP4	5	0.018031	0.066755	0.804953	1464	2	0.85273	0.17895	0.36244	0.979008	6666	3	0.85273
ZNF384	5	0.018099	0.066987	0.804953	1466	4	-7.5641	0.86955	0.89029	0.99991	15800	1	-7.5641
SLC5A4	5	0.018099	0.066987	0.804953	1465	3	-7.5641	0.83386	0.87218	0.99991	15512	1	-7.5641
HPRT1	5	0.018121	0.067068	0.804953	1468	4	-6.7471	0.39089	0.60226	0.997228	10874	1	-6.7471
CCDC148	5	0.018121	0.067068	0.804953	1467	4	-6.7214	0.099953	0.2489	0.947018	4703	1	-6.7214
LIN54	5	0.018128	0.067097	0.804953	1469	5	-6.1877	0.98187	0.9819	0.99991	17556	0	-6.1877
TUSC3	5	0.018151	0.06718	0.804953	1470	5	-6.3131	0.98185	0.98187	0.99991	17555	0	-6.3131
FKBP11	12	0.018162	0.067218	0.804953	1471	7	-6.6751	0.45062	0.64204	0.99991	11522	4	-6.6751
NKX2-8	5	0.018167	0.067241	0.804953	1473	2	0.3947	0.479	0.66089	0.99991	11863	2	0.3947
APOBEC3D	5	0.018167	0.067241	0.804953	1472	3	-7.428	0.16473	0.34383	0.973805	6352	2	-7.428
MYO7A	5	0.018171	0.06726	0.804953	1474	3	-5.9656	0.86207	0.88623	0.99991	15728	1	-5.9656
C8orf31	5	0.018213	0.067395	0.804953	1476	2	0.70969	0.28292	0.48967	0.993989	8841	3	0.70969
CCDC80	5	0.018213	0.067395	0.804953	1475	3	-6.7597	0.05679	0.15764	0.947018	2984	2	-6.7597
CSNK1A1	5	0.018268	0.067575	0.804953	1485	5	-5.2617	0.98173	0.98176	0.99991	17549	0	-5.2617
MEP1A	5	0.018268	0.067575	0.804953	1477	5	-6.528	0.98173	0.98176	0.99991	17550	0	-6.528
CDC16	5	0.018268	0.067575	0.804953	1480	5	-5.3141	0.98173	0.98176	0.99991	17548	0	-5.3141
PTP4A1	5	0.018268	0.067575	0.804953	1478	5	-4.7806	0.98173	0.98176	0.99991	17547	0	-4.7806
SF1	5	0.018268	0.067575	0.804953	1479	5	-4.2094	0.98173	0.98176	0.99991	17553	0	-4.2094
SF3A1	5	0.018268	0.067575	0.804953	1482	5	-4.7806	0.98173	0.98176	0.99991	17554	0	-4.7806
ACTL6A	5	0.018268	0.067575	0.804953	1483	5	-4.0943	0.98173	0.98176	0.99991	17551	0	-4.0943
SDE2	5	0.018268	0.067575	0.804953	1484	5	-4.1337	0.98173	0.98176	0.99991	17546	0	-4.1337
BORA	5	0.018268	0.067575	0.804953	1481	5	-6.0808	0.98173	0.98176	0.99991	17552	0	-6.0808
SLC27A3	5	0.018272	0.067584	0.804953	1488	3	-6.1233	0.62957	0.76492	0.99991	13673	2	-6.1233
TRPV6	5	0.018272	0.067584	0.804953	1487	3	-7.5605	0.90668	0.91344	0.99991	16207	1	-7.5605
GPR119	5	0.018272	0.067584	0.804953	1489	4	-7.5605	0.88134	0.89708	0.99991	15906	1	-7.5605
ADAMTS14	5	0.018272	0.067584	0.804953	1486	3	-7.5605	0.20991	0.40177	0.987186	7329	2	-7.5605
KRIT1	5	0.018375	0.067936	0.804953	1490	4	-6.6953	0.62591	0.76227	0.99991	13623	1	-6.6953
CRYGS	5	0.018375	0.067936	0.804953	1492	4	-6.6141	0.64228	0.77409	0.99991	13836	1	-6.6141
RAB27B	5	0.018375	0.067936	0.804953	1493	4	-6.5717	0.87773	0.89496	0.99991	15876	1	-6.5717
ATRAID	5	0.018375	0.067936	0.804953	1491	4	-7.0026	0.72488	0.82985	0.99991	14766	1	-7.0026
SERPINB13	5	0.018393	0.067991	0.804953	1494	5	-6.4905	0.98161	0.98163	0.99991	17545	0	-6.4905
C17orf64	5	0.01842	0.068078	0.804953	1495	5	-5.4761	0.98158	0.9816	0.99991	17544	0	-5.4761
ASTL	5	0.018454	0.06819	0.804953	1497	3	-6.1325	0.38874	0.60088	0.997228	10850	2	-6.1325
MSH5	5	0.018454	0.06819	0.804953	1496	3	-7.5568	0.038555	0.11558	0.909102	2286	2	-7.5568
PLXNA2	5	0.018454	0.06819	0.804953	1499	4	-7.5568	0.40314	0.61042	0.998794	11006	1	-7.5568
MEIOB	5	0.018454	0.06819	0.804953	1498	3	-7.5568	0.16215	0.34044	0.972712	6303	2	-7.5568
FZD1	5	0.018498	0.068341	0.804953	1501	2	1.1465	0.17129	0.3525	0.975874	6502	3	1.1465
KIAA1217	5	0.018498	0.068341	0.804953	1500	4	-6.7723	0.79166	0.85412	0.99991	15168	1	-6.7723
PLCH2	5	0.01852	0.068408	0.804953	1502	1	0.69254	0.30673	0.51723	0.993989	9336	3	0.69254
KIAA0226	5	0.01852	0.068408	0.804953	1504	3	-6.5067	0.77275	0.84667	0.99991	15048	1	-6.5067
DYRK3	5	0.01852	0.068408	0.804953	1503	2	0.14339	0.56709	0.72115	0.99991	12926	2	0.14339
CANX	5	0.01854	0.068475	0.804953	1511	5	-4.0538	0.98146	0.98147	0.99991	17541	0	-4.0538
TCEB2	5	0.01854	0.068475	0.804953	1512	5	-5.1508	0.98146	0.98147	0.99991	17537	0	-5.1508
DIS3	5	0.01854	0.068475	0.804953	1513	5	-6.0605	0.98146	0.98147	0.99991	17540	0	-6.0605
IL18	5	0.01854	0.068475	0.804953	1505	5	-4.7042	0.98146	0.98147	0.99991	17542	0	-4.7042
PZP	5	0.01854	0.068475	0.804953	1509	5	-4.4153	0.98146	0.98147	0.99991	17536	0	-4.4153
TOP1	5	0.01854	0.068475	0.804953	1506	5	-3.32	0.98146	0.98147	0.99991	17543	0	-3.32
STX19	5	0.01854	0.068475	0.804953	1507	5	-4.7806	0.98146	0.98147	0.99991	17539	0	-4.7806
IMMT	5	0.01854	0.068475	0.804953	1510	5	-4.9883	0.98146	0.98147	0.99991	17535	0	-4.9883
SCAP	5	0.01854	0.068475	0.804953	1508	5	-5.8984	0.98146	0.98147	0.99991	17538	0	-5.8984
C1orf106	5	0.01856	0.068549	0.804953	1514	4	-5.4914	0.61875	0.75729	0.99991	13537	1	-5.4914
CLK1	5	0.018595	0.068658	0.804953	1517	4	-6.621	0.092429	0.23385	0.947018	4384	1	-6.621
TOP3B	5	0.018595	0.068658	0.804953	1515	4	-6.5788	0.94742	0.948	0.99991	16816	0	-6.5788
TREM2	5	0.018595	0.068658	0.804953	1516	4	-6.7279	0.95011	0.95063	0.99991	16856	0	-6.7279
PTPRZ1	5	0.018654	0.068845	0.804953	1518	4	-7.065	0.90931	0.91525	0.99991	16251	1	-7.065
CAPN13	5	0.018654	0.068845	0.804953	1521	3	-7.396	0.2152	0.40848	0.988189	7440	2	-7.396
TLR9	5	0.018654	0.068845	0.804953	1520	2	2.0819	0.072141	0.19132	0.947018	3587	3	2.0819
C1orf65	5	0.018654	0.068845	0.804953	1519	3	-6.8805	0.63388	0.76801	0.99991	13731	2	-6.8805
PITPNM3	5	0.018683	0.068945	0.804953	1522	1	1.4938	0.031974	0.099499	0.895263	1998	4	1.4938
MESP2	5	0.018683	0.068945	0.804953	1524	4	-7.3212	0.51997	0.68865	0.99991	12322	1	-7.3212
RAP2C	5	0.018683	0.068945	0.804953	1523	4	-6.1108	0.25064	0.45156	0.992274	8176	1	-6.1108
AFF3	5	0.018764	0.069216	0.804953	1525	4	-6.528	0.72682	0.83052	0.99991	14779	1	-6.528
IGSF3	4	0.018784	0.069288	0.804953	1526	2	-2.435	0.44291	0.63687	0.99991	11448	2	-2.435
TSPO2	5	0.018808	0.069367	0.804953	1530	4	-6.8274	0.2315	0.42824	0.991324	7776	1	-6.8274
PTPN21	5	0.018808	0.069367	0.804953	1531	4	-7.4939	0.5275	0.69383	0.99991	12415	1	-7.4939
FIBP	5	0.018808	0.069367	0.804953	1527	4	-7.5423	0.43919	0.63438	0.99991	11418	1	-7.5423
CLDN15	5	0.018808	0.069367	0.804953	1529	4	-6.9483	0.85291	0.88143	0.99991	15652	1	-6.9483
CEBPA	5	0.018808	0.069367	0.804953	1528	4	-6.5573	0.9394	0.94026	0.99991	16666	1	-6.5573
GPS1	5	0.018837	0.069463	0.804953	1538	5	-6.2784	0.98116	0.98119	0.99991	17526	0	-6.2784
ALG6	5	0.018837	0.069463	0.804953	1532	5	-6.8031	0.98116	0.98119	0.99991	17530	0	-6.8031
CDK2	5	0.018837	0.069463	0.804953	1534	5	-5.9654	0.98116	0.98119	0.99991	17529	0	-5.9654
PWP1	5	0.018837	0.069463	0.804953	1539	5	-4.8997	0.98116	0.98119	0.99991	17532	0	-4.8997
UBE2I	5	0.018837	0.069463	0.804953	1537	5	-4.4779	0.98116	0.98119	0.99991	17531	0	-4.4779
CAPZB	5	0.018837	0.069463	0.804953	1536	5	-4.7042	0.98116	0.98119	0.99991	17534	0	-4.7042
CCDC121	5	0.018837	0.069463	0.804953	1533	5	-6.9148	0.98116	0.98119	0.99991	17533	0	-6.9148
VTA1	5	0.018837	0.069463	0.804953	1540	5	-6.4981	0.98116	0.98119	0.99991	17525	0	-6.4981
BRIX1	5	0.018837	0.069463	0.804953	1535	5	-6.8393	0.98116	0.98119	0.99991	17528	0	-6.8393
LIFR	5	0.018846	0.06949	0.804953	1541	4	-5.4294	0.066324	0.17865	0.947018	3366	1	-5.4294
LPCAT1	5	0.018849	0.069497	0.804953	1545	2	0.3419	0.82449	0.86787	0.99991	15423	1	0.3419
PLSCR4	5	0.018849	0.069497	0.804953	1543	3	-7.1824	0.5459	0.70651	0.99991	12654	1	-7.1824
COX6A2	5	0.018849	0.069497	0.804953	1542	2	-0.047076	0.55614	0.71365	0.99991	12783	2	-0.047076
ZBED3	5	0.018849	0.069497	0.804953	1544	2	1.4814	0.12517	0.29079	0.952312	5492	3	1.4814
MTMR14	5	0.018849	0.069497	0.804953	1546	3	-7.1588	0.19409	0.38187	0.983078	6991	2	-7.1588
HTRA3	5	0.018849	0.069497	0.804953	1547	2	0.40238	0.28132	0.48778	0.993989	8814	2	0.40238
C7orf34	5	0.018888	0.069624	0.804953	1549	4	-7.5496	0.21198	0.40442	0.988189	7366	1	-7.5496
NT5C2	5	0.018888	0.069624	0.804953	1550	4	-7.5496	0.96098	0.9613	0.99991	17032	0	-7.5496
PINK1	5	0.018888	0.069624	0.804953	1548	3	-7.5496	0.41092	0.61559	0.998794	11089	2	-7.5496
KRT15	5	0.018954	0.069817	0.804953	1551	1	1.0938	0.27112	0.47581	0.993989	8596	3	1.0938
FAM26F	9	0.018959	0.069829	0.804953	1552	6	-5.3311	0.066881	0.1799	0.947018	3398	2	-5.3311
C22orf15	5	0.019014	0.070006	0.804953	1553	5	-6.2155	0.98099	0.98101	0.99991	17524	0	-6.2155
VPS13C	5	0.019024	0.070033	0.804953	1554	3	-6.1008	0.22366	0.4188	0.988737	7626	2	-6.1008
VAMP5	5	0.019035	0.070074	0.804953	1555	4	-7.3632	0.89417	0.90502	0.99991	16053	1	-7.3632
CEACAM5	5	0.019037	0.070076	0.804953	1556	5	-6.2155	0.98096	0.98099	0.99991	17523	0	-6.2155
MORC1	5	0.019047	0.070116	0.804953	1557	5	-4.1337	0.98095	0.98098	0.99991	17522	0	-4.1337
ZSCAN10	5	0.019063	0.070179	0.804953	1558	3	-6.3045	0.28787	0.49535	0.993989	8954	2	-6.3045
F10	5	0.019068	0.070198	0.804953	1559	4	-6.6825	0.86141	0.88589	0.99991	15723	1	-6.6825
LAMA1	5	0.019116	0.070348	0.804953	1560	4	-7.5459	0.96423	0.96452	0.99991	17078	0	-7.5459
STMN4	5	0.019116	0.070348	0.804953	1561	3	-7.5459	0.33747	0.55216	0.993989	9982	2	-7.5459
SRGAP1	5	0.019117	0.070352	0.804953	1562	3	-4.2094	0.49798	0.67372	0.99991	12072	2	-4.2094
ARHGEF35	5	0.019157	0.070479	0.804953	1567	5	-6.6141	0.98084	0.98087	0.99991	17515	0	-6.6141
PSMC5	5	0.019157	0.070479	0.804953	1563	5	-4.6508	0.98084	0.98087	0.99991	17519	0	-4.6508
SMC5	5	0.019157	0.070479	0.804953	1564	5	-4.0538	0.98084	0.98087	0.99991	17517	0	-4.0538
CCND1	5	0.019157	0.070479	0.804953	1569	5	-4.7042	0.98084	0.98087	0.99991	17520	0	-4.7042
C5orf58	5	0.019157	0.070479	0.804953	1568	5	-5.7286	0.98084	0.98087	0.99991	17518	0	-5.7286
XAB2	5	0.019157	0.070479	0.804953	1566	5	-3.9692	0.98084	0.98087	0.99991	17516	0	-3.9692
CENPE	5	0.019157	0.070479	0.804953	1565	5	-4.8294	0.98084	0.98087	0.99991	17521	0	-4.8294
MED12L	5	0.019211	0.070658	0.804953	1570	3	-5.9485	0.64337	0.7749	0.99991	13846	1	-5.9485
NOX4	5	0.019226	0.070715	0.804953	1571	2	0.31292	0.025613	0.083608	0.868574	1733	2	0.31292
GFOD1	11	0.019269	0.07086	0.804953	1572	6	-0.79258	0.72517	0.82996	0.99991	14772	3	-0.79258
NR0B1	5	0.01928	0.070897	0.804953	1573	1	0.50093	0.45092	0.64223	0.99991	11525	2	0.50093
GRASP	5	0.019283	0.070907	0.804953	1575	4	-7.3083	0.32418	0.53713	0.993989	9673	1	-7.3083
PPAP2A	5	0.019283	0.070907	0.804953	1576	4	-7.2997	0.57611	0.72742	0.99991	13061	1	-7.2997
ZC3H7A	5	0.019283	0.070907	0.804953	1574	4	-7.2866	0.2951	0.50386	0.993989	9110	1	-7.2866
STRN3	5	0.019283	0.070907	0.804953	1577	4	-6.6417	0.90351	0.91116	0.99991	16165	1	-6.6417
SLC22A13	5	0.019327	0.071052	0.804953	1580	2	-0.34666	0.69734	0.81454	0.99991	14492	2	-0.34666
SLC9A3R1	5	0.019327	0.071052	0.804953	1578	4	-7.4748	0.74262	0.83584	0.99991	14872	1	-7.4748
MSLN	5	0.019327	0.071052	0.804953	1579	2	0.45036	0.70665	0.82151	0.99991	14624	2	0.45036
HRH3	5	0.019335	0.071075	0.804953	1582	4	-7.5423	0.93572	0.93675	0.99991	16609	1	-7.5423
ALS2	5	0.019335	0.071075	0.804953	1581	3	-7.5423	0.49521	0.67183	0.99991	12039	2	-7.5423
C11orf88	5	0.019388	0.07124	0.804953	1583	2	1.1115	0.25773	0.46002	0.993566	8336	3	1.1115
ZNF765	4	0.01942	0.071337	0.804953	1584	4	-6.4311	0.98058	0.98061	0.99991	17513	0	-6.4311
CCNB3	9	0.019457	0.071456	0.804953	1585	7	-5.7286	0.93696	0.93791	0.99991	16629	2	-5.7286
KCTD11	5	0.01949	0.071561	0.804953	1587	3	-7.1965	0.92755	0.92949	0.99991	16484	1	-7.1965
CSGALNACT1	5	0.01949	0.071561	0.804953	1586	4	-4.9454	0.20457	0.39501	0.983828	7228	1	-4.9454
TTC27	5	0.019503	0.071596	0.804953	1588	5	-2.4427	0.9805	0.98053	0.99991	17511	0	-2.4427
SMU1	5	0.019503	0.071596	0.804953	1598	5	-3.7835	0.9805	0.98053	0.99991	17505	0	-3.7835
PMF1	5	0.019503	0.071596	0.804953	1589	5	-3.6808	0.9805	0.98053	0.99991	17510	0	-3.6808
PPIL2	5	0.019503	0.071596	0.804953	1596	5	-3.6808	0.9805	0.98053	0.99991	17512	0	-3.6808
UBA2	5	0.019503	0.071596	0.804953	1594	5	-4.5955	0.9805	0.98053	0.99991	17502	0	-4.5955
NOTCH2NL	5	0.019503	0.071596	0.804953	1592	5	-6.0503	0.9805	0.98053	0.99991	17508	0	-6.0503
SNX14	5	0.019503	0.071596	0.804953	1595	5	-6.6071	0.9805	0.98053	0.99991	17504	0	-6.6071
IFNGR1	5	0.019503	0.071596	0.804953	1591	5	-5.1887	0.9805	0.98053	0.99991	17507	0	-5.1887
QARS	5	0.019503	0.071596	0.804953	1590	5	-3.4505	0.9805	0.98053	0.99991	17506	0	-3.4505
ZBTB6	5	0.019503	0.071596	0.804953	1597	5	-6.1008	0.9805	0.98053	0.99991	17503	0	-6.1008
GRAMD3	5	0.019503	0.071596	0.804953	1593	5	-5.4607	0.9805	0.98053	0.99991	17509	0	-5.4607
APMAP	5	0.019524	0.071673	0.804953	1599	2	1.0897	0.038229	0.11482	0.909102	2273	3	1.0897
STAU2	5	0.019549	0.071731	0.804953	1602	4	-6.55	0.22882	0.42503	0.990417	7727	1	-6.55
MSN	5	0.019549	0.071731	0.804953	1601	4	-6.6417	0.97033	0.97047	0.99991	17183	0	-6.6417
DNPEP	5	0.019549	0.071731	0.804953	1600	4	-7.4	0.68601	0.80611	0.99991	14345	1	-7.4
ELOVL6	5	0.019549	0.071731	0.804953	1603	4	-6.9811	0.84226	0.8762	0.99991	15576	1	-6.9811
TANC1	5	0.019566	0.071786	0.804953	1605	4	-7.5386	0.69696	0.81424	0.99991	14486	1	-7.5386
C1QC	5	0.019566	0.071786	0.804953	1604	3	-7.5386	0.52498	0.69213	0.99991	12380	2	-7.5386
PCGF6	5	0.019628	0.072006	0.804953	1608	2	-0.55872	0.41766	0.62007	0.998794	11176	2	-0.55872
SLITRK1	5	0.019628	0.072006	0.804953	1607	3	-6.7597	0.85343	0.88169	0.99991	15657	1	-6.7597
C15orf59	5	0.019628	0.072006	0.804953	1606	3	-6.2871	0.77236	0.84652	0.99991	15046	1	-6.2871
RHOXF2	3	0.019643	0.072048	0.804953	1609	2	-7.9425	0.86837	0.88964	0.99991	15782	0	-7.9425
PSMD14	5	0.019679	0.072157	0.804953	1610	5	-2.5184	0.98032	0.98036	0.99991	17500	0	-2.5184
C10orf54	5	0.019714	0.072273	0.804953	1612	1	1.6188	0.055105	0.15379	0.942047	2940	4	1.6188
SH3TC1	5	0.019714	0.072273	0.804953	1611	2	0.2025	0.27135	0.47607	0.993989	8598	2	0.2025
ARHGAP6	5	0.019759	0.07242	0.804953	1613	3	-7.5349	0.22873	0.42491	0.990417	7726	1	-7.5349
UBXN11	5	0.019779	0.072499	0.804953	1617	2	0.10026	0.5224	0.69034	0.99991	12348	2	0.10026
TNFAIP1	5	0.019779	0.072499	0.804953	1614	3	-5.7027	0.25802	0.46038	0.993566	8344	2	-5.7027
SLC30A10	5	0.019779	0.072499	0.804953	1615	2	0.59066	0.32489	0.53793	0.993989	9689	2	0.59066
EMC4	5	0.019779	0.072499	0.804953	1616	3	-6.0808	0.90956	0.91544	0.99991	16256	1	-6.0808
SEL1L2	5	0.019796	0.072555	0.804953	1618	4	-6.5573	0.36476	0.58273	0.993989	10547	1	-6.5573
CHD9	5	0.019822	0.072641	0.804953	1619	4	-5.3141	0.91847	0.92209	0.99991	16365	1	-5.3141
MFSD5	5	0.019877	0.07282	0.804953	1620	4	-6.6688	0.57388	0.72586	0.99991	13029	1	-6.6688
CDC123	5	0.019882	0.07284	0.804953	1621	5	-4.8767	0.98012	0.98017	0.99991	17498	0	-4.8767
GART	5	0.019882	0.07284	0.804953	1623	5	-5.2257	0.98012	0.98017	0.99991	17495	0	-5.2257
C19orf40	5	0.019882	0.07284	0.804953	1622	5	-6.8153	0.98012	0.98017	0.99991	17499	0	-6.8153
XRN2	5	0.019882	0.07284	0.804953	1624	5	-4.8767	0.98012	0.98017	0.99991	17497	0	-4.8767
ANPEP	5	0.019931	0.073013	0.804953	1625	3	-5.0307	0.26334	0.46655	0.993737	8455	1	-5.0307
IL18BP	7	0.019943	0.073044	0.804953	1626	3	0.035466	0.22017	0.41457	0.988189	7551	3	0.035466
PCDHB12	5	0.019957	0.073086	0.804953	1628	4	-7.5312	0.65659	0.78457	0.99991	13985	1	-7.5312
NKX3-1	5	0.019957	0.073086	0.804953	1627	4	-7.5312	0.80951	0.86147	0.99991	15314	1	-7.5312
NMUR1	5	0.019989	0.073183	0.804953	1629	2	-0.55872	0.94812	0.94867	0.99991	16828	0	-0.55872
MS4A7	5	0.020004	0.073243	0.804953	1630	5	-3.0169	0.98	0.98004	0.99991	17494	0	-3.0169
C2orf66	5	0.020013	0.073273	0.804953	1632	4	-7.2422	0.90532	0.91248	0.99991	16183	1	-7.2422
IGSF23	5	0.020013	0.073273	0.804953	1631	4	-6.5206	0.94289	0.94369	0.99991	16726	0	-6.5206
C1QTNF5	5	0.020056	0.073393	0.804953	1633	2	-0.37236	0.20594	0.39677	0.984308	7258	2	-0.37236
CPNE2	5	0.020128	0.073637	0.804953	1634	4	-6.5717	0.96556	0.96577	0.99991	17095	0	-6.5717
PTCRA	7	0.020161	0.073735	0.804953	1635	2	1.678	0.017272	0.062197	0.83903	1334	4	1.678
FCRLB	5	0.020191	0.073826	0.804953	1637	3	-1.8363	0.67742	0.7998	0.99991	14249	2	-1.8363
FGB	5	0.020191	0.073826	0.804953	1636	3	-3.5041	0.12693	0.29325	0.952984	5541	2	-3.5041
CYP11B2	5	0.020213	0.073889	0.804953	1638	2	-0.095146	0.94116	0.94206	0.99991	16699	0	-0.095146
ARL14	5	0.020239	0.073973	0.804953	1639	5	-6.1497	0.97976	0.97981	0.99991	17486	0	-6.1497
EXOSC9	5	0.020239	0.073973	0.804953	1643	5	-5.2257	0.97976	0.97981	0.99991	17487	0	-5.2257
CCNT2	5	0.020239	0.073973	0.804953	1646	5	-5.4294	0.97976	0.97981	0.99991	17491	0	-5.4294
CCNK	5	0.020239	0.073973	0.804953	1648	5	-4.6508	0.97976	0.97981	0.99991	17485	0	-4.6508
TWISTNB	5	0.020239	0.073973	0.804953	1644	5	-2.9301	0.97976	0.97981	0.99991	17489	0	-2.9301
KIAA1009	5	0.020239	0.073973	0.804953	1645	5	-4.9883	0.97976	0.97981	0.99991	17488	0	-4.9883
RPA2	5	0.020239	0.073973	0.804953	1641	5	-3.3867	0.97976	0.97981	0.99991	17492	0	-3.3867
CCNB1	5	0.020239	0.073973	0.804953	1647	5	-4.7301	0.97976	0.97981	0.99991	17490	0	-4.7301
EMC7	5	0.020239	0.073973	0.804953	1642	5	-6.1008	0.97976	0.97981	0.99991	17484	0	-6.1008
ZNF528	5	0.020239	0.073973	0.804953	1640	5	-5.5362	0.97976	0.97981	0.99991	17493	0	-5.5362
KCNA5	5	0.020252	0.074016	0.804953	1651	4	-6.7407	0.92603	0.92823	0.99991	16464	1	-6.7407
TRAF4	5	0.020252	0.074016	0.804953	1652	4	-6.5645	0.77088	0.84595	0.99991	15038	1	-6.5645
IKBKAP	5	0.020252	0.074016	0.804953	1649	4	-6.6141	0.79246	0.85444	0.99991	15174	1	-6.6141
GABRB3	5	0.020252	0.074016	0.804953	1650	4	-6.9593	0.8635	0.88699	0.99991	15739	1	-6.9593
BPGM	5	0.020256	0.074033	0.804953	1653	4	-6.197	0.68881	0.80823	0.99991	14385	1	-6.197
PSEN2	5	0.020311	0.074197	0.804953	1654	3	-7.3797	0.55953	0.71597	0.99991	12817	2	-7.3797
F8A3	5	0.020419	0.074553	0.804953	1655	2	-0.08844	0.63734	0.77051	0.99991	13774	2	-0.08844
SPP1	5	0.020435	0.074608	0.804953	1656	4	-7.5239	0.81206	0.86255	0.99991	15332	1	-7.5239
CCNL2	5	0.020435	0.074608	0.804953	1657	3	-7.2543	0.67144	0.79541	0.99991	14173	2	-7.2543
TAAR6	5	0.0205	0.074809	0.804953	1658	2	-0.33942	0.93478	0.93586	0.99991	16591	1	-0.33942
SLC25A43	5	0.0205	0.074809	0.804953	1659	4	-7.1298	0.19474	0.38271	0.983078	7005	1	-7.1298
ALG5	5	0.02051	0.074843	0.804953	1661	4	-7.0548	0.9741	0.97418	0.99991	17319	0	-7.0548
SLC24A3	5	0.02051	0.074843	0.804953	1660	4	-6.6553	0.63241	0.76694	0.99991	13707	1	-6.6553
ABRACL	4	0.020512	0.074855	0.804953	1662	4	-6.2404	0.97949	0.97955	0.99991	17482	0	-6.2404
SUCO	5	0.020538	0.074933	0.804953	1664	3	-4.2044	0.30249	0.51241	0.993989	9259	1	-4.2044
ATP8B1	5	0.020538	0.074933	0.804953	1663	3	-7.5164	0.93474	0.93582	0.99991	16590	1	-7.5164
MOGAT3	5	0.020544	0.074956	0.804953	1665	5	-5.6218	0.97946	0.97952	0.99991	17481	0	-5.6218
SPANXN5	1	0.02061	0.075187	0.804953	1666	1	-8.6865	0.97939	0.97946	0.99991	17480	0	-8.6865
FAM160B1	5	0.020636	0.075271	0.804953	1667	2	-0.43089	0.4882	0.66704	0.99991	11970	2	-0.43089
FAM195A	5	0.020636	0.075271	0.804953	1668	3	-3.5526	0.29487	0.50358	0.993989	9105	2	-3.5526
GRPEL1	5	0.020692	0.075457	0.804953	1671	5	-6.8274	0.97931	0.97937	0.99991	17475	0	-6.8274
ZNF175	5	0.020692	0.075457	0.804953	1669	5	-5.5362	0.97931	0.97937	0.99991	17476	0	-5.5362
EIF4A3	5	0.020692	0.075457	0.804953	1676	5	-4.2094	0.97931	0.97937	0.99991	17473	0	-4.2094
C2orf49	5	0.020692	0.075457	0.804953	1673	5	-5.6079	0.97931	0.97937	0.99991	17472	0	-5.6079
SF3A2	5	0.020692	0.075457	0.804953	1678	5	-4.6508	0.97931	0.97937	0.99991	17471	0	-4.6508
USP39	5	0.020692	0.075457	0.804953	1672	5	-3.1764	0.97931	0.97937	0.99991	17477	0	-3.1764
NOP58	5	0.020692	0.075457	0.804953	1677	5	-3.8322	0.97931	0.97937	0.99991	17470	0	-3.8322
SLC25A26	5	0.020692	0.075457	0.804953	1670	5	-3.3867	0.97931	0.97937	0.99991	17479	0	-3.3867
HNRNPC	5	0.020692	0.075457	0.804953	1674	5	-4.4469	0.97931	0.97937	0.99991	17469	0	-4.4469
FAM161A	5	0.020692	0.075457	0.804953	1675	5	-5.7027	0.97931	0.97937	0.99991	17474	0	-5.7027
BTAF1	5	0.020692	0.075457	0.804953	1679	5	-5.9763	0.97931	0.97937	0.99991	17478	0	-5.9763
RNF111	5	0.020711	0.075516	0.804953	1680	4	-6.797	0.29773	0.50692	0.993989	9164	1	-6.797
ZP2	5	0.020777	0.075738	0.804953	1682	4	-6.8571	0.89825	0.90767	0.99991	16101	1	-6.8571
ZNF776	5	0.020777	0.075738	0.804953	1684	4	-6.9148	0.92105	0.92412	0.99991	16394	1	-6.9148
GLTSCR2	5	0.020777	0.075738	0.804953	1683	4	-6.7279	0.97177	0.97183	0.99991	17197	0	-6.7279
PANK2	5	0.020777	0.075738	0.804953	1681	4	-6.8031	0.95516	0.95562	0.99991	16948	0	-6.8031
CYP2U1	5	0.020798	0.0758	0.804953	1685	3	-1.336	0.45866	0.64726	0.99991	11614	2	-1.336
ADAM8	5	0.020811	0.075844	0.804953	1686	3	-5.5081	0.95647	0.95686	0.99991	16968	0	-5.5081
GTPBP4	5	0.020838	0.075915	0.804953	1687	5	-3.8793	0.97916	0.97921	0.99991	17468	0	-3.8793
NUDT14	5	0.02088	0.076046	0.804953	1688	5	-7.1871	0.97912	0.97918	0.99991	17467	0	-7.1871
CYB5R1	5	0.020897	0.0761	0.804953	1689	3	-6.0808	0.22797	0.42399	0.98971	7714	1	-6.0808
HSPA12A	5	0.020907	0.07614	0.804953	1690	1	1.1307	0.099053	0.24713	0.947018	4664	4	1.1307
N4BP2L1	5	0.020912	0.076152	0.804953	1691	4	-6.6688	0.9741	0.97418	0.99991	17378	0	-6.6688
ANKRD53	5	0.020918	0.076172	0.804953	1693	3	-7.5164	0.33615	0.55068	0.993989	9956	2	-7.5164
SESN1	5	0.020918	0.076172	0.804953	1692	4	-7.5164	0.60076	0.74468	0.99991	13331	1	-7.5164
METTL23	8	0.020955	0.076314	0.804953	1694	7	-4.9726	0.70795	0.82249	0.99991	14640	1	-4.9726
ADORA3	12	0.020965	0.076342	0.804953	1695	9	-6.4463	0.79356	0.85486	0.99991	15186	2	-6.4463
LIPH	5	0.021015	0.076513	0.804953	1696	3	-5.1699	0.38586	0.59893	0.996669	10817	2	-5.1699
LPP	5	0.021015	0.076513	0.804953	1697	4	-6.4676	0.76406	0.84348	0.99991	14992	1	-6.4676
DOCK3	5	0.021041	0.076597	0.804953	1698	3	-5.9207	0.35423	0.57103	0.993989	10337	2	-5.9207
PLP2	5	0.021049	0.07663	0.804953	1700	4	-6.5131	0.95905	0.95941	0.99991	17008	0	-6.5131
PCDHGC4	5	0.021049	0.07663	0.804953	1699	4	-6.4905	0.75419	0.83993	0.99991	14932	1	-6.4905
ACSM3	5	0.021057	0.076649	0.804953	1702	4	-5.2438	0.39952	0.60803	0.998064	10970	1	-5.2438
LRAT	5	0.021057	0.076649	0.804953	1704	3	-5.1022	0.04238	0.12465	0.920311	2439	2	-5.1022
C6orf52	5	0.021057	0.076649	0.804953	1703	2	0.32534	0.46671	0.65269	0.99991	11719	2	0.32534
SERPINH1	5	0.021057	0.076649	0.804953	1701	3	-0.72378	0.68437	0.80493	0.99991	14322	2	-0.72378
ZNF57	5	0.021087	0.076745	0.804953	1710	5	-5.9211	0.97891	0.97897	0.99991	17453	0	-5.9211
MTHFD1	5	0.021087	0.076745	0.804953	1713	5	-5.1887	0.97891	0.97897	0.99991	17459	0	-5.1887
ADSL	5	0.021087	0.076745	0.804953	1708	5	-4.383	0.97891	0.97897	0.99991	17464	0	-4.383
INSL5	5	0.021087	0.076745	0.804953	1715	5	-3.9249	0.97891	0.97897	0.99991	17465	0	-3.9249
PPP2R1B	5	0.021087	0.076745	0.804953	1707	5	-6.3802	0.97891	0.97897	0.99991	17455	0	-6.3802
ZNF213	5	0.021087	0.076745	0.804953	1709	5	-6.2428	0.97891	0.97897	0.99991	17460	0	-6.2428
EBPL	5	0.021087	0.076745	0.804953	1711	5	-3.8793	0.97891	0.97897	0.99991	17458	0	-3.8793
UTS2	5	0.021087	0.076745	0.804953	1706	5	-6.1688	0.97891	0.97897	0.99991	17457	0	-6.1688
MCM7	5	0.021087	0.076745	0.804953	1716	5	-5.1315	0.97891	0.97897	0.99991	17462	0	-5.1315
SOD1	5	0.021087	0.076745	0.804953	1717	5	-4.8294	0.97891	0.97897	0.99991	17454	0	-4.8294
LEKR1	5	0.021087	0.076745	0.804953	1712	5	-4.8892	0.97891	0.97897	0.99991	17456	0	-4.8892
TUT1	5	0.021087	0.076745	0.804953	1705	5	-3.0989	0.97891	0.97897	0.99991	17461	0	-3.0989
SCAND3	5	0.021087	0.076745	0.804953	1714	5	-7.3507	0.97891	0.97897	0.99991	17463	0	-7.3507
TTPA	5	0.021149	0.076958	0.806083	1718	4	-7.5127	0.9741	0.97418	0.99991	17225	0	-7.5127
HS6ST1	5	0.02119	0.077095	0.806083	1719	4	-4.9728	0.90953	0.91541	0.99991	16255	1	-4.9728
NCOR2	5	0.0212	0.077134	0.806083	1721	2	0.69905	0.33947	0.5545	0.993989	10026	3	0.69905
PAAF1	5	0.0212	0.077134	0.806083	1720	3	-7.2287	0.44685	0.63951	0.99991	11486	2	-7.2287
SALL3	5	0.021232	0.077241	0.806083	1722	3	-3.0032	0.1703	0.35124	0.975874	6480	1	-3.0032
PPP2R3B	3	0.021276	0.077395	0.806083	1723	2	-7.9088	0.81314	0.863	0.99991	15343	1	-7.9088
CD63	5	0.0213	0.07748	0.806083	1724	5	-6.4364	0.9787	0.97875	0.99991	17452	0	-6.4364
F3	5	0.021313	0.077526	0.806083	1725	3	-3.8537	0.52825	0.69433	0.99991	12422	2	-3.8537
PLK2	5	0.021324	0.077559	0.806083	1727	3	-6.4905	0.003935	0.016356	0.7199	405	2	-6.4905
FBXW4	5	0.021324	0.077559	0.806083	1728	3	-7.1871	0.70256	0.81848	0.99991	14565	2	-7.1871
LRRC3B	5	0.021324	0.077559	0.806083	1726	2	1.4013	0.17062	0.35163	0.975874	6486	3	1.4013
CCZ1B	5	0.021329	0.077572	0.806083	1729	4	-7.1151	0.80186	0.85825	0.99991	15252	1	-7.1151
THUMPD3	5	0.021329	0.077572	0.806083	1730	4	-7.4438	0.85157	0.88081	0.99991	15644	1	-7.4438
ITGB6	5	0.021329	0.077572	0.806083	1731	4	-6.9593	0.87211	0.89172	0.99991	15824	1	-6.9593
ZNF331	5	0.021343	0.077614	0.806083	1733	4	-6.7863	0.95975	0.96008	0.99991	17018	0	-6.7863
C5	5	0.021343	0.077614	0.806083	1734	3	-7.5089	0.13898	0.30967	0.960419	5806	2	-7.5089
MXD1	5	0.021343	0.077614	0.806083	1732	4	-7.5089	0.52248	0.6904	0.99991	12349	1	-7.5089
PLA2G12A	5	0.021395	0.077768	0.807216	1735	2	-0.55872	0.057631	0.15952	0.947018	3013	2	-0.55872
CD274	6	0.021418	0.077849	0.807595	1736	4	-7.0243	0.54479	0.70574	0.99991	12633	2	-7.0243
C18orf21	7	0.021435	0.077905	0.807706	1737	6	-5.3974	0.38717	0.59981	0.997043	10834	1	-5.3974
DDX17	5	0.021476	0.078029	0.807849	1739	4	-7.1102	0.82007	0.86594	0.99991	15396	1	-7.1102
LYG2	5	0.021476	0.078029	0.807849	1738	2	0.68748	0.35922	0.57659	0.993989	10422	3	0.68748
RIN1	5	0.02157	0.078317	0.807849	1740	3	-7.5052	0.39158	0.60274	0.997389	10882	2	-7.5052
PROK1	5	0.02157	0.078317	0.807849	1742	4	-7.5052	0.94397	0.9447	0.99991	16745	0	-7.5052
PITX3	5	0.02157	0.078317	0.807849	1741	3	-7.5052	0.099243	0.24751	0.947018	4676	2	-7.5052
SCFD2	5	0.02157	0.078317	0.807849	1743	3	-2.216	0.70717	0.82189	0.99991	14631	2	-2.216
ESRRG	5	0.021588	0.078367	0.807849	1744	4	-7.1052	0.53119	0.69642	0.99991	12452	1	-7.1052
MARCH3	5	0.021588	0.078367	0.807849	1745	4	-7.0393	0.96884	0.969	0.99991	17158	0	-7.0393
VIPAS39	5	0.021588	0.078367	0.807849	1746	4	-6.528	0.6971	0.81435	0.99991	14487	1	-6.528
GBP2	5	0.021588	0.078367	0.807849	1747	4	-6.4753	0.80964	0.86153	0.99991	15317	1	-6.4753
SMIM21	4	0.021622	0.078456	0.808132	1748	4	-6.2788	0.97838	0.97843	0.99991	17438	0	-6.2788
PHOX2A	5	0.021692	0.078617	0.808132	1749	3	-5.2794	0.40693	0.61291	0.998794	11042	2	-5.2794
ICAM5	5	0.021692	0.078617	0.808132	1750	3	-0.72477	0.14772	0.32133	0.964364	5998	2	-0.72477
EDAR	5	0.021787	0.078833	0.808132	1753	3	-6.2155	0.36503	0.58301	0.993989	10554	2	-6.2155
IRF2BP2	5	0.021787	0.078833	0.808132	1752	3	-6.9034	0.12698	0.29332	0.952984	5542	2	-6.9034
MN1	5	0.021787	0.078833	0.808132	1751	3	-0.61368	0.83138	0.87101	0.99991	15487	1	-0.61368
OSGIN2	5	0.021801	0.078866	0.808132	1755	4	-5.2968	0.050513	0.14355	0.939464	2749	1	-5.2968
SLC16A13	5	0.021801	0.078866	0.808132	1754	2	1.6821	0.13065	0.29841	0.95572	5621	3	1.6821
FMOD	5	0.021815	0.078895	0.808132	1757	4	-7.5014	0.91808	0.92179	0.99991	16362	1	-7.5014
MMP9	5	0.021815	0.078895	0.808132	1756	3	-7.5014	0.37828	0.59392	0.996632	10730	2	-7.5014
SYT4	5	0.021851	0.078978	0.808132	1759	4	-6.5427	0.9741	0.97418	0.99991	17316	0	-6.5427
RETSAT	5	0.021851	0.078978	0.808132	1758	4	-7.0445	0.96621	0.96644	0.99991	17109	0	-7.0445
EOGT	5	0.021851	0.078978	0.808132	1760	4	-7.0026	0.89532	0.90575	0.99991	16063	1	-7.0026
AIFM1	5	0.021889	0.079063	0.808522	1761	4	-5.4761	0.94529	0.946	0.99991	16768	0	-5.4761
C1orf53	5	0.021963	0.079252	0.808522	1763	2	1.9715	0.045507	0.13188	0.930621	2552	3	1.9715
CEACAM19	5	0.021963	0.079252	0.808522	1762	3	-6.6553	0.16072	0.33854	0.971474	6273	2	-6.6553
YAE1D1	7	0.021976	0.079282	0.808522	1764	5	-5.4761	0.94777	0.94832	0.99991	16822	1	-5.4761
CNTNAP5	5	0.021992	0.079321	0.808522	1765	2	-0.55872	0.64297	0.77459	0.99991	13843	2	-0.55872
CCDC22	5	0.021992	0.079321	0.808522	1766	2	-0.57183	0.87494	0.89333	0.99991	15846	1	-0.57183
DMXL2	5	0.022047	0.079465	0.808522	1769	4	-7.4977	0.55526	0.71303	0.99991	12772	1	-7.4977
ID2	5	0.022047	0.079465	0.808522	1767	4	-7.4977	0.75353	0.8397	0.99991	14929	1	-7.4977
ERCC5	5	0.022047	0.079465	0.808522	1768	3	-6.3356	0.10526	0.25944	0.947018	4908	2	-6.3356
MAP3K8	5	0.022047	0.079465	0.808522	1770	3	-7.4977	0.67299	0.79654	0.99991	14189	2	-7.4977
SIX4	5	0.022072	0.07953	0.808522	1771	3	-5.3646	0.50754	0.6802	0.99991	12179	2	-5.3646
MICAL1	5	0.022111	0.079638	0.808522	1772	4	-6.5131	0.94459	0.94531	0.99991	16756	0	-6.5131
ATPAF1	13	0.022113	0.079641	0.808522	1773	7	-6.6953	0.2809	0.48729	0.993989	8803	4	-6.6953
DSTN	4	0.022115	0.079645	0.808522	1774	4	-5.5466	0.97789	0.97793	0.99991	17432	0	-5.5466
DEFB132	5	0.022207	0.079854	0.808522	1776	2	0.48563	0.607	0.74915	0.99991	13400	2	0.48563
CD37	5	0.022207	0.079854	0.808522	1775	3	-6.1206	0.37819	0.59385	0.996632	10728	2	-6.1206
PPT1	5	0.022212	0.079869	0.808522	1779	4	-7.2512	0.9069	0.91359	0.99991	16212	1	-7.2512
TIE1	5	0.022212	0.079869	0.808522	1777	3	-6.4364	0.38219	0.59651	0.996669	10769	2	-6.4364
HMGA1	5	0.022212	0.079869	0.808522	1778	3	-6.0707	0.057765	0.15983	0.947018	3022	2	-6.0707
KIAA1644	5	0.02231	0.080122	0.809308	1782	3	-7.4939	0.60634	0.74869	0.99991	13393	1	-7.4939
ARG1	5	0.02231	0.080122	0.809308	1781	4	-5.348	0.45717	0.6463	0.99991	11595	1	-5.348
SNAI1	5	0.02231	0.080122	0.809308	1780	3	-7.4939	0.36608	0.58417	0.993989	10576	2	-7.4939
ABHD12	5	0.022315	0.080136	0.809308	1783	2	0.91797	0.13927	0.31004	0.960499	5813	3	0.91797
CYP2J2	5	0.022369	0.080276	0.809308	1784	3	-6.3883	0.3797	0.59489	0.996669	10744	2	-6.3883
KRTAP19-3	3	0.022373	0.080287	0.809308	1785	3	-6.9204	0.97763	0.97766	0.99991	17426	0	-6.9204
TTLL6	5	0.022381	0.080306	0.809308	1787	4	-6.9204	0.47393	0.6575	0.99991	11798	1	-6.9204
LEF1	5	0.022381	0.080306	0.809308	1786	4	-6.5056	0.4546	0.64465	0.99991	11565	1	-6.5056
HIC2	5	0.022404	0.080363	0.809425	1788	3	-7.2512	0.1203	0.28413	0.950454	5382	2	-7.2512
C11orf44	5	0.022423	0.080419	0.809537	1789	1	1.666	0.035233	0.10755	0.906633	2135	4	1.666
F11R	5	0.02244	0.080465	0.80955	1790	4	-6.1008	0.49658	0.67275	0.99991	12055	1	-6.1008
SET	2	0.022487	0.080574	0.810141	1791	2	-7.7065	0.97751	0.97756	0.99991	17425	0	-7.7065
EPT1	5	0.022528	0.080675	0.810141	1792	3	-7.4901	0.25845	0.46085	0.993566	8348	2	-7.4901
TMEM108	5	0.022532	0.080685	0.810141	1793	1	0.61039	0.36157	0.57923	0.993989	10477	3	0.61039
CNBD1	5	0.022574	0.080799	0.810141	1794	4	-6.9034	0.31801	0.53017	0.993989	9560	1	-6.9034
EML5	5	0.022574	0.080799	0.810141	1796	4	-7.4041	0.96035	0.96067	0.99991	17027	0	-7.4041
AAMDC	5	0.022574	0.080799	0.810141	1795	2	1.6168	0.13846	0.30895	0.95999	5794	3	1.6168
EXD1	5	0.022631	0.080933	0.810141	1798	4	-6.4676	0.19932	0.38839	0.983828	7103	1	-6.4676
TRPV5	5	0.022631	0.080933	0.810141	1799	4	-6.4443	0.22095	0.41558	0.988189	7569	1	-6.4443
GPR132	5	0.022631	0.080933	0.810141	1797	4	-7.0802	0.47629	0.65904	0.99991	11829	1	-7.0802
PPAPDC2	5	0.022667	0.081019	0.810141	1800	1	1.4936	0.11029	0.26934	0.947018	5108	3	1.4936
MB21D2	5	0.022667	0.081019	0.810141	1801	2	1.0189	0.2571	0.45922	0.993566	8322	3	1.0189
PVRL2	5	0.022755	0.081247	0.81074	1803	3	-7.4863	0.7685	0.84509	0.99991	15021	1	-7.4863
FAM199X	5	0.022755	0.081247	0.81074	1802	3	-7.4863	0.21638	0.40993	0.988189	7465	2	-7.4863
ATAD3A	7	0.022758	0.081259	0.81074	1804	3	-0.16796	0.77864	0.849	0.99991	15087	2	-0.16796
TMEM141	5	0.022829	0.08143	0.81074	1805	3	-1.8602	0.15783	0.3347	0.96866	6221	2	-1.8602
ABCC9	5	0.022829	0.08143	0.81074	1806	4	-6.2337	0.76106	0.84238	0.99991	14974	1	-6.2337
CHL1	5	0.022894	0.081593	0.81074	1807	4	-7.2011	0.83826	0.87426	0.99991	15548	1	-7.2011
HYAL3	14	0.022905	0.081616	0.81074	1808	4	0.86843	0.15034	0.32488	0.966846	6050	8	0.86843
ABCC12	5	0.022911	0.081633	0.81074	1809	3	-6.4829	0.6352	0.76894	0.99991	13747	1	-6.4829
DDAH2	5	0.022992	0.081828	0.81074	1810	1	0.90228	0.31921	0.53148	0.993989	9582	3	0.90228
CCNDBP1	5	0.022992	0.081828	0.81074	1811	2	0.70232	0.13051	0.29818	0.95572	5617	2	0.70232
NSUN5	5	0.02302	0.081905	0.81074	1813	3	-7.4825	0.28585	0.49303	0.993989	8903	2	-7.4825
SLAMF9	5	0.02302	0.081905	0.81074	1814	3	-7.4825	0.27177	0.47655	0.993989	8608	2	-7.4825
GJB3	5	0.02302	0.081905	0.81074	1815	3	-7.4825	0.92243	0.92522	0.99991	16419	1	-7.4825
SPATA9	5	0.02302	0.081905	0.81074	1812	4	-5.7414	0.78101	0.84991	0.99991	15100	1	-5.7414
GDAP1L1	5	0.023053	0.081985	0.81074	1818	2	1.76	0.069826	0.18626	0.947018	3507	3	1.76
MLC1	5	0.023053	0.081985	0.81074	1816	3	-5.8281	0.47106	0.65566	0.99991	11770	1	-5.8281
C6orf226	5	0.023053	0.081985	0.81074	1817	2	0.72238	0.10445	0.25783	0.947018	4872	3	0.72238
NKX2-4	5	0.023127	0.08216	0.81074	1819	2	1.749	0.047041	0.13545	0.935198	2607	3	1.749
FTSJ2	5	0.023178	0.082293	0.81074	1820	4	-6.9919	0.94012	0.941	0.99991	16681	0	-6.9919
CCL23	7	0.023181	0.082301	0.81074	1822	6	-6.8512	0.49145	0.66932	0.99991	11998	1	-6.8512
MEPCE	10	0.023181	0.0823	0.81074	1821	8	-6.3153	0.086148	0.22099	0.947018	4156	2	-6.3153
BMX	5	0.023208	0.082361	0.81074	1823	3	-6.8153	0.21123	0.40344	0.988189	7350	2	-6.8153
KPNA3	5	0.023208	0.082361	0.81074	1824	3	-0.78394	0.12173	0.2861	0.950454	5417	2	-0.78394
DCAF13	5	0.023312	0.082623	0.81074	1827	2	1.0924	0.26727	0.4712	0.993989	8527	3	1.0924
FGFR1OP	5	0.023312	0.082623	0.81074	1826	2	1.0259	0.022992	0.07694	0.859032	1613	3	1.0259
ACE2	5	0.023312	0.082623	0.81074	1825	2	0.16978	0.11864	0.28183	0.950454	5333	2	0.16978
PRKCA	5	0.023316	0.082637	0.81074	1828	2	0.87608	0.2564	0.4584	0.993512	8304	3	0.87608
TBC1D2	5	0.023316	0.082637	0.81074	1829	3	-6.4829	0.54255	0.70421	0.99991	12603	2	-6.4829
TMC5	5	0.023471	0.083081	0.81074	1831	4	-6.4206	0.43049	0.62862	0.99991	11320	1	-6.4206
CYTH2	5	0.023471	0.083081	0.81074	1830	4	-6.5645	0.52786	0.69407	0.99991	12420	1	-6.5645
CDKN2D	5	0.023504	0.083168	0.81074	1832	2	-0.017663	0.39496	0.60499	0.997591	10916	2	-0.017663
MMP28	5	0.02356	0.083325	0.81074	1833	2	-0.0731	0.60068	0.74462	0.99991	13329	2	-0.0731
GGCT	11	0.023573	0.08336	0.81074	1834	5	1.2976	0.10807	0.26499	0.947018	5019	6	1.2976
C4orf22	5	0.023573	0.08336	0.81074	1835	3	-5.8816	0.11863	0.28182	0.950454	5331	2	-5.8816
RABGAP1L	15	0.023576	0.083367	0.81074	1836	9	-5.1508	0.035877	0.10913	0.906633	2164	6	-5.1508
DCUN1D2	5	0.023578	0.083373	0.81074	1837	3	-2.9936	0.19973	0.38891	0.983828	7111	2	-2.9936
PRKCQ	5	0.023614	0.083467	0.81074	1838	3	-5.6895	0.46607	0.65226	0.99991	11708	1	-5.6895
PALM2	5	0.023668	0.083622	0.81074	1839	3	-6.4829	0.51859	0.68772	0.99991	12306	2	-6.4829
BHLHE40	5	0.023696	0.083685	0.81074	1841	3	-7.471	0.88695	0.90046	0.99991	15979	1	-7.471
TRIB1	5	0.023696	0.083685	0.81074	1840	4	-7.471	0.54885	0.70852	0.99991	12697	1	-7.471
LRRC29	5	0.02372	0.083744	0.81074	1842	2	1.2263	0.22859	0.42474	0.990382	7723	3	1.2263
TMBIM1	5	0.02372	0.083744	0.81074	1844	3	-6.1401	0.46259	0.64993	0.99991	11659	2	-6.1401
APOC3	5	0.02372	0.083744	0.81074	1843	2	0.40179	0.83468	0.87253	0.99991	15522	1	0.40179
SYNDIG1	5	0.023749	0.083819	0.81074	1845	1	1.5777	0.037155	0.11219	0.907434	2223	4	1.5777
PARM1	5	0.023788	0.083922	0.81074	1848	4	-6.9865	0.27201	0.47682	0.993989	8615	1	-6.9865
KDM4E	5	0.023788	0.083922	0.81074	1849	4	-6.7407	0.83239	0.87149	0.99991	15502	1	-6.7407
STOML3	5	0.023788	0.083922	0.81074	1850	4	-6.4598	0.82893	0.8699	0.99991	15466	1	-6.4598
R3HCC1	5	0.023788	0.083922	0.81074	1847	4	-6.7471	0.51656	0.68637	0.99991	12277	1	-6.7471
ABCC10	5	0.023788	0.083922	0.81074	1846	4	-7.4633	0.85293	0.88145	0.99991	15653	1	-7.4633
ANO6	5	0.02383	0.084035	0.81074	1851	1	1.8106	0.093773	0.23662	0.947018	4433	3	1.8106
C14orf93	5	0.023837	0.084051	0.81074	1852	3	-2.4797	0.4654	0.65179	0.99991	11700	2	-2.4797
XCR1	5	0.023911	0.08425	0.81074	1853	3	-6.1108	0.56212	0.71774	0.99991	12866	2	-6.1108
HGSNAT	5	0.023917	0.084265	0.81074	1854	3	-7.4671	0.92049	0.92368	0.99991	16387	1	-7.4671
TUBAL3	5	0.023917	0.084265	0.81074	1855	3	-5.9185	0.67685	0.79941	0.99991	14240	2	-5.9185
ZFP30	5	0.023917	0.084265	0.81074	1856	3	-7.4671	0.089416	0.22778	0.947018	4268	2	-7.4671
LRRC20	10	0.023932	0.084305	0.81074	1857	5	-0.18393	0.18244	0.36698	0.979625	6743	5	-0.18393
FAM173A	5	0.023933	0.084307	0.81074	1858	2	-0.55872	0.60292	0.74623	0.99991	13361	2	-0.55872
DRAM1	5	0.024046	0.084581	0.81074	1859	2	-0.55872	0.046328	0.13377	0.93289	2581	2	-0.55872
BAHD1	5	0.024046	0.084581	0.81074	1860	3	-7.4041	0.59124	0.73803	0.99991	13225	2	-7.4041
OLFM1	6	0.024064	0.084625	0.81074	1861	4	-3.9561	0.57125	0.72401	0.99991	12985	2	-3.9561
GUCY2C	5	0.02412	0.084755	0.81074	1865	4	-7.0445	0.49531	0.67191	0.99991	12042	1	-7.0445
ALDH7A1	5	0.02412	0.084755	0.81074	1862	4	-6.863	0.9592	0.95956	0.99991	17010	0	-6.863
SPTSSA	5	0.02412	0.084755	0.81074	1864	4	-6.4045	0.95843	0.9588	0.99991	16994	0	-6.4045
HSPBAP1	5	0.02412	0.084755	0.81074	1863	4	-6.6001	0.81269	0.86281	0.99991	15337	1	-6.6001
YWHAZ	3	0.024125	0.084766	0.81074	1866	3	-6.9757	0.97587	0.97593	0.99991	17395	0	-6.9757
LRPAP1	5	0.024142	0.084808	0.81074	1869	3	-7.4633	0.55647	0.71387	0.99991	12787	1	-7.4633
PAIP2B	5	0.024142	0.084808	0.81074	1867	4	-7.4633	0.89298	0.90427	0.99991	16041	1	-7.4633
MAP7	5	0.024142	0.084808	0.81074	1868	3	-7.4633	0.27316	0.47816	0.993989	8635	2	-7.4633
GFOD2	7	0.024152	0.084829	0.81074	1870	4	-4.383	0.93191	0.93331	0.99991	16542	1	-4.383
ARSH	5	0.024181	0.08491	0.81074	1872	2	1.0723	0.246	0.44598	0.992274	8079	3	1.0723
EARS2	5	0.024181	0.08491	0.81074	1871	3	-7.1151	0.21806	0.41201	0.988189	7495	1	-7.1151
DPRX	5	0.024259	0.085108	0.81074	1876	3	-5.2617	0.34654	0.56245	0.993989	10163	2	-5.2617
NUDT1	5	0.024259	0.085108	0.81074	1873	4	-6.8977	0.59421	0.74009	0.99991	13264	1	-6.8977
TMTC4	5	0.024259	0.085108	0.81074	1875	4	-6.7785	0.72735	0.83069	0.99991	14783	1	-6.7785
MYH6	5	0.024259	0.085108	0.81074	1874	2	1.326	0.19526	0.38332	0.983078	7021	3	1.326
SLC10A4	5	0.024262	0.085118	0.81074	1877	3	-0.63039	0.28468	0.49167	0.993989	8880	2	-0.63039
CTCFL	12	0.02439	0.08546	0.81074	1878	4	0.97709	0.15573	0.33199	0.968492	6163	7	0.97709
ADCY1	5	0.024398	0.085484	0.81074	1879	2	-0.20079	0.10627	0.26146	0.947018	4949	1	-0.20079
HPGD	15	0.02441	0.085516	0.81074	1880	10	-4.383	0.57998	0.73013	0.99991	13103	5	-4.383
SFTA3	5	0.024416	0.085528	0.81074	1884	4	-6.8393	0.8049	0.85956	0.99991	15274	1	-6.8393
CPSF7	5	0.024416	0.085528	0.81074	1883	4	-7.2646	0.93904	0.93991	0.99991	16662	1	-7.2646
HMCN1	5	0.024416	0.085528	0.81074	1882	4	-7.3591	0.8157	0.86407	0.99991	15365	1	-7.3591
GBP4	5	0.024416	0.085528	0.81074	1881	4	-6.5573	0.6573	0.78509	0.99991	13991	1	-6.5573
KCTD17	5	0.024445	0.085596	0.81074	1885	2	0.74892	0.32858	0.54211	0.993989	9781	3	0.74892
SOGA3	5	0.024479	0.085676	0.81074	1886	1	0.44881	0.18231	0.36682	0.979625	6740	2	0.44881
ZC3H14	12	0.024485	0.085685	0.81074	1887	9	-6.385	0.94632	0.94695	0.99991	16794	2	-6.385
DNAI1	5	0.024533	0.085795	0.81074	1888	2	0.58512	0.51736	0.6869	0.99991	12285	2	0.58512
PEPD	5	0.024587	0.085926	0.81074	1889	1	1.7311	0.068045	0.18238	0.947018	3440	3	1.7311
C5orf66	5	0.024596	0.085945	0.81074	1890	3	-7.4555	0.4625	0.64986	0.99991	11658	2	-7.4555
KRTAP19-8	3	0.02463	0.086021	0.81074	1891	2	-7.8538	0.60362	0.7467	0.99991	13368	1	-7.8538
BLNK	5	0.024668	0.086102	0.81074	1893	3	-6.2063	0.8039	0.85912	0.99991	15267	1	-6.2063
MAGEC1	5	0.024668	0.086102	0.81074	1892	3	-6.5056	0.0053199	0.0216	0.738488	526	2	-6.5056
CLCN6	5	0.02467	0.086106	0.81074	1894	2	0.7467	0.36215	0.57985	0.993989	10489	3	0.7467
NEUROD2	5	0.02467	0.086106	0.81074	1895	3	-6.9865	0.91727	0.92117	0.99991	16354	1	-6.9865
ARSD	5	0.02467	0.086106	0.81074	1896	2	0.64508	0.33606	0.55058	0.993989	9953	2	0.64508
CATSPERB	5	0.024722	0.086234	0.81074	1899	4	-6.9091	0.7963	0.85596	0.99991	15206	1	-6.9091
ZMPSTE24	5	0.024722	0.086234	0.81074	1897	4	-6.9972	0.3035	0.51357	0.993989	9278	1	-6.9972
HIGD1B	5	0.024722	0.086234	0.81074	1898	4	-6.9148	0.9293	0.93106	0.99991	16509	1	-6.9148
KRTAP13-2	4	0.024751	0.086308	0.81074	1900	3	-7.5914	0.50648	0.67951	0.99991	12172	1	-7.5914
BTN2A2	16	0.024769	0.086356	0.81074	1901	11	-5.4216	0.48708	0.6663	0.99991	11960	4	-5.4216
MICAL2	5	0.024776	0.086376	0.81074	1903	3	-7.2646	0.27402	0.47917	0.993989	8655	2	-7.2646
NCR3	5	0.024776	0.086376	0.81074	1902	2	-0.13963	0.49519	0.67182	0.99991	12038	2	-0.13963
HES3	5	0.024828	0.086506	0.81074	1904	3	-6.2517	0.46076	0.64871	0.99991	11636	2	-6.2517
TIMM10B	5	0.024845	0.086548	0.81074	1908	3	-7.4516	0.35069	0.56707	0.993989	10265	2	-7.4516
C11orf21	5	0.024845	0.086548	0.81074	1907	3	-7.4516	0.26256	0.46565	0.993566	8437	2	-7.4516
CACNG4	5	0.024845	0.086548	0.81074	1906	4	-7.4516	0.69052	0.80949	0.99991	14408	1	-7.4516
CUL4B	5	0.024845	0.086548	0.81074	1905	4	-7.4516	0.044204	0.12892	0.924595	2511	1	-7.4516
CHRNE	5	0.024857	0.08658	0.81074	1909	4	-7.0853	0.38176	0.59624	0.996669	10765	1	-7.0853
FZD4	5	0.024911	0.086707	0.81074	1910	1	2.1313	0.024292	0.08035	0.864411	1674	4	2.1313
KRT17	1	0.024953	0.086807	0.81074	1911	1	-8.6083	0.97505	0.97513	0.99991	17394	0	-8.6083
LNX2	5	0.025033	0.087015	0.81074	1913	4	-6.8031	0.94509	0.94581	0.99991	16765	0	-6.8031
SPAG5	5	0.025033	0.087015	0.81074	1914	4	-6.3802	0.34709	0.56308	0.993989	10175	1	-6.3802
NWD1	5	0.025033	0.087015	0.81074	1912	4	-7.1395	0.9642	0.96449	0.99991	17076	0	-7.1395
UHRF2	5	0.025045	0.087042	0.81074	1915	4	-6.5131	0.9741	0.97418	0.99991	17266	0	-6.5131
GRIN2C	5	0.025086	0.087154	0.81074	1916	3	-7.4477	0.52668	0.69328	0.99991	12405	2	-7.4477
MFAP5	5	0.025086	0.087154	0.81074	1919	3	-7.4477	0.65333	0.78222	0.99991	13952	2	-7.4477
C8G	5	0.025086	0.087154	0.81074	1917	3	-7.4477	0.11989	0.28354	0.950454	5367	1	-7.4477
TEX36	5	0.025086	0.087154	0.81074	1918	3	-7.4477	0.9563	0.95669	0.99991	16964	0	-7.4477
PSG9	5	0.025139	0.087281	0.81074	1920	2	-1.2743	0.62678	0.76291	0.99991	13638	2	-1.2743
DRD3	5	0.025181	0.087377	0.81074	1922	2	1.9293	0.10473	0.25837	0.947018	4881	3	1.9293
RSPH4A	5	0.025181	0.087377	0.81074	1921	2	-0.034266	0.20585	0.39666	0.984308	7256	2	-0.034266
LTC4S	5	0.025218	0.087471	0.81074	1928	3	-7.2512	0.45061	0.64204	0.99991	11521	2	-7.2512
MAPK13	5	0.025218	0.087471	0.81074	1929	3	-7.1588	0.92118	0.92423	0.99991	16398	1	-7.1588
HS6ST3	5	0.025218	0.087471	0.81074	1927	4	-1.3222	0.92538	0.92767	0.99991	16458	1	-1.3222
HCFC2	5	0.025218	0.087471	0.81074	1926	3	-6.6417	0.68521	0.80556	0.99991	14334	2	-6.6417
ZNF408	5	0.025218	0.087471	0.81074	1924	3	-6.7214	0.90276	0.91067	0.99991	16155	1	-6.7214
FGL1	5	0.025218	0.087471	0.81074	1923	3	-6.6001	0.1633	0.34198	0.973393	6327	2	-6.6001
HMX3	5	0.025218	0.087471	0.81074	1925	2	-0.086936	0.63428	0.76828	0.99991	13737	2	-0.086936
NKD1	5	0.025289	0.087649	0.81074	1930	1	2.2226	0.036296	0.11012	0.906875	2185	4	2.2226
HLTF	5	0.025311	0.087695	0.81074	1932	4	-6.4905	0.091408	0.23177	0.947018	4343	1	-6.4905
NFATC2IP	5	0.025311	0.087695	0.81074	1933	4	-6.6417	0.8501	0.88008	0.99991	15631	1	-6.6417
EDC3	5	0.025311	0.087695	0.81074	1934	4	-7.0853	0.80804	0.86086	0.99991	15303	1	-7.0853
OTOP2	5	0.025311	0.087695	0.81074	1931	4	-6.9811	0.96839	0.96856	0.99991	17153	0	-6.9811
CNTRL	5	0.025311	0.087695	0.81074	1936	4	-6.3965	0.56322	0.71847	0.99991	12882	1	-6.3965
L3MBTL4	5	0.025311	0.087695	0.81074	1935	4	-6.4206	0.96945	0.96959	0.99991	17171	0	-6.4206
CYP4B1	5	0.025311	0.087695	0.81074	1937	4	-6.7279	0.9093	0.91524	0.99991	16250	1	-6.7279
TRRAP	5	0.02537	0.087835	0.81074	1938	4	-3.3867	0.93994	0.94082	0.99991	16675	0	-3.3867
AGRN	5	0.02537	0.087835	0.81074	1939	2	0.018989	0.36031	0.57781	0.993989	10445	2	0.018989
RNF2	5	0.025505	0.088164	0.81074	1942	4	-5.9763	0.16531	0.34457	0.973805	6369	1	-5.9763
FANCG	5	0.025505	0.088164	0.81074	1940	3	-5.8753	0.1273	0.29377	0.953179	5550	2	-5.8753
TNFAIP3	5	0.025505	0.088164	0.81074	1941	3	-3.6685	0.56204	0.71768	0.99991	12862	2	-3.6685
WBSCR27	5	0.025506	0.088165	0.81074	1945	3	-7.4399	0.47089	0.65555	0.99991	11764	2	-7.4399
SRXN1	5	0.025506	0.088165	0.81074	1944	4	-7.4399	0.90356	0.91119	0.99991	16166	1	-7.4399
GORASP1	5	0.025506	0.088165	0.81074	1943	3	-7.4399	0.094671	0.23844	0.947018	4467	2	-7.4399
ATP7B	5	0.025532	0.088233	0.81074	1946	3	-7.428	0.87598	0.89395	0.99991	15858	1	-7.428
PHKG1	5	0.025532	0.088233	0.81074	1947	4	-6.2958	0.76498	0.8438	0.99991	14996	1	-6.2958
KIAA0930	5	0.025613	0.088429	0.81074	1948	1	1.2698	0.075814	0.19911	0.947018	3736	4	1.2698
ALDH3A2	5	0.025616	0.08844	0.81074	1950	4	-7.154	0.74803	0.83773	0.99991	14898	1	-7.154
PRR16	5	0.025616	0.08844	0.81074	1952	4	-6.3637	0.46514	0.65162	0.99991	11697	1	-6.3637
PPHLN1	5	0.025616	0.08844	0.81074	1951	4	-6.7471	0.81914	0.86555	0.99991	15389	1	-6.7471
SYNJ2BP	5	0.025616	0.08844	0.81074	1949	4	-6.4206	0.96973	0.96987	0.99991	17173	0	-6.4206
LGALS4	5	0.025667	0.088562	0.81074	1953	3	-4.5998	0.68944	0.80869	0.99991	14391	1	-4.5998
SPATA8	5	0.025721	0.088692	0.81074	1954	2	1.8244	0.11604	0.27817	0.94928	5276	3	1.8244
TARBP1	5	0.025752	0.088761	0.81074	1955	2	1.6108	0.13567	0.30523	0.958646	5729	3	1.6108
PHLDA1	5	0.025774	0.08881	0.81074	1956	3	-7.436	0.38978	0.60152	0.997228	10858	2	-7.436
PCDHB4	5	0.025774	0.08881	0.81074	1957	3	-7.436	0.93462	0.93571	0.99991	16588	1	-7.436
TCIRG1	5	0.025775	0.088813	0.81074	1958	1	2.1173	0.0098274	0.038184	0.795125	862	4	2.1173
C4orf48	6	0.025816	0.088923	0.81074	1959	3	-3.9113	0.80553	0.8598	0.99991	15283	2	-3.9113
GSG2	5	0.02591	0.08915	0.81074	1961	2	1.3327	0.14833	0.32215	0.964364	6014	3	1.3327
KCNV2	5	0.02591	0.08915	0.81074	1960	2	0.66418	0.326	0.53923	0.993989	9715	3	0.66418
GPR141	5	0.02592	0.089175	0.81074	1962	4	-6.7785	0.88139	0.89711	0.99991	15907	1	-6.7785
DGKQ	5	0.025927	0.089197	0.81074	1964	2	-0.041792	0.49866	0.67419	0.99991	12083	2	-0.041792
CHADL	5	0.025927	0.089197	0.81074	1963	3	-0.70602	0.16349	0.34222	0.973785	6329	2	-0.70602
HOXA3	5	0.026033	0.089467	0.81074	1968	3	-7.432	0.95353	0.95405	0.99991	16920	0	-7.432
MACF1	5	0.026033	0.089467	0.81074	1966	4	-7.432	0.94331	0.9441	0.99991	16733	0	-7.432
KRCC1	5	0.026033	0.089467	0.81074	1969	3	-7.432	0.33564	0.55008	0.993989	9944	2	-7.432
ZDHHC5	5	0.026033	0.089467	0.81074	1965	3	-7.432	0.52722	0.69364	0.99991	12413	1	-7.432
NUAK2	5	0.026033	0.089467	0.81074	1967	4	-7.432	0.79554	0.85565	0.99991	15200	1	-7.432
ARSA	5	0.026072	0.089553	0.81074	1970	3	-5.2968	0.51192	0.68318	0.99991	12224	1	-5.2968
RP2	5	0.026072	0.089553	0.81074	1971	3	-3.7835	0.1773	0.36029	0.978663	6627	2	-3.7835
KCNK2	5	0.026108	0.089655	0.81074	1972	3	-5.5065	0.18674	0.37241	0.981092	6834	2	-5.5065
DNMT3B	5	0.026108	0.089655	0.81074	1976	3	-6.0085	0.071998	0.19103	0.947018	3583	2	-6.0085
KCNA1	5	0.026108	0.089655	0.81074	1973	3	-6.9811	0.24287	0.44209	0.992274	8014	2	-6.9811
IL13	5	0.026108	0.089655	0.81074	1974	2	0.9363	0.29558	0.50441	0.993989	9123	3	0.9363
LRRC8D	5	0.026108	0.089655	0.81074	1975	3	-6.8274	0.53825	0.70127	0.99991	12550	2	-6.8274
HIST2H3A	2	0.026168	0.089795	0.81074	1977	2	-7.8155	0.97383	0.97392	0.99991	17205	0	-7.8155
FBXL16	5	0.02618	0.089827	0.81074	1978	1	1.1476	0.22236	0.4172	0.988189	7602	3	1.1476
TMEM179B	5	0.026201	0.089883	0.81074	1980	4	-6.3554	0.50313	0.67723	0.99991	12137	1	-6.3554
SLFN12	5	0.026201	0.089883	0.81074	1982	4	-6.593	0.27475	0.48002	0.993989	8680	1	-6.593
ZBTB37	5	0.026201	0.089883	0.81074	1979	4	-6.5354	0.40281	0.6102	0.998607	11004	1	-6.5354
SPEF1	5	0.026201	0.089883	0.81074	1983	4	-6.6279	0.96637	0.9666	0.99991	17113	0	-6.6279
RGS21	5	0.026201	0.089883	0.81074	1981	4	-6.55	0.97657	0.97662	0.99991	17406	0	-6.55
SEC14L6	5	0.026201	0.089883	0.81074	1984	4	-7.0445	0.69002	0.80911	0.99991	14401	1	-7.0445
JAKMIP2	5	0.026201	0.089883	0.81074	1985	4	-7.1395	0.95532	0.95577	0.99991	16949	0	-7.1395
GATSL3	5	0.026261	0.090033	0.81074	1986	2	1.3187	0.21871	0.41278	0.988189	7511	3	1.3187
CDC42SE2	5	0.026313	0.090165	0.81074	1988	3	-7.428	0.056579	0.15719	0.947018	2973	2	-7.428
RAB9B	5	0.026313	0.090165	0.81074	1987	3	-7.428	0.54722	0.70739	0.99991	12665	2	-7.428
C19orf47	5	0.026313	0.090165	0.81074	1989	3	-7.428	0.62981	0.76509	0.99991	13676	1	-7.428
CEP76	5	0.026315	0.090171	0.81074	1990	2	1.3864	0.047283	0.13605	0.935487	2615	3	1.3864
CYorf17	5	0.02633	0.090206	0.81074	1992	3	-6.6821	0.83105	0.87087	0.99991	15483	1	-6.6821
WDR88	5	0.02633	0.090206	0.81074	1991	2	-0.028419	0.62012	0.7582	0.99991	13554	2	-0.028419
SMAP1	5	0.026369	0.09029	0.81074	1993	3	-6.7084	0.10743	0.26373	0.947018	4996	2	-6.7084
GTPBP1	5	0.026411	0.090388	0.81074	1994	2	-0.55872	0.57295	0.7252	0.99991	13015	2	-0.55872
MSX2	5	0.026476	0.090556	0.81074	1997	1	0.5183	0.35267	0.5693	0.993989	10299	2	0.5183
VOPP1	5	0.026476	0.090556	0.81074	1995	4	-6.3637	0.85874	0.88447	0.99991	15704	1	-6.3637
RALB	5	0.026476	0.090556	0.81074	1996	4	-6.0085	0.86235	0.88639	0.99991	15729	1	-6.0085
BAIAP2	5	0.026508	0.090644	0.81074	2000	4	-7.2735	0.8492	0.87961	0.99991	15626	1	-7.2735
FBXW8	5	0.026508	0.090644	0.81074	1998	4	-6.372	0.59437	0.74018	0.99991	13267	1	-6.372
[truncated: 16,010 more rows]
