# Supplementary material for: Genome-scale identification of cellular pathways required for cell surface recognition
Source: Genome Res. 2018 Sep;28(9):1372–82. doi: 10.1101/gr.231183.117 (PMC6120632; doi:10.1101/gr.231183.117)
Supplement: Supplemental Material [file supp_gr.231183.117_Supplemental_DataS3.zip › Supplementary Data3/Day9_HEK_293_E_CD226.gene_summary.txt]

id	num	neg|score	neg|p-value	neg|fdr	neg|rank	neg|goodsgrna	neg|lfc	pos|score	pos|p-value	pos|fdr	pos|rank	pos|goodsgrna	pos|lfc
HTR5A	5	1.432e-06	1.0171e-05	0.101485	1	5	-4.9825	1.0	1.0	0.999998	18009	0	-4.9825
VKORC1	6	1.8088e-06	1.127e-05	0.101485	2	5	-4.6292	0.84038	0.87055	0.999998	15368	1	-4.6292
KIAA1024L	5	1.8859e-05	9.7036e-05	0.400165	3	5	-7.3764	0.99998	0.99998	0.999998	18008	0	-7.3764
MAEA	5	2.4057e-05	0.00011518	0.400165	4	5	-6.3262	0.99997	0.99997	0.999998	18007	0	-6.3262
TRPM2	5	2.756e-05	0.00013057	0.400165	5	2	0.17576	0.10334	0.25447	0.9339	4905	2	0.17576
CARD11	5	2.8169e-05	0.00013332	0.400165	6	3	-4.8904	0.22201	0.41326	0.999998	7428	2	-4.8904
C16orf54	5	4.1982e-05	0.00019325	0.497171	7	4	-5.3347	0.028794	0.090675	0.869233	1875	1	-5.3347
APOO	5	6.2679e-05	0.00029716	0.554757	8	4	-6.3714	0.49811	0.66768	0.999998	11710	1	-6.3714
GPX2	5	6.8158e-05	0.0003208	0.554757	9	5	-5.4437	0.99986	0.99987	0.999998	18004	0	-5.4437
CHPF	5	8.2679e-05	0.00039887	0.554757	10	4	-0.71946	0.83478	0.86765	0.999998	15304	1	-0.71946
TRMT10B	7	8.7251e-05	0.00041866	0.554757	11	6	-5.9978	0.9715	0.9716	0.999998	17227	1	-5.9978
AGFG1	5	9.3041e-05	0.00045274	0.554757	12	5	-6.4783	0.99991	0.99991	0.999998	18006	0	-6.4783
PAX9	5	9.913e-05	0.00047528	0.554757	13	3	-5.4063	0.74454	0.8287	0.999998	14639	1	-5.4063
FNDC8	5	0.0001161	0.00055445	0.554757	14	5	-5.1527	0.99988	0.99989	0.999998	18005	0	-5.1527
ZADH2	5	0.00012075	0.00057699	0.554757	15	5	-6.7173	0.98929	0.98922	0.999998	17700	0	-6.7173
COL3A1	5	0.00012134	0.00057919	0.554757	16	4	-6.6723	0.3786	0.58494	0.999998	10379	1	-6.6723
IQCA1	5	0.00012662	0.00060063	0.554757	17	4	-6.9898	0.64996	0.77772	0.999998	13678	1	-6.9898
SPAG16	5	0.0001378	0.00064902	0.554757	18	3	-4.7659	0.25942	0.45931	0.999998	8242	2	-4.7659
CAMTA2	5	0.00015735	0.00074963	0.554757	19	5	-5.9934	0.99829	0.99828	0.999998	17945	0	-5.9934
DDC	7	0.00016122	0.00076942	0.554757	20	4	-3.759	0.082492	0.21273	0.922297	4141	2	-3.759
PMS2	5	0.00016452	0.00078701	0.554757	21	5	-5.2896	0.99984	0.99984	0.999998	18003	0	-5.2896
TAS1R2	5	0.00018393	0.00088047	0.554757	22	3	-4.4356	0.55642	0.70937	0.999998	12462	2	-4.4356
TMUB1	5	0.00019291	0.00091071	0.554757	23	2	-0.10919	0.93221	0.93328	0.999998	16483	1	-0.10919
CAPN2	5	0.00019323	0.00091291	0.554757	24	3	-6.6404	0.054051	0.15057	0.905729	2987	2	-6.6404
SUMO3	6	0.00019372	0.00091346	0.554757	25	3	-3.1578	0.087909	0.22397	0.922938	4367	2	-3.1578
ALOX5AP	5	0.00019444	0.00091676	0.554757	26	3	-5.156	0.88841	0.89875	0.999998	15878	1	-5.156
ARG2	5	0.00020546	0.00096459	0.554757	27	3	-4.3522	0.59055	0.73379	0.999998	12897	1	-4.3522
NPY4R	5	0.00020558	0.00096514	0.554757	28	4	-5.0829	0.8512	0.87643	0.999998	15467	1	-5.0829
CACNB1	5	0.0002091	0.00098328	0.554757	29	4	-4.1327	0.53945	0.69704	0.999998	12234	1	-4.1327
BAI3	5	0.00020984	0.00098438	0.554757	30	5	-5.2517	0.99979	0.99979	0.999998	18002	0	-5.2517
SDCCAG3	5	0.00023249	0.0010883	0.554757	31	2	-0.19671	0.60307	0.74295	0.999998	13042	2	-0.19671
SGK1	5	0.00024021	0.0011279	0.554757	32	5	-5.2978	0.99976	0.99977	0.999998	18001	0	-5.2978
TOR1B	5	0.00024063	0.0011301	0.554757	33	5	-3.3257	0.99976	0.99977	0.999998	18000	0	-3.3257
BCL2	5	0.00024802	0.0011653	0.554757	34	2	-0.21085	0.78629	0.84529	0.999998	14919	1	-0.21085
C4B	3	0.00024934	0.0011697	0.554757	35	2	-4.1665	0.89223	0.90135	0.999998	15930	0	-4.1665
MYT1L	5	0.00025806	0.0012087	0.554757	36	4	-3.9869	0.9784	0.97839	0.999998	17362	0	-3.9869
EFCAB9	5	0.00026415	0.0012351	0.554757	37	5	-4.5157	0.99974	0.99974	0.999998	17999	0	-4.5157
CHUK	5	0.00026918	0.0012571	0.554757	38	5	-6.346	0.99973	0.99973	0.999998	17998	0	-6.346
APOBEC3F	7	0.00029564	0.001378	0.554757	39	5	-5.2413	0.98384	0.98378	0.999998	17485	0	-5.2413
PACSIN2	5	0.00030313	0.0014127	0.554757	40	2	0.18618	0.68402	0.80363	0.999998	14148	2	0.18618
CYGB	5	0.00030689	0.0014292	0.554757	41	3	-5.3405	0.68988	0.80805	0.999998	14239	2	-5.3405
IPO5	5	0.00030872	0.0014369	0.554757	42	4	-6.5721	0.97696	0.97696	0.999998	17326	0	-6.5721
PPP2R4	5	0.00030919	0.0014412	0.554757	43	5	-6.0137	0.99969	0.99969	0.999998	17997	0	-6.0137
SLC38A10	5	0.00032054	0.0014935	0.554757	44	3	-2.795	0.21911	0.40965	0.999998	7370	2	-2.795
ZNF34	5	0.00033599	0.0015721	0.554757	45	3	-5.1048	0.49345	0.66434	0.999998	11656	2	-5.1048
CLYBL	5	0.00034442	0.00161	0.554757	46	3	-3.7828	0.92497	0.92658	0.999998	16358	1	-3.7828
ATP6V1E2	5	0.00034891	0.0016265	0.554757	47	4	-3.0689	0.89707	0.90464	0.999998	15987	1	-3.0689
TRAF3IP1	5	0.00035222	0.0016397	0.554757	48	3	-5.6177	0.83182	0.86618	0.999998	15280	1	-5.6177
IFITM10	5	0.00035472	0.0016546	0.554757	49	3	-5.8235	0.93896	0.93984	0.999998	16604	0	-5.8235
PYCR1	5	0.00035824	0.0016744	0.554757	50	2	-0.030448	0.92116	0.92326	0.999998	16293	1	-0.030448
CHD2	5	0.00036421	0.001704	0.554757	51	5	-5.2643	0.99964	0.99962	0.999998	17996	0	-5.2643
KRTAP19-1	5	0.00036608	0.0017167	0.554757	52	4	-7.1344	0.69641	0.81187	0.999998	14327	1	-7.1344
RAPGEF6	5	0.00036765	0.0017238	0.554757	54	5	-5.9104	0.99963	0.99962	0.999998	17994	0	-5.9104
SCN1A	5	0.00036765	0.0017238	0.554757	53	5	-5.9104	0.99963	0.99962	0.999998	17995	0	-5.9104
EGF	5	0.00037062	0.0017365	0.554757	55	5	-4.9745	0.99963	0.99961	0.999998	17993	0	-4.9745
ITGA8	5	0.00038294	0.0017882	0.554757	56	5	-5.8879	0.98792	0.98786	0.999998	17666	0	-5.8879
MID1IP1	5	0.00038518	0.001797	0.554757	57	4	-4.6	0.51727	0.6813	0.999998	11953	1	-4.6
MARCH1	5	0.00039057	0.0018156	0.554757	58	5	-4.6136	0.99961	0.99959	0.999998	17992	0	-4.6136
QTRTD1	5	0.00039327	0.0018261	0.554757	59	5	-5.8834	0.99961	0.99959	0.999998	17991	0	-5.8834
NPC1	5	0.00041334	0.0019091	0.554757	60	3	-4.3796	0.5934	0.73588	0.999998	12931	2	-4.3796
TUBB6	5	0.00041338	0.0019097	0.554757	61	4	-2.8688	0.96649	0.9667	0.999998	17132	0	-2.8688
APOA5	5	0.00043248	0.0019899	0.554757	62	3	-1.3953	0.89551	0.90355	0.999998	15967	1	-1.3953
HECW1	5	0.00044493	0.0020394	0.554757	63	4	-5.7538	0.88569	0.89701	0.999998	15837	1	-5.7538
TEX35	7	0.00044808	0.0020504	0.554757	64	7	-5.581	0.99955	0.99954	0.999998	17990	0	-5.581
ATG4A	5	0.00045291	0.0020663	0.554757	65	5	-3.544	0.99955	0.99954	0.999998	17989	0	-3.544
TIGD1	4	0.00046294	0.0021147	0.554757	66	3	-4.6319	0.049097	0.13922	0.90028	2781	1	-4.6319
SAMD11	5	0.00046844	0.0021373	0.554757	67	2	0.10024	0.12485	0.28483	0.95789	5355	2	0.10024
SRXN1	5	0.00048474	0.0022071	0.554757	68	3	-2.582	0.070387	0.18702	0.921489	3642	1	-2.582
LARP4B	5	0.00049486	0.0022538	0.554757	69	4	-5.1872	0.60413	0.74375	0.999998	13057	1	-5.1872
KIR3DL1	4	0.00050702	0.0022989	0.554757	70	2	-1.8331	0.27244	0.47493	0.999998	8503	2	-1.8331
IKZF3	5	0.00050719	0.0022989	0.554757	71	3	-5.8376	0.88129	0.89419	0.999998	15773	1	-5.8376
REXO2	5	0.00050945	0.0023088	0.554757	72	5	-5.725	0.99949	0.99948	0.999998	17988	0	-5.725
OLFM3	5	0.00051662	0.0023429	0.554757	73	3	-4.7657	0.36861	0.57819	0.999998	10251	2	-4.7657
TADA1	5	0.00051834	0.0023462	0.554757	74	5	-6.6644	0.99948	0.99947	0.999998	17986	0	-6.6644
C10orf90	5	0.00052331	0.0023704	0.554757	75	4	-6.4981	0.88638	0.89747	0.999998	15848	1	-6.4981
C11orf88	5	0.00052962	0.0023962	0.554757	76	3	-6.2957	0.28382	0.48864	0.999998	8737	2	-6.2957
NSMAF	5	0.00054089	0.0024512	0.554757	77	5	-4.4873	0.99087	0.99078	0.999998	17730	0	-4.4873
RPL3L	5	0.00054474	0.0024655	0.554757	78	2	1.3395	0.11756	0.27463	0.949734	5207	3	1.3395
ABLIM2	5	0.00054865	0.0024787	0.554757	79	4	-4.5188	0.093856	0.23616	0.923981	4603	1	-4.5188
HES6	10	0.00055129	0.0024908	0.554757	80	5	-0.57346	0.93363	0.93464	0.999998	16504	2	-0.57346
CPNE7	5	0.00055757	0.0025254	0.554757	81	3	-6.4482	0.20616	0.39343	0.993489	7131	2	-6.4482
RPH3AL	5	0.00055764	0.002526	0.554757	82	2	-0.44915	0.29222	0.49878	0.999998	8927	1	-0.44915
PPP1CC	5	0.00057376	0.0025903	0.555776	83	5	-5.363	0.99943	0.99941	0.999998	17985	0	-5.363
NT5C	5	0.00057474	0.0025952	0.555776	84	4	-4.156	0.89678	0.90443	0.999998	15983	1	-4.156
MAP7D3	5	0.00059192	0.0026662	0.555776	85	5	-6.1772	0.99941	0.99939	0.999998	17984	0	-6.1772
AGA	5	0.00059684	0.0026936	0.555776	86	5	-5.6306	0.9994	0.99938	0.999998	17982	0	-5.6306
GK2	5	0.00059684	0.0026936	0.555776	87	5	-5.8969	0.9994	0.99938	0.999998	17983	0	-5.8969
IL17RE	5	0.0006066	0.0027371	0.555776	88	4	-6.9962	0.98116	0.98111	0.999998	17432	0	-6.9962
NME9	5	0.0006141	0.0027684	0.555776	89	5	-5.6143	0.99939	0.99937	0.999998	17981	0	-5.6143
CCDC71	5	0.00061565	0.0027775	0.555776	90	4	-3.5632	0.53933	0.69696	0.999998	12230	1	-3.5632
MYCT1	5	0.00062424	0.0028124	0.556577	91	3	-2.8589	0.65443	0.78118	0.999998	13730	2	-2.8589
TDRD3	5	0.0006407	0.0028789	0.563549	92	5	-6.0506	0.99936	0.99934	0.999998	17980	0	-6.0506
GPSM3	5	0.00065145	0.0029235	0.566113	93	4	-6.6901	0.4877	0.66032	0.999998	11592	1	-6.6901
SHISA2	5	0.00068311	0.0030461	0.575329	94	3	-1.4652	0.94532	0.94594	0.999998	16728	0	-1.4652
CYP46A1	5	0.00068883	0.0030691	0.575329	95	3	-3.5307	0.85733	0.87976	0.999998	15531	1	-3.5307
MECOM	5	0.0006911	0.003084	0.575329	96	4	-3.5057	0.87321	0.88915	0.999998	15694	1	-3.5057
SIX3	5	0.00069511	0.0030988	0.575329	97	3	-4.6921	0.40436	0.60261	0.999998	10659	2	-4.6921
C1orf87	5	0.00071862	0.0032077	0.589463	98	5	-5.5122	0.99928	0.99927	0.999998	17979	0	-5.5122
KLF8	5	0.0007291	0.0032407	0.589509	99	5	-6.3919	0.99369	0.99363	0.999998	17813	0	-6.3919
CXCR5	5	0.00074392	0.0032973	0.592749	100	3	-0.9651	0.15036	0.31979	0.970095	5936	1	-0.9651
SLC27A4	5	0.00075193	0.0033396	0.592749	101	2	-0.63249	0.19555	0.37983	0.987203	6929	2	-0.63249
AP4E1	5	0.00075663	0.0033572	0.592749	102	5	-6.0882	0.99924	0.99924	0.999998	17978	0	-6.0882
PKD1L2	5	0.00076873	0.0034155	0.59283	103	5	-4.6161	0.99923	0.99922	0.999998	17977	0	-4.6161
FAM200B	5	0.00077847	0.0034507	0.59283	104	5	-5.6589	0.99922	0.99921	0.999998	17976	0	-5.6589
ZNF80	5	0.00079766	0.0035398	0.59283	105	4	-5.9131	0.80756	0.85465	0.999998	15070	1	-5.9131
GJA3	5	0.000799	0.0035497	0.59283	106	2	-0.016442	0.31329	0.5235	0.999998	9349	2	-0.016442
DAND5	5	0.00082596	0.0036591	0.59283	107	4	-5.5431	0.77016	0.83854	0.999998	14815	1	-5.5431
AKR1E2	5	0.0008279	0.0036646	0.59283	108	4	-6.3646	0.97663	0.97662	0.999998	17319	0	-6.3646
SDR42E1	5	0.00083824	0.0037052	0.59283	109	5	-3.9152	0.99907	0.99906	0.999998	17972	0	-3.9152
NCAPH	5	0.00084244	0.0037303	0.59283	110	5	-5.725	0.99916	0.99914	0.999998	17975	0	-5.725
SERPINB8	13	0.00084278	0.0037316	0.59283	111	10	-4.6434	0.98404	0.98398	0.999998	17486	1	-4.6434
ACD	5	0.00085409	0.0037745	0.59283	112	1	0.34968	0.64482	0.7738	0.999998	13609	2	0.34968
LRRN4	5	0.00087215	0.0038685	0.59283	113	3	-5.5667	0.20328	0.38979	0.992825	7070	2	-5.5667
GPR83	5	0.00087656	0.0038823	0.59283	114	5	-4.0619	0.99912	0.99912	0.999998	17974	0	-4.0619
GDF10	5	0.00088907	0.0039307	0.59283	115	2	0.15761	0.53844	0.69634	0.999998	12214	2	0.15761
DUSP27	5	0.00090991	0.0040219	0.59283	116	3	-6.2422	0.14481	0.31219	0.968354	5799	2	-6.2422
RNPC3	5	0.00091473	0.0040423	0.59283	117	5	-5.5978	0.99909	0.99908	0.999998	17973	0	-5.5978
ABRACL	4	0.00093198	0.0041242	0.59283	118	4	-6.8279	0.99907	0.99906	0.999998	17971	0	-6.8279
UFM1	7	0.00094439	0.0041687	0.59283	119	6	-4.1709	0.9724	0.97247	0.999998	17242	1	-4.1709
PTPN21	5	0.00094516	0.0041709	0.59283	120	5	-4.974	0.99905	0.99904	0.999998	17970	0	-4.974
TRUB1	5	0.00095072	0.0042039	0.59283	121	4	-5.5541	0.85906	0.88078	0.999998	15547	1	-5.5541
ADAMTSL2	5	0.00095551	0.0042248	0.59283	122	2	-0.19962	0.76343	0.83584	0.999998	14770	1	-0.19962
ATP5J2	7	0.0009576	0.0042352	0.59283	123	7	-3.6457	0.99904	0.99903	0.999998	17969	0	-3.6457
TOX	5	0.00096425	0.0042776	0.59283	124	3	-2.4873	0.89696	0.90457	0.999998	15985	1	-2.4873
ARL6IP5	5	0.00096657	0.0042864	0.59283	125	4	-6.8573	0.96364	0.9639	0.999998	17078	0	-6.8573
MRPL19	5	0.00096835	0.0042919	0.59283	126	5	-4.6294	0.99903	0.99902	0.999998	17968	0	-4.6294
EPHB1	5	0.00097248	0.0043062	0.59283	127	3	-5.69	0.58555	0.73015	0.999998	12833	2	-5.69
GPR158	5	0.00097554	0.0043193	0.59283	128	5	-3.4276	0.99902	0.99902	0.999998	17967	0	-3.4276
ACE2	5	0.0009764	0.0043221	0.59283	129	5	-3.7672	0.99902	0.99901	0.999998	17966	0	-3.7672
ZKSCAN1	5	0.0009894	0.0043779	0.59283	130	4	-4.7262	0.93555	0.9365	0.999998	16545	0	-4.7262
FCHSD1	5	0.0010052	0.0044425	0.59283	131	4	-4.0585	0.84444	0.87276	0.999998	15410	1	-4.0585
NMRAL1	5	0.0010096	0.0044628	0.59283	132	4	-5.9435	0.78717	0.84569	0.999998	14925	1	-5.9435
MCAM	5	0.0010151	0.0044848	0.59283	133	3	-3.977	0.85708	0.87962	0.999998	15524	1	-3.977
SFTA3	5	0.0010192	0.0045019	0.59283	134	4	-4.8335	0.34869	0.56416	0.999998	10020	1	-4.8335
SRPK2	5	0.0010193	0.0045024	0.59283	135	4	-3.8295	0.98222	0.98217	0.999998	17454	0	-3.8295
UBE2D2	6	0.0010196	0.004503	0.59283	136	6	-4.5676	0.99898	0.99897	0.999998	17965	0	-4.5676
ZNF572	5	0.0010291	0.0045393	0.59283	137	4	-4.9107	0.8735	0.88933	0.999998	15698	1	-4.9107
CHST15	5	0.0010529	0.0046454	0.59283	138	4	-3.781	0.88327	0.89546	0.999998	15801	1	-3.781
AGBL3	5	0.0010541	0.0046531	0.59283	139	5	-6.7788	0.99895	0.99894	0.999998	17964	0	-6.7788
TUB	5	0.0010744	0.0047399	0.59283	140	1	-0.39075	0.67086	0.79357	0.999998	13960	2	-0.39075
CREB3L1	5	0.0010751	0.0047416	0.59283	141	3	-5.0437	0.57884	0.72532	0.999998	12750	2	-5.0437
GCNT1	5	0.0010837	0.0047702	0.59283	142	4	-6.3714	0.36357	0.57472	0.999998	10208	1	-6.3714
BBIP1	10	0.0010839	0.0047707	0.59283	143	7	-4.9324	0.72459	0.82151	0.999998	14509	2	-4.9324
ID4	5	0.0010841	0.0047718	0.59283	144	3	-1.2413	0.91629	0.91916	0.999998	16202	1	-1.2413
C12orf5	5	0.0010849	0.0047773	0.59283	145	5	-4.3974	0.99892	0.9989	0.999998	17963	0	-4.3974
LMTK2	5	0.0010944	0.0048224	0.59283	146	3	-5.5109	0.45572	0.63826	0.999998	11226	2	-5.5109
FLII	5	0.0011139	0.0049126	0.59283	147	4	-4.8678	0.79619	0.84961	0.999998	14990	1	-4.8678
SCUBE2	5	0.0011295	0.0049741	0.59283	148	3	-5.4492	0.43717	0.62537	0.999998	11027	1	-5.4492
MAPK1IP1L	5	0.0011332	0.0049917	0.59283	149	5	-5.4022	0.99887	0.99885	0.999998	17962	0	-5.4022
GGT6	5	0.0011353	0.0050055	0.59283	150	3	-1.375	0.60938	0.74753	0.999998	13131	1	-1.375
MLEC	5	0.001143	0.0050357	0.59283	151	5	-4.534	0.99886	0.99884	0.999998	17961	0	-4.534
WFDC10B	7	0.0011459	0.0050489	0.59283	152	6	-5.1414	0.37993	0.58588	0.999998	10389	1	-5.1414
ABCB9	5	0.0011492	0.0050659	0.59283	153	4	-6.8006	0.94942	0.94994	0.999998	16813	0	-6.8006
PIGH	5	0.0011538	0.0050863	0.59283	154	4	-5.6143	0.847	0.87409	0.999998	15428	1	-5.6143
KAT6A	5	0.0011607	0.0051132	0.59283	155	5	-4.0619	0.99884	0.99883	0.999998	17960	0	-4.0619
MAP9	5	0.0011719	0.0051605	0.59283	156	4	-6.7934	0.91533	0.91839	0.999998	16188	1	-6.7934
GLTPD1	5	0.0011735	0.0051682	0.59283	157	3	-1.9571	0.75124	0.83119	0.999998	14682	1	-1.9571
LEPREL2	5	0.0011845	0.0052281	0.595908	158	3	-2.9668	0.52075	0.6838	0.999998	12005	2	-2.9668
TMEM89	5	0.0012281	0.0054316	0.609555	159	4	-5.2725	0.7413	0.82748	0.999998	14620	1	-5.2725
KRTAP19-4	3	0.0012397	0.0054854	0.609555	160	2	-4.7861	0.73228	0.82418	0.999998	14560	1	-4.7861
ATAD3A	7	0.0012472	0.005508	0.609555	161	3	0.74985	0.23722	0.43216	0.999998	7759	4	0.74985
C5	5	0.0012504	0.005525	0.609555	162	3	-5.2693	0.38131	0.58681	0.999998	10404	1	-5.2693
IFFO1	5	0.0012685	0.0056047	0.609555	163	4	-4.6437	0.98513	0.98504	0.999998	17541	0	-4.6437
PTPLAD2	5	0.0012702	0.0056097	0.609555	164	5	-5.4212	0.99873	0.99872	0.999998	17959	0	-5.4212
CD38	5	0.0012725	0.005619	0.609555	165	2	0.2841	0.66323	0.78776	0.999998	13854	2	0.2841
FAM175A	5	0.0012821	0.0056663	0.609555	166	5	-4.6194	0.99872	0.9987	0.999998	17958	0	-4.6194
CNGA4	5	0.0012883	0.0056968	0.609555	167	3	-2.7959	0.89065	0.90024	0.999998	15912	1	-2.7959
UNKL	13	0.0012899	0.005702	0.609555	168	5	-0.014626	0.35102	0.56609	0.999998	10053	5	-0.014626
ADAMTS19	5	0.0012932	0.0057202	0.609555	169	3	-2.3512	0.57092	0.71964	0.999998	12663	1	-2.3512
C1QTNF9B	4	0.0013085	0.0057796	0.609606	170	3	-2.7385	0.88191	0.89457	0.999998	15781	1	-2.7385
AMER3	5	0.0013114	0.0057884	0.609606	171	4	-4.2021	0.63251	0.76451	0.999998	13441	1	-4.2021
TFEB	5	0.0013364	0.0059159	0.619329	172	5	-6.9916	0.99866	0.99865	0.999998	17957	0	-6.9916
TCF7L2	5	0.0013577	0.0060077	0.619329	173	2	-0.6712	0.63886	0.76927	0.999998	13529	2	-0.6712
CRYGD	4	0.0013656	0.0060391	0.619329	174	3	-6.3246	0.94288	0.94363	0.999998	16691	0	-6.3246
HNRNPH3	5	0.0013694	0.0060594	0.619329	175	5	-4.7031	0.99863	0.99862	0.999998	17956	0	-4.7031
DYNLRB2	5	0.0013791	0.0061028	0.619329	176	4	-4.4727	0.87984	0.89327	0.999998	15761	1	-4.4727
GSDMD	5	0.0013815	0.0061133	0.619329	177	5	-5.1658	0.99862	0.99861	0.999998	17955	0	-5.1658
CPNE8	5	0.0013986	0.0061853	0.619329	178	4	-6.8983	0.3727	0.58098	0.999998	10310	1	-6.8983
CEP192	5	0.0014087	0.0062205	0.619329	179	5	-4.9603	0.99859	0.99859	0.999998	17954	0	-4.9603
ERC1	5	0.0014096	0.0062227	0.619329	180	3	-0.6644	0.18343	0.36391	0.982384	6665	2	-0.6644
BBS2	5	0.0014149	0.0062518	0.619329	181	4	-5.8834	0.51622	0.68056	0.999998	11942	1	-5.8834
OOEP	5	0.0014172	0.006259	0.619329	182	2	0.90875	0.23629	0.43093	0.999998	7736	3	0.90875
TIPIN	5	0.0014334	0.0063255	0.622491	183	5	-5.3038	0.99857	0.99856	0.999998	17953	0	-5.3038
ACP1	11	0.0015073	0.0066306	0.633286	184	7	-2.9951	0.83218	0.86636	0.999998	15283	1	-2.9951
SLC35A1	5	0.0015075	0.0066312	0.633286	185	5	-4.4792	0.99634	0.99628	0.999998	17890	0	-4.4792
NQO1	5	0.0015159	0.006668	0.633286	186	5	-4.2814	0.99848	0.99848	0.999998	17952	0	-4.2814
C7orf57	5	0.0015255	0.0067109	0.633286	187	4	-3.4078	0.8629	0.88293	0.999998	15590	1	-3.4078
CARM1	5	0.0015268	0.0067158	0.633286	188	3	-3.5845	0.93928	0.94013	0.999998	16613	0	-3.5845
ELP5	5	0.0015293	0.0067296	0.633286	189	5	-5.2199	0.99847	0.99847	0.999998	17951	0	-5.2199
CYP2C9	5	0.0015293	0.0067296	0.633286	190	5	-4.8805	0.99847	0.99847	0.999998	17950	0	-4.8805
SLC24A4	5	0.0015479	0.0068077	0.633286	191	3	-4.2395	0.8087	0.85519	0.999998	15079	1	-4.2395
GUSB	5	0.0015587	0.006845	0.633286	192	4	-3.9061	0.88652	0.89755	0.999998	15850	1	-3.9061
CCAR1	5	0.0015589	0.0068456	0.633286	193	5	-4.379	0.99844	0.99844	0.999998	17949	0	-4.379
TRIM63	5	0.00157	0.006889	0.633286	194	3	-6.0416	0.48	0.65503	0.999998	11505	1	-6.0416
KCTD10	5	0.0015718	0.0068934	0.633286	195	5	-4.8689	0.99843	0.99842	0.999998	17948	0	-4.8689
PLB1	5	0.0015764	0.0069182	0.633286	196	4	-4.4936	0.94444	0.94508	0.999998	16719	0	-4.4936
SLFN5	5	0.0015783	0.0069275	0.633286	197	4	-5.7032	0.97388	0.97392	0.999998	17265	0	-5.7032
COL6A3	5	0.0015899	0.006972	0.634136	198	2	0.02869	0.7602	0.83456	0.999998	14740	1	0.02869
ARFRP1	12	0.0015981	0.0070072	0.634136	199	10	-2.1203	0.9488	0.9493	0.999998	16801	1	-2.1203
RIIAD1	5	0.0016176	0.0070935	0.63556	201	5	-5.4861	0.99838	0.99837	0.999998	17947	0	-5.4861
CNOT7	5	0.0016176	0.0070935	0.63556	200	5	-4.8805	0.99838	0.99837	0.999998	17946	0	-4.8805
RGS5	9	0.0016691	0.0072865	0.646986	202	8	-5.5989	0.69301	0.81037	0.999998	14281	1	-5.5989
SGTB	5	0.0016717	0.0072964	0.646986	203	4	-6.0861	0.90809	0.91273	0.999998	16105	1	-6.0861
TSC1	5	0.0016801	0.0073288	0.646986	204	4	-5.5066	0.60039	0.74098	0.999998	13001	1	-5.5066
PREX2	5	0.0016917	0.0073739	0.64779	205	4	-4.7581	0.95284	0.95333	0.999998	16878	0	-4.7581
GLYR1	5	0.0017385	0.0075801	0.658888	206	4	-6.6485	0.85366	0.87774	0.999998	15484	1	-6.6485
PIGO	5	0.0017445	0.0076037	0.658888	207	5	-6.3361	0.99826	0.99824	0.999998	17944	0	-6.3361
ESR2	5	0.0017688	0.0076961	0.658888	208	5	-4.2289	0.99427	0.99423	0.999998	17831	0	-4.2289
CFHR2	4	0.0017817	0.0077516	0.658888	209	2	-2.8824	0.45112	0.63509	0.999998	11182	1	-2.8824
GALR3	5	0.0017902	0.0077874	0.658888	210	1	0.22877	0.75871	0.83398	0.999998	14730	1	0.22877
SLC47A2	5	0.001808	0.0078616	0.658888	211	3	-0.79985	0.40496	0.60301	0.999998	10668	2	-0.79985
MSANTD4	5	0.0018101	0.0078704	0.658888	212	5	-5.1685	0.99819	0.99817	0.999998	17943	0	-5.1685
CDK5RAP2	5	0.0018185	0.0079034	0.658888	213	4	-5.1685	0.73092	0.82372	0.999998	14549	1	-5.1685
NT5E	5	0.0018343	0.0079726	0.658888	215	4	-5.2819	0.95746	0.95777	0.999998	16958	0	-5.2819
MARK3	5	0.0018343	0.0079726	0.658888	214	4	-6.6242	0.71304	0.81747	0.999998	14419	1	-6.6242
CHMP5	5	0.0018388	0.0079902	0.658888	216	5	-5.176	0.99816	0.99814	0.999998	17942	0	-5.176
C1QTNF1	6	0.0018407	0.0079968	0.658888	217	3	-1.1109	0.12751	0.28855	0.960013	5413	3	-1.1109
PLCH2	5	0.0018452	0.0080161	0.658888	218	2	1.0361	0.17692	0.35534	0.978814	6536	3	1.0361
LYG1	5	0.0018501	0.0080359	0.658888	219	3	-6.1811	0.21517	0.4048	0.99796	7303	2	-6.1811
SLC10A5	5	0.0018531	0.0080491	0.658888	220	5	-4.9076	0.99815	0.99812	0.999998	17941	0	-4.9076
CRHBP	5	0.0018814	0.0081546	0.664509	221	5	-3.803	0.99812	0.99809	0.999998	17940	0	-3.803
MUC4	10	0.0018978	0.0082299	0.665431	222	7	-4.1513	0.38574	0.58985	0.999998	10458	3	-4.1513
SMCP	5	0.0019002	0.0082398	0.665431	223	4	-2.3916	0.92965	0.93082	0.999998	16442	1	-2.3916
LAPTM4A	5	0.0019103	0.0082816	0.665819	224	3	-4.159	0.91251	0.91616	0.999998	16159	1	-4.159
CEP85L	5	0.0019371	0.0083938	0.667137	225	4	-6.5995	0.95265	0.95313	0.999998	16874	0	-6.5995
TRABD	5	0.0019553	0.0084636	0.667137	226	3	-1.0322	0.51276	0.67806	0.999998	11900	2	-1.0322
ZNF384	5	0.0019623	0.0084949	0.667137	227	3	-5.1973	0.15437	0.3252	0.970972	6021	1	-5.1973
DHX37	5	0.0019624	0.0084955	0.667137	228	5	-4.6434	0.99804	0.998	0.999998	17939	0	-4.6434
DACT2	5	0.0019734	0.0085455	0.667137	229	3	-5.1765	0.76308	0.83571	0.999998	14769	1	-5.1765
AQP6	5	0.0019814	0.0085763	0.667137	230	4	-5.3681	0.49884	0.66818	0.999998	11721	1	-5.3681
CD276	8	0.0019826	0.0085829	0.667137	231	3	-0.30887	0.0069498	0.027841	0.711502	704	3	-0.30887
BICC1	5	0.002002	0.0086626	0.667137	232	5	-5.3522	0.998	0.99797	0.999998	17938	0	-5.3522
C9orf3	5	0.0020028	0.0086659	0.667137	233	5	-6.6802	0.998	0.99797	0.999998	17937	0	-6.6802
VPS13D	5	0.0020103	0.0086967	0.667137	234	2	0.41613	0.015541	0.056381	0.784551	1290	2	0.41613
SMG7	5	0.002013	0.0087055	0.667137	235	5	-3.6224	0.99799	0.99796	0.999998	17936	0	-3.6224
LMX1A	5	0.0020411	0.0088171	0.670595	236	5	-5.1765	0.99796	0.99793	0.999998	17935	0	-5.1765
PDCD1LG2	5	0.0020567	0.0088836	0.670595	238	3	-2.4287	0.67425	0.79617	0.999998	13997	1	-2.4287
NCK1	5	0.0020567	0.0088836	0.670595	237	5	-5.8135	0.99196	0.9919	0.999998	17752	0	-5.8135
KRTAP10-4	2	0.0020605	0.0088996	0.670595	239	1	-2.4814	0.62786	0.76113	0.999998	13367	1	-2.4814
FAM198B	5	0.0020859	0.0090062	0.675753	240	3	-2.7398	0.97052	0.97065	0.999998	17202	0	-2.7398
MFSD2B	5	0.0020952	0.0090431	0.675753	241	2	0.40419	0.4367	0.62503	0.999998	11022	2	0.40419
BFSP2	5	0.0021117	0.0091013	0.676372	242	3	-5.7911	0.81165	0.85657	0.999998	15102	1	-5.7911
AMIGO2	5	0.0021204	0.0091288	0.676372	243	3	-4.2353	0.8329	0.86671	0.999998	15292	1	-4.2353
PFKFB3	5	0.0021283	0.009164	0.676372	244	4	-5.5409	0.97852	0.97851	0.999998	17366	0	-5.5409
USP54	5	0.0021388	0.0092058	0.676668	245	3	-7.5193	0.68302	0.80287	0.999998	14133	2	-7.5193
H1FOO	5	0.0021465	0.0092432	0.676668	246	3	-4.3798	0.95651	0.95689	0.999998	16946	0	-4.3798
MKKS	5	0.0021848	0.0093955	0.681779	247	5	-4.0031	0.99782	0.99776	0.999998	17934	0	-4.0031
C2orf62	5	0.0022114	0.0095076	0.681779	248	4	-4.3942	0.98038	0.98032	0.999998	17409	0	-4.3942
KMT2C	5	0.0022153	0.009523	0.681779	249	4	-6.5488	0.77986	0.84257	0.999998	14880	1	-6.5488
SWAP70	5	0.0022247	0.0095582	0.681779	250	5	-6.493	0.99778	0.99772	0.999998	17933	0	-6.493
ARL3	5	0.0022247	0.0095582	0.681779	251	5	-5.4279	0.99778	0.99772	0.999998	17932	0	-5.4279
POU5F1B	4	0.002225	0.0095588	0.681779	252	3	-3.1684	0.95682	0.95717	0.999998	16949	0	-3.1684
RAB11FIP5	5	0.0022304	0.009578	0.681779	253	3	-1.5359	0.62963	0.76242	0.999998	13393	2	-1.5359
TBC1D32	5	0.0022531	0.0096605	0.684942	254	5	-7.1739	0.99775	0.99769	0.999998	17931	0	-7.1739
GPR135	5	0.0022844	0.0097858	0.688602	255	4	-5.5804	0.71491	0.81812	0.999998	14433	1	-5.5804
C3orf33	5	0.0022854	0.0097886	0.688602	256	3	-5.4764	0.44026	0.62752	0.999998	11059	1	-5.4764
PIK3C2A	5	0.0022936	0.0098287	0.688618	257	5	-4.436	0.99771	0.99765	0.999998	17930	0	-4.436
PYDC1	5	0.0023045	0.0098653	0.688618	258	2	1.3119	0.11318	0.26845	0.946092	5109	3	1.3119
CEP104	5	0.0023283	0.0099628	0.690207	259	5	-4.7075	0.99767	0.99762	0.999998	17929	0	-4.7075
SLC6A1	5	0.0023405	0.010018	0.690207	260	2	0.5768	0.3167	0.52749	0.999998	9406	3	0.5768
LDLRAD3	5	0.0023633	0.010107	0.690207	261	3	-2.7771	0.26295	0.46351	0.999998	8304	1	-2.7771
ZNF804A	5	0.0023718	0.010135	0.690207	262	5	-5.6786	0.99763	0.99758	0.999998	17928	0	-5.6786
STXBP1	5	0.0023955	0.010238	0.690207	263	2	0.29525	0.84383	0.87243	0.999998	15404	1	0.29525
CCDC22	5	0.0023996	0.010256	0.690207	264	3	-3.6523	0.70373	0.81431	0.999998	14373	1	-3.6523
WIF1	5	0.0024006	0.010263	0.690207	265	5	-4.7065	0.9976	0.99755	0.999998	17927	0	-4.7065
CTXN3	4	0.0024141	0.010314	0.690207	266	4	-4.5144	0.99344	0.99337	0.999998	17804	0	-4.5144
MGST1	8	0.0024228	0.010353	0.690207	267	6	-5.0253	0.98637	0.9863	0.999998	17633	1	-5.0253
SOCS5	5	0.002446	0.010437	0.690207	268	5	-4.5434	0.99755	0.9975	0.999998	17925	0	-4.5434
BRE	5	0.002446	0.010437	0.690207	269	5	-4.3596	0.99755	0.9975	0.999998	17926	0	-4.3596
VPS33A	5	0.0024505	0.010455	0.690207	270	4	-2.9296	0.95249	0.95297	0.999998	16870	0	-2.9296
SLC10A6	5	0.002465	0.010514	0.690207	271	5	-6.5052	0.99481	0.99478	0.999998	17846	0	-6.5052
BRD9	5	0.0024665	0.010521	0.690207	272	4	-5.5072	0.95688	0.95724	0.999998	16951	0	-5.5072
MTNR1A	5	0.0025055	0.010679	0.690207	273	4	-5.8142	0.86128	0.88199	0.999998	15571	1	-5.8142
WDR5B	5	0.0025095	0.010704	0.690207	274	5	-6.6901	0.99672	0.99665	0.999998	17901	0	-6.6901
ANTXRL	5	0.0025154	0.010718	0.690207	275	4	-5.4668	0.95306	0.95355	0.999998	16885	0	-5.4668
LIPA	5	0.0025254	0.010758	0.690207	276	5	-4.5649	0.99747	0.99742	0.999998	17924	0	-4.5649
RNF141	5	0.0025397	0.010812	0.690207	277	4	-4.8519	0.64513	0.77404	0.999998	13615	1	-4.8519
PIK3CD	5	0.0025496	0.010858	0.690207	278	5	-6.0627	0.99745	0.9974	0.999998	17923	0	-6.0627
CXorf36	5	0.0025605	0.010898	0.690207	279	4	-5.95	0.6775	0.79865	0.999998	14051	1	-5.95
RBM20	5	0.0025619	0.010909	0.690207	280	5	-4.0603	0.99744	0.99739	0.999998	17922	0	-4.0603
FOS	5	0.0025746	0.010951	0.690207	281	3	-5.2779	0.64308	0.77246	0.999998	13584	2	-5.2779
P2RY10	5	0.0025809	0.010978	0.690207	282	5	-5.0454	0.99742	0.99737	0.999998	17921	0	-5.0454
KDELC2	5	0.0025856	0.010992	0.690207	283	4	-4.6878	0.97905	0.97902	0.999998	17380	0	-4.6878
SLC5A8	5	0.002595	0.011019	0.690207	284	3	-3.9131	0.2586	0.45832	0.999998	8222	2	-3.9131
E2F7	5	0.0026018	0.01105	0.690207	285	5	-5.4944	0.9974	0.99735	0.999998	17920	0	-5.4944
SUN1	5	0.0026155	0.0111	0.690207	286	3	-5.3847	0.70371	0.8143	0.999998	14372	1	-5.3847
LIN28B	5	0.0026193	0.011118	0.690207	287	5	-4.6434	0.99738	0.99733	0.999998	17919	0	-4.6434
XDH	5	0.0026262	0.01115	0.690207	288	3	-4.4187	0.76594	0.83683	0.999998	14789	1	-4.4187
HSPB3	5	0.0026278	0.011158	0.690207	289	4	-5.1379	0.898	0.9053	0.999998	15999	1	-5.1379
CDCA2	5	0.0026356	0.011184	0.690207	290	4	-6.5912	0.88201	0.89463	0.999998	15783	1	-6.5912
CDH13	5	0.0026544	0.011258	0.690207	291	3	-5.2434	0.84783	0.87453	0.999998	15435	1	-5.2434
NAA30	5	0.0026665	0.011313	0.690207	292	4	-6.4612	0.53859	0.69644	0.999998	12216	1	-6.4612
SLC6A13	9	0.0026675	0.011316	0.690207	293	7	-3.627	0.88422	0.89607	0.999998	15812	1	-3.627
TGFA	5	0.0026705	0.011326	0.690207	294	2	0.16349	0.90561	0.91087	0.999998	16083	1	0.16349
TMPRSS11A	5	0.0026861	0.011391	0.690207	295	4	-5.4492	0.50066	0.66951	0.999998	11735	1	-5.4492
C6orf203	5	0.0027043	0.011476	0.690207	296	5	-5.1076	0.9973	0.99723	0.999998	17918	0	-5.1076
TSC22D3	13	0.0027126	0.011513	0.690207	297	6	0.21254	0.41326	0.60882	0.999998	10747	6	0.21254
TMEM171	5	0.0027132	0.011516	0.690207	298	3	-2.3235	0.6787	0.79955	0.999998	14070	1	-2.3235
USP4	5	0.0027238	0.011563	0.690207	299	3	-5.6573	0.95775	0.95807	0.999998	16964	0	-5.6573
PRPS1	5	0.0027255	0.011574	0.690207	300	2	1.0575	0.10329	0.25438	0.9339	4904	3	1.0575
ANGPTL3	5	0.002757	0.011706	0.690207	301	5	-4.3983	0.99724	0.99718	0.999998	17917	0	-4.3983
UBE2G2	5	0.0027626	0.011729	0.690207	302	4	-4.5775	0.72201	0.82057	0.999998	14487	1	-4.5775
CNNM4	5	0.0027733	0.011767	0.690207	303	4	-4.1763	0.97774	0.97774	0.999998	17348	0	-4.1763
INSIG1	5	0.002791	0.011849	0.690207	304	2	1.0699	0.13774	0.30265	0.966599	5637	3	1.0699
FEV	5	0.0028075	0.01191	0.690207	305	4	-4.2852	0.50659	0.6737	0.999998	11821	1	-4.2852
KLRC3	2	0.0028092	0.011918	0.690207	306	1	-1.4328	0.42234	0.61501	0.999998	10853	1	-1.4328
SPTLC2	5	0.002812	0.011928	0.690207	307	5	-5.0621	0.99719	0.99712	0.999998	17915	0	-5.0621
S100B	5	0.0028273	0.01198	0.690207	308	5	-4.1515	0.99717	0.99711	0.999998	17914	0	-4.1515
SLC18A3	5	0.0028339	0.012006	0.690207	309	4	-4.3683	0.94469	0.94535	0.999998	16721	0	-4.3683
DDX19B	5	0.0028347	0.012007	0.690207	310	5	-4.1069	0.99664	0.99657	0.999998	17898	0	-4.1069
FER	5	0.0028458	0.012053	0.690207	311	5	-4.7125	0.99715	0.99708	0.999998	17911	0	-4.7125
CDH1	5	0.0028458	0.012053	0.690207	312	5	-4.285	0.99715	0.99708	0.999998	17912	0	-4.285
THBS4	5	0.0028741	0.01216	0.690207	313	4	-5.0982	0.90276	0.90877	0.999998	16040	1	-5.0982
ATP1B2	5	0.0028807	0.012183	0.690207	314	2	-0.25609	0.68825	0.8068	0.999998	14214	1	-0.25609
PPM1F	5	0.0028905	0.012222	0.690207	315	2	0.83859	0.24578	0.44269	0.999998	7940	3	0.83859
CLK1	5	0.0028921	0.012235	0.690207	316	4	-5.1669	0.49744	0.6672	0.999998	11698	1	-5.1669
SBSPON	5	0.002899	0.012264	0.690207	318	4	-5.7248	0.74333	0.82824	0.999998	14635	1	-5.7248
MPV17	5	0.002899	0.012264	0.690207	320	3	-4.4389	0.030059	0.09385	0.871822	1927	2	-4.4389
TRPM5	5	0.002899	0.012264	0.690207	317	4	-5.713	0.84996	0.87574	0.999998	15454	1	-5.713
SGPL1	5	0.002899	0.012264	0.690207	319	4	-6.4231	0.80658	0.85424	0.999998	15060	1	-6.4231
PPRC1	5	0.0029185	0.012342	0.691276	321	4	-4.2058	0.9649	0.96515	0.999998	17102	0	-4.2058
MYL9	9	0.0029231	0.012366	0.691276	322	5	-1.6904	0.20101	0.38693	0.991549	7027	3	-1.6904
MCOLN2	5	0.0029313	0.012398	0.691276	323	4	-3.9935	0.73128	0.82383	0.999998	14551	1	-3.9935
SGCZ	5	0.002943	0.012443	0.691648	324	3	-7.4288	0.081357	0.21037	0.922297	4100	2	-7.4288
MGARP	5	0.002968	0.012544	0.693874	325	3	-1.9221	0.88103	0.89403	0.999998	15771	1	-1.9221
CTDNEP1	5	0.0029728	0.012561	0.693874	326	5	-3.5052	0.99703	0.99695	0.999998	17910	0	-3.5052
LMO2	5	0.0030005	0.012672	0.697868	327	2	1.0985	0.16479	0.33914	0.975488	6261	3	1.0985
C12orf40	5	0.0030228	0.012758	0.698308	328	5	-4.8248	0.99698	0.99691	0.999998	17909	0	-4.8248
VWA1	7	0.0030442	0.012848	0.698308	329	5	-4.3066	0.64219	0.7718	0.999998	13574	1	-4.3066
GLT8D1	5	0.0030452	0.012854	0.698308	330	5	-5.4944	0.99695	0.99688	0.999998	17908	0	-5.4944
ADAM21	5	0.0030704	0.012943	0.698308	331	5	-5.9237	0.99693	0.99686	0.999998	17907	0	-5.9237
TSGA13	5	0.0030733	0.012953	0.698308	332	5	-5.3831	0.99693	0.99686	0.999998	17906	0	-5.3831
ZKSCAN7	5	0.003103	0.013064	0.698308	333	4	-6.5995	0.92764	0.92894	0.999998	16401	1	-6.5995
NOC4L	5	0.0031105	0.013093	0.698308	334	4	-3.634	0.15829	0.33045	0.970972	6120	1	-3.634
ZNF410	5	0.003117	0.013119	0.698308	335	4	-5.3592	0.38453	0.58906	0.999998	10447	1	-5.3592
SPDL1	5	0.0031172	0.013119	0.698308	336	5	-4.436	0.99688	0.99681	0.999998	17905	0	-4.436
IL18	5	0.0031172	0.013119	0.698308	337	5	-5.2833	0.99688	0.99681	0.999998	17904	0	-5.2833
ZFP14	5	0.0031172	0.013119	0.698308	338	5	-5.0931	0.99688	0.99681	0.999998	17903	0	-5.0931
SEPT12	5	0.0031312	0.013171	0.698308	339	3	-4.4691	0.92553	0.92707	0.999998	16371	1	-4.4691
MPV17L	7	0.003137	0.013194	0.698308	340	5	-3.7376	0.95218	0.95264	0.999998	16860	1	-3.7376
STXBP5	5	0.0031503	0.013237	0.698308	341	4	-5.4657	0.83263	0.86657	0.999998	15288	1	-5.4657
ANKRD26	5	0.0031655	0.013293	0.698308	342	2	-0.4502	0.058669	0.16105	0.915873	3164	2	-0.4502
TRIM60	5	0.0031674	0.0133	0.698308	343	3	-5.2203	0.5095	0.67574	0.999998	11863	1	-5.2203
CDC42EP4	5	0.0032204	0.013508	0.707187	344	3	-4.7961	0.81523	0.85821	0.999998	15142	1	-4.7961
AKR1C2	4	0.0032372	0.013575	0.70861	345	2	0.40756	0.085546	0.21903	0.922297	4271	2	0.40756
AFG3L2	5	0.0032499	0.013626	0.709223	346	5	-4.737	0.99675	0.99669	0.999998	17902	0	-4.737
PROCA1	5	0.0032642	0.013687	0.71006	347	4	-5.2417	0.1947	0.3787	0.986797	6909	1	-5.2417
ALOX15	5	0.0032754	0.013739	0.71006	348	1	0.88187	0.22729	0.41982	0.999998	7550	3	0.88187
KIAA0247	5	0.0032875	0.013785	0.71006	349	2	0.95305	0.020656	0.069925	0.83286	1509	3	0.95305
KBTBD3	5	0.0033032	0.013838	0.71006	350	5	-4.8529	0.9967	0.99663	0.999998	17900	0	-4.8529
NUPR1	7	0.0033199	0.013901	0.71006	351	5	-4.1342	0.94732	0.94785	0.999998	16772	1	-4.1342
SLC16A14	5	0.0033304	0.013943	0.71006	352	3	-4.1964	0.23682	0.43162	0.999998	7745	2	-4.1964
RABGAP1L	15	0.0033379	0.013973	0.71006	353	11	-3.465	0.17859	0.35757	0.980233	6568	4	-3.465
KLHL15	5	0.0033518	0.014033	0.71006	354	5	-4.436	0.99665	0.99658	0.999998	17899	0	-4.436
STRIP2	5	0.0033564	0.014052	0.71006	355	4	-4.4288	0.77529	0.84063	0.999998	14856	1	-4.4288
CCR6	5	0.0033726	0.014118	0.71006	356	5	-2.4352	0.99663	0.99656	0.999998	17897	0	-2.4352
VAX1	5	0.0033854	0.014168	0.71006	357	2	-0.21509	0.46008	0.64129	0.999998	11283	2	-0.21509
ADORA2B	5	0.0033996	0.014221	0.71006	358	4	-4.0763	0.93296	0.93398	0.999998	16491	1	-4.0763
CAPN14	5	0.0034021	0.01423	0.71006	359	4	-2.7435	0.96714	0.96734	0.999998	17142	0	-2.7435
DDX60	5	0.003403	0.014234	0.71006	361	4	-6.3559	0.95722	0.95752	0.999998	16954	0	-6.3559
IMPG2	5	0.003403	0.014234	0.71006	360	4	-6.1535	0.5885	0.7323	0.999998	12871	1	-6.1535
FAM174B	5	0.0034403	0.014383	0.713639	362	4	-1.037	0.92335	0.92512	0.999998	16323	1	-1.037
AMBRA1	5	0.0034413	0.014385	0.713639	363	3	-5.1476	0.57462	0.72225	0.999998	12701	2	-5.1476
PPIP5K2	5	0.0034793	0.014539	0.713639	364	5	-4.1319	0.99652	0.99645	0.999998	17896	0	-4.1319
RPGR	5	0.0034953	0.0146	0.713639	365	3	-1.1015	0.80646	0.85418	0.999998	15057	1	-1.1015
SMNDC1	5	0.0035052	0.01464	0.713639	366	5	-4.2369	0.99649	0.99643	0.999998	17895	0	-4.2369
CXorf23	5	0.0035119	0.014661	0.713639	367	4	-5.104	0.98225	0.9822	0.999998	17455	0	-5.104
C10orf82	5	0.0035225	0.014697	0.713639	368	4	-3.7844	0.49706	0.66691	0.999998	11695	1	-3.7844
ME1	5	0.0035337	0.014742	0.713639	369	5	-3.7901	0.99647	0.9964	0.999998	17894	0	-3.7901
AJAP1	5	0.0035424	0.014779	0.713639	370	3	-0.89888	0.87945	0.89303	0.999998	15760	1	-0.89888
KANK2	5	0.0035503	0.014808	0.713639	371	1	0.030062	0.56775	0.71737	0.999998	12616	2	0.030062
GP1BA	5	0.0035504	0.014809	0.713639	372	2	1.0186	0.1911	0.37397	0.983883	6844	3	1.0186
UTS2B	5	0.0035544	0.014828	0.713639	373	4	-6.3361	0.98255	0.98251	0.999998	17457	0	-6.3361
DCUN1D4	5	0.0035576	0.014844	0.713639	374	5	-3.3208	0.99644	0.99638	0.999998	17893	0	-3.3208
DNM1L	5	0.0035746	0.014898	0.713639	375	5	-4.3198	0.99643	0.99636	0.999998	17892	0	-4.3198
COG5	5	0.0035874	0.014947	0.713639	376	4	-4.1345	0.58331	0.72855	0.999998	12809	1	-4.1345
RTDR1	5	0.0036052	0.015016	0.713639	377	2	0.042168	0.47886	0.65422	0.999998	11488	2	0.042168
HID1	5	0.0036161	0.015066	0.713639	378	5	-4.0544	0.99638	0.99632	0.999998	17891	0	-4.0544
CDC25C	5	0.0036247	0.015096	0.713639	379	3	-2.9948	0.60748	0.74617	0.999998	13102	1	-2.9948
TSSK2	5	0.0036345	0.015137	0.713639	380	3	-5.4843	0.15719	0.32898	0.970972	6092	2	-5.4843
PAG1	5	0.0036602	0.015239	0.713639	381	3	-3.902	0.25897	0.45877	0.999998	8231	2	-3.902
PTRH2	5	0.0036615	0.015242	0.713639	382	5	-4.9275	0.99634	0.99628	0.999998	17889	0	-4.9275
UBE2H	5	0.0036618	0.015242	0.713639	383	3	-5.0403	0.96974	0.96985	0.999998	17185	0	-5.0403
CCSER2	10	0.0036697	0.015269	0.713639	384	7	-4.5024	0.98871	0.98866	0.999998	17683	1	-4.5024
SLC19A1	5	0.0036733	0.015285	0.713639	385	3	-1.1376	0.7626	0.83552	0.999998	14763	1	-1.1376
ANKRD50	5	0.0037029	0.015407	0.713639	386	5	-3.8654	0.9963	0.99624	0.999998	17888	0	-3.8654
ZNF775	5	0.0037152	0.015459	0.713639	387	1	0.28422	0.61008	0.74806	0.999998	13144	2	0.28422
SNCA	6	0.0037409	0.015567	0.713639	388	5	-5.2097	0.95254	0.95301	0.999998	16871	1	-5.2097
HRSP12	5	0.0037522	0.015617	0.713639	389	5	-4.9859	0.99625	0.99619	0.999998	17887	0	-4.9859
CNIH4	6	0.0037583	0.015646	0.713639	390	6	-3.604	0.99624	0.99619	0.999998	17886	0	-3.604
SMYD2	5	0.0037701	0.015694	0.713639	391	3	-2.8883	0.86217	0.88252	0.999998	15578	1	-2.8883
IPO11	5	0.0037868	0.015753	0.713639	392	5	-4.0059	0.99621	0.99616	0.999998	17884	0	-4.0059
OSGEPL1	5	0.0037868	0.015753	0.713639	393	5	-3.6687	0.99621	0.99616	0.999998	17883	0	-3.6687
CACNB4	5	0.0038202	0.015872	0.713639	394	4	-3.8485	0.3126	0.52271	0.999998	9335	1	-3.8485
CNST	5	0.0038251	0.015892	0.713639	396	5	-3.6262	0.99617	0.99612	0.999998	17882	0	-3.6262
MFSD9	5	0.0038251	0.015891	0.713639	395	3	-4.0894	0.16155	0.33482	0.970972	6209	2	-4.0894
VAT1L	5	0.0038415	0.015961	0.713639	397	5	-2.9708	0.99616	0.9961	0.999998	17881	0	-2.9708
CCL13	5	0.0038512	0.015992	0.713639	398	4	-4.7209	0.016618	0.059291	0.797343	1339	1	-4.7209
SLC39A5	5	0.0038625	0.016042	0.713639	399	3	-4.4005	0.68548	0.8047	0.999998	14166	1	-4.4005
ZBTB8OS	5	0.0038635	0.016045	0.713639	400	5	-4.5085	0.99614	0.99609	0.999998	17880	0	-4.5085
C17orf98	5	0.0038774	0.016095	0.713639	401	5	-4.2816	0.99612	0.99607	0.999998	17879	0	-4.2816
GSX1	5	0.0038791	0.016105	0.713639	402	4	-3.125	0.92943	0.93061	0.999998	16436	1	-3.125
PYCR2	5	0.00388	0.016108	0.713639	403	1	0.76164	0.072496	0.19161	0.921489	3743	4	0.76164
UGDH	5	0.0038826	0.016119	0.713639	404	5	-2.1994	0.99612	0.99607	0.999998	17878	0	-2.1994
PIBF1	5	0.0038891	0.016145	0.713639	405	5	-3.1114	0.99611	0.99606	0.999998	17877	0	-3.1114
EML3	5	0.0038937	0.016164	0.713639	406	3	-3.9325	0.68439	0.80391	0.999998	14157	1	-3.9325
STK32B	5	0.0038976	0.016178	0.713639	407	4	-4.9888	0.97547	0.97548	0.999998	17295	0	-4.9888
PUS10	5	0.0039201	0.016267	0.713639	408	5	-3.7518	0.99608	0.99603	0.999998	17876	0	-3.7518
SLC5A3	5	0.0039209	0.01627	0.713639	409	2	-0.59035	0.36929	0.57866	0.999998	10264	2	-0.59035
PHF14	5	0.0039252	0.016292	0.713639	410	5	-4.8518	0.98794	0.98788	0.999998	17667	0	-4.8518
HIST1H3F	5	0.0039333	0.016322	0.713639	411	3	-5.0441	0.79664	0.8498	0.999998	14994	1	-5.0441
GALK1	5	0.003935	0.016329	0.713639	412	2	0.15308	0.94731	0.94784	0.999998	16771	0	0.15308
NPY5R	5	0.0039566	0.016421	0.713639	413	5	-5.2462	0.99508	0.99504	0.999998	17854	0	-5.2462
NEIL3	5	0.0039608	0.016439	0.713639	414	2	0.34039	0.21507	0.40466	0.99796	7302	2	0.34039
CST3	5	0.0039776	0.01649	0.713639	415	2	-0.24947	0.34592	0.56101	0.999998	9948	2	-0.24947
GGA2	5	0.0039861	0.016519	0.713639	416	4	-4.4322	0.94427	0.94493	0.999998	16715	0	-4.4322
NPM3	5	0.0039899	0.016538	0.713639	417	4	-5.4764	0.57156	0.7201	0.999998	12668	1	-5.4764
RBP3	5	0.0040042	0.016589	0.713639	418	3	-4.3391	0.93565	0.93661	0.999998	16546	0	-4.3391
DBI	7	0.0040101	0.016604	0.713639	419	5	-6.1783	0.67949	0.80014	0.999998	14081	2	-6.1783
TDP1	5	0.0040561	0.016774	0.719248	420	5	-5.1981	0.99594	0.9959	0.999998	17875	0	-5.1981
TRAIP	5	0.0040795	0.016876	0.719713	421	5	-5.176	0.99127	0.99119	0.999998	17739	0	-5.176
MMP9	5	0.0040924	0.016914	0.719713	422	2	1.0315	0.07456	0.19606	0.921628	3831	3	1.0315
ZBTB49	5	0.0040977	0.016939	0.719713	423	3	-5.0099	0.92145	0.92351	0.999998	16298	1	-5.0099
ASB6	5	0.0040998	0.016945	0.719713	424	3	-1.7071	0.91336	0.91681	0.999998	16169	1	-1.7071
EFTUD2	5	0.0041262	0.017062	0.721738	425	5	-3.6472	0.99587	0.99584	0.999998	17874	0	-3.6472
PAH	5	0.0041288	0.017073	0.721738	426	2	-0.63967	0.43642	0.62484	0.999998	11018	2	-0.63967
PSKH1	5	0.0041547	0.017173	0.724291	427	2	0.96064	0.21893	0.40941	0.999998	7366	3	0.96064
BARD1	5	0.0042001	0.017352	0.726462	428	5	-5.3038	0.9958	0.99576	0.999998	17873	0	-5.3038
UROS	5	0.0042001	0.017352	0.726462	429	5	-3.6139	0.9958	0.99576	0.999998	17872	0	-3.6139
GOLGA2	5	0.0042097	0.017395	0.726462	430	1	1.4845	0.083391	0.21462	0.922297	4187	4	1.4845
IVL	5	0.0042207	0.017432	0.726462	431	4	-5.2341	0.051465	0.1447	0.905659	2874	1	-5.2341
ITPRIPL1	5	0.0042629	0.017601	0.726462	432	3	-4.7371	0.59039	0.73369	0.999998	12894	2	-4.7371
NOD2	5	0.0042646	0.017611	0.726462	433	3	-2.8264	0.73351	0.82461	0.999998	14568	1	-2.8264
CPNE4	5	0.0042988	0.017726	0.726462	434	4	-6.2435	0.61578	0.75228	0.999998	13218	1	-6.2435
SLC16A12	5	0.0042988	0.017726	0.726462	435	4	-4.0166	0.86546	0.88446	0.999998	15611	1	-4.0166
RAB6C	4	0.0043144	0.017788	0.726462	436	4	-5.3477	0.9936	0.99354	0.999998	17808	0	-5.3477
DUSP6	5	0.0043745	0.018012	0.726462	437	2	-0.21896	0.57613	0.72334	0.999998	12724	1	-0.21896
TVP23C	6	0.0043797	0.018028	0.726462	438	6	-4.2585	0.99538	0.99533	0.999998	17865	0	-4.2585
PTCHD4	5	0.0043862	0.018051	0.726462	439	4	-4.5782	0.93171	0.9328	0.999998	16476	1	-4.5782
PER2	5	0.0043918	0.018073	0.726462	440	3	-5.0743	0.63073	0.76316	0.999998	13410	1	-5.0743
BCL2L11	17	0.0044084	0.018137	0.726462	441	13	-2.0692	0.99297	0.99293	0.999998	17787	2	-2.0692
LRP5L	5	0.0044085	0.018137	0.726462	442	3	-4.4122	0.5612	0.71268	0.999998	12523	2	-4.4122
PLEKHG5	5	0.0044129	0.018151	0.726462	443	3	-3.9042	0.92711	0.92848	0.999998	16395	1	-3.9042
CYB5R3	5	0.0044294	0.018217	0.726462	444	3	-4.3286	0.42742	0.61855	0.999998	10913	2	-4.3286
MORN1	5	0.0044367	0.018249	0.726462	445	4	-5.045	0.19789	0.38291	0.988938	6973	1	-5.045
MGP	7	0.0044528	0.018305	0.726462	446	3	0.63319	0.28713	0.49259	0.999998	8809	4	0.63319
TWF2	5	0.0044543	0.018316	0.726462	447	5	-4.971	0.99555	0.9955	0.999998	17871	0	-4.971
COL25A1	5	0.0044569	0.018323	0.726462	448	5	-2.8069	0.99554	0.9955	0.999998	17870	0	-2.8069
MPP4	5	0.004457	0.018323	0.726462	449	3	-0.75018	0.48557	0.65886	0.999998	11566	1	-0.75018
TAGAP	12	0.0044579	0.018326	0.726462	450	8	-3.2611	0.07168	0.18982	0.921489	3704	3	-3.2611
GCG	5	0.0044589	0.018328	0.726462	451	3	-5.2596	0.91762	0.92022	0.999998	16218	1	-5.2596
SCRG1	5	0.0044704	0.018378	0.726462	452	4	-4.6514	0.30567	0.51463	0.999998	9198	1	-4.6514
SP4	5	0.0044855	0.018443	0.726462	453	5	-3.8128	0.9952	0.99515	0.999998	17858	0	-3.8128
WDR20	5	0.0044998	0.018505	0.726462	454	4	-4.5413	0.2048	0.39174	0.993489	7098	1	-4.5413
ASGR2	5	0.0045128	0.018554	0.726462	455	3	-1.0994	0.43357	0.62289	0.999998	10992	2	-1.0994
MS4A4A	5	0.0045177	0.018572	0.726462	456	4	-4.9925	0.20038	0.38613	0.991173	7014	1	-4.9925
LCMT1	5	0.0045321	0.018627	0.726462	459	5	-4.1028	0.99547	0.99542	0.999998	17868	0	-4.1028
C17orf75	5	0.0045321	0.018627	0.726462	457	5	-6.0137	0.99547	0.99542	0.999998	17867	0	-6.0137
DLG1	5	0.0045321	0.018627	0.726462	458	5	-6.5574	0.99547	0.99542	0.999998	17869	0	-6.5574
CYP11B2	5	0.0045392	0.018647	0.726462	460	1	0.67015	0.090887	0.23003	0.923096	4479	4	0.67015
ENO1	5	0.0045495	0.018694	0.726462	461	4	-5.0885	0.92214	0.92411	0.999998	16306	1	-5.0885
RCOR3	5	0.0045495	0.018694	0.726462	462	4	-6.2113	0.93169	0.93279	0.999998	16475	1	-6.2113
C8orf31	5	0.0045942	0.018877	0.726462	463	3	-1.4563	0.20451	0.39137	0.993489	7093	2	-1.4563
PRTG	5	0.0046123	0.018942	0.726462	464	3	-5.7107	0.86224	0.88257	0.999998	15580	1	-5.7107
FEM1C	5	0.0046154	0.018958	0.726462	465	5	-3.5951	0.99538	0.99534	0.999998	17866	0	-3.5951
DAPP1	5	0.0046225	0.018985	0.726462	466	5	-4.436	0.99538	0.99533	0.999998	17864	0	-4.436
PTPRJ	5	0.004635	0.019039	0.726462	467	3	-5.3471	0.63068	0.76314	0.999998	13409	1	-5.3471
PAPD4	5	0.0046363	0.019048	0.726462	468	4	-5.1427	0.97793	0.97793	0.999998	17353	0	-5.1427
CPB2	5	0.0046363	0.019048	0.726462	469	4	-4.818	0.77298	0.83968	0.999998	14835	1	-4.818
PLG	8	0.0046737	0.019197	0.726462	470	5	-4.045	0.3271	0.53958	0.999998	9594	3	-4.045
EFCAB11	10	0.0046794	0.019215	0.726462	471	8	-4.9806	0.93004	0.93119	0.999998	16449	2	-4.9806
BPGM	5	0.0046801	0.019216	0.726462	472	4	-4.706	0.17975	0.35909	0.980505	6591	1	-4.706
BCAT1	5	0.0046898	0.019245	0.726462	473	3	-4.1139	0.52013	0.68332	0.999998	11998	2	-4.1139
RCHY1	7	0.0046929	0.019262	0.726462	474	6	-4.2812	0.99624	0.99618	0.999998	17885	0	-4.2812
ARID5A	5	0.0047017	0.019295	0.726462	475	3	-4.975	0.17494	0.3527	0.978217	6490	1	-4.975
TNRC6C	5	0.004704	0.019303	0.726462	476	1	1.2538	0.019033	0.065601	0.81773	1444	4	1.2538
ANKLE2	5	0.0047079	0.019322	0.726462	479	5	-3.2631	0.99529	0.99524	0.999998	17861	0	-3.2631
DCUN1D1	5	0.0047079	0.019322	0.726462	477	5	-3.5953	0.99529	0.99524	0.999998	17860	0	-3.5953
SFPQ	5	0.0047079	0.019322	0.726462	478	5	-3.2614	0.99529	0.99524	0.999998	17862	0	-3.2614
RMND1	5	0.0047436	0.019458	0.729946	480	5	-3.3962	0.99526	0.99521	0.999998	17859	0	-3.3962
AGRN	5	0.0047589	0.019509	0.729946	481	2	-0.054286	0.43084	0.62097	0.999998	10963	1	-0.054286
VASN	5	0.0047925	0.019647	0.729946	482	2	0.38408	0.31229	0.52237	0.999998	9328	2	0.38408
DLC1	12	0.0048027	0.019686	0.729946	483	7	-2.5432	0.58957	0.73308	0.999998	12881	3	-2.5432
IL10RA	5	0.0048071	0.019701	0.729946	484	3	-5.9296	0.61594	0.75239	0.999998	13220	1	-5.9296
SPATS2L	5	0.0048138	0.019724	0.729946	485	3	-5.9053	0.46527	0.64483	0.999998	11339	2	-5.9053
LIG3	5	0.0048395	0.019831	0.729946	486	4	-6.1783	0.65191	0.77922	0.999998	13699	1	-6.1783
EGLN1	5	0.0048503	0.019873	0.729946	487	3	-2.179	0.5835	0.72868	0.999998	12812	2	-2.179
AEBP1	5	0.0048687	0.019946	0.729946	488	3	-3.7056	0.77817	0.84189	0.999998	14872	1	-3.7056
PCDHA12	5	0.004875	0.019974	0.729946	489	5	-3.8471	0.99512	0.99508	0.999998	17857	0	-3.8471
ENPP6	5	0.0048789	0.019991	0.729946	490	5	-4.5844	0.99512	0.99508	0.999998	17856	0	-4.5844
BEST4	5	0.0048999	0.020069	0.729946	491	4	-4.8194	0.58839	0.73223	0.999998	12868	1	-4.8194
MAN2B2	5	0.0049236	0.020152	0.729946	492	1	0.767	0.25055	0.44854	0.999998	8049	3	0.767
RBBP8	5	0.0049243	0.020157	0.729946	494	5	-4.9859	0.99508	0.99504	0.999998	17853	0	-4.9859
SCLT1	5	0.0049243	0.020157	0.729946	493	5	-4.5346	0.99508	0.99504	0.999998	17855	0	-4.5346
ARL8A	5	0.0049342	0.020201	0.729946	495	4	-5.6772	0.7172	0.81892	0.999998	14458	1	-5.6772
ATP13A4	5	0.0049354	0.020209	0.729946	496	4	-4.5694	0.70116	0.81343	0.999998	14353	1	-4.5694
ARHGAP22	5	0.0049716	0.020331	0.729946	497	2	0.42629	0.45633	0.63868	0.999998	11233	2	0.42629
ZNF142	5	0.0049767	0.020352	0.729946	498	4	-6.4516	0.94702	0.94756	0.999998	16765	0	-6.4516
ZNF800	5	0.0049812	0.020374	0.729946	499	5	-5.4996	0.99502	0.99498	0.999998	17852	0	-5.4996
CLDN2	5	0.0050069	0.020474	0.729946	500	4	-3.9228	0.98132	0.98126	0.999998	17437	0	-3.9228
QKI	5	0.0050069	0.020474	0.729946	501	4	-4.4927	0.97954	0.97951	0.999998	17387	0	-4.4927
SSTR2	5	0.0050116	0.020492	0.729946	502	3	-3.683	0.34359	0.55836	0.999998	9888	2	-3.683
CHST2	5	0.0050334	0.020583	0.729946	503	4	-5.6352	0.94686	0.94741	0.999998	16761	0	-5.6352
DNAH3	5	0.0050491	0.020644	0.729946	504	3	-4.208	0.63823	0.76881	0.999998	13522	2	-4.208
CHMP6	5	0.0050513	0.020651	0.729946	505	5	-3.7901	0.99495	0.99492	0.999998	17851	0	-3.7901
GHDC	5	0.0050818	0.020767	0.729946	506	4	-4.435	0.82258	0.86164	0.999998	15200	1	-4.435
KCNK9	5	0.0050896	0.020801	0.729946	507	2	-0.029375	0.76948	0.83829	0.999998	14811	1	-0.029375
ODC1	5	0.0051428	0.021023	0.729946	508	4	-5.6129	0.98513	0.98504	0.999998	17577	0	-5.6129
TMEM183A	5	0.005143	0.021024	0.729946	510	5	-4.7065	0.99486	0.99482	0.999998	17848	0	-4.7065
HNRNPD	5	0.005143	0.021024	0.729946	511	5	-3.045	0.99486	0.99482	0.999998	17849	0	-3.045
NUP35	5	0.005143	0.021024	0.729946	509	5	-3.1394	0.99486	0.99482	0.999998	17850	0	-3.1394
CSF3	6	0.0051827	0.021169	0.729946	512	5	-2.2009	0.89297	0.90183	0.999998	15936	1	-2.2009
PIH1D2	5	0.005185	0.021179	0.729946	513	5	-4.8518	0.99482	0.99478	0.999998	17847	0	-4.8518
NEK3	5	0.0052166	0.021295	0.729946	514	5	-4.4149	0.99478	0.99475	0.999998	17845	0	-4.4149
CDH6	5	0.0052305	0.021347	0.729946	515	4	-6.2751	0.9773	0.9773	0.999998	17334	0	-6.2751
C18orf64	5	0.0052346	0.021358	0.729946	516	3	-3.0003	0.86859	0.88635	0.999998	15648	1	-3.0003
ELOVL5	11	0.005252	0.02142	0.729946	517	7	-4.6742	0.55648	0.70941	0.999998	12464	4	-4.6742
CHRM5	5	0.0052529	0.021425	0.729946	518	4	-6.1332	0.84359	0.8723	0.999998	15400	1	-6.1332
TTC34	5	0.005253	0.021425	0.729946	519	3	-0.9611	0.98513	0.98504	0.999998	17519	0	-0.9611
ATP5O	5	0.0052948	0.021591	0.729946	520	5	-4.2369	0.99471	0.99467	0.999998	17844	0	-4.2369
ACTRT3	5	0.0053079	0.021641	0.729946	521	4	-1.7759	0.91542	0.91845	0.999998	16191	1	-1.7759
CTPS2	5	0.0053122	0.021659	0.729946	522	4	-3.729	0.97781	0.97782	0.999998	17349	0	-3.729
SLC2A8	5	0.0053126	0.021661	0.729946	523	2	0.84765	0.22088	0.41186	0.999998	7402	3	0.84765
MLKL	5	0.0053205	0.021696	0.729946	524	4	-4.4164	0.92839	0.92964	0.999998	16414	1	-4.4164
TMEM179B	5	0.0053753	0.021906	0.729946	525	3	-7.2446	0.0015149	0.0066158	0.484484	245	2	-7.2446
PCMTD1	5	0.0053753	0.021906	0.729946	526	5	-6.1131	0.98772	0.98767	0.999998	17664	0	-6.1131
WDR3	5	0.0053811	0.021928	0.729946	527	5	-3.0087	0.99462	0.99458	0.999998	17842	0	-3.0087
MRPL45	5	0.0053811	0.021928	0.729946	528	5	-3.3903	0.99462	0.99458	0.999998	17843	0	-3.3903
FNTA	5	0.0053811	0.021928	0.729946	529	5	-5.7665	0.99462	0.99458	0.999998	17841	0	-5.7665
GULP1	5	0.0053902	0.021964	0.729946	531	4	-6.0506	0.64313	0.7725	0.999998	13585	1	-6.0506
GDF7	5	0.0053902	0.021964	0.729946	530	1	0.7163	0.1694	0.34534	0.977274	6360	3	0.7163
IFT80	5	0.0053924	0.021972	0.729946	532	4	-4.7659	0.93764	0.93858	0.999998	16574	0	-4.7659
PDE6A	5	0.0053954	0.021983	0.729946	533	4	-5.8242	0.60929	0.74747	0.999998	13130	1	-5.8242
TMEM81	5	0.0054002	0.021999	0.729946	534	5	-5.9104	0.99409	0.99404	0.999998	17825	0	-5.9104
B4GALNT3	5	0.0054044	0.022018	0.729946	535	4	-4.5104	0.92377	0.92551	0.999998	16331	1	-4.5104
CWC27	5	0.0054225	0.022092	0.729946	536	4	-6.451	0.88979	0.89966	0.999998	15895	1	-6.451
AARS2	5	0.0054366	0.02215	0.729946	537	5	-2.599	0.99456	0.99453	0.999998	17840	0	-2.599
TTC30A	5	0.0054368	0.02215	0.729946	538	3	-3.7376	0.71587	0.81847	0.999998	14444	1	-3.7376
IL37	8	0.0054437	0.022173	0.729946	539	7	-4.0703	0.55657	0.70947	0.999998	12466	1	-4.0703
NDUFA8	5	0.0054634	0.022257	0.729946	540	5	-5.1981	0.99454	0.9945	0.999998	17839	0	-5.1981
TRMT1L	5	0.0054656	0.022265	0.729946	541	4	-5.0102	0.98265	0.98263	0.999998	17460	0	-5.0102
ASNS	5	0.0054715	0.022288	0.729946	542	5	-3.7586	0.99453	0.9945	0.999998	17838	0	-3.7586
CECR6	9	0.0054932	0.022376	0.729946	543	3	0.086769	0.67866	0.79951	0.999998	14069	3	0.086769
AVPI1	5	0.0054961	0.02239	0.729946	544	4	-4.6743	0.32141	0.53292	0.999998	9495	1	-4.6743
SCG2	5	0.005507	0.02243	0.729946	545	4	-4.184	0.97909	0.97906	0.999998	17381	0	-4.184
ITLN2	5	0.0055198	0.022475	0.729946	546	4	-4.7614	0.16038	0.33326	0.970972	6176	1	-4.7614
DDHD2	5	0.005537	0.02255	0.729946	547	4	-3.4406	0.66496	0.78905	0.999998	13879	1	-3.4406
ATG2A	5	0.0055387	0.022555	0.729946	548	3	-4.4653	0.45037	0.63457	0.999998	11170	2	-4.4653
TRIM3	5	0.0055649	0.022646	0.729946	549	2	0.2795	0.10808	0.26124	0.93891	5010	2	0.2795
B4GALNT4	5	0.0055823	0.022703	0.729946	550	3	-1.6377	0.093245	0.23489	0.923572	4575	2	-1.6377
ZNF280C	5	0.0056079	0.022797	0.729946	551	4	-3.8842	0.9166	0.91941	0.999998	16208	1	-3.8842
SH3YL1	5	0.0056155	0.02283	0.729946	552	3	-7.2286	0.31996	0.53125	0.999998	9468	1	-7.2286
GTF2F2	5	0.005628	0.02288	0.729946	555	5	-3.7901	0.99437	0.99434	0.999998	17835	0	-3.7901
HIST1H2BA	5	0.005628	0.02288	0.729946	553	5	-7.1961	0.99437	0.99434	0.999998	17834	0	-7.1961
SFXN4	5	0.005628	0.02288	0.729946	554	5	-3.6583	0.99437	0.99434	0.999998	17833	0	-3.6583
ECD	5	0.005628	0.02288	0.729946	557	5	-3.1394	0.99437	0.99434	0.999998	17837	0	-3.1394
METTL17	5	0.005628	0.02288	0.729946	556	5	-3.8807	0.99437	0.99434	0.999998	17836	0	-3.8807
UST	5	0.0056319	0.022896	0.729946	558	4	-4.9569	0.94079	0.94154	0.999998	16644	0	-4.9569
FAM3C	5	0.0056372	0.02292	0.729946	559	2	0.0090011	0.62856	0.76163	0.999998	13377	2	0.0090011
HMGN4	4	0.0056639	0.023013	0.729946	560	4	-5.0689	0.99434	0.9943	0.999998	17832	0	-5.0689
TRAFD1	5	0.0056756	0.023055	0.729946	561	4	-6.0865	0.85696	0.87957	0.999998	15521	1	-6.0865
CPED1	5	0.0056868	0.023088	0.729946	562	3	-1.7521	0.92832	0.92958	0.999998	16413	1	-1.7521
IFIT3	5	0.0056887	0.023093	0.729946	563	3	-7.2232	0.4738	0.65075	0.999998	11434	1	-7.2232
KRTAP1-5	3	0.0056942	0.023111	0.729946	564	2	-1.7442	0.49637	0.66643	0.999998	11687	1	-1.7442
DAW1	5	0.0057094	0.02318	0.729946	566	4	-3.7509	0.2715	0.4738	0.999998	8487	1	-3.7509
C19orf10	5	0.0057094	0.02318	0.729946	565	4	-3.6601	0.93779	0.93871	0.999998	16580	0	-3.6601
SLC35F5	5	0.0057229	0.023238	0.729946	567	3	-4.3942	0.68935	0.80767	0.999998	14232	2	-4.3942
CLPTM1L	5	0.0057469	0.023325	0.729946	568	2	-0.066542	0.67613	0.79759	0.999998	14030	2	-0.066542
GNAI1	5	0.0057503	0.023336	0.729946	569	4	-3.871	0.97602	0.97602	0.999998	17310	0	-3.871
ELMOD2	5	0.0057532	0.023342	0.729946	570	5	-4.7669	0.99425	0.9942	0.999998	17830	0	-4.7669
PDE4DIP	22	0.0057637	0.023386	0.729946	571	14	-3.2734	0.0011486	0.0050165	0.457039	197	6	-3.2734
GBX2	5	0.0058018	0.023527	0.729946	572	2	0.69133	0.092021	0.23233	0.923096	4526	3	0.69133
MGAT4A	5	0.0058086	0.023548	0.729946	573	5	-4.8248	0.99419	0.99415	0.999998	17829	0	-4.8248
CCDC169	11	0.0058386	0.023667	0.729946	574	9	-4.9298	0.082528	0.21279	0.922297	4143	1	-4.9298
KIDINS220	5	0.005841	0.023679	0.729946	576	4	-4.0472	0.94326	0.94398	0.999998	16695	0	-4.0472
EFCAB5	5	0.005841	0.023679	0.729946	575	4	-5.5358	0.46346	0.64357	0.999998	11318	1	-5.5358
UBQLN3	5	0.0058567	0.023738	0.729946	577	2	0.022783	0.25308	0.45158	0.999998	8097	2	0.022783
MRPS17	5	0.0058685	0.023789	0.729946	578	5	-3.9056	0.99413	0.99409	0.999998	17828	0	-3.9056
NDUFS4	5	0.0058686	0.02379	0.729946	579	3	-4.0627	0.040956	0.12022	0.894492	2411	2	-4.0627
TMEM14C	4	0.005874	0.023807	0.729946	580	2	-1.0169	0.9052	0.91055	0.999998	16077	0	-1.0169
SMARCD3	5	0.0058834	0.023843	0.729946	581	3	-4.6552	0.31178	0.52175	0.999998	9316	2	-4.6552
FAM160A1	5	0.0058937	0.023878	0.729946	582	3	-5.6325	0.94341	0.94411	0.999998	16699	0	-5.6325
WBSCR27	5	0.0058971	0.023892	0.729946	583	3	-3.8209	0.96545	0.96566	0.999998	17112	0	-3.8209
DHRS7B	5	0.0059115	0.023944	0.729946	584	3	-1.091	0.46061	0.64162	0.999998	11286	1	-1.091
GINM1	5	0.0059124	0.023948	0.729946	588	5	-3.3114	0.99409	0.99404	0.999998	17823	0	-3.3114
KARS	5	0.0059124	0.023948	0.729946	587	5	-5.2199	0.99409	0.99404	0.999998	17824	0	-5.2199
HSBP1L1	5	0.0059124	0.023948	0.729946	586	5	-4.983	0.99409	0.99404	0.999998	17827	0	-4.983
MRPS31	5	0.0059124	0.023948	0.729946	585	5	-4.6109	0.99409	0.99404	0.999998	17826	0	-4.6109
ARAF	5	0.0059275	0.024005	0.729946	589	4	-3.7043	0.26221	0.46265	0.999998	8291	1	-3.7043
DCAF12	5	0.0059327	0.024023	0.729946	590	4	-6.6404	0.76966	0.83835	0.999998	14813	1	-6.6404
MOGAT3	5	0.0059439	0.024055	0.729946	591	4	-5.7551	0.98012	0.98008	0.999998	17405	0	-5.7551
GLO1	5	0.0059664	0.024146	0.729946	592	2	-0.63967	0.82237	0.86154	0.999998	15197	1	-0.63967
UNC80	5	0.0059705	0.02416	0.729946	593	3	-3.6815	0.40812	0.60523	0.999998	10694	1	-3.6815
RANBP10	5	0.005978	0.024187	0.729946	594	5	-4.5881	0.98955	0.98947	0.999998	17704	0	-4.5881
HES4	5	0.0060113	0.024315	0.729946	596	3	-1.9728	0.29831	0.50597	0.999998	9047	2	-1.9728
HSD17B13	5	0.0060113	0.024315	0.729946	595	3	-5.7821	0.45088	0.63491	0.999998	11177	2	-5.7821
AKTIP	5	0.0060182	0.024341	0.729946	598	5	-4.6753	0.99398	0.99393	0.999998	17822	0	-4.6753
CASC1	5	0.0060182	0.024341	0.729946	597	4	-5.2968	0.638	0.76864	0.999998	13518	1	-5.2968
TKTL1	5	0.0060212	0.024352	0.729946	599	3	-4.8521	0.39209	0.5942	0.999998	10529	2	-4.8521
MRPL4	5	0.0060385	0.02441	0.729946	600	5	-4.2163	0.99396	0.99391	0.999998	17821	0	-4.2163
KPNA5	5	0.006058	0.024486	0.729946	601	4	-4.9275	0.91977	0.92206	0.999998	16258	1	-4.9275
TRO	14	0.0060612	0.024497	0.729946	602	8	-2.51	0.4804	0.6553	0.999998	11508	4	-2.51
SERPINE3	5	0.0060691	0.024525	0.729946	603	5	-3.8263	0.99393	0.99388	0.999998	17820	0	-3.8263
PAOX	5	0.0060757	0.024555	0.729946	604	3	-2.899	0.6257	0.75949	0.999998	13337	2	-2.899
C1GALT1	5	0.0060761	0.024555	0.729946	605	4	-4.6856	0.56619	0.71625	0.999998	12597	1	-4.6856
GZMH	7	0.0060837	0.024586	0.729946	606	6	-4.1028	0.07708	0.20137	0.921838	3930	1	-4.1028
PHF11	5	0.006091	0.024613	0.729946	607	5	-1.4866	0.99391	0.99386	0.999998	17819	0	-1.4866
MAP3K7	5	0.0060989	0.024644	0.729946	608	5	-3.8969	0.9939	0.99385	0.999998	17818	0	-3.8969
ZC4H2	5	0.0061274	0.024749	0.730874	609	3	-1.2382	0.57025	0.71917	0.999998	12655	1	-1.2382
PABPN1L	5	0.0061309	0.024763	0.730874	610	2	0.1377	0.47166	0.64927	0.999998	11407	2	0.1377
ACTN2	5	0.0061634	0.024881	0.730874	611	4	-4.9948	0.97869	0.97868	0.999998	17372	0	-4.9948
PPA1	5	0.0061663	0.02489	0.730874	612	5	-4.1028	0.99383	0.99379	0.999998	17817	0	-4.1028
EBLN1	5	0.0061664	0.024891	0.730874	613	4	-4.2369	0.91918	0.92154	0.999998	16247	1	-4.2369
TEPP	5	0.0061858	0.024977	0.730874	614	4	-5.1076	0.87299	0.88902	0.999998	15691	1	-5.1076
SYCE1L	5	0.0061909	0.025002	0.730874	615	5	-5.8482	0.98696	0.98687	0.999998	17641	0	-5.8482
B4GALNT2	5	0.0062084	0.025065	0.730874	616	3	-4.2884	0.88504	0.89658	0.999998	15827	1	-4.2884
ZNF790	5	0.006221	0.025121	0.730874	617	5	-3.061	0.99378	0.99373	0.999998	17816	0	-3.061
PCBP2	5	0.006221	0.025121	0.730874	618	5	-2.8355	0.99378	0.99373	0.999998	17814	0	-2.8355
USPL1	5	0.006221	0.025121	0.730874	619	5	-6.0799	0.99378	0.99373	0.999998	17815	0	-6.0799
CHM	5	0.0062406	0.025201	0.731262	620	3	-1.6924	0.28795	0.49359	0.999998	8827	2	-1.6924
UBD	5	0.0062454	0.025216	0.731262	621	4	-4.4084	0.47304	0.65024	0.999998	11424	1	-4.4084
CSRNP1	5	0.0062629	0.025289	0.732188	622	2	-0.22228	0.30261	0.51109	0.999998	9142	2	-0.22228
POU1F1	5	0.0063187	0.025503	0.733397	623	5	-4.1758	0.99368	0.99363	0.999998	17812	0	-4.1758
NFKBID	5	0.0063443	0.0256	0.733397	624	4	-3.8377	0.15307	0.32345	0.970847	6000	1	-3.8377
BTBD1	5	0.0063503	0.025614	0.733397	625	1	2.2648	0.01788	0.062572	0.805696	1396	3	2.2648
SMR3A	5	0.0063562	0.025643	0.733397	626	5	-3.9623	0.99364	0.99359	0.999998	17811	0	-3.9623
PIGW	5	0.0063659	0.025683	0.733397	627	5	-4.2369	0.99363	0.99358	0.999998	17810	0	-4.2369
ZNF789	6	0.006381	0.02574	0.733397	628	4	-5.929	0.82465	0.86267	0.999998	15222	1	-5.929
ZFC3H1	5	0.0063828	0.025744	0.733397	629	5	-4.737	0.99362	0.99357	0.999998	17809	0	-4.737
HOXC13	5	0.006394	0.025781	0.733397	630	3	-3.578	0.92609	0.92757	0.999998	16379	1	-3.578
TTC8	5	0.0064052	0.025826	0.733397	631	3	-2.8083	0.56841	0.71784	0.999998	12623	2	-2.8083
TMEM59	5	0.0064147	0.025862	0.733397	632	5	-6.1332	0.99359	0.99353	0.999998	17806	0	-6.1332
PLP1	5	0.0064342	0.025932	0.733397	633	3	-4.2448	0.8926	0.90159	0.999998	15934	1	-4.2448
HMX1	5	0.0064448	0.025977	0.733397	634	4	-1.9839	0.91754	0.92015	0.999998	16215	1	-1.9839
CTNNA2	5	0.0064527	0.026008	0.733397	635	5	-3.6117	0.99355	0.99349	0.999998	17805	0	-3.6117
HRG	5	0.00646	0.026042	0.733397	636	2	0.66556	0.29967	0.50764	0.999998	9081	3	0.66556
PCLO	5	0.0064701	0.02608	0.733397	637	3	-4.041	0.88592	0.89717	0.999998	15842	1	-4.041
TMEM108	5	0.006506	0.026211	0.733397	638	4	-1.2776	0.34036	0.55467	0.999998	9823	1	-1.2776
KCNJ8	5	0.0065124	0.026232	0.733397	639	4	-4.3248	0.95895	0.95926	0.999998	16987	0	-4.3248
FOXB1	5	0.0065148	0.026241	0.733397	640	2	0.40442	0.56541	0.71568	0.999998	12584	2	0.40442
SZT2	5	0.0065264	0.02628	0.733397	641	3	-4.6282	0.69008	0.80819	0.999998	14242	2	-4.6282
OAZ2	5	0.0065327	0.026301	0.733397	642	3	-4.4414	0.086189	0.22037	0.922297	4298	1	-4.4414
ASTN1	5	0.0065434	0.026341	0.733397	643	4	-4.0286	0.79519	0.84917	0.999998	14985	1	-4.0286
C10orf25	5	0.0065462	0.026352	0.733397	644	4	-5.0483	0.96372	0.96397	0.999998	17081	0	-5.0483
NDUFAF2	5	0.0065636	0.026412	0.733397	648	5	-5.0706	0.99344	0.99337	0.999998	17802	0	-5.0706
RPS6KB1	5	0.0065636	0.026412	0.733397	645	5	-6.0012	0.99344	0.99337	0.999998	17803	0	-6.0012
ADAM2	5	0.0065636	0.026412	0.733397	646	5	-4.0152	0.99344	0.99337	0.999998	17800	0	-4.0152
XRCC6BP1	5	0.0065636	0.026412	0.733397	647	5	-4.1503	0.99344	0.99337	0.999998	17801	0	-4.1503
EDDM3A	5	0.0065697	0.026434	0.733397	649	1	1.4301	0.094756	0.23803	0.925161	4632	4	1.4301
ACAD11	5	0.0065796	0.026471	0.733397	650	3	-3.5138	0.68169	0.80184	0.999998	14116	1	-3.5138
FAM46D	5	0.0066011	0.02656	0.734734	651	4	-5.2454	0.51313	0.67834	0.999998	11904	1	-5.2454
FGD5	5	0.0066245	0.026654	0.73541	652	3	-1.3613	0.93916	0.94003	0.999998	16608	0	-1.3613
CPN2	5	0.0066274	0.026666	0.73541	653	5	-7.1683	0.98894	0.9889	0.999998	17690	0	-7.1683
IFNGR1	5	0.0066391	0.026722	0.73583	654	5	-2.8565	0.99336	0.9933	0.999998	17799	0	-2.8565
PROK2	5	0.0066738	0.026847	0.73611	655	4	-6.5828	0.8244	0.86255	0.999998	15220	1	-6.5828
C4orf40	5	0.0066972	0.02694	0.73611	656	5	-5.5953	0.9933	0.99324	0.999998	17798	0	-5.5953
CLHC1	5	0.0067042	0.026959	0.73611	657	5	-3.6038	0.9933	0.99324	0.999998	17797	0	-3.6038
GTF2I	5	0.0067146	0.026999	0.73611	658	5	-4.7771	0.99196	0.9919	0.999998	17759	0	-4.7771
SLC25A19	5	0.0067341	0.027069	0.73611	659	3	-2.7741	0.29781	0.50538	0.999998	9039	2	-2.7741
KCNT1	5	0.0067363	0.027079	0.73611	660	3	-5.2939	0.4679	0.64668	0.999998	11360	1	-5.2939
CARF	5	0.0067436	0.02711	0.73611	661	4	-4.0693	0.19437	0.37827	0.986797	6903	1	-4.0693
BBS7	5	0.0067748	0.027219	0.73611	662	4	-4.6629	0.25745	0.45688	0.999998	8196	1	-4.6629
IFNA6	3	0.0067811	0.027235	0.73611	663	1	-0.15252	0.79664	0.8498	0.999998	14993	1	-0.15252
LPAR6	5	0.006784	0.027245	0.73611	664	5	-5.4752	0.99322	0.99317	0.999998	17796	0	-5.4752
CCDC80	5	0.0067848	0.027248	0.73611	665	4	-3.8776	0.92243	0.92434	0.999998	16309	1	-3.8776
FBXO42	5	0.0067861	0.027251	0.73611	666	5	-4.7173	0.99321	0.99316	0.999998	17795	0	-4.7173
STX11	5	0.006789	0.027263	0.73611	667	2	0.73578	0.0811	0.20983	0.922297	4090	3	0.73578
TMCO1	5	0.0068084	0.027342	0.736445	668	5	-4.574	0.99319	0.99314	0.999998	17794	0	-4.574
BAZ2B	5	0.0068309	0.027423	0.736445	669	5	-2.291	0.99317	0.99312	0.999998	17793	0	-2.291
RASGEF1A	5	0.0068381	0.027453	0.736445	670	4	-4.0091	0.97971	0.97968	0.999998	17394	0	-4.0091
OXGR1	5	0.0068438	0.027473	0.736445	671	2	0.53064	0.28176	0.48616	0.999998	8684	2	0.53064
DLEC1	5	0.0068452	0.02748	0.736445	672	4	-5.8496	0.85526	0.87863	0.999998	15501	1	-5.8496
MYO18A	5	0.0068759	0.027594	0.737783	673	5	-2.7383	0.99312	0.99308	0.999998	17792	0	-2.7383
CASP8	5	0.0068986	0.027686	0.737783	674	3	-3.0593	0.42896	0.61959	0.999998	10944	2	-3.0593
C1orf116	5	0.0069007	0.027692	0.737783	675	3	-1.6731	0.95236	0.95284	0.999998	16866	0	-1.6731
ZNF318	5	0.0069062	0.027711	0.737783	676	4	-3.1769	0.97452	0.97454	0.999998	17280	0	-3.1769
KDELR2	5	0.0069466	0.027847	0.737783	677	4	-5.5112	0.048979	0.13895	0.90028	2776	1	-5.5112
NEIL1	5	0.0069534	0.027872	0.737783	678	2	-0.21465	0.93477	0.93573	0.999998	16533	0	-0.21465
KDSR	5	0.0069776	0.027968	0.737783	679	5	-2.8355	0.99302	0.99298	0.999998	17791	0	-2.8355
ZCRB1	5	0.0069776	0.027968	0.737783	680	5	-3.604	0.99302	0.99298	0.999998	17790	0	-3.604
MED11	5	0.0069776	0.027968	0.737783	682	5	-4.2369	0.99302	0.99298	0.999998	17788	0	-4.2369
PCYOX1L	5	0.0069776	0.027968	0.737783	681	5	-5.2624	0.99302	0.99298	0.999998	17789	0	-5.2624
RBBP7	5	0.0069804	0.027981	0.737783	683	3	-2.382	0.23275	0.42654	0.999998	7657	1	-2.382
TRDMT1	5	0.0070153	0.028106	0.738349	684	3	-4.9847	0.81794	0.85945	0.999998	15165	1	-4.9847
PRDX3	5	0.0070312	0.028151	0.738349	685	5	-3.228	0.99297	0.99293	0.999998	17786	0	-3.228
SDHAF2	5	0.0070437	0.028202	0.738349	686	5	-3.3114	0.99296	0.99292	0.999998	17785	0	-3.3114
SULT1C4	5	0.0070631	0.028258	0.738349	687	4	-3.5533	0.63934	0.76966	0.999998	13536	1	-3.5533
EPB41L4A	5	0.0070699	0.028283	0.738349	688	5	-3.0331	0.99293	0.9929	0.999998	17784	0	-3.0331
ANKS3	5	0.007084	0.028337	0.738349	689	3	-4.8604	0.91007	0.91419	0.999998	16129	1	-4.8604
NR2C2	5	0.0070994	0.028402	0.738349	690	3	-3.5048	0.84583	0.87347	0.999998	15420	1	-3.5048
ADSSL1	5	0.0071092	0.028444	0.738349	691	4	-4.0218	0.95767	0.95799	0.999998	16961	0	-4.0218
NRK	5	0.0071179	0.028479	0.738349	692	3	-3.2961	0.32846	0.54112	0.999998	9621	1	-3.2961
SDHB	5	0.0071384	0.028562	0.738349	693	5	-3.3168	0.99286	0.99283	0.999998	17783	0	-3.3168
MESDC1	5	0.0071718	0.028691	0.738349	694	2	-0.55207	0.40867	0.60563	0.999998	10702	2	-0.55207
IFT140	5	0.0071727	0.028695	0.738349	695	2	1.1162	0.14681	0.31492	0.968354	5855	3	1.1162
ADAM29	5	0.0072026	0.028793	0.738349	696	3	-0.83411	0.98049	0.98042	0.999998	17414	0	-0.83411
PLK2	5	0.0072266	0.028884	0.738349	697	5	-3.7307	0.99277	0.99274	0.999998	17782	0	-3.7307
DOCK2	5	0.0072275	0.028887	0.738349	698	3	-1.7308	0.091088	0.23044	0.923096	4487	2	-1.7308
PRDM2	10	0.0072427	0.028945	0.738349	699	7	-3.5933	0.93046	0.9316	0.999998	16454	2	-3.5933
AHCYL2	5	0.0072518	0.028978	0.738349	700	3	-5.2884	0.60634	0.74534	0.999998	13092	2	-5.2884
EXOC6	5	0.0072535	0.02898	0.738349	701	4	-3.6231	0.9805	0.98044	0.999998	17415	0	-3.6231
FAM103A1	5	0.0072979	0.029148	0.738349	702	5	-3.604	0.9927	0.99267	0.999998	17781	0	-3.604
ZNF177	5	0.0073092	0.029193	0.738349	703	4	-3.3512	0.85959	0.88105	0.999998	15554	1	-3.3512
PCGF5	5	0.0073171	0.029218	0.738349	704	4	-5.9237	0.92806	0.92936	0.999998	16408	1	-5.9237
KIF13B	5	0.0073171	0.029218	0.738349	705	4	-5.2688	0.90403	0.90969	0.999998	16061	1	-5.2688
SGSH	5	0.007373	0.029431	0.738349	706	5	-4.2169	0.99263	0.99258	0.999998	17780	0	-4.2169
PEX1	5	0.0073767	0.029448	0.738349	707	5	-6.2751	0.99262	0.99258	0.999998	17779	0	-6.2751
UGT2B15	4	0.0073903	0.029504	0.738349	708	4	-6.4705	0.99261	0.99257	0.999998	17778	0	-6.4705
FHOD3	5	0.0074053	0.02956	0.738349	709	2	0.0084872	0.42359	0.61586	0.999998	10870	2	0.0084872
MCTP1	5	0.0074467	0.029707	0.738349	710	2	2.0711	0.024178	0.079039	0.849234	1675	3	2.0711
RIMS1	15	0.0074563	0.029748	0.738349	711	9	-2.6076	0.32895	0.54168	0.999998	9632	5	-2.6076
TAF1A	5	0.0074624	0.029772	0.738349	714	5	-3.228	0.99254	0.9925	0.999998	17775	0	-3.228
TRDN	5	0.0074624	0.029772	0.738349	715	5	-3.5299	0.99254	0.9925	0.999998	17774	0	-3.5299
FPGS	5	0.0074624	0.029772	0.738349	712	5	-3.228	0.99254	0.9925	0.999998	17777	0	-3.228
LIPT1	5	0.0074624	0.029772	0.738349	713	5	-2.718	0.99254	0.9925	0.999998	17773	0	-2.718
SLC25A5	5	0.0074624	0.029772	0.738349	716	5	-4.4436	0.99254	0.9925	0.999998	17776	0	-4.4436
CDRT1	5	0.0074687	0.029794	0.738349	717	4	-5.4328	0.81315	0.85726	0.999998	15110	1	-5.4328
MTERF	5	0.007469	0.029795	0.738349	718	4	-5.9104	0.10375	0.25506	0.9339	4915	1	-5.9104
CCDC78	5	0.0074905	0.029876	0.738349	719	2	0.48747	0.26213	0.46255	0.999998	8290	2	0.48747
P2RY11	5	0.0075048	0.029926	0.738349	720	2	1.1444	0.15381	0.32445	0.970972	6014	3	1.1444
FIZ1	5	0.0075162	0.029964	0.738349	721	2	-0.62218	0.48221	0.65654	0.999998	11527	2	-0.62218
HILPDA	2	0.0075303	0.030019	0.738349	722	2	-4.8372	0.99247	0.99243	0.999998	17772	0	-4.8372
MRPL48	5	0.0075349	0.030037	0.738349	723	5	-2.599	0.99247	0.99243	0.999998	17771	0	-2.599
ALDH3A2	5	0.007539	0.030054	0.738349	724	3	-3.6636	0.061918	0.16838	0.918675	3295	2	-3.6636
PRSS36	5	0.0075661	0.030147	0.738349	725	4	-4.7291	0.98513	0.98504	0.999998	17592	0	-4.7291
AQP7	3	0.007571	0.030168	0.738349	726	2	-1.3563	0.8536	0.8777	0.999998	15483	0	-1.3563
PVRIG	5	0.0075791	0.030197	0.738349	727	3	-4.0665	0.90907	0.91344	0.999998	16119	1	-4.0665
WDR45B	5	0.0075798	0.0302	0.738349	728	3	-6.9114	0.90361	0.90938	0.999998	16056	1	-6.9114
HMMR	5	0.00761	0.030299	0.738349	729	4	-6.5574	0.98513	0.98504	0.999998	17605	0	-6.5574
ETV5	5	0.007611	0.030306	0.738349	730	3	-4.5583	0.55312	0.70698	0.999998	12412	1	-4.5583
HOXA13	5	0.0076658	0.030484	0.738349	731	2	0.23894	0.19382	0.37756	0.986288	6894	1	0.23894
TLL1	5	0.0076885	0.030571	0.738349	732	5	-5.4583	0.99231	0.99228	0.999998	17770	0	-5.4583
SH3GL2	5	0.0077085	0.030656	0.738349	733	4	-5.0723	0.98513	0.98504	0.999998	17533	0	-5.0723
CNTNAP2	5	0.0077201	0.030702	0.738349	734	3	-0.97384	0.45869	0.64031	0.999998	11264	1	-0.97384
ARID1B	5	0.0077206	0.030704	0.738349	735	3	-0.91344	0.61282	0.7501	0.999998	13178	2	-0.91344
FAM86B2	1	0.0077225	0.030711	0.738349	736	1	-5.3227	0.99228	0.99224	0.999998	17769	0	-5.3227
CNTF	5	0.0077272	0.03073	0.738349	737	4	-5.7827	0.68546	0.80469	0.999998	14165	1	-5.7827
MEMO1	5	0.0077522	0.030826	0.738349	738	4	-4.2544	0.87532	0.89042	0.999998	15715	1	-4.2544
SCUBE3	5	0.0077561	0.030839	0.738349	739	3	-4.8346	0.34964	0.56512	0.999998	10037	2	-4.8346
POFUT1	5	0.0077586	0.030848	0.738349	740	4	-3.4384	0.42527	0.61705	0.999998	10890	1	-3.4384
MED27	8	0.0077668	0.030879	0.738349	741	6	-4.7815	0.063365	0.17162	0.918888	3354	2	-4.7815
IL19	5	0.0077674	0.03088	0.738349	742	5	-4.5327	0.99223	0.9922	0.999998	17768	0	-4.5327
CYP39A1	5	0.0077742	0.030902	0.738349	743	5	-4.3198	0.99223	0.99219	0.999998	17767	0	-4.3198
MPPED2	5	0.0077754	0.030904	0.738349	744	3	-5.9307	0.24064	0.43628	0.999998	7837	2	-5.9307
STX18	5	0.007777	0.030908	0.738349	745	5	-3.1394	0.99222	0.99219	0.999998	17766	0	-3.1394
NUP133	5	0.0077963	0.030993	0.738349	746	5	-4.1936	0.9922	0.99216	0.999998	17765	0	-4.1936
ADAM32	5	0.0078192	0.031074	0.738349	747	4	-5.5122	0.97314	0.97323	0.999998	17255	0	-5.5122
PRKAR1A	5	0.0078192	0.031074	0.738349	748	3	-7.1054	0.67082	0.79355	0.999998	13958	1	-7.1054
PIK3R2	5	0.0078301	0.031108	0.738349	749	2	1.1078	0.18238	0.36258	0.982384	6639	3	1.1078
KRT8	5	0.0078423	0.031156	0.738349	750	5	-5.4764	0.99216	0.99211	0.999998	17764	0	-5.4764
CDC14A	5	0.0078789	0.031277	0.738349	751	5	-1.8467	0.99212	0.99207	0.999998	17763	0	-1.8467
RAB9A	5	0.0078849	0.031303	0.738349	752	2	1.0514	0.026099	0.083895	0.853176	1770	3	1.0514
CAND2	5	0.0078915	0.031328	0.738349	753	3	-0.76451	0.33798	0.55192	0.999998	9783	2	-0.76451
COX11	5	0.0078995	0.03136	0.738349	754	5	-3.5934	0.9921	0.99205	0.999998	17762	0	-3.5934
TRAM1L1	5	0.0079106	0.0314	0.738349	755	4	-6.2435	0.61831	0.75419	0.999998	13251	1	-6.2435
HP	4	0.007925	0.031453	0.738349	756	3	-4.0978	0.0064885	0.026127	0.700275	670	1	-4.0978
MSI1	5	0.007926	0.031458	0.738349	758	4	-3.6673	0.68426	0.80381	0.999998	14155	1	-3.6673
ECE1	5	0.007926	0.031458	0.738349	757	4	-4.9456	0.50781	0.67455	0.999998	11837	1	-4.9456
REEP2	5	0.0079551	0.031559	0.738349	759	4	-4.8783	0.90473	0.9102	0.999998	16075	1	-4.8783
BLCAP	5	0.0079588	0.031576	0.738349	760	2	-0.38045	0.65503	0.78164	0.999998	13739	2	-0.38045
TAS2R60	5	0.0079734	0.031623	0.738349	761	3	-3.3326	0.87554	0.89056	0.999998	15722	1	-3.3326
MTMR6	5	0.0079806	0.031648	0.738349	762	4	-3.4418	0.66955	0.79262	0.999998	13936	1	-3.4418
MYPN	5	0.0079945	0.031704	0.738349	763	3	-0.8528	0.68537	0.80462	0.999998	14164	2	-0.8528
MOBP	8	0.0079965	0.031711	0.738349	764	7	-5.1838	0.45577	0.6383	0.999998	11227	1	-5.1838
UBXN4	5	0.0080062	0.031743	0.738349	765	4	-6.1217	0.98513	0.98504	0.999998	17552	0	-6.1217
TMEM214	5	0.0080116	0.031759	0.738349	766	3	-1.0227	0.56781	0.71742	0.999998	12618	2	-1.0227
DDX53	5	0.0080246	0.031808	0.738349	767	3	-5.1812	0.94558	0.94618	0.999998	16736	0	-5.1812
MRPL43	5	0.0080392	0.031858	0.738349	771	5	-2.3095	0.99196	0.9919	0.999998	17760	0	-2.3095
WDR33	5	0.0080392	0.031858	0.738349	773	5	-2.9441	0.99196	0.9919	0.999998	17755	0	-2.9441
IGBP1	5	0.0080392	0.031858	0.738349	776	5	-3.1715	0.99196	0.9919	0.999998	17754	0	-3.1715
GNPAT	5	0.0080392	0.031858	0.738349	774	5	-5.725	0.99196	0.9919	0.999998	17757	0	-5.725
POLR2F	5	0.0080392	0.031858	0.738349	772	5	-4.3983	0.99196	0.9919	0.999998	17750	0	-4.3983
RAD1	5	0.0080392	0.031858	0.738349	775	5	-3.902	0.99196	0.9919	0.999998	17758	0	-3.902
GK	5	0.0080392	0.031858	0.738349	770	5	-5.5297	0.99196	0.9919	0.999998	17756	0	-5.5297
CCDC132	5	0.0080392	0.031858	0.738349	769	5	-3.604	0.99196	0.9919	0.999998	17749	0	-3.604
STK17B	5	0.0080392	0.031858	0.738349	777	5	-4.2075	0.99196	0.9919	0.999998	17751	0	-4.2075
TFB2M	5	0.0080392	0.031858	0.738349	768	5	-2.2269	0.99196	0.9919	0.999998	17753	0	-2.2269
ETFA	5	0.0080492	0.031897	0.738349	778	2	0.091704	0.64081	0.77077	0.999998	13554	2	0.091704
GRHL2	5	0.008104	0.032095	0.741539	779	2	-0.51211	0.36284	0.57423	0.999998	10202	2	-0.51211
C1orf228	5	0.0081526	0.032271	0.741539	780	3	-4.1403	0.42545	0.61718	0.999998	10892	1	-4.1403
VEGFB	5	0.0081588	0.03229	0.741539	781	2	-0.17036	0.91831	0.9208	0.999998	16233	1	-0.17036
KIF3C	5	0.0081675	0.032322	0.741539	782	4	-3.7048	0.85622	0.87916	0.999998	15514	1	-3.7048
UBE2Q2	5	0.0081785	0.032358	0.741539	783	5	-2.6451	0.99182	0.99174	0.999998	17748	0	-2.6451
PGK2	5	0.0081979	0.032426	0.741539	784	3	-3.781	0.54069	0.69796	0.999998	12251	2	-3.781
ANXA13	5	0.0082135	0.03248	0.741539	785	2	-0.63967	0.62129	0.75633	0.999998	13291	1	-0.63967
SRRD	5	0.0082138	0.032481	0.741539	786	4	-4.2483	0.76818	0.83777	0.999998	14802	1	-4.2483
GPATCH8	5	0.008214	0.032482	0.741539	787	5	-3.7753	0.99179	0.9917	0.999998	17747	0	-3.7753
SLC6A17	5	0.0082151	0.032485	0.741539	788	5	-4.4002	0.99178	0.9917	0.999998	17746	0	-4.4002
PCOLCE2	5	0.0082157	0.032488	0.741539	789	3	-0.86181	0.72933	0.82315	0.999998	14541	1	-0.86181
ZCCHC14	5	0.0082683	0.032696	0.742704	790	4	-4.7961	0.88806	0.89851	0.999998	15872	1	-4.7961
CCDC74A	4	0.0082829	0.032746	0.742704	791	3	-4.1881	0.95877	0.95908	0.999998	16984	0	-4.1881
PRPF18	5	0.0083216	0.032895	0.742704	792	5	-4.6109	0.99168	0.9916	0.999998	17745	0	-4.6109
PRR3	5	0.008323	0.0329	0.742704	793	2	0.12204	0.02283	0.075553	0.844855	1610	2	0.12204
SPHKAP	5	0.0083291	0.032916	0.742704	795	4	-2.0772	0.78523	0.84484	0.999998	14914	1	-2.0772
FAM163B	5	0.0083291	0.032916	0.742704	794	2	1.0399	0.18583	0.36708	0.983017	6719	3	1.0399
ZNF493	9	0.008334	0.032931	0.742704	796	6	-3.7901	0.52312	0.68549	0.999998	12028	2	-3.7901
VEGFA	17	0.0083364	0.032942	0.742704	797	8	-0.2325	0.13598	0.30022	0.966155	5588	7	-0.2325
CCDC73	5	0.0083377	0.032946	0.742704	798	5	-5.3637	0.99166	0.99159	0.999998	17744	0	-5.3637
EIF3B	5	0.0083617	0.033027	0.742704	799	5	-4.5085	0.99164	0.99156	0.999998	17743	0	-4.5085
C11orf44	5	0.0083651	0.033038	0.742704	800	2	0.68721	0.22425	0.41608	0.999998	7485	3	0.68721
SLC34A2	5	0.0083767	0.033075	0.742704	801	5	-2.8567	0.99162	0.99154	0.999998	17741	0	-2.8567
GRAMD3	5	0.0083767	0.033075	0.742704	802	5	-3.5362	0.99162	0.99154	0.999998	17742	0	-3.5362
GPR17	5	0.0083952	0.033139	0.742752	803	3	-4.8128	0.94286	0.9436	0.999998	16690	0	-4.8128
UBQLN2	5	0.0084124	0.033203	0.742752	804	3	-3.2826	0.4743	0.65109	0.999998	11442	2	-3.2826
PDE1B	5	0.008415	0.033216	0.742752	805	4	-3.8046	0.98315	0.98309	0.999998	17475	0	-3.8046
TIMP4	5	0.0084296	0.033277	0.742752	806	3	-4.8463	0.54795	0.70318	0.999998	12346	1	-4.8463
CLEC3B	5	0.0084325	0.033283	0.742752	807	1	1.1893	0.15203	0.32203	0.970461	5970	3	1.1893
C6orf57	5	0.0084519	0.033349	0.743156	808	4	-5.9237	0.96054	0.96081	0.999998	17016	0	-5.9237
EDC3	5	0.0084628	0.033384	0.743156	809	4	-3.9773	0.29298	0.49968	0.999998	8940	1	-3.9773
RNF183	5	0.0084873	0.033472	0.743653	810	1	0.79964	0.040482	0.11908	0.894492	2389	3	0.79964
PTGES3	9	0.0084929	0.033496	0.743653	811	7	-3.6841	0.84706	0.87413	0.999998	15430	1	-3.6841
TSNARE1	5	0.0085037	0.03353	0.743653	812	3	-2.7883	0.33726	0.55111	0.999998	9765	2	-2.7883
TCF12	5	0.0085229	0.033599	0.744261	813	4	-5.8135	0.36223	0.57381	0.999998	10189	1	-5.8135
UPF3A	5	0.008542	0.033678	0.745098	814	1	1.694	0.019111	0.065827	0.81773	1449	4	1.694
ZNF100	5	0.0085968	0.033864	0.746939	815	3	-1.2763	0.48378	0.65762	0.999998	11548	2	-1.2763
USP31	5	0.0086007	0.033879	0.746939	816	3	-2.847	0.61994	0.75537	0.999998	13271	1	-2.847
RALY	5	0.0086128	0.033914	0.746939	817	2	0.14258	0.43014	0.62047	0.999998	10959	2	0.14258
PXT1	5	0.0086167	0.033932	0.746939	818	5	-2.5586	0.99138	0.9913	0.999998	17740	0	-2.5586
TBX5	5	0.0086288	0.033975	0.746939	819	4	-6.2976	0.98314	0.98308	0.999998	17474	0	-6.2976
LONP2	5	0.0086515	0.034057	0.746939	820	1	-0.45881	0.15046	0.31994	0.970095	5938	2	-0.45881
RAF1	5	0.0086787	0.034152	0.746939	821	4	-3.9272	0.78831	0.84617	0.999998	14935	1	-3.9272
CHD8	5	0.0086829	0.034169	0.746939	822	3	-5.8693	0.94176	0.94249	0.999998	16669	0	-5.8693
GFI1	5	0.0086829	0.034169	0.746939	823	2	0.6873	0.1157	0.272	0.948315	5165	3	0.6873
ESRP1	5	0.0086856	0.034177	0.746939	824	4	-5.7991	0.9502	0.95069	0.999998	16826	0	-5.7991
EEFSEC	5	0.0086976	0.034218	0.746939	825	3	-3.9707	0.31483	0.52532	0.999998	9379	2	-3.9707
PNPLA1	5	0.0087098	0.034266	0.746939	826	4	-5.1573	0.97296	0.97304	0.999998	17253	0	-5.1573
MTO1	5	0.0087254	0.034319	0.746939	827	5	-2.9942	0.99127	0.99119	0.999998	17738	0	-2.9942
MOGAT2	5	0.008761	0.034443	0.746939	828	1	1.0866	0.061903	0.16835	0.918675	3294	3	1.0866
CATSPERD	5	0.0087667	0.034467	0.746939	829	3	-7.0639	0.15283	0.32311	0.970627	5995	1	-7.0639
EMR1	5	0.0087686	0.034476	0.746939	830	2	-0.6707	0.025181	0.081582	0.851302	1722	2	-0.6707
EPHA4	5	0.008787	0.034544	0.746939	831	4	-3.0939	0.54175	0.69872	0.999998	12267	1	-3.0939
RALBP1	5	0.0087908	0.034562	0.746939	832	5	-4.5223	0.99121	0.99111	0.999998	17737	0	-4.5223
C10orf137	5	0.0088024	0.034605	0.746939	833	3	-2.649	0.077024	0.20125	0.921838	3928	2	-2.649
CAMP	5	0.0088157	0.034649	0.746939	834	2	0.051049	0.26307	0.46367	0.999998	8308	2	0.051049
CTAG2	6	0.0088218	0.034671	0.746939	835	3	-0.1194	0.39018	0.59288	0.999998	10507	2	-0.1194
TRABD2B	5	0.0088226	0.034674	0.746939	836	3	-3.4245	0.34879	0.56427	0.999998	10022	2	-3.4245
KBTBD8	5	0.008842	0.03476	0.747903	837	4	-5.7846	0.95984	0.96013	0.999998	17008	0	-5.7846
SMOC2	5	0.0088918	0.034936	0.750145	838	5	-2.7554	0.99111	0.99101	0.999998	17736	0	-2.7554
ICAM5	5	0.0088948	0.034948	0.750145	839	2	2.241	0.011228	0.043294	0.756993	1029	3	2.241
IFNB1	5	0.0089116	0.035	0.750371	840	3	-5.8482	0.52135	0.68422	0.999998	12014	1	-5.8482
PGLS	5	0.0089252	0.035053	0.75047	841	3	-0.65481	0.2959	0.50313	0.999998	9003	2	-0.65481
MTPAP	5	0.0089343	0.035088	0.75047	842	4	-4.8122	0.1359	0.30011	0.966155	5585	1	-4.8122
DPF2	5	0.0089473	0.035139	0.750672	843	4	-4.9655	0.85627	0.87918	0.999998	15515	1	-4.9655
EDF1	5	0.0089612	0.035184	0.750745	844	4	-4.6294	0.87397	0.88965	0.999998	15700	1	-4.6294
FLAD1	5	0.0089815	0.035261	0.751124	845	2	1.7032	0.035619	0.10753	0.877865	2205	3	1.7032
ABT1	5	0.0089887	0.035285	0.751124	846	5	-4.1936	0.99101	0.99092	0.999998	17735	0	-4.1936
TM4SF4	5	0.0090058	0.035347	0.751212	847	5	-5.057	0.99099	0.99089	0.999998	17734	0	-5.057
PAGE5	4	0.0090226	0.035403	0.751212	848	4	-6.1996	0.99098	0.99088	0.999998	17733	0	-6.1996
TPK1	5	0.0090633	0.035556	0.751212	849	5	-3.5362	0.99094	0.99084	0.999998	17732	0	-3.5362
AURKA	5	0.009076	0.035594	0.751212	850	3	-3.6863	0.56912	0.71833	0.999998	12641	2	-3.6863
EPHA7	5	0.0090859	0.035628	0.751212	851	4	-3.3776	0.37679	0.58369	0.999998	10363	1	-3.3776
MTCH1	5	0.0090872	0.035634	0.751212	852	2	0.85754	0.23406	0.42816	0.999998	7680	3	0.85754
TAX1BP3	5	0.0091219	0.035755	0.751212	853	4	-3.7615	0.83492	0.86773	0.999998	15306	1	-3.7615
MANF	5	0.0091287	0.035781	0.751212	854	5	-5.1243	0.99087	0.99078	0.999998	17731	0	-5.1243
FBXO34	5	0.0091345	0.035802	0.751212	855	4	-5.7194	0.75731	0.83343	0.999998	14723	1	-5.7194
ARHGAP19	5	0.0091352	0.035805	0.751212	856	5	-3.6117	0.99086	0.99078	0.999998	17729	0	-3.6117
DCLK3	5	0.0091714	0.035945	0.751212	857	3	-1.1664	0.58014	0.72627	0.999998	12769	2	-1.1664
STC2	5	0.009175	0.035957	0.751212	858	3	-3.4473	0.46731	0.64626	0.999998	11357	2	-3.4473
RPLP0	5	0.0091784	0.035972	0.751212	859	5	-3.758	0.99082	0.99073	0.999998	17728	0	-3.758
MPP6	5	0.0091894	0.036011	0.751212	860	5	-2.8956	0.99081	0.99073	0.999998	17727	0	-2.8956
C20orf24	5	0.0091967	0.036038	0.751212	861	2	0.41393	0.43978	0.62719	0.999998	11051	2	0.41393
DGCR6	3	0.009207	0.036072	0.751212	862	2	-3.5061	0.90531	0.91063	0.999998	16081	0	-3.5061
RASSF8	5	0.0092438	0.036208	0.751212	863	4	-3.9696	0.53856	0.69642	0.999998	12215	1	-3.9696
FBXO44	5	0.0092451	0.036212	0.751212	864	4	-3.7836	0.89097	0.90046	0.999998	15917	1	-3.7836
PEX7	5	0.0092535	0.036243	0.751212	865	4	-2.5392	0.96525	0.96547	0.999998	17108	0	-2.5392
PEX19	5	0.0092536	0.036244	0.751212	866	5	-3.8152	0.99075	0.99067	0.999998	17726	0	-3.8152
VLDLR	5	0.0092564	0.036256	0.751212	867	3	-1.0959	0.45419	0.63722	0.999998	11212	2	-1.0959
HEPACAM2	5	0.0092678	0.036296	0.751212	868	5	-3.403	0.98662	0.98655	0.999998	17634	0	-3.403
QRICH1	5	0.009269	0.0363	0.751212	869	4	-4.3516	0.88482	0.89643	0.999998	15819	1	-4.3516
HR	5	0.0092741	0.036326	0.751212	870	4	-4.0191	0.93097	0.93209	0.999998	16462	1	-4.0191
TLR8	5	0.0092887	0.036381	0.751212	871	4	-5.5122	0.97518	0.97519	0.999998	17291	0	-5.5122
METTL12	5	0.0092954	0.036402	0.751212	872	4	-4.4141	0.97343	0.97347	0.999998	17259	0	-4.4141
ENTHD2	5	0.0093035	0.036438	0.751212	873	4	-3.0691	0.95965	0.95995	0.999998	17001	0	-3.0691
TMEM109	5	0.0093082	0.036457	0.751212	874	3	-1.6023	0.20782	0.39551	0.994043	7162	2	-1.6023
ST6GALNAC3	5	0.0093714	0.036696	0.753605	875	4	-5.0153	0.95537	0.95582	0.999998	16925	0	-5.0153
LUM	5	0.009376	0.036711	0.753605	876	5	-3.0776	0.99062	0.99056	0.999998	17725	0	-3.0776
CAPN10	5	0.0093807	0.036735	0.753605	877	3	-2.4244	0.17098	0.34745	0.977274	6397	2	-2.4244
C9orf16	5	0.0094079	0.036821	0.753605	878	2	0.84526	0.047283	0.13498	0.898866	2696	3	0.84526
RNF14	5	0.0094119	0.036834	0.753605	879	3	-5.7086	0.55848	0.7108	0.999998	12490	2	-5.7086
SMIM14	5	0.0094176	0.03685	0.753605	880	4	-5.0364	0.31712	0.52797	0.999998	9416	1	-5.0364
CYB5R2	5	0.0094235	0.036866	0.753605	881	4	-6.7934	0.98513	0.98504	0.999998	17565	0	-6.7934
OTUB1	5	0.0094415	0.036942	0.754299	882	4	-3.2417	0.70756	0.81557	0.999998	14391	1	-3.2417
YAF2	14	0.0094718	0.037046	0.755133	883	8	-2.2624	0.58202	0.72762	0.999998	12799	1	-2.2624
CRYGA	5	0.0095135	0.037181	0.755133	884	5	-3.0878	0.99049	0.99042	0.999998	17723	0	-3.0878
COPS4	5	0.0095315	0.037244	0.755133	885	5	-3.3903	0.99047	0.99041	0.999998	17722	0	-3.3903
HCFC2	5	0.0095346	0.037258	0.755133	886	3	-4.3334	0.28912	0.49499	0.999998	8854	2	-4.3334
SYT15	5	0.0095535	0.03733	0.755133	887	5	-3.7488	0.99045	0.99038	0.999998	17721	0	-3.7488
CRCP	14	0.0095566	0.037342	0.755133	888	10	-3.4062	0.0050739	0.020785	0.665606	560	3	-3.4062
ITFG1	5	0.0095674	0.037375	0.755133	889	4	-5.4039	0.98054	0.98048	0.999998	17418	0	-5.4039
EZH2	5	0.0095703	0.037388	0.755133	890	3	-4.1028	0.12541	0.2856	0.958342	5362	2	-4.1028
MSX1	5	0.0095798	0.037422	0.755133	891	2	-0.03612	0.49597	0.66614	0.999998	11682	2	-0.03612
TMEM174	5	0.0095817	0.037429	0.755133	892	2	0.26816	0.53882	0.69661	0.999998	12220	1	0.26816
MBD2	5	0.0095926	0.037472	0.755133	893	4	-5.9104	0.97746	0.97747	0.999998	17339	0	-5.9104
RPA1	5	0.0096513	0.037688	0.755133	894	5	-5.1308	0.99035	0.99028	0.999998	17719	0	-5.1308
PSMD14	5	0.0096513	0.037688	0.755133	896	5	-1.7706	0.99035	0.99028	0.999998	17720	0	-1.7706
ANKRD34B	5	0.0096513	0.037688	0.755133	895	5	-3.7772	0.99035	0.99028	0.999998	17718	0	-3.7772
UMODL1	5	0.0096535	0.037698	0.755133	897	3	-2.2104	0.27854	0.48221	0.999998	8632	2	-2.2104
CR2	5	0.0096742	0.037775	0.755133	898	4	-5.634	0.97815	0.97814	0.999998	17356	0	-5.634
TMEM186	5	0.0096742	0.037775	0.755133	900	3	-7.0274	0.079358	0.20613	0.922297	4014	2	-7.0274
SLC16A10	5	0.0096742	0.037775	0.755133	899	3	-3.3831	0.29535	0.50248	0.999998	8987	2	-3.3831
MON1B	5	0.0096911	0.037826	0.755133	901	1	0.59868	0.31021	0.51991	0.999998	9291	3	0.59868
TAS2R16	5	0.0097161	0.037918	0.755133	902	5	-2.5554	0.99028	0.99021	0.999998	17717	0	-2.5554
ST6GALNAC4	5	0.0097306	0.037964	0.755133	903	2	0.73738	0.11772	0.27486	0.949734	5210	3	0.73738
FAM179B	5	0.0097458	0.038013	0.755133	904	3	-3.6254	0.70243	0.81387	0.999998	14367	1	-3.6254
GLYATL3	5	0.0097525	0.038031	0.755133	905	4	-5.7097	0.85061	0.8761	0.999998	15460	1	-5.7097
TMIGD1	5	0.0097525	0.038031	0.755133	907	4	-5.7097	0.92684	0.92824	0.999998	16391	1	-5.7097
MFAP3	5	0.0097525	0.038031	0.755133	906	4	-4.3738	0.91654	0.91936	0.999998	16207	1	-4.3738
CDC42EP1	5	0.0097984	0.03822	0.757117	908	2	0.28258	0.42817	0.61904	0.999998	10928	2	0.28258
TNP2	5	0.0098005	0.038226	0.757117	909	1	1.6701	0.070533	0.18735	0.921489	3647	3	1.6701
CCDC50	5	0.0098135	0.038266	0.757117	910	4	-6.0506	0.90668	0.91167	0.999998	16088	1	-6.0506
PKD1L1	5	0.009832	0.038335	0.757117	911	4	-5.2544	0.95634	0.95672	0.999998	16940	0	-5.2544
MXRA5	5	0.0098501	0.038405	0.757117	912	2	-0.62335	0.56223	0.71344	0.999998	12541	2	-0.62335
CBLB	5	0.0098501	0.038405	0.757117	913	2	0.44977	0.30459	0.51336	0.999998	9175	2	0.44977
ACTL10	5	0.0098552	0.038426	0.757117	914	1	-0.16298	0.59555	0.73743	0.999998	12951	2	-0.16298
ACCS	5	0.0098804	0.038507	0.757404	915	4	-3.6352	0.5796	0.72589	0.999998	12761	1	-3.6352
LYRM9	5	0.0098972	0.038573	0.757404	916	4	-3.7023	0.95449	0.95494	0.999998	16910	0	-3.7023
GABRA6	5	0.0099099	0.038621	0.757404	917	4	-3.5841	0.84727	0.87423	0.999998	15431	1	-3.5841
ERCC3	5	0.0099221	0.038661	0.757404	918	5	-4.1936	0.99008	0.99	0.999998	17715	0	-4.1936
CLEC4A	7	0.0099225	0.038662	0.757404	919	5	-2.9441	0.754	0.83222	0.999998	14702	2	-2.9441
MAEL	5	0.0099598	0.038793	0.757404	921	4	-5.6942	0.85077	0.87619	0.999998	15462	1	-5.6942
GABRA4	5	0.0099598	0.038793	0.757404	920	4	-4.2432	0.76617	0.83692	0.999998	14791	1	-4.2432
TNFRSF6B	5	0.0099646	0.038809	0.757404	922	1	0.48611	0.64893	0.77698	0.999998	13663	2	0.48611
MRPS9	5	0.0099676	0.038819	0.757404	923	5	-1.5067	0.99003	0.98995	0.999998	17714	0	-1.5067
LY75	5	0.0099828	0.038869	0.75756	924	5	-3.298	0.99002	0.98993	0.999998	17713	0	-3.298
LAMB1	5	0.010019	0.038992	0.758736	925	1	0.67938	0.29971	0.50769	0.999998	9082	3	0.67938
SPATA6	5	0.010026	0.039013	0.758736	926	2	0.59126	0.33259	0.54584	0.999998	9678	3	0.59126
VPS13A	5	0.010041	0.039071	0.758952	927	5	-2.5902	0.98996	0.98987	0.999998	17712	0	-2.5902
C1orf233	5	0.010074	0.039186	0.758952	928	1	0.64682	0.21752	0.40773	0.999421	7346	3	0.64682
SYNJ1	5	0.010088	0.039233	0.758952	929	4	-3.7578	0.54772	0.70302	0.999998	12343	1	-3.7578
FAM213A	5	0.010113	0.039322	0.758952	930	5	-4.0717	0.98989	0.98981	0.999998	17711	0	-4.0717
RAET1E	5	0.010129	0.039379	0.758952	931	1	1.6123	0.072342	0.19126	0.921489	3735	3	1.6123
TMEM33	5	0.010151	0.039463	0.758952	932	5	-5.3637	0.98985	0.98977	0.999998	17710	0	-5.3637
ERMARD	5	0.01016	0.039493	0.758952	933	5	-3.862	0.98984	0.98976	0.999998	17709	0	-3.862
PLBD2	5	0.010178	0.039559	0.758952	934	3	-3.2192	0.076858	0.2009	0.921838	3920	2	-3.2192
CLDN23	5	0.010183	0.039575	0.758952	935	2	0.90969	0.20483	0.39179	0.993489	7099	3	0.90969
GSR	5	0.010196	0.039617	0.758952	936	3	-3.7623	0.56234	0.71352	0.999998	12544	1	-3.7623
UTP11L	5	0.0102	0.039634	0.758952	937	5	-3.4651	0.9898	0.98972	0.999998	17708	0	-3.4651
KIAA1644	5	0.010216	0.039691	0.758952	938	3	-1.2437	0.95594	0.95633	0.999998	16933	0	-1.2437
CDV3	9	0.010222	0.039709	0.758952	939	4	-0.27805	0.47658	0.65262	0.999998	11468	4	-0.27805
CDC5L	5	0.010226	0.039725	0.758952	940	5	-2.5021	0.98977	0.9897	0.999998	17707	0	-2.5021
PHKG1	5	0.010228	0.039735	0.758952	941	4	-3.3903	0.7302	0.82346	0.999998	14546	1	-3.3903
C6orf120	5	0.010238	0.039778	0.758952	942	3	-1.0912	0.22235	0.41369	0.999998	7441	2	-1.0912
SAP130	5	0.010239	0.039783	0.758952	944	3	-5.1082	0.4423	0.62891	0.999998	11081	1	-5.1082
KCNG4	5	0.010239	0.03978	0.758952	943	2	0.0040152	0.94589	0.94647	0.999998	16743	0	0.0040152
CHAF1B	5	0.010277	0.039919	0.760747	945	5	-4.6109	0.98972	0.98965	0.999998	17706	0	-4.6109
EYA1	5	0.010295	0.039987	0.760925	946	3	-3.604	0.41559	0.61041	0.999998	10777	2	-3.604
SPATA4	5	0.01034	0.04016	0.760925	947	4	-5.725	0.7647	0.83635	0.999998	14779	1	-5.725
ZFAND2A	5	0.010347	0.040181	0.760925	948	2	1.0474	0.17631	0.35453	0.978363	6519	3	1.0474
GYG2	5	0.010355	0.040213	0.760925	949	5	-1.9617	0.98965	0.98957	0.999998	17705	0	-1.9617
TAOK1	5	0.010398	0.040382	0.760925	950	4	-4.1935	0.19391	0.37767	0.986439	6895	1	-4.1935
HIST2H2AA3	4	0.01041	0.040427	0.760925	951	2	-0.12992	0.038223	0.11381	0.884516	2316	2	-0.12992
KRT14	5	0.010421	0.040475	0.760925	952	4	-1.7495	0.58267	0.72809	0.999998	12805	1	-1.7495
LRRTM4	5	0.010426	0.040499	0.760925	953	4	-4.9552	0.93248	0.93352	0.999998	16486	1	-4.9552
RPS4Y2	5	0.010432	0.040525	0.760925	954	4	-5.8558	0.9627	0.96294	0.999998	17056	0	-5.8558
ZNF616	5	0.010457	0.040617	0.760925	955	1	0.49325	0.12861	0.29013	0.960561	5437	2	0.49325
FUS	5	0.01046	0.04063	0.760925	956	3	-5.3381	0.23836	0.43352	0.999998	7787	2	-5.3381
LSAMP	5	0.010464	0.040656	0.760925	957	4	-6.3059	0.38867	0.59186	0.999998	10489	1	-6.3059
ACSM2B	4	0.010476	0.040693	0.760925	958	1	0.91028	0.1403	0.30616	0.968186	5693	3	0.91028
ATG12	6	0.0105	0.040795	0.760925	959	5	-3.4202	0.9706	0.97073	0.999998	17205	0	-3.4202
NUDT11	3	0.010508	0.040821	0.760925	960	2	-6.1211	0.72977	0.82332	0.999998	14544	1	-6.1211
SERPINH1	5	0.010511	0.040828	0.760925	961	1	1.2375	0.12481	0.28477	0.957884	5354	3	1.2375
HOXA11	5	0.010532	0.040902	0.760925	962	4	-5.6468	0.96886	0.96903	0.999998	17174	0	-5.6468
GLA	5	0.010532	0.040902	0.760925	963	4	-4.846	0.90805	0.9127	0.999998	16104	1	-4.846
CGGBP1	5	0.010537	0.040917	0.760925	964	5	-4.9564	0.98946	0.98939	0.999998	17703	0	-4.9564
PTPRN2	5	0.010551	0.040974	0.760925	965	3	-4.1557	0.95602	0.9564	0.999998	16934	0	-4.1557
JAK3	5	0.010551	0.040974	0.760925	966	2	-0.57227	0.42481	0.61673	0.999998	10884	1	-0.57227
ZNF185	10	0.010572	0.041058	0.760925	967	4	-0.0973	0.84626	0.8737	0.999998	15423	3	-0.0973
CLPB	5	0.010574	0.041067	0.760925	968	3	-4.1161	0.21851	0.40891	0.999998	7358	2	-4.1161
PTPN5	5	0.010615	0.041236	0.760925	969	5	-1.2179	0.98939	0.98931	0.999998	17702	0	-1.2179
BIVM	5	0.010625	0.041269	0.760925	970	4	-6.2329	0.97996	0.97992	0.999998	17404	0	-6.2329
MCU	5	0.010629	0.04128	0.760925	971	3	-4.4502	0.41247	0.60827	0.999998	10742	2	-4.4502
CSRP2	5	0.010648	0.041349	0.760925	972	4	-4.5223	0.92112	0.92321	0.999998	16292	1	-4.5223
HMBS	5	0.010664	0.041404	0.760925	973	5	-3.8514	0.98934	0.98926	0.999998	17701	0	-3.8514
TGM4	5	0.010675	0.041449	0.760925	974	3	-2.1689	0.46557	0.64504	0.999998	11342	1	-2.1689
C1orf68	5	0.01073	0.041641	0.760925	975	1	0.91797	0.064873	0.17494	0.918888	3419	4	0.91797
KRT26	5	0.010731	0.041647	0.760925	976	4	-4.6966	0.13849	0.30373	0.967113	5655	1	-4.6966
CD93	5	0.010739	0.041679	0.760925	977	2	1.2859	0.11518	0.27126	0.947372	5156	3	1.2859
PKIA	2	0.010743	0.041696	0.760925	978	2	-6.6135	0.98926	0.98919	0.999998	17699	0	-6.6135
DHRS13	5	0.010785	0.041862	0.760925	979	2	0.77738	0.28063	0.48477	0.999998	8663	3	0.77738
TXNDC9	5	0.010785	0.041863	0.760925	980	4	-5.6306	0.76599	0.83685	0.999998	14790	1	-5.6306
DNAJC8	4	0.010812	0.041963	0.760925	981	4	-5.6649	0.98919	0.98912	0.999998	17698	0	-5.6649
SPRYD4	5	0.010826	0.042011	0.760925	982	5	-3.0172	0.98917	0.98912	0.999998	17697	0	-3.0172
COQ9	5	0.010861	0.042126	0.760925	983	5	-3.7956	0.98914	0.98908	0.999998	17696	0	-3.7956
SNX9	5	0.010863	0.042132	0.760925	984	5	-4.0091	0.98914	0.98908	0.999998	17695	0	-4.0091
HOXA3	5	0.010866	0.042148	0.760925	985	1	1.0157	0.057579	0.15862	0.913232	3128	4	1.0157
TSPAN6	5	0.010866	0.042148	0.760925	986	3	-6.41	0.82331	0.86201	0.999998	15207	1	-6.41
MRGPRX3	5	0.010887	0.042221	0.760925	987	3	-4.4019	0.3122	0.52226	0.999998	9325	2	-4.4019
FOXRED1	5	0.010918	0.042331	0.760925	988	5	-2.4307	0.98908	0.98902	0.999998	17694	0	-2.4307
NAT9	5	0.010948	0.042429	0.760925	989	4	-3.604	0.90407	0.90973	0.999998	16063	1	-3.604
SPATA24	5	0.010952	0.042441	0.760925	990	4	-3.1743	0.94771	0.94824	0.999998	16777	0	-3.1743
SCOC	8	0.010973	0.042505	0.760925	991	5	-1.0786	0.42886	0.61952	0.999998	10941	3	-1.0786
PSMD4	5	0.010986	0.042547	0.760925	992	5	-2.4195	0.98901	0.98896	0.999998	17693	0	-2.4195
PSMG1	6	0.011002	0.042597	0.760925	993	5	-4.4852	0.36623	0.57655	0.999998	10228	1	-4.4852
BOLA3	6	0.011002	0.042597	0.760925	994	5	-5.0096	0.99053	0.99046	0.999998	17724	0	-5.0096
MRPL44	5	0.011033	0.042717	0.760925	995	5	-3.8599	0.98897	0.98892	0.999998	17692	0	-3.8599
ARIH1	5	0.011033	0.042717	0.760925	996	5	-4.279	0.98897	0.98892	0.999998	17691	0	-4.279
NHEJ1	5	0.011044	0.042756	0.760925	997	3	-5.489	0.53769	0.69582	0.999998	12202	2	-5.489
MOV10L1	10	0.01105	0.042781	0.760925	998	6	-2.5955	0.31018	0.51989	0.999998	9290	3	-2.5955
LRRC47	5	0.011058	0.042811	0.760925	999	1	0.92338	0.21462	0.40411	0.997439	7295	3	0.92338
KCNK5	5	0.011064	0.042831	0.760925	1001	5	-1.2217	0.98894	0.98889	0.999998	17689	0	-1.2217
PALB2	5	0.011064	0.04283	0.760925	1000	3	-5.6533	0.8277	0.86414	0.999998	15241	1	-5.6533
ATP11A	5	0.011073	0.042864	0.760925	1002	4	-3.6242	0.97592	0.97593	0.999998	17308	0	-3.6242
PCDHA9	5	0.01108	0.042895	0.760925	1003	4	-3.2354	0.98288	0.98284	0.999998	17466	0	-3.2354
TBK1	5	0.011083	0.042913	0.760925	1004	5	-4.5775	0.98892	0.98887	0.999998	17688	0	-4.5775
CYP4X1	5	0.011111	0.043018	0.760925	1005	5	-3.4079	0.98889	0.98884	0.999998	17687	0	-3.4079
GEMIN6	5	0.011124	0.043066	0.760925	1006	5	-3.6687	0.98888	0.98883	0.999998	17686	0	-3.6687
NPTN	5	0.01116	0.043187	0.760925	1007	4	-4.7693	0.94594	0.94653	0.999998	16746	0	-4.7693
LYPD6B	5	0.011194	0.043313	0.760925	1009	3	-4.5252	0.32899	0.54172	0.999998	9633	2	-4.5252
IDH3G	5	0.011194	0.043313	0.760925	1008	2	0.41415	0.93491	0.93586	0.999998	16535	0	0.41415
SLC35G2	5	0.011206	0.043364	0.760925	1010	3	-4.5038	0.96984	0.96996	0.999998	17186	0	-4.5038
NOL8	5	0.011238	0.043477	0.760925	1011	5	-2.2945	0.98876	0.9887	0.999998	17685	0	-2.2945
GLIS1	5	0.01124	0.043483	0.760925	1014	4	-3.7535	0.94536	0.94597	0.999998	16729	0	-3.7535
TMTC2	5	0.01124	0.043482	0.760925	1012	4	-5.98	0.749	0.83034	0.999998	14671	1	-5.98
USP46	5	0.01124	0.043483	0.760925	1015	3	-2.7331	0.00041334	0.0019069	0.336776	99	1	-2.7331
TFF1	5	0.01124	0.043483	0.760925	1016	2	0.28218	0.3256	0.53781	0.999998	9564	2	0.28218
STK17A	5	0.01124	0.043483	0.760925	1013	4	-6.0579	0.82538	0.86302	0.999998	15230	1	-6.0579
ANXA8	3	0.011241	0.043486	0.760925	1017	2	-6.3919	0.31677	0.52757	0.999998	9408	1	-6.3919
PDILT	5	0.011254	0.043525	0.760925	1018	5	-1.9881	0.98875	0.98869	0.999998	17684	0	-1.9881
MDM4	15	0.011261	0.043547	0.760925	1019	10	-2.6401	0.5515	0.70578	0.999998	12386	3	-2.6401
STON1-GTF2A1L	4	0.011263	0.043556	0.760925	1020	1	0.28419	0.28444	0.48937	0.999998	8751	2	0.28419
PODN	5	0.011272	0.043588	0.760925	1021	3	-3.4054	0.27364	0.47638	0.999998	8524	2	-3.4054
OXER1	5	0.011292	0.043667	0.760925	1022	2	0.371	0.67883	0.79967	0.999998	14075	2	0.371
PHOX2B	5	0.011293	0.043672	0.760925	1023	3	-3.6679	0.17532	0.35321	0.978363	6498	1	-3.6679
EFHD1	9	0.011303	0.043702	0.760925	1024	3	0.60456	0.095308	0.23917	0.926284	4644	6	0.60456
RGAG4	5	0.011311	0.04373	0.760925	1025	3	-3.7376	0.60662	0.74555	0.999998	13094	2	-3.7376
C9orf142	5	0.011312	0.043734	0.760925	1026	3	-2.5487	0.3289	0.54162	0.999998	9630	2	-2.5487
TMEM53	5	0.011331	0.043796	0.760925	1027	3	-1.3209	0.6306	0.76308	0.999998	13408	1	-1.3209
CDSN	5	0.011331	0.043799	0.760925	1028	5	-3.4777	0.98867	0.98861	0.999998	17682	0	-3.4777
RGN	5	0.011338	0.043819	0.760925	1029	4	-3.2715	0.19247	0.37577	0.984756	6872	1	-3.2715
RBFOX3	5	0.011338	0.04382	0.760925	1030	5	-2.7446	0.98866	0.98861	0.999998	17681	0	-2.7446
OSBPL5	5	0.011357	0.043885	0.760925	1031	2	-0.44018	0.55954	0.71152	0.999998	12506	2	-0.44018
PANX2	5	0.011385	0.043972	0.760925	1032	1	0.65505	0.27032	0.47235	0.999998	8463	3	0.65505
TAGLN2	5	0.011391	0.043988	0.760925	1033	4	-5.079	0.86576	0.88463	0.999998	15613	1	-5.079
GPC1	5	0.01142	0.044091	0.760925	1034	2	0.24573	0.60087	0.74135	0.999998	13006	2	0.24573
PTPRK	5	0.01144	0.044175	0.760925	1035	2	-0.30067	0.64989	0.77767	0.999998	13676	1	-0.30067
NAPRT1	5	0.011455	0.044234	0.760925	1036	4	-5.5108	0.81708	0.85905	0.999998	15159	1	-5.5108
EDAR	5	0.011458	0.044245	0.760925	1038	3	-2.5322	0.76214	0.83534	0.999998	14758	1	-2.5322
ATE1	5	0.011458	0.044245	0.760925	1037	4	-5.0178	0.44843	0.63321	0.999998	11148	1	-5.0178
H1FX	5	0.011486	0.044339	0.760925	1039	3	-4.9004	0.36261	0.57408	0.999998	10195	2	-4.9004
SYTL3	5	0.011495	0.044374	0.760925	1040	1	0.6154	0.14881	0.31763	0.969845	5898	3	0.6154
RBM43	5	0.011515	0.04445	0.760925	1041	5	-4.1028	0.98848	0.98843	0.999998	17680	0	-4.1028
GSE1	5	0.011534	0.044515	0.760925	1042	2	-0.53593	0.62534	0.75924	0.999998	13333	2	-0.53593
COL4A5	5	0.011537	0.04452	0.760925	1043	4	-4.8805	0.83978	0.87022	0.999998	15357	1	-4.8805
KLHL11	5	0.011537	0.04452	0.760925	1044	4	-6.9578	0.91094	0.91491	0.999998	16141	1	-6.9578
SNX12	5	0.011537	0.04452	0.760925	1045	4	-5.0779	0.95819	0.95852	0.999998	16976	0	-5.0779
HS6ST3	5	0.011549	0.044556	0.760925	1046	1	0.19378	0.073088	0.19289	0.921628	3765	2	0.19378
L3MBTL3	5	0.011557	0.044579	0.760925	1047	4	-5.2137	0.79255	0.84804	0.999998	14969	1	-5.2137
STX16	5	0.011578	0.044653	0.760925	1048	4	-3.6735	0.85131	0.8765	0.999998	15468	1	-3.6735
AFAP1	5	0.011593	0.044698	0.760925	1049	3	-4.7173	0.92431	0.926	0.999998	16344	1	-4.7173
RASSF1	5	0.011604	0.044736	0.760925	1050	2	0.43169	0.67654	0.79793	0.999998	14035	2	0.43169
C21orf91	5	0.011604	0.044736	0.760925	1051	3	-5.8135	0.37903	0.58524	0.999998	10381	2	-5.8135
HDDC2	5	0.011627	0.044822	0.760925	1052	5	-4.2977	0.98837	0.98831	0.999998	17679	0	-4.2977
LAMC2	5	0.011642	0.044873	0.760925	1053	2	0.71064	0.19885	0.38413	0.989495	6989	3	0.71064
CSN2	5	0.011645	0.044878	0.760925	1054	5	-4.4727	0.98836	0.98829	0.999998	17678	0	-4.4727
LRRC73	5	0.011683	0.045005	0.760925	1055	3	-4.4674	0.056106	0.15528	0.911144	3069	2	-4.4674
FAM195B	5	0.011713	0.045138	0.760925	1056	3	-2.7165	0.62233	0.7571	0.999998	13303	1	-2.7165
FBXO2	5	0.01172	0.04516	0.760925	1057	3	-3.8764	0.10079	0.25026	0.929959	4843	2	-3.8764
FZD8	5	0.011726	0.045187	0.760925	1058	3	-3.4599	0.50074	0.66956	0.999998	11736	1	-3.4599
MYB	5	0.011742	0.04524	0.760925	1059	4	-5.1998	0.41991	0.61337	0.999998	10826	1	-5.1998
PMEL	5	0.011765	0.045329	0.760925	1060	4	-5.0417	0.69186	0.80951	0.999998	14269	1	-5.0417
COTL1	5	0.011783	0.045393	0.760925	1061	2	-0.13777	0.39315	0.59493	0.999998	10544	2	-0.13777
PRSS16	5	0.011806	0.045474	0.760925	1062	4	-3.9076	0.81214	0.85679	0.999998	15106	1	-3.9076
ARHGAP21	5	0.011822	0.045527	0.760925	1063	2	-0.45114	0.46517	0.64477	0.999998	11337	2	-0.45114
C1orf194	5	0.011864	0.045683	0.760925	1064	5	-4.1594	0.98814	0.98807	0.999998	17677	0	-4.1594
RANBP17	5	0.011871	0.04571	0.760925	1065	4	-5.344	0.86232	0.88261	0.999998	15581	1	-5.344
UBC	4	0.011875	0.045718	0.760925	1066	4	-3.8901	0.98812	0.98806	0.999998	17676	0	-3.8901
LRRC8A	5	0.011877	0.045724	0.760925	1067	1	1.6472	0.063658	0.17229	0.918888	3371	3	1.6472
TSSK1B	5	0.011882	0.045744	0.760925	1068	4	-4.3217	0.54827	0.70342	0.999998	12349	1	-4.3217
TMEM244	5	0.011889	0.045768	0.760925	1069	5	-2.2092	0.98811	0.98805	0.999998	17675	0	-2.2092
CDC37L1	5	0.011894	0.045788	0.760925	1070	4	-3.3652	0.25662	0.45584	0.999998	8175	1	-3.3652
GRHL3	5	0.011898	0.045807	0.760925	1071	4	-5.4253	0.53106	0.69108	0.999998	12111	1	-5.4253
LZTFL1	5	0.01191	0.045859	0.760925	1072	5	-3.6687	0.98809	0.98803	0.999998	17674	0	-3.6687
TCERG1	5	0.011915	0.045878	0.760925	1074	5	-4.3596	0.98808	0.98802	0.999998	17672	0	-4.3596
NPR3	5	0.011915	0.045878	0.760925	1073	5	-2.0578	0.98808	0.98802	0.999998	17673	0	-2.0578
STAC	5	0.011932	0.045936	0.760925	1075	1	1.0777	0.055613	0.15413	0.910023	3050	4	1.0777
TMEM185A	5	0.011944	0.045979	0.760925	1076	4	-3.9213	0.0074467	0.02974	0.725719	737	1	-3.9213
SENP5	5	0.011945	0.045984	0.760925	1077	3	-1.8056	0.10692	0.25956	0.937383	4985	2	-1.8056
AHI1	5	0.011945	0.045984	0.760925	1078	4	-4.8213	0.92248	0.92438	0.999998	16310	1	-4.8213
RASSF5	7	0.011947	0.04599	0.760925	1079	5	-2.9441	0.63412	0.7657	0.999998	13462	2	-2.9441
UBE2K	6	0.01195	0.045997	0.760925	1080	5	-3.6883	0.85692	0.87955	0.999998	15520	1	-3.6883
GLRX5	5	0.011956	0.046021	0.760925	1081	5	-2.2055	0.98804	0.98798	0.999998	17671	0	-2.2055
OTOP1	5	0.01198	0.046093	0.760925	1082	5	-4.4194	0.98802	0.98797	0.999998	17670	0	-4.4194
SDK1	5	0.011984	0.046113	0.760925	1083	2	1.057	0.16601	0.34073	0.977274	6277	3	1.057
PARD3B	5	0.011991	0.046141	0.760925	1084	3	-3.6681	0.66748	0.79103	0.999998	13911	2	-3.6681
INHBC	5	0.011992	0.046148	0.760925	1085	4	-4.7397	0.75768	0.83358	0.999998	14725	1	-4.7397
CUL5	5	0.011995	0.046154	0.760925	1086	3	-2.9441	0.89837	0.90556	0.999998	16002	1	-2.9441
FASTKD3	5	0.012011	0.046213	0.760925	1087	3	-4.7031	0.35076	0.5659	0.999998	10049	1	-4.7031
ART4	5	0.012026	0.046275	0.760925	1088	5	-1.2195	0.98797	0.98792	0.999998	17669	0	-1.2195
TUFM	5	0.012045	0.046338	0.760925	1089	5	-2.8355	0.98796	0.9879	0.999998	17668	0	-2.8355
METTL21C	5	0.012047	0.046347	0.760925	1090	4	-3.3645	0.96836	0.96854	0.999998	17165	0	-3.3645
SLC1A3	5	0.012065	0.046408	0.760925	1091	3	-5.3929	0.58823	0.73211	0.999998	12864	1	-5.3929
ABCA2	5	0.012068	0.046419	0.760925	1093	2	-0.34971	0.24782	0.44519	0.999998	7984	2	-0.34971
ADRA1D	5	0.012068	0.046419	0.760925	1092	1	0.88654	0.18229	0.36246	0.982384	6635	3	0.88654
DUSP28	5	0.01215	0.046707	0.760925	1094	2	-0.039749	0.49949	0.66867	0.999998	11725	2	-0.039749
DOCK10	5	0.012162	0.046756	0.760925	1095	4	-3.6242	0.20089	0.38677	0.991503	7025	1	-3.6242
GABRB3	5	0.012162	0.046756	0.760925	1096	2	-0.23697	0.51791	0.68174	0.999998	11963	2	-0.23697
ZNF839	5	0.012166	0.046762	0.760925	1098	4	-5.5297	0.8278	0.86418	0.999998	15242	1	-5.5297
CATSPERB	5	0.012166	0.046762	0.760925	1100	4	-5.5297	0.52407	0.68616	0.999998	12043	1	-5.5297
CBR3	5	0.012166	0.046762	0.760925	1099	4	-4.6408	0.92629	0.92775	0.999998	16383	1	-4.6408
SEL1L	5	0.012166	0.046762	0.760925	1097	4	-5.5297	0.33222	0.54542	0.999998	9674	1	-5.5297
KIAA1737	5	0.012216	0.046927	0.760925	1101	2	-0.34643	0.013311	0.050286	0.776672	1166	2	-0.34643
RASSF9	5	0.012237	0.046995	0.760925	1102	4	-4.6402	0.86551	0.88449	0.999998	15612	1	-4.6402
MYO10	5	0.012238	0.046997	0.760925	1103	5	-1.5692	0.98776	0.9877	0.999998	17665	0	-1.5692
MEX3A	5	0.012254	0.047049	0.760925	1104	4	-4.7544	0.90318	0.90906	0.999998	16052	1	-4.7544
RXFP1	5	0.012259	0.047069	0.760925	1105	4	-1.227	0.77945	0.84238	0.999998	14878	1	-1.227
SOS1	5	0.01228	0.047138	0.760925	1106	4	-5.6191	0.73747	0.82601	0.999998	14596	1	-5.6191
ZNF12	5	0.012287	0.04716	0.760925	1107	5	-3.7671	0.98771	0.98766	0.999998	17663	0	-3.7671
MIER1	10	0.012303	0.04722	0.760925	1108	7	-2.8839	0.95694	0.95729	0.999998	16952	1	-2.8839
KBTBD7	5	0.012314	0.047256	0.760925	1109	1	0.046582	0.28344	0.48819	0.999998	8729	2	0.046582
IGFBP2	5	0.012316	0.047263	0.760925	1110	4	-1.7725	0.73209	0.8241	0.999998	14558	1	-1.7725
IBA57	5	0.012321	0.047281	0.760925	1111	5	-3.6538	0.98768	0.98763	0.999998	17662	0	-3.6538
LYZ	5	0.01233	0.047317	0.760925	1112	5	-4.0196	0.98767	0.98762	0.999998	17661	0	-4.0196
GPR183	5	0.012339	0.047354	0.760925	1113	4	-5.7878	0.88228	0.89481	0.999998	15784	1	-5.7878
DPCR1	5	0.012359	0.047423	0.760925	1114	2	0.7196	0.24619	0.44319	0.999998	7949	3	0.7196
CD163L1	5	0.012376	0.047478	0.760925	1115	4	-4.261	0.12555	0.2858	0.958342	5365	1	-4.261
ADAMTSL1	5	0.012384	0.047505	0.760925	1116	5	-1.8467	0.98762	0.98756	0.999998	17660	0	-1.8467
PDZK1	6	0.012399	0.047559	0.760925	1117	5	-3.9517	0.92905	0.93026	0.999998	16427	1	-3.9517
LACRT	5	0.012407	0.047584	0.760925	1120	4	-3.7701	0.85545	0.87874	0.999998	15504	1	-3.7701
ANKS4B	5	0.012407	0.047584	0.760925	1119	4	-3.803	0.22415	0.41595	0.999998	7480	1	-3.803
CD36	5	0.012407	0.047584	0.760925	1118	4	-5.6628	0.79699	0.84995	0.999998	14998	1	-5.6628
ALDH4A1	5	0.012407	0.047584	0.760925	1121	4	-5.5122	0.30257	0.51105	0.999998	9140	1	-5.5122
MED1	5	0.012423	0.047641	0.760925	1122	4	-5.2833	0.36645	0.5767	0.999998	10230	1	-5.2833
MORN3	5	0.012424	0.047646	0.760925	1123	3	-2.7812	0.68603	0.8051	0.999998	14173	1	-2.7812
C5orf66	5	0.012446	0.047729	0.760925	1124	5	-2.9644	0.98755	0.98749	0.999998	17659	0	-2.9644
ZSCAN9	5	0.012464	0.047792	0.760925	1125	3	-1.7184	0.50937	0.67566	0.999998	11861	1	-1.7184
TDRKH	5	0.012472	0.047823	0.760925	1126	4	-4.0059	0.8661	0.88483	0.999998	15617	1	-4.0059
CXorf57	5	0.012475	0.047835	0.760925	1127	5	-4.8989	0.98752	0.98746	0.999998	17658	0	-4.8989
CAMK2G	5	0.012481	0.04785	0.760925	1128	5	-2.7849	0.98752	0.98746	0.999998	17657	0	-2.7849
STK3	5	0.012484	0.047861	0.760925	1129	5	-5.1076	0.98752	0.98745	0.999998	17656	0	-5.1076
SAR1B	5	0.012493	0.047889	0.760925	1130	4	-3.9543	0.80505	0.85356	0.999998	15045	1	-3.9543
SPSB2	5	0.012505	0.047933	0.760925	1131	3	-0.76683	0.92915	0.93033	0.999998	16429	1	-0.76683
ZNF830	5	0.012514	0.047963	0.760925	1132	2	1.9056	0.037161	0.11121	0.87878	2279	3	1.9056
KIAA2013	5	0.012514	0.047963	0.760925	1133	2	0.25376	0.18893	0.37115	0.983781	6792	1	0.25376
PSCA	5	0.012516	0.047966	0.760925	1134	5	-1.5251	0.98748	0.98742	0.999998	17655	0	-1.5251
SLC2A5	5	0.012522	0.047989	0.760925	1135	4	-3.0561	0.60281	0.74277	0.999998	13036	1	-3.0561
PIFO	5	0.012523	0.047999	0.760925	1136	5	-4.8521	0.98748	0.98742	0.999998	17654	0	-4.8521
WSB2	8	0.012533	0.048041	0.760926	1137	5	-3.9417	0.48238	0.65665	0.999998	11528	2	-3.9417
ALDOC	5	0.012557	0.048127	0.761503	1138	3	-4.9984	0.22595	0.41815	0.999998	7518	2	-4.9984
ATP1B3	5	0.012579	0.048202	0.761503	1139	5	-2.6072	0.98742	0.98736	0.999998	17653	0	-2.6072
MCC	5	0.01258	0.048204	0.761503	1140	4	-2.975	0.95373	0.95419	0.999998	16896	0	-2.975
NOP56	5	0.012619	0.048336	0.762787	1141	5	-5.2413	0.98738	0.98731	0.999998	17652	0	-5.2413
FSIP2	5	0.012651	0.048455	0.762787	1142	4	-3.8722	0.41058	0.60697	0.999998	10718	1	-3.8722
IL18RAP	5	0.012651	0.048455	0.762787	1144	4	-4.0093	0.37705	0.58386	0.999998	10365	1	-4.0093
ADAM17	5	0.012651	0.048455	0.762787	1143	4	-5.4944	0.9079	0.91257	0.999998	16100	1	-5.4944
PPT1	5	0.012676	0.048546	0.763548	1145	5	-2.849	0.98732	0.98723	0.999998	17651	0	-2.849
STARD10	5	0.012696	0.048619	0.76392	1146	2	-0.59725	0.083172	0.21413	0.922297	4179	2	-0.59725
GSK3B	5	0.012739	0.04876	0.76392	1147	5	-4.6745	0.98726	0.98718	0.999998	17650	0	-4.6745
ABTB2	5	0.01275	0.048791	0.76392	1148	2	1.0546	0.17134	0.34794	0.977274	6408	3	1.0546
MYO16	5	0.012754	0.048803	0.76392	1150	2	-0.46637	0.6823	0.8023	0.999998	14126	1	-0.46637
MCMBP	5	0.012754	0.048803	0.76392	1149	3	-3.4651	0.75471	0.83247	0.999998	14708	1	-3.4651
TRIM5	5	0.012759	0.048824	0.76392	1151	5	-2.4934	0.98724	0.98715	0.999998	17649	0	-2.4934
PTPRO	10	0.012773	0.048878	0.763961	1152	7	-3.8539	0.82964	0.86509	0.999998	15262	2	-3.8539
NSUN7	5	0.012782	0.048911	0.763961	1153	5	-4.436	0.98722	0.98713	0.999998	17648	0	-4.436
NCR3LG1	5	0.012809	0.049018	0.764284	1154	5	-2.4144	0.98719	0.9871	0.999998	17647	0	-2.4144
KAAG1	5	0.012824	0.049062	0.764284	1155	2	0.17603	0.47195	0.64947	0.999998	11409	2	0.17603
PTPN13	5	0.012861	0.049194	0.764284	1156	3	-4.1105	0.32577	0.53801	0.999998	9568	2	-4.1105
COMMD2	5	0.012861	0.049194	0.764284	1157	3	-4.2775	0.058513	0.1607	0.915873	3153	2	-4.2775
GTPBP10	5	0.012881	0.049262	0.764284	1158	5	-2.0043	0.98712	0.98702	0.999998	17646	0	-2.0043
HOXC6	5	0.01289	0.049286	0.764284	1159	5	-1.4795	0.98711	0.98702	0.999998	17645	0	-1.4795
FABP4	5	0.012898	0.049316	0.764284	1160	4	-5.4764	0.50537	0.67283	0.999998	11797	1	-5.4764
SLMAP	5	0.012914	0.049371	0.764284	1161	3	-2.57	0.31817	0.52922	0.999998	9433	2	-2.57
CENPC	5	0.012934	0.049434	0.764284	1162	5	-2.9764	0.98707	0.98697	0.999998	17644	0	-2.9764
PPM1E	5	0.012935	0.049436	0.764284	1163	3	-4.3286	0.87905	0.89279	0.999998	15754	1	-4.3286
KAT2A	5	0.012964	0.049538	0.764284	1164	5	-2.7008	0.98704	0.98694	0.999998	17643	0	-2.7008
CCDC152	5	0.01299	0.049624	0.764284	1165	5	-4.1028	0.98701	0.98692	0.999998	17642	0	-4.1028
NSD1	5	0.012996	0.049644	0.764284	1166	1	0.77207	0.26991	0.47187	0.999998	8452	3	0.77207
HFE	18	0.013018	0.049727	0.764284	1167	7	-0.24305	0.27953	0.4834	0.999998	8651	7	-0.24305
MYL1	5	0.013019	0.049732	0.764284	1168	4	-2.5504	0.85575	0.8789	0.999998	15509	1	-2.5504
CDK11A	5	0.013053	0.049847	0.764284	1169	4	-4.1515	0.10951	0.26326	0.940882	5035	1	-4.1515
TMEM236	5	0.013059	0.049869	0.764284	1170	5	-3.902	0.98694	0.98685	0.999998	17640	0	-3.902
FAM178A	8	0.013062	0.049876	0.764284	1171	5	-4.8846	0.9105	0.91455	0.999998	16134	2	-4.8846
ETV3L	5	0.013072	0.049904	0.764284	1173	3	-5.7461	0.15657	0.32813	0.970972	6076	2	-5.7461
LRP1B	5	0.013072	0.049904	0.764284	1172	4	-6.7361	0.60705	0.74586	0.999998	13098	1	-6.7361
MDGA1	5	0.01311	0.050024	0.764284	1174	2	0.46949	0.34504	0.55996	0.999998	9916	3	0.46949
SLC15A4	5	0.01311	0.050024	0.764284	1175	3	-5.5463	0.59942	0.74028	0.999998	12993	2	-5.5463
C2orf49	5	0.013118	0.050046	0.764284	1176	5	-4.8529	0.98688	0.9868	0.999998	17639	0	-4.8529
KIAA1199	5	0.013132	0.050097	0.764284	1177	2	-0.06491	0.47716	0.65302	0.999998	11476	1	-0.06491
HYLS1	5	0.013142	0.050134	0.764284	1178	5	-3.6316	0.98686	0.98677	0.999998	17638	0	-3.6316
TBL1Y	5	0.01317	0.050244	0.764284	1179	3	-3.8399	0.43398	0.62318	0.999998	10996	2	-3.8399
HRH4	5	0.013178	0.050273	0.764284	1180	4	-5.2915	0.64167	0.77141	0.999998	13565	1	-5.2915
C3orf30	5	0.013178	0.050273	0.764284	1181	4	-5.4583	0.37601	0.58317	0.999998	10351	1	-5.4583
DCAF17	5	0.013178	0.050273	0.764284	1182	4	-4.1463	0.86721	0.88552	0.999998	15630	1	-4.1463
CCDC92	5	0.013187	0.050299	0.764284	1183	2	-0.38373	0.56613	0.7162	0.999998	12596	2	-0.38373
HHIPL1	5	0.013198	0.05034	0.764284	1184	3	-2.6312	0.87536	0.89044	0.999998	15716	1	-2.6312
FCGR2A	4	0.013199	0.050342	0.764284	1185	3	-3.4568	0.83314	0.86683	0.999998	15294	1	-3.4568
NOTCH2	5	0.01321	0.050389	0.764284	1186	5	-3.6885	0.98679	0.9867	0.999998	17637	0	-3.6885
PRSS22	5	0.013234	0.050486	0.764284	1187	5	-2.6954	0.98677	0.98668	0.999998	17636	0	-2.6954
ALOX12	5	0.013241	0.050515	0.764284	1188	2	1.1122	0.18986	0.37235	0.983781	6813	3	1.1122
ZNF543	5	0.01325	0.050542	0.764284	1189	5	-3.045	0.98675	0.98666	0.999998	17635	0	-3.045
ISM1	5	0.013251	0.050545	0.764284	1190	3	-0.94803	0.69281	0.81022	0.999998	14279	2	-0.94803
MX2	5	0.013251	0.050545	0.764284	1191	4	-2.2658	0.98513	0.98504	0.999998	17534	0	-2.2658
VPS8	5	0.013296	0.050702	0.765683	1192	3	-5.3428	0.48323	0.65723	0.999998	11537	1	-5.3428
TRA2B	7	0.013301	0.050722	0.765683	1193	6	-3.0934	0.87796	0.89208	0.999998	15744	1	-3.0934
RFC1	5	0.01335	0.050893	0.767613	1194	3	-2.9441	0.0083778	0.033139	0.733424	812	2	-2.9441
S100PBP	5	0.013405	0.051081	0.768658	1195	2	0.3757	0.18743	0.36916	0.983063	6762	2	0.3757
ANTXR2	5	0.013407	0.05109	0.768658	1197	4	-5.4398	0.56407	0.71475	0.999998	12568	1	-5.4398
ZNF440	5	0.013407	0.05109	0.768658	1196	4	-6.6958	0.39156	0.59385	0.999998	10523	1	-6.6958
DHRS11	5	0.013433	0.051188	0.769488	1198	3	-4.5146	0.36055	0.57264	0.999998	10169	2	-4.5146
MEA1	5	0.013459	0.05128	0.770233	1199	3	-2.5261	0.27377	0.47652	0.999998	8527	2	-2.5261
TRAF3IP2	10	0.013489	0.051356	0.77073	1200	6	-1.2902	0.77252	0.83948	0.999998	14830	3	-1.2902
CCDC127	5	0.013514	0.051443	0.771235	1201	4	-5.3015	0.96892	0.96909	0.999998	17175	0	-5.3015
METTL20	5	0.013524	0.051476	0.771235	1202	4	-4.9331	0.52994	0.69025	0.999998	12102	1	-4.9331
GSTA5	5	0.013557	0.051593	0.771731	1203	4	-5.7551	0.7975	0.85016	0.999998	15001	1	-5.7551
CAPN9	5	0.013566	0.051621	0.771731	1204	4	-4.8172	0.74448	0.82868	0.999998	14638	1	-4.8172
ASIC1	5	0.01357	0.051637	0.771731	1205	4	-3.9722	0.23876	0.434	0.999998	7796	1	-3.9722
UGT2B17	4	0.013646	0.051892	0.772597	1206	4	-3.903	0.98635	0.98628	0.999998	17632	0	-3.903
EDN3	5	0.013666	0.051965	0.772597	1207	2	0.39825	0.6251	0.75905	0.999998	13329	2	0.39825
GALNT15	5	0.013677	0.052004	0.772597	1208	1	1.2971	0.10884	0.26229	0.940203	5024	3	1.2971
FOXO3	5	0.0137	0.052089	0.772597	1209	2	0.18751	0.94926	0.94979	0.999998	16810	0	0.18751
ANKRD46	5	0.013711	0.052125	0.772597	1210	4	-4.357	0.9047	0.91017	0.999998	16074	1	-4.357
CPNE3	5	0.013719	0.052145	0.772597	1213	4	-5.4212	0.96578	0.96596	0.999998	17123	0	-5.4212
CIAPIN1	5	0.013719	0.052145	0.772597	1211	4	-5.4212	0.96096	0.96122	0.999998	17027	0	-5.4212
NAA16	5	0.013719	0.052145	0.772597	1215	4	-4.4606	0.97819	0.97818	0.999998	17358	0	-4.4606
FAS	5	0.013719	0.052145	0.772597	1212	4	-4.591	0.013241	0.050085	0.776658	1160	1	-4.591
CDCA5	5	0.013719	0.052145	0.772597	1214	4	-4.8376	0.98107	0.98102	0.999998	17431	0	-4.8376
C2orf44	5	0.013749	0.05226	0.772597	1216	3	-1.9221	0.29955	0.5075	0.999998	9077	2	-1.9221
ARNTL	5	0.013749	0.05226	0.772597	1217	4	-2.5902	0.95975	0.96004	0.999998	17006	0	-2.5902
POLR2H	9	0.01375	0.05226	0.772597	1218	7	-3.4651	0.99949	0.99947	0.999998	17987	0	-3.4651
PRKAA1	5	0.013768	0.052323	0.772597	1219	3	-3.9618	0.13545	0.29951	0.966155	5574	1	-3.9618
C2orf42	5	0.013786	0.052395	0.772597	1220	3	-3.8306	0.8292	0.86487	0.999998	15260	1	-3.8306
IFIT2	5	0.013795	0.052425	0.772597	1222	4	-3.2258	0.95049	0.95097	0.999998	16830	0	-3.2258
PITX3	5	0.013795	0.052425	0.772597	1221	3	-5.5721	0.63599	0.7671	0.999998	13487	2	-5.5721
CEP112	10	0.013865	0.052669	0.77394	1223	6	-3.4434	0.22286	0.41436	0.999998	7453	2	-3.4434
RPL9	1	0.013885	0.05274	0.77394	1224	1	-6.9255	0.98611	0.98604	0.999998	17631	0	-6.9255
CCDC68	5	0.013891	0.052759	0.77394	1225	4	-5.4944	0.85923	0.88087	0.999998	15549	1	-5.4944
GALC	5	0.013895	0.052775	0.77394	1226	3	-1.3509	0.30569	0.51467	0.999998	9199	2	-1.3509
DEFB108B	3	0.01398	0.053073	0.77394	1227	3	-4.9004	0.98602	0.98594	0.999998	17630	0	-4.9004
CAAP1	5	0.013984	0.053088	0.77394	1229	4	-6.6723	0.96851	0.96868	0.999998	17167	0	-6.6723
PABPC1	5	0.013984	0.053088	0.77394	1230	4	-5.4398	0.79243	0.84798	0.999998	14968	1	-5.4398
SLC35A2	5	0.013984	0.053088	0.77394	1228	4	-6.316	0.84067	0.8707	0.999998	15370	1	-6.316
GRB14	5	0.013984	0.053088	0.77394	1231	4	-5.3929	0.93216	0.93321	0.999998	16482	1	-5.3929
PDE8B	5	0.014004	0.053159	0.77394	1232	3	-4.7195	0.5604	0.71213	0.999998	12516	2	-4.7195
N4BP2L2	11	0.014043	0.053266	0.77394	1233	8	-3.9145	0.5181	0.68187	0.999998	11964	2	-3.9145
R3HCC1L	10	0.014051	0.053294	0.77394	1234	7	-3.2152	0.70492	0.81472	0.999998	14377	3	-3.2152
TRPC5	5	0.014063	0.053325	0.77394	1235	4	-5.95	0.9483	0.94883	0.999998	16793	0	-5.95
PREP	5	0.014091	0.053384	0.77394	1237	4	-4.6155	0.22357	0.41521	0.999998	7466	1	-4.6155
BBS9	5	0.014091	0.053384	0.77394	1236	3	-5.6942	0.85726	0.87973	0.999998	15529	1	-5.6942
IL34	5	0.014113	0.053452	0.77394	1238	2	0.53963	0.33132	0.5444	0.999998	9658	3	0.53963
GID8	5	0.014145	0.053536	0.77394	1239	4	-5.1442	0.5049	0.67252	0.999998	11790	1	-5.1442
ANKS1B	16	0.014177	0.053627	0.77394	1240	10	-3.0847	0.56295	0.71394	0.999998	12554	5	-3.0847
KCTD20	5	0.014194	0.05367	0.77394	1243	4	-4.4786	0.91629	0.91916	0.999998	16201	1	-4.4786
STX8	5	0.014194	0.05367	0.77394	1242	4	-5.5899	0.37202	0.58051	0.999998	10300	1	-5.5899
MARK4	5	0.014194	0.05367	0.77394	1241	3	-4.3768	0.15524	0.32637	0.970972	6044	2	-4.3768
PDK3	5	0.01421	0.053723	0.77394	1244	3	-5.1076	0.44771	0.6327	0.999998	11140	1	-5.1076
UBXN11	5	0.014222	0.053765	0.77394	1245	2	-0.29125	0.69336	0.81066	0.999998	14287	2	-0.29125
SCHIP1	5	0.014237	0.05381	0.77394	1246	4	-6.0506	0.34587	0.56095	0.999998	9947	1	-6.0506
PDE10A	5	0.014237	0.05381	0.77394	1247	4	-2.8834	0.98096	0.9809	0.999998	17427	0	-2.8834
SENP1	5	0.014248	0.053847	0.77394	1249	3	-3.045	0.072103	0.19074	0.921489	3723	2	-3.045
C15orf32	5	0.014248	0.053847	0.77394	1248	3	-3.9727	0.17919	0.35834	0.980505	6580	2	-3.9727
ZNF589	5	0.014254	0.053865	0.77394	1250	3	-3.7611	0.64181	0.77151	0.999998	13568	2	-3.7611
NAALADL1	5	0.014271	0.0539	0.77394	1251	3	-4.362	0.33845	0.55246	0.999998	9789	2	-4.362
CYB561A3	5	0.014277	0.053913	0.77394	1252	3	-2.5177	0.29944	0.50736	0.999998	9074	2	-2.5177
HGS	5	0.014302	0.053976	0.77394	1254	3	-4.279	0.35652	0.56988	0.999998	10120	1	-4.279
FAM24A	5	0.014302	0.053976	0.77394	1253	4	-5.8163	0.6879	0.80655	0.999998	14209	1	-5.8163
SFN	5	0.014331	0.054052	0.77394	1255	1	1.9049	0.041478	0.12146	0.894492	2441	4	1.9049
LATS2	5	0.014333	0.054054	0.77394	1256	3	-0.90396	0.60292	0.74286	0.999998	13039	2	-0.90396
CNNM2	5	0.014386	0.05421	0.77394	1257	2	0.3938	0.46109	0.64194	0.999998	11296	2	0.3938
FSHR	5	0.014387	0.054211	0.77394	1258	4	-6.4602	0.96343	0.96369	0.999998	17071	0	-6.4602
TSHZ2	5	0.014407	0.05427	0.77394	1259	3	-5.3128	0.39364	0.59526	0.999998	10549	2	-5.3128
PXK	5	0.014418	0.054297	0.77394	1260	4	-3.5601	0.57474	0.72234	0.999998	12703	1	-3.5601
ZNF354C	5	0.014436	0.054351	0.77394	1262	4	-3.9463	0.78886	0.8464	0.999998	14941	1	-3.9463
PARD3	5	0.014436	0.054351	0.77394	1261	4	-4.8122	0.93773	0.93865	0.999998	16576	0	-4.8122
CYFIP1	5	0.01444	0.054363	0.77394	1263	4	-2.6652	0.133	0.29619	0.965261	5526	1	-2.6652
EVA1B	5	0.014448	0.054388	0.77394	1264	2	-0.63967	0.36036	0.57251	0.999998	10168	2	-0.63967
C20orf78	5	0.014487	0.054498	0.77394	1265	2	1.2651	0.12336	0.28277	0.956138	5326	3	1.2651
CST9	5	0.014495	0.054517	0.77394	1266	1	0.72639	0.29614	0.5034	0.999998	9008	3	0.72639
FASLG	5	0.014522	0.054599	0.77394	1267	4	-5.3637	0.9659	0.96609	0.999998	17129	0	-5.3637
CTNNAL1	5	0.01453	0.054623	0.77394	1268	2	1.7335	0.041765	0.12214	0.894492	2452	3	1.7335
RHOJ	5	0.014549	0.054685	0.77394	1269	1	1.1452	0.037771	0.11272	0.880821	2304	4	1.1452
CMTM8	5	0.014572	0.05474	0.77394	1270	3	-3.5878	0.68415	0.80373	0.999998	14151	1	-3.5878
GRIN2C	5	0.014574	0.054744	0.77394	1271	3	-4.0665	0.64845	0.77661	0.999998	13652	2	-4.0665
C3orf72	5	0.014584	0.054768	0.77394	1272	3	-0.99612	0.95801	0.95833	0.999998	16972	0	-0.99612
C21orf58	5	0.014584	0.054768	0.77394	1273	2	0.51175	0.34091	0.55526	0.999998	9833	3	0.51175
C10orf32	5	0.014596	0.054797	0.77394	1274	3	-4.6019	0.15865	0.33094	0.970972	6132	1	-4.6019
LCE1A	2	0.01463	0.054879	0.77394	1275	2	-5.3369	0.98537	0.98528	0.999998	17629	0	-5.3369
GALNT2	5	0.014631	0.054883	0.77394	1276	2	-0.15233	0.64787	0.77612	0.999998	13641	2	-0.15233
RNF170	8	0.014636	0.054895	0.77394	1277	6	-3.8602	0.99717	0.99711	0.999998	17913	0	-3.8602
GNPTG	5	0.014662	0.054965	0.77394	1278	2	0.21584	0.045604	0.13106	0.898132	2622	2	0.21584
MMP28	5	0.014668	0.054983	0.77394	1279	4	-4.2953	0.53283	0.69233	0.999998	12138	1	-4.2953
TUSC2	5	0.014713	0.055104	0.77394	1280	2	-0.28801	0.62247	0.75719	0.999998	13304	2	-0.28801
SOST	5	0.014716	0.05511	0.77394	1281	3	-3.4219	0.95069	0.95116	0.999998	16835	0	-3.4219
MPL	5	0.014718	0.055115	0.77394	1282	3	-4.6492	0.92595	0.92744	0.999998	16377	1	-4.6492
LOXL4	5	0.014747	0.055202	0.77394	1283	4	-2.6455	0.85814	0.88025	0.999998	15536	1	-2.6455
MAT2B	5	0.014783	0.055292	0.77394	1284	2	0.87393	0.24383	0.44024	0.999998	7901	3	0.87393
USMG5	2	0.014806	0.055358	0.77394	1285	2	-7.2478	0.98519	0.9851	0.999998	17628	0	-7.2478
FASTKD1	5	0.014808	0.055362	0.77394	1287	4	-5.344	0.89379	0.90234	0.999998	15947	1	-5.344
REST	5	0.014808	0.055362	0.77394	1286	4	-5.344	0.94587	0.94645	0.999998	16741	0	-5.344
GJB6	5	0.01482	0.055391	0.77394	1288	4	-4.4727	0.7088	0.81598	0.999998	14400	1	-4.4727
MFAP3L	5	0.014822	0.055395	0.77394	1289	2	-0.28056	0.95841	0.95872	0.999998	16980	0	-0.28056
TBC1D22A	5	0.014876	0.055558	0.775027	1290	2	0.21475	0.23711	0.43201	0.999998	7755	2	0.21475
CAPRIN2	5	0.014888	0.055589	0.775027	1291	3	-6.8503	0.49089	0.66255	0.999998	11631	2	-6.8503
CCDC67	5	0.01493	0.055715	0.775027	1292	4	-5.8419	0.30936	0.51893	0.999998	9279	1	-5.8419
LHFPL2	5	0.014931	0.055715	0.775027	1293	3	-3.0127	0.25836	0.45802	0.999998	8215	2	-3.0127
DLK1	5	0.014955	0.055781	0.775027	1294	2	-0.52444	0.34379	0.55858	0.999998	9897	2	-0.52444
SLC37A1	5	0.014962	0.0558	0.775027	1295	3	-4.8519	0.64479	0.77378	0.999998	13608	1	-4.8519
CILP	5	0.014962	0.0558	0.775027	1296	3	-5.542	0.86494	0.88417	0.999998	15608	1	-5.542
SLC25A11	5	0.014985	0.055857	0.775027	1297	2	0.77766	0.081564	0.21078	0.922297	4110	3	0.77766
PAPD7	5	0.014986	0.05586	0.775027	1298	3	-2.484	0.12639	0.28699	0.958342	5390	2	-2.484
ASF1A	5	0.015019	0.055945	0.775553	1299	4	-4.2064	0.90457	0.91007	0.999998	16069	1	-4.2064
SEL1L3	5	0.015053	0.056022	0.775553	1300	3	-0.93817	0.089978	0.22823	0.923096	4436	2	-0.93817
DNMT3A	10	0.015055	0.056027	0.775553	1301	4	0.54539	0.31192	0.52192	0.999998	9320	5	0.54539
CYP2U1	5	0.015094	0.056136	0.77611	1302	1	1.043	0.18653	0.36799	0.983017	6735	3	1.043
GLCE	5	0.015108	0.056168	0.77611	1303	3	-3.8202	0.93837	0.93927	0.999998	16591	0	-3.8202
AFTPH	5	0.015121	0.056204	0.77611	1304	4	-5.324	0.4844	0.65807	0.999998	11553	1	-5.324
IQSEC1	5	0.015148	0.056265	0.77611	1305	2	-0.48991	0.67435	0.79624	0.999998	13999	2	-0.48991
ESPN	5	0.015191	0.056377	0.77611	1306	2	0.11752	0.47977	0.65486	0.999998	11499	2	0.11752
PLEKHM3	5	0.015207	0.056419	0.77611	1307	4	-5.4212	0.62116	0.75624	0.999998	13290	1	-5.4212
SERPINB10	5	0.015253	0.056526	0.77611	1308	3	-2.3953	0.087332	0.22278	0.922938	4341	2	-2.3953
SIDT2	5	0.015298	0.056641	0.77611	1309	4	-1.2757	0.9638	0.96408	0.999998	17083	0	-1.2757
PIK3C2G	5	0.015298	0.056641	0.77611	1310	3	-1.3008	0.33699	0.55081	0.999998	9761	1	-1.3008
KCNT2	5	0.0153	0.056646	0.77611	1311	4	-4.7274	0.83213	0.86634	0.999998	15282	1	-4.7274
KLRC4	4	0.0153	0.056647	0.77611	1312	4	-5.2854	0.9847	0.98463	0.999998	17487	0	-5.2854
LRRC17	5	0.015312	0.056679	0.77611	1313	2	0.90789	0.25215	0.45043	0.999998	8074	3	0.90789
DCTD	5	0.015315	0.056687	0.77611	1314	3	-5.5222	0.19987	0.38547	0.990989	7005	2	-5.5222
SYTL5	5	0.015324	0.056708	0.77611	1315	4	-2.6278	0.95983	0.96011	0.999998	17007	0	-2.6278
NISCH	5	0.015326	0.056714	0.77611	1316	4	-3.6687	0.93056	0.93168	0.999998	16457	1	-3.6687
ETV1	5	0.015366	0.056822	0.776901	1317	1	0.44774	0.60957	0.74767	0.999998	13136	2	0.44774
AOC3	10	0.01538	0.056858	0.776901	1318	6	-4.0038	0.53374	0.69297	0.999998	12153	3	-4.0038
PPM1D	5	0.015421	0.056958	0.777577	1319	2	-0.040893	0.70281	0.81399	0.999998	14369	1	-0.040893
GPNMB	5	0.015434	0.056994	0.777577	1320	4	-5.3038	0.61527	0.75191	0.999998	13211	1	-5.3038
ABCA5	5	0.015457	0.057049	0.777583	1321	4	-4.9666	0.9834	0.98337	0.999998	17482	0	-4.9666
SLC39A12	5	0.015469	0.057081	0.777583	1322	3	-5.1536	0.33735	0.5512	0.999998	9766	1	-5.1536
GIF	5	0.015501	0.057175	0.778128	1323	3	-1.9027	0.46905	0.64748	0.999998	11372	2	-1.9027
HAS3	5	0.015525	0.05724	0.778128	1324	3	-4.0514	0.93369	0.9347	0.999998	16506	0	-4.0514
EXOC3L4	5	0.015529	0.05725	0.778128	1325	2	0.37572	0.23383	0.42788	0.999998	7675	2	0.37572
NR5A2	5	0.015628	0.057528	0.781316	1326	4	-4.1935	0.98513	0.98504	0.999998	17532	0	-4.1935
TTYH2	6	0.015682	0.057683	0.782629	1327	4	-2.822	0.89913	0.9061	0.999998	16010	1	-2.822
MFGE8	5	0.015721	0.057794	0.782629	1328	2	2.0705	0.016884	0.060008	0.800419	1347	3	2.0705
LRRC1	5	0.015723	0.057799	0.782629	1329	4	-5.2833	0.45104	0.63503	0.999998	11179	1	-5.2833
CASP12	5	0.015723	0.057799	0.782629	1330	4	-3.337	0.72588	0.82196	0.999998	14515	1	-3.337
TSPO2	5	0.015747	0.057865	0.782933	1331	2	0.74759	0.29248	0.49908	0.999998	8932	3	0.74759
C12orf57	5	0.015781	0.05796	0.783615	1332	4	-2.5682	0.68094	0.80127	0.999998	14098	1	-2.5682
SNTB1	5	0.015802	0.058002	0.783615	1333	3	-0.84218	0.73726	0.82594	0.999998	14594	1	-0.84218
ASB11	5	0.015842	0.05811	0.784355	1334	3	-1.4179	0.45324	0.63656	0.999998	11204	1	-1.4179
TMC6	5	0.015856	0.058144	0.784355	1335	1	1.1969	0.1519	0.32186	0.970461	5969	3	1.1969
MYO3A	5	0.015874	0.0582	0.784524	1336	3	-3.1897	0.83798	0.8693	0.999998	15343	1	-3.1897
DECR2	5	0.015911	0.058286	0.784639	1337	2	0.89571	0.2407	0.43636	0.999998	7839	3	0.89571
NELL2	5	0.015934	0.058353	0.784639	1338	4	-3.7342	0.94188	0.9426	0.999998	16672	0	-3.7342
WNT2	5	0.015941	0.058373	0.784639	1339	4	-2.3533	0.96934	0.96948	0.999998	17180	0	-2.3533
UBASH3B	5	0.015965	0.058446	0.784639	1340	3	-1.0885	0.4955	0.66581	0.999998	11679	1	-1.0885
FAM214B	5	0.015969	0.058452	0.784639	1341	4	-4.6099	0.90084	0.90735	0.999998	16028	1	-4.6099
KRTAP5-5	4	0.015977	0.05847	0.784639	1342	2	-0.89423	0.88802	0.89849	0.999998	15870	0	-0.89423
TPCN2	5	0.016024	0.058606	0.784966	1344	4	-6.0672	0.86104	0.88186	0.999998	15568	1	-6.0672
FBXO3	5	0.016024	0.058606	0.784966	1343	3	-5.5781	0.4942	0.66488	0.999998	11663	2	-5.5781
BPIFC	5	0.016065	0.058721	0.784966	1346	4	-5.2624	0.97961	0.97958	0.999998	17388	0	-5.2624
CCDC41	5	0.016065	0.058721	0.784966	1345	4	-4.1893	0.9419	0.94262	0.999998	16673	0	-4.1893
FES	5	0.016074	0.058742	0.784966	1347	4	-2.3192	0.95902	0.95934	0.999998	16988	0	-2.3192
MYBPH	5	0.01608	0.058756	0.784966	1348	2	-0.49797	0.10208	0.25263	0.932069	4881	2	-0.49797
GDAP2	5	0.016128	0.058888	0.786153	1349	2	1.614	0.085838	0.21967	0.922297	4280	3	1.614
WNT3A	5	0.016153	0.05896	0.786437	1350	2	-0.49301	0.86931	0.88679	0.999998	15658	1	-0.49301
RDH14	5	0.016183	0.059032	0.786437	1351	3	-2.0128	0.45024	0.63447	0.999998	11165	2	-2.0128
SMARCC1	5	0.016186	0.059041	0.786437	1352	4	-4.5828	0.76121	0.83498	0.999998	14747	1	-4.5828
ALX4	5	0.016291	0.059317	0.78814	1353	2	0.40556	0.68164	0.8018	0.999998	14114	2	0.40556
PLA2G7	5	0.016298	0.059337	0.78814	1354	4	-6.8078	0.98513	0.98504	0.999998	17559	0	-6.8078
C11orf85	5	0.016298	0.059337	0.78814	1355	4	-4.9391	0.57511	0.72263	0.999998	12710	1	-4.9391
SIRT7	5	0.0163	0.059344	0.78814	1356	3	-3.8733	0.65179	0.77912	0.999998	13697	2	-3.8733
TRIML2	5	0.016365	0.059506	0.789655	1357	3	-0.75585	0.76949	0.83829	0.999998	14812	1	-0.75585
PLD5	5	0.016382	0.059545	0.789655	1358	3	-4.8216	0.84351	0.87224	0.999998	15398	1	-4.8216
USH2A	5	0.0164	0.059597	0.789759	1359	2	-0.61571	0.090796	0.22986	0.923096	4475	2	-0.61571
LDB1	5	0.016455	0.059753	0.791159	1360	4	-3.0438	0.93965	0.94046	0.999998	16622	0	-3.0438
C10orf95	5	0.016466	0.059791	0.791159	1361	3	-4.5997	0.55397	0.70759	0.999998	12427	2	-4.5997
LHX1	5	0.016536	0.05998	0.792638	1362	3	-1.1825	0.68001	0.80053	0.999998	14087	1	-1.1825
WFDC12	5	0.016558	0.060037	0.792638	1363	3	-5.0602	0.41909	0.61281	0.999998	10817	1	-5.0602
ASB9	5	0.01657	0.060069	0.792638	1364	2	0.2795	0.49173	0.66316	0.999998	11643	2	0.2795
SLC1A1	5	0.016581	0.060095	0.792638	1365	4	-3.7772	0.82514	0.86289	0.999998	15229	1	-3.7772
C1orf127	5	0.016591	0.060125	0.792638	1366	3	-5.5122	0.5891	0.73276	0.999998	12877	2	-5.5122
APOBEC3C	5	0.016618	0.060207	0.792638	1367	2	0.6553	0.22127	0.41234	0.999998	7411	3	0.6553
KIF27	5	0.016657	0.060313	0.792638	1368	4	-5.9224	0.93462	0.93559	0.999998	16529	0	-5.9224
CAV3	5	0.016672	0.060345	0.792638	1369	3	-0.99212	0.40572	0.60355	0.999998	10677	1	-0.99212
SRRM1	5	0.016697	0.060405	0.792638	1372	4	-5.2199	0.18332	0.36376	0.982384	6662	1	-5.2199
TARBP2	5	0.016697	0.060405	0.792638	1370	4	-5.1792	0.76765	0.83755	0.999998	14801	1	-5.1792
ELF2	5	0.016697	0.060405	0.792638	1371	4	-5.2199	0.96206	0.96231	0.999998	17047	0	-5.2199
CXorf38	5	0.016727	0.06047	0.792638	1373	4	-4.4727	0.81607	0.85859	0.999998	15149	1	-4.4727
MMP15	5	0.016729	0.060474	0.792638	1374	4	-3.1952	0.70863	0.81593	0.999998	14396	1	-3.1952
SPG20	5	0.016781	0.060609	0.793326	1375	4	-4.4238	0.83585	0.86816	0.999998	15318	1	-4.4238
UBE2Q1	5	0.016814	0.060703	0.793326	1377	4	-2.4499	0.80909	0.85537	0.999998	15081	1	-2.4499
DCX	5	0.016814	0.060703	0.793326	1378	4	-4.3949	0.95465	0.95511	0.999998	16911	0	-4.3949
HPSE2	5	0.016814	0.060703	0.793326	1376	2	1.2084	0.14163	0.30795	0.968354	5724	3	1.2084
PIRT	5	0.016835	0.060756	0.793403	1379	3	-1.2638	0.85861	0.8805	0.999998	15540	1	-1.2638
ZNF682	5	0.016849	0.060797	0.793403	1380	4	-5.0472	0.13059	0.29284	0.962664	5477	1	-5.0472
COBL	5	0.01689	0.060902	0.793733	1381	2	0.42796	0.50874	0.6752	0.999998	11854	2	0.42796
KAZN	5	0.016909	0.06095	0.793733	1382	2	0.49786	0.11375	0.26925	0.946172	5124	2	0.49786
TG	5	0.016942	0.061042	0.793733	1384	3	-0.60823	0.91511	0.91822	0.999998	16186	1	-0.60823
CRYGC	5	0.016942	0.061042	0.793733	1383	3	-2.5403	0.53504	0.6939	0.999998	12166	2	-2.5403
RAB19	5	0.016944	0.061048	0.793733	1385	2	-0.65819	0.15716	0.32895	0.970972	6091	2	-0.65819
POTEF	1	0.016961	0.061087	0.793733	1386	1	-8.2663	0.98304	0.98298	0.999998	17471	0	-8.2663
PKD2L1	5	0.016998	0.06118	0.794374	1387	3	-3.3623	0.59651	0.73815	0.999998	12959	1	-3.3623
TOR3A	5	0.017053	0.061323	0.795077	1388	3	-5.9109	0.39441	0.59576	0.999998	10559	2	-5.9109
CACNA1S	5	0.017053	0.061323	0.795077	1389	3	-6.7861	0.96427	0.96455	0.999998	17093	0	-6.7861
CDK18	5	0.017107	0.061468	0.795939	1390	3	-1.3654	0.80446	0.85328	0.999998	15042	1	-1.3654
PF4	2	0.017115	0.061493	0.795939	1391	2	-5.2158	0.98288	0.98284	0.999998	17467	0	-5.2158
TMCO4	5	0.017134	0.061534	0.795939	1392	4	-4.8529	0.7847	0.84461	0.999998	14910	1	-4.8529
GLI2	5	0.017161	0.061608	0.795939	1393	3	-0.70037	0.96541	0.96563	0.999998	17111	0	-0.70037
FPR2	5	0.017188	0.061681	0.795939	1394	3	-3.9146	0.60947	0.7476	0.999998	13134	2	-3.9146
PEX16	5	0.017216	0.061749	0.795939	1395	1	2.4016	0.00746	0.029797	0.725719	738	4	2.4016
TPST1	5	0.017237	0.061792	0.795939	1396	3	-4.0177	0.9028	0.90879	0.999998	16041	1	-4.0177
LBR	5	0.017248	0.061822	0.795939	1397	4	-3.2071	0.63258	0.76458	0.999998	13442	1	-3.2071
SPG7	5	0.017268	0.061872	0.795939	1398	3	-4.5844	0.14899	0.31787	0.969991	5901	2	-4.5844
PPP6C	5	0.01727	0.06188	0.795939	1399	2	-0.50936	0.0023534	0.01008	0.57268	317	2	-0.50936
DPYS	5	0.017291	0.061934	0.795939	1400	3	-3.3989	0.20342	0.38996	0.992825	7073	1	-3.3989
FAM196A	5	0.017325	0.06202	0.795939	1401	1	0.88337	0.16351	0.33747	0.973957	6240	3	0.88337
ZNF7	10	0.017337	0.062054	0.795939	1402	3	0.49817	0.39385	0.59539	0.999998	10551	5	0.49817
PAFAH1B2	5	0.017367	0.062153	0.795939	1403	4	-4.7189	0.98053	0.98047	0.999998	17417	0	-4.7189
RBMS3	5	0.017367	0.062153	0.795939	1404	4	-5.176	0.73414	0.82481	0.999998	14573	1	-5.176
C2orf76	5	0.017367	0.062153	0.795939	1405	4	-5.176	0.6368	0.7677	0.999998	13507	1	-5.176
POU4F1	5	0.017377	0.062175	0.795939	1406	2	0.22068	0.63977	0.76997	0.999998	13538	2	0.22068
SLC45A2	5	0.017379	0.062185	0.795939	1407	2	-0.31618	0.37622	0.58329	0.999998	10354	2	-0.31618
CEP55	5	0.017433	0.062327	0.797188	1408	3	-4.3239	0.393	0.59484	0.999998	10540	2	-4.3239
UBE2NL	4	0.017452	0.062375	0.797241	1409	3	-4.8193	0.2075	0.3951	0.994043	7158	1	-4.8193
ENTPD1	5	0.017488	0.062457	0.797412	1410	2	0.4495	0.24265	0.43874	0.999998	7874	2	0.4495
IFRD2	5	0.017505	0.062512	0.797412	1411	3	-4.1585	0.32963	0.54249	0.999998	9639	2	-4.1585
TET2	5	0.017507	0.062521	0.797412	1412	4	-3.9383	0.94091	0.94166	0.999998	16648	0	-3.9383
TAOK3	5	0.017559	0.062656	0.798564	1413	4	-4.5085	0.9776	0.9776	0.999998	17343	0	-4.5085
C1orf173	5	0.017624	0.062829	0.799166	1414	1	1.207	0.084752	0.21742	0.922297	4243	3	1.207
KCNN3	5	0.017624	0.062829	0.799166	1415	2	-0.40156	0.19419	0.37803	0.98669	6899	1	-0.40156
RPAIN	7	0.017653	0.062896	0.799166	1416	5	-3.7901	0.027771	0.088143	0.864987	1833	2	-3.7901
SIRPB2	5	0.017672	0.062951	0.799166	1417	3	-4.5532	0.16426	0.33844	0.974938	6250	2	-4.5532
ZNF19	5	0.017678	0.062967	0.799166	1418	3	-4.2294	0.20209	0.38825	0.992502	7043	1	-4.2294
GET4	5	0.017697	0.063007	0.799166	1419	4	-4.0614	0.69203	0.80964	0.999998	14271	1	-4.0614
RORC	5	0.017732	0.063112	0.799166	1421	3	-0.8561	0.31801	0.52902	0.999998	9429	2	-0.8561
FZD5	5	0.017732	0.063112	0.799166	1420	3	-0.75317	0.60123	0.74161	0.999998	13012	1	-0.75317
DSP	5	0.017758	0.063178	0.799166	1422	3	-2.8458	0.83987	0.87027	0.999998	15361	1	-2.8458
PRDM6	5	0.017782	0.063248	0.799166	1423	3	-1.623	0.84834	0.87481	0.999998	15440	1	-1.623
FAHD2A	4	0.017805	0.063305	0.799166	1424	2	-1.2744	0.46009	0.64129	0.999998	11284	2	-1.2744
HOXC8	5	0.017821	0.063351	0.799166	1425	4	-3.9906	0.5449	0.70097	0.999998	12300	1	-3.9906
ST6GAL1	9	0.017843	0.063404	0.799166	1426	5	-1.7645	0.94155	0.94228	0.999998	16665	1	-1.7645
GUF1	5	0.017845	0.063412	0.799166	1427	3	-4.1541	0.021286	0.071593	0.836605	1541	2	-4.1541
HCRT	5	0.017859	0.063439	0.799166	1428	2	0.42637	0.756	0.83296	0.999998	14715	1	0.42637
PPP1R16A	5	0.017866	0.063449	0.799166	1429	3	-3.8891	0.9366	0.93755	0.999998	16558	0	-3.8891
RPP25	5	0.017868	0.063458	0.799166	1430	1	0.63493	0.30988	0.51956	0.999998	9288	3	0.63493
TMEM9	5	0.017922	0.063582	0.800178	1431	3	-1.4246	0.85387	0.87786	0.999998	15487	1	-1.4246
HIST1H4E	5	0.017993	0.063773	0.800949	1433	3	-4.5926	0.81455	0.85789	0.999998	15134	1	-4.5926
RAVER2	5	0.017993	0.063773	0.800949	1432	4	-4.1489	0.98249	0.98246	0.999998	17456	0	-4.1489
DMXL1	5	0.018028	0.063858	0.800949	1434	4	-5.1308	0.76392	0.83603	0.999998	14774	1	-5.1308
MYO7A	5	0.018029	0.063861	0.800949	1435	2	-0.50646	0.59218	0.73498	0.999998	12925	2	-0.50646
C12orf71	5	0.018031	0.063866	0.800949	1436	3	-1.1329	0.68744	0.8062	0.999998	14200	2	-1.1329
ACMSD	5	0.018072	0.063978	0.801151	1437	2	-0.38649	0.57898	0.72543	0.999998	12752	1	-0.38649
TMUB2	5	0.01808	0.064	0.801151	1438	3	-3.9746	0.50255	0.67084	0.999998	11761	2	-3.9746
MYH10	5	0.018085	0.064016	0.801151	1439	1	1.4189	0.094464	0.23739	0.924778	4619	3	1.4189
SPDYA	5	0.018135	0.064154	0.801778	1440	4	-3.9008	0.98322	0.98316	0.999998	17476	0	-3.9008
KIF15	5	0.01814	0.06417	0.801778	1441	3	-3.7897	0.18145	0.36136	0.982384	6624	2	-3.7897
MIF4GD	5	0.018165	0.064238	0.801778	1442	3	-4.5688	0.38358	0.58839	0.999998	10436	2	-4.5688
BTG1	5	0.018169	0.064244	0.801778	1443	4	-4.9011	0.87998	0.89336	0.999998	15765	1	-4.9011
FLT1	5	0.018194	0.064304	0.801977	1444	2	1.076	0.18196	0.36201	0.982384	6631	3	1.076
HORMAD1	5	0.01823	0.064403	0.802648	1445	4	-5.176	0.876	0.89085	0.999998	15727	1	-5.176
FAM105B	5	0.018248	0.064457	0.802771	1446	1	0.34301	0.68834	0.80687	0.999998	14216	2	0.34301
CCL5	5	0.018303	0.064615	0.803357	1447	2	1.2267	0.13184	0.29461	0.963855	5504	3	1.2267
GPR137	5	0.01833	0.064682	0.803357	1448	2	-0.033891	0.38441	0.58899	0.999998	10444	1	-0.033891
KMT2D	5	0.01835	0.06474	0.803357	1450	4	-5.2199	0.95524	0.95569	0.999998	16921	0	-5.2199
LETM1	5	0.01835	0.06474	0.803357	1449	4	-5.1076	0.26887	0.47059	0.999998	8427	1	-5.1076
CHD7	5	0.018357	0.064762	0.803357	1451	3	-5.1308	0.74506	0.82891	0.999998	14643	1	-5.1308
FIGN	5	0.018381	0.064831	0.803357	1452	3	-3.936	0.70227	0.81381	0.999998	14365	1	-3.936
ID2	5	0.018411	0.064906	0.803357	1453	2	-0.64017	0.81071	0.85614	0.999998	15094	1	-0.64017
C1orf177	5	0.018459	0.065024	0.803357	1454	4	-3.4924	0.31898	0.53013	0.999998	9444	1	-3.4924
ZNF438	5	0.018511	0.065158	0.803357	1455	3	-3.6188	0.8877	0.89828	0.999998	15864	1	-3.6188
EFHB	5	0.01852	0.065178	0.803357	1456	3	-6.2221	0.96996	0.97007	0.999998	17190	0	-6.2221
CHST10	5	0.018554	0.065276	0.803357	1457	3	-4.3057	0.22905	0.42199	0.999998	7589	2	-4.3057
KRTAP9-1	3	0.01857	0.065323	0.803357	1458	2	-3.3135	0.83416	0.86735	0.999998	15299	0	-3.3135
TIMM8A	5	0.018574	0.065333	0.803357	1459	2	0.14296	0.002791	0.011853	0.599204	355	2	0.14296
IL22RA1	5	0.018574	0.065333	0.803357	1460	4	-5.3673	0.90842	0.91299	0.999998	16109	1	-5.3673
ASB4	5	0.018599	0.065404	0.803357	1461	4	-4.9472	0.83325	0.86688	0.999998	15295	1	-4.9472
SLA	10	0.018638	0.065502	0.803357	1464	3	1.4286	0.0081252	0.032205	0.728627	793	6	1.4286
ASPRV1	5	0.018638	0.065501	0.803357	1463	3	-4.8989	0.69185	0.80951	0.999998	14268	2	-4.8989
PPM1M	5	0.018638	0.065501	0.803357	1462	3	-3.6946	0.78131	0.84317	0.999998	14889	1	-3.6946
NOG	5	0.018649	0.065534	0.803357	1465	2	0.47627	0.29946	0.50739	0.999998	9075	3	0.47627
SH2B3	5	0.018649	0.065534	0.803357	1466	3	-3.2104	0.39277	0.59467	0.999998	10538	2	-3.2104
C3orf22	5	0.018656	0.065545	0.803357	1467	3	-1.9797	0.87638	0.89109	0.999998	15732	1	-1.9797
IQCF3	5	0.018656	0.065545	0.803357	1468	2	0.094742	0.55152	0.70579	0.999998	12387	2	0.094742
SH2D4A	5	0.018684	0.065619	0.803357	1471	4	-5.0841	0.93644	0.93741	0.999998	16557	0	-5.0841
NOC3L	5	0.018684	0.065619	0.803357	1469	4	-4.1811	0.39948	0.59925	0.999998	10608	1	-4.1811
C12orf56	5	0.018684	0.065619	0.803357	1470	4	-5.0841	0.89103	0.9005	0.999998	15920	1	-5.0841
ASB16	5	0.018719	0.065701	0.803813	1472	2	-0.35818	0.65604	0.78238	0.999998	13752	2	-0.35818
NTN1	5	0.018846	0.066032	0.805101	1473	2	-0.63967	0.15712	0.32889	0.970972	6090	1	-0.63967
THUMPD1	5	0.01886	0.066067	0.805101	1474	4	-3.5148	0.44075	0.62784	0.999998	11067	1	-3.5148
CNOT10	5	0.01886	0.066067	0.805101	1476	3	-6.7417	0.95567	0.95611	0.999998	16930	0	-6.7417
MAGEC3	5	0.01886	0.066067	0.805101	1475	3	-6.7417	0.6087	0.74706	0.999998	13122	1	-6.7417
C1orf168	5	0.018867	0.066092	0.805101	1477	3	-1.0813	0.55983	0.71173	0.999998	12507	2	-1.0813
GAS7	5	0.018897	0.066158	0.805101	1478	3	-4.5357	0.69596	0.81171	0.999998	14324	1	-4.5357
MICALL2	5	0.0189	0.066162	0.805101	1479	3	-1.4317	0.093958	0.23638	0.924161	4605	2	-1.4317
SULT6B1	5	0.018901	0.066164	0.805101	1480	4	-5.7699	0.69977	0.81298	0.999998	14345	1	-5.7699
ZNF395	5	0.018954	0.066305	0.805576	1481	3	-2.5023	0.2981	0.50572	0.999998	9041	2	-2.5023
C17orf72	10	0.018963	0.066325	0.805576	1482	7	-2.3334	0.76233	0.83541	0.999998	14760	2	-2.3334
NDFIP2	5	0.019008	0.066447	0.805576	1483	2	-0.74453	0.87112	0.8879	0.999998	15676	1	-0.74453
CCNE2	5	0.019022	0.06648	0.805576	1484	4	-5.0602	0.96579	0.96598	0.999998	17124	0	-5.0602
PITRM1	5	0.019022	0.06648	0.805576	1485	4	-3.4795	0.71541	0.8183	0.999998	14440	1	-3.4795
C6orf165	5	0.019063	0.066604	0.805576	1486	3	-4.4847	0.64815	0.77636	0.999998	13647	1	-4.4847
PRUNE	5	0.019088	0.066678	0.805576	1490	4	-6.7341	0.24986	0.44767	0.999998	8036	1	-6.7341
ZNF491	5	0.019088	0.066678	0.805576	1488	3	-6.1733	0.67055	0.79334	0.999998	13953	1	-6.1733
RHBDD2	5	0.019088	0.066678	0.805576	1489	4	-6.7341	0.92958	0.93076	0.999998	16439	1	-6.7341
DHX58	5	0.019088	0.066678	0.805576	1487	3	-6.6426	0.13619	0.3005	0.966155	5596	1	-6.6426
CBY3	5	0.019094	0.066695	0.805576	1491	3	-1.3858	0.48271	0.65688	0.999998	11532	2	-1.3858
FRMD7	5	0.019126	0.066771	0.805749	1492	4	-4.6194	0.94017	0.94095	0.999998	16636	0	-4.6194
ING1	10	0.01918	0.06692	0.805749	1493	3	0.18267	0.23887	0.43413	0.999998	7798	5	0.18267
IFNA14	4	0.019197	0.066971	0.805749	1494	4	-3.6315	0.9808	0.98073	0.999998	17423	0	-3.6315
SOX13	5	0.019207	0.066998	0.805749	1495	4	-5.8697	0.96759	0.96779	0.999998	17152	0	-5.8697
CHCHD2	5	0.019219	0.067022	0.805749	1496	4	-4.2723	0.92715	0.92851	0.999998	16396	1	-4.2723
TTC40	5	0.019226	0.067038	0.805749	1497	1	0.65531	0.29924	0.50712	0.999998	9069	3	0.65531
TIGD6	5	0.019226	0.06704	0.805749	1498	4	-3.4527	0.92857	0.92982	0.999998	16421	1	-3.4527
SLC9A1	5	0.019257	0.067112	0.805749	1499	3	-4.8034	0.13624	0.30057	0.966155	5597	1	-4.8034
OBSL1	5	0.019257	0.067112	0.805749	1500	2	-0.19205	0.57541	0.72285	0.999998	12714	2	-0.19205
VGLL4	5	0.01928	0.067176	0.805981	1501	1	0.75229	0.15167	0.32156	0.970461	5962	3	0.75229
BRD7	5	0.019315	0.067272	0.806598	1502	4	-6.0865	0.86862	0.88637	0.999998	15649	1	-6.0865
TMEM151B	5	0.019388	0.067464	0.808357	1503	2	0.05936	0.50183	0.67031	0.999998	11745	2	0.05936
MYH7	5	0.019443	0.067598	0.809422	1504	2	0.5871	0.31278	0.52293	0.999998	9340	3	0.5871
RNF139	5	0.019497	0.067745	0.810383	1505	4	-2.0817	0.87615	0.89094	0.999998	15729	1	-2.0817
GLT6D1	5	0.019505	0.067769	0.810383	1506	4	-6.1446	0.19084	0.37362	0.983883	6834	1	-6.1446
NXPH1	5	0.019551	0.067889	0.810383	1507	2	0.11545	0.36737	0.57737	0.999998	10237	2	0.11545
TMEM41A	5	0.019553	0.067895	0.810383	1508	4	-4.7065	0.32012	0.53144	0.999998	9473	1	-4.7065
ATL3	5	0.019573	0.067942	0.810383	1509	4	-3.932	0.5621	0.71334	0.999998	12540	1	-3.932
UNC93A	5	0.019575	0.067948	0.810383	1510	2	-0.28493	0.91883	0.92123	0.999998	16240	1	-0.28493
LITAF	5	0.019605	0.068029	0.81081	1511	2	-0.17288	0.6806	0.801	0.999998	14093	2	-0.17288
ATP2A1	5	0.01965	0.068144	0.811067	1512	2	0.5042	0.16695	0.342	0.977274	6299	2	0.5042
SPATA31D1	5	0.01966	0.068165	0.811067	1513	4	-4.3013	0.16916	0.34501	0.977274	6348	1	-4.3013
C6orf132	5	0.019668	0.068186	0.811067	1514	4	-3.6275	0.81629	0.85868	0.999998	15150	1	-3.6275
ZNF490	5	0.019716	0.068301	0.811904	1515	3	-6.7189	0.75383	0.83217	0.999998	14699	1	-6.7189
CCSER1	5	0.019757	0.06841	0.812544	1516	4	-5.0111	0.53888	0.69664	0.999998	12222	1	-5.0111
CBX8	5	0.019768	0.068445	0.812544	1517	2	0.73894	0.28983	0.49584	0.999998	8868	3	0.73894
RPS6KA2	5	0.019822	0.068606	0.813243	1518	2	0.81348	0.24156	0.43743	0.999998	7855	3	0.81348
RPS3	4	0.019875	0.06874	0.813243	1519	4	-3.6168	0.98013	0.98009	0.999998	17406	0	-3.6168
C12orf60	5	0.019877	0.068744	0.813243	1520	3	-1.9045	0.89098	0.90046	0.999998	15918	1	-1.9045
PYCRL	5	0.019881	0.068757	0.813243	1522	4	-4.0259	0.77526	0.84061	0.999998	14855	1	-4.0259
MTMR9	5	0.019881	0.068757	0.813243	1521	4	-4.0259	0.69396	0.81104	0.999998	14305	1	-4.0259
FOXD4	2	0.019887	0.068775	0.813243	1523	2	-4.3018	0.97767	0.97767	0.999998	17345	0	-4.3018
CDH11	5	0.019919	0.068867	0.813794	1524	4	-3.501	0.97534	0.97535	0.999998	17294	0	-3.501
MUSTN1	5	0.019962	0.068973	0.813971	1525	4	-3.5125	0.97436	0.97438	0.999998	17276	0	-3.5125
FMR1	5	0.020008	0.069091	0.813971	1526	4	-4.9655	0.19497	0.37907	0.986903	6916	1	-4.9655
PVRL3	5	0.020039	0.06916	0.813971	1527	3	-2.7502	0.15851	0.33074	0.970972	6126	1	-2.7502
FKBP10	5	0.020048	0.06917	0.813971	1528	3	-3.2384	0.77847	0.842	0.999998	14874	1	-3.2384
ACTG2	6	0.02005	0.069173	0.813971	1529	2	0.5394	0.21856	0.40896	0.999998	7361	3	0.5394
PAX6	5	0.020052	0.069177	0.813971	1530	3	-2.6085	0.31382	0.52413	0.999998	9362	2	-2.6085
RNFT2	5	0.020087	0.069269	0.813971	1531	2	1.5767	0.08264	0.21305	0.922297	4147	3	1.5767
DGKH	5	0.020087	0.069269	0.813971	1532	3	-1.0104	0.56692	0.71678	0.999998	12606	2	-1.0104
PPM1K	5	0.020094	0.069289	0.813971	1533	3	-1.884	0.92383	0.92555	0.999998	16334	1	-1.884
MPHOSPH8	5	0.020119	0.069353	0.814202	1534	4	-4.9859	0.84475	0.87292	0.999998	15412	1	-4.9859
C17orf107	5	0.020175	0.0695	0.815072	1535	2	0.96959	0.061986	0.16854	0.918675	3299	3	0.96959
SP8	5	0.020236	0.069665	0.815072	1536	2	-0.43423	0.94006	0.94085	0.999998	16630	0	-0.43423
ASB10	5	0.020256	0.069707	0.815072	1537	2	-0.037302	0.80332	0.85276	0.999998	15034	1	-0.037302
RORA	5	0.020267	0.069735	0.815072	1538	2	-0.29889	0.35636	0.56978	0.999998	10118	2	-0.29889
PRKD1	5	0.020282	0.069773	0.815072	1539	4	-4.0084	0.5933	0.73579	0.999998	12929	1	-4.0084
TMEM161B	5	0.020282	0.069773	0.815072	1540	4	-3.8467	0.97602	0.97602	0.999998	17312	0	-3.8467
PDE3A	5	0.020311	0.069851	0.815072	1541	3	-1.0994	0.76674	0.83717	0.999998	14794	1	-1.0994
NEK2	3	0.02032	0.069881	0.815072	1542	3	-3.9463	0.97968	0.97965	0.999998	17391	0	-3.9463
RBM7	5	0.020322	0.069888	0.815072	1543	4	-3.9463	0.98513	0.98504	0.999998	17509	0	-3.9463
KIF4B	5	0.020361	0.069994	0.815072	1544	4	-6.0384	0.90155	0.90789	0.999998	16034	1	-6.0384
WDFY4	5	0.020398	0.070082	0.815072	1545	3	-2.0789	0.44757	0.6326	0.999998	11137	1	-2.0789
ATP4B	5	0.020398	0.070082	0.815072	1546	2	0.33506	0.47722	0.65307	0.999998	11477	2	0.33506
ZNF24	5	0.020419	0.070138	0.815072	1547	2	-0.63659	0.62973	0.76249	0.999998	13394	2	-0.63659
CASP1	13	0.020453	0.070233	0.815072	1548	7	-2.9087	0.33392	0.54732	0.999998	9706	6	-2.9087
GSTT1	5	0.020461	0.070253	0.815072	1549	2	-0.03077	0.55898	0.71112	0.999998	12496	2	-0.03077
SOGA2	5	0.020527	0.070419	0.815072	1551	1	0.87357	0.2495	0.44723	0.999998	8023	3	0.87357
HMGB2	5	0.020527	0.070419	0.815072	1550	3	-4.9472	0.26128	0.46153	0.999998	8281	2	-4.9472
FBXO43	5	0.020549	0.070473	0.815072	1552	4	-4.9603	0.67872	0.79957	0.999998	14071	1	-4.9603
OSGIN1	5	0.020552	0.070475	0.815072	1553	2	2.1857	0.018991	0.065486	0.817285	1443	3	2.1857
STIM2	5	0.020635	0.070697	0.815072	1554	4	-4.2815	0.58681	0.73105	0.999998	12848	1	-4.2815
MIEF1	5	0.020636	0.070699	0.815072	1555	4	-2.9899	0.89169	0.90097	0.999998	15927	1	-2.9899
CMTM3	5	0.020661	0.070759	0.815072	1556	2	0.11925	0.19724	0.38206	0.988443	6960	2	0.11925
ADAM19	5	0.02069	0.070841	0.815072	1557	3	-1.8677	0.91961	0.92192	0.999998	16256	1	-1.8677
SERAC1	5	0.020695	0.070853	0.815072	1558	4	-3.8373	0.43207	0.62186	0.999998	10977	1	-3.8373
EFNB3	5	0.020744	0.070987	0.815072	1559	3	-2.5741	0.62998	0.76265	0.999998	13399	2	-2.5741
BPIFB3	5	0.020798	0.071118	0.815072	1560	2	0.67726	0.30342	0.51205	0.999998	9154	3	0.67726
GALNT1	5	0.020804	0.071132	0.815072	1561	4	-6.2329	0.509	0.6754	0.999998	11857	1	-6.2329
CEP72	5	0.020811	0.071147	0.815072	1562	2	-0.42901	0.090489	0.22925	0.923096	4463	1	-0.42901
NLGN4X	5	0.020813	0.071154	0.815072	1563	4	-5.1669	0.50285	0.67106	0.999998	11764	1	-5.1669
KLHL5	5	0.020817	0.071159	0.815072	1564	4	-4.9655	0.26678	0.46813	0.999998	8383	1	-4.9655
ZNF703	5	0.020847	0.071227	0.815072	1565	3	-1.8031	0.33333	0.54666	0.999998	9698	1	-1.8031
ARPP19	5	0.020853	0.071243	0.815072	1566	4	-2.4513	0.46897	0.64743	0.999998	11369	1	-2.4513
SALL3	5	0.020855	0.071247	0.815072	1567	4	-3.3962	0.79547	0.8493	0.999998	14987	1	-3.3962
PITPNM2	5	0.020893	0.07134	0.815072	1568	3	-4.3248	0.21435	0.40376	0.997439	7289	2	-4.3248
HK3	5	0.020897	0.071349	0.815072	1569	3	-3.1228	0.94019	0.94097	0.999998	16637	0	-3.1228
LAMA1	5	0.020907	0.071379	0.815072	1570	1	0.16742	0.5772	0.72414	0.999998	12733	2	0.16742
LDHC	5	0.020938	0.071468	0.815072	1571	3	-2.2566	0.28635	0.49168	0.999998	8797	2	-2.2566
POLDIP3	5	0.020943	0.071485	0.815072	1572	3	-3.398	0.28353	0.4883	0.999998	8731	2	-3.398
BRMS1L	5	0.020995	0.071612	0.815072	1575	4	-5.344	0.97233	0.9724	0.999998	17241	0	-5.344
GUCA2A	5	0.020995	0.071612	0.815072	1574	4	-2.795	0.96623	0.96642	0.999998	17130	0	-2.795
CERS2	5	0.020995	0.071612	0.815072	1573	4	-4.9342	0.90078	0.9073	0.999998	16027	1	-4.9342
CXCL6	5	0.021015	0.071667	0.815072	1576	2	-0.68419	0.91325	0.91672	0.999998	16166	1	-0.68419
KPNA7	5	0.021048	0.071758	0.815072	1577	2	0.87178	0.24517	0.44192	0.999998	7927	3	0.87178
SNAP29	5	0.021069	0.071812	0.815072	1578	2	0.63367	0.31485	0.52535	0.999998	9380	3	0.63367
BRICD5	5	0.021079	0.071836	0.815072	1579	4	-2.9173	0.93409	0.93507	0.999998	16518	0	-2.9173
DEFB127	5	0.021079	0.071836	0.815072	1580	3	-5.6363	0.036684	0.11008	0.87878	2254	1	-5.6363
SLC7A1	5	0.021124	0.071959	0.815072	1581	1	0.77647	0.28978	0.49578	0.999998	8867	3	0.77647
C4orf22	5	0.02114	0.072009	0.815072	1582	3	-5.0307	0.14323	0.31009	0.968354	5762	1	-5.0307
CD200	5	0.021167	0.072076	0.815072	1583	3	-4.2715	0.62818	0.76136	0.999998	13372	1	-4.2715
PCDHB13	5	0.021178	0.072098	0.815072	1584	3	-2.1213	0.30595	0.51498	0.999998	9207	2	-2.1213
H3F3C	4	0.021198	0.072159	0.815072	1585	2	-2.2769	0.55989	0.71176	0.999998	12508	1	-2.2769
MYCBPAP	5	0.021224	0.072229	0.815072	1586	4	-3.9444	0.30455	0.51333	0.999998	9174	1	-3.9444
NXN	5	0.021232	0.072251	0.815072	1587	4	-3.7966	0.93871	0.9396	0.999998	16598	0	-3.7966
CRYZ	9	0.021243	0.072284	0.815072	1588	6	-4.5775	0.90362	0.90938	0.999998	16057	1	-4.5775
CTSS	5	0.021244	0.072286	0.815072	1589	4	-3.5752	0.71702	0.81887	0.999998	14456	1	-3.5752
CEPT1	5	0.021283	0.072382	0.815072	1590	4	-5.0536	0.97184	0.97192	0.999998	17235	0	-5.0536
LRTM1	5	0.021283	0.072382	0.815072	1591	4	-4.352	0.25357	0.4522	0.999998	8108	1	-4.352
RAB32	5	0.021299	0.072428	0.815072	1592	4	-4.4717	0.97079	0.97089	0.999998	17211	0	-4.4717
DYNLT3	5	0.021313	0.072465	0.815072	1594	3	-3.6736	0.058839	0.16145	0.915873	3171	2	-3.6736
FNDC3A	5	0.021313	0.072465	0.815072	1593	1	0.26917	0.65722	0.78326	0.999998	13768	2	0.26917
AKAP12	5	0.021328	0.072503	0.815072	1595	4	-3.6535	0.93292	0.93393	0.999998	16490	1	-3.6535
NR4A2	5	0.021328	0.072504	0.815072	1596	3	-1.5671	0.58056	0.72658	0.999998	12774	2	-1.5671
IL7	7	0.021336	0.072518	0.815072	1597	5	-4.7669	0.55405	0.70765	0.999998	12428	1	-4.7669
PCDHAC1	5	0.02137	0.072592	0.815072	1598	2	1.3594	0.09122	0.23072	0.923096	4494	3	1.3594
ARSG	5	0.021395	0.07266	0.815072	1599	1	0.373	0.17578	0.3538	0.978363	6506	2	0.373
ARV1	5	0.021395	0.072664	0.815072	1600	4	-3.9174	0.97513	0.97514	0.999998	17289	0	-3.9174
LGR6	5	0.021411	0.072703	0.815072	1601	2	0.52375	0.077695	0.20263	0.921838	3957	3	0.52375
LNX2	5	0.021411	0.072703	0.815072	1602	2	0.31305	0.26308	0.46367	0.999998	8309	2	0.31305
L3HYPDH	5	0.021411	0.072703	0.815072	1603	2	-0.60825	0.3858	0.58989	0.999998	10459	2	-0.60825
GNAL	12	0.021416	0.072714	0.815072	1604	5	0.4743	0.16578	0.34042	0.977274	6273	6	0.4743
TTC4	5	0.021436	0.072766	0.815072	1606	4	-4.9859	0.0071179	0.028467	0.715742	714	1	-4.9859
FAM104B	5	0.021436	0.072766	0.815072	1605	4	-5.4764	0.77133	0.839	0.999998	14825	1	-5.4764
ACKR3	5	0.021449	0.072803	0.815072	1607	1	0.93183	0.12135	0.27996	0.954777	5276	3	0.93183
HEXIM1	5	0.021481	0.072878	0.815072	1609	3	-4.3558	0.24379	0.44019	0.999998	7899	1	-4.3558
EMP3	5	0.021481	0.072878	0.815072	1608	2	0.27165	0.16905	0.34485	0.977274	6344	2	0.27165
SSX4	3	0.021492	0.072909	0.815072	1610	3	-5.4752	0.97851	0.9785	0.999998	17365	0	-5.4752
TRIM43	5	0.021503	0.07294	0.815072	1611	3	-2.1066	0.50903	0.67542	0.999998	11858	2	-2.1066
PLAT	5	0.021511	0.072958	0.815072	1612	3	-3.5691	0.64131	0.77114	0.999998	13561	2	-3.5691
TAS2R41	5	0.021532	0.073016	0.815214	1613	4	-3.2553	0.94135	0.94208	0.999998	16661	0	-3.2553
GRB10	5	0.021557	0.073091	0.815536	1614	4	-3.6454	0.14488	0.3123	0.968354	5801	1	-3.6454
C17orf53	5	0.021601	0.073203	0.815536	1615	2	-0.44766	0.12498	0.28499	0.95791	5357	2	-0.44766
E2F5	6	0.021635	0.073291	0.815536	1616	4	-5.3341	0.82004	0.86045	0.999998	15180	1	-5.3341
ZNF726	5	0.021645	0.073315	0.815536	1617	4	-3.8879	0.93673	0.93769	0.999998	16561	0	-3.8879
NID2	5	0.021665	0.073371	0.815536	1618	3	-3.7861	0.88325	0.89544	0.999998	15800	1	-3.7861
GPLD1	5	0.021686	0.073422	0.815536	1620	3	-3.9338	0.82787	0.86421	0.999998	15244	1	-3.9338
KIF1C	5	0.021686	0.073422	0.815536	1619	4	-4.0259	0.9819	0.98185	0.999998	17449	0	-4.0259
CCDC15	5	0.021698	0.07345	0.815536	1621	4	-2.303	0.89495	0.90315	0.999998	15960	1	-2.303
CDH8	5	0.021722	0.073509	0.815536	1622	4	-4.8435	0.94718	0.94772	0.999998	16770	0	-4.8435
TAS2R20	5	0.021735	0.07354	0.815536	1623	4	-4.8773	0.8485	0.87491	0.999998	15444	1	-4.8773
ZNF141	4	0.021736	0.073543	0.815536	1624	4	-4.2849	0.97826	0.97825	0.999998	17360	0	-4.2849
GRIK5	5	0.021774	0.073632	0.815605	1625	3	-3.981	0.80238	0.85232	0.999998	15029	1	-3.981
ZDHHC16	5	0.021777	0.073639	0.815605	1626	3	-4.7143	0.3687	0.57826	0.999998	10252	2	-4.7143
SEPHS2	5	0.021803	0.073707	0.815852	1627	4	-3.5656	0.97969	0.97966	0.999998	17392	0	-3.5656
SNURF	4	0.021845	0.073809	0.815939	1628	1	0.78993	0.34525	0.56022	0.999998	9926	2	0.78993
ABAT	5	0.021866	0.073858	0.815939	1629	3	-0.83573	0.24564	0.44253	0.999998	7938	2	-0.83573
AP1S3	5	0.021882	0.073896	0.815939	1631	3	-4.4727	0.61362	0.75067	0.999998	13192	2	-4.4727
MAP3K9	5	0.021882	0.073896	0.815939	1630	3	-3.5068	0.67468	0.79649	0.999998	14006	1	-3.5068
DNPEP	5	0.021915	0.073975	0.816308	1632	4	-2.6628	0.93381	0.9348	0.999998	16509	0	-2.6628
OPHN1	5	0.021989	0.074157	0.816308	1634	3	-4.081	0.61524	0.75189	0.999998	13210	1	-4.081
SPAG6	5	0.021989	0.074157	0.816308	1633	3	-4.2816	0.64022	0.77031	0.999998	13546	2	-4.2816
SLC13A2	5	0.021989	0.074157	0.816308	1635	3	-6.6565	0.95358	0.95404	0.999998	16893	0	-6.6565
PNPO	5	0.022017	0.074239	0.816308	1637	3	-1.426	0.069421	0.18485	0.921133	3614	2	-1.426
ADCK3	5	0.022017	0.074239	0.816308	1636	2	0.38337	0.6771	0.79836	0.999998	14044	2	0.38337
CMA1	5	0.022022	0.074249	0.816308	1638	4	-5.95	0.4219	0.61471	0.999998	10848	1	-5.95
AGT	5	0.022048	0.074324	0.816308	1639	4	-3.6352	0.98182	0.98177	0.999998	17446	0	-3.6352
MOS	5	0.022069	0.074377	0.816308	1640	4	-3.2117	0.70719	0.81545	0.999998	14386	1	-3.2117
TRMU	5	0.022073	0.074393	0.816308	1641	4	-4.3381	0.97054	0.97067	0.999998	17203	0	-4.3381
CD300LG	5	0.022124	0.07452	0.816308	1642	4	-4.3755	0.065072	0.17536	0.918888	3431	1	-4.3755
ZNF613	5	0.022151	0.074574	0.816308	1643	4	-3.7753	0.89603	0.90391	0.999998	15974	1	-3.7753
CCDC85C	5	0.022153	0.07458	0.816308	1644	2	0.44492	0.68739	0.80615	0.999998	14198	2	0.44492
SCGB2A1	4	0.022161	0.074603	0.816308	1645	4	-4.3627	0.97784	0.97784	0.999998	17351	0	-4.3627
SP140	5	0.022184	0.074668	0.816308	1646	4	-3.6185	0.79019	0.84698	0.999998	14948	1	-3.6185
NPC1L1	5	0.02223	0.074798	0.816308	1647	4	-3.5586	0.61877	0.75451	0.999998	13254	1	-3.5586
IL12A	5	0.022295	0.074954	0.816308	1650	4	-5.4556	0.978	0.97799	0.999998	17355	0	-5.4556
C5orf28	5	0.022295	0.074954	0.816308	1648	4	-4.8529	0.68832	0.80685	0.999998	14215	1	-4.8529
CORO1C	5	0.022295	0.074954	0.816308	1649	4	-4.3587	0.14133	0.30755	0.968354	5717	1	-4.3587
PHIP	5	0.022295	0.074954	0.816308	1651	4	-4.8529	0.88133	0.89421	0.999998	15774	1	-4.8529
CYP8B1	5	0.022302	0.074972	0.816308	1654	4	-4.1848	0.59858	0.73968	0.999998	12981	1	-4.1848
KLKB1	5	0.022302	0.074972	0.816308	1653	3	-2.3722	0.62091	0.75606	0.999998	13284	1	-2.3722
ASB12	5	0.022302	0.074972	0.816308	1652	3	-5.9664	0.16072	0.33371	0.970972	6183	2	-5.9664
KHDC1	5	0.022338	0.075071	0.816805	1655	2	-0.66009	0.91759	0.9202	0.999998	16217	1	-0.66009
EFCAB14	5	0.022369	0.075154	0.816805	1656	4	-4.7669	0.33921	0.55336	0.999998	9799	1	-4.7669
SPATC1L	5	0.0224	0.075224	0.816805	1657	2	0.63977	0.28767	0.49324	0.999998	8818	3	0.63977
CHRND	5	0.022414	0.075265	0.816805	1658	3	-3.8967	0.55321	0.70704	0.999998	12415	1	-3.8967
CFHR4	7	0.022418	0.075275	0.816805	1659	5	-2.479	0.56831	0.71777	0.999998	12622	2	-2.479
DSN1	5	0.022423	0.07529	0.816805	1660	4	-5.4583	0.98513	0.98504	0.999998	17492	0	-5.4583
CMTR1	5	0.022441	0.075342	0.816879	1661	4	-3.5311	0.082953	0.21371	0.922297	4165	1	-3.5311
CASK	5	0.022478	0.075437	0.81726	1662	3	-4.6548	0.7031	0.81409	0.999998	14371	1	-4.6548
STRN	5	0.022494	0.075468	0.81726	1663	4	-4.2747	0.9489	0.94942	0.999998	16806	0	-4.2747
WWC2	5	0.022532	0.075564	0.81781	1664	2	0.32376	0.095991	0.24055	0.926284	4662	2	0.32376
NEK4	5	0.022553	0.075624	0.81796	1665	4	-3.1814	0.95439	0.95486	0.999998	16909	0	-3.1814
SLK	5	0.022579	0.075698	0.81796	1666	3	-5.0553	0.5419	0.69884	0.999998	12270	1	-5.0553
ZNF783	5	0.022586	0.075714	0.81796	1667	3	-1.1731	0.87163	0.88821	0.999998	15680	1	-1.1731
SLC25A29	5	0.022621	0.075803	0.818014	1668	3	-1.4543	0.51443	0.67928	0.999998	11917	1	-1.4543
EMC8	5	0.022634	0.075837	0.818014	1669	4	-3.7959	0.87333	0.88922	0.999998	15697	1	-3.7959
CAPSL	5	0.02264	0.075856	0.818014	1670	3	-1.6135	0.063085	0.171	0.918888	3341	2	-1.6135
TMEM9B	7	0.022658	0.075903	0.818034	1671	4	-4.0773	0.63684	0.76773	0.999998	13508	2	-4.0773
TCTE3	5	0.022745	0.076108	0.818774	1672	3	-5.3535	0.91487	0.91803	0.999998	16182	1	-5.3535
FIBP	5	0.022745	0.076108	0.818774	1673	4	-4.2432	0.96206	0.9623	0.999998	17046	0	-4.2432
WDR83OS	5	0.022748	0.076118	0.818774	1674	2	0.0043927	0.3674	0.57738	0.999998	10238	2	0.0043927
CCPG1	5	0.022775	0.076194	0.818774	1675	4	-4.8248	0.912	0.91577	0.999998	16153	1	-4.8248
PCOLCE	5	0.022782	0.076206	0.818774	1676	3	-0.72085	0.61606	0.75247	0.999998	13221	2	-0.72085
SP140L	5	0.022802	0.076244	0.818774	1677	2	0.81954	0.2577	0.45721	0.999998	8202	3	0.81954
PPP2R3B	3	0.022859	0.076402	0.819435	1678	2	-0.93224	0.27463	0.47752	0.999998	8547	1	-0.93224
PELI1	5	0.022865	0.076411	0.819435	1679	3	-5.2004	0.88736	0.89805	0.999998	15860	1	-5.2004
C2orf88	5	0.02289	0.076474	0.819435	1680	4	-5.1685	0.65585	0.78224	0.999998	13749	1	-5.1685
ZMYM3	5	0.022896	0.076488	0.819435	1681	4	-4.4847	0.93348	0.9345	0.999998	16500	0	-4.4847
FUT6	5	0.022938	0.076591	0.819444	1682	2	1.6802	0.053189	0.14862	0.905729	2948	3	1.6802
STAMBP	5	0.022965	0.076664	0.819444	1683	4	-2.5087	0.69558	0.8116	0.999998	14319	1	-2.5087
DPYSL5	5	0.023017	0.076796	0.819444	1684	3	-2.8884	0.67625	0.79769	0.999998	14033	1	-2.8884
ACTL9	5	0.023019	0.076799	0.819444	1685	1	0.87147	0.062517	0.16974	0.918776	3327	4	0.87147
KCND3	5	0.023044	0.076855	0.819444	1686	2	0.80914	0.24472	0.44133	0.999998	7914	3	0.80914
RCSD1	5	0.023073	0.076934	0.819444	1687	2	-0.49132	0.080267	0.20802	0.922297	4056	2	-0.49132
TCF15	5	0.023073	0.076935	0.819444	1688	3	-0.98996	0.89047	0.90012	0.999998	15909	1	-0.98996
PHLPP2	5	0.023082	0.076957	0.819444	1689	4	-3.0525	0.54205	0.69893	0.999998	12272	1	-3.0525
BLVRA	5	0.023096	0.076992	0.819444	1690	3	-3.4799	0.26303	0.46362	0.999998	8306	2	-3.4799
SPRR1B	5	0.023127	0.077079	0.819444	1691	3	-3.8985	0.8742	0.88978	0.999998	15703	1	-3.8985
GOLGA8M	1	0.02314	0.077117	0.819444	1692	1	-5.3802	0.97686	0.97686	0.999998	17324	0	-5.3802
ATP6V1G3	6	0.023156	0.077156	0.819444	1693	4	-2.3622	0.55452	0.70797	0.999998	12436	2	-2.3622
TMEM8B	5	0.023178	0.077211	0.819444	1695	3	-4.2229	0.77034	0.83862	0.999998	14816	1	-4.2229
SLC35E2	5	0.023178	0.077211	0.819444	1694	3	-1.1357	0.50727	0.67418	0.999998	11829	2	-1.1357
MTMR11	5	0.023181	0.077217	0.819444	1696	3	-5.0366	0.56366	0.71444	0.999998	12563	2	-5.0366
GJA1	5	0.023232	0.077344	0.819444	1697	4	-5.0111	0.89619	0.90401	0.999998	15976	1	-5.0111
PRRC2A	5	0.023232	0.077344	0.819444	1699	4	-4.3207	0.9314	0.9325	0.999998	16470	1	-4.3207
TCP10L	5	0.023232	0.077344	0.819444	1698	4	-6.1672	0.6482	0.7764	0.999998	13649	1	-6.1672
LZTR1	5	0.023235	0.077353	0.819444	1700	2	0.78957	0.24861	0.44612	0.999998	8003	3	0.78957
MAN2A2	5	0.023297	0.077506	0.819496	1701	3	-0.67281	0.48119	0.65585	0.999998	11515	2	-0.67281
DPPA5	5	0.023302	0.077517	0.819496	1703	3	-4.7972	0.65065	0.77824	0.999998	13685	1	-4.7972
FRMPD4	5	0.023302	0.077517	0.819496	1702	3	-4.7972	0.86343	0.88324	0.999998	15595	1	-4.7972
MAGEA3	2	0.023311	0.07754	0.819496	1704	1	-4.0759	0.6951	0.81141	0.999998	14314	0	-4.0759
HEBP2	5	0.023343	0.077621	0.819555	1705	3	-3.1788	0.62068	0.75589	0.999998	13279	2	-3.1788
PARP8	5	0.02336	0.077672	0.819555	1706	3	-1.6278	0.47308	0.65026	0.999998	11426	2	-1.6278
DDX42	5	0.023392	0.077771	0.819555	1707	4	-4.0084	0.23543	0.42982	0.999998	7716	1	-4.0084
FBXL8	5	0.023397	0.077791	0.819555	1708	2	-0.6273	0.64621	0.77484	0.999998	13630	2	-0.6273
RANBP6	5	0.023435	0.077892	0.819555	1709	4	-3.1177	0.87565	0.89063	0.999998	15723	1	-3.1177
RBM24	5	0.023435	0.077892	0.819555	1710	4	-5.6628	0.41461	0.60972	0.999998	10763	1	-5.6628
FUT10	5	0.023451	0.077934	0.819555	1711	2	0.036235	0.58115	0.72699	0.999998	12786	2	0.036235
PSD2	5	0.02347	0.077982	0.819555	1712	2	0.53694	0.33621	0.54996	0.999998	9750	3	0.53694
TALDO1	5	0.023473	0.077989	0.819555	1713	4	-3.1577	0.084701	0.21731	0.922297	4240	1	-3.1577
NRP1	5	0.023478	0.078001	0.819555	1714	4	-4.5157	0.35232	0.56698	0.999998	10062	1	-4.5157
FJX1	5	0.023506	0.078076	0.819868	1715	3	-0.70376	0.74807	0.83002	0.999998	14669	1	-0.70376
SOCS6	5	0.02356	0.078216	0.820005	1716	2	0.76938	0.061829	0.16819	0.918675	3290	3	0.76938
CDK5RAP3	5	0.023596	0.078311	0.820005	1717	3	-3.6977	0.67531	0.79696	0.999998	14015	1	-3.6977
LLGL1	5	0.023614	0.078355	0.820005	1719	2	-0.31153	0.82044	0.86065	0.999998	15183	1	-0.31153
DHRS9	5	0.023614	0.078354	0.820005	1718	2	-0.29015	0.48597	0.65912	0.999998	11570	1	-0.29015
C12orf29	5	0.023616	0.078361	0.820005	1720	3	-4.4606	0.035988	0.10841	0.877865	2221	2	-4.4606
SEMA4B	5	0.023677	0.078537	0.820005	1721	3	-2.476	0.53205	0.69179	0.999998	12125	1	-2.476
GNB5	5	0.023722	0.07863	0.820005	1722	1	0.57227	0.31856	0.52965	0.999998	9439	3	0.57227
ANO9	5	0.023745	0.078688	0.820005	1723	2	0.010607	0.86612	0.88483	0.999998	15618	1	0.010607
C16orf70	5	0.023758	0.078719	0.820005	1725	4	-3.5759	0.12896	0.2906	0.960773	5447	1	-3.5759
HSF2BP	5	0.023758	0.078719	0.820005	1724	4	-5.1308	0.54549	0.7014	0.999998	12309	1	-5.1308
CD248	5	0.023776	0.078769	0.820005	1726	3	-1.0709	0.3821	0.58734	0.999998	10416	2	-1.0709
SUPT3H	5	0.023816	0.078868	0.820005	1729	3	-4.0392	0.899	0.906	0.999998	16008	1	-4.0392
ZNF512	5	0.023816	0.078868	0.820005	1728	4	-6.6078	0.75955	0.83431	0.999998	14735	1	-6.6078
GPX6	5	0.023816	0.078868	0.820005	1727	3	-2.7284	0.37742	0.58412	0.999998	10371	2	-2.7284
PRR11	5	0.023817	0.07887	0.820005	1731	4	-5.0602	0.71501	0.81815	0.999998	14434	1	-5.0602
RANBP3L	5	0.023817	0.07887	0.820005	1732	3	-2.6335	0.50247	0.67079	0.999998	11759	2	-2.6335
TET3	5	0.023817	0.07887	0.820005	1730	2	0.14645	0.14548	0.31311	0.968354	5814	2	0.14645
LMF2	5	0.02383	0.078909	0.820005	1733	3	-1.1426	0.92525	0.92682	0.999998	16364	1	-1.1426
COL22A1	5	0.02388	0.079045	0.820632	1734	2	0.25656	0.27422	0.47704	0.999998	8537	2	0.25656
TRIM11	5	0.023884	0.07906	0.820632	1735	4	-2.2802	0.16978	0.34585	0.977274	6365	1	-2.2802
CHCHD3	5	0.023929	0.079191	0.821038	1736	4	-4.3618	0.020582	0.069735	0.83286	1506	1	-4.3618
SCN2A	5	0.023929	0.079191	0.821038	1737	4	-4.4149	0.77088	0.83883	0.999998	14823	1	-4.4149
NME6	5	0.02403	0.079435	0.82155	1738	4	-3.0953	0.64537	0.77422	0.999998	13620	1	-3.0953
ACSS1	5	0.024079	0.079574	0.82155	1740	3	-2.6973	0.63317	0.76502	0.999998	13452	2	-2.6973
SLCO4A1	5	0.024079	0.079574	0.82155	1739	2	1.1181	0.10503	0.25682	0.935991	4939	3	1.1181
LRRD1	5	0.024091	0.079611	0.82155	1741	3	-6.5995	0.82101	0.86092	0.999998	15187	1	-6.5995
VAMP1	5	0.024118	0.07967	0.82155	1742	2	1.1637	0.15481	0.3258	0.970972	6036	3	1.1637
C15orf38-AP3S2	1	0.024127	0.079685	0.82155	1743	1	-8.1148	0.97587	0.97587	0.999998	17307	0	-8.1148
ESM1	5	0.024133	0.079696	0.82155	1745	3	-3.0743	0.13256	0.2956	0.964443	5518	2	-3.0743
KATNA1	5	0.024133	0.079696	0.82155	1744	4	-3.1394	0.67539	0.79703	0.999998	14017	1	-3.1394
ZMYM2	5	0.024157	0.079751	0.82155	1746	3	-4.4691	0.9029	0.90886	0.999998	16045	1	-4.4691
SH2D3C	5	0.024157	0.079751	0.82155	1747	2	-0.47137	0.93849	0.93938	0.999998	16594	0	-0.47137
CNPY1	2	0.024164	0.079771	0.82155	1748	2	-5.9577	0.97584	0.97584	0.999998	17305	0	-5.9577
DIO1	11	0.024218	0.07991	0.82155	1749	5	-0.63967	0.034082	0.10378	0.877465	2129	3	-0.63967
FCER1G	5	0.024241	0.079974	0.82155	1750	4	-4.737	0.2014	0.3874	0.991706	7035	1	-4.737
RTCA	5	0.024241	0.079974	0.82155	1752	4	-4.737	0.98513	0.98504	0.999998	17542	0	-4.737
UCHL5	5	0.024241	0.079974	0.82155	1751	4	-4.737	0.69345	0.81073	0.999998	14294	1	-4.737
FAM170A	5	0.024262	0.08003	0.82155	1753	4	-1.1324	0.95423	0.95468	0.999998	16904	0	-1.1324
RAD54B	6	0.024283	0.080089	0.82155	1754	3	-3.5915	0.73943	0.82678	0.999998	14607	1	-3.5915
MARCKS	5	0.024317	0.080175	0.82155	1755	2	-0.27788	0.49799	0.66759	0.999998	11706	2	-0.27788
SBF1	5	0.024318	0.080179	0.82155	1756	3	-0.93507	0.63112	0.76346	0.999998	13418	2	-0.93507
PLD2	5	0.024338	0.080232	0.82155	1757	3	-3.6858	0.80985	0.85573	0.999998	15088	1	-3.6858
CDH18	5	0.024338	0.080232	0.82155	1758	4	-3.6858	0.80257	0.85241	0.999998	15030	1	-3.6858
NMNAT2	5	0.024371	0.080328	0.82155	1760	3	-1.8496	0.41285	0.60853	0.999998	10745	1	-1.8496
ZNF548	5	0.024371	0.080323	0.82155	1759	2	2.0038	0.031759	0.098063	0.871822	2020	3	2.0038
FAM9B	4	0.024416	0.080441	0.82155	1761	4	-3.8034	0.97558	0.97559	0.999998	17297	0	-3.8034
ASCC2	5	0.024425	0.080456	0.82155	1762	2	-0.32017	0.46903	0.64747	0.999998	11371	2	-0.32017
GLE1	5	0.02445	0.080525	0.82155	1763	4	-3.8202	0.051359	0.14446	0.905659	2871	1	-3.8202
CAMSAP2	5	0.024469	0.080584	0.82155	1764	3	-5.2596	0.12366	0.2832	0.956628	5330	2	-5.2596
P2RY2	5	0.024469	0.080584	0.82155	1765	2	1.1468	0.0032415	0.013633	0.604506	405	3	1.1468
WNT7B	5	0.024479	0.080602	0.82155	1766	1	2.0202	0.026823	0.085748	0.858389	1799	4	2.0202
STON2	5	0.024483	0.080612	0.82155	1767	3	-4.3573	0.62783	0.7611	0.999998	13365	2	-4.3573
GZMM	5	0.024523	0.0807	0.82155	1769	3	-2.6217	0.7616	0.83512	0.999998	14750	1	-2.6217
TTC7A	5	0.024523	0.0807	0.82155	1768	3	-1.4591	0.56797	0.71751	0.999998	12621	1	-1.4591
ALDH9A1	5	0.024578	0.080842	0.822389	1770	4	-4.5621	0.92392	0.92564	0.999998	16335	1	-4.5621
TNFAIP1	5	0.024587	0.080873	0.822389	1771	2	0.65884	0.23034	0.42358	0.999998	7616	3	0.65884
EPHX2	5	0.024607	0.080922	0.822416	1772	4	-4.4207	0.51991	0.68315	0.999998	11995	1	-4.4207
CSHL1	6	0.024636	0.080995	0.822695	1773	5	-4.0142	0.18656	0.36803	0.983017	6736	1	-4.0142
SCG3	6	0.024669	0.081069	0.822979	1774	5	-3.0706	0.074782	0.19652	0.921838	3838	1	-3.0706
IMPDH1	4	0.0247	0.081153	0.822987	1775	4	-4.8116	0.9753	0.97532	0.999998	17292	0	-4.8116
GADD45G	5	0.024714	0.081186	0.822987	1776	4	-3.348	0.74776	0.82991	0.999998	14665	1	-3.348
LHX9	5	0.024749	0.081274	0.822987	1777	2	0.28281	0.46393	0.64388	0.999998	11323	2	0.28281
NAT1	5	0.024758	0.081298	0.822987	1778	4	-4.1121	0.80759	0.85467	0.999998	15072	1	-4.1121
PCDP1	5	0.024758	0.081298	0.822987	1779	4	-4.7065	0.93857	0.93947	0.999998	16596	0	-4.7065
JAG2	5	0.024803	0.081418	0.823743	1780	2	0.86975	0.22395	0.4157	0.999998	7474	3	0.86975
MTUS2	10	0.024838	0.081504	0.824029	1781	4	-0.16039	0.34247	0.55707	0.999998	9864	3	-0.16039
ADPRH	5	0.024884	0.081606	0.824029	1783	3	-4.5688	0.48004	0.65505	0.999998	11506	1	-4.5688
PRC1	5	0.024884	0.081606	0.824029	1782	3	-6.5828	0.16902	0.34481	0.977274	6343	2	-6.5828
SLC52A1	5	0.024911	0.081682	0.824029	1784	2	0.69417	0.29648	0.50381	0.999998	9014	3	0.69417
CARD10	5	0.024976	0.081843	0.824029	1785	2	-0.1793	0.23266	0.42642	0.999998	7654	2	-0.1793
ATOH7	5	0.024992	0.081891	0.824029	1787	1	1.3693	0.11216	0.26702	0.94404	5092	3	1.3693
CADM1	5	0.024992	0.081891	0.824029	1786	2	-0.54585	0.65335	0.7803	0.999998	13720	2	-0.54585
SVOPL	5	0.025001	0.081918	0.824029	1788	2	0.16312	0.45656	0.63884	0.999998	11237	2	0.16312
LTA	5	0.025063	0.08208	0.824029	1789	3	-3.7748	0.18825	0.37027	0.98324	6780	2	-3.7748
CANT1	5	0.02507	0.082102	0.824029	1790	3	-2.5343	0.33381	0.54719	0.999998	9704	2	-2.5343
MTFMT	5	0.025073	0.082106	0.824029	1791	3	-1.4375	0.74104	0.82737	0.999998	14616	1	-1.4375
ELAVL2	5	0.025127	0.082245	0.824029	1792	4	-2.899	0.1443	0.31153	0.968354	5789	1	-2.899
DSE	5	0.025129	0.08225	0.824029	1793	3	-3.0087	0.69039	0.80843	0.999998	14248	2	-3.0087
YIPF7	5	0.02513	0.082255	0.824029	1794	4	-5.304	0.9579	0.95822	0.999998	16968	0	-5.304
PRB2	3	0.025137	0.082268	0.824029	1795	1	1.5769	0.12641	0.28701	0.958342	5391	2	1.5769
PGP	5	0.025174	0.082371	0.824029	1796	4	-1.9439	0.13261	0.29567	0.964443	5521	1	-1.9439
SSMEM1	5	0.025179	0.082388	0.824029	1797	3	-4.4322	0.15974	0.33243	0.970972	6163	2	-4.4322
TNS4	5	0.025213	0.082465	0.824029	1798	3	-1.0829	0.2645	0.46539	0.999998	8332	2	-1.0829
DSCAML1	5	0.025213	0.082465	0.824029	1799	2	0.73196	0.22663	0.419	0.999998	7536	3	0.73196
CARKD	5	0.025235	0.082508	0.824029	1800	2	0.25838	0.27359	0.47632	0.999998	8523	1	0.25838
RNF32	5	0.025268	0.082593	0.824029	1801	2	-0.38603	0.14332	0.31023	0.968354	5766	2	-0.38603
CLIC3	5	0.025286	0.082644	0.824029	1803	3	-4.8572	0.93	0.93114	0.999998	16448	1	-4.8572
PBK	5	0.025286	0.082644	0.824029	1802	4	-4.3714	0.79186	0.84773	0.999998	14959	1	-4.3714
HNF1B	5	0.025289	0.08265	0.824029	1804	2	1.2517	0.13661	0.30107	0.966155	5607	3	1.2517
C8orf22	4	0.025326	0.082747	0.824029	1805	3	-5.4026	0.16612	0.34087	0.977274	6279	1	-5.4026
ARID4B	5	0.02534	0.082774	0.824029	1808	4	-4.7961	0.57505	0.72258	0.999998	12708	1	-4.7961
TGFBR1	5	0.02534	0.082774	0.824029	1806	4	-6.2854	0.44165	0.62845	0.999998	11075	1	-6.2854
PTP4A1	5	0.02534	0.082774	0.824029	1809	4	-4.6753	0.024317	0.079393	0.849234	1683	1	-4.6753
TWF1	5	0.02534	0.082774	0.824029	1807	4	-4.1787	0.22537	0.41746	0.999998	7512	1	-4.1787
NEU1	5	0.025377	0.082874	0.824237	1810	3	-3.8169	0.28896	0.49481	0.999998	8850	2	-3.8169
CHRM3	5	0.025383	0.082887	0.824237	1811	3	-3.3511	0.4396	0.62707	0.999998	11048	1	-3.3511
SOX21	5	0.025451	0.083052	0.824237	1812	3	-0.81834	0.57858	0.72514	0.999998	12745	2	-0.81834
TCP10L2	3	0.025495	0.083164	0.824237	1813	3	-3.1305	0.9745	0.97453	0.999998	17279	0	-3.1305
VILL	5	0.025505	0.083188	0.824237	1814	2	-0.46938	0.89159	0.90089	0.999998	15924	1	-0.46938
NLRP10	5	0.025507	0.083194	0.824237	1815	3	-1.1033	0.1959	0.38028	0.987377	6935	2	-1.1033
ZNF133	5	0.025545	0.083289	0.824237	1817	3	-4.4265	0.95422	0.95466	0.999998	16903	0	-4.4265
ZNF76	5	0.025545	0.083288	0.824237	1816	4	-2.1442	0.099902	0.24842	0.929263	4813	1	-2.1442
NPAS3	5	0.025559	0.08332	0.824237	1818	2	0.95103	0.23429	0.42844	0.999998	7684	3	0.95103
TMTC4	5	0.025613	0.083454	0.824237	1819	2	-0.03912	0.54042	0.69777	0.999998	12245	2	-0.03912
SPRY3	5	0.025637	0.083512	0.824237	1820	3	-3.2731	0.54243	0.6992	0.999998	12279	2	-3.2731
FSIP1	5	0.025684	0.083634	0.824237	1825	4	-5.8082	0.25021	0.4481	0.999998	8044	1	-5.8082
CKLF-CMTM1	5	0.025684	0.083634	0.824237	1822	3	-6.5659	0.36147	0.57329	0.999998	10181	2	-6.5659
GABPB1	5	0.025684	0.083634	0.824237	1821	4	-3.9413	0.92182	0.92383	0.999998	16303	1	-3.9413
FAM131A	5	0.025684	0.083634	0.824237	1823	3	-3.5682	0.80887	0.85527	0.999998	15080	1	-3.5682
WDR41	5	0.025684	0.083634	0.824237	1824	4	-6.5517	0.98513	0.98504	0.999998	17612	0	-6.5517
C4BPB	5	0.025699	0.083671	0.824237	1826	4	-5.9755	0.875	0.89023	0.999998	15712	1	-5.9755
ANAPC13	3	0.025722	0.083732	0.824237	1827	2	-1.5397	0.60452	0.74403	0.999998	13061	1	-1.5397
C4orf21	5	0.025727	0.083749	0.824237	1828	4	-6.0384	0.79394	0.84863	0.999998	14978	1	-6.0384
CSMD2	5	0.025775	0.083871	0.824237	1829	1	0.52132	0.34696	0.56221	0.999998	9977	3	0.52132
PIP5K1A	9	0.025776	0.083876	0.824237	1830	7	-3.7307	0.7627	0.83555	0.999998	14764	1	-3.7307
DEFB121	3	0.025787	0.083902	0.824237	1831	2	-4.9342	0.75411	0.83225	0.999998	14703	1	-4.9342
CRLF1	5	0.025816	0.083979	0.824237	1832	3	-3.6162	0.41734	0.6116	0.999998	10797	2	-3.6162
HOXB8	5	0.025856	0.084074	0.824237	1833	4	-3.512	0.88939	0.89937	0.999998	15892	1	-3.512
DDX28	5	0.025857	0.084076	0.824237	1837	4	-4.6434	0.65079	0.77838	0.999998	13686	1	-4.6434
GNS	5	0.025857	0.084076	0.824237	1835	4	-4.6434	0.97051	0.97064	0.999998	17201	0	-4.6434
TRIM59	5	0.025857	0.084076	0.824237	1836	4	-5.0358	0.61704	0.7532	0.999998	13238	1	-5.0358
VTA1	5	0.025857	0.084076	0.824237	1834	4	-4.3797	0.87801	0.89212	0.999998	15745	1	-4.3797
CENPV	5	0.025907	0.084214	0.825141	1838	4	-1.5375	0.9496	0.95012	0.999998	16818	0	-1.5375
ZNF169	5	0.025937	0.084288	0.825419	1839	4	-2.3864	0.56673	0.71664	0.999998	12604	1	-2.3864
STEAP1B	3	0.025976	0.084391	0.825977	1840	2	-3.6875	0.77319	0.83976	0.999998	14839	1	-3.6875
LRRC31	5	0.026013	0.084491	0.826507	1841	4	-5.0111	0.40605	0.60379	0.999998	10679	1	-5.0111
RAB34	5	0.026088	0.084677	0.827875	1842	3	-3.7021	0.89339	0.9021	0.999998	15941	1	-3.7021
PRPF3	5	0.026153	0.084842	0.828277	1843	4	-4.5085	0.54473	0.70084	0.999998	12298	1	-4.5085
CCDC40	5	0.026198	0.084961	0.828277	1844	3	-3.5195	0.82473	0.86272	0.999998	15223	1	-3.5195
IL1RL2	5	0.026199	0.084964	0.828277	1845	4	-4.2369	0.98513	0.98504	0.999998	17620	0	-4.2369
SKIDA1	5	0.026207	0.084989	0.828277	1846	2	0.59174	0.31015	0.51984	0.999998	9289	3	0.59174
MRPL55	5	0.026209	0.084997	0.828277	1847	4	-3.3903	0.96071	0.96097	0.999998	17020	0	-3.3903
COL6A2	5	0.026234	0.085067	0.828277	1848	2	1.0482	0.12565	0.28595	0.958342	5366	3	1.0482
PIK3CB	5	0.026242	0.085086	0.828277	1850	4	-3.7043	0.98513	0.98504	0.999998	17572	0	-3.7043
ENPP1	5	0.026242	0.085086	0.828277	1849	4	-3.5372	0.88198	0.89462	0.999998	15782	1	-3.5372
TSPYL6	5	0.026261	0.08514	0.828353	1851	1	0.82435	0.20965	0.39784	0.996758	7188	3	0.82435
PFKFB1	5	0.026328	0.085303	0.829494	1852	4	-3.0259	0.51823	0.68195	0.999998	11968	1	-3.0259
SLC52A3	5	0.026369	0.085398	0.829971	1853	2	0.61827	0.30958	0.51921	0.999998	9283	3	0.61827
ZNF383	5	0.026471	0.085665	0.830424	1854	4	-4.6109	0.65672	0.78288	0.999998	13761	1	-4.6109
NAA35	5	0.026471	0.085665	0.830424	1856	4	-4.6109	0.61404	0.75097	0.999998	13195	1	-4.6109
TAF15	5	0.026471	0.085665	0.830424	1855	4	-4.6109	0.1664	0.34125	0.977274	6284	1	-4.6109
KLHL42	5	0.026476	0.085681	0.830424	1857	3	-0.91598	0.8745	0.88994	0.999998	15706	1	-0.91598
PPP1R26	5	0.026508	0.085768	0.830424	1858	4	-4.6238	0.89341	0.90211	0.999998	15943	1	-4.6238
RABL6	5	0.026508	0.085768	0.830424	1859	3	-3.75	0.69419	0.81111	0.999998	14306	1	-3.75
UBE2F	5	0.026508	0.085768	0.830424	1860	4	-5.2896	0.41497	0.60995	0.999998	10767	1	-5.2896
KIR2DL3	2	0.026526	0.085818	0.830462	1861	2	-5.61	0.97347	0.97351	0.999998	17261	0	-5.61
FSCN3	5	0.026584	0.085944	0.830659	1862	1	0.95278	0.22253	0.41392	0.999998	7445	3	0.95278
BMPR2	5	0.026645	0.086101	0.830659	1864	3	-2.8746	0.44341	0.62967	0.999998	11097	2	-2.8746
PRRC2B	5	0.026645	0.086101	0.830659	1863	2	0.82787	0.2511	0.44917	0.999998	8061	3	0.82787
CCDC39	5	0.026689	0.086215	0.830659	1865	4	-5.2677	0.54737	0.70276	0.999998	12336	1	-5.2677
TSPAN33	5	0.026706	0.086257	0.830659	1866	2	1.108	0.17495	0.35271	0.978217	6491	3	1.108
AIF1L	8	0.02675	0.086358	0.830659	1867	6	-3.4649	0.50826	0.67488	0.999998	11844	2	-3.4649
TGFBI	5	0.026773	0.086411	0.830659	1869	2	0.79587	0.25619	0.45533	0.999998	8170	3	0.79587
CXADR	5	0.026773	0.086411	0.830659	1868	4	-5.725	0.89986	0.90662	0.999998	16018	1	-5.725
SIL1	5	0.026777	0.08642	0.830659	1870	3	-3.3048	0.8482	0.87474	0.999998	15439	1	-3.3048
CDKN2AIP	5	0.026777	0.08642	0.830659	1871	2	-0.31644	0.94343	0.94413	0.999998	16700	0	-0.31644
FREM1	7	0.02678	0.086428	0.830659	1872	3	-0.46849	0.38288	0.58791	0.999998	10425	3	-0.46849
NPTX2	5	0.02679	0.086461	0.830659	1873	4	-2.1706	0.33822	0.5522	0.999998	9785	1	-2.1706
ANK1	13	0.02682	0.086542	0.830659	1874	5	1.1866	0.037786	0.11276	0.880821	2305	7	1.1866
KIAA1143	5	0.026885	0.086715	0.830659	1875	4	-4.1892	0.8323	0.86642	0.999998	15285	1	-4.1892
CLEC2D	11	0.026905	0.086758	0.830659	1876	5	-0.63837	0.36963	0.57888	0.999998	10266	3	-0.63837
BAI1	5	0.026908	0.086769	0.830659	1877	2	0.71048	0.2808	0.48497	0.999998	8665	3	0.71048
CSN1S1	5	0.026989	0.086985	0.830659	1878	4	-2.4499	0.96353	0.96379	0.999998	17075	0	-2.4499
CHL1	5	0.027004	0.087026	0.830659	1879	3	-4.7339	0.92455	0.92621	0.999998	16349	1	-4.7339
ZNF648	5	0.027012	0.087041	0.830659	1881	3	-1.5902	0.24035	0.43594	0.999998	7831	1	-1.5902
UBN2	5	0.027012	0.087041	0.830659	1882	2	-0.62537	0.60992	0.74793	0.999998	13141	2	-0.62537
GPR31	5	0.027012	0.087041	0.830659	1880	2	0.53594	0.30261	0.5111	0.999998	9143	3	0.53594
UGGT2	5	0.027029	0.087077	0.830659	1883	4	-3.6535	0.96827	0.96847	0.999998	17163	0	-3.6535
PCCB	5	0.027056	0.087142	0.830659	1884	3	-2.7832	0.47958	0.65473	0.999998	11497	1	-2.7832
CDADC1	5	0.027062	0.087156	0.830659	1888	4	-4.0395	0.059942	0.16395	0.918305	3212	1	-4.0395
AGR3	5	0.027062	0.087156	0.830659	1889	4	-4.5775	0.96722	0.96741	0.999998	17143	0	-4.5775
C9orf85	5	0.027062	0.087156	0.830659	1885	4	-5.0365	0.71318	0.81752	0.999998	14420	1	-5.0365
ARHGEF9	5	0.027062	0.087156	0.830659	1886	4	-4.5775	0.83226	0.8664	0.999998	15284	1	-4.5775
RBFOX2	5	0.027062	0.087156	0.830659	1887	4	-4.5775	0.88666	0.89765	0.999998	15852	1	-4.5775
HES1	5	0.02707	0.087176	0.830659	1890	2	0.54009	0.32357	0.53543	0.999998	9532	3	0.54009
LIG4	5	0.027114	0.08729	0.830682	1891	4	-3.3168	0.9793	0.97926	0.999998	17384	0	-3.3168
C1QL2	5	0.027114	0.08729	0.830682	1892	3	-1.5854	0.46771	0.64654	0.999998	11359	2	-1.5854
SETD8	5	0.027124	0.087316	0.830682	1893	4	-3.9403	0.73629	0.82558	0.999998	14587	1	-3.9403
SNCAIP	5	0.027201	0.087512	0.832099	1894	3	-4.4372	0.35411	0.56822	0.999998	10084	2	-4.4372
GUCY2C	5	0.027222	0.08756	0.832125	1895	4	-4.4626	0.53653	0.69497	0.999998	12182	1	-4.4626
REEP1	11	0.02725	0.087639	0.832275	1896	7	-4.5895	0.83578	0.86813	0.999998	15316	3	-4.5895
CCDC116	5	0.027268	0.087681	0.832275	1897	3	-5.1166	0.88877	0.89897	0.999998	15883	1	-5.1166
CYP3A4	5	0.027312	0.087802	0.832275	1898	3	-2.6004	0.077836	0.20293	0.922019	3963	2	-2.6004
CTRC	5	0.027312	0.087802	0.832275	1899	2	0.69383	0.28917	0.49504	0.999998	8856	3	0.69383
PPP2R5D	5	0.027314	0.087807	0.832275	1900	4	-2.761	0.93798	0.93889	0.999998	16583	0	-2.761
RNASEH2B	5	0.027353	0.087909	0.832362	1901	3	-4.2919	0.34705	0.5623	0.999998	9980	1	-4.2919
CHRDL2	5	0.027353	0.087909	0.832362	1902	3	-3.7744	0.83712	0.86883	0.999998	15334	1	-3.7744
POLE	5	0.027447	0.088152	0.832851	1903	3	-1.2256	0.16158	0.33486	0.970972	6210	1	-1.2256
ALDH1A3	5	0.027484	0.088242	0.832851	1904	2	0.78869	0.29187	0.49836	0.999998	8917	3	0.78869
ST7	5	0.027501	0.088278	0.832851	1905	3	-4.8831	0.57324	0.72128	0.999998	12687	1	-4.8831
GATAD2B	5	0.02752	0.088327	0.832851	1906	4	-3.4217	0.95909	0.95941	0.999998	16991	0	-3.4217
ZNF691	5	0.027602	0.088534	0.832851	1908	3	-4.2715	0.5469	0.70239	0.999998	12330	2	-4.2715
ABHD6	5	0.027602	0.088534	0.832851	1907	4	-5.2603	0.97992	0.97987	0.999998	17403	0	-5.2603
ZNF831	5	0.027609	0.088552	0.832851	1909	1	0.88758	0.22399	0.41574	0.999998	7476	3	0.88758
LENG8	5	0.027639	0.088624	0.832851	1910	2	-0.53971	0.8501	0.87581	0.999998	15457	1	-0.53971
PRPSAP1	5	0.02764	0.088633	0.832851	1911	3	-4.168	0.97482	0.97484	0.999998	17285	0	-4.168
ITPRIPL2	5	0.027663	0.088677	0.832851	1912	2	-0.4696	0.67011	0.79304	0.999998	13946	2	-0.4696
SHPK	5	0.027717	0.088817	0.832851	1913	3	-1.0363	0.63149	0.76373	0.999998	13427	2	-1.0363
WDR75	5	0.027721	0.088834	0.832851	1919	4	-5.8558	0.41616	0.61079	0.999998	10783	1	-5.8558
ZNF571	5	0.027721	0.088834	0.832851	1914	4	-4.5434	0.23849	0.43369	0.999998	7791	1	-4.5434
MYOT	5	0.027721	0.088834	0.832851	1918	4	-5.8558	0.60896	0.74725	0.999998	13128	1	-5.8558
LRIG3	5	0.027721	0.088834	0.832851	1915	4	-4.5434	0.92646	0.92792	0.999998	16385	1	-4.5434
HCCS	5	0.027721	0.088834	0.832851	1916	4	-4.5434	0.98513	0.98504	0.999998	17562	0	-4.5434
CBX5	5	0.027721	0.088834	0.832851	1917	4	-2.8642	0.82235	0.86153	0.999998	15196	1	-2.8642
FEN1	5	0.027721	0.088834	0.832851	1920	4	-3.5305	0.55431	0.70782	0.999998	12434	1	-3.5305
CYP3A43	6	0.027723	0.088839	0.832851	1921	5	-3.3813	0.56721	0.71698	0.999998	12609	1	-3.3813
RUSC2	5	0.027771	0.088966	0.833607	1922	3	-0.78545	0.39346	0.59514	0.999998	10547	2	-0.78545
PRKACG	5	0.027809	0.089064	0.83363	1923	3	-3.3903	0.84525	0.87318	0.999998	15415	1	-3.3903
SHISA4	5	0.027824	0.089099	0.83363	1924	3	-0.9767	0.71988	0.81985	0.999998	14474	1	-0.9767
NEUROD1	5	0.027828	0.089108	0.83363	1925	3	-4.9704	0.86091	0.88179	0.999998	15566	1	-4.9704
RPRML	5	0.027887	0.089249	0.834029	1926	3	-4.2361	0.90878	0.91323	0.999998	16115	1	-4.2361
SNIP1	5	0.027905	0.089302	0.834029	1927	3	-0.81429	0.32109	0.53254	0.999998	9491	2	-0.81429
DNAJB8	5	0.027905	0.089302	0.834029	1928	3	-2.8718	0.63234	0.76439	0.999998	13437	1	-2.8718
LYSMD3	5	0.027954	0.089418	0.834029	1929	4	-3.1256	0.98513	0.98504	0.999998	17607	0	-3.1256
PACRGL	7	0.027978	0.089464	0.834029	1930	3	-0.70786	0.077666	0.20257	0.921838	3953	3	-0.70786
TNFRSF13C	5	0.027986	0.089484	0.834029	1931	1	0.87783	0.17472	0.35244	0.978217	6482	3	0.87783
COL9A2	5	0.02804	0.089618	0.834029	1932	2	-0.45547	0.55396	0.70758	0.999998	12426	1	-0.45547
FSD1L	6	0.028088	0.089732	0.834029	1933	4	-5.9831	0.95786	0.95818	0.999998	16967	1	-5.9831
LPAR1	5	0.02809	0.089736	0.834029	1934	4	-5.1536	0.9719	0.97197	0.999998	17237	0	-5.1536
SLC5A10	5	0.028094	0.089746	0.834029	1935	2	-0.081065	0.93677	0.93772	0.999998	16562	0	-0.081065
GH1	4	0.028145	0.089872	0.834029	1936	4	-2.5672	0.97186	0.97194	0.999998	17236	0	-2.5672
SERP2	4	0.028162	0.089916	0.834029	1937	3	-4.7828	0.92038	0.92259	0.999998	16284	0	-4.7828
CDKN2A	10	0.028217	0.090042	0.834029	1938	6	-3.9819	0.46406	0.64397	0.999998	11325	4	-3.9819
KIAA0408	5	0.028246	0.090117	0.834029	1939	3	-4.3078	0.64911	0.7771	0.999998	13664	2	-4.3078
ACOT12	5	0.028247	0.090118	0.834029	1942	4	-4.719	0.92484	0.92645	0.999998	16357	1	-4.719
HCK	5	0.028247	0.090118	0.834029	1941	3	-5.7461	0.14418	0.31137	0.968354	5785	2	-5.7461
C8orf87	5	0.028247	0.090118	0.834029	1940	3	-4.0901	0.79377	0.84856	0.999998	14977	1	-4.0901
NINJ1	5	0.028256	0.090142	0.834029	1943	1	1.2554	0.16679	0.34177	0.977274	6293	3	1.2554
HCN1	5	0.028282	0.090208	0.834029	1944	3	-2.8645	0.31919	0.53035	0.999998	9450	2	-2.8645
SMAD2	5	0.028284	0.090215	0.834029	1947	4	-4.5085	0.64925	0.7772	0.999998	13666	1	-4.5085
COX7A2	5	0.028284	0.090215	0.834029	1946	4	-3.9746	0.57249	0.72075	0.999998	12679	1	-3.9746
FLNB	5	0.028284	0.090215	0.834029	1948	4	-3.3839	0.96907	0.96923	0.999998	17176	0	-3.3839
TM4SF18	5	0.028284	0.090215	0.834029	1945	4	-4.493	0.60102	0.74146	0.999998	13008	1	-4.493
TMEM132E	5	0.028309	0.090286	0.834256	1949	2	-0.64665	0.61187	0.74939	0.999998	13167	1	-0.64665
KIAA1033	5	0.028366	0.090431	0.834355	1950	2	0.55569	0.32192	0.5335	0.999998	9500	3	0.55569
LRRC2	5	0.028372	0.090446	0.834355	1951	3	-4.1572	0.31347	0.52371	0.999998	9353	2	-4.1572
HOMEZ	5	0.028416	0.090557	0.834355	1952	4	-3.4483	0.45883	0.6404	0.999998	11266	1	-3.4483
PCDH11X	3	0.028423	0.090581	0.834355	1953	3	-3.6594	0.97158	0.97167	0.999998	17228	0	-3.6594
KIAA0368	5	0.028465	0.090688	0.834355	1954	3	-5.0605	0.29173	0.49816	0.999998	8915	2	-5.0605
TRPS1	5	0.028467	0.09069	0.834355	1955	4	-6.4418	0.88771	0.89828	0.999998	15865	1	-6.4418
GRAMD1B	5	0.028502	0.090774	0.834355	1956	2	-0.14557	0.64874	0.77682	0.999998	13658	2	-0.14557
FAM178B	10	0.028505	0.090781	0.834355	1957	6	-2.4945	0.50553	0.67294	0.999998	11801	2	-2.4945
PDE6D	5	0.028579	0.090951	0.834355	1958	3	-3.897	0.6469	0.77538	0.999998	13634	1	-3.897
HDAC9	5	0.028584	0.090962	0.834355	1959	4	-4.1105	0.69556	0.81159	0.999998	14318	1	-4.1105
GSTA4	5	0.028599	0.090997	0.834355	1960	3	-4.4718	0.4291	0.61969	0.999998	10947	1	-4.4718
AREG	5	0.028599	0.090997	0.834355	1961	3	-4.5425	0.65248	0.77964	0.999998	13710	2	-4.5425
KCTD3	5	0.028627	0.091068	0.834355	1962	4	-5.7401	0.0241	0.078851	0.849234	1671	1	-5.7401
HIST3H2A	5	0.028633	0.091079	0.834355	1963	3	-3.4906	0.2167	0.40671	0.998838	7333	2	-3.4906
PIH1D3	5	0.028643	0.091102	0.834355	1964	4	-5.1981	0.90949	0.91376	0.999998	16121	1	-5.1981
TUBA8	5	0.028643	0.091102	0.834355	1965	2	-0.63967	0.60865	0.74702	0.999998	13120	1	-0.63967
KAT6B	5	0.028675	0.09118	0.834355	1966	4	-3.1487	0.94803	0.94856	0.999998	16784	0	-3.1487
RNF144B	5	0.028686	0.091204	0.834355	1967	3	-3.8021	0.92456	0.92621	0.999998	16350	1	-3.8021
C6orf136	12	0.028722	0.091288	0.834355	1968	7	-2.5494	0.10856	0.26189	0.939659	5018	2	-2.5494
SLC2A13	5	0.028759	0.091387	0.834355	1969	4	-3.633	0.98098	0.98092	0.999998	17428	0	-3.633
NDUFA5	3	0.028772	0.091414	0.834355	1970	3	-4.6753	0.97123	0.97134	0.999998	17222	0	-4.6753
C4orf47	5	0.028804	0.091497	0.834355	1971	3	-5.2379	0.24115	0.43694	0.999998	7849	2	-5.2379
ATP2B1	5	0.02884	0.091593	0.834355	1974	4	-4.4727	0.84635	0.87376	0.999998	15424	1	-4.4727
ATP8A1	5	0.02884	0.091593	0.834355	1973	4	-4.4727	0.22145	0.41256	0.999998	7417	1	-4.4727
IL1RL1	5	0.02884	0.091593	0.834355	1972	4	-4.8248	0.94461	0.94527	0.999998	16720	0	-4.8248
IL20RB	5	0.02884	0.091593	0.834355	1975	4	-4.094	0.82844	0.86448	0.999998	15251	1	-4.094
LYPLA1	5	0.02884	0.091593	0.834355	1976	4	-3.5027	0.80732	0.85455	0.999998	15063	1	-3.5027
NGLY1	5	0.028841	0.091594	0.834355	1977	3	-3.4137	0.30674	0.51585	0.999998	9225	1	-3.4137
FAM177B	5	0.028896	0.091727	0.83514	1978	4	-4.3596	0.01335	0.050407	0.776902	1168	1	-4.3596
DOK4	5	0.028929	0.091806	0.835149	1979	3	-0.6179	0.63115	0.76347	0.999998	13419	1	-0.6179
CARD16	7	0.02896	0.091882	0.835149	1980	5	-3.8434	0.95179	0.95227	0.999998	16856	1	-3.8434
CDC42SE1	5	0.028965	0.091893	0.835149	1981	3	-4.7011	0.95809	0.95842	0.999998	16974	0	-4.7011
FAM115C	5	0.02901	0.091994	0.835149	1982	1	0.35581	0.29553	0.50269	0.999998	8992	2	0.35581
MKL2	5	0.029027	0.092041	0.835149	1983	3	-2.8362	0.54903	0.70398	0.999998	12360	2	-2.8362
NTSR2	5	0.029063	0.092134	0.835149	1984	1	0.14031	0.30871	0.51818	0.999998	9262	1	0.14031
FMOD	5	0.029096	0.092215	0.835149	1985	3	-2.8656	0.50335	0.67141	0.999998	11771	2	-2.8656
TRIM38	5	0.029115	0.09227	0.835149	1986	3	-4.3738	0.56912	0.71833	0.999998	12638	2	-4.3738
SDPR	5	0.029117	0.092274	0.835149	1987	3	-2.183	0.92883	0.93007	0.999998	16424	1	-2.183
RTN4	15	0.029126	0.092289	0.835149	1988	10	-1.5221	0.56128	0.71275	0.999998	12526	4	-1.5221
POU3F3	5	0.029133	0.092311	0.835149	1989	2	-0.47874	0.96346	0.96372	0.999998	17072	0	-0.47874
ZNF720	4	0.02915	0.092348	0.835149	1990	4	-2.9121	0.97085	0.97095	0.999998	17212	0	-2.9121
BAIAP2	5	0.029158	0.092372	0.835149	1991	4	-3.6447	0.71902	0.81957	0.999998	14467	1	-3.6447
CECR5	5	0.029164	0.092382	0.835149	1992	4	-3.291	0.33774	0.55165	0.999998	9780	1	-3.291
BRPF1	5	0.029206	0.092487	0.835149	1993	4	-2.9405	0.68382	0.80346	0.999998	14144	1	-2.9405
COL4A1	5	0.029225	0.092542	0.835149	1994	2	0.3186	0.47109	0.64889	0.999998	11400	2	0.3186
PCMT1	5	0.029255	0.092624	0.835149	1995	2	2.3442	0.0066377	0.026662	0.702818	682	3	2.3442
SPAG11B	4	0.029278	0.092692	0.835149	1996	3	-3.7244	0.96549	0.96569	0.999998	17117	0	-3.7244
IL15RA	5	0.029279	0.092694	0.835149	1997	2	2.0152	0.033458	0.10222	0.876677	2095	3	2.0152
TAS2R40	5	0.02929	0.092716	0.835149	1998	4	-2.9587	0.93686	0.93781	0.999998	16563	0	-2.9587
IGSF10	5	0.029318	0.092789	0.835149	1999	3	-3.6274	0.70208	0.81374	0.999998	14362	1	-3.6274
[truncated: 16,010 more rows]
