# Supplementary material for: Genome-scale identification of cellular pathways required for cell surface recognition
Source: Genome Res. 2018 Sep;28(9):1372–82. doi: 10.1101/gr.231183.117 (PMC6120632; doi:10.1101/gr.231183.117)
Supplement: Supplemental Material [file supp_gr.231183.117_Supplemental_DataS3.zip › Supplementary Data3/Day9_HEK_293_E_EPHB1.gene_summary.txt]

id	num	neg|score	neg|p-value	neg|fdr	neg|rank	neg|goodsgrna	neg|lfc	pos|score	pos|p-value	pos|fdr	pos|rank	pos|goodsgrna	pos|lfc
PDE4DIP	22	2.8505e-09	2.7489e-07	0.002475	1	15	-3.0877	0.1332	0.31298	0.929736	6053	5	-3.0877
POLR2H	9	1.0715e-08	2.7489e-07	0.002475	2	7	-2.8299	0.99868	0.99869	1.0	17912	0	-2.8299
TOP2A	5	1.8376e-07	1.9242e-06	0.006807	3	5	-3.3456	1.0	1.0	1.0	18009	0	-3.3456
ERH	5	3.7405e-07	1.9242e-06	0.006807	4	5	-3.3456	1.0	1.0	1.0	18008	0	-3.3456
PRPF19	5	4.7063e-07	2.474e-06	0.006807	5	5	-3.6871	1.0	1.0	1.0	18007	0	-3.6871
PSMD11	5	5.427e-07	2.474e-06	0.006807	6	4	-3.082	0.97486	0.97521	1.0	17381	0	-3.082
PSMB5	10	6.4595e-07	3.0238e-06	0.006807	7	7	-2.2867	0.99937	0.99937	1.0	17946	0	-2.2867
UBE2I	5	7.0397e-07	3.0238e-06	0.006807	8	4	-2.7593	0.97486	0.97521	1.0	17277	0	-2.7593
RPE	9	8.884e-07	5.2229e-06	0.009547	9	6	-3.1387	0.238	0.44313	0.96393	8278	3	-3.1387
DNM1L	5	1.0089e-06	6.3225e-06	0.009547	10	5	-4.1122	1.0	1.0	1.0	18006	0	-4.1122
RUVBL2	5	1.2779e-06	7.422e-06	0.009547	11	5	-3.2458	1.0	1.0	1.0	18004	0	-3.2458
ZBTB8OS	5	1.2779e-06	7.422e-06	0.009547	12	5	-4.2472	1.0	1.0	1.0	18005	0	-4.2472
DDX47	5	1.5504e-06	7.422e-06	0.009547	13	5	-3.1387	1.0	1.0	1.0	18003	0	-3.1387
ECD	5	1.5741e-06	7.422e-06	0.009547	14	5	-2.5241	0.99999	0.99999	1.0	17999	0	-2.5241
C1orf54	5	1.9865e-06	7.9718e-06	0.009571	15	5	-4.2472	1.0	1.0	1.0	18002	0	-4.2472
HNRNPH1	5	2.2465e-06	9.0714e-06	0.01021	16	5	-4.6101	1.0	1.0	1.0	18001	0	-4.6101
PSMB4	5	3.0859e-06	1.182e-05	0.012522	17	4	-2.6069	0.97486	0.97521	1.0	17405	0	-2.6069
TOP1	5	4.2907e-06	1.9517e-05	0.019527	18	4	-2.8299	0.075627	0.20054	0.926854	3854	1	-2.8299
POP5	5	4.9416e-06	2.2266e-05	0.020027	19	4	-2.8972	0.67526	0.8024	1.0	14294	1	-2.8972
FPGS	5	5.5509e-06	2.4465e-05	0.020027	20	5	-2.6069	0.99999	1.0	1.0	18000	0	-2.6069
DYNC1H1	5	5.7057e-06	2.4465e-05	0.020027	21	3	-2.6069	0.24128	0.44702	0.964126	8349	2	-2.6069
MUC1	11	5.7093e-06	2.4465e-05	0.020027	22	7	-2.5241	0.85875	0.89385	1.0	15814	3	-2.5241
PPP1R8	15	6.8316e-06	2.9963e-05	0.023461	23	12	-3.9631	0.00056733	0.00251	0.361624	125	3	-3.9631
PLK4	5	8.8198e-06	3.8759e-05	0.029084	24	4	-3.4833	0.97486	0.97521	1.0	17305	0	-3.4833
CHAF1B	5	9.7874e-06	4.2058e-05	0.030297	25	4	-3.9314	0.32633	0.5429	0.977045	10006	1	-3.9314
IMP3	5	1.0968e-05	4.8106e-05	0.030557	27	5	-3.3929	0.99999	0.99999	1.0	17997	0	-3.3929
SLMO2	5	1.0968e-05	4.8106e-05	0.030557	26	4	-2.0197	0.97486	0.97521	1.0	17249	0	-2.0197
CDC7	5	1.1219e-05	4.9205e-05	0.030557	29	4	-2.6069	0.97486	0.97521	1.0	17246	0	-2.6069
POLR2G	5	1.1219e-05	4.9205e-05	0.030557	28	4	-2.5241	0.25418	0.46209	0.966479	8601	1	-2.5241
POLR3G	5	1.2236e-05	5.1404e-05	0.030858	30	5	-4.0544	0.99999	0.99999	1.0	17998	0	-4.0544
HNRNPL	5	1.278e-05	5.5253e-05	0.032098	31	5	-3.9314	0.99999	0.99999	1.0	17996	0	-3.9314
EFCAB11	10	1.4404e-05	6.295e-05	0.035427	32	9	-4.5251	0.96863	0.96914	1.0	17122	1	-4.5251
TPX2	5	1.5635e-05	6.8448e-05	0.035991	33	5	-4.0544	0.99998	0.99999	1.0	17995	0	-4.0544
UBA2	5	1.6142e-05	7.2296e-05	0.035991	34	5	-4.5694	0.99998	0.99999	1.0	17994	0	-4.5694
C19orf53	5	1.6666e-05	7.3945e-05	0.035991	36	4	-3.4833	0.95354	0.95431	1.0	16821	0	-3.4833
ABT1	5	1.6666e-05	7.3945e-05	0.035991	35	5	-3.5264	0.97989	0.98009	1.0	17490	0	-3.5264
SMC4	5	1.6691e-05	7.3945e-05	0.035991	37	5	-4.4173	0.99998	0.99999	1.0	17993	0	-4.4173
DHX33	5	1.97e-05	9.0989e-05	0.04214	38	4	-3.7247	0.97486	0.97521	1.0	17322	0	-3.7247
CPSF2	5	2.033e-05	9.2638e-05	0.04214	39	5	-3.2458	0.9999	0.99991	1.0	17982	0	-3.2458
NUP155	5	2.152e-05	9.5937e-05	0.04214	40	5	-4.5694	0.99998	0.99998	1.0	17992	0	-4.5694
RPL23	5	2.1596e-05	9.5937e-05	0.04214	41	3	-2.8299	0.97486	0.97521	1.0	17298	0	-2.8299
PIGW	5	2.2987e-05	9.896e-05	0.042433	42	5	-3.9942	0.99753	0.9975	1.0	17876	0	-3.9942
G3BP2	5	2.4187e-05	0.00010418	0.043633	43	5	-5.4179	0.99998	0.99998	1.0	17991	0	-5.4179
PPIL2	5	2.6607e-05	0.00011408	0.046692	44	5	-3.9314	0.98217	0.98233	1.0	17548	0	-3.9314
RPLP2	5	2.9185e-05	0.00012453	0.047714	46	4	-2.4364	0.97486	0.97521	1.0	17257	0	-2.4364
DDX52	5	2.9185e-05	0.00012453	0.047714	47	5	-3.1387	0.9991	0.99912	1.0	17932	0	-3.1387
PRPF31	5	2.9185e-05	0.00012453	0.047714	45	4	-2.0197	0.97486	0.97521	1.0	17327	0	-2.0197
SDE2	5	3.2137e-05	0.00014597	0.054765	48	4	-4.1122	0.97486	0.97521	1.0	17289	0	-4.1122
LSM2	5	4.0697e-05	0.00019105	0.068812	49	3	-2.9614	0.69278	0.81416	1.0	14482	1	-2.9614
CXorf61	5	4.0697e-05	0.00019105	0.068812	50	3	-2.5241	0.34869	0.56729	0.980124	10415	1	-2.5241
GTF2E1	5	4.148e-05	0.0001949	0.068822	51	4	-4.0836	0.97486	0.97521	1.0	17223	0	-4.0836
MRPL21	8	4.4045e-05	0.00021194	0.07267	52	6	-3.6851	0.034182	0.10775	0.893425	2172	2	-3.6851
PDLIM5	15	4.4551e-05	0.00021386	0.07267	53	12	-3.9631	0.48134	0.67729	0.991712	12298	3	-3.9631
PPAT	5	4.6525e-05	0.00022349	0.074532	54	4	-3.1933	0.97486	0.97521	1.0	17340	0	-3.1933
ACBD7	5	4.9138e-05	0.00023613	0.076863	55	4	-3.3456	0.37103	0.59128	0.980996	10845	1	-3.3456
ATL2	5	4.9654e-05	0.00023998	0.076863	56	5	-2.8299	0.99995	0.99995	1.0	17990	0	-2.8299
ALYREF	5	5.0786e-05	0.00024328	0.076863	57	5	-5.2861	0.99995	0.99995	1.0	17989	0	-5.2861
SAMM50	5	5.8023e-05	0.00027846	0.083462	58	5	-4.2212	0.99994	0.99994	1.0	17988	0	-4.2212
DTL	5	5.8678e-05	0.00027901	0.083462	59	4	-3.4388	0.97486	0.97521	1.0	17276	0	-3.4388
CHCHD7	9	6.0321e-05	0.00029001	0.083462	60	6	-2.8945	0.37412	0.59453	0.981095	10907	3	-2.8945
TUBG1	5	6.0951e-05	0.00029221	0.083462	61	4	-2.1357	0.90883	0.91997	1.0	16258	1	-2.1357
DDX56	5	6.0951e-05	0.00029221	0.083462	63	4	-2.8299	0.97486	0.97521	1.0	17301	0	-2.8299
ISY1	5	6.0951e-05	0.00029221	0.083462	62	3	-2.7593	0.26873	0.4786	0.968544	8899	2	-2.7593
URI1	5	6.2182e-05	0.00029661	0.083462	64	5	-3.2966	0.98111	0.9813	1.0	17526	0	-3.2966
TUFM	5	6.6476e-05	0.00031475	0.087205	65	4	-2.243	0.067941	0.1841	0.926854	3561	1	-2.243
RTCB	5	7.116e-05	0.00033454	0.087459	67	4	-4.1122	0.41605	0.63736	0.983909	11666	1	-4.1122
TPK1	5	7.116e-05	0.00033454	0.087459	66	5	-2.8972	0.97965	0.97987	1.0	17484	0	-2.8972
WDR33	5	7.1415e-05	0.00033509	0.087459	69	5	-2.4092	0.98149	0.98165	1.0	17533	0	-2.4092
SART3	5	7.1415e-05	0.00033509	0.087459	68	4	-2.6851	0.24194	0.4478	0.964135	8360	1	-2.6851
NXT1	5	7.2827e-05	0.00034334	0.088331	70	5	-4.5487	0.99993	0.99993	1.0	17987	0	-4.5487
POLR2A	5	7.5773e-05	0.00035928	0.091131	71	4	-2.343	0.97486	0.97521	1.0	17250	0	-2.343
EIF4A1	4	7.7362e-05	0.00036643	0.091653	72	3	-2.9614	0.057393	0.16108	0.926854	3115	1	-2.9614
KDSR	5	8.0959e-05	0.00038182	0.091683	75	4	-2.6851	0.96396	0.96451	1.0	17009	0	-2.6851
ZCRB1	5	8.0959e-05	0.00038182	0.091683	74	4	-2.343	0.51616	0.69902	0.996594	12631	1	-2.343
DYNC1I2	5	8.0959e-05	0.00038182	0.091683	73	4	-1.8936	0.69278	0.81416	1.0	14493	1	-1.8936
APOBEC4	5	8.3872e-05	0.00039447	0.093473	76	5	-5.2608	0.99992	0.99992	1.0	17986	0	-5.2608
TARDBP	4	8.6741e-05	0.00041206	0.096374	77	4	-4.4466	0.99991	0.99992	1.0	17985	0	-4.4466
RHOQ	4	8.7704e-05	0.00041756	0.096408	78	3	-2.6909	0.77707	0.86262	1.0	15323	1	-2.6909
DUT	7	8.9539e-05	0.00042635	0.097193	79	5	-2.1357	0.95881	0.95952	1.0	16916	1	-2.1357
QARS	5	9.2142e-05	0.00043735	0.098453	80	5	-4.8666	0.99991	0.99991	1.0	17984	0	-4.8666
FAM177A1	5	9.3931e-05	0.00044615	0.098833	81	5	-5.4179	0.99991	0.99991	1.0	17983	0	-5.4179
ORC5	5	9.5975e-05	0.00045549	0.098833	82	4	-4.2472	0.97486	0.97521	1.0	17364	0	-4.2472
EIF3A	5	9.7125e-05	0.00046044	0.098833	83	3	-2.7593	0.48686	0.68066	0.992503	12342	1	-2.7593
MATR3	5	9.7337e-05	0.00046099	0.098833	84	5	-5.1129	0.9999	0.99991	1.0	17981	0	-5.1129
NIFK	5	0.00010634	0.00050332	0.106493	85	4	-3.5683	0.01073	0.041699	0.822525	913	1	-3.5683
THOC7	5	0.00010739	0.00050855	0.106493	86	5	-2.343	0.99989	0.9999	1.0	17980	0	-2.343
EEF2	5	0.00011155	0.00052641	0.108968	87	3	-2.5241	0.96547	0.966	1.0	17039	0	-2.5241
IL18	5	0.00012602	0.00058964	0.115216	88	5	-4.5899	0.99987	0.99988	1.0	17979	0	-4.5899
TSR2	5	0.00012863	0.00060063	0.115216	89	2	0.29672	0.0048687	0.019899	0.735389	483	2	0.29672
GFM2	5	0.00012863	0.00060063	0.115216	90	2	-0.97494	0.0031105	0.013019	0.653093	359	2	-0.97494
CRCP	14	0.00012891	0.00060283	0.115216	91	10	-2.7016	0.45188	0.65928	0.988085	12014	3	-2.7016
SRBD1	5	0.00012928	0.00060503	0.115216	92	4	-3.6486	0.0050334	0.020543	0.738388	498	1	-3.6486
SNRPD3	5	0.00013007	0.00060778	0.115216	93	3	-2.243	0.97486	0.97521	1.0	17387	0	-2.243
MARS	5	0.00013007	0.00060778	0.115216	94	3	-2.243	0.0060551	0.024477	0.772926	564	2	-2.243
TWISTNB	5	0.00013007	0.00060778	0.115216	95	4	-2.243	0.97486	0.97521	1.0	17354	0	-2.243
CINP	5	0.00013612	0.00062757	0.117729	96	4	-4.5062	0.86004	0.8944	1.0	15824	1	-4.5062
ZNF559	12	0.00013829	0.00063527	0.117944	97	10	-3.9227	0.086036	0.22198	0.926854	4262	1	-3.9227
PKMYT1	5	0.00014839	0.0006897	0.125396	98	4	-3.082	0.74756	0.85254	1.0	15141	1	-3.082
IPCEF1	5	0.00014972	0.0006963	0.125396	100	5	-3.609	0.99326	0.99331	1.0	17768	0	-3.609
PSMD2	5	0.00014972	0.0006963	0.125396	99	3	-2.5241	0.9665	0.96703	1.0	17062	0	-2.5241
AURKB	5	0.00015508	0.00071774	0.127978	101	4	-3.7969	0.97486	0.97521	1.0	17232	0	-3.7969
ZNF429	5	0.0001683	0.00078646	0.135172	102	5	-4.0246	0.99977	0.99978	1.0	17976	0	-4.0246
POLR2M	5	0.00016857	0.00078811	0.135172	103	5	-3.6486	0.99972	0.99972	1.0	17972	0	-3.6486
CCT5	5	0.00016857	0.00078811	0.135172	104	4	-3.1387	0.24198	0.44786	0.964135	8361	1	-3.1387
SF3B5	5	0.00016857	0.00078811	0.135172	105	4	-3.2458	0.97486	0.97521	1.0	17262	0	-3.2458
TXNDC9	5	0.0001708	0.00079966	0.135858	106	5	-5.5492	0.99983	0.99983	1.0	17978	0	-5.5492
EFCAB2	6	0.00017456	0.00081725	0.136826	107	6	-5.0603	0.99914	0.99915	1.0	17935	0	-5.0603
MTHFD1	5	0.00017529	0.00082055	0.136826	108	4	-3.7612	0.00388	0.016089	0.7009	413	1	-3.7612
PRMT5	5	0.00018249	0.00085353	0.141021	109	5	-4.6497	0.98017	0.98037	1.0	17498	0	-4.6497
NCAPD2	5	0.00019069	0.00088707	0.14401	110	5	-5.0404	0.99981	0.99981	1.0	17977	0	-5.0404
PDCD2	7	0.00019077	0.00088762	0.14401	111	5	-4.8497	0.96032	0.96097	1.0	16947	1	-4.8497
ANP32E	10	0.00019415	0.00090136	0.144935	112	10	-4.2345	0.9996	0.9996	1.0	17964	0	-4.2345
AKR1B15	5	0.00019755	0.00092336	0.147157	113	4	-3.7612	0.053893	0.15328	0.924216	2980	1	-3.7612
RIT1	5	0.00021385	0.00099153	0.153	115	5	-4.5487	0.99964	0.99964	1.0	17967	0	-4.5487
CENPC	5	0.00021385	0.00099153	0.153	114	4	-3.023	0.021855	0.077236	0.853925	1624	1	-3.023
NDUFS5	5	0.00021463	0.000994	0.153	117	3	-3.2966	0.074695	0.19865	0.926854	3818	1	-3.2966
GRAMD3	5	0.00021463	0.000994	0.153	116	4	-3.6486	0.10637	0.26227	0.926854	5087	1	-3.6486
EIF4E	4	0.0002196	0.0010179	0.155353	118	2	-1.5905	0.94749	0.94849	1.0	16705	0	-1.5905
ARCN1	5	0.00022882	0.0010619	0.157077	119	3	-2.6851	0.087368	0.2247	0.926854	4316	1	-2.6851
RPAP1	5	0.00022882	0.0010619	0.157077	120	3	-0.74752	0.047389	0.13859	0.919973	2713	1	-0.74752
PPID	5	0.00022934	0.0010641	0.157077	121	4	-4.3707	0.17296	0.36448	0.940792	6977	1	-4.3707
UROD	5	0.00022934	0.0010641	0.157077	122	5	-4.4624	0.99722	0.99719	1.0	17867	0	-4.4624
MED30	5	0.00024349	0.001129	0.16427	123	4	-3.1933	0.86425	0.89628	1.0	15858	1	-3.1933
RRP15	5	0.00024434	0.0011334	0.16427	124	5	-3.8657	0.99976	0.99976	1.0	17975	0	-3.8657
BARD1	5	0.00024828	0.0011493	0.16427	126	4	-4.6101	0.25003	0.45729	0.965987	8523	1	-4.6101
NIT2	5	0.00024828	0.0011493	0.16427	125	5	-4.7257	0.99974	0.99974	1.0	17974	0	-4.7257
ITGB3BP	6	0.0002555	0.0011889	0.167511	127	5	-3.1482	0.178	0.37077	0.944193	7071	1	-3.1482
HYDIN	5	0.0002581	0.0011999	0.167511	128	4	-4.44	0.38389	0.60492	0.981095	11097	1	-4.44
IMMT	5	0.0002581	0.0011999	0.167511	129	5	-4.44	0.99967	0.99968	1.0	17968	0	-4.44
PRPF4	5	0.00027049	0.0012532	0.17361	130	5	-5.2986	0.99973	0.99973	1.0	17973	0	-5.2986
CCT4	5	0.00027421	0.0012675	0.17396	131	3	-2.1357	0.18365	0.3777	0.947488	7174	1	-2.1357
LSM7	5	0.00027582	0.0012785	0.17396	132	5	-4.1677	0.99922	0.99922	1.0	17938	0	-4.1677
RWDD1	7	0.00027884	0.0012961	0.17396	133	6	-5.4407	0.99294	0.993	1.0	17763	0	-5.4407
CTPS1	5	0.00028014	0.0013055	0.17396	134	5	-5.5803	0.99972	0.99972	1.0	17971	0	-5.5803
ZNF568	10	0.00028897	0.0013577	0.17396	135	6	-2.9263	0.11802	0.2846	0.929736	5502	4	-2.9263
ACTR10	5	0.00029002	0.0013637	0.17396	136	4	-1.6025	0.060309	0.16747	0.926854	3252	1	-1.6025
PSMA3	5	0.00029002	0.0013637	0.17396	137	4	-2.0197	0.97486	0.97521	1.0	17295	0	-2.0197
SOD1	5	0.00029002	0.0013637	0.17396	141	4	-2.1357	0.97486	0.97521	1.0	17316	0	-2.1357
HSCB	5	0.00029002	0.0013637	0.17396	140	4	-3.7247	0.55336	0.72269	1.0	13009	1	-3.7247
FARSB	5	0.00029002	0.0013637	0.17396	138	4	-2.343	0.5537	0.72293	1.0	13012	1	-2.343
BNIP1	5	0.00029002	0.0013637	0.17396	139	4	-2.8299	0.018357	0.067833	0.842184	1440	1	-2.8299
SCP2	16	0.00029348	0.0013758	0.17396	142	12	-4.858	0.39321	0.61465	0.981976	11262	3	-4.858
ANKRD36	5	0.00029508	0.0013813	0.17396	143	5	-4.8327	0.9997	0.99971	1.0	17970	0	-4.8327
UBE2D2	6	0.0003015	0.0014094	0.176258	144	5	-3.8895	0.88002	0.9039	1.0	15984	1	-3.8895
POLD3	5	0.00030454	0.0014215	0.176545	145	4	-3.3929	0.59672	0.75056	1.0	13456	1	-3.3929
ANKRD32	5	0.0003152	0.0014665	0.177254	146	5	-5.9877	0.99968	0.99969	1.0	17969	0	-5.9877
DNAJC2	5	0.00031535	0.0014665	0.177254	148	5	-3.9447	0.99454	0.99457	1.0	17798	0	-3.9447
GNAQ	5	0.00031535	0.0014665	0.177254	147	4	-4.0246	0.92041	0.92737	1.0	16373	1	-4.0246
RIOK2	5	0.00031535	0.0014665	0.177254	149	4	-3.082	0.40029	0.62199	0.982455	11401	1	-3.082
C6orf211	5	0.00032591	0.0015122	0.181551	150	5	-4.3942	0.99806	0.99806	1.0	17893	0	-4.3942
CD302	6	0.00032825	0.0015248	0.181768	151	5	-5.5118	0.87976	0.90377	1.0	15980	1	-5.5118
DAP3	5	0.00032987	0.0015342	0.181768	152	4	-2.9614	0.97486	0.97521	1.0	17396	0	-2.9614
PUS7	5	0.00033603	0.0015649	0.184204	153	5	-4.1677	0.99385	0.9939	1.0	17779	0	-4.1677
PCDHA12	5	0.00034758	0.0016166	0.188088	154	5	-4.669	0.99959	0.99959	1.0	17958	0	-4.669
FRRS1	5	0.00035511	0.0016507	0.188088	155	5	-5.98	0.99964	0.99964	1.0	17966	0	-5.98
THG1L	5	0.00035827	0.0016634	0.188088	156	3	-2.7593	0.6313	0.77316	1.0	13800	1	-2.7593
ZBTB41	5	0.00035827	0.0016634	0.188088	157	4	-3.7969	0.68098	0.80623	1.0	14355	1	-3.7969
PNPT1	5	0.00035827	0.0016634	0.188088	158	4	-2.8106	0.12376	0.29541	0.929736	5710	1	-2.8106
NKAP	5	0.00036017	0.0016727	0.188088	160	5	-5.0552	0.98178	0.98194	1.0	17542	0	-5.0552
ANGPTL3	5	0.00036017	0.0016727	0.188088	159	4	-3.7247	0.58053	0.74005	1.0	13287	1	-3.7247
RPL14	5	0.00036452	0.0016947	0.188088	162	3	-2.6851	0.96779	0.96832	1.0	17095	0	-2.6851
CCT2	5	0.00036452	0.0016947	0.188088	161	3	-0.74752	0.66847	0.79781	1.0	14218	2	-0.74752
ARFRP1	12	0.00036607	0.0017024	0.188088	163	8	-2.1405	0.96329	0.96384	1.0	16992	1	-2.1405
METTL18	5	0.00037275	0.0017376	0.190805	164	5	-3.9881	0.99105	0.99114	1.0	17724	0	-3.9881
ENAH	5	0.00037781	0.0017623	0.192349	165	5	-5.1685	0.99962	0.99962	1.0	17965	0	-5.1685
FAM98B	5	0.00038696	0.001803	0.194922	166	4	-2.9614	0.29768	0.51135	0.973458	9455	1	-2.9614
GEMIN6	5	0.0003943	0.0018305	0.194922	167	4	-3.6486	0.35339	0.57242	0.980619	10508	1	-3.6486
NECAB1	5	0.0003943	0.0018305	0.194922	169	4	-3.5264	0.50628	0.69286	0.994635	12541	1	-3.5264
KIF23	5	0.0003943	0.0018305	0.194922	168	3	-3.2966	0.017433	0.064799	0.842184	1382	1	-3.2966
GNAT3	5	0.00039766	0.0018508	0.194922	170	5	-4.7802	0.9996	0.9996	1.0	17963	0	-4.7802
NXF1	5	0.00039766	0.0018508	0.194922	171	5	-3.7247	0.9996	0.9996	1.0	17962	0	-3.7247
METTL16	5	0.000405	0.0018899	0.197138	172	5	-2.1357	0.99959	0.99959	1.0	17961	0	-2.1357
SPESP1	5	0.00040923	0.0019047	0.197138	174	5	-4.1402	0.99959	0.99959	1.0	17960	0	-4.1402
EDF1	5	0.00040923	0.0019047	0.197138	173	5	-6.0258	0.99959	0.99959	1.0	17959	0	-6.0258
GNL3L	5	0.00043144	0.0019982	0.203306	177	3	-2.1357	0.64662	0.78325	1.0	13958	1	-2.1357
VTI1B	5	0.00043144	0.0019982	0.203306	176	4	-3.5683	0.9508	0.95165	1.0	16764	1	-3.5683
SLC25A26	5	0.00043144	0.0019982	0.203306	175	3	-2.5241	0.023173	0.080603	0.857093	1693	2	-2.5241
KMT2D	5	0.00043953	0.0020367	0.203385	178	4	-4.5276	0.44071	0.65243	0.987049	11898	1	-4.5276
ZNF567	5	0.00043953	0.0020367	0.203385	179	5	-4.0836	0.99424	0.99427	1.0	17790	0	-4.0836
PRIMPOL	5	0.00045128	0.002085	0.203385	180	5	-4.995	0.99955	0.99954	1.0	17957	0	-4.995
ARL3	5	0.00045128	0.002085	0.203385	181	5	-5.3354	0.99955	0.99954	1.0	17956	0	-5.3354
TANGO6	5	0.00045194	0.0020861	0.203385	183	4	-5.1685	0.96659	0.96712	1.0	17063	0	-5.1685
SDAD1	5	0.00045194	0.0020861	0.203385	182	4	-3.5683	0.97486	0.97521	1.0	17317	0	-3.5683
ZNF571	5	0.0004639	0.0021367	0.203385	186	4	-3.8657	0.78975	0.86687	1.0	15392	1	-3.8657
NOP56	5	0.0004639	0.0021367	0.203385	185	4	-4.5487	0.067837	0.18387	0.926854	3557	1	-4.5487
PSMD7	5	0.0004639	0.0021367	0.203385	184	5	-3.3872	0.9852	0.98535	1.0	17620	0	-3.3872
TCP1	5	0.00046811	0.0021538	0.203385	189	5	-3.1387	0.98081	0.98101	1.0	17518	0	-3.1387
PSMC3	5	0.00046811	0.0021538	0.203385	188	3	-3.082	0.96854	0.96906	1.0	17116	0	-3.082
PSMD4	5	0.00046811	0.0021538	0.203385	187	5	-3.8317	0.98758	0.98773	1.0	17665	0	-3.8317
SKAP2	5	0.00046811	0.0021538	0.203385	190	4	-3.082	0.31516	0.53068	0.975515	9791	1	-3.082
UBE2D3	5	0.00046909	0.0021571	0.203385	191	5	-5.4519	0.99953	0.99953	1.0	17955	0	-5.4519
NOL6	5	0.00047651	0.0021889	0.205317	192	4	-4.3469	0.97486	0.97521	1.0	17255	0	-4.3469
TCEB1	3	0.00048351	0.0022263	0.207589	193	2	-2.7593	0.87608	0.90193	1.0	15942	0	-2.7593
CKLF	12	0.0004857	0.0022362	0.207589	194	7	-3.8454	0.82035	0.87786	1.0	15556	4	-3.8454
C4BPB	5	0.0004993	0.0022989	0.207993	195	5	-6.3952	0.9995	0.9995	1.0	17954	0	-6.3952
EIF1	5	0.00050566	0.0023236	0.207993	196	4	-3.3456	0.032933	0.10465	0.886476	2126	1	-3.3456
DTYMK	5	0.00050566	0.0023236	0.207993	198	3	-2.343	0.0010193	0.0044189	0.496791	160	1	-2.343
RPS9	5	0.00050566	0.0023236	0.207993	197	3	-2.243	0.70777	0.82448	1.0	14665	1	-2.243
NUP35	5	0.00050566	0.0023236	0.207993	199	5	-3.2519	0.98322	0.9834	1.0	17574	0	-3.2519
BANF1	4	0.00051604	0.002372	0.207993	200	2	-1.5534	0.88679	0.90741	1.0	16046	1	-1.5534
SLC35D2	5	0.00051783	0.0023775	0.207993	203	3	-2.8972	0.11109	0.27135	0.92781	5263	2	-2.8972
RPS23	5	0.00051783	0.0023775	0.207993	202	3	-3.023	0.0035503	0.014803	0.685294	389	1	-3.023
RBM39	5	0.00051783	0.0023775	0.207993	201	3	-2.0197	0.97486	0.97521	1.0	17269	0	-2.0197
PPP3CB	5	0.0005201	0.0023847	0.207993	204	5	-4.3469	0.99948	0.99948	1.0	17953	0	-4.3469
TGS1	5	0.00052115	0.0023907	0.207993	206	4	-3.3929	0.87829	0.90305	1.0	15965	1	-3.3929
C21orf59	5	0.00052115	0.0023907	0.207993	205	4	-3.7612	0.70174	0.82035	1.0	14597	1	-3.7612
C19orf77	5	0.00052115	0.0023907	0.207993	207	4	-4.8998	0.96379	0.96434	1.0	17004	0	-4.8998
UTP20	5	0.00055018	0.0025199	0.214062	209	4	-2.9614	0.047707	0.1393	0.920065	2726	1	-2.9614
PCBP2	5	0.00055018	0.0025199	0.214062	212	4	-2.243	0.54804	0.71929	0.999922	12953	1	-2.243
C1orf105	5	0.00055018	0.0025199	0.214062	210	4	-3.4833	0.91577	0.92436	1.0	16331	1	-3.4833
ALDOA	5	0.00055018	0.0025199	0.214062	211	4	-2.6851	0.036684	0.11362	0.904256	2262	1	-2.6851
NHP2L1	5	0.00055018	0.0025199	0.214062	208	3	-2.0197	0.97486	0.97521	1.0	17224	0	-2.0197
EIF3G	5	0.00055501	0.0025474	0.214069	213	5	-5.7806	0.99944	0.99945	1.0	17952	0	-5.7806
DYDC2	5	0.00055501	0.0025474	0.214069	214	5	-6.5124	0.99944	0.99945	1.0	17951	0	-6.5124
C2orf76	5	0.00055729	0.0025557	0.214069	215	4	-5.1129	0.76958	0.86014	1.0	15266	1	-5.1129
PHF20	5	0.00059034	0.0026997	0.223018	216	5	-5.1685	0.99941	0.99942	1.0	17950	0	-5.1685
RPA3	5	0.00060033	0.0027492	0.223018	217	3	-2.6069	0.23511	0.43966	0.962614	8222	1	-2.6069
GTPBP4	5	0.00060033	0.0027492	0.223018	219	3	-2.1357	0.69278	0.81416	1.0	14491	1	-2.1357
IMP4	5	0.00060033	0.0027492	0.223018	220	4	-3.4833	0.24287	0.4489	0.964466	8382	1	-3.4833
CCNC	5	0.00060033	0.0027492	0.223018	218	4	-2.0197	0.97486	0.97521	1.0	17329	0	-2.0197
POP4	5	0.00060033	0.0027492	0.223018	222	3	-2.243	0.31161	0.52679	0.975449	9717	1	-2.243
CMC1	5	0.00060033	0.0027492	0.223018	221	4	-3.5264	0.94171	0.94345	1.0	16625	1	-3.5264
USPL1	5	0.00060238	0.0027618	0.223039	223	5	-5.4519	0.9994	0.9994	1.0	17949	0	-5.4519
DNAH14	5	0.00061775	0.00283	0.227524	224	5	-5.98	0.99938	0.99938	1.0	17948	0	-5.98
KIAA1024L	5	0.00062631	0.0028674	0.229505	225	5	-6.665	0.99937	0.99937	1.0	17947	0	-6.665
TANK	7	0.00063371	0.0028982	0.230241	226	7	-4.3942	0.99759	0.99754	1.0	17878	0	-4.3942
MVD	5	0.00063569	0.0029097	0.230241	227	4	-4.7257	0.1806	0.37401	0.946007	7120	1	-4.7257
TXN	7	0.00063705	0.002918	0.230241	228	4	-2.4364	0.96396	0.96451	1.0	17011	1	-2.4364
GUK1	5	0.00064774	0.002957	0.230241	229	3	-3.4833	0.0014417	0.0061776	0.541796	205	2	-3.4833
NUTF2	5	0.00064774	0.002957	0.230241	230	3	-2.7593	0.96788	0.96841	1.0	17098	0	-2.7593
XPO1	5	0.00064774	0.002957	0.230241	231	3	-3.7612	0.96547	0.966	1.0	17038	0	-3.7612
UGT2B15	4	0.00065078	0.0029661	0.230241	232	4	-5.7641	0.99935	0.99935	1.0	17945	0	-5.7641
CMA1	5	0.00065802	0.0029927	0.231313	233	5	-5.892	0.99934	0.99934	1.0	17944	0	-5.892
RPA1	5	0.00066881	0.0030351	0.23259	234	5	-4.44	0.99804	0.99804	1.0	17892	0	-4.44
TARS	5	0.00068221	0.0030867	0.23259	235	3	-1.8936	0.95943	0.96011	1.0	16927	0	-1.8936
MED10	5	0.00068221	0.0030867	0.23259	239	2	1.4836	0.37335	0.59373	0.981095	10897	3	1.4836
THOC5	5	0.00068221	0.0030867	0.23259	236	5	-3.2942	0.99094	0.99104	1.0	17721	0	-3.2942
PRDX3	5	0.00068221	0.0030867	0.23259	238	2	3.8893	0.016298	0.061008	0.837935	1310	3	3.8893
MPP6	5	0.00068221	0.0030867	0.23259	237	3	-2.6069	0.29835	0.51208	0.973607	9471	2	-2.6069
MCM10	5	0.00069485	0.0031456	0.234821	240	5	-5.0552	0.99931	0.9993	1.0	17943	0	-5.0552
WEE1	5	0.00069752	0.0031555	0.234821	242	4	-3.4833	0.97486	0.97521	1.0	17253	0	-3.4833
FKBP3	5	0.00069752	0.0031555	0.234821	241	4	-3.8317	0.92666	0.93173	1.0	16435	1	-3.8317
ZCWPW2	5	0.00070413	0.0031874	0.236218	243	4	-4.6101	0.64228	0.78036	1.0	13911	1	-4.6101
BEX2	5	0.0007214	0.0032621	0.238125	245	5	-5.8838	0.99928	0.99928	1.0	17942	0	-5.8838
PLP2	5	0.0007214	0.0032621	0.238125	246	5	-5.8838	0.99928	0.99928	1.0	17940	0	-5.8838
TAF15	5	0.0007214	0.0032621	0.238125	244	5	-5.3948	0.99928	0.99928	1.0	17941	0	-5.3948
C6orf57	5	0.00072236	0.003266	0.238125	247	4	-5.2986	0.28917	0.50171	0.972211	9287	1	-5.2986
AMPD1	5	0.000731	0.0032995	0.2396	248	5	-5.6107	0.99927	0.99927	1.0	17939	0	-5.6107
IDH3A	5	0.00074108	0.0033462	0.241126	249	4	-2.1357	0.20443	0.4032	0.953162	7616	1	-2.1357
NUP98	5	0.00075001	0.0033875	0.241126	250	4	-3.609	0.97486	0.97521	1.0	17416	0	-3.609
ANKLE2	5	0.00075001	0.0033875	0.241126	252	4	-3.8657	0.97199	0.97241	1.0	17215	0	-3.8657
THOC2	5	0.00075001	0.0033875	0.241126	253	3	-3.1387	0.97486	0.97521	1.0	17346	0	-3.1387
MED6	5	0.00075001	0.0033875	0.241126	251	3	-2.343	0.97486	0.97521	1.0	17358	0	-2.343
MED11	5	0.00075887	0.0034326	0.243373	254	4	-3.5683	0.15365	0.34022	0.933442	6562	1	-3.5683
CALM2	4	0.00079481	0.0036052	0.250199	255	3	-3.7068	0.93655	0.93923	1.0	16577	0	-3.7068
CYC1	5	0.00079746	0.0036156	0.250199	256	4	-2.5241	0.95458	0.95535	1.0	16843	0	-2.5241
VDAC2	5	0.00079746	0.0036156	0.250199	257	5	-4.0044	0.98874	0.9889	1.0	17685	0	-4.0044
IPO11	5	0.00079942	0.0036261	0.250199	260	3	-3.023	0.45558	0.66152	0.98819	12054	1	-3.023
SNX6	5	0.00079942	0.0036261	0.250199	259	4	-3.9631	0.97486	0.97521	1.0	17256	0	-3.9631
AFP	5	0.00079942	0.0036261	0.250199	258	4	-3.8657	0.86267	0.89557	1.0	15845	1	-3.8657
CCDC82	5	0.00079942	0.0036261	0.250199	261	4	-4.0246	0.60179	0.75393	1.0	13520	1	-4.0246
NEK7	5	0.00081069	0.0036756	0.252645	262	5	-5.7075	0.99919	0.99919	1.0	17937	0	-5.7075
NAE1	5	0.00083701	0.0037734	0.257407	263	4	-4.63	0.97486	0.97521	1.0	17309	0	-4.63
DNMT1	5	0.00083701	0.0037734	0.257407	264	4	-3.7612	0.85236	0.89103	1.0	15766	1	-3.7612
PIP5K1A	9	0.00084409	0.0038086	0.25804	265	6	-3.6486	0.87136	0.89964	1.0	15912	1	-3.6486
WAC	5	0.00084445	0.0038114	0.25804	266	5	-5.5175	0.99916	0.99916	1.0	17936	0	-5.5175
SKP1	5	0.00084877	0.0038278	0.25818	267	4	-3.5683	0.97486	0.97521	1.0	17259	0	-3.5683
ETF1	5	0.00085473	0.0038564	0.25818	269	5	-2.709	0.98451	0.98469	1.0	17608	0	-2.709
POP7	5	0.00085473	0.0038564	0.25818	268	4	-3.1387	0.97486	0.97521	1.0	17225	0	-3.1387
ZNF493	9	0.00086279	0.0038889	0.259388	270	8	-5.311	0.99826	0.99826	1.0	17901	0	-5.311
HMGN5	5	0.00087687	0.0039543	0.261506	271	4	-1.7554	0.15432	0.34111	0.933738	6579	1	-1.7554
SCLT1	5	0.00087687	0.0039543	0.261506	272	4	-3.9942	0.92849	0.93305	1.0	16458	1	-3.9942
KLHL13	5	0.00087903	0.0039642	0.261506	273	5	-6.3776	0.99912	0.99913	1.0	17934	0	-6.3776
SLC26A3	5	0.00088757	0.0039994	0.262864	274	5	-6.3598	0.99911	0.99912	1.0	17933	0	-6.3598
ABHD17B	5	0.00089634	0.004039	0.2645	275	4	-4.2212	0.85056	0.89025	1.0	15756	1	-4.2212
VPS25	5	0.00090037	0.0040571	0.264726	276	3	-2.0197	0.97486	0.97521	1.0	17271	0	-2.0197
PSMG1	6	0.00091053	0.0041005	0.265541	277	5	-3.8093	0.030656	0.099118	0.879837	2027	1	-3.8093
PTP4A1	5	0.00091679	0.0041286	0.265541	278	4	-3.9942	0.44075	0.65245	0.987049	11899	1	-3.9942
MMS19	5	0.00091679	0.0041286	0.265541	280	5	-3.8989	0.99178	0.99184	1.0	17740	0	-3.8989
C16orf92	5	0.00091679	0.0041286	0.265541	279	4	-4.4845	0.53094	0.70847	0.998008	12783	1	-4.4845
ARF4	5	0.00093482	0.0042121	0.269952	281	5	-5.2861	0.99907	0.99907	1.0	17931	0	-5.2861
PDCL2	5	0.00095134	0.0042908	0.27029	282	4	-3.9314	0.97486	0.97521	1.0	17392	0	-3.9314
ESPL1	5	0.00095134	0.0042908	0.27029	283	3	-2.6069	0.69278	0.81416	1.0	14489	1	-2.6069
FAM103A1	5	0.00095134	0.0042908	0.27029	284	4	-3.9314	0.22037	0.42232	0.958124	7938	1	-3.9314
RFWD3	5	0.00095485	0.0043062	0.27029	285	5	-6.3952	0.99905	0.99905	1.0	17930	0	-6.3952
CXCL11	4	0.0009568	0.0043128	0.27029	286	4	-5.7055	0.99904	0.99905	1.0	17929	0	-5.7055
TTC4	5	0.00096076	0.0043375	0.27029	288	4	-4.2728	0.26811	0.4779	0.967777	8893	1	-4.2728
MEPE	5	0.00096076	0.0043375	0.27029	289	4	-4.9482	0.82973	0.88151	1.0	15612	1	-4.9482
GKAP1	5	0.00096076	0.0043375	0.27029	287	4	-4.4845	0.97486	0.97521	1.0	17247	0	-4.4845
PTPLAD1	5	0.00097953	0.0044161	0.272343	290	5	-5.7075	0.99902	0.99903	1.0	17928	0	-5.7075
SNRNP27	5	0.00098244	0.0044227	0.272343	292	4	-2.6069	0.97486	0.97521	1.0	17335	0	-2.6069
DNTTIP2	5	0.00098244	0.0044227	0.272343	291	4	-2.0197	0.27377	0.48435	0.968912	8998	1	-2.0197
PMFBP1	5	0.00098721	0.0044485	0.272343	293	5	-6.8715	0.99901	0.99902	1.0	17927	0	-6.8715
DNAJC12	8	0.00099475	0.0044749	0.272343	294	8	-4.2733	0.99901	0.99901	1.0	17926	0	-4.2733
CHMP6	5	0.0010052	0.0045145	0.272343	295	3	-3.1387	0.095479	0.24095	0.926854	4646	2	-3.1387
EXOSC4	5	0.0010052	0.0045145	0.272343	296	3	-3.1933	0.68618	0.80976	1.0	14420	1	-3.1933
CMPK1	5	0.0010052	0.0045145	0.272343	297	3	-3.7612	0.27385	0.48446	0.968912	9000	2	-3.7612
HINFP	5	0.0010061	0.0045184	0.272343	298	4	-3.023	0.97486	0.97521	1.0	17367	0	-3.023
RPL23A	2	0.001007	0.0045217	0.272343	299	2	-3.2019	0.99899	0.999	1.0	17925	0	-3.2019
ALG9	5	0.001013	0.0045503	0.273132	300	5	-6.6842	0.99899	0.99899	1.0	17924	0	-6.6842
CAAP1	5	0.0010168	0.0045651	0.273132	301	5	-6.0629	0.99898	0.99899	1.0	17923	0	-6.0629
MED27	8	0.0010315	0.0046245	0.275769	302	6	-4.0979	0.027403	0.091209	0.874113	1877	2	-4.0979
UGT1A7	2	0.001047	0.0046828	0.277851	303	2	-4.1269	0.89648	0.91268	1.0	16143	0	-4.1269
PCDHA8	5	0.0010544	0.0047212	0.277851	304	4	-4.0836	0.061252	0.16957	0.926854	3286	1	-4.0836
PMPCB	5	0.0010685	0.0047828	0.277851	305	3	-1.6025	0.015911	0.059669	0.837935	1273	1	-1.6025
COPS4	5	0.0010685	0.0047828	0.277851	306	3	-2.5241	0.90417	0.91712	1.0	16206	1	-2.5241
SNX14	5	0.0010685	0.0047828	0.277851	310	5	-4.1524	0.99523	0.99525	1.0	17821	0	-4.1524
MRPS6	5	0.0010685	0.0047828	0.277851	308	4	-3.082	0.96806	0.96859	1.0	17105	0	-3.082
ZCCHC9	5	0.0010685	0.0047828	0.277851	309	3	-2.5241	0.69278	0.81416	1.0	14488	1	-2.5241
UTP6	5	0.0010685	0.0047828	0.277851	307	4	-2.5241	0.0058567	0.023736	0.772926	548	1	-2.5241
RNF20	5	0.0010797	0.0048356	0.280013	311	4	-4.4624	0.13526	0.31655	0.930823	6123	1	-4.4624
NMNAT3	5	0.0010876	0.0048691	0.280375	312	5	-5.8671	0.99891	0.99891	1.0	17922	0	-5.8671
MDM4	15	0.0010883	0.004873	0.280375	313	13	-4.7802	0.79185	0.86757	1.0	15402	1	-4.7802
POLR2I	5	0.0011065	0.0049565	0.282377	314	4	-3.3456	0.9364	0.9391	1.0	16574	1	-3.3456
ARID5B	5	0.001113	0.0049829	0.282377	315	5	-6.5805	0.99889	0.99888	1.0	17921	0	-6.5805
SPIDR	5	0.0011268	0.0050368	0.282377	316	5	-5.6887	0.99887	0.99887	1.0	17920	0	-5.6887
C15orf26	5	0.0011316	0.0050648	0.282377	317	5	-6.4799	0.99887	0.99887	1.0	17919	0	-6.4799
FCER1A	5	0.0011348	0.0050802	0.282377	318	4	-2.243	0.96761	0.96814	1.0	17091	0	-2.243
RRM1	5	0.0011348	0.0050802	0.282377	323	3	-1.8936	0.0088705	0.03502	0.800353	788	1	-1.8936
CCNYL1	5	0.0011348	0.0050802	0.282377	321	4	-3.3929	0.46192	0.66541	0.989178	12110	1	-3.3929
ACTR2	5	0.0011348	0.0050802	0.282377	319	4	-2.4364	0.029332	0.095904	0.875789	1965	1	-2.4364
ATP5SL	5	0.0011348	0.0050802	0.282377	324	4	-1.8936	0.24454	0.45084	0.965141	8410	1	-1.8936
XAB2	5	0.0011348	0.0050802	0.282377	322	3	-1.8936	0.40805	0.6302	0.983015	11533	1	-1.8936
PSMD1	5	0.0011348	0.0050802	0.282377	320	4	-2.0197	0.96803	0.96856	1.0	17104	0	-2.0197
HIBCH	5	0.0011544	0.0051594	0.285018	325	4	-5.5492	0.63254	0.77398	1.0	13815	1	-5.5492
C9orf85	5	0.0011544	0.0051594	0.285018	326	4	-5.3831	0.89146	0.90995	1.0	16090	1	-5.3831
HN1	6	0.0011648	0.0051968	0.286205	327	5	-3.5474	0.95044	0.95133	1.0	16758	1	-3.5474
S100A5	5	0.0012052	0.005376	0.289428	329	4	-4.7257	0.41	0.63219	0.983015	11572	1	-4.7257
BRMS1L	5	0.0012052	0.005376	0.289428	328	5	-4.6882	0.99726	0.99723	1.0	17869	0	-4.6882
CWF19L2	5	0.0012059	0.0053799	0.289428	330	5	-6.1204	0.99879	0.99879	1.0	17918	0	-6.1204
C4orf21	5	0.0012094	0.0053958	0.289428	331	5	-6.9127	0.99879	0.99879	1.0	17917	0	-6.9127
RAD9B	5	0.0012185	0.0054321	0.289428	336	3	-2.1357	0.59093	0.74678	1.0	13384	1	-2.1357
RBBP8	5	0.0012185	0.0054321	0.289428	332	4	-2.709	0.91416	0.92333	1.0	16313	1	-2.709
PAFAH1B1	5	0.0012185	0.0054321	0.289428	338	4	-2.4364	0.97486	0.97521	1.0	17369	0	-2.4364
PYROXD1	5	0.0012185	0.0054321	0.289428	335	4	-3.6871	0.33576	0.55324	0.979295	10174	1	-3.6871
RPS24	5	0.0012185	0.0054321	0.289428	333	3	-3.1387	0.25562	0.46375	0.966479	8631	1	-3.1387
SPC24	5	0.0012185	0.0054321	0.289428	334	4	-2.5241	0.97166	0.97208	1.0	17205	0	-2.5241
KIF14	5	0.0012185	0.0054321	0.289428	337	3	-3.3929	0.16153	0.35011	0.935363	6732	1	-3.3929
NOL7	5	0.0012343	0.0055085	0.291948	339	5	-4.6101	0.99109	0.99117	1.0	17727	0	-4.6101
DSTN	4	0.0012354	0.0055118	0.291948	340	4	-5.9705	0.99876	0.99876	1.0	17916	0	-5.9705
TTF2	5	0.0012614	0.0056014	0.293307	341	5	-4.3226	0.99274	0.99283	1.0	17761	0	-4.3226
C17orf75	5	0.0012741	0.0056542	0.293307	342	5	-5.311	0.99873	0.99874	1.0	17915	0	-5.311
RNF13	5	0.0012841	0.0057075	0.293307	343	5	-5.9246	0.99872	0.99872	1.0	17914	0	-5.9246
RWDD4	5	0.0012862	0.0057147	0.293307	344	4	-4.1947	0.97486	0.97521	1.0	17386	0	-4.1947
ADSL	5	0.0012864	0.0057152	0.293307	345	3	-2.1357	0.97486	0.97521	1.0	17299	0	-2.1357
RPL18	5	0.0012864	0.0057152	0.293307	346	3	-2.1357	0.91142	0.92155	1.0	16286	1	-2.1357
MRPL53	5	0.0012864	0.0057152	0.293307	347	3	-3.4388	0.14162	0.32477	0.933026	6263	2	-3.4388
AMD1	5	0.0013034	0.0057999	0.293307	348	5	-5.0698	0.9987	0.9987	1.0	17913	0	-5.0698
ZC3H18	5	0.0013258	0.0058989	0.293307	351	4	-3.7969	0.95048	0.95137	1.0	16759	1	-3.7969
ARIH1	5	0.0013258	0.0058989	0.293307	349	4	-3.609	0.087983	0.22593	0.926854	4339	1	-3.609
IGBP1	5	0.0013258	0.0058989	0.293307	357	4	-1.8936	0.56761	0.73178	1.0	13163	1	-1.8936
GNPAT	5	0.0013258	0.0058989	0.293307	353	4	-5.0254	0.88368	0.90577	1.0	16022	1	-5.0254
POLR2F	5	0.0013258	0.0058989	0.293307	352	5	-2.9495	0.98354	0.98374	1.0	17581	0	-2.9495
RAD1	5	0.0013258	0.0058989	0.293307	350	5	-3.4463	0.992	0.99206	1.0	17746	0	-3.4463
PPP1R10	5	0.0013258	0.0058989	0.293307	356	5	-2.6069	0.98006	0.98025	1.0	17494	0	-2.6069
CCDC132	5	0.0013258	0.0058989	0.293307	354	4	-1.8936	0.95531	0.95609	1.0	16860	0	-1.8936
RACGAP1	5	0.0013258	0.0058989	0.293307	355	4	-2.1357	0.97486	0.97521	1.0	17391	0	-2.1357
BBS10	5	0.0013277	0.0059121	0.293307	359	3	-2.7387	0.059506	0.16572	0.926854	3216	2	-2.7387
BUD31	5	0.0013277	0.0059121	0.293307	362	2	-0.42164	0.7338	0.84277	1.0	14972	1	-0.42164
NDUFAF1	5	0.0013277	0.0059121	0.293307	358	2	-0.42164	0.0021107	0.0089771	0.592192	273	2	-0.42164
CDC45	5	0.0013277	0.0059121	0.293307	360	2	-0.42164	0.24964	0.45685	0.965987	8516	2	-0.42164
GTF2B	5	0.0013277	0.0059121	0.293307	361	3	-2.9614	0.97486	0.97521	1.0	17330	0	-2.9614
FBL	5	0.0013277	0.0059121	0.293307	363	4	-3.1933	0.51644	0.6992	0.996594	12635	1	-3.1933
TMEM167A	5	0.0013484	0.006016	0.297642	364	4	-3.9314	0.48183	0.67755	0.991712	12302	1	-3.9314
ATG4C	5	0.0013654	0.0060913	0.300543	365	4	-5.3475	0.70974	0.82582	1.0	14687	1	-5.3475
OGT	5	0.0014086	0.0062771	0.307186	368	3	-2.8299	0.96886	0.96937	1.0	17127	0	-2.8299
BCAS2	5	0.0014086	0.0062771	0.307186	367	4	-3.1387	0.22249	0.42477	0.958729	7979	1	-3.1387
DDX59	5	0.0014086	0.0062771	0.307186	366	3	-1.8936	0.95367	0.95443	1.0	16827	0	-1.8936
FBXO3	5	0.0014539	0.006464	0.313057	369	5	-7.0741	0.99855	0.99856	1.0	17911	0	-7.0741
UQCRC1	5	0.0014708	0.006535	0.313057	371	3	-1.8936	0.025687	0.086895	0.867856	1803	2	-1.8936
WDR36	5	0.0014708	0.006535	0.313057	373	3	-2.0197	0.21161	0.41188	0.954029	7773	2	-2.0197
PTPN22	5	0.0014708	0.006535	0.313057	374	3	-3.6486	0.003463	0.01444	0.67195	387	2	-3.6486
TTK	5	0.0014708	0.006535	0.313057	372	3	-2.0197	0.6276	0.77077	1.0	13767	2	-2.0197
TAS2R50	5	0.0014708	0.006535	0.313057	370	5	-4.3942	0.99766	0.99763	1.0	17880	0	-4.3942
PMCH	5	0.0014715	0.0065377	0.313057	375	5	-6.1413	0.99853	0.99854	1.0	17910	0	-6.1413
SNRPG	1	0.0014717	0.0065383	0.313057	376	1	-2.8972	0.99853	0.99854	1.0	17909	0	-2.8972
SNUPN	5	0.0014808	0.0065817	0.313057	377	4	-4.964	0.49355	0.68488	0.993313	12417	1	-4.964
ZNF14	5	0.0014808	0.0065817	0.313057	378	4	-4.8154	0.32085	0.53694	0.976264	9904	1	-4.8154
ZNF490	5	0.0014827	0.0065883	0.313057	379	5	-6.4296	0.99852	0.99853	1.0	17908	0	-6.4296
KLRC4	4	0.0014995	0.0066664	0.315315	380	4	-5.9902	0.9985	0.99851	1.0	17907	0	-5.9902
PEAR1	5	0.001501	0.0066732	0.315315	381	5	-6.5124	0.9985	0.99851	1.0	17906	0	-6.5124
HSPE1	2	0.0015046	0.0066883	0.315315	382	2	-2.8722	0.9985	0.9985	1.0	17905	0	-2.8722
RPS2	3	0.0015092	0.0067076	0.315397	383	3	-3.5683	0.98687	0.987	1.0	17655	0	-3.5683
NDUFB9	5	0.0015144	0.0067345	0.315839	384	4	-1.8936	0.96884	0.96934	1.0	17126	0	-1.8936
MRPL42	5	0.0015344	0.0068269	0.317689	387	4	-3.7247	0.39915	0.6208	0.982387	11378	1	-3.7247
EFTUD2	5	0.0015344	0.0068269	0.317689	386	4	-3.2458	0.97059	0.97107	1.0	17171	0	-3.2458
PRCC	5	0.0015344	0.0068269	0.317689	385	4	-3.9314	0.39463	0.61616	0.982277	11296	1	-3.9314
ANXA3	5	0.0015449	0.0068725	0.318988	388	5	-4.8154	0.9868	0.98692	1.0	17653	0	-4.8154
CNOT7	5	0.0015737	0.0069918	0.322168	389	4	-4.1947	0.34626	0.56471	0.980124	10362	1	-4.1947
WBSCR22	5	0.0015845	0.0070336	0.322168	392	4	-2.5241	0.8786	0.90321	1.0	15968	1	-2.5241
AQP10	5	0.0015845	0.0070336	0.322168	390	4	-2.9614	0.87928	0.90355	1.0	15976	1	-2.9614
ATP6V1E1	5	0.0015845	0.0070336	0.322168	391	3	-2.7593	0.21097	0.4111	0.954029	7757	1	-2.7593
FILIP1L	5	0.0015845	0.0070336	0.322168	393	3	-3.1933	0.1704	0.36127	0.93879	6929	2	-3.1933
MEAF6	5	0.0016007	0.0071122	0.322168	395	3	-2.8299	0.2866	0.49883	0.971724	9240	1	-2.8299
MRPL37	5	0.0016007	0.0071122	0.322168	394	3	-4.0544	0.95142	0.95226	1.0	16781	0	-4.0544
GINS2	5	0.0016033	0.0071199	0.322168	396	4	-2.343	0.97486	0.97521	1.0	17258	0	-2.343
SFT2D2	5	0.0016033	0.0071199	0.322168	398	4	-4.669	0.44279	0.65367	0.987331	11923	1	-4.669
FNBP1	5	0.0016033	0.0071199	0.322168	397	5	-4.2472	0.98912	0.98927	1.0	17689	0	-4.2472
RAB6A	13	0.0016431	0.0072865	0.328879	399	10	-5.0103	0.27406	0.48469	0.968912	9005	3	-5.0103
FIGNL1	5	0.0016532	0.0073365	0.329312	400	5	-7.0704	0.99835	0.99836	1.0	17904	0	-7.0704
C2orf49	5	0.001664	0.0073723	0.329312	401	4	-5.1685	0.86965	0.89882	1.0	15899	1	-5.1685
CENPW	6	0.0016655	0.0073767	0.329312	402	4	-2.74	0.050845	0.1465	0.924216	2852	2	-2.74
ARL2	5	0.0016692	0.0073921	0.329312	403	3	-3.1387	0.14167	0.32483	0.933026	6266	2	-3.1387
GTPBP10	5	0.0016692	0.0073921	0.329312	404	3	-3.1933	0.0065327	0.026263	0.77543	609	2	-3.1933
CHAF1A	5	0.0016723	0.0074058	0.329312	405	5	-4.6882	0.99833	0.99834	1.0	17903	0	-4.6882
SH3BGRL	5	0.0016798	0.0074393	0.329988	406	5	-6.1344	0.99832	0.99833	1.0	17902	0	-6.1344
DDX28	5	0.0017399	0.0076917	0.337947	407	4	-5.2735	0.71219	0.82752	1.0	14716	1	-5.2735
ANAPC4	5	0.0017399	0.0076917	0.337947	408	4	-5.4179	0.91145	0.92158	1.0	16287	1	-5.4179
EFCAB13	5	0.0017456	0.0077104	0.337947	409	5	-6.6358	0.99825	0.99826	1.0	17900	0	-6.6358
GJA1	5	0.0017465	0.0077126	0.337947	411	3	-4.3226	0.55362	0.72287	1.0	13011	1	-4.3226
PMPCA	5	0.0017465	0.0077126	0.337947	410	3	-3.8317	0.026797	0.089655	0.871338	1853	2	-3.8317
FAM204A	5	0.0017742	0.0078275	0.342149	412	4	-4.0836	0.97043	0.97092	1.0	17164	0	-4.0836
ABHD13	5	0.0017824	0.0078632	0.342879	413	5	-5.6006	0.99822	0.99823	1.0	17899	0	-5.6006
TEX35	7	0.0018022	0.0079479	0.345733	414	7	-4.6882	0.9982	0.99821	1.0	17898	0	-4.6882
SNAPC1	5	0.0018245	0.0080381	0.346593	415	4	-3.2458	0.97486	0.97521	1.0	17404	0	-3.2458
ARHGAP29	5	0.0018341	0.0080765	0.346593	416	4	-3.2966	0.11235	0.27376	0.92781	5310	1	-3.2966
ST3GAL6	5	0.0018341	0.0080765	0.346593	417	5	-3.2966	0.98858	0.98872	1.0	17684	0	-3.2966
MRPS5	5	0.0018341	0.0080765	0.346593	418	3	-3.082	0.70185	0.82042	1.0	14598	1	-3.082
HELLS	5	0.0018418	0.0081062	0.346593	419	4	-4.5062	0.97486	0.97521	1.0	17372	0	-4.5062
PPP1R7	5	0.0018418	0.0081062	0.346593	420	4	-3.7969	0.86455	0.89642	1.0	15861	1	-3.7969
C1orf21	5	0.0018431	0.0081117	0.346593	421	5	-5.6107	0.99816	0.99816	1.0	17897	0	-5.6107
KMT2C	5	0.0018461	0.0081216	0.346593	422	5	-6.4908	0.99815	0.99816	1.0	17896	0	-6.4908
PPCS	8	0.0018595	0.008186	0.348513	423	4	1.1644	0.00037746	0.0017167	0.342672	89	4	1.1644
CCDC50	5	0.0018697	0.0082294	0.348777	424	5	-5.7075	0.99813	0.99814	1.0	17895	0	-5.7075
ZNF669	5	0.001875	0.0082431	0.348777	425	4	-4.5487	0.97203	0.97244	1.0	17217	0	-4.5487
BOLA3	6	0.0018777	0.0082503	0.348777	426	5	-3.9077	0.98583	0.98599	1.0	17636	0	-3.9077
RNLS	5	0.0018896	0.0082932	0.349769	427	5	-6.2483	0.99811	0.99811	1.0	17894	0	-6.2483
GRPEL1	5	0.001899	0.0083316	0.35023	428	4	-3.7247	0.0061309	0.024754	0.772926	570	1	-3.7247
ZFP69	5	0.0019084	0.0083624	0.35023	430	4	-4.5487	0.78803	0.86629	1.0	15383	1	-4.5487
LYPLAL1	5	0.0019084	0.0083624	0.35023	429	4	-4.1947	0.91423	0.92337	1.0	16314	1	-4.1947
TOE1	5	0.0019437	0.0085147	0.353144	431	4	-5.0404	0.3625	0.5822	0.980996	10671	1	-5.0404
RPL27A	5	0.0019583	0.0085895	0.353144	432	5	-1.6025	0.99804	0.99804	1.0	17891	0	-1.6025
C4orf51	5	0.0019818	0.0086857	0.353144	433	4	-3.3456	0.96941	0.96991	1.0	17139	0	-3.3456
C8orf59	3	0.0019896	0.0087225	0.353144	435	2	-2.8972	0.010103	0.039461	0.817789	869	1	-2.8972
RPL24	3	0.0019896	0.0087225	0.353144	434	2	-3.4388	0.17882	0.37177	0.945112	7084	1	-3.4388
UBP1	5	0.0019992	0.0087676	0.353144	436	5	-7.5312	0.998	0.998	1.0	17890	0	-7.5312
CCZ1	2	0.0020216	0.0088578	0.353144	437	2	-3.5953	0.99798	0.99797	1.0	17889	0	-3.5953
PTPLAD2	5	0.0020532	0.0089897	0.353144	438	5	-4.7257	0.99197	0.99204	1.0	17745	0	-4.7257
LCMT1	5	0.0020532	0.0089897	0.353144	440	4	-3.4388	0.36526	0.58509	0.980996	10726	1	-3.4388
SYNCRIP	5	0.0020532	0.0089897	0.353144	439	5	-4.8666	0.98235	0.98253	1.0	17553	0	-4.8666
ZNF804A	5	0.0020565	0.0090035	0.353144	441	5	-6.7125	0.99794	0.99794	1.0	17888	0	-6.7125
MRPS21	5	0.0020816	0.0091052	0.353144	447	3	-3.9314	0.082799	0.21541	0.926854	4141	2	-3.9314
UBE2W	5	0.0020816	0.0091052	0.353144	442	5	-4.0544	0.98217	0.98233	1.0	17549	0	-4.0544
LLPH	5	0.0020816	0.0091052	0.353144	443	4	-3.6871	0.97486	0.97521	1.0	17333	0	-3.6871
C12orf40	5	0.0020816	0.0091052	0.353144	445	4	-3.3929	0.10405	0.25777	0.926854	4999	1	-3.3929
C6orf203	5	0.0020816	0.0091052	0.353144	446	5	-4.4173	0.98368	0.98388	1.0	17585	0	-4.4173
CENPQ	5	0.0020816	0.0091052	0.353144	444	3	-3.609	0.015733	0.059088	0.837935	1257	2	-3.609
SMIM4	4	0.002093	0.009153	0.353144	448	3	-3.3744	0.56331	0.72904	1.0	13120	1	-3.3744
TPTE2	4	0.002093	0.009153	0.353144	449	3	-4.2963	0.23282	0.4369	0.961639	8177	1	-4.2963
ORC1	5	0.0021238	0.0092652	0.353144	450	4	-3.3929	0.96872	0.96922	1.0	17125	0	-3.3929
RLIM	5	0.0021361	0.0093185	0.353144	451	5	-5.8671	0.99786	0.99784	1.0	17887	0	-5.8671
LYG1	5	0.0021413	0.0093377	0.353144	452	5	-6.9724	0.99786	0.99784	1.0	17886	0	-6.9724
PTPN11	5	0.0021451	0.0093542	0.353144	460	3	-2.4364	0.00084675	0.0036964	0.444528	149	2	-2.4364
MUM1L1	5	0.0021451	0.0093542	0.353144	453	3	-2.4364	0.19567	0.39259	0.953162	7414	2	-2.4364
UTP23	5	0.0021451	0.0093542	0.353144	457	3	-2.4364	0.098907	0.24771	0.926854	4782	2	-2.4364
CPSF3L	5	0.0021451	0.0093542	0.353144	458	2	-0.42164	0.0041547	0.017089	0.704745	436	2	-0.42164
NUP43	5	0.0021451	0.0093542	0.353144	463	2	-1.21	0.10546	0.2605	0.926854	5055	2	-1.21
FAU	5	0.0021451	0.0093542	0.353144	459	3	-0.74752	0.047601	0.13905	0.920065	2719	2	-0.74752
COIL	5	0.0021451	0.0093542	0.353144	456	4	-2.7593	0.21493	0.41582	0.95459	7844	1	-2.7593
ZNF107	5	0.0021451	0.0093542	0.353144	464	3	-2.4364	0.12054	0.28936	0.929736	5592	2	-2.4364
CDC26	5	0.0021451	0.0093542	0.353144	465	4	-2.6851	0.39326	0.61469	0.981976	11263	1	-2.6851
TAF1C	5	0.0021451	0.0093542	0.353144	461	3	-2.168	0.00048474	0.0021549	0.344146	112	2	-2.168
SLC25A3	5	0.0021451	0.0093542	0.353144	462	3	-2.4364	0.95983	0.96049	1.0	16938	0	-2.4364
ZNF484	5	0.0021451	0.0093542	0.353144	455	3	-2.4364	0.018737	0.069049	0.842184	1476	2	-2.4364
USP1	5	0.0021451	0.0093542	0.353144	454	4	-2.4364	0.89598	0.9124	1.0	16140	1	-2.4364
UBL5	3	0.0021526	0.0093894	0.353144	466	2	-2.7593	0.8903	0.90929	1.0	16075	0	-2.7593
LGSN	5	0.0021566	0.0094076	0.353144	467	5	-4.3226	0.98787	0.98803	1.0	17668	0	-4.3226
ATP5J2	7	0.0021582	0.0094136	0.353144	468	5	-3.7247	0.21232	0.41273	0.954084	7789	1	-3.7247
FAM118B	5	0.0021758	0.0094889	0.353144	469	5	-7.3084	0.99782	0.9978	1.0	17885	0	-7.3084
KARS	5	0.0021885	0.0095324	0.353144	475	5	-3.4388	0.97981	0.98	1.0	17487	0	-3.4388
NDUFA8	5	0.0021885	0.0095324	0.353144	472	4	-3.9631	0.18851	0.38372	0.949905	7271	1	-3.9631
CTCF	5	0.0021885	0.0095324	0.353144	470	5	-4.3674	0.99217	0.99225	1.0	17752	0	-4.3674
RBX1	5	0.0021885	0.0095324	0.353144	474	3	-3.1933	0.97486	0.97521	1.0	17273	0	-3.1933
GART	5	0.0021885	0.0095324	0.353144	473	3	-4.3226	0.62914	0.77177	1.0	13780	2	-4.3226
TUBB	5	0.0021885	0.0095324	0.353144	471	3	-2.6851	0.016047	0.060141	0.837935	1285	2	-2.6851
BRD4	5	0.0022251	0.0096715	0.353144	477	5	-5.127	0.98834	0.98848	1.0	17680	0	-5.127
ANP32A	5	0.0022251	0.0096715	0.353144	476	4	-4.5694	0.96854	0.96906	1.0	17115	0	-4.5694
TMEM5	8	0.0022281	0.0096814	0.353144	478	5	-3.2529	0.40922	0.6314	0.983015	11552	2	-3.2529
KCMF1	5	0.0022552	0.0097866	0.353144	480	4	-3.7612	0.0055823	0.022661	0.762071	535	1	-3.7612
CHUK	5	0.0022552	0.0097866	0.353144	479	4	-5.6404	0.97047	0.97096	1.0	17165	0	-5.6404
HIST2H3D	2	0.0022692	0.0098391	0.353144	481	2	-3.7719	0.99773	0.99769	1.0	17884	0	-3.7719
REL	5	0.002274	0.0098578	0.353144	482	5	-5.8071	0.99773	0.99769	1.0	17883	0	-5.8071
DPH3	6	0.0022779	0.0098694	0.353144	483	4	-2.0194	0.57052	0.73365	1.0	13191	2	-2.0194
CCDC152	5	0.0022919	0.0099271	0.353144	485	3	-3.4388	0.038662	0.11835	0.906608	2347	2	-3.4388
NEK5	5	0.0022919	0.0099271	0.353144	484	5	-3.5422	0.9804	0.98059	1.0	17505	0	-3.5422
CCSER1	5	0.0022919	0.0099271	0.353144	486	3	-4.3226	0.3795	0.60027	0.981095	11008	2	-4.3226
MAPK8	5	0.0022919	0.0099271	0.353144	487	4	-3.5769	0.8882	0.90815	1.0	16053	1	-3.5769
ANGPTL5	5	0.0022919	0.0099271	0.353144	488	4	-3.7391	0.97486	0.97521	1.0	17286	0	-3.7391
TEX101	5	0.0022951	0.0099397	0.353144	489	5	-5.57	0.99697	0.99693	1.0	17858	0	-5.57
AGR3	5	0.0022951	0.0099397	0.353144	490	4	-4.5062	0.92197	0.92843	1.0	16388	1	-4.5062
ZEB2	5	0.002304	0.0099744	0.353144	491	5	-5.0255	0.9977	0.99766	1.0	17882	0	-5.0255
UTS2B	5	0.0023225	0.010039	0.353144	492	5	-5.7717	0.99768	0.99764	1.0	17881	0	-5.7717
IL1A	5	0.0023351	0.010085	0.353144	493	5	-4.8154	0.9969	0.99686	1.0	17857	0	-4.8154
UBE2Q2	5	0.0023676	0.010222	0.353144	497	4	-4.0836	0.91304	0.92258	1.0	16302	1	-4.0836
NANP	5	0.0023676	0.010222	0.353144	496	4	-3.7969	0.56503	0.73015	1.0	13137	1	-3.7969
AGL	5	0.0023676	0.010222	0.353144	495	4	-5.1954	0.49086	0.6832	0.992503	12396	1	-5.1954
C8orf88	5	0.0023676	0.010222	0.353144	494	4	-4.4845	0.92538	0.93081	1.0	16417	1	-4.4845
AP5M1	5	0.0023918	0.010317	0.353144	498	5	-6.1958	0.99761	0.99757	1.0	17879	0	-6.1958
SLC25A40	5	0.0024052	0.010365	0.353144	499	5	-4.2979	0.98731	0.98744	1.0	17663	0	-4.2979
RBBP5	5	0.0024062	0.010368	0.353144	502	4	-1.8936	0.35411	0.57321	0.980619	10527	1	-1.8936
PSMC6	5	0.0024062	0.010368	0.353144	501	4	-2.6069	0.97486	0.97521	1.0	17226	0	-2.6069
NRAS	5	0.0024062	0.010368	0.353144	505	4	-3.609	0.30711	0.52178	0.975449	9633	1	-3.609
NEDD1	5	0.0024062	0.010368	0.353144	504	4	-2.9315	0.61133	0.76021	1.0	13615	1	-2.9315
ASH2L	5	0.0024062	0.010368	0.353144	503	3	-1.7554	0.89546	0.91216	1.0	16136	1	-1.7554
CHDC2	5	0.0024062	0.010368	0.353144	500	4	-2.2768	0.7738	0.86151	1.0	15315	1	-2.2768
MDH1B	5	0.0024154	0.010402	0.353144	506	5	-7.196	0.99758	0.99754	1.0	17877	0	-7.196
LEKR1	5	0.0024432	0.010504	0.353144	507	4	-4.4173	0.2426	0.44857	0.964221	8378	1	-4.4173
RCHY1	7	0.002459	0.010577	0.353144	508	5	-3.609	0.027942	0.092528	0.875789	1900	2	-3.609
BCL2L2-PABPN1	1	0.0024749	0.010658	0.353144	509	1	-2.7593	0.99753	0.9975	1.0	17875	0	-2.7593
HAUS8	5	0.0024772	0.010672	0.353144	510	4	-2.243	0.96231	0.96291	1.0	16981	0	-2.243
MRPL44	5	0.0025082	0.010805	0.353144	512	4	-3.3456	0.81156	0.87459	1.0	15502	1	-3.3456
CDK9	5	0.0025082	0.010805	0.353144	513	3	-2.8972	0.93612	0.93889	1.0	16570	1	-2.8972
RPP14	5	0.0025082	0.010805	0.353144	514	3	-3.1933	0.28795	0.50032	0.972082	9269	2	-3.1933
MIPOL1	5	0.0025082	0.010805	0.353144	511	4	-2.7593	0.30936	0.52431	0.975449	9678	1	-2.7593
NCAPH	5	0.0025119	0.010818	0.353144	515	4	-5.0254	0.16201	0.35072	0.935363	6747	1	-5.0254
TGFBR1	5	0.0025251	0.010872	0.353144	516	5	-5.5803	0.99747	0.99745	1.0	17874	0	-5.5803
MTHFD2	5	0.0025259	0.010874	0.353144	519	4	-4.0246	0.86792	0.898	1.0	15882	1	-4.0246
AKTIP	5	0.0025259	0.010874	0.353144	517	4	-3.9942	0.16067	0.34902	0.935363	6713	1	-3.9942
VNN2	5	0.0025259	0.010874	0.353144	518	3	-3.1387	0.31065	0.52574	0.975449	9699	1	-3.1387
COL4A5	5	0.0025631	0.011037	0.353144	520	5	-6.2483	0.99744	0.99741	1.0	17873	0	-6.2483
SPIN3	5	0.0025863	0.011125	0.353144	521	4	-5.3233	0.52996	0.7078	0.99779	12775	1	-5.3233
APOPT1	5	0.0025863	0.011125	0.353144	522	4	-5.2735	0.86204	0.89529	1.0	15839	1	-5.2735
ITGAE	5	0.0026155	0.011236	0.353144	535	3	-2.8299	0.67636	0.80314	1.0	14305	2	-2.8299
RAD9A	5	0.0026155	0.011236	0.353144	555	4	-3.3275	0.95381	0.95457	1.0	16829	0	-3.3275
SRSF3	5	0.0026155	0.011236	0.353144	544	1	-0.42164	0.97486	0.97521	1.0	17272	0	-0.42164
KIAA1522	5	0.0026155	0.011236	0.353144	531	3	-2.8299	0.68445	0.8086	1.0	14399	2	-2.8299
TMEM168	5	0.0026155	0.011236	0.353144	571	4	-3.8989	0.87308	0.90047	1.0	15919	1	-3.8989
GAL3ST4	5	0.0026155	0.011236	0.353144	553	4	-4.1307	0.51952	0.7012	0.996834	12664	1	-4.1307
SPICE1	5	0.0026155	0.011236	0.353144	552	2	2.8032	0.02232	0.078424	0.853925	1652	3	2.8032
GNRHR	5	0.0026155	0.011236	0.353144	529	2	1.9183	0.30076	0.5148	0.973936	9519	3	1.9183
KIF2A	5	0.0026155	0.011236	0.353144	554	1	3.2092	0.0015202	0.0065141	0.547663	214	4	3.2092
FAM208A	5	0.0026155	0.011236	0.353144	559	1	3.075	0.093972	0.23798	0.926854	4583	4	3.075
ELP6	5	0.0026155	0.011236	0.353144	560	3	-2.8299	0.053961	0.15343	0.924216	2983	2	-2.8299
SPATA17	5	0.0026155	0.011236	0.353144	548	4	-4.6882	0.75133	0.85441	1.0	15170	1	-4.6882
ZNF654	5	0.0026155	0.011236	0.353144	570	4	-2.9137	0.93832	0.94066	1.0	16597	1	-2.9137
SLC25A31	5	0.0026155	0.011236	0.353144	568	4	-3.8913	0.89344	0.91102	1.0	16112	1	-3.8913
EIF4E2	5	0.0026155	0.011236	0.353144	569	1	3.8339	0.018677	0.068881	0.842184	1468	4	3.8339
PPP2R3C	5	0.0026155	0.011236	0.353144	565	4	-2.9821	0.96759	0.96811	1.0	17090	0	-2.9821
PRKG2	5	0.0026155	0.011236	0.353144	546	3	-2.8299	0.88432	0.9061	1.0	16024	1	-2.8299
ARHGAP5	5	0.0026155	0.011236	0.353144	524	5	-2.8299	0.97807	0.97834	1.0	17457	0	-2.8299
UTP11L	5	0.0026155	0.011236	0.353144	530	3	-2.8299	0.3951	0.61664	0.982277	11302	2	-2.8299
ANKRD31	5	0.0026155	0.011236	0.353144	540	2	2.2788	0.11432	0.27754	0.928706	5377	3	2.2788
SAT1	5	0.0026155	0.011236	0.353144	549	1	2.6768	0.15415	0.34089	0.933738	6572	3	2.6768
BIRC5	5	0.0026155	0.011236	0.353144	551	5	-4.2212	0.98176	0.98191	1.0	17541	0	-4.2212
TLR3	5	0.0026155	0.011236	0.353144	523	3	-2.8299	0.42891	0.64525	0.986462	11779	2	-2.8299
PAQR6	5	0.0026155	0.011236	0.353144	564	4	-5.6006	0.10878	0.26694	0.92781	5181	1	-5.6006
PGD	5	0.0026155	0.011236	0.353144	558	3	-1.4315	0.00055109	0.0024407	0.354479	123	1	-1.4315
KBTBD4	5	0.0026155	0.011236	0.353144	543	2	1.834	0.20425	0.40298	0.953162	7611	3	1.834
CEP170	5	0.0026155	0.011236	0.353144	566	2	3.3936	0.01142	0.044083	0.823446	961	3	3.3936
MED19	5	0.0026155	0.011236	0.353144	556	2	-0.11994	0.15157	0.3376	0.933026	6506	2	-0.11994
CIAO1	5	0.0026155	0.011236	0.353144	573	3	-2.243	0.004848	0.019828	0.735389	481	2	-2.243
DBR1	5	0.0026155	0.011236	0.353144	545	1	1.8948	0.066094	0.18013	0.926854	3492	3	1.8948
MRPL10	5	0.0026155	0.011236	0.353144	536	4	-2.8299	0.96974	0.97023	1.0	17148	0	-2.8299
GLMN	5	0.0026155	0.011236	0.353144	567	4	-3.4833	0.35481	0.57393	0.980922	10537	1	-3.4833
ESF1	5	0.0026155	0.011236	0.353144	572	3	-2.8239	0.047018	0.13774	0.919973	2688	1	-2.8239
RRAS	5	0.0026155	0.011236	0.353144	550	3	-2.343	0.72211	0.83452	1.0	14831	2	-2.343
MCMBP	5	0.0026155	0.011236	0.353144	526	2	-1.3969	0.3452	0.56354	0.980124	10343	2	-1.3969
PZP	5	0.0026155	0.011236	0.353144	539	3	-2.8299	0.16726	0.35735	0.937846	6862	2	-2.8299
UROS	5	0.0026155	0.011236	0.353144	542	4	-2.9299	0.31206	0.52729	0.975449	9730	1	-2.9299
EPPIN	5	0.0026155	0.011236	0.353144	557	2	-1.1341	0.56815	0.73213	1.0	13168	2	-1.1341
TSGA10	5	0.0026155	0.011236	0.353144	537	4	-3.4388	0.17182	0.36305	0.940067	6955	1	-3.4388
PYURF	5	0.0026155	0.011236	0.353144	525	3	-2.8299	0.19825	0.39577	0.953162	7467	2	-2.8299
KXD1	5	0.0026155	0.011236	0.353144	563	2	2.1978	0.13404	0.31455	0.930172	6088	3	2.1978
RPL27	5	0.0026155	0.011236	0.353144	527	3	-2.8299	0.13942	0.32196	0.933026	6209	1	-2.8299
ACSL3	5	0.0026155	0.011236	0.353144	541	2	1.3556	0.052468	0.15014	0.924216	2913	3	1.3556
SUV420H1	5	0.0026155	0.011236	0.353144	538	2	3.3039	0.017026	0.063459	0.838541	1362	3	3.3039
WDR48	5	0.0026155	0.011236	0.353144	528	2	3.6031	0.032742	0.10419	0.883811	2122	3	3.6031
TMED10	5	0.0026155	0.011236	0.353144	532	2	-1.7133	0.74275	0.84914	1.0	15077	2	-1.7133
MGAT4A	5	0.0026155	0.011236	0.353144	547	3	-2.8299	0.91404	0.92324	1.0	16312	1	-2.8299
IFI44	5	0.0026155	0.011236	0.353144	561	4	-2.8299	0.91434	0.92344	1.0	16315	1	-2.8299
DHX30	5	0.0026155	0.011236	0.353144	562	2	3.8924	0.0046437	0.019034	0.730498	469	3	3.8924
ROPN1L	5	0.0026155	0.011236	0.353144	534	2	3.5428	0.042343	0.12708	0.917936	2491	3	3.5428
ABCC2	5	0.0026155	0.011236	0.353144	533	2	2.8409	0.12279	0.29355	0.929736	5673	3	2.8409
RPS3	4	0.0026225	0.011269	0.353213	574	4	-2.1957	0.95833	0.95904	1.0	16907	0	-2.1957
ORC6	5	0.0026284	0.011297	0.353213	576	3	-2.7593	0.97486	0.97521	1.0	17268	0	-2.7593
ALG11	5	0.0026284	0.011297	0.353213	575	4	-3.1933	0.49508	0.68583	0.993841	12427	1	-3.1933
TCP10L	5	0.0026369	0.011331	0.353647	577	5	-5.463	0.99736	0.99734	1.0	17872	0	-5.463
SMARCC1	5	0.0026593	0.011423	0.355896	578	4	-5.3831	0.28053	0.49203	0.971269	9122	1	-5.3831
DCTD	5	0.0026786	0.011505	0.357846	579	5	-7.041	0.99732	0.9973	1.0	17871	0	-7.041
CFHR5	5	0.0027264	0.01171	0.363414	580	4	-4.4624	0.71379	0.82867	1.0	14738	1	-4.4624
NBEAL1	5	0.0027309	0.011724	0.363414	581	5	-5.2219	0.99727	0.99724	1.0	17870	0	-5.2219
TMEM232	5	0.0027449	0.011779	0.364491	582	4	-4.4173	0.88677	0.90739	1.0	16045	1	-4.4173
NR0B2	5	0.0027523	0.011812	0.364868	583	5	-6.8589	0.99725	0.99722	1.0	17868	0	-6.8589
REXO2	5	0.0027938	0.011996	0.368908	585	4	-5.0254	0.6542	0.78837	1.0	14050	1	-5.0254
TSG101	5	0.0027938	0.011996	0.368908	584	4	-4.3226	0.97486	0.97521	1.0	17368	0	-4.3226
SLC35A2	5	0.0028321	0.012153	0.368908	586	5	-5.2201	0.99717	0.99714	1.0	17866	0	-5.2201
C1orf109	5	0.0028347	0.012163	0.368908	588	3	-1.8936	0.23549	0.44011	0.962614	8230	2	-1.8936
RPL8	5	0.0028347	0.012163	0.368908	587	4	-2.6851	0.0054177	0.022024	0.755101	525	1	-2.6851
OPA1	5	0.0028411	0.012188	0.368908	593	3	-3.2966	0.12153	0.29123	0.929736	5632	1	-3.2966
TRPM7	5	0.0028411	0.012188	0.368908	594	3	-3.082	0.7656	0.85883	1.0	15248	1	-3.082
SLBP	5	0.0028411	0.012188	0.368908	592	3	-3.2966	0.7926	0.86783	1.0	15407	1	-3.2966
CHERP	5	0.0028411	0.012188	0.368908	589	3	-3.3456	0.95088	0.95173	1.0	16766	1	-3.3456
LAS1L	5	0.0028411	0.012188	0.368908	590	3	-0.74752	0.011276	0.043582	0.823446	951	2	-0.74752
METTL1	5	0.0028411	0.012188	0.368908	595	3	-2.6851	0.078564	0.20664	0.926854	3981	2	-2.6851
POLA2	5	0.0028411	0.012188	0.368908	591	3	-1.6025	0.17905	0.37206	0.945198	7087	2	-1.6025
LY96	6	0.0028517	0.012233	0.369197	596	4	-3.4904	0.14398	0.32774	0.933026	6320	2	-3.4904
TMEM150C	5	0.0028536	0.012239	0.369197	597	5	-4.6638	0.99715	0.99711	1.0	17865	0	-4.6638
FBXO42	5	0.0028919	0.012398	0.373382	598	5	-5.4741	0.99711	0.99707	1.0	17864	0	-5.4741
DKC1	5	0.0029396	0.012597	0.378094	599	3	-2.243	0.013296	0.050692	0.835087	1091	1	-2.243
SRSF5	5	0.0029397	0.012597	0.378094	600	5	-5.7537	0.99706	0.99702	1.0	17863	0	-5.7537
LSAMP	5	0.0029498	0.012634	0.378585	601	5	-5.2591	0.99705	0.99701	1.0	17862	0	-5.2591
RERGL	5	0.0029815	0.01277	0.381434	602	5	-5.98	0.99702	0.99697	1.0	17861	0	-5.98
MYL12A	5	0.002992	0.012801	0.381434	603	5	-5.4064	0.99701	0.99696	1.0	17860	0	-5.4064
PGC	5	0.002994	0.012814	0.381434	604	4	-4.5899	0.47397	0.67273	0.990572	12229	1	-4.5899
GHR	5	0.002994	0.012814	0.381434	605	4	-4.4845	0.12183	0.29177	0.929736	5644	1	-4.4845
SLC22A25	5	0.0030098	0.012867	0.382373	606	5	-5.2591	0.99699	0.99695	1.0	17859	0	-5.2591
TRIM6	5	0.0030382	0.012984	0.384345	607	5	-5.2608	0.99631	0.99629	1.0	17842	0	-5.2608
CDK1	5	0.0030469	0.013019	0.384345	610	3	-2.1357	0.97486	0.97521	1.0	17382	0	-2.1357
PPP1R42	5	0.0030469	0.013019	0.384345	609	3	-2.1357	0.057789	0.16198	0.926854	3137	2	-2.1357
SNRPD1	5	0.0030469	0.013019	0.384345	608	4	-2.9614	0.97486	0.97521	1.0	17252	0	-2.9614
SMC5	5	0.0030789	0.013131	0.385678	611	4	-4.5694	0.97486	0.97521	1.0	17344	0	-4.5694
BTBD3	5	0.003105	0.013231	0.385678	612	5	-5.3096	0.9969	0.99686	1.0	17856	0	-5.3096
TCAIM	7	0.0031317	0.013332	0.385678	613	7	-5.6206	0.99582	0.99583	1.0	17832	0	-5.6206
BMPR1B	5	0.0031372	0.013352	0.385678	614	5	-5.7717	0.99686	0.99683	1.0	17855	0	-5.7717
LSM4	6	0.0031378	0.013354	0.385678	615	3	-0.92656	0.52169	0.70255	0.996834	12690	1	-0.92656
TRAPPC3	6	0.0031378	0.013354	0.385678	617	3	-1.5925	0.98287	0.98305	1.0	17566	0	-1.5925
ATP6V1G3	6	0.0031378	0.013354	0.385678	616	2	0.51829	0.089318	0.22867	0.926854	4408	2	0.51829
DLG1	5	0.003154	0.013418	0.385678	618	5	-5.8502	0.996	0.996	1.0	17835	0	-5.8502
HORMAD1	5	0.0031542	0.013418	0.385678	619	5	-5.6502	0.99685	0.99681	1.0	17854	0	-5.6502
PIGB	5	0.0031617	0.013436	0.385678	622	3	-3.6486	0.66835	0.79772	1.0	14216	2	-3.6486
MRPL48	5	0.0031617	0.013436	0.385678	623	4	-2.0197	0.9692	0.9697	1.0	17132	0	-2.0197
NFYC	5	0.0031617	0.013436	0.385678	620	3	-2.0197	0.28614	0.49832	0.971724	9232	2	-2.0197
TRMT5	5	0.0031617	0.013436	0.385678	626	4	-3.7538	0.48725	0.6809	0.992503	12345	1	-3.7538
YY1AP1	5	0.0031617	0.013436	0.385678	621	5	-3.9631	0.97929	0.97952	1.0	17472	0	-3.9631
SNX13	5	0.0031617	0.013436	0.385678	625	4	-3.8317	0.84027	0.88588	1.0	15688	1	-3.8317
HSD17B12	5	0.0031617	0.013436	0.385678	624	3	-3.7612	0.86272	0.89559	1.0	15846	1	-3.7612
NPM1	3	0.0031682	0.013462	0.385678	627	3	-4.5694	0.99683	0.9968	1.0	17853	0	-4.5694
KRT79	5	0.0031713	0.013472	0.385678	628	5	-7.2708	0.99683	0.99679	1.0	17852	0	-7.2708
CEP112	10	0.0031744	0.013485	0.385678	629	7	-4.0529	0.56633	0.73097	1.0	13155	1	-4.0529
POLD2	5	0.0031958	0.013562	0.385678	630	4	-3.7247	0.97486	0.97521	1.0	17248	0	-3.7247
SLC38A11	5	0.0031958	0.013562	0.385678	631	4	-5.8587	0.85875	0.89385	1.0	15813	1	-5.8587
PTTG1	5	0.0031995	0.013578	0.385678	632	4	-3.4388	0.33393	0.55126	0.978731	10143	1	-3.4388
TFB1M	5	0.0031995	0.013578	0.385678	633	2	3.0638	0.012641	0.048436	0.829313	1049	3	3.0638
HEATR1	5	0.0031995	0.013578	0.385678	634	2	-0.42164	0.00016995	0.00079361	0.257503	53	2	-0.42164
ARL9	5	0.0032076	0.013615	0.386131	635	5	-5.6006	0.99679	0.99676	1.0	17851	0	-5.6006
UBTD2	5	0.0032205	0.013661	0.386831	636	5	-5.496	0.99678	0.99675	1.0	17850	0	-5.496
HUS1	5	0.0032409	0.013755	0.388866	637	4	-2.1357	0.96325	0.9638	1.0	16991	0	-2.1357
TAF12	5	0.0032712	0.013873	0.391609	638	4	-4.2979	0.52979	0.7077	0.99779	12773	1	-4.2979
IKBKB	5	0.0032919	0.013954	0.393258	639	4	-5.9003	0.80419	0.87192	1.0	15459	1	-5.9003
ANKS3	5	0.0033173	0.014057	0.39492	640	5	-7.1064	0.99668	0.99666	1.0	17849	0	-7.1064
FAS	5	0.0033173	0.014057	0.39492	641	5	-4.6245	0.99668	0.99666	1.0	17848	0	-4.6245
UQCRB	6	0.0033233	0.014083	0.395045	642	4	-3.0842	0.043348	0.12936	0.919243	2533	1	-3.0842
GNA14	5	0.0033405	0.014159	0.396571	643	5	-5.5803	0.98151	0.98166	1.0	17535	0	-5.5803
FAM134B	5	0.0033709	0.014263	0.397327	644	5	-6.3478	0.99663	0.99661	1.0	17847	0	-6.3478
TAF7L	5	0.0033801	0.014294	0.397327	645	5	-4.5169	0.99662	0.9966	1.0	17846	0	-4.5169
OTUD4	7	0.0033808	0.014296	0.397327	646	5	-3.6036	0.0091793	0.036153	0.812827	801	2	-3.6036
CRIPT	5	0.0033921	0.014341	0.397327	649	4	-4.669	0.69884	0.81831	1.0	14570	1	-4.669
MTBP	5	0.0033921	0.014341	0.397327	650	3	-3.2966	0.97486	0.97521	1.0	17315	0	-3.2966
RFK	5	0.0033921	0.014341	0.397327	648	3	-1.7554	0.96396	0.96451	1.0	17008	0	-1.7554
ODF2L	5	0.0033921	0.014341	0.397327	647	3	-4.1122	0.95258	0.95338	1.0	16805	0	-4.1122
MRPL1	5	0.0034345	0.014535	0.401484	651	4	-3.8317	0.70227	0.82073	1.0	14604	1	-3.8317
SGMS2	5	0.0034345	0.014535	0.401484	652	4	-4.9323	0.72218	0.83457	1.0	14832	1	-4.9323
ASPH	10	0.0034552	0.014617	0.403113	653	7	-4.8447	0.63578	0.7761	1.0	13847	3	-4.8447
TMPRSS11B	5	0.0034838	0.014722	0.405403	654	4	-4.3226	0.96371	0.96425	1.0	17002	0	-4.3226
CPO	5	0.00351	0.014821	0.405424	655	5	-6.6358	0.99649	0.99647	1.0	17845	0	-6.6358
CMC2	3	0.0035163	0.01485	0.405424	656	3	-3.5264	0.92097	0.92775	1.0	16380	0	-3.5264
PSMA7	5	0.0035226	0.014868	0.405424	657	5	-3.3456	0.98303	0.98319	1.0	17570	0	-3.3456
ZNF83	5	0.0035226	0.014868	0.405424	659	3	-2.1357	0.68805	0.81104	1.0	14440	1	-2.1357
ZNF404	5	0.0035226	0.014868	0.405424	658	4	-4.7441	0.97486	0.97521	1.0	17237	0	-4.7441
DUSP14	5	0.0035256	0.014881	0.405424	661	4	-5.3714	0.61016	0.75944	1.0	13601	1	-5.3714
POP1	5	0.0035256	0.014881	0.405424	660	4	-2.343	0.5614	0.72783	1.0	13095	1	-2.343
ARL14	5	0.003557	0.015003	0.407005	662	5	-5.2479	0.99644	0.99642	1.0	17844	0	-5.2479
GINS3	6	0.003562	0.01502	0.407005	663	4	-3.1977	0.27806	0.48923	0.970164	9080	2	-3.1977
SREK1IP1	5	0.0035651	0.015029	0.407005	664	4	-4.2979	0.97486	0.97521	1.0	17308	0	-4.2979
REST	5	0.0035651	0.015029	0.407005	665	5	-5.6502	0.97792	0.97818	1.0	17448	0	-5.6502
BUB1	5	0.0036108	0.015212	0.408486	666	4	-4.1122	0.04101	0.12389	0.913704	2439	1	-4.1122
BAZ1B	5	0.0036108	0.015212	0.408486	667	4	-4.5694	0.057368	0.16103	0.926854	3112	1	-4.5694
MRPL27	5	0.0036368	0.015311	0.408486	668	5	-3.4553	0.99206	0.99214	1.0	17748	0	-3.4553
C1orf131	5	0.0036368	0.015311	0.408486	672	4	-2.343	0.090591	0.23124	0.926854	4463	1	-2.343
MRPL45	5	0.0036368	0.015311	0.408486	675	3	-2.2111	0.18949	0.38496	0.95023	7295	1	-2.2111
MRPS9	5	0.0036368	0.015311	0.408486	673	3	-2.343	0.044682	0.1324	0.919973	2587	2	-2.343
POLR2E	5	0.0036368	0.015311	0.408486	671	5	-2.6851	0.99449	0.99452	1.0	17796	0	-2.6851
G3BP1	5	0.0036368	0.015311	0.408486	670	3	-2.343	0.73711	0.84516	1.0	15019	2	-2.343
RPL10A	5	0.0036368	0.015311	0.408486	669	3	-2.343	0.28048	0.49198	0.971269	9120	1	-2.343
INTS3	5	0.0036368	0.015311	0.408486	674	4	-2.6851	0.37057	0.5908	0.980996	10832	1	-2.6851
TMEM14B	7	0.0036598	0.015398	0.409604	677	5	-3.8657	0.025001	0.085201	0.862755	1774	2	-3.8657
C8orf47	7	0.0036598	0.015398	0.409604	676	5	-4.8457	0.972	0.97241	1.0	17216	1	-4.8457
YIPF3	5	0.0036686	0.015438	0.410066	678	5	-5.3831	0.99633	0.99631	1.0	17843	0	-5.3831
IL7	7	0.0037143	0.015625	0.41442	679	4	-4.0836	0.21066	0.41073	0.954029	7751	2	-4.0836
KLHDC10	5	0.0037333	0.015697	0.415718	680	4	-5.6206	0.668	0.79749	1.0	14210	1	-5.6206
UCHL5	5	0.0037525	0.015768	0.416983	681	3	-4.0544	0.00041334	0.0018492	0.34325	96	2	-4.0544
FASTKD2	5	0.0037805	0.015876	0.417858	683	5	-5.0404	0.99397	0.994	1.0	17783	0	-5.0404
RPL22L1	5	0.0037805	0.015876	0.417858	682	4	-5.1954	0.97059	0.97107	1.0	17170	0	-5.1954
CYP3A43	6	0.003786	0.015893	0.417858	684	4	-3.6961	0.015948	0.059799	0.837935	1279	2	-3.6961
KLHL9	5	0.0037865	0.015894	0.417858	685	5	-5.2514	0.99621	0.9962	1.0	17841	0	-5.2514
SOBP	5	0.0037986	0.015947	0.418634	686	5	-6.7356	0.9962	0.99619	1.0	17840	0	-6.7356
UBXN2B	5	0.003862	0.016205	0.424214	687	4	-4.3469	0.93602	0.93881	1.0	16566	1	-4.3469
AP3B1	5	0.0038754	0.016253	0.424214	688	4	-4.8154	0.55917	0.7264	1.0	13073	1	-4.8154
HSF2BP	5	0.0038754	0.016253	0.424214	689	5	-4.44	0.99378	0.99383	1.0	17777	0	-4.44
RNF219	5	0.0038754	0.016253	0.424214	690	4	-4.4845	0.38662	0.60774	0.981095	11152	1	-4.4845
APOBEC3G	5	0.0038917	0.016322	0.425377	691	5	-5.1548	0.99611	0.9961	1.0	17839	0	-5.1548
MAX	11	0.0039029	0.016369	0.425377	692	8	-2.7593	0.068754	0.18586	0.926854	3592	1	-2.7593
EIF3F	4	0.0039105	0.016399	0.425377	693	3	-2.7585	0.92989	0.93407	1.0	16476	0	-2.7585
CIAPIN1	5	0.0039109	0.0164	0.425377	694	4	-5.4851	0.42343	0.64187	0.9859	11723	1	-5.4851
ROCK1	5	0.0039267	0.016454	0.425377	695	5	-5.1548	0.99607	0.99606	1.0	17838	0	-5.1548
DNTT	5	0.0039398	0.016494	0.425377	696	5	-5.5903	0.99606	0.99605	1.0	17837	0	-5.5903
ZNF431	3	0.0039453	0.016511	0.425377	697	3	-3.9631	0.97823	0.97849	1.0	17459	0	-3.9631
RAB31	5	0.003966	0.016582	0.425377	698	4	-5.4407	0.19474	0.39146	0.953162	7392	1	-5.4407
SAE1	6	0.0039735	0.016606	0.425377	699	3	0.30919	0.0061491	0.024827	0.772926	573	3	0.30919
COL24A1	5	0.0039843	0.016649	0.425377	700	5	-5.9246	0.99602	0.99602	1.0	17836	0	-5.9246
FAM184A	5	0.0039984	0.016711	0.425377	702	3	-4.2979	0.35015	0.56887	0.980303	10450	2	-4.2979
DCUN1D1	5	0.0039984	0.016711	0.425377	706	3	-2.6069	0.54696	0.7186	0.999774	12942	2	-2.6069
GEMIN8	5	0.0039984	0.016711	0.425377	705	3	-3.3929	0.048078	0.14014	0.920065	2742	2	-3.3929
TRMT10A	5	0.0039984	0.016711	0.425377	701	3	-3.1387	0.029763	0.096916	0.875789	1991	2	-3.1387
DMAP1	5	0.0039984	0.016711	0.425377	704	3	-4.4845	0.038555	0.11809	0.906608	2341	2	-4.4845
LSM5	5	0.0039984	0.016711	0.425377	703	3	-2.343	0.97486	0.97521	1.0	17379	0	-2.343
WDR3	5	0.0040603	0.016923	0.425377	713	4	-3.4833	0.85067	0.89029	1.0	15757	1	-3.4833
NARS	5	0.0040603	0.016923	0.425377	711	3	-0.74752	0.9468	0.94784	1.0	16697	1	-0.74752
METTL5	5	0.0040603	0.016923	0.425377	714	2	1.2233	0.40037	0.62207	0.982455	11403	3	1.2233
TBC1D7	5	0.0040603	0.016923	0.425377	710	4	-3.4833	0.38228	0.6032	0.981095	11058	1	-3.4833
HNRNPCL1	5	0.0040603	0.016923	0.425377	709	3	-2.4364	0.14555	0.32972	0.933026	6361	2	-2.4364
MCTS1	5	0.0040603	0.016923	0.425377	708	5	-3.4833	0.97981	0.98	1.0	17488	0	-3.4833
EPRS	5	0.0040603	0.016923	0.425377	715	3	-3.023	0.0030555	0.012793	0.648989	355	2	-3.023
RAVER2	5	0.0040603	0.016923	0.425377	712	5	-3.7101	0.9837	0.9839	1.0	17586	0	-3.7101
YARS	5	0.0040603	0.016923	0.425377	707	2	-0.58071	0.14532	0.32943	0.933026	6353	1	-0.58071
LIN9	5	0.0040636	0.016936	0.425377	716	4	-4.995	0.97486	0.97521	1.0	17266	0	-4.995
S100A10	5	0.0040636	0.016936	0.425377	717	5	-4.2212	0.99491	0.99495	1.0	17806	0	-4.2212
CNOT6L	5	0.0041109	0.017129	0.42883	718	4	-5.9166	0.16368	0.35283	0.935363	6791	1	-5.9166
TWF1	5	0.0041145	0.017145	0.42883	720	4	-4.212	0.50756	0.69367	0.994635	12559	1	-4.212
NARS2	5	0.0041145	0.017145	0.42883	719	4	-2.343	0.77269	0.86113	1.0	15305	1	-2.343
NSMCE4A	5	0.004131	0.017208	0.429246	721	5	-5.5803	0.99587	0.99587	1.0	17834	0	-5.5803
RPS15	2	0.0041315	0.017209	0.429246	722	2	-2.2573	0.99587	0.99587	1.0	17833	0	-2.2573
MYLK	10	0.0041521	0.017284	0.430426	723	5	-2.3551	0.061247	0.16955	0.926854	3285	2	-2.3551
TM9SF3	5	0.0041581	0.017304	0.430426	724	5	-4.0836	0.99486	0.99489	1.0	17805	0	-4.0836
BPIFC	5	0.0042112	0.01751	0.433243	725	5	-5.0404	0.99579	0.9958	1.0	17831	0	-5.0404
ADAM18	5	0.0042121	0.017514	0.433243	726	5	-4.9161	0.98592	0.98609	1.0	17638	0	-4.9161
EIF3H	5	0.0042121	0.017514	0.433243	728	4	-5.0987	0.74918	0.85374	1.0	15161	1	-5.0987
CERS5	5	0.0042121	0.017514	0.433243	727	4	-4.2979	0.0011845	0.0051171	0.518124	177	1	-4.2979
SGCB	5	0.0042306	0.017598	0.433567	729	5	-5.3595	0.99577	0.99579	1.0	17830	0	-5.3595
GTF2F2	5	0.0042388	0.017623	0.433567	732	5	-3.09	0.97798	0.97823	1.0	17455	0	-3.09
ZNF90	5	0.0042388	0.017623	0.433567	730	3	-2.343	0.47492	0.67333	0.990674	12239	2	-2.343
WDR74	5	0.0042388	0.017623	0.433567	731	4	-2.6851	0.84516	0.88793	1.0	15726	1	-2.6851
ATG10	5	0.0042652	0.017741	0.435596	733	4	-5.9003	0.97486	0.97521	1.0	17342	0	-5.9003
PRUNE	5	0.0042683	0.017754	0.435596	734	5	-5.2087	0.99573	0.99575	1.0	17829	0	-5.2087
NSRP1	5	0.0043121	0.017925	0.43861	736	4	-4.1947	0.15317	0.33961	0.933308	6553	1	-4.1947
PRC1	5	0.0043121	0.017925	0.43861	735	5	-5.8754	0.9866	0.98674	1.0	17650	0	-5.8754
WBP5	5	0.0043516	0.018073	0.441056	737	5	-3.8317	0.99565	0.99566	1.0	17828	0	-3.8317
MCPH1	5	0.0043655	0.018123	0.441056	740	3	-4.5276	0.052785	0.15085	0.924216	2926	2	-4.5276
ACTR3	5	0.0043655	0.018123	0.441056	738	4	-4.1947	0.29752	0.51115	0.973458	9452	1	-4.1947
MED17	5	0.0043655	0.018123	0.441056	739	4	-4.7257	0.90509	0.9177	1.0	16214	1	-4.7257
HIST1H2AL	3	0.004397	0.018237	0.44168	741	2	-2.0197	0.43978	0.65185	0.986894	11895	1	-2.0197
SPTLC1	3	0.0044087	0.018279	0.44168	742	3	-2.8972	0.90352	0.91672	1.0	16200	0	-2.8972
RPL35A	3	0.0044087	0.018279	0.44168	743	3	-5.2219	0.97738	0.97767	1.0	17430	0	-5.2219
PRELID1	3	0.0044236	0.018329	0.44168	744	3	-4.0544	0.99558	0.99561	1.0	17827	0	-4.0544
SRSF7	5	0.0044547	0.018443	0.44168	752	3	-3.1242	0.97486	0.97521	1.0	17244	0	-3.1242
CHMP2A	5	0.0044547	0.018443	0.44168	751	3	-3.1322	0.97486	0.97521	1.0	17356	0	-3.1322
PMF1	5	0.0044547	0.018443	0.44168	749	4	-3.023	0.062038	0.17127	0.926854	3318	1	-3.023
KLRF2	5	0.0044547	0.018443	0.44168	746	4	-3.5264	0.40175	0.62357	0.983015	11423	1	-3.5264
RARS2	5	0.0044547	0.018443	0.44168	747	2	3.1239	0.011058	0.042838	0.823446	930	3	3.1239
WDR1	5	0.0044547	0.018443	0.44168	745	2	-1.634	0.97064	0.97112	1.0	17175	0	-1.634
MRPS11	5	0.0044547	0.018443	0.44168	748	3	-3.082	0.44914	0.65761	0.987445	11993	1	-3.082
TRIAP1	5	0.0044547	0.018443	0.44168	750	3	-1.4315	0.13565	0.31707	0.930902	6133	1	-1.4315
TRNT1	5	0.0044945	0.018602	0.443715	754	3	-3.1387	0.0189	0.069579	0.843696	1483	1	-3.1387
ZNHIT6	5	0.0044945	0.018602	0.443715	753	3	-2.1357	0.20617	0.40534	0.953267	7652	1	-2.1357
TMPRSS15	5	0.0044945	0.018602	0.443715	755	4	-4.3469	0.31586	0.53147	0.975515	9802	1	-4.3469
EPGN	7	0.0045021	0.018635	0.443901	756	5	-4.964	0.65652	0.7899	1.0	14073	2	-4.964
ZNF850	5	0.0045246	0.01872	0.444767	758	4	-5.2219	0.42951	0.64562	0.986462	11784	1	-5.2219
CKAP2L	5	0.0045246	0.01872	0.444767	757	4	-5.6404	0.82341	0.87903	1.0	15573	1	-5.6404
PRKRA	5	0.0045782	0.018914	0.448443	759	5	-4.4821	0.99542	0.99545	1.0	17826	0	-4.4821
WDR61	5	0.004581	0.018925	0.448443	760	4	-6.1274	0.95656	0.9573	1.0	16877	0	-6.1274
HIRA	5	0.0046009	0.019002	0.449688	761	5	-6.3952	0.9954	0.99543	1.0	17825	0	-6.3952
NRCAM	5	0.0046124	0.019047	0.449829	762	5	-6.1274	0.99539	0.99541	1.0	17824	0	-6.1274
BMI1	5	0.0046259	0.019099	0.449829	764	3	-3.8317	0.15764	0.34524	0.935209	6646	2	-3.8317
TUBGCP2	5	0.0046259	0.019099	0.449829	763	4	-4.6882	0.84944	0.88976	1.0	15748	1	-4.6882
GSTA5	5	0.0046347	0.019133	0.449829	766	4	-5.0843	0.26403	0.4733	0.966479	8814	1	-5.0843
PPARGC1A	5	0.0046347	0.019133	0.449829	765	4	-5.4407	0.94256	0.94414	1.0	16638	1	-5.4407
SPINK6	5	0.0046558	0.019219	0.451198	767	5	-4.9795	0.99534	0.99537	1.0	17823	0	-4.9795
RPS4X	3	0.0046622	0.019241	0.451198	768	2	-2.6851	0.8903	0.90929	1.0	16077	0	-2.6851
HBS1L	5	0.0046812	0.01931	0.452207	769	4	-4.4173	0.97486	0.97521	1.0	17415	0	-4.4173
PTGES3	9	0.004703	0.019396	0.453639	770	5	-2.8299	0.1942	0.39079	0.953162	7377	3	-2.8299
CDCA8	5	0.0047254	0.019483	0.45508	771	5	-3.8657	0.99188	0.99195	1.0	17743	0	-3.8657
ENPP4	5	0.0047478	0.019578	0.456279	772	5	-4.8154	0.99525	0.99527	1.0	17822	0	-4.8154
NSUN4	5	0.0047662	0.019647	0.456279	773	3	-4.0544	0.91069	0.92107	1.0	16279	1	-4.0544
HCCS	5	0.0047662	0.019647	0.456279	775	4	-3.8657	0.97486	0.97521	1.0	17260	0	-3.8657
RNF145	5	0.0047662	0.019647	0.456279	774	3	-3.4833	0.69312	0.8144	1.0	14497	2	-3.4833
HIST4H4	5	0.0047769	0.019689	0.456279	776	5	-4.906	0.99522	0.99524	1.0	17820	0	-4.906
LEO1	5	0.004783	0.019712	0.456279	777	4	-5.8331	0.89205	0.91028	1.0	16095	1	-5.8331
RBM28	5	0.004783	0.019712	0.456279	778	4	-4.7979	0.96854	0.96906	1.0	17117	0	-4.7979
SC5D	5	0.004839	0.019921	0.458786	779	4	-5.4064	0.96687	0.96742	1.0	17069	0	-5.4064
NUP62CL	5	0.0048571	0.019994	0.458786	780	5	-5.1129	0.99514	0.99517	1.0	17819	0	-5.1129
MTHFD2L	5	0.0048762	0.020063	0.458786	781	5	-4.4173	0.99512	0.99515	1.0	17818	0	-4.4173
ATP5O	5	0.0048805	0.020079	0.458786	788	4	-3.5683	0.3053	0.51981	0.975018	9594	1	-3.5683
GTF2H1	5	0.0048805	0.020079	0.458786	783	4	-3.5683	0.44137	0.65281	0.987049	11905	1	-3.5683
PPWD1	5	0.0048805	0.020079	0.458786	784	2	-0.42164	0.97486	0.97521	1.0	17352	0	-0.42164
MED18	5	0.0048805	0.020079	0.458786	787	3	-2.4364	0.35675	0.57601	0.980996	10570	2	-2.4364
TOR1AIP2	5	0.0048805	0.020079	0.458786	782	4	-3.023	0.97486	0.97521	1.0	17406	0	-3.023
LONP1	5	0.0048805	0.020079	0.458786	786	4	-3.4388	0.044044	0.13101	0.919315	2563	1	-3.4388
TDRP	5	0.0048805	0.020079	0.458786	785	4	-3.354	0.71027	0.8262	1.0	14689	1	-3.354
MYC	5	0.0048932	0.020126	0.458786	790	5	-5.0254	0.98287	0.98305	1.0	17565	0	-5.0254
DYDC1	5	0.0048932	0.020126	0.458786	789	4	-5.4293	0.9695	0.97	1.0	17141	0	-5.4293
SMS	5	0.0049016	0.020157	0.458919	791	5	-4.1189	0.9951	0.99513	1.0	17817	0	-4.1189
SLC25A36	5	0.0049192	0.02023	0.460002	792	5	-5.2735	0.99508	0.99511	1.0	17816	0	-5.2735
RPL26	2	0.0049438	0.020338	0.4606	793	1	1.2047	0.057885	0.16219	0.926854	3140	1	1.2047
LRIG3	5	0.0049461	0.020348	0.4606	794	5	-5.8671	0.98984	0.98999	1.0	17705	0	-5.8671
ASAH2	5	0.0049507	0.020361	0.4606	796	5	-5.9827	0.99505	0.99509	1.0	17815	0	-5.9827
C1orf94	5	0.0049507	0.020361	0.4606	795	5	-5.9827	0.99505	0.99509	1.0	17814	0	-5.9827
CDCA2	5	0.0049602	0.020394	0.4606	797	5	-6.0183	0.99504	0.99508	1.0	17813	0	-6.0183
RGS1	5	0.0049709	0.020429	0.4606	798	5	-5.8417	0.99503	0.99507	1.0	17812	0	-5.8417
KIAA1211	5	0.0049887	0.020505	0.4606	800	5	-4.4865	0.99501	0.99505	1.0	17811	0	-4.4865
RP2	5	0.0049887	0.020505	0.4606	799	5	-4.9796	0.99501	0.99505	1.0	17810	0	-4.9796
GNPNAT1	5	0.0049903	0.020512	0.4606	802	5	-4.5062	0.99393	0.99396	1.0	17781	0	-4.5062
FAM46D	5	0.0049903	0.020512	0.4606	801	4	-5.6107	0.89274	0.91066	1.0	16103	1	-5.6107
PECR	5	0.0050114	0.020597	0.461937	803	5	-5.102	0.99499	0.99503	1.0	17809	0	-5.102
GGPS1	5	0.0050242	0.020658	0.462155	804	3	-1.7554	0.0074467	0.029746	0.793161	672	1	-1.7554
WDR25	5	0.0050242	0.020658	0.462155	805	4	-2.8239	0.96158	0.96219	1.0	16968	0	-2.8239
MBOAT2	5	0.0050313	0.02069	0.462282	806	5	-4.6497	0.99497	0.99501	1.0	17808	0	-4.6497
RBMS3	5	0.0050394	0.020718	0.462335	807	5	-5.98	0.97837	0.97862	1.0	17462	0	-5.98
NAP1L1	5	0.005067	0.020823	0.464103	808	5	-4.3291	0.99493	0.99497	1.0	17807	0	-4.3291
ADAL	5	0.005097	0.020938	0.466087	809	5	-6.1204	0.98152	0.98168	1.0	17536	0	-6.1204
ZC3H15	5	0.0051584	0.021163	0.467637	813	4	-3.1387	0.10157	0.25291	0.926854	4893	1	-3.1387
DNAJA4	5	0.0051584	0.021163	0.467637	810	3	-4.1402	0.67807	0.80428	1.0	14324	1	-4.1402
UBAP1	5	0.0051584	0.021163	0.467637	815	3	-4.1677	0.51669	0.69936	0.996613	12637	2	-4.1677
TCERG1	5	0.0051584	0.021163	0.467637	812	3	-4.3707	0.96448	0.96505	1.0	17020	0	-4.3707
ARPP19	5	0.0051584	0.021163	0.467637	814	4	-4.3942	0.20516	0.40413	0.95323	7634	1	-4.3942
WDR46	5	0.0051584	0.021163	0.467637	811	4	-3.5264	0.97486	0.97521	1.0	17323	0	-3.5264
ZNF44	5	0.0051772	0.021246	0.468564	816	5	-4.707	0.99482	0.99485	1.0	17804	0	-4.707
LYRM2	4	0.0051803	0.021257	0.468564	817	3	-4.627	0.04527	0.13373	0.919973	2605	1	-4.627
KLRF1	5	0.0052011	0.021333	0.468819	818	4	-5.3831	0.79472	0.86853	1.0	15418	1	-5.3831
AOC3	10	0.0052242	0.021415	0.468819	820	5	-0.75742	0.44992	0.6581	0.9876	11999	5	-0.75742
NEBL	10	0.0052242	0.021415	0.468819	819	6	-3.3173	0.27522	0.48596	0.969113	9028	4	-3.3173
CCDC178	5	0.00525	0.021509	0.468819	821	5	-4.7622	0.99475	0.99478	1.0	17803	0	-4.7622
B3GALTL	5	0.0052506	0.02151	0.468819	822	4	-5.182	0.52311	0.70348	0.996929	12706	1	-5.182
TEX10	5	0.0052506	0.02151	0.468819	824	4	-4.9796	0.31325	0.52862	0.975449	9756	1	-4.9796
MRPS31	5	0.0052506	0.02151	0.468819	823	4	-3.9314	0.43874	0.65119	0.986754	11883	1	-3.9314
ZNF300	5	0.0053067	0.021725	0.468819	829	4	-4.3469	0.26433	0.47364	0.966479	8825	1	-4.3469
FAR2	5	0.0053067	0.021725	0.468819	825	4	-4.4624	0.0763	0.20198	0.926854	3883	1	-4.4624
ARL14EP	5	0.0053067	0.021725	0.468819	830	4	-3.8317	0.86393	0.89615	1.0	15853	1	-3.8317
TLK2	5	0.0053067	0.021725	0.468819	827	5	-4.9323	0.98441	0.98458	1.0	17605	0	-4.9323
TAS2R42	5	0.0053067	0.021725	0.468819	828	3	-2.5241	0.3159	0.53151	0.975515	9804	1	-2.5241
TAF1B	5	0.0053067	0.021725	0.468819	826	3	-4.6882	0.15367	0.34025	0.933442	6563	2	-4.6882
CEP89	5	0.005308	0.021728	0.468819	831	4	-6.1413	0.95283	0.95362	1.0	16809	0	-6.1413
ETNPPL	5	0.0053186	0.021773	0.468819	832	5	-5.9407	0.99468	0.99472	1.0	17802	0	-5.9407
CCDC174	5	0.0053642	0.021949	0.468819	834	4	-3.9631	0.96945	0.96996	1.0	17140	0	-3.9631
KCTD3	5	0.0053642	0.021949	0.468819	833	4	-5.0404	0.267	0.47664	0.967367	8873	1	-5.0404
DEFB129	5	0.0053642	0.021949	0.468819	835	4	-4.63	0.18018	0.37349	0.945405	7112	1	-4.63
CYP2R1	5	0.0053929	0.022064	0.468819	836	5	-5.6404	0.99461	0.99463	1.0	17801	0	-5.6404
ERGIC2	5	0.0054002	0.022085	0.468819	837	3	-2.2193	0.047283	0.13834	0.919973	2703	1	-2.2193
SAP18	5	0.0054002	0.022085	0.468819	839	3	-2.243	0.099702	0.24924	0.926854	4817	2	-2.243
LMBRD1	5	0.0054002	0.022085	0.468819	840	3	-2.243	0.33515	0.55259	0.97919	10161	2	-2.243
GPR107	5	0.0054002	0.022085	0.468819	847	3	-2.243	0.17272	0.36417	0.940792	6970	1	-2.243
FAN1	5	0.0054002	0.022085	0.468819	842	3	-2.243	0.63508	0.77562	1.0	13845	2	-2.243
C9orf114	5	0.0054002	0.022085	0.468819	843	2	-0.42164	0.0081588	0.032349	0.79903	723	2	-0.42164
ANAPC10	5	0.0054002	0.022085	0.468819	841	2	-0.42164	0.012134	0.046662	0.829313	1010	2	-0.42164
KRT27	5	0.0054002	0.022085	0.468819	838	2	0.23253	0.52379	0.70393	0.997176	12713	2	0.23253
SRP54	5	0.0054002	0.022085	0.468819	846	2	-0.42164	0.00025182	0.0011675	0.28801	73	2	-0.42164
METTL17	5	0.0054002	0.022085	0.468819	844	3	-2.243	0.029504	0.096289	0.875789	1976	2	-2.243
WDR43	5	0.0054002	0.022085	0.468819	845	3	-1.6467	0.96392	0.96447	1.0	17006	0	-1.6467
COX20	4	0.0054003	0.022087	0.468819	848	3	-2.5486	0.90053	0.91499	1.0	16168	1	-2.5486
RASA2	5	0.0054115	0.02213	0.468819	849	5	-4.5675	0.99459	0.99462	1.0	17800	0	-4.5675
FANCL	5	0.0054115	0.02213	0.468819	850	5	-3.9942	0.99459	0.99462	1.0	17799	0	-3.9942
GEN1	5	0.0054177	0.022154	0.468819	851	4	-3.6871	0.13152	0.30991	0.929736	5995	1	-3.6871
ZNF124	9	0.0054544	0.022288	0.469766	852	5	-1.6025	0.82142	0.87827	1.0	15562	2	-1.6025
QRSL1	5	0.0054657	0.022339	0.469766	853	4	-3.2458	0.28163	0.49329	0.971614	9138	1	-3.2458
RPP21	5	0.0054657	0.022339	0.469766	854	4	-2.0182	0.052416	0.15002	0.924216	2911	1	-2.0182
SCEL	5	0.0054657	0.022339	0.469766	856	3	-4.5276	0.78495	0.86519	1.0	15370	1	-4.5276
SLC6A4	5	0.0054657	0.022339	0.469766	855	4	-4.6497	0.57182	0.73448	1.0	13202	1	-4.6497
DMGDH	5	0.0054698	0.022355	0.469766	857	4	-5.5596	0.75657	0.85601	1.0	15187	1	-5.5596
C18orf21	7	0.0054965	0.022457	0.470827	858	5	-3.7612	0.33793	0.55561	0.980124	10205	1	-3.7612
TAOK2	5	0.0054968	0.022458	0.470827	859	5	-5.1247	0.9945	0.99453	1.0	17797	0	-5.1247
UBE2V1	10	0.0055467	0.022646	0.474229	860	6	-4.0366	0.016099	0.060319	0.837935	1292	2	-4.0366
KIAA0825	5	0.0055757	0.02275	0.475265	861	5	-5.6599	0.99442	0.99445	1.0	17795	0	-5.6599
F2R	5	0.0055948	0.022816	0.475265	862	5	-4.1358	0.99441	0.99443	1.0	17794	0	-4.1358
SUMO1	6	0.0056204	0.022919	0.475265	863	4	-3.793	0.85561	0.89243	1.0	15788	1	-3.793
MTA3	5	0.0056226	0.02293	0.475265	865	4	-3.2458	0.22478	0.42755	0.960978	8012	1	-3.2458
FBXO5	5	0.0056226	0.02293	0.475265	867	4	-4.0836	0.97486	0.97521	1.0	17243	0	-4.0836
ZFC3H1	5	0.0056226	0.02293	0.475265	866	3	-4.0544	0.16226	0.35106	0.935363	6750	2	-4.0544
C17orf80	5	0.0056226	0.02293	0.475265	864	4	-3.9631	0.85293	0.89127	1.0	15769	1	-3.9631
C3orf30	5	0.0056234	0.022933	0.475265	868	4	-5.5596	0.62618	0.76982	1.0	13756	1	-5.5596
AP3S1	5	0.0056236	0.022933	0.475265	869	5	-4.6044	0.99438	0.99441	1.0	17793	0	-4.6044
ZC3H14	12	0.0056667	0.023103	0.478224	870	10	-4.9698	0.48813	0.68144	0.992503	12354	2	-4.9698
EPS15L1	5	0.0056908	0.023202	0.479721	871	5	-5.4851	0.99431	0.99434	1.0	17792	0	-5.4851
ZNF644	10	0.0057131	0.023291	0.480947	872	8	-4.6689	0.29367	0.50681	0.972571	9384	1	-4.6689
RND3	5	0.0057204	0.023314	0.480947	873	5	-4.334	0.99428	0.99431	1.0	17791	0	-4.334
TAS2R14	5	0.0057308	0.023354	0.481223	874	4	-5.7895	0.93925	0.94142	1.0	16608	1	-5.7895
ECE2	11	0.0057451	0.023411	0.481223	875	6	-2.4679	0.40566	0.62765	0.983015	11491	5	-2.4679
CCDC112	5	0.0057615	0.023488	0.481223	879	4	-4.2728	0.83892	0.88526	1.0	15680	1	-4.2728
CETN3	5	0.0057615	0.023488	0.481223	878	4	-2.9614	0.97486	0.97521	1.0	17293	0	-2.9614
GPR160	5	0.0057615	0.023488	0.481223	877	3	-3.6486	0.9507	0.95156	1.0	16761	1	-3.6486
TIMM22	5	0.0057615	0.023488	0.481223	876	4	-3.761	0.71103	0.82674	1.0	14697	1	-3.761
SPDL1	5	0.0057749	0.02354	0.481745	880	5	-3.7612	0.99391	0.99395	1.0	17780	0	-3.7612
BGLAP	5	0.0058104	0.023672	0.483341	881	4	-5.2735	0.90746	0.91917	1.0	16241	1	-5.2735
RNF146	5	0.0058104	0.023672	0.483341	882	4	-4.3707	0.60473	0.75588	1.0	13550	1	-4.3707
CRYZL1	5	0.0058216	0.023718	0.483379	883	5	-4.8154	0.99418	0.9942	1.0	17788	0	-4.8154
CCNE2	5	0.0058712	0.023899	0.483379	884	5	-4.6882	0.99413	0.99415	1.0	17787	0	-4.6882
DPY19L2	4	0.005874	0.023907	0.483379	885	3	-3.7426	0.76993	0.86026	1.0	15271	1	-3.7426
ZDHHC15	5	0.0059014	0.024022	0.483379	886	4	-4.1689	0.51323	0.69718	0.995685	12610	1	-4.1689
P2RY10	5	0.0059014	0.024022	0.483379	888	4	-4.4624	0.20186	0.4001	0.953162	7549	1	-4.4624
GBF1	5	0.0059014	0.024022	0.483379	887	4	-3.5945	0.50257	0.69053	0.994616	12501	1	-3.5945
APIP	5	0.0059202	0.024089	0.483379	889	5	-3.9942	0.99408	0.99411	1.0	17786	0	-3.9942
PSMB3	5	0.0059243	0.024103	0.483379	894	2	-0.42164	0.019388	0.071067	0.844358	1515	1	-0.42164
ACAT1	5	0.0059243	0.024103	0.483379	896	3	-2.9055	0.95642	0.95717	1.0	16874	0	-2.9055
KIAA1429	5	0.0059243	0.024103	0.483379	891	4	-2.9614	0.96626	0.9668	1.0	17056	0	-2.9614
MED31	5	0.0059243	0.024103	0.483379	892	3	-2.5241	0.97486	0.97521	1.0	17421	0	-2.5241
IMPAD1	5	0.0059243	0.024103	0.483379	895	4	-3.609	0.081873	0.21348	0.926854	4101	1	-3.609
NOL12	5	0.0059243	0.024103	0.483379	893	3	-2.9775	0.71962	0.8328	1.0	14808	2	-2.9775
STYX	5	0.0059243	0.024103	0.483379	890	3	-1.4315	0.12773	0.3029	0.929736	5846	2	-1.4315
FARSA	5	0.0059243	0.024103	0.483379	897	2	-1.7844	0.014822	0.05597	0.837935	1195	2	-1.7844
TOMM40	5	0.0059243	0.024103	0.483379	898	3	-2.6851	0.93603	0.93882	1.0	16567	1	-2.6851
RMND5A	5	0.0059352	0.024143	0.483645	899	5	-5.4179	0.99406	0.99409	1.0	17785	0	-5.4179
GSK3B	5	0.0059617	0.024253	0.485297	900	4	-5.182	0.049614	0.14369	0.924003	2800	1	-5.182
VAMP4	6	0.0060074	0.024423	0.488165	901	4	-2.5955	0.56145	0.72787	1.0	13096	1	-2.5955
PLCZ1	5	0.006015	0.024458	0.488315	902	4	-5.1129	0.019443	0.071195	0.844358	1518	1	-5.1129
CDC37L1	5	0.0060325	0.024525	0.489112	903	5	-4.5509	0.99397	0.994	1.0	17784	0	-4.5509
DYNC2LI1	5	0.0060515	0.024594	0.489888	904	5	-6.232	0.99395	0.99398	1.0	17782	0	-6.232
AKR1C3	5	0.0060718	0.024666	0.489888	906	4	-6.3717	0.68321	0.80778	1.0	14380	1	-6.3717
TSNAX	5	0.0060718	0.024666	0.489888	905	4	-5.1954	0.25248	0.46012	0.966479	8567	1	-5.1954
SLC25A51	4	0.0061043	0.024792	0.489888	907	3	-3.0873	0.69554	0.81604	1.0	14533	1	-3.0873
S100G	3	0.0061211	0.024862	0.489888	908	2	-3.9631	0.88187	0.90483	1.0	16003	0	-3.9631
NOC4L	5	0.0061212	0.024863	0.489888	909	4	-2.1357	0.95076	0.95162	1.0	16763	1	-2.1357
CDK7	5	0.0061212	0.024863	0.489888	910	4	-1.7554	0.022099	0.077865	0.853925	1638	1	-1.7554
CSE1L	5	0.0061212	0.024863	0.489888	913	4	-1.6025	0.97486	0.97521	1.0	17383	0	-1.6025
PSMG2	5	0.0061212	0.024863	0.489888	912	4	-1.6025	0.53187	0.70907	0.998046	12793	1	-1.6025
PHB2	5	0.0061212	0.024863	0.489888	914	3	-1.6025	0.97486	0.97521	1.0	17318	0	-1.6025
SUPT16H	5	0.0061212	0.024863	0.489888	911	4	-1.6025	0.97486	0.97521	1.0	17241	0	-1.6025
PLA2G7	5	0.0061741	0.025058	0.492655	915	4	-6.0991	0.97486	0.97521	1.0	17319	0	-6.0991
CXorf57	5	0.0061741	0.025058	0.492655	916	4	-5.5387	0.25501	0.46306	0.966479	8621	1	-5.5387
UGT2B28	4	0.0061872	0.025114	0.493219	917	3	-4.4866	0.608	0.75804	1.0	13576	1	-4.4866
SRP19	6	0.0061944	0.025148	0.493351	918	3	-1.2787	0.0042343	0.017409	0.710907	441	2	-1.2787
ZNF391	5	0.0062045	0.025183	0.493493	919	5	-6.0556	0.9938	0.99385	1.0	17778	0	-6.0556
NPHS1	5	0.0062943	0.025536	0.499301	920	5	-5.0339	0.99371	0.99376	1.0	17776	0	-5.0339
TRAPPC2	4	0.0062982	0.025548	0.499301	921	3	-4.8454	0.32066	0.53676	0.976264	9899	1	-4.8454
ABTB1	5	0.0063202	0.025637	0.499301	922	5	-5.9246	0.99368	0.99374	1.0	17775	0	-5.9246
SLC5A10	5	0.0063403	0.025706	0.499301	923	5	-5.6404	0.99366	0.99372	1.0	17774	0	-5.6404
TTC19	5	0.006345	0.025717	0.499301	924	5	-4.7622	0.98278	0.98296	1.0	17561	0	-4.7622
CNTNAP3B	5	0.006345	0.025717	0.499301	925	5	-4.995	0.98987	0.99002	1.0	17707	0	-4.995
COPB2	5	0.006345	0.025717	0.499301	926	3	-2.9614	0.96905	0.96956	1.0	17130	0	-2.9614
RAD51	5	0.006345	0.025717	0.499301	927	3	-3.2966	0.23995	0.44545	0.964126	8317	1	-3.2966
CARD8	10	0.0063479	0.025729	0.499301	928	6	-4.905	0.8846	0.90625	1.0	16026	2	-4.905
PIK3C2A	5	0.0063775	0.025845	0.501012	929	4	-4.7257	0.69837	0.81798	1.0	14564	1	-4.7257
CASC5	5	0.006405	0.025951	0.502528	930	3	-2.6069	0.1914	0.38736	0.951182	7334	1	-2.6069
CCDC23	4	0.0064306	0.026038	0.503669	931	4	-6.6232	0.99357	0.99363	1.0	17773	0	-6.6232
EFHC2	5	0.0064415	0.02608	0.503947	932	5	-5.4064	0.99356	0.99361	1.0	17772	0	-5.4064
TRMT10B	7	0.0064868	0.026264	0.506023	933	6	-4.754	0.74684	0.85203	1.0	15135	1	-4.754
TTC5	5	0.0064972	0.0263	0.506023	934	5	-4.932	0.9935	0.99355	1.0	17771	0	-4.932
DEFB125	5	0.0065061	0.026328	0.506023	936	4	-4.63	0.011549	0.044549	0.824751	970	1	-4.63
BCLAF1	5	0.0065061	0.026328	0.506023	937	3	-4.4845	0.82791	0.88078	1.0	15604	1	-4.4845
SF3B14	5	0.0065061	0.026328	0.506023	935	3	-2.5241	0.97486	0.97521	1.0	17402	0	-2.5241
RIOK3	5	0.0065476	0.02648	0.508397	938	4	-5.9003	0.40968	0.63185	0.983015	11568	1	-5.9003
TAF7	5	0.0065907	0.026627	0.510681	939	4	-4.669	0.6582	0.791	1.0	14093	1	-4.669
DAZL	4	0.0066308	0.026781	0.511737	940	4	-5.0594	0.95414	0.95489	1.0	16833	0	-5.0594
C19orf12	5	0.0066386	0.026816	0.511737	941	5	-4.995	0.99336	0.99341	1.0	17770	0	-4.995
RALGAPA1	5	0.006643	0.026831	0.511737	942	4	-5.6502	0.33996	0.55783	0.980124	10241	1	-5.6502
BLZF1	5	0.006643	0.026831	0.511737	943	4	-5.463	0.87371	0.90076	1.0	15922	1	-5.463
SCAF11	5	0.006664	0.026911	0.511737	944	3	-4.3707	0.023585	0.081662	0.857521	1715	2	-4.3707
ARID4B	5	0.006664	0.026911	0.511737	946	3	-3.9942	0.032397	0.10337	0.883811	2104	1	-3.9942
TAF1A	5	0.006664	0.026911	0.511737	945	5	-3.5167	0.99264	0.99272	1.0	17757	0	-3.5167
NGF	5	0.0066826	0.026982	0.511737	947	5	-5.8838	0.99332	0.99336	1.0	17769	0	-5.8838
PPP6R3	5	0.0068138	0.027482	0.511737	948	5	-4.1947	0.98022	0.98041	1.0	17499	0	-4.1947
FAM9B	4	0.0068155	0.027487	0.511737	949	4	-3.9065	0.99318	0.99323	1.0	17767	0	-3.9065
DRG1	5	0.0068513	0.027601	0.511737	950	5	-5.463	0.99315	0.99319	1.0	17766	0	-5.463
ANGPTL1	5	0.0068574	0.027632	0.511737	951	5	-5.4851	0.99314	0.99319	1.0	17765	0	-5.4851
SPHKAP	5	0.00688	0.027708	0.511737	952	5	-7.3115	0.99312	0.99317	1.0	17764	0	-7.3115
RAB10	5	0.0069019	0.027804	0.511737	953	4	-5.8071	0.9429	0.94446	1.0	16644	1	-5.8071
MRPL28	5	0.0069199	0.027855	0.511737	959	2	3.9176	0.015213	0.057281	0.837935	1226	3	3.9176
PPAN	5	0.0069199	0.027855	0.511737	960	4	-3.023	0.96585	0.96638	1.0	17047	0	-3.023
EIF5	5	0.0069199	0.027855	0.511737	962	4	-3.5683	0.39603	0.61757	0.982387	11317	1	-3.5683
NRBP1	5	0.0069199	0.027855	0.511737	954	3	-2.6318	0.014386	0.054476	0.836128	1173	2	-2.6318
SPINT4	5	0.0069199	0.027855	0.511737	957	4	-3.6871	0.92329	0.92936	1.0	16401	1	-3.6871
STAG1	5	0.0069199	0.027855	0.511737	961	4	-3.6871	0.70935	0.82556	1.0	14678	1	-3.6871
FAM177B	5	0.0069199	0.027855	0.511737	955	4	-3.6871	0.87576	0.90177	1.0	15940	1	-3.6871
SCFD1	5	0.0069199	0.027855	0.511737	956	3	-3.2966	0.97486	0.97521	1.0	17284	0	-3.2966
RPGRIP1L	5	0.0069199	0.027855	0.511737	958	2	2.4584	0.19507	0.39185	0.953162	7396	3	2.4584
RDX	19	0.0069466	0.027958	0.511737	963	9	-0.44285	0.043785	0.13041	0.919315	2552	6	-0.44285
MRPS27	5	0.0069834	0.028109	0.511737	965	3	-1.7554	0.29889	0.51267	0.973876	9475	1	-1.7554
KCTD6	5	0.0069834	0.028109	0.511737	964	3	-2.6851	0.37999	0.6008	0.981095	11020	1	-2.6851
HMGN4	4	0.0069889	0.02813	0.511737	966	3	-4.9996	0.41882	0.63904	0.984911	11682	1	-4.9996
TAS2R43	4	0.0069889	0.02813	0.511737	967	3	-5.0057	0.83242	0.88262	1.0	15639	1	-5.0057
DLG3	9	0.0070023	0.028171	0.511737	968	7	-5.4407	0.87408	0.90094	1.0	15926	2	-5.4407
PKN2	5	0.0070484	0.028336	0.511737	971	4	-5.3233	0.030677	0.099168	0.879837	2028	1	-5.3233
CAPZA1	5	0.0070484	0.028336	0.511737	969	4	-5.8071	0.32597	0.54251	0.977045	9996	1	-5.8071
SNX12	5	0.0070484	0.028336	0.511737	970	4	-6.2483	0.96637	0.96691	1.0	17058	0	-6.2483
CMTM1	14	0.0070667	0.028403	0.511737	972	10	-4.8276	0.93261	0.93611	1.0	16519	3	-4.8276
ZC3H4	5	0.0070867	0.028486	0.511737	973	5	-5.7134	0.99291	0.99298	1.0	17762	0	-5.7134
EFNA1	5	0.0071114	0.028583	0.511737	974	4	-6.0775	0.88564	0.90679	1.0	16038	1	-6.0775
NOL8	5	0.0071664	0.028787	0.511737	975	3	-1.7554	0.74682	0.85202	1.0	15134	1	-1.7554
GPR171	5	0.0071664	0.028787	0.511737	976	4	-4.63	0.97066	0.97114	1.0	17177	0	-4.63
SPATA4	5	0.0071664	0.028787	0.511737	977	4	-5.0254	0.97176	0.97218	1.0	17207	0	-5.0254
SRRT	5	0.0071703	0.028809	0.511737	980	5	-4.5487	0.98758	0.98773	1.0	17664	0	-4.5487
FNBP1L	5	0.0071703	0.028809	0.511737	978	4	-5.1685	0.2324	0.4364	0.961639	8171	1	-5.1685
MPP5	5	0.0071703	0.028809	0.511737	979	4	-5.1129	0.18234	0.37615	0.947488	7148	1	-5.1129
RPL7L1	2	0.0071859	0.028862	0.511737	981	2	-2.4199	0.78097	0.8639	1.0	15345	0	-2.4199
TIPARP	5	0.00722	0.029009	0.511737	983	5	-4.3469	0.98567	0.98581	1.0	17632	0	-4.3469
CFL1	5	0.00722	0.029009	0.511737	982	4	-4.7979	0.38449	0.60554	0.981095	11106	1	-4.7979
FRMD3	15	0.0072568	0.02914	0.511737	984	9	-2.2426	0.13928	0.32178	0.933026	6206	5	-2.2426
SPTLC2	5	0.0072744	0.029206	0.511737	985	4	-5.6404	0.37615	0.59669	0.981095	10950	1	-5.6404
IRGM	5	0.0072744	0.029206	0.511737	986	5	-6.0847	0.99253	0.99262	1.0	17755	0	-6.0847
MST4	5	0.0072747	0.029208	0.511737	987	5	-5.254	0.99273	0.99281	1.0	17760	0	-5.254
THAP1	8	0.0072793	0.02922	0.511737	988	4	-1.7019	0.86196	0.89524	1.0	15837	2	-1.7019
TPT1	6	0.0073214	0.029388	0.511737	989	5	-4.3056	0.98599	0.98615	1.0	17640	0	-4.3056
TIMM44	5	0.0073371	0.029451	0.511737	1033	2	0.57404	0.17438	0.36624	0.941624	6999	2	0.57404
ZNF320	5	0.0073371	0.029451	0.511737	1022	2	2.6679	0.002968	0.01244	0.645604	347	3	2.6679
NMI	5	0.0073371	0.029451	0.511737	996	3	-2.5347	0.025127	0.085531	0.862755	1785	2	-2.5347
KDM1A	5	0.0073371	0.029451	0.511737	1016	2	3.3951	0.046561	0.13669	0.919973	2660	3	3.3951
ADH6	5	0.0073371	0.029451	0.511737	1021	3	-2.8972	0.5633	0.72903	1.0	13119	2	-2.8972
TUBE1	5	0.0073371	0.029451	0.511737	1020	3	-2.5502	0.83325	0.88295	1.0	15644	1	-2.5502
PPP3CC	5	0.0073371	0.029451	0.511737	990	2	3.2049	0.006143	0.024803	0.772926	572	3	3.2049
KDM8	5	0.0073371	0.029451	0.511737	1006	3	-2.567	0.24753	0.45442	0.965387	8477	2	-2.567
NAPG	5	0.0073371	0.029451	0.511737	1002	1	0.71394	0.021039	0.075187	0.852447	1588	2	0.71394
ELAVL3	5	0.0073371	0.029451	0.511737	998	4	-5.7449	0.83847	0.88507	1.0	15674	1	-5.7449
FBXO39	5	0.0073371	0.029451	0.511737	1019	2	-0.13235	0.25549	0.4636	0.966479	8629	2	-0.13235
TXLNG	5	0.0073371	0.029451	0.511737	1030	1	2.6932	0.055082	0.15594	0.925246	3034	4	2.6932
XRCC2	5	0.0073371	0.029451	0.511737	1034	4	-5.5282	0.31773	0.53353	0.975515	9846	1	-5.5282
CDC6	5	0.0073371	0.029451	0.511737	991	4	-1.9815	0.97486	0.97521	1.0	17320	0	-1.9815
MPC1	5	0.0073371	0.029451	0.511737	1029	2	1.8005	0.16873	0.35916	0.938394	6892	3	1.8005
ZNF670	5	0.0073371	0.029451	0.511737	1009	4	-4.3753	0.97179	0.97221	1.0	17209	0	-4.3753
NUBP2	5	0.0073371	0.029451	0.511737	1010	1	0.12579	0.54339	0.71635	0.999512	12906	2	0.12579
NDC1	5	0.0073371	0.029451	0.511737	1012	4	-5.0818	0.67109	0.79957	1.0	14254	1	-5.0818
PNRC2	5	0.0073371	0.029451	0.511737	1000	2	2.6324	0.16228	0.35108	0.935363	6751	3	2.6324
DNAJC24	5	0.0073371	0.029451	0.511737	1017	2	-1.8465	0.71099	0.82672	1.0	14696	2	-1.8465
NRDE2	5	0.0073371	0.029451	0.511737	994	4	-2.8972	0.97486	0.97521	1.0	17410	0	-2.8972
AGO4	5	0.0073371	0.029451	0.511737	1007	2	2.8654	0.037072	0.11455	0.905381	2273	3	2.8654
WDFY2	5	0.0073371	0.029451	0.511737	1018	2	2.4871	0.19496	0.39172	0.953162	7394	3	2.4871
FGFR3	5	0.0073371	0.029451	0.511737	1004	4	-3.3357	0.95429	0.95505	1.0	16838	0	-3.3357
UBAC2	5	0.0073371	0.029451	0.511737	1001	3	-2.8972	0.89206	0.91028	1.0	16096	1	-2.8972
SUPT5H	5	0.0073371	0.029451	0.511737	1032	3	-2.8972	0.97147	0.97191	1.0	17197	0	-2.8972
GTF2F1	5	0.0073371	0.029451	0.511737	1027	3	-2.8972	0.40924	0.63143	0.983015	11554	2	-2.8972
GMPR	5	0.0073371	0.029451	0.511737	1015	3	-2.5162	0.3995	0.62116	0.982387	11386	2	-2.5162
GALNT13	5	0.0073371	0.029451	0.511737	995	5	-2.8972	0.97772	0.97799	1.0	17439	0	-2.8972
ZNF841	5	0.0073371	0.029451	0.511737	992	3	-2.8972	0.88931	0.90876	1.0	16068	1	-2.8972
GINS4	5	0.0073371	0.029451	0.511737	1014	2	5.3221	0.00018226	0.00085463	0.257503	58	3	5.3221
CP	5	0.0073371	0.029451	0.511737	1011	3	-2.8972	0.8588	0.89387	1.0	15815	1	-2.8972
IL19	5	0.0073371	0.029451	0.511737	999	3	-2.8972	0.34929	0.56793	0.980124	10433	2	-2.8972
XIAP	5	0.0073371	0.029451	0.511737	1008	1	2.5197	0.047343	0.13849	0.919973	2709	3	2.5197
PNMA2	5	0.0073371	0.029451	0.511737	1026	3	-2.8972	0.33986	0.55774	0.980124	10240	2	-2.8972
C1orf146	5	0.0073371	0.029451	0.511737	1003	1	3.3931	0.045744	0.13482	0.919973	2630	4	3.3931
SPIN4	5	0.0073371	0.029451	0.511737	1025	3	-2.8972	0.62486	0.76897	1.0	13741	2	-2.8972
TDP1	5	0.0073371	0.029451	0.511737	1031	4	-4.5062	0.83242	0.88262	1.0	15640	1	-4.5062
RPN2	5	0.0073371	0.029451	0.511737	1013	3	-2.8972	0.14469	0.32862	0.933026	6337	2	-2.8972
PPP1R11	5	0.0073371	0.029451	0.511737	1024	3	-2.8972	0.0095639	0.037514	0.814451	823	2	-2.8972
MAGEB17	5	0.0073371	0.029451	0.511737	997	2	2.1135	0.27024	0.48032	0.968912	8926	3	2.1135
PIH1D2	5	0.0073371	0.029451	0.511737	993	4	-4.3707	0.87624	0.90201	1.0	15946	1	-4.3707
DPY19L4	5	0.0073371	0.029451	0.511737	1005	3	-2.8383	0.46534	0.66746	0.989178	12148	1	-2.8383
ZNF260	5	0.0073371	0.029451	0.511737	1023	3	-2.8972	0.61763	0.76432	1.0	13679	2	-2.8972
TCEAL7	5	0.0073371	0.029451	0.511737	1028	3	-2.1357	0.008761	0.034607	0.800353	775	1	-2.1357
SREBF2	5	0.0073475	0.029495	0.511737	1036	4	-2.243	0.66966	0.79862	1.0	14239	1	-2.243
ARL15	5	0.0073475	0.029495	0.511737	1037	3	-3.1387	0.25894	0.4676	0.966479	8703	2	-3.1387
NUPL1	5	0.0073475	0.029495	0.511737	1038	4	-4.7802	0.32234	0.53857	0.976365	9931	1	-4.7802
DHX37	5	0.0073475	0.029495	0.511737	1035	4	-3.97	0.96974	0.97023	1.0	17149	0	-3.97
GABPB2	5	0.0073643	0.029562	0.511905	1040	5	-5.463	0.99264	0.99272	1.0	17758	0	-5.463
ADHFE1	5	0.0073643	0.029562	0.511905	1039	5	-4.4865	0.99264	0.99272	1.0	17759	0	-4.4865
KIAA0586	5	0.007386	0.029643	0.512675	1041	5	-4.8998	0.99261	0.9927	1.0	17756	0	-4.8998
ZNF430	3	0.0074065	0.02972	0.512675	1043	2	-2.7593	0.69619	0.81647	1.0	14543	1	-2.7593
ZNF69	3	0.0074065	0.02972	0.512675	1042	3	-2.7593	0.90058	0.91502	1.0	16170	0	-2.7593
NOP10	3	0.0074065	0.02972	0.512675	1044	2	-2.7593	0.253	0.46074	0.966479	8578	1	-2.7593
TRIP4	5	0.0075064	0.030097	0.513814	1045	4	-4.8998	0.97486	0.97521	1.0	17251	0	-4.8998
ASUN	5	0.0075076	0.0301	0.513814	1052	5	-3.7247	0.97846	0.9787	1.0	17465	0	-3.7247
PSMB2	5	0.0075076	0.0301	0.513814	1049	4	-3.1933	0.6636	0.79454	1.0	14154	1	-3.1933
FKBP14	5	0.0075076	0.0301	0.513814	1048	3	-2.6851	0.58427	0.74246	1.0	13319	2	-2.6851
GTF2H4	5	0.0075076	0.0301	0.513814	1051	4	-3.3817	0.97486	0.97521	1.0	17294	0	-3.3817
HAUS6	5	0.0075076	0.0301	0.513814	1050	3	-3.023	0.030408	0.098519	0.879837	2015	2	-3.023
DDX51	5	0.0075076	0.0301	0.513814	1054	3	-3.1577	0.93649	0.93919	1.0	16575	1	-3.1577
PDSS2	5	0.0075076	0.0301	0.513814	1053	4	-3.7247	0.94655	0.94762	1.0	16694	1	-3.7247
TRMT10C	5	0.0075076	0.0301	0.513814	1046	4	-2.5241	0.7182	0.8318	1.0	14788	1	-2.5241
MRPS14	5	0.0075076	0.0301	0.513814	1055	3	-2.4364	0.96585	0.96638	1.0	17046	0	-2.4364
KRAS	5	0.0075076	0.0301	0.513814	1047	3	-3.1387	0.14018	0.32291	0.933026	6227	2	-3.1387
NUP54	5	0.0075501	0.030255	0.515784	1056	4	-4.7802	0.29264	0.5056	0.972342	9363	1	-4.7802
PTPN5	5	0.007557	0.030273	0.515784	1057	5	-5.9781	0.99244	0.99252	1.0	17754	0	-5.9781
ARID4A	5	0.0075684	0.03032	0.516101	1058	4	-6.6209	0.81562	0.87608	1.0	15528	1	-6.6209
REEP1	11	0.0075942	0.030424	0.51738	1059	9	-4.5511	0.90596	0.91825	1.0	16230	2	-4.5511
GAB4	5	0.0077372	0.030973	0.523252	1063	3	-4.4845	0.56131	0.72777	1.0	13094	2	-4.4845
C6orf62	5	0.0077372	0.030973	0.523252	1061	5	-4.6882	0.98043	0.98061	1.0	17509	0	-4.6882
DEXI	5	0.0077372	0.030973	0.523252	1060	3	-4.3469	0.96717	0.96771	1.0	17079	0	-4.3469
EEF1E1	5	0.0077372	0.030973	0.523252	1065	3	-2.6851	0.72653	0.83765	1.0	14882	1	-2.6851
IRAK4	5	0.0077372	0.030973	0.523252	1066	4	-4.4192	0.18739	0.38232	0.949765	7247	1	-4.4192
NDUFV2	5	0.0077372	0.030973	0.523252	1062	3	-3.8657	0.0031655	0.013231	0.658211	362	2	-3.8657
LSM6	5	0.0077372	0.030973	0.523252	1064	4	-4.4347	0.61153	0.76034	1.0	13617	1	-4.4347
FAM133B	3	0.0077808	0.031134	0.524877	1067	3	-2.6851	0.90058	0.91502	1.0	16169	0	-2.6851
ZNF248	9	0.0077867	0.031155	0.524877	1068	7	-4.6869	0.92329	0.92936	1.0	16400	1	-4.6869
GCC2	5	0.0077934	0.03119	0.524877	1069	5	-4.3832	0.99221	0.99229	1.0	17753	0	-4.3832
C3orf55	7	0.0078006	0.031211	0.524877	1070	4	-4.7257	0.022818	0.079674	0.856631	1675	3	-4.7257
TCP11	5	0.0078102	0.031244	0.524877	1071	4	-5.463	0.88893	0.90854	1.0	16066	1	-5.463
KIF4B	5	0.0078102	0.031244	0.524877	1072	4	-5.3354	0.95779	0.95849	1.0	16897	0	-5.3354
UFC1	5	0.0078503	0.031384	0.525761	1073	5	-4.6882	0.99215	0.99223	1.0	17749	0	-4.6882
FAM227B	5	0.0078503	0.031384	0.525761	1075	5	-3.8317	0.99215	0.99223	1.0	17751	0	-3.8317
C2orf15	5	0.0078503	0.031384	0.525761	1074	5	-3.9314	0.99215	0.99223	1.0	17750	0	-3.9314
C8orf48	5	0.0079017	0.031585	0.526673	1077	4	-4.7171	0.11505	0.27893	0.928937	5407	1	-4.7171
DDX42	5	0.0079017	0.031585	0.526673	1078	4	-4.1122	0.32926	0.54609	0.977688	10059	1	-4.1122
SERTAD3	5	0.0079017	0.031585	0.526673	1079	4	-3.0584	0.92226	0.92864	1.0	16391	1	-3.0584
ANKIB1	5	0.0079017	0.031585	0.526673	1080	4	-3.9631	0.84946	0.88977	1.0	15749	1	-3.9631
MNAT1	5	0.0079017	0.031585	0.526673	1076	5	-3.6871	0.98105	0.98124	1.0	17525	0	-3.6871
ACVR2A	5	0.007928	0.031686	0.527383	1081	4	-3.082	0.97486	0.97521	1.0	17235	0	-3.082
INTS9	5	0.007928	0.031686	0.527383	1082	4	-1.8936	0.61114	0.76009	1.0	13610	1	-1.8936
DNAJC8	4	0.007962	0.031817	0.529081	1083	4	-4.6587	0.95716	0.95787	1.0	16888	0	-4.6587
RBMX	6	0.0079725	0.031856	0.529242	1084	4	-1.9228	0.98797	0.98812	1.0	17671	0	-1.9228
ARPC4	9	0.0079918	0.031926	0.529913	1085	4	4.3016	0.00042282	0.0018866	0.34325	98	5	4.3016
ZNF12	5	0.0080021	0.031961	0.530008	1086	5	-6.0599	0.992	0.99206	1.0	17747	0	-6.0599
ELP5	5	0.0080904	0.032287	0.531005	1089	4	-4.2067	0.43035	0.64614	0.986462	11793	1	-4.2067
B3GALNT2	5	0.0080904	0.032287	0.531005	1091	3	-3.5264	0.80855	0.8735	1.0	15485	1	-3.5264
DEPDC4	5	0.0080904	0.032287	0.531005	1087	3	-2.343	0.6922	0.8138	1.0	14478	1	-2.343
EIF5B	5	0.0080904	0.032287	0.531005	1090	4	-3.609	0.19724	0.39454	0.953162	7444	1	-3.609
C3orf33	5	0.0080904	0.032287	0.531005	1088	3	-4.7802	0.52689	0.70584	0.997745	12738	2	-4.7802
KANSL2	5	0.0080904	0.032287	0.531005	1092	3	-3.2966	0.0044281	0.01817	0.722346	453	2	-3.2966
ARHGAP20	5	0.0080917	0.032291	0.531005	1093	5	-6.1958	0.99191	0.99198	1.0	17744	0	-6.1958
VPS13A	5	0.0081027	0.03233	0.531005	1094	4	-2.0197	0.87908	0.90345	1.0	15973	1	-2.0197
USP16	5	0.0081239	0.032401	0.531005	1095	5	-4.8666	0.99188	0.99195	1.0	17742	0	-4.8666
GALNT8	5	0.0081303	0.032422	0.531005	1096	5	-4.5276	0.99187	0.99194	1.0	17741	0	-4.5276
PLK1	5	0.0081563	0.032523	0.531005	1097	2	-0.42164	0.95354	0.95431	1.0	16822	0	-0.42164
PPA1	5	0.0081563	0.032523	0.531005	1099	3	-3.4388	0.16077	0.34915	0.935363	6716	2	-3.4388
EIF4G1	5	0.0081563	0.032523	0.531005	1098	3	-3.023	0.31862	0.53449	0.975538	9867	1	-3.023
GPR137C	5	0.0081563	0.032523	0.531005	1102	4	-3.7612	0.79759	0.86954	1.0	15425	1	-3.7612
LAMTOR3	5	0.0081563	0.032523	0.531005	1103	3	-3.023	0.29905	0.51285	0.973876	9481	2	-3.023
RFC1	5	0.0081563	0.032523	0.531005	1101	4	-3.7612	0.88525	0.90658	1.0	16035	1	-3.7612
FAM9A	5	0.0081563	0.032523	0.531005	1100	2	2.386	0.15069	0.33643	0.933026	6486	3	2.386
STK33	5	0.0081732	0.03259	0.531627	1104	5	-4.5694	0.98484	0.98499	1.0	17615	0	-4.5694
MOCS2	9	0.0082014	0.032704	0.533009	1105	5	-1.8936	0.018548	0.06845	0.842184	1459	2	-1.8936
GML	5	0.0082359	0.032821	0.534166	1106	4	-2.4364	0.14668	0.33116	0.933026	6383	1	-2.4364
PLEKHG2	5	0.00824	0.032835	0.534166	1107	5	-6.6159	0.99176	0.99182	1.0	17739	0	-6.6159
BIN2	5	0.0082638	0.032919	0.535023	1108	5	-4.2844	0.99174	0.99179	1.0	17738	0	-4.2844
ZNF93	5	0.0082819	0.032978	0.535023	1110	4	-5.0103	0.91854	0.92615	1.0	16353	1	-5.0103
WDR18	5	0.0082819	0.032978	0.535023	1109	3	-2.7593	0.92415	0.92996	1.0	16408	1	-2.7593
FLRT3	5	0.0082973	0.033036	0.535023	1111	4	-6.2418	0.41155	0.63377	0.983015	11605	1	-6.2418
KIAA1279	5	0.0082973	0.033036	0.535023	1112	4	-6.1413	0.10647	0.26248	0.926854	5091	1	-6.1413
RAB3A	5	0.00833	0.033165	0.536633	1113	5	-6.1756	0.99167	0.99172	1.0	17737	0	-6.1756
MAP7D2	5	0.0083569	0.033272	0.537488	1114	5	-5.4851	0.99164	0.9917	1.0	17736	0	-5.4851
ARF3	5	0.0083616	0.033291	0.537488	1115	5	-6.3538	0.98074	0.98095	1.0	17517	0	-6.3538
SIGLEC12	5	0.0083677	0.033308	0.537488	1116	5	-4.9639	0.99163	0.99169	1.0	17735	0	-4.9639
FCER1G	5	0.0084509	0.033598	0.541202	1117	3	-4.0544	0.46343	0.66633	0.989178	12127	2	-4.0544
PSMC2	5	0.0084509	0.033598	0.541202	1118	3	-2.1357	0.97486	0.97521	1.0	17360	0	-2.1357
ARRDC4	5	0.008528	0.033884	0.544895	1119	5	-6.0991	0.99147	0.99154	1.0	17734	0	-6.0991
CD1E	23	0.0085291	0.033888	0.544895	1120	13	-2.6158	0.35654	0.57577	0.980996	10564	8	-2.6158
CCDC58	4	0.0085674	0.034026	0.545559	1121	3	-2.8905	0.72371	0.83565	1.0	14852	1	-2.8905
LRRC57	5	0.0085677	0.034027	0.545559	1122	5	-4.6882	0.99143	0.99149	1.0	17733	0	-4.6882
MMAB	5	0.0086126	0.034171	0.545559	1125	3	-1.8936	0.88619	0.90708	1.0	16044	1	-1.8936
C2orf40	5	0.0086126	0.034171	0.545559	1123	3	-3.3929	0.19434	0.39095	0.953162	7381	2	-3.3929
DMXL1	5	0.0086126	0.034171	0.545559	1127	5	-4.44	0.98154	0.98169	1.0	17537	0	-4.44
TRMT6	5	0.0086126	0.034171	0.545559	1128	3	-2.1357	0.084752	0.21936	0.926854	4215	2	-2.1357
CXorf66	5	0.0086126	0.034171	0.545559	1126	4	-5.0405	0.92879	0.9333	1.0	16461	1	-5.0405
CNEP1R1	5	0.0086126	0.034171	0.545559	1124	3	-1.8936	0.071115	0.19097	0.926854	3687	2	-1.8936
MTX3	5	0.0086543	0.034325	0.546212	1129	4	-4.63	0.5712	0.73408	1.0	13197	1	-4.63
ZNF839	5	0.0087273	0.034571	0.546212	1130	4	-6.4522	0.78121	0.86399	1.0	15348	1	-6.4522
KLHL5	5	0.0087273	0.034571	0.546212	1131	5	-5.0698	0.98086	0.98106	1.0	17521	0	-5.0698
ARMC1	6	0.0087389	0.034615	0.546212	1132	6	-4.1245	0.99126	0.99133	1.0	17732	0	-4.1245
ANKRD62	5	0.0087603	0.034685	0.546212	1133	5	-5.496	0.99124	0.99131	1.0	17731	0	-5.496
RAP1B	9	0.0087732	0.034735	0.546212	1134	4	-1.6467	0.52389	0.70399	0.997184	12714	2	-1.6467
PABPC1	5	0.0087796	0.034752	0.546212	1135	5	-4.707	0.99122	0.99129	1.0	17730	0	-4.707
EPCAM	5	0.0087817	0.034758	0.546212	1139	5	-3.8039	0.99028	0.99042	1.0	17712	0	-3.8039
C16orf80	5	0.0087817	0.034758	0.546212	1137	4	-3.4388	0.88336	0.9056	1.0	16016	1	-3.4388
SELL	5	0.0087817	0.034758	0.546212	1136	4	-3.7247	0.88219	0.90498	1.0	16006	1	-3.7247
TPR	5	0.0087817	0.034758	0.546212	1138	3	-4.5899	0.19321	0.38957	0.953162	7356	2	-4.5899
EIF2B5	5	0.0088178	0.034879	0.546212	1150	3	-2.1357	0.97486	0.97521	1.0	17281	0	-2.1357
CCDC59	5	0.0088178	0.034879	0.546212	1140	3	-2.1357	0.065384	0.17855	0.926854	3460	2	-2.1357
GSPT1	5	0.0088178	0.034879	0.546212	1148	2	-0.42164	0.95488	0.95564	1.0	16850	0	-0.42164
NAMPT	5	0.0088178	0.034879	0.546212	1144	2	-0.42164	0.17674	0.36918	0.943493	7045	1	-0.42164
PHOSPHO2	5	0.0088178	0.034879	0.546212	1142	3	-2.1357	0.31744	0.53321	0.975515	9841	2	-2.1357
PSMA6	5	0.0088178	0.034879	0.546212	1147	2	-0.42164	0.97486	0.97521	1.0	17334	0	-0.42164
PARP11	5	0.0088178	0.034879	0.546212	1145	5	-2.9706	0.98278	0.98296	1.0	17562	0	-2.9706
COPS6	5	0.0088178	0.034879	0.546212	1141	3	-2.1357	0.26018	0.46895	0.966479	8728	1	-2.1357
TEX19	5	0.0088178	0.034879	0.546212	1146	2	0.64648	0.44884	0.65742	0.987388	11990	2	0.64648
GPN1	5	0.0088178	0.034879	0.546212	1143	2	-0.42164	0.93758	0.94008	1.0	16589	1	-0.42164
CYP39A1	5	0.0088178	0.034879	0.546212	1149	4	-3.3857	0.92895	0.93341	1.0	16463	1	-3.3857
MAGEB18	5	0.0088258	0.034914	0.546271	1151	5	-6.9046	0.99117	0.99125	1.0	17729	0	-6.9046
INO80E	5	0.0088583	0.035041	0.547782	1152	4	-4.9161	0.6836	0.80804	1.0	14385	1	-4.9161
KCNB2	5	0.0088748	0.035102	0.548042	1153	5	-4.0961	0.99113	0.99121	1.0	17728	0	-4.0961
CCDC90B	8	0.0088791	0.035118	0.548042	1154	6	-5.183	0.46889	0.66963	0.989772	12184	1	-5.183
ZNF573	5	0.0089114	0.035235	0.549385	1155	5	-3.8317	0.99109	0.99117	1.0	17726	0	-3.8317
KRT84	5	0.0089246	0.035289	0.549471	1156	5	-6.6889	0.99108	0.99116	1.0	17725	0	-6.6889
RBM41	5	0.0089282	0.035301	0.549471	1157	4	-5.9877	0.51035	0.69539	0.995635	12576	1	-5.9877
MCOLN3	5	0.0089611	0.035415	0.550299	1159	4	-3.4833	0.64551	0.78251	1.0	13948	1	-3.4833
SARS	5	0.0089611	0.035415	0.550299	1158	3	-2.0197	0.97486	0.97521	1.0	17353	0	-2.0197
LRRC37A3	2	0.0089814	0.035494	0.551037	1160	2	-4.4533	0.99102	0.99111	1.0	17723	0	-4.4533
ASB4	5	0.0090467	0.035723	0.553957	1161	5	-5.0151	0.99095	0.99105	1.0	17722	0	-5.0151
RAD51C	6	0.009052	0.035743	0.553957	1162	5	-4.5813	0.13853	0.32081	0.932602	6195	1	-4.5813
FUT7	5	0.0090767	0.035839	0.554962	1163	5	-6.3244	0.99092	0.99102	1.0	17720	0	-6.3244
NEUROD4	5	0.0091114	0.035964	0.556169	1164	4	-6.5703	0.95606	0.9568	1.0	16870	0	-6.5703
NDEL1	5	0.009154	0.036133	0.556169	1168	3	-4.7622	0.91562	0.92425	1.0	16328	1	-4.7622
AWAT2	5	0.009154	0.036133	0.556169	1165	4	-5.2861	0.384	0.60505	0.981095	11100	1	-5.2861
UHRF1BP1L	5	0.009154	0.036133	0.556169	1166	3	-2.243	0.090486	0.23103	0.926854	4458	2	-2.243
MIS18BP1	5	0.009154	0.036133	0.556169	1167	3	-3.8317	0.52285	0.70332	0.996929	12703	2	-3.8317
CLSPN	5	0.009154	0.036133	0.556169	1169	3	-1.8936	0.52937	0.70741	0.997745	12764	2	-1.8936
SPC25	5	0.009154	0.036133	0.556169	1170	3	-1.6025	0.15007	0.3356	0.933026	6468	1	-1.6025
INCENP	5	0.0092062	0.036316	0.558326	1171	5	-5.2735	0.99079	0.9909	1.0	17718	0	-5.2735
KRT222	5	0.0092128	0.03634	0.558326	1172	4	-6.2223	0.95668	0.95741	1.0	16878	0	-6.2223
NTAN1	5	0.0092212	0.036366	0.558326	1173	5	-5.141	0.99078	0.99089	1.0	17717	0	-5.141
UNC119B	5	0.0092678	0.036519	0.560055	1174	4	-5.8245	0.56444	0.72978	1.0	13129	1	-5.8245
FAM25A	3	0.0092723	0.036541	0.560055	1175	2	-3.3456	0.1105	0.27021	0.92781	5236	1	-3.3456
METTL23	8	0.0093302	0.036754	0.561933	1176	5	-3.2406	0.050992	0.14686	0.924216	2856	2	-3.2406
PAM16	5	0.0093707	0.036899	0.561933	1181	4	-3.6242	0.93505	0.93805	1.0	16549	1	-3.6242
KAT7	5	0.0093707	0.036899	0.561933	1177	3	-1.6025	0.16323	0.35227	0.935363	6779	2	-1.6025
MTHFD1L	5	0.0093707	0.036899	0.561933	1178	4	-4.2212	0.7289	0.83931	1.0	14919	1	-4.2212
GSTM3	5	0.0093707	0.036899	0.561933	1179	3	-4.3707	0.27249	0.48287	0.968912	8971	2	-4.3707
IL1RL1	5	0.0093707	0.036899	0.561933	1180	5	-4.5062	0.97728	0.97759	1.0	17426	0	-4.5062
RGL1	5	0.009375	0.036913	0.561933	1183	4	-5.0254	0.75797	0.85644	1.0	15195	1	-5.0254
ATL1	5	0.009375	0.036913	0.561933	1182	4	-5.7717	0.91527	0.92404	1.0	16324	1	-5.7717
APOC1	5	0.0093983	0.036996	0.562131	1184	5	-4.7013	0.9906	0.99073	1.0	17716	0	-4.7013
PFDN2	5	0.009446	0.037145	0.562131	1190	2	-0.42164	0.21467	0.41553	0.95459	7837	2	-0.42164
TUBA1A	5	0.009446	0.037145	0.562131	1189	4	-3.7247	0.84039	0.88594	1.0	15690	1	-3.7247
DHDDS	5	0.009446	0.037145	0.562131	1186	2	-1.9205	0.0021754	0.0092377	0.602759	276	1	-1.9205
KDM2A	5	0.009446	0.037145	0.562131	1185	3	-3.3929	0.45065	0.65855	0.9876	12008	1	-3.3929
SNRNP35	5	0.009446	0.037145	0.562131	1187	3	-2.343	0.7516	0.85449	1.0	15172	1	-2.343
RABGGTB	5	0.009446	0.037145	0.562131	1188	2	-0.42164	0.56729	0.73158	1.0	13160	1	-0.42164
METTL4	5	0.0094803	0.037274	0.563621	1191	4	-5.0404	0.95362	0.95439	1.0	16825	0	-5.0404
CCDC169	11	0.0094929	0.037323	0.563879	1192	8	-5.3233	0.98335	0.98353	1.0	17576	2	-5.3233
ZNF266	5	0.0095356	0.037482	0.56553	1193	4	-5.3714	0.79795	0.86967	1.0	15427	1	-5.3714
HPS5	5	0.0095635	0.037588	0.56553	1194	5	-4.1228	0.99044	0.99058	1.0	17715	0	-4.1228
FSBP	5	0.0095884	0.037687	0.56553	1196	4	-5.0404	0.45266	0.65975	0.988085	12020	1	-5.0404
TAAR1	5	0.0095884	0.037687	0.56553	1195	5	-5.6206	0.97935	0.97958	1.0	17473	0	-5.6206
C7orf55-LUC7L2	2	0.0095901	0.037692	0.56553	1198	1	0.44955	0.28824	0.50066	0.972211	9271	1	0.44955
WFDC13	2	0.0095901	0.037692	0.56553	1197	2	-4.3208	0.97736	0.97765	1.0	17429	0	-4.3208
LRPPRC	5	0.0095978	0.037716	0.56553	1199	3	-3.3456	0.13529	0.31658	0.930823	6125	2	-3.3456
TMEM50B	5	0.0095978	0.037716	0.56553	1200	5	-4.8327	0.9854	0.98554	1.0	17627	0	-4.8327
YRDC	5	0.0095978	0.037716	0.56553	1201	3	-2.0197	0.34544	0.56382	0.980124	10347	1	-2.0197
NEU3	5	0.0096063	0.037746	0.56553	1202	5	-6.2418	0.99039	0.99053	1.0	17714	0	-6.2418
PHF7	5	0.0096493	0.037902	0.567389	1203	5	-7.1553	0.99035	0.99048	1.0	17713	0	-7.1553
GCLM	5	0.0097184	0.038151	0.570643	1204	4	-5.7895	0.32532	0.54178	0.977045	9984	1	-5.7895
THRSP	5	0.0097928	0.038423	0.573761	1205	5	-4.9482	0.99021	0.99034	1.0	17710	0	-4.9482
TSR1	5	0.0097928	0.038423	0.573761	1206	5	-4.0729	0.99021	0.99034	1.0	17711	0	-4.0729
RPS25	4	0.0098163	0.038503	0.574221	1207	3	-4.3576	0.94749	0.94849	1.0	16712	0	-4.3576
ME2	5	0.009837	0.038581	0.574221	1208	3	-4.2212	0.043353	0.12937	0.919243	2534	2	-4.2212
BTN2A1	5	0.009837	0.038581	0.574221	1209	3	-3.4388	0.15235	0.33854	0.933026	6526	2	-3.4388
ECSIT	12	0.0098547	0.038653	0.574221	1210	5	1.2068	0.0032187	0.013448	0.660699	365	7	1.2068
ZNF99	4	0.0098631	0.038677	0.574221	1213	2	-0.31047	0.46262	0.66584	0.989178	12117	2	-0.31047
SCGB2A1	4	0.0098631	0.038677	0.574221	1212	2	-0.59602	0.47196	0.67152	0.990572	12201	2	-0.59602
DHFR	4	0.0098631	0.038677	0.574221	1211	1	-0.42164	0.94749	0.94849	1.0	16717	0	-0.42164
SLC20A1	5	0.0098888	0.038776	0.57495	1214	4	-6.2801	0.42265	0.64139	0.985819	11717	1	-6.2801
ZDHHC20	5	0.009918	0.03888	0.57495	1215	5	-6.1062	0.99008	0.99021	1.0	17709	0	-6.1062
CTH	5	0.0099318	0.038927	0.57495	1216	5	-5.2608	0.99007	0.9902	1.0	17708	0	-5.2608
ELP2	5	0.009954	0.039013	0.57495	1221	3	-2.5241	0.28988	0.50249	0.972211	9302	2	-2.5241
CPSF3	5	0.009954	0.039013	0.57495	1220	3	-1.8783	0.97486	0.97521	1.0	17302	0	-1.8783
PRPF3	5	0.009954	0.039013	0.57495	1219	3	-2.8923	0.2564	0.46469	0.966479	8648	2	-2.8923
NAA50	5	0.009954	0.039013	0.57495	1218	2	6.2631	9.9615e-06	4.2058e-05	0.063119	12	3	6.2631
POLR3B	5	0.009954	0.039013	0.57495	1217	2	5.0828	3.6865e-05	0.00017071	0.118241	26	3	5.0828
NFIA	5	0.009954	0.039013	0.57495	1222	3	-2.5241	0.39337	0.61481	0.981976	11268	1	-2.5241
DMTF1	5	0.010001	0.039187	0.577038	1223	5	-5.7806	0.98534	0.98548	1.0	17624	0	-5.7806
SERPINB8	13	0.010047	0.03935	0.578575	1224	10	-3.9631	0.042083	0.12645	0.917192	2482	3	-3.9631
ZNF790	5	0.010074	0.039452	0.578575	1225	3	-2.0197	0.39941	0.62106	0.982387	11384	1	-2.0197
SNRNP70	5	0.010074	0.039452	0.578575	1226	3	-3.8989	0.6708	0.79936	1.0	14252	1	-3.8989
PUS10	5	0.010074	0.039452	0.578575	1227	4	-2.9614	0.24143	0.4472	0.964135	8353	1	-2.9614
PSMD3	5	0.010074	0.039452	0.578575	1228	3	-2.243	0.1442	0.32802	0.933026	6324	1	-2.243
MS4A3	13	0.010137	0.039672	0.580921	1229	10	-4.1165	0.98536	0.9855	1.0	17626	2	-4.1165
CCR7	5	0.010142	0.039695	0.580921	1230	4	-5.57	0.7496	0.85389	1.0	15162	1	-5.57
ANKHD1	5	0.010146	0.039709	0.580921	1231	5	-4.4624	0.98985	0.99	1.0	17706	0	-4.4624
ANAPC15	6	0.010194	0.039871	0.582828	1232	4	-3.1275	0.1266	0.30074	0.929736	5811	2	-3.1275
GOLGA7	5	0.010247	0.040063	0.583654	1233	5	-4.8423	0.98975	0.98989	1.0	17704	0	-4.8423
CHRAC1	5	0.010271	0.040149	0.583654	1235	4	-6.7402	0.95491	0.95568	1.0	16852	0	-6.7402
RB1CC1	5	0.010271	0.040149	0.583654	1234	4	-4.4624	0.2645	0.47383	0.966479	8828	1	-4.4624
SPEN	5	0.010278	0.040177	0.583654	1237	3	-1.8936	0.25375	0.46164	0.966479	8590	2	-1.8936
FAM96B	5	0.010278	0.040177	0.583654	1238	3	-2.9614	0.0071179	0.028507	0.792782	646	1	-2.9614
SASS6	5	0.010278	0.040177	0.583654	1236	3	-3.7969	0.070491	0.18966	0.926854	3665	2	-3.7969
FBXL5	5	0.010278	0.040177	0.583654	1239	4	-4.3707	0.14513	0.32918	0.933026	6349	1	-4.3707
PAPD4	5	0.010287	0.040202	0.583654	1240	5	-6.5178	0.98971	0.98986	1.0	17703	0	-6.5178
ENTPD7	5	0.010301	0.040261	0.583654	1241	5	-4.212	0.9897	0.98984	1.0	17702	0	-4.212
PTCD2	5	0.010328	0.040352	0.583654	1243	4	-5.0404	0.96953	0.97004	1.0	17143	0	-5.0404
SPTBN4	5	0.010328	0.040353	0.583654	1244	5	-5.6927	0.98967	0.98981	1.0	17701	0	-5.6927
NME9	5	0.010328	0.040352	0.583654	1242	5	-5.0552	0.98381	0.98401	1.0	17590	0	-5.0552
CCDC66	5	0.010401	0.040622	0.583654	1245	5	-3.4463	0.9896	0.98973	1.0	17699	0	-3.4463
IFT88	5	0.01044	0.04078	0.583654	1246	5	-4.8928	0.98956	0.9897	1.0	17698	0	-4.8928
C7orf73	1	0.010445	0.040801	0.583654	1247	1	-2.5241	0.98955	0.9897	1.0	17697	0	-2.5241
ADAM17	5	0.010466	0.040876	0.583654	1249	3	-4.7979	0.33663	0.55418	0.980124	10181	1	-4.7979
ATF2	5	0.010466	0.040876	0.583654	1248	4	-4.4624	0.95671	0.95744	1.0	16879	0	-4.4624
DDX1	5	0.010466	0.040876	0.583654	1252	3	-4.2472	0.16148	0.35006	0.935363	6729	2	-4.2472
HAUS5	5	0.010466	0.040876	0.583654	1250	3	-4.6882	0.032665	0.10401	0.883811	2118	2	-4.6882
SETD4	5	0.010466	0.040876	0.583654	1251	4	-5.235	0.96758	0.9681	1.0	17089	0	-5.235
MED20	5	0.010466	0.040876	0.583654	1253	3	-2.0197	0.95477	0.95553	1.0	16847	0	-2.0197
ANLN	5	0.010482	0.040936	0.583654	1254	5	-4.5062	0.98952	0.98966	1.0	17696	0	-4.5062
RAB3GAP1	5	0.010508	0.04103	0.583654	1257	4	-3.8657	0.67718	0.80368	1.0	14318	1	-3.8657
ERLIN1	5	0.010508	0.04103	0.583654	1261	4	-3.2458	0.94502	0.94631	1.0	16669	1	-3.2458
PARL	5	0.010508	0.04103	0.583654	1266	2	-0.42164	0.41156	0.63379	0.983015	11606	2	-0.42164
SPRTN	5	0.010508	0.04103	0.583654	1258	3	-2.6069	0.060204	0.16726	0.926854	3246	2	-2.6069
SCAF4	5	0.010508	0.04103	0.583654	1265	3	-3.5264	0.09008	0.23021	0.926854	4440	2	-3.5264
SF3A3	5	0.010508	0.04103	0.583654	1256	2	-0.42164	0.0071727	0.028716	0.792782	649	2	-0.42164
NCBP1	5	0.010508	0.04103	0.583654	1262	5	-2.1357	0.98924	0.98938	1.0	17693	0	-2.1357
SOCS5	5	0.010508	0.04103	0.583654	1263	2	-1.1213	0.097686	0.24527	0.926854	4737	2	-1.1213
CLOCK	5	0.010508	0.04103	0.583654	1259	4	-3.4388	0.39437	0.61588	0.982151	11293	1	-3.4388
MRPS12	5	0.010508	0.04103	0.583654	1264	3	-2.7593	0.28562	0.49771	0.971724	9215	2	-2.7593
EIF2S1	5	0.010508	0.04103	0.583654	1255	3	-1.4315	0.67315	0.80099	1.0	14278	2	-1.4315
FAM185A	5	0.010508	0.04103	0.583654	1260	4	-3.8657	0.96267	0.96325	1.0	16984	0	-3.8657
ARL4A	4	0.010518	0.041064	0.583678	1267	2	-1.2207	0.79166	0.86751	1.0	15396	1	-1.2207
TLK1	5	0.010581	0.041297	0.586528	1268	4	-5.0698	0.063608	0.1747	0.926854	3390	1	-5.0698
BIRC2	5	0.010637	0.041503	0.58668	1273	3	-3.5264	0.35228	0.57118	0.980616	10489	1	-3.5264
VPS26A	5	0.010637	0.041503	0.58668	1269	3	-4.5487	0.95686	0.95759	1.0	16882	0	-4.5487
C12orf42	5	0.010637	0.041503	0.58668	1274	4	-4.1402	0.73699	0.84507	1.0	15016	1	-4.1402
TRIM33	5	0.010637	0.041503	0.58668	1272	3	-3.5683	0.31818	0.53402	0.975515	9855	2	-3.5683
RCN2	5	0.010637	0.041503	0.58668	1271	4	-3.2458	0.64841	0.78447	1.0	13974	1	-3.2458
CRNN	5	0.010637	0.041503	0.58668	1270	3	-5.1954	0.37001	0.59017	0.980996	10816	2	-5.1954
WNT6	5	0.010729	0.041844	0.591035	1275	5	-4.1245	0.98927	0.98941	1.0	17695	0	-4.1245
DDIT4L	5	0.010742	0.041887	0.591185	1276	5	-5.3595	0.98926	0.9894	1.0	17694	0	-5.3595
TGFB2	5	0.010751	0.041926	0.591264	1277	4	-3.9942	0.59354	0.74849	1.0	13412	1	-3.9942
RPS18	3	0.010759	0.041961	0.59129	1278	1	-0.42164	0.8903	0.90929	1.0	16085	0	-0.42164
C15orf48	5	0.010796	0.042094	0.591972	1279	5	-4.334	0.9892	0.98935	1.0	17692	0	-4.334
RAP1A	5	0.01082	0.042173	0.591972	1281	3	-3.3456	0.88198	0.90488	1.0	16004	1	-3.3456
KCNJ9	5	0.01082	0.042173	0.591972	1283	4	-4.5425	0.15447	0.34129	0.933811	6582	1	-4.5425
RIOK1	5	0.01082	0.042173	0.591972	1280	3	-3.6871	0.97486	0.97521	1.0	17411	0	-3.6871
ACER2	5	0.01082	0.042173	0.591972	1282	3	-3.8989	0.51985	0.70139	0.996834	12670	2	-3.8989
G6PC	5	0.010841	0.042242	0.592014	1285	5	-5.0789	0.98916	0.98931	1.0	17691	0	-5.0789
CCNB1IP1	5	0.010841	0.042242	0.592014	1284	5	-4.3867	0.98916	0.98931	1.0	17690	0	-4.3867
ATP1A2	5	0.01086	0.042308	0.592017	1286	4	-6.7125	0.91542	0.92413	1.0	16326	1	-6.7125
IGJ	5	0.01086	0.042308	0.592017	1287	4	-5.892	0.072309	0.19359	0.926854	3732	1	-5.892
ZNF440	5	0.010915	0.042491	0.594117	1288	5	-6.0333	0.98166	0.9818	1.0	17539	0	-6.0333
INIP	5	0.010963	0.042657	0.595267	1290	4	-5.3354	0.92823	0.93286	1.0	16454	1	-5.3354
FAM163A	5	0.010963	0.042657	0.595267	1289	4	-5.5282	0.5275	0.70624	0.997745	12743	1	-5.5282
CACNA1S	5	0.010969	0.042673	0.595267	1291	5	-6.0775	0.98903	0.98918	1.0	17688	0	-6.0775
TUSC5	5	0.011015	0.042829	0.595811	1292	4	-5.9954	0.78072	0.86382	1.0	15344	1	-5.9954
RMND1	5	0.011024	0.042873	0.595811	1293	4	-5.3948	0.094951	0.23994	0.926854	4626	1	-5.3948
ELP3	5	0.011024	0.042873	0.595811	1295	3	-3.6486	0.043299	0.12924	0.919243	2532	1	-3.6486
FAIM	5	0.011024	0.042873	0.595811	1294	3	-4.4173	0.29814	0.51185	0.973607	9466	1	-4.4173
TFAM	6	0.011033	0.042901	0.595811	1296	3	0.41813	0.071516	0.19183	0.926854	3706	3	0.41813
TMEM116	5	0.011035	0.04291	0.595811	1297	5	-6.2353	0.98897	0.98912	1.0	17687	0	-6.2353
KCNJ14	5	0.011069	0.043032	0.596127	1298	4	-4.9796	0.33313	0.55039	0.978469	10130	1	-4.9796
EHD3	5	0.011069	0.043032	0.596127	1299	4	-6.0775	0.94996	0.95086	1.0	16748	1	-6.0775
RWDD3	5	0.011069	0.043032	0.596127	1300	4	-5.2479	0.16631	0.35611	0.937402	6838	1	-5.2479
CYSLTR2	5	0.011127	0.043245	0.596917	1301	4	-5.5803	0.92283	0.92903	1.0	16397	1	-5.5803
DHX8	5	0.011188	0.043454	0.596917	1310	3	-3.023	0.014526	0.054959	0.83637	1183	2	-3.023
TBK1	5	0.011188	0.043454	0.596917	1302	3	-3.5264	0.045319	0.13385	0.919973	2608	2	-3.5264
VPS29	5	0.011188	0.043454	0.596917	1305	3	-3.6486	0.4557	0.66159	0.98819	12056	2	-3.6486
MMGT1	5	0.011188	0.043454	0.596917	1303	2	-0.42164	0.09368	0.23741	0.926854	4571	2	-0.42164
UBA1	5	0.011188	0.043454	0.596917	1307	3	-2.6851	0.69496	0.81567	1.0	14524	1	-2.6851
FER	5	0.011188	0.043454	0.596917	1306	4	-3.4833	0.92998	0.93415	1.0	16480	1	-3.4833
UBE2G2	5	0.011188	0.043454	0.596917	1308	3	-3.082	0.67188	0.8001	1.0	14264	1	-3.082
DNAJC19	5	0.011188	0.043454	0.596917	1304	3	-2.6069	0.97486	0.97521	1.0	17345	0	-2.6069
CLEC12A	5	0.011188	0.043454	0.596917	1309	3	-3.0425	0.46177	0.66533	0.989178	12107	2	-3.0425
KRT75	5	0.011191	0.043462	0.596917	1311	5	-4.7257	0.98881	0.98897	1.0	17686	0	-4.7257
CCDC54	5	0.011225	0.043586	0.596917	1315	4	-5.3714	0.73291	0.84211	1.0	14970	1	-5.3714
KRT12	5	0.011225	0.043586	0.596917	1313	3	-2.343	0.41009	0.63228	0.983015	11577	2	-2.343
TRIP13	5	0.011225	0.043586	0.596917	1312	4	-4.2472	0.64342	0.78114	1.0	13920	1	-4.2472
SF3B3	5	0.011225	0.043586	0.596917	1314	3	-1.8936	0.0072275	0.028921	0.792782	654	1	-1.8936
ADAM32	5	0.011241	0.043634	0.59711	1316	4	-6.3952	0.65498	0.78891	1.0	14056	1	-6.3952
RRP7A	5	0.011289	0.043804	0.598987	1317	4	-5.3233	0.67062	0.79924	1.0	14250	1	-5.3233
RTN3	11	0.011414	0.044262	0.602252	1318	9	-3.9314	0.80883	0.8736	1.0	15487	2	-3.9314
HHAT	5	0.011439	0.044355	0.602252	1320	3	-4.7257	0.82466	0.87954	1.0	15581	1	-4.7257
ZDHHC13	5	0.011439	0.044355	0.602252	1321	3	-4.2728	0.14678	0.33128	0.933026	6386	2	-4.2728
RAD51D	5	0.011439	0.044355	0.602252	1322	3	-4.1122	0.60505	0.75608	1.0	13553	1	-4.1122
PRRC2C	5	0.011439	0.044355	0.602252	1319	3	-4.8327	0.4061	0.62812	0.983015	11498	2	-4.8327
TXNDC12	5	0.011445	0.044383	0.602252	1323	4	-5.3595	0.91123	0.92143	1.0	16284	1	-5.3595
TTI2	5	0.011468	0.044464	0.602252	1324	5	-4.1245	0.98853	0.98868	1.0	17683	0	-4.1245
BSCL2	5	0.011509	0.044605	0.602252	1325	5	-4.707	0.98849	0.98864	1.0	17682	0	-4.707
ALDH4A1	5	0.01152	0.04465	0.602252	1326	5	-5.1553	0.98848	0.98863	1.0	17681	0	-5.1553
USP10	5	0.011548	0.044738	0.602252	1328	4	-4.5276	0.28618	0.49836	0.971724	9233	1	-4.5276
BPTF	5	0.011548	0.044738	0.602252	1327	4	-4.9161	0.75818	0.85651	1.0	15200	1	-4.9161
NDUFA6	5	0.01165	0.045095	0.602252	1329	3	-4.1677	0.032236	0.10298	0.883811	2096	2	-4.1677
LARP1B	5	0.01165	0.045095	0.602252	1330	4	-3.0068	0.97486	0.97521	1.0	17313	0	-3.0068
IFT81	5	0.011656	0.045117	0.602252	1331	5	-3.3929	0.98834	0.98848	1.0	17679	0	-3.3929
TMEM186	5	0.011674	0.045174	0.602252	1332	5	-6.3175	0.98833	0.98846	1.0	17678	0	-6.3175
ZNF695	7	0.011713	0.04532	0.602252	1333	3	2.3109	0.16345	0.35255	0.935363	6785	4	2.3109
FAM178A	8	0.011713	0.045322	0.602252	1334	6	-5.136	0.99091	0.991	1.0	17719	1	-5.136
GPATCH11	8	0.011713	0.045322	0.602252	1335	5	-3.7536	0.059577	0.16588	0.926854	3221	3	-3.7536
ZNF627	5	0.011723	0.045364	0.602252	1337	4	-6.5284	0.97486	0.97521	1.0	17373	0	-6.5284
IMPA1	5	0.011723	0.045364	0.602252	1336	4	-5.8071	0.27713	0.48815	0.970164	9059	1	-5.8071
CCR2	5	0.011726	0.045375	0.602252	1338	5	-5.6581	0.98827	0.98842	1.0	17677	0	-5.6581
STARD13	5	0.011777	0.045559	0.602252	1339	5	-5.5362	0.98822	0.98837	1.0	17676	0	-5.5362
C14orf37	5	0.01181	0.045668	0.602252	1340	4	-6.3175	0.17612	0.36838	0.942878	7035	1	-6.3175
COCH	5	0.011867	0.04586	0.602252	1342	4	-4.2212	0.088188	0.22632	0.926854	4349	1	-4.2212
CNTN1	5	0.011867	0.045861	0.602252	1344	3	-2.8396	0.15453	0.34136	0.933835	6583	2	-2.8396
PDRG1	5	0.011867	0.04586	0.602252	1343	3	-2.0197	0.88966	0.90895	1.0	16073	1	-2.0197
IL18R1	5	0.011867	0.045861	0.602252	1346	3	-2.243	0.70954	0.82568	1.0	14682	2	-2.243
C10orf68	5	0.011867	0.045861	0.602252	1345	4	-3.9314	0.84368	0.88729	1.0	15717	1	-3.9314
C16orf87	5	0.011867	0.045861	0.602252	1347	4	-3.9314	0.056316	0.15876	0.926854	3077	1	-3.9314
CSNK2A1	5	0.011867	0.04586	0.602252	1341	4	-4.2212	0.10838	0.26616	0.926941	5170	1	-4.2212
ARL13A	5	0.011918	0.046047	0.602252	1349	4	-6.4353	0.65711	0.79028	1.0	14079	1	-6.4353
PLS3	5	0.011918	0.046047	0.602252	1348	4	-5.4064	0.66784	0.79739	1.0	14209	1	-5.4064
SMAD2	5	0.011965	0.046206	0.602252	1350	4	-6.0482	0.72797	0.83863	1.0	14907	1	-6.0482
LUC7L2	3	0.011969	0.046223	0.602252	1351	3	-6.0919	0.98803	0.98819	1.0	17675	0	-6.0919
TMPRSS11A	5	0.012027	0.046407	0.602252	1352	4	-6.3175	0.43084	0.64645	0.986462	11800	1	-6.3175
PUM2	5	0.012056	0.046512	0.602252	1353	5	-4.63	0.98794	0.9881	1.0	17669	0	-4.63
ING3	7	0.01208	0.046603	0.602252	1354	4	-3.4994	0.25128	0.45871	0.966412	8548	3	-3.4994
SEC22A	5	0.012088	0.046634	0.602252	1355	4	-4.5487	0.35768	0.57699	0.980996	10583	1	-4.5487
C9orf3	5	0.012096	0.046661	0.602252	1356	4	-5.9722	0.36342	0.58316	0.980996	10687	1	-5.9722
SERTAD4	5	0.012161	0.046881	0.602252	1357	4	-5.141	0.87517	0.90147	1.0	15933	1	-5.141
BMS1	5	0.012179	0.046934	0.602252	1358	5	-4.6101	0.98782	0.98798	1.0	17667	0	-4.6101
COX6C	3	0.012258	0.047199	0.602252	1359	2	-3.5683	0.082003	0.21377	0.926854	4106	1	-3.5683
SDCBP	5	0.012278	0.047268	0.602252	1361	4	-5.6006	0.6688	0.79804	1.0	14225	1	-5.6006
ANKRD40	5	0.012278	0.047268	0.602252	1360	4	-4.8154	0.85229	0.891	1.0	15765	1	-4.8154
ZFAND1	5	0.012297	0.047328	0.602252	1365	5	-3.4713	0.98309	0.98326	1.0	17572	0	-3.4713
POLR2D	5	0.012297	0.047328	0.602252	1366	3	-1.6025	0.96585	0.96638	1.0	17044	0	-1.6025
EXOSC8	5	0.012297	0.047328	0.602252	1362	3	-4.8327	0.072673	0.19434	0.926854	3749	2	-4.8327
EIF3B	5	0.012297	0.047328	0.602252	1367	3	-3.8317	0.74917	0.85374	1.0	15160	2	-3.8317
SNW1	5	0.012297	0.047328	0.602252	1363	4	-4.1677	0.97073	0.9712	1.0	17178	0	-4.1677
DHX36	5	0.012297	0.047328	0.602252	1364	3	-3.3456	0.13329	0.31314	0.929736	6060	2	-3.3456
YIPF4	5	0.012297	0.047328	0.602252	1369	3	-5.2986	0.3119	0.5271	0.975449	9726	2	-5.2986
CERS2	5	0.012297	0.047328	0.602252	1368	3	-4.2472	0.47413	0.67285	0.990572	12232	2	-4.2472
UGT2B7	4	0.012309	0.047373	0.602252	1370	2	-1.153	0.40167	0.62347	0.983015	11421	2	-1.153
MRPL23	5	0.012314	0.047387	0.602252	1384	2	3.4273	0.038375	0.11766	0.906608	2333	3	3.4273
PRKACG	5	0.012314	0.047387	0.602252	1417	2	0.28691	0.65151	0.78656	1.0	14014	2	0.28691
ATP6V1B2	5	0.012314	0.047387	0.602252	1375	1	-0.916	0.9635	0.96404	1.0	16998	0	-0.916
C1orf50	5	0.012314	0.047387	0.602252	1394	2	2.6705	0.15264	0.3389	0.933026	6541	3	2.6705
H2AFJ	5	0.012314	0.047387	0.602252	1397	3	-2.7593	0.043406	0.1295	0.919276	2537	2	-2.7593
SNRPF	5	0.012314	0.047387	0.602252	1413	2	-0.42164	0.9137	0.92301	1.0	16310	1	-0.42164
NFIL3	5	0.012314	0.047387	0.602252	1376	3	-2.7593	0.29001	0.50264	0.972211	9304	2	-2.7593
ACBD5	5	0.012314	0.047387	0.602252	1374	4	-4.1721	0.77362	0.86145	1.0	15311	1	-4.1721
ABLIM1	5	0.012314	0.047387	0.602252	1388	3	-2.7593	0.73541	0.84391	1.0	14994	2	-2.7593
XRCC3	5	0.012314	0.047387	0.602252	1399	1	4.5225	0.0031079	0.013004	0.653093	358	4	4.5225
SLC35D3	5	0.012314	0.047387	0.602252	1380	3	-2.7593	0.68251	0.80725	1.0	14370	2	-2.7593
CSNK1G3	5	0.012314	0.047387	0.602252	1405	3	-2.7593	0.048426	0.14092	0.920065	2757	2	-2.7593
DTHD1	5	0.012314	0.047387	0.602252	1407	3	-2.7593	0.8488	0.88948	1.0	15743	1	-2.7593
RPS11	5	0.012314	0.047387	0.602252	1382	2	-0.42164	0.96531	0.96586	1.0	17034	0	-0.42164
MAGEB2	5	0.012314	0.047387	0.602252	1387	4	-5.9877	0.6934	0.81459	1.0	14500	1	-5.9877
TRIM61	5	0.012314	0.047387	0.602252	1406	3	-2.7593	0.84987	0.88995	1.0	15752	1	-2.7593
PSMD14	5	0.012314	0.047387	0.602252	1389	4	-1.2374	0.95161	0.95243	1.0	16785	0	-1.2374
ZFP30	5	0.012314	0.047387	0.602252	1415	4	-4.3677	0.48915	0.68213	0.992503	12370	1	-4.3677
VARS	5	0.012314	0.047387	0.602252	1390	4	-3.7012	0.97486	0.97521	1.0	17393	0	-3.7012
POLR2B	5	0.012314	0.047387	0.602252	1396	2	-0.42164	0.97486	0.97521	1.0	17314	0	-0.42164
FGGY	5	0.012314	0.047387	0.602252	1411	3	-2.7593	0.092939	0.23588	0.926854	4542	2	-2.7593
UBE2U	5	0.012314	0.047387	0.602252	1391	4	-5.4179	0.090949	0.23199	0.926854	4471	1	-5.4179
STRAP	5	0.012314	0.047387	0.602252	1401	2	1.7453	0.0019881	0.0084834	0.579977	262	3	1.7453
SF3A1	5	0.012314	0.047387	0.602252	1416	3	-1.6025	0.084701	0.21925	0.926854	4214	1	-1.6025
SMIM18	5	0.012314	0.047387	0.602252	1372	4	-4.1296	0.75921	0.85682	1.0	15208	1	-4.1296
DCP2	5	0.012314	0.047387	0.602252	1412	3	-2.7593	0.9038	0.91688	1.0	16203	1	-2.7593
NOP16	5	0.012314	0.047387	0.602252	1377	3	-1.4315	0.0034394	0.014341	0.6711	382	2	-1.4315
MPPE1	5	0.012314	0.047387	0.602252	1395	2	1.8431	0.18721	0.38209	0.949765	7244	3	1.8431
SMG6	5	0.012314	0.047387	0.602252	1381	3	-2.7593	0.96717	0.96771	1.0	17080	0	-2.7593
IFRD1	5	0.012314	0.047387	0.602252	1383	3	-2.5153	0.59402	0.74881	1.0	13423	2	-2.5153
VPS52	5	0.012314	0.047387	0.602252	1398	1	-0.95168	0.50615	0.69278	0.994635	12540	1	-0.95168
WBP11	5	0.012314	0.047387	0.602252	1392	2	-1.5538	0.96427	0.96483	1.0	17016	0	-1.5538
MCM7	5	0.012314	0.047387	0.602252	1404	3	-2.7593	0.14245	0.32581	0.933026	6282	1	-2.7593
SMC2	5	0.012314	0.047387	0.602252	1379	3	-2.7593	0.13172	0.31026	0.929736	6002	2	-2.7593
TMEM130	5	0.012314	0.047387	0.602252	1373	3	-2.7593	0.65198	0.78688	1.0	14022	2	-2.7593
BCS1L	5	0.012314	0.047387	0.602252	1378	4	-2.7593	0.40014	0.62182	0.982455	11397	1	-2.7593
XPO7	5	0.012314	0.047387	0.602252	1403	2	3.0951	0.092563	0.23513	0.926854	4532	3	3.0951
TMEM126B	5	0.012314	0.047387	0.602252	1386	2	-1.6149	0.97117	0.97161	1.0	17187	0	-1.6149
SF3B4	5	0.012314	0.047387	0.602252	1409	4	-4.2794	0.97486	0.97521	1.0	17234	0	-4.2794
DCLK3	5	0.012314	0.047387	0.602252	1371	4	-2.7593	0.4327	0.64758	0.986738	11819	1	-2.7593
MIXL1	5	0.012314	0.047387	0.602252	1385	2	0.8846	0.72433	0.83609	1.0	14858	2	0.8846
CTAGE1	5	0.012314	0.047387	0.602252	1402	2	1.8933	0.0012591	0.005436	0.536141	182	3	1.8933
PHF10	5	0.012314	0.047387	0.602252	1410	4	-2.9495	0.97486	0.97521	1.0	17228	0	-2.9495
GNL3	5	0.012314	0.047387	0.602252	1393	2	-0.42164	0.0024897	0.010505	0.622346	304	2	-0.42164
C11orf73	5	0.012314	0.047387	0.602252	1400	4	-3.419	0.45544	0.66144	0.98819	12052	1	-3.419
SNF8	5	0.012314	0.047387	0.602252	1408	3	-2.2111	0.28576	0.49788	0.971724	9222	2	-2.2111
SELK	5	0.012314	0.047387	0.602252	1414	2	-1.9561	0.0059664	0.024156	0.772926	558	2	-1.9561
CXorf21	5	0.012332	0.047452	0.602658	1418	4	-5.8838	0.60909	0.75874	1.0	13588	1	-5.8838
CD27	5	0.012385	0.047624	0.604178	1419	4	-6.3358	0.97486	0.97521	1.0	17275	0	-6.3358
NUPL2	5	0.012423	0.047752	0.604178	1420	5	-3.7118	0.98758	0.98773	1.0	17666	0	-3.7118
ZNF709	5	0.012505	0.048042	0.604178	1421	4	-5.2861	0.79822	0.86978	1.0	15428	1	-5.2861
PREPL	5	0.012505	0.048042	0.604178	1422	4	-4.7257	0.12604	0.29968	0.929736	5794	1	-4.7257
NUP160	5	0.012518	0.048091	0.604178	1428	3	-3.082	0.049455	0.14333	0.924003	2789	2	-3.082
PCNA	5	0.012518	0.048091	0.604178	1424	2	-0.42164	0.23269	0.43673	0.961639	8175	1	-0.42164
FAM86A	5	0.012518	0.048091	0.604178	1430	3	-3.4833	0.44337	0.65402	0.987347	11927	2	-3.4833
UBA52	5	0.012518	0.048091	0.604178	1426	2	-0.42164	0.95723	0.95792	1.0	16889	0	-0.42164
CREBRF	5	0.012518	0.048091	0.604178	1429	4	-3.9631	0.84185	0.88652	1.0	15705	1	-3.9631
DDX55	5	0.012518	0.048091	0.604178	1427	4	-2.8245	0.6806	0.80598	1.0	14352	1	-2.8245
C10orf2	5	0.012518	0.048091	0.604178	1425	3	-2.1716	0.15022	0.3358	0.933026	6475	2	-2.1716
IMPDH2	5	0.012518	0.048091	0.604178	1423	3	-2.9614	0.5869	0.74414	1.0	13342	1	-2.9614
IVNS1ABP	5	0.012523	0.048109	0.604178	1432	3	-4.5062	0.66759	0.79722	1.0	14207	2	-4.5062
OSBPL8	5	0.012523	0.048109	0.604178	1433	4	-3.4281	0.28728	0.49956	0.971724	9257	1	-3.4281
DHX16	5	0.012523	0.048109	0.604178	1434	4	-3.8547	0.96163	0.96224	1.0	16971	0	-3.8547
TREM1	5	0.012523	0.048109	0.604178	1431	4	-4.0246	0.75625	0.85591	1.0	15185	1	-4.0246
COX17	4	0.012537	0.048159	0.604392	1435	3	-3.1453	0.00090368	0.0039477	0.46165	154	1	-3.1453
PIP5K1B	5	0.012568	0.048271	0.60537	1436	4	-5.7354	0.93047	0.93453	1.0	16495	1	-5.7354
ADAM21	5	0.012629	0.048482	0.607588	1437	5	-5.8071	0.97728	0.97759	1.0	17428	0	-5.8071
EIF4E3	8	0.012653	0.048565	0.608212	1438	4	-1.2787	0.25884	0.46747	0.966479	8702	3	-1.2787
PEX1	5	0.012689	0.048699	0.608726	1439	4	-5.57	0.15017	0.33573	0.933026	6472	1	-5.57
UGT2A1	5	0.012723	0.048823	0.608726	1440	5	-3.9637	0.98728	0.98742	1.0	17662	0	-3.9637
CEP104	5	0.012745	0.04889	0.608726	1442	4	-5.0698	0.73993	0.84714	1.0	15048	1	-5.0698
FAM104B	5	0.012745	0.04889	0.608726	1441	4	-4.7802	0.62796	0.77101	1.0	13772	1	-4.7802
USP9X	5	0.012745	0.04889	0.608726	1445	3	-3.9314	0.00039744	0.0017887	0.34269	94	2	-3.9314
PSMD12	5	0.012745	0.04889	0.608726	1444	3	-1.6025	0.97486	0.97521	1.0	17339	0	-1.6025
OSTF1	5	0.012745	0.04889	0.608726	1443	4	-4.3469	0.96738	0.96792	1.0	17082	0	-4.3469
FAM86B1	1	0.01275	0.048906	0.608726	1446	1	-3.2458	0.98725	0.98739	1.0	17661	0	-3.2458
COMMD6	5	0.01275	0.04891	0.608726	1447	4	-5.8331	0.61655	0.76359	1.0	13663	1	-5.8331
C17orf58	8	0.012842	0.049241	0.611558	1448	6	-4.8253	0.84025	0.88588	1.0	15687	1	-4.8253
ZNF836	5	0.012846	0.049252	0.611558	1449	4	-5.7983	0.90651	0.91861	1.0	16232	1	-5.7983
MMP7	5	0.012851	0.049274	0.611558	1451	5	-5.4741	0.98715	0.98728	1.0	17659	0	-5.4741
LSM11	5	0.012851	0.049274	0.611558	1450	5	-4.3226	0.98715	0.98728	1.0	17660	0	-4.3226
ZNF208	4	0.012955	0.049617	0.614334	1452	4	-3.9136	0.98705	0.98719	1.0	17658	0	-3.9136
MRPL47	6	0.012959	0.049635	0.614334	1453	4	-2.1734	0.98513	0.98529	1.0	17617	0	-2.1734
MFN1	5	0.012968	0.049668	0.614334	1455	3	-4.0836	0.49352	0.68486	0.993313	12416	2	-4.0836
DTWD1	5	0.012968	0.049668	0.614334	1456	3	-3.8989	0.59564	0.74984	1.0	13444	2	-3.8989
PPP3R1	5	0.012968	0.049668	0.614334	1454	3	-4.6101	0.95775	0.95845	1.0	16896	0	-4.6101
SLC44A2	5	0.012998	0.049767	0.614714	1457	4	-6.1062	0.90978	0.92051	1.0	16274	1	-6.1062
C6orf89	5	0.012998	0.049767	0.614714	1458	4	-5.5596	0.050408	0.14552	0.924092	2833	1	-5.5596
CPNE7	5	0.013046	0.049935	0.616365	1459	5	-5.4078	0.98695	0.98708	1.0	17657	0	-5.4078
CLEC7A	11	0.013129	0.050218	0.617102	1460	9	-4.1689	0.89348	0.91105	1.0	16113	2	-4.1689
TAB2	5	0.013129	0.050219	0.617102	1461	5	-3.97	0.98687	0.987	1.0	17656	0	-3.97
INO80C	5	0.01313	0.050222	0.617102	1462	4	-5.7075	0.93541	0.93832	1.0	16556	1	-5.7075
MRO	5	0.013166	0.05036	0.617102	1465	2	3.07	0.089953	0.22996	0.926854	4432	3	3.07
MRP63	5	0.013166	0.05036	0.617102	1464	2	-0.44285	0.1045	0.25864	0.926854	5010	2	-0.44285
RNGTT	5	0.013166	0.05036	0.617102	1468	2	-0.42164	0.5337	0.7102	0.99814	12813	2	-0.42164
CRNKL1	5	0.013166	0.05036	0.617102	1463	4	-2.4667	0.96968	0.97016	1.0	17146	0	-2.4667
TIMM10	5	0.013166	0.05036	0.617102	1467	2	3.7626	0.012696	0.048624	0.829313	1053	3	3.7626
METTL9	5	0.013166	0.05036	0.617102	1466	2	0.59304	0.55943	0.72655	1.0	13076	2	0.59304
GBA	9	0.013168	0.050368	0.617102	1469	4	-1.4525	0.20767	0.40717	0.953267	7691	4	-1.4525
TNFSF18	5	0.013181	0.050404	0.617102	1470	5	-5.7537	0.97839	0.97864	1.0	17463	0	-5.7537
E2F3	5	0.013182	0.050406	0.617102	1471	5	-5.9644	0.98682	0.98694	1.0	17654	0	-5.9644
AASDH	5	0.013198	0.050465	0.617403	1472	4	-5.2861	0.28694	0.49919	0.971724	9249	1	-5.2861
IFNK	5	0.013228	0.050571	0.618281	1473	5	-5.3595	0.98677	0.98689	1.0	17652	0	-5.3595
CPLX4	5	0.013238	0.050614	0.618392	1474	5	-3.9071	0.98676	0.98688	1.0	17651	0	-3.9071
GINM1	5	0.013384	0.051125	0.623498	1475	4	-5.6006	0.96662	0.96714	1.0	17064	0	-5.6006
TTPAL	5	0.013384	0.051125	0.623498	1476	4	-6.8334	0.7035	0.82158	1.0	14623	1	-6.8334
LIPA	5	0.013427	0.051266	0.623498	1480	3	-3.6486	0.67418	0.80166	1.0	14284	1	-3.6486
GPR161	5	0.013427	0.051266	0.623498	1479	4	-4.3242	0.94015	0.94217	1.0	16612	1	-4.3242
RBM19	5	0.013427	0.051266	0.623498	1478	4	-4.8666	0.54897	0.71988	0.999922	12963	1	-4.8666
RRN3	5	0.013427	0.051266	0.623498	1477	3	-1.7554	0.00157	0.0067345	0.552408	219	2	-1.7554
DDX5	5	0.01344	0.051309	0.623498	1481	4	-5.9954	0.17087	0.36184	0.939498	6936	1	-5.9954
GLIPR1L2	5	0.01344	0.051309	0.623498	1482	4	-5.9644	0.97486	0.97521	1.0	17361	0	-5.9644
LRIF1	10	0.013475	0.051427	0.624507	1483	6	-3.2114	0.89843	0.91378	1.0	16156	2	-3.2114
SH2D1B	5	0.013492	0.051477	0.624693	1484	4	-6.1891	0.91249	0.92224	1.0	16296	1	-6.1891
NOX1	5	0.013507	0.051527	0.624879	1485	5	-4.7622	0.98649	0.98663	1.0	17649	0	-4.7622
SENP7	5	0.013535	0.051618	0.625257	1486	5	-4.0544	0.98647	0.98661	1.0	17648	0	-4.0544
TAGLN2	5	0.013538	0.051627	0.625257	1487	4	-5.8754	0.33038	0.54731	0.977969	10078	1	-5.8754
PAFAH1B2	5	0.013586	0.051797	0.626886	1488	4	-6.3113	0.72968	0.83988	1.0	14927	1	-6.3113
GK2	5	0.013621	0.051909	0.626938	1489	5	-4.9323	0.98638	0.98653	1.0	17647	0	-4.9323
RBM8A	5	0.013631	0.051937	0.626938	1490	4	-5.6006	0.97486	0.97521	1.0	17409	0	-5.6006
POLK	5	0.013631	0.051937	0.626938	1491	4	-5.4179	0.22339	0.42589	0.960181	7988	1	-5.4179
PPFIBP1	5	0.013639	0.051968	0.626938	1492	5	-3.5767	0.98636	0.98651	1.0	17646	0	-3.5767
HGF	5	0.013648	0.051995	0.626938	1493	3	-5.0404	0.037486	0.11554	0.905381	2295	1	-5.0404
C3orf43	5	0.01368	0.052117	0.626938	1494	4	-5.7446	0.46182	0.66535	0.989178	12108	1	-5.7446
PIK3CA	5	0.013694	0.052165	0.626938	1495	5	-5.3475	0.98631	0.98645	1.0	17645	0	-5.3475
YIPF5	5	0.01371	0.052221	0.626938	1496	5	-3.6479	0.98629	0.98644	1.0	17644	0	-3.6479
MCM9	5	0.013736	0.052307	0.626938	1498	4	-4.8327	0.70199	0.82052	1.0	14600	1	-4.8327
DSPP	5	0.013736	0.052307	0.626938	1497	4	-5.892	0.25914	0.46781	0.966479	8706	1	-5.892
ALDH1A3	5	0.013767	0.052405	0.626938	1499	5	-4.8146	0.98623	0.98639	1.0	17643	0	-4.8146
SELENBP1	5	0.013866	0.052757	0.626938	1502	4	-5.0987	0.61483	0.76248	1.0	13652	1	-5.0987
EXOSC7	5	0.013866	0.052757	0.626938	1503	4	-3.1933	0.82485	0.87961	1.0	15583	1	-3.1933
WBP4	5	0.013866	0.052757	0.626938	1504	4	-4.44	0.96106	0.96168	1.0	16959	0	-4.44
ENTPD5	5	0.013866	0.052757	0.626938	1505	3	-4.8833	0.2297	0.43328	0.961181	8118	2	-4.8833
DCTN4	5	0.013866	0.052757	0.626938	1501	4	-4.995	0.97159	0.97202	1.0	17203	0	-4.995
MRPS35	5	0.013866	0.052757	0.626938	1500	4	-2.9315	0.97486	0.97521	1.0	17359	0	-2.9315
MTERFD1	5	0.013912	0.052915	0.626938	1510	5	-2.9913	0.9839	0.98409	1.0	17592	0	-2.9913
NCL	5	0.013912	0.052915	0.626938	1514	3	-2.0197	0.063765	0.17503	0.926854	3394	2	-2.0197
ATP5A1	5	0.013912	0.052915	0.626938	1508	3	-1.8783	0.96779	0.96832	1.0	17096	0	-1.8783
TTC27	5	0.013912	0.052915	0.626938	1506	3	-2.0197	0.97029	0.97078	1.0	17161	0	-2.0197
SNRPD2	5	0.013912	0.052915	0.626938	1517	3	-2.0197	0.92013	0.92719	1.0	16369	1	-2.0197
CUL1	5	0.013912	0.052915	0.626938	1515	3	-2.0197	0.58393	0.74223	1.0	13316	2	-2.0197
NT5C3A	5	0.013912	0.052915	0.626938	1518	3	-2.0197	0.12118	0.29058	0.929736	5618	1	-2.0197
ATP6V0C	5	0.013912	0.052915	0.626938	1507	2	1.2577	0.23108	0.43489	0.961639	8142	3	1.2577
DHODH	5	0.013912	0.052915	0.626938	1516	2	-0.42164	0.41784	0.63844	0.984703	11674	1	-0.42164
SDHB	5	0.013912	0.052915	0.626938	1520	4	-2.7927	0.23747	0.44248	0.963112	8273	1	-2.7927
TNPO3	5	0.013912	0.052915	0.626938	1511	2	1.4807	0.0023405	0.0098837	0.613776	290	3	1.4807
RFC5	5	0.013912	0.052915	0.626938	1513	3	-2.0197	0.35675	0.57601	0.980996	10569	1	-2.0197
MDN1	5	0.013912	0.052915	0.626938	1509	3	-2.0197	0.0020643	0.0087924	0.58744	268	2	-2.0197
BCCIP	5	0.013912	0.052915	0.626938	1519	3	-2.0197	0.53189	0.70908	0.998046	12794	2	-2.0197
SAP30BP	5	0.013912	0.052915	0.626938	1512	3	-2.0197	0.33822	0.55593	0.980124	10210	1	-2.0197
ECI2	5	0.013929	0.052975	0.627142	1521	4	-5.3831	0.94208	0.94374	1.0	16632	1	-5.3831
CD180	5	0.013936	0.053002	0.627142	1522	5	-4.9512	0.98606	0.98622	1.0	17642	0	-4.9512
FAM98A	5	0.013967	0.053129	0.628232	1523	5	-7.4326	0.98603	0.98619	1.0	17641	0	-7.4326
ZNF175	5	0.014009	0.053275	0.629187	1524	4	-4.7802	0.19613	0.39314	0.953162	7423	1	-4.7802
PTPN2	5	0.014011	0.053279	0.629187	1525	5	-4.6101	0.98599	0.98615	1.0	17639	0	-4.6101
AKAP7	14	0.014032	0.053342	0.629508	1526	11	-4.1601	0.28604	0.4982	0.971724	9229	3	-4.1601
ALG8	5	0.014079	0.053492	0.630866	1527	5	-3.5991	0.98592	0.98609	1.0	17637	0	-3.5991
NGDN	5	0.014093	0.053539	0.63101	1528	3	-3.609	0.9137	0.92301	1.0	16309	1	-3.609
TMEM33	5	0.014106	0.053602	0.631335	1529	4	-5.7169	0.94531	0.94656	1.0	16673	1	-5.7169
SLIRP	6	0.014177	0.053858	0.633608	1530	4	-2.4583	0.20404	0.40272	0.953162	7605	2	-2.4583
TREML1	11	0.01418	0.053865	0.633608	1531	6	-5.1954	0.17956	0.37272	0.945405	7096	5	-5.1954
KCNQ5	5	0.014222	0.054009	0.634888	1532	4	-6.1133	0.93098	0.93492	1.0	16503	1	-6.1133
RPL38	2	0.014238	0.054065	0.635133	1533	2	-3.5862	0.98576	0.98591	1.0	17635	0	-3.5862
SDHAF2	5	0.014275	0.054201	0.63548	1534	4	-4.5276	0.4144	0.63641	0.983703	11651	1	-4.5276
MAD2L2	5	0.014277	0.054206	0.63548	1535	5	-4.2067	0.98572	0.98586	1.0	17634	0	-4.2067
AHCYL2	5	0.014286	0.054231	0.63548	1536	5	-4.9607	0.98571	0.98586	1.0	17633	0	-4.9607
RCAN3	10	0.014309	0.054303	0.63548	1537	6	-4.5688	0.63366	0.77472	1.0	13830	3	-4.5688
HIST1H2BM	4	0.01432	0.054342	0.63548	1539	1	2.1415	0.1782	0.37101	0.944515	7074	3	2.1415
UBC	4	0.01432	0.054342	0.63548	1540	2	0.88272	0.017229	0.064144	0.84176	1370	2	0.88272
DPY30	4	0.01432	0.054342	0.63548	1538	2	0.7932	0.014495	0.054853	0.83637	1180	2	0.7932
KRTAP19-6	3	0.014351	0.054458	0.635598	1541	3	-3.2313	0.92239	0.92873	1.0	16394	0	-3.2313
RPL19	3	0.014351	0.054458	0.635598	1543	1	5.3075	0.0024038	0.01014	0.621152	293	2	5.3075
PDAP1	3	0.014351	0.054458	0.635598	1542	2	-2.6851	0.54922	0.72003	0.999922	12968	1	-2.6851
TPD52L1	10	0.014413	0.054662	0.637565	1544	8	-4.2557	0.46189	0.66539	0.989178	12109	1	-4.2557
RPL17	2	0.014444	0.054778	0.638505	1545	1	-1.7518	0.77085	0.86055	1.0	15292	0	-1.7518
HPGDS	5	0.014493	0.054943	0.638774	1547	4	-6.2927	0.96717	0.96771	1.0	17078	0	-6.2927
KBTBD2	5	0.014493	0.054943	0.638774	1548	4	-5.9486	0.95544	0.95622	1.0	16862	0	-5.9486
IWS1	5	0.014493	0.054943	0.638774	1546	4	-6.3478	0.026423	0.088743	0.868901	1838	1	-6.3478
TTR	5	0.014535	0.055106	0.638774	1549	5	-4.8041	0.98546	0.9856	1.0	17631	0	-4.8041
EPS15	5	0.014554	0.055169	0.638774	1550	5	-3.4218	0.98545	0.98558	1.0	17630	0	-3.4218
DCAF4L1	5	0.01457	0.055214	0.638774	1551	5	-5.9644	0.98543	0.98557	1.0	17629	0	-5.9644
ZNF76	5	0.014575	0.055235	0.638774	1552	5	-5.9407	0.98542	0.98557	1.0	17628	0	-5.9407
WDHD1	5	0.014576	0.055239	0.638774	1555	3	-3.4833	0.0021204	0.0090161	0.592596	274	2	-3.4833
SMIM19	5	0.014576	0.055239	0.638774	1554	3	-3.8989	0.56808	0.73209	1.0	13166	1	-3.8989
DCTN6	5	0.014576	0.055239	0.638774	1556	3	-2.243	0.39427	0.61577	0.982073	11291	2	-2.243
ZNF283	5	0.014576	0.055239	0.638774	1553	5	-4.5255	0.97977	0.97996	1.0	17486	0	-4.5255
VASH2	5	0.014593	0.055301	0.638774	1558	4	-6.0258	0.54039	0.71444	0.999423	12870	1	-6.0258
PHF3	5	0.014593	0.055301	0.638774	1557	4	-5.6981	0.93618	0.93894	1.0	16571	1	-5.6981
CENPM	10	0.01462	0.055388	0.638774	1559	4	1.1346	0.0073618	0.029421	0.792782	667	5	1.1346
WDR37	5	0.014639	0.055436	0.638774	1560	5	-5.4124	0.98536	0.9855	1.0	17625	0	-5.4124
MEPCE	10	0.014714	0.055706	0.638774	1561	5	-1.1815	0.48132	0.67727	0.991712	12297	4	-1.1815
CR2	5	0.014717	0.055717	0.638774	1563	4	-6.3175	0.92935	0.9337	1.0	16467	1	-6.3175
DYNAP	5	0.014717	0.055717	0.638774	1562	4	-5.8158	0.82046	0.87791	1.0	15557	1	-5.8158
TMTC2	5	0.014723	0.055736	0.638774	1564	5	-4.8998	0.98528	0.98542	1.0	17623	0	-4.8998
INO80B	5	0.014728	0.055757	0.638774	1567	3	-3.1163	0.43326	0.64793	0.98674	11824	2	-3.1163
COX10	5	0.014728	0.055757	0.638774	1566	3	-3.1686	0.56322	0.72898	1.0	13118	2	-3.1686
CCNI	5	0.014728	0.055757	0.638774	1570	3	-3.3456	0.36924	0.58937	0.980996	10801	2	-3.3456
CCDC62	5	0.014728	0.055757	0.638774	1565	4	-3.9314	0.93082	0.9348	1.0	16501	1	-3.9314
ERCC3	5	0.014728	0.055757	0.638774	1569	3	-2.3526	0.041862	0.12592	0.917077	2471	1	-2.3526
PRIM1	5	0.014728	0.055757	0.638774	1571	3	-3.7612	0.77756	0.86277	1.0	15326	1	-3.7612
DPAGT1	5	0.014728	0.055757	0.638774	1568	2	-1.8999	0.9627	0.96327	1.0	16986	0	-1.8999
LRRC31	5	0.014733	0.055774	0.638774	1572	5	-4.3299	0.98527	0.98541	1.0	17622	0	-4.3299
TSPAN3	6	0.014758	0.055858	0.638774	1573	3	-2.1226	0.73936	0.84675	1.0	15041	2	-2.1226
C12orf76	5	0.014771	0.055906	0.638774	1574	5	-5.4293	0.98523	0.98538	1.0	17621	0	-5.4293
CCL27	5	0.014781	0.055932	0.638774	1575	4	-6.2288	0.94378	0.94523	1.0	16655	1	-6.2288
SNRPB2	5	0.014812	0.056042	0.638774	1578	3	-3.7247	0.35849	0.57786	0.980996	10596	2	-3.7247
SMARCA5	5	0.014812	0.056042	0.638774	1576	3	-3.5683	0.15885	0.34674	0.935363	6670	1	-3.5683
G2E3	5	0.014812	0.056042	0.638774	1577	4	-5.182	0.30834	0.52314	0.975449	9654	1	-5.182
TDRD3	5	0.014812	0.056042	0.638774	1579	3	-5.3475	0.50584	0.69258	0.994635	12539	2	-5.3475
ADAM2	5	0.014812	0.056042	0.638774	1580	3	-1.8936	0.077954	0.20539	0.926854	3954	2	-1.8936
SCGB2B2	4	0.014835	0.056119	0.639246	1581	4	-6.9309	0.98517	0.98532	1.0	17619	0	-6.9309
ZNF812	5	0.014852	0.056183	0.639568	1582	5	-4.8327	0.98515	0.9853	1.0	17618	0	-4.8327
CD28	9	0.014881	0.056282	0.64029	1583	5	-3.6486	0.25984	0.46858	0.966479	8719	3	-3.6486
KCNH1	5	0.014921	0.056413	0.641374	1584	5	-5.2795	0.98508	0.98524	1.0	17616	0	-5.2795
BBIP1	10	0.014942	0.056484	0.641781	1585	7	-5.4688	0.61214	0.76075	1.0	13623	3	-5.4688
TMEM225	5	0.014977	0.056597	0.642662	1586	4	-5.5175	0.97486	0.97521	1.0	17332	0	-5.5175
COQ5	5	0.015068	0.056916	0.644657	1588	3	-3.1933	0.83138	0.88219	1.0	15632	1	-3.1933
ACTR8	5	0.015068	0.056916	0.644657	1587	4	-3.1387	0.97149	0.97193	1.0	17198	0	-3.1387
MRPL9	5	0.015068	0.056916	0.644657	1589	4	-5.0698	0.3695	0.58965	0.980996	10810	1	-5.0698
REEP3	5	0.015068	0.056916	0.644657	1590	3	-3.023	0.49819	0.68778	0.993888	12459	2	-3.023
C22orf15	5	0.015085	0.056971	0.644874	1591	4	-5.9003	0.95281	0.95359	1.0	16808	0	-5.9003
ZCCHC18	5	0.015207	0.057387	0.649177	1592	5	-4.5675	0.98479	0.98495	1.0	17614	0	-4.5675
ABCG2	5	0.015221	0.057433	0.649286	1593	5	-5.9084	0.98478	0.98494	1.0	17613	0	-5.9084
LRRC70	5	0.015267	0.057586	0.650535	1594	5	-5.102	0.98473	0.9849	1.0	17612	0	-5.102
AKAP3	5	0.015326	0.057796	0.650535	1597	4	-4.1677	0.9609	0.96155	1.0	16956	0	-4.1677
MFAP1	5	0.015326	0.057796	0.650535	1600	3	-4.5899	0.96206	0.96267	1.0	16978	0	-4.5899
MRPL54	5	0.015326	0.057796	0.650535	1595	3	-3.7247	0.088605	0.22718	0.926854	4374	2	-3.7247
CHI3L2	5	0.015326	0.057796	0.650535	1599	3	-3.4388	0.0010507	0.0045503	0.498184	164	2	-3.4388
ELMOD2	5	0.015326	0.057796	0.650535	1598	4	-4.0836	0.14542	0.32956	0.933026	6356	1	-4.0836
SUCLA2	5	0.015326	0.057796	0.650535	1596	3	-2.243	0.0073064	0.029213	0.792782	660	2	-2.243
SCHIP1	5	0.015337	0.057838	0.650599	1601	5	-4.6882	0.98466	0.98482	1.0	17611	0	-4.6882
DPY19L3	5	0.015377	0.057976	0.651738	1602	5	-4.163	0.98462	0.98479	1.0	17610	0	-4.163
HIST1H1D	5	0.01542	0.058124	0.651785	1603	4	-4.8154	0.87824	0.90302	1.0	15964	1	-4.8154
LPAR1	5	0.015436	0.058169	0.651785	1604	5	-4.6124	0.98456	0.98474	1.0	17609	0	-4.6124
GUCA1C	5	0.015477	0.058297	0.651785	1610	3	-3.3456	0.43166	0.64695	0.986698	11808	2	-3.3456
RUVBL1	5	0.015477	0.058297	0.651785	1607	2	-0.42164	0.96054	0.96121	1.0	16950	0	-0.42164
TAF6	5	0.015477	0.058297	0.651785	1606	4	-3.9314	0.48377	0.67875	0.991911	12323	1	-3.9314
EXOSC9	5	0.015477	0.058297	0.651785	1609	3	-3.2458	0.97486	0.97521	1.0	17326	0	-3.2458
GMPS	5	0.015477	0.058297	0.651785	1608	2	-0.42164	0.03481	0.10923	0.898325	2188	2	-0.42164
AFG3L2	5	0.015477	0.058297	0.651785	1605	4	-3.6001	0.96828	0.96882	1.0	17109	0	-3.6001
ADAM10	5	0.015488	0.058342	0.651785	1612	4	-4.8833	0.89311	0.91084	1.0	16106	1	-4.8833
ZNF334	5	0.015488	0.058342	0.651785	1611	4	-5.1954	0.76477	0.85859	1.0	15236	1	-5.1954
CST2	5	0.015525	0.058466	0.652496	1613	5	-5.6006	0.98448	0.98466	1.0	17607	0	-5.6006
MYSM1	5	0.015556	0.058556	0.652496	1616	5	-5.9407	0.97794	0.9782	1.0	17449	0	-5.9407
GHITM	5	0.015556	0.058556	0.652496	1614	4	-6.5231	0.28488	0.49688	0.971724	9200	1	-6.5231
TPPP2	5	0.015556	0.058556	0.652496	1615	4	-6.7942	0.76691	0.85928	1.0	15251	1	-6.7942
C8orf74	5	0.015579	0.058635	0.652496	1617	5	-6.1133	0.98442	0.9846	1.0	17606	0	-6.1133
RAB11A	5	0.015585	0.058659	0.652496	1618	3	-4.5899	0.59322	0.74829	1.0	13405	1	-4.5899
ANKRD49	5	0.015585	0.058659	0.652496	1619	4	-3.3456	0.29565	0.50906	0.972667	9424	1	-3.3456
ERI2	5	0.01562	0.058788	0.653523	1620	5	-5.8331	0.98438	0.98456	1.0	17604	0	-5.8331
GDPD1	5	0.015665	0.058958	0.654775	1621	5	-5.3728	0.98434	0.98453	1.0	17603	0	-5.3728
TCEAL2	4	0.015668	0.058973	0.654775	1622	3	-4.5823	0.89917	0.91419	1.0	16159	1	-4.5823
ZCCHC14	5	0.015699	0.059079	0.655322	1623	5	-4.1122	0.9843	0.98449	1.0	17602	0	-4.1122
POLN	5	0.015703	0.059095	0.655322	1624	4	-5.6404	0.49712	0.68713	0.993888	12445	1	-5.6404
KRTAP25-1	5	0.01575	0.059261	0.656759	1625	5	-4.7441	0.98425	0.98444	1.0	17601	0	-4.7441
SCYL3	5	0.015803	0.05944	0.65834	1626	5	-5.0987	0.9842	0.98438	1.0	17599	0	-5.0987
CPNE8	5	0.015852	0.059591	0.658817	1627	4	-6.1891	0.62555	0.76941	1.0	13746	1	-6.1891
BMP5	5	0.015853	0.059593	0.658817	1629	3	-3.1387	0.42648	0.64377	0.985929	11758	1	-3.1387
C1orf87	5	0.015853	0.059593	0.658817	1628	3	-4.8154	0.27756	0.48865	0.970164	9068	2	-4.8154
GAPVD1	5	0.015954	0.05992	0.661574	1630	4	-6.5754	0.61481	0.76247	1.0	13651	1	-6.5754
SEL1L	5	0.015964	0.059953	0.661574	1631	5	-4.8327	0.98404	0.98422	1.0	17598	0	-4.8327
TYW5	5	0.015964	0.059953	0.661574	1632	5	-5.6639	0.98404	0.98422	1.0	17597	0	-5.6639
TEX264	5	0.016009	0.060109	0.662887	1633	4	-5.9327	0.95324	0.954	1.0	16817	0	-5.9327
MYL6	4	0.016021	0.060155	0.662994	1634	4	-5.0382	0.98398	0.98417	1.0	17596	0	-5.0382
GRASP	5	0.01606	0.060285	0.664017	1635	4	-6.9329	0.92875	0.93326	1.0	16460	1	-6.9329
HIST2H2AB	5	0.016071	0.060329	0.664096	1636	5	-4.3107	0.98393	0.98412	1.0	17595	0	-4.3107
SMPDL3A	5	0.01609	0.060388	0.664143	1637	5	-4.46	0.98391	0.9841	1.0	17594	0	-4.46
BIRC8	5	0.016094	0.060407	0.664143	1638	5	-4.6101	0.98391	0.9841	1.0	17593	0	-4.6101
NDFIP1	5	0.016135	0.060542	0.664557	1640	3	-3.5264	0.2821	0.49381	0.971614	9145	2	-3.5264
RPF2	5	0.016135	0.060542	0.664557	1639	3	-1.6025	0.96858	0.9691	1.0	17119	0	-1.6025
QTRTD1	5	0.016181	0.060695	0.664557	1641	5	-5.182	0.98382	0.98401	1.0	17591	0	-5.182
KIF27	5	0.016202	0.060761	0.664557	1642	5	-5.3714	0.9838	0.98399	1.0	17589	0	-5.3714
ZBTB25	5	0.016214	0.060797	0.664557	1643	5	-4.3193	0.98379	0.98398	1.0	17588	0	-4.3193
KPNA4	5	0.016243	0.060887	0.664557	1649	2	-2.0197	0.34642	0.56488	0.980124	10369	2	-2.0197
NFYA	5	0.016243	0.060887	0.664557	1645	3	-3.7247	0.091868	0.23375	0.926854	4503	2	-3.7247
CCNH	5	0.016243	0.060887	0.664557	1648	3	-2.5241	0.51093	0.69574	0.995653	12582	1	-2.5241
MCM6	5	0.016243	0.060887	0.664557	1644	3	-2.6851	0.69278	0.81416	1.0	14495	1	-2.6851
CENPE	5	0.016243	0.060887	0.664557	1650	3	-2.343	0.97486	0.97521	1.0	17261	0	-2.343
AASDHPPT	5	0.016243	0.060887	0.664557	1647	3	-2.253	0.082439	0.21466	0.926854	4128	2	-2.253
RAB41	5	0.016243	0.060887	0.664557	1646	2	1.1986	0.078677	0.20689	0.926854	3991	3	1.1986
ADD1	5	0.016289	0.061046	0.665888	1651	5	-3.7442	0.98371	0.98391	1.0	17587	0	-3.7442
HOXA11	5	0.016319	0.06113	0.666402	1652	5	-3.9949	0.98368	0.98388	1.0	17584	0	-3.9949
GNE	5	0.016337	0.061197	0.666538	1653	4	-5.5068	0.956	0.95675	1.0	16868	0	-5.5068
C20orf196	5	0.016381	0.061346	0.666538	1654	5	-3.8318	0.98362	0.98382	1.0	17583	0	-3.8318
PIK3CD	5	0.016388	0.061367	0.666538	1657	4	-5.6404	0.62083	0.7664	1.0	13705	1	-5.6404
ABCA13	5	0.016388	0.061366	0.666538	1655	4	-5.7627	0.90449	0.91732	1.0	16210	1	-5.7627
SAMD9	5	0.016388	0.061367	0.666538	1656	5	-5.3233	0.98242	0.98261	1.0	17554	0	-5.3233
SOD2	5	0.016388	0.061367	0.666538	1658	4	-4.1947	0.34391	0.56214	0.980124	10318	1	-4.1947
NHP2	6	0.016398	0.061402	0.666538	1659	3	-1.2928	0.10776	0.26498	0.926854	5142	2	-1.2928
CCDC109B	5	0.016458	0.061608	0.668368	1660	5	-4.4173	0.98354	0.98374	1.0	17580	0	-4.4173
CENPI	5	0.0165	0.061744	0.669449	1661	5	-4.0221	0.9835	0.98369	1.0	17579	0	-4.0221
SPG11	5	0.016527	0.061843	0.669794	1662	5	-6.5651	0.98347	0.98366	1.0	17578	0	-6.5651
CAMTA1	9	0.016543	0.061898	0.669794	1663	6	-3.5683	0.36194	0.58159	0.980996	10658	3	-3.5683
RSPO2	5	0.016558	0.061954	0.669794	1664	5	-5.1954	0.98344	0.98363	1.0	17577	0	-5.1954
CHMP3	6	0.016571	0.061999	0.669794	1665	4	-3.5235	0.32789	0.5446	0.977487	10029	2	-3.5235
EEF1A1	2	0.016588	0.062052	0.669794	1666	2	-2.6193	0.80721	0.87302	1.0	15474	0	-2.6193
RPL32	2	0.016588	0.062052	0.669794	1667	1	-1.5142	0.77085	0.86055	1.0	15288	0	-1.5142
NFKBIE	5	0.016595	0.062074	0.669794	1668	4	-5.3233	0.89376	0.91121	1.0	16116	1	-5.3233
ITGB8	5	0.016595	0.062074	0.669794	1669	4	-6.9763	0.93469	0.93777	1.0	16543	1	-6.9763
UFD1L	5	0.016634	0.062207	0.670028	1670	3	-2.343	0.15379	0.34039	0.933622	6566	2	-2.343
UNC79	5	0.016634	0.062207	0.670028	1672	3	-2.0197	0.69899	0.81842	1.0	14574	1	-2.0197
ZSWIM7	5	0.016634	0.062207	0.670028	1671	4	-3.023	0.94742	0.94842	1.0	16703	1	-3.023
C11orf1	5	0.016663	0.062305	0.670684	1673	5	-4.477	0.98334	0.98352	1.0	17575	0	-4.477
TSACC	5	0.01669	0.062392	0.671212	1674	4	-6.3598	0.81475	0.87577	1.0	15524	1	-6.3598
FGD6	5	0.016848	0.06292	0.672633	1675	4	-6.6159	0.88503	0.90646	1.0	16032	1	-6.6159
CAMTA2	5	0.016879	0.063041	0.672633	1676	5	-4.0836	0.98312	0.9833	1.0	17573	0	-4.0836
PIGC	5	0.016892	0.063096	0.672633	1678	4	-2.5669	0.052679	0.15061	0.924216	2920	1	-2.5669
ZNF813	5	0.016892	0.063096	0.672633	1679	5	-5.0552	0.9791	0.97933	1.0	17470	0	-5.0552
BAG4	5	0.016892	0.063096	0.672633	1677	3	-4.5062	0.4833	0.67845	0.991825	12315	1	-4.5062
FAM219A	5	0.016924	0.063201	0.672633	1680	5	-5.8475	0.98308	0.98325	1.0	17571	0	-5.8475
RBM45	5	0.016975	0.063382	0.672633	1681	5	-5.417	0.98303	0.98319	1.0	17569	0	-5.417
POLR2C	5	0.01703	0.063537	0.672633	1684	2	-0.42164	0.34453	0.56283	0.980124	10334	1	-0.42164
ENY2	5	0.01703	0.063537	0.672633	1683	2	-0.42164	0.95973	0.96039	1.0	16937	0	-0.42164
SF1	5	0.01703	0.063537	0.672633	1686	2	-0.42164	0.8454	0.88805	1.0	15729	1	-0.42164
RPAP2	5	0.01703	0.063537	0.672633	1682	3	-2.2322	0.74782	0.85271	1.0	15144	2	-2.2322
VDAC3	5	0.01703	0.063537	0.672633	1687	3	-3.5683	0.10005	0.24996	0.926854	4831	2	-3.5683
RRM2B	5	0.01703	0.063537	0.672633	1688	3	-2.5241	0.49163	0.68369	0.992708	12403	2	-2.5241
KIAA1731	5	0.01703	0.063537	0.672633	1685	4	-3.9175	0.19572	0.39264	0.953162	7415	1	-3.9175
FRMD5	5	0.017036	0.063557	0.672633	1689	4	-5.2608	0.85699	0.89305	1.0	15799	1	-5.2608
RTP4	5	0.017077	0.063699	0.672633	1690	5	-3.6205	0.98292	0.98309	1.0	17568	0	-3.6205
TIA1	5	0.0171	0.063765	0.672633	1691	5	-6.6109	0.9829	0.98307	1.0	17567	0	-6.6109
MATN2	5	0.017148	0.063923	0.672633	1692	5	-4.5511	0.98285	0.98303	1.0	17564	0	-4.5511
CHMP5	5	0.017156	0.063953	0.672633	1693	3	-4.4845	0.32693	0.54356	0.977487	10012	1	-4.4845
IDE	5	0.017156	0.063953	0.672633	1695	4	-4.6497	0.84465	0.88771	1.0	15723	1	-4.6497
CYB5B	5	0.017156	0.063953	0.672633	1696	3	-4.2979	0.088443	0.22688	0.926854	4366	2	-4.2979
PRPF18	5	0.017156	0.063953	0.672633	1694	3	-3.9314	0.96639	0.96692	1.0	17060	0	-3.9314
HIST1H2BA	5	0.017169	0.063993	0.672633	1697	4	-6.4854	0.95339	0.95416	1.0	16819	0	-6.4854
RPRD1A	5	0.017182	0.064039	0.672633	1698	5	-3.9631	0.98282	0.983	1.0	17563	0	-3.9631
SCIN	5	0.01727	0.064339	0.672633	1699	5	-5.0002	0.98273	0.98291	1.0	17560	0	-5.0002
HMGB3	3	0.017333	0.064547	0.672633	1700	3	-6.2989	0.98267	0.98286	1.0	17559	0	-6.2989
RNF4	5	0.017361	0.064645	0.672633	1701	5	-5.1954	0.98264	0.98282	1.0	17558	0	-5.1954
SUGT1	6	0.017381	0.064719	0.672633	1702	4	-2.1549	0.95518	0.95595	1.0	16856	1	-2.1549
TBX3	5	0.017393	0.064757	0.672633	1703	4	-7.0957	0.97486	0.97521	1.0	17399	0	-7.0957
TANC2	5	0.017448	0.064925	0.672633	1704	4	-6.1688	0.20024	0.39819	0.953162	7515	1	-6.1688
LGALS9	5	0.017452	0.06494	0.672633	1707	3	-3.4388	0.46967	0.6701	0.990097	12188	2	-3.4388
NAA35	5	0.017452	0.06494	0.672633	1705	3	-3.9314	0.73622	0.8445	1.0	15008	2	-3.9314
C1orf185	5	0.017452	0.06494	0.672633	1708	4	-2.8923	0.10086	0.25157	0.926854	4864	1	-2.8923
ERCC6L	5	0.017452	0.06494	0.672633	1706	4	-5.1954	0.97486	0.97521	1.0	17310	0	-5.1954
NUCB2	5	0.017475	0.06501	0.672633	1709	5	-3.679	0.98252	0.98271	1.0	17556	0	-3.679
HDAC9	5	0.017475	0.06501	0.672633	1710	5	-5.3891	0.98252	0.98271	1.0	17557	0	-5.3891
ANKS1B	16	0.017523	0.065176	0.672633	1711	11	-3.8638	0.29343	0.50653	0.972415	9379	5	-3.8638
KIAA0895	5	0.017529	0.065195	0.672633	1712	5	-7.1859	0.98247	0.98266	1.0	17555	0	-7.1859
COL12A1	5	0.017565	0.065314	0.672633	1713	4	-6.6553	0.60377	0.75524	1.0	13540	1	-6.6553
CSPG5	5	0.017649	0.06559	0.672633	1714	5	-3.716	0.98235	0.98253	1.0	17552	0	-3.716
XKR3	5	0.017718	0.065821	0.672633	1715	4	-5.2986	0.97486	0.97521	1.0	17365	0	-5.2986
WDR82	5	0.017727	0.065851	0.672633	1716	3	-3.023	0.92792	0.93263	1.0	16450	1	-3.023
UQCRC2	5	0.017753	0.065937	0.672633	1720	3	-1.4082	0.85486	0.8921	1.0	15783	1	-1.4082
NSF	5	0.017753	0.065937	0.672633	1723	2	-0.42164	0.33941	0.55724	0.980124	10232	1	-0.42164
C14orf1	5	0.017753	0.065937	0.672633	1718	2	0.31809	0.41425	0.63632	0.983703	11647	2	0.31809
RNF128	5	0.017753	0.065937	0.672633	1719	4	-4.0787	0.44853	0.65723	0.987388	11984	1	-4.0787
GTF2A2	5	0.017753	0.065937	0.672633	1721	2	-0.42164	0.0011806	0.0051033	0.518124	175	2	-0.42164
TAF13	5	0.017753	0.065937	0.672633	1722	2	-0.42164	0.00030313	0.0013907	0.30711	81	1	-0.42164
IL23R	5	0.017753	0.065937	0.672633	1717	3	-3.7247	0.37563	0.59615	0.981095	10937	2	-3.7247
EOMES	5	0.017756	0.06595	0.672633	1724	4	-6.4633	0.94316	0.94467	1.0	16649	1	-6.4633
LCLAT1	5	0.017768	0.06599	0.672633	1725	5	-4.9027	0.98223	0.98239	1.0	17550	0	-4.9027
TOB1	5	0.017816	0.066147	0.672633	1726	4	-4.4173	0.48992	0.6826	0.992503	12382	1	-4.4173
STK17A	5	0.017852	0.066254	0.672633	1727	5	-5.0698	0.98215	0.98231	1.0	17547	0	-5.0698
NUP93	5	0.017868	0.066304	0.672633	1743	1	-0.42164	0.031444	0.10102	0.881725	2061	2	-0.42164
EIF2B2	5	0.017868	0.066304	0.672633	1772	1	-0.51343	0.16774	0.35794	0.938394	6868	1	-0.51343
CFHR3	5	0.017868	0.066304	0.672633	1771	4	-5.4308	0.43459	0.64872	0.986754	11835	1	-5.4308
UXT	5	0.017868	0.066304	0.672633	1740	3	-2.7239	0.96662	0.96714	1.0	17065	0	-2.7239
CLCN1	5	0.017868	0.066304	0.672633	1759	2	2.438	0.20291	0.40137	0.953162	7570	3	2.438
ZNF322	5	0.017868	0.066304	0.672633	1768	3	-2.9614	0.028956	0.094992	0.875789	1946	1	-2.9614
PLSCR1	5	0.017868	0.066304	0.672633	1730	2	0.96804	0.0072952	0.02917	0.792782	657	2	0.96804
C4orf36	5	0.017868	0.066304	0.672633	1774	4	-2.9614	0.68751	0.81068	1.0	14433	1	-2.9614
GOSR2	5	0.017868	0.066304	0.672633	1765	2	4.57	0.0026723	0.011216	0.629863	318	3	4.57
TBC1D5	5	0.017868	0.066304	0.672633	1735	3	-2.9614	0.51835	0.70041	0.996804	12654	1	-2.9614
PFDN6	5	0.017868	0.066304	0.672633	1745	2	-0.42164	0.97486	0.97521	1.0	17350	0	-0.42164
CCNA2	5	0.017868	0.066304	0.672633	1758	4	-3.6322	0.01852	0.068354	0.842184	1457	1	-3.6322
ZNF345	5	0.017868	0.066304	0.672633	1761	3	-2.9614	0.043164	0.12894	0.918236	2528	2	-2.9614
IL13RA1	5	0.017868	0.066304	0.672633	1762	1	4.1885	0.007596	0.030292	0.793161	681	4	4.1885
DPPA3	5	0.017868	0.066304	0.672633	1748	3	-2.9614	0.52647	0.70558	0.997745	12735	2	-2.9614
NAT9	5	0.017868	0.066304	0.672633	1749	3	-2.9614	0.59707	0.7508	1.0	13465	2	-2.9614
UGT3A1	5	0.017868	0.066304	0.672633	1773	2	-1.956	0.15634	0.34362	0.934564	6619	2	-1.956
CSDE1	5	0.017868	0.066304	0.672633	1734	3	-2.9614	0.20512	0.40407	0.95323	7633	1	-2.9614
NPHP3	5	0.017868	0.066304	0.672633	1750	3	-1.2374	0.23671	0.44154	0.96294	8256	1	-1.2374
ETNK2	5	0.017868	0.066304	0.672633	1744	1	3.1613	0.014405	0.054537	0.836128	1174	4	3.1613
MRPS2	5	0.017868	0.066304	0.672633	1739	3	-2.9614	0.56721	0.73152	1.0	13159	2	-2.9614
ESCO2	5	0.017868	0.066304	0.672633	1770	3	-2.9614	0.56308	0.72889	1.0	13114	1	-2.9614
ATF1	5	0.017868	0.066304	0.672633	1760	3	-2.9614	0.29395	0.50713	0.972667	9388	2	-2.9614
GFPT1	5	0.017868	0.066304	0.672633	1733	3	-2.9614	0.31908	0.535	0.975778	9873	2	-2.9614
HIST1H2BG	5	0.017868	0.066304	0.672633	1731	3	-2.139	0.46637	0.66811	0.989305	12162	1	-2.139
LMBR1	5	0.017868	0.066304	0.672633	1732	2	0.55377	0.43532	0.64916	0.986754	11843	2	0.55377
ZNF180	5	0.017868	0.066304	0.672633	1746	4	-3.3817	0.59241	0.74777	1.0	13397	1	-3.3817
NOP58	5	0.017868	0.066304	0.672633	1756	3	-2.5333	0.968	0.96854	1.0	17102	0	-2.5333
ETS2	5	0.017868	0.066304	0.672633	1728	1	3.0373	0.097621	0.24515	0.926854	4734	3	3.0373
BCL7A	5	0.017868	0.066304	0.672633	1753	2	0.18032	0.92182	0.92833	1.0	16386	1	0.18032
ZNF865	5	0.017868	0.066304	0.672633	1741	3	-2.9614	0.65045	0.78583	1.0	14000	2	-2.9614
LRRK2	5	0.017868	0.066304	0.672633	1737	4	-2.9614	0.65401	0.78824	1.0	14047	1	-2.9614
FDX1	5	0.017868	0.066304	0.672633	1747	3	-2.9614	0.86444	0.89637	1.0	15860	1	-2.9614
ATAD5	5	0.017868	0.066304	0.672633	1764	4	-2.9614	0.073088	0.19522	0.926854	3764	1	-2.9614
SERINC1	5	0.017868	0.066304	0.672633	1755	2	1.3683	0.17563	0.3678	0.942674	7025	3	1.3683
HMGCR	5	0.017868	0.066304	0.672633	1763	2	2.6703	0.025991	0.087654	0.868767	1815	3	2.6703
TSPAN2	5	0.017868	0.066304	0.672633	1729	4	-4.1689	0.95092	0.95176	1.0	16768	1	-4.1689
EYA1	5	0.017868	0.066304	0.672633	1757	4	-4.6589	0.92335	0.92939	1.0	16402	1	-4.6589
HOXB6	5	0.017868	0.066304	0.672633	1766	3	-2.9614	0.6743	0.80173	1.0	14286	2	-2.9614
LELP1	5	0.017868	0.066304	0.672633	1754	3	-2.9614	0.45903	0.66357	0.988708	12085	1	-2.9614
ZBTB8A	5	0.017868	0.066304	0.672633	1736	3	-2.9614	0.67772	0.80404	1.0	14320	1	-2.9614
NUMA1	5	0.017868	0.066304	0.672633	1738	3	-2.9614	0.43025	0.64607	0.986462	11792	2	-2.9614
MED21	5	0.017868	0.066304	0.672633	1769	2	-0.63689	0.15861	0.34646	0.935363	6665	2	-0.63689
CCDC25	5	0.017868	0.066304	0.672633	1767	4	-2.9614	0.91549	0.92417	1.0	16327	1	-2.9614
PSMD8	5	0.017868	0.066304	0.672633	1752	3	-2.9614	0.94178	0.9435	1.0	16626	1	-2.9614
NDC80	5	0.017868	0.066304	0.672633	1742	3	-1.0132	0.44453	0.65476	0.987347	11941	2	-1.0132
RNF34	5	0.017868	0.066304	0.672633	1751	2	2.3333	0.22505	0.42788	0.960978	8016	3	2.3333
IGF2BP3	5	0.017898	0.066403	0.672633	1775	4	-6.0775	0.47581	0.67388	0.990674	12246	1	-6.0775
EXOC2	5	0.017898	0.066403	0.672633	1776	4	-6.0775	0.15239	0.33859	0.933026	6529	1	-6.0775
PTP4A2	7	0.017913	0.066449	0.672633	1777	6	-4.4919	0.32899	0.54578	0.977487	10055	1	-4.4919
NMS	5	0.017965	0.066656	0.672633	1778	5	-4.363	0.98203	0.9822	1.0	17546	0	-4.363
SSSCA1	5	0.017976	0.066685	0.672633	1782	3	-3.6486	0.87733	0.90257	1.0	15957	1	-3.6486
SNX25	5	0.017976	0.066685	0.672633	1785	3	-4.8154	0.61427	0.76212	1.0	13645	2	-4.8154
ZNF383	5	0.017976	0.066685	0.672633	1779	3	-3.9314	0.50424	0.69159	0.994635	12519	2	-3.9314
CCNT1	5	0.017976	0.066685	0.672633	1781	4	-4.9796	0.67689	0.8035	1.0	14312	1	-4.9796
TRIP11	5	0.017976	0.066685	0.672633	1784	4	-4.9455	0.93164	0.9354	1.0	16507	1	-4.9455
STX18	5	0.017976	0.066685	0.672633	1783	4	-2.5241	0.97199	0.97241	1.0	17214	0	-2.5241
CEP350	5	0.017976	0.066685	0.672633	1780	4	-3.6486	0.86117	0.89489	1.0	15834	1	-3.6486
SMYD5	5	0.017982	0.066707	0.672633	1786	5	-5.7075	0.98202	0.98218	1.0	17545	0	-5.7075
KIAA0753	5	0.018067	0.066989	0.675104	1787	4	-7.1241	0.25823	0.46681	0.966479	8685	1	-7.1241
RPS7	3	0.018113	0.067147	0.676316	1788	2	-1.2374	0.064461	0.17654	0.926854	3425	1	-1.2374
RBM27	5	0.018161	0.067315	0.677626	1789	5	-5.8838	0.98184	0.98199	1.0	17544	0	-5.8838
PTGR1	5	0.01818	0.06737	0.6778	1790	5	-5.235	0.98182	0.98197	1.0	17543	0	-5.235
RNF38	5	0.01825	0.06761	0.678898	1791	5	-4.052	0.98175	0.9819	1.0	17540	0	-4.052
TES	5	0.018298	0.067787	0.678898	1792	4	-6.5754	0.74087	0.8478	1.0	15056	1	-6.5754
C21orf91	5	0.018337	0.067918	0.678898	1793	4	-6.0258	0.010402	0.040519	0.822525	881	1	-6.0258
EIF2B3	5	0.018371	0.068025	0.678898	1800	3	-1.4315	0.90136	0.91549	1.0	16177	1	-1.4315
RBBP4	5	0.018371	0.068025	0.678898	1803	3	-1.4315	0.13369	0.31388	0.929736	6077	1	-1.4315
ISCU	5	0.018371	0.068025	0.678898	1801	4	-1.8936	0.97486	0.97521	1.0	17412	0	-1.8936
LRR1	5	0.018371	0.068025	0.678898	1797	3	-1.4315	0.97486	0.97521	1.0	17377	0	-1.4315
PSMC4	5	0.018371	0.068025	0.678898	1795	4	-2.4961	0.22163	0.42376	0.958729	7957	1	-2.4961
EIF3I	5	0.018371	0.068025	0.678898	1802	3	-1.4315	0.021611	0.076657	0.853925	1615	2	-1.4315
COPB1	5	0.018371	0.068025	0.678898	1799	4	-2.2322	0.97486	0.97521	1.0	17395	0	-2.2322
GK	5	0.018371	0.068025	0.678898	1794	3	-1.4315	0.54806	0.7193	0.999922	12954	2	-1.4315
METTL14	5	0.018371	0.068025	0.678898	1796	3	-1.4315	0.0079945	0.031761	0.79903	713	2	-1.4315
NCK1	5	0.018371	0.068025	0.678898	1798	5	-5.1129	0.97791	0.97817	1.0	17447	0	-5.1129
PLA1A	5	0.018423	0.068201	0.678898	1805	4	-5.6206	0.53367	0.71018	0.99814	12812	1	-5.6206
TIAM2	5	0.018423	0.068201	0.678898	1804	4	-5.7627	0.87678	0.90228	1.0	15952	1	-5.7627
GPR65	5	0.01844	0.068255	0.678898	1806	5	-5.2735	0.98156	0.98171	1.0	17538	0	-5.2735
TPRKB	5	0.018459	0.068308	0.678898	1810	3	-3.1933	0.9689	0.96941	1.0	17129	0	-3.1933
TXNL4B	5	0.018459	0.068308	0.678898	1809	3	-3.082	0.96936	0.96987	1.0	17137	0	-3.082
C5orf28	5	0.018459	0.068308	0.678898	1808	4	-3.609	0.47768	0.67505	0.991106	12266	1	-3.609
KBTBD3	5	0.018459	0.068308	0.678898	1812	4	-3.8993	0.67936	0.80514	1.0	14333	1	-3.8993
ATP6V0D1	5	0.018459	0.068308	0.678898	1811	4	-3.2966	0.02383	0.082267	0.859362	1724	1	-3.2966
CENPH	5	0.018459	0.068308	0.678898	1807	3	-2.243	0.69409	0.81507	1.0	14510	1	-2.243
RRAGC	5	0.018507	0.06847	0.67976	1813	5	-4.9288	0.98149	0.98165	1.0	17532	0	-4.9288
UBFD1	5	0.018507	0.06847	0.67976	1814	5	-3.09	0.98149	0.98165	1.0	17534	0	-3.09
ZNF235	5	0.018565	0.068682	0.680824	1815	5	-4.8354	0.98144	0.9816	1.0	17531	0	-4.8354
VSIG1	5	0.018573	0.068713	0.680824	1816	4	-6.2989	0.72469	0.83633	1.0	14862	1	-6.2989
CYP3A5	6	0.018574	0.06872	0.680824	1817	5	-5.2056	0.73772	0.84559	1.0	15025	1	-5.2056
LCE2D	2	0.018577	0.068729	0.680824	1818	2	-4.4816	0.98041	0.9806	1.0	17506	0	-4.4816
ST6GALNAC3	5	0.018593	0.068785	0.680987	1819	5	-4.7828	0.98141	0.98157	1.0	17530	0	-4.7828
KRTAP26-1	5	0.018606	0.068821	0.680987	1820	5	-5.8527	0.98139	0.98156	1.0	17529	0	-5.8527
ACADSB	5	0.018719	0.069166	0.683274	1821	5	-3.892	0.98128	0.98146	1.0	17528	0	-3.892
SPATS2L	5	0.018756	0.069298	0.683274	1822	4	-6.0482	0.94125	0.94307	1.0	16621	1	-6.0482
ZNF57	5	0.018762	0.069318	0.683274	1826	3	-3.3456	0.12575	0.29912	0.929736	5785	1	-3.3456
NHS	5	0.018762	0.069318	0.683274	1823	3	-5.6502	0.36633	0.58624	0.980996	10747	2	-5.6502
GOLPH3	5	0.018762	0.069318	0.683274	1825	4	-3.1933	0.70875	0.82517	1.0	14674	1	-3.1933
OSGIN2	5	0.018762	0.069318	0.683274	1824	3	-4.1677	0.37122	0.59147	0.980996	10848	2	-4.1677
DDX54	5	0.018762	0.069318	0.683274	1827	4	-3.5081	0.25879	0.46742	0.966479	8699	1	-3.5081
ICA1L	5	0.018863	0.069657	0.686242	1828	5	-5.5068	0.98114	0.98132	1.0	17527	0	-5.5068
CALM3	5	0.018914	0.069832	0.687588	1829	4	-7.1622	0.28002	0.49148	0.971269	9111	1	-7.1622
ELTD1	5	0.018961	0.069974	0.688216	1830	4	-5.0404	0.84041	0.88594	1.0	15691	1	-5.0404
TEKT3	5	0.018985	0.070056	0.688216	1831	5	-4.5276	0.98101	0.9812	1.0	17524	0	-4.5276
CALR3	5	0.019007	0.070121	0.688216	1832	5	-4.63	0.98099	0.98118	1.0	17523	0	-4.63
RAPGEF6	5	0.019031	0.070201	0.688216	1837	3	-5.2087	0.12875	0.30476	0.929736	5891	2	-5.2087
PDCD11	5	0.019031	0.070201	0.688216	1834	3	-1.7554	0.39827	0.61989	0.982387	11360	1	-1.7554
RPLP1	5	0.019031	0.070201	0.688216	1836	3	-4.4173	0.97486	0.97521	1.0	17400	0	-4.4173
SMR3A	5	0.019031	0.070201	0.688216	1835	3	-5.3831	0.13064	0.30827	0.929736	5961	2	-5.3831
ZNF267	5	0.019031	0.070201	0.688216	1833	3	-3.5683	0.57106	0.73399	1.0	13194	1	-3.5683
CCNB3	9	0.019081	0.07039	0.688931	1838	4	-0.46625	0.10484	0.2593	0.926854	5032	4	-0.46625
SRP68	4	0.019088	0.070419	0.688931	1840	2	0.63416	0.066083	0.1801	0.926854	3489	2	0.63416
RPL13A	4	0.019088	0.070419	0.688931	1839	1	1.0002	0.37545	0.59595	0.981095	10934	2	1.0002
ANKRD50	5	0.019091	0.070427	0.688931	1841	5	-6.7584	0.98091	0.9811	1.0	17522	0	-6.7584
GGA3	5	0.019141	0.070591	0.689313	1842	4	-5.8671	0.94629	0.94739	1.0	16687	1	-5.8671
CCDC140	5	0.019162	0.070672	0.689313	1843	5	-4.211	0.98084	0.98104	1.0	17520	0	-4.211
DERL3	5	0.019182	0.070734	0.689313	1846	2	2.6633	0.15696	0.34438	0.93502	6633	3	2.6633
SEC11C	5	0.019182	0.070734	0.689313	1844	3	-2.5241	0.26523	0.47463	0.966479	8843	1	-2.5241
LIN52	5	0.019182	0.070734	0.689313	1847	3	-3.7247	0.059492	0.16569	0.926854	3214	2	-3.7247
THAP5	5	0.019182	0.070734	0.689313	1845	3	-3.6871	0.97043	0.97092	1.0	17163	0	-3.6871
HIGD1A	3	0.019186	0.070753	0.689313	1848	2	-3.609	0.019957	0.072508	0.845723	1544	1	-3.609
TMEM133	5	0.019193	0.070772	0.689313	1849	5	-5.9246	0.98081	0.98101	1.0	17519	0	-5.9246
WFDC11	5	0.019266	0.071016	0.69063	1850	5	-4.2212	0.98073	0.98094	1.0	17516	0	-4.2212
CR1	5	0.019274	0.071044	0.69063	1851	5	-6.1413	0.98073	0.98093	1.0	17515	0	-6.1413
ZKSCAN2	5	0.019289	0.071103	0.69063	1853	5	-3.8249	0.98071	0.98091	1.0	17514	0	-3.8249
SEC14L2	5	0.019289	0.071103	0.69063	1852	5	-3.5331	0.98071	0.98091	1.0	17513	0	-3.5331
PPP2R4	5	0.01932	0.071214	0.69063	1857	3	-5.2986	0.66466	0.79524	1.0	14171	2	-5.2986
FAM221B	5	0.01932	0.071214	0.69063	1856	4	-4.7257	0.9466	0.94766	1.0	16695	1	-4.7257
ZNF37A	5	0.01932	0.071214	0.69063	1854	4	-5.1954	0.43818	0.65086	0.986754	11878	1	-5.1954
FAM129A	5	0.01932	0.071214	0.69063	1855	4	-5.2986	0.30183	0.516	0.974555	9535	1	-5.2986
ZDHHC3	5	0.019357	0.071339	0.69116	1858	5	-4.9158	0.98064	0.98084	1.0	17512	0	-4.9158
PRTG	5	0.01936	0.071346	0.69116	1859	4	-6.6209	0.96512	0.96568	1.0	17031	0	-6.6209
TIGD7	5	0.019398	0.071477	0.692061	1860	5	-4.3144	0.9806	0.98079	1.0	17511	0	-4.3144
ZCCHC7	5	0.019421	0.07155	0.692396	1861	5	-4.2941	0.98058	0.98077	1.0	17510	0	-4.2941
DLX3	5	0.019435	0.071596	0.692471	1862	4	-7.138	0.7619	0.85769	1.0	15214	1	-7.138
TM6SF1	5	0.019483	0.071746	0.693545	1863	4	-6.3051	0.96613	0.96667	1.0	17052	0	-6.3051
TAS2R41	5	0.019518	0.071864	0.69431	1864	4	-6.2091	0.95427	0.95502	1.0	16837	0	-6.2091
NAV3	5	0.01959	0.072063	0.694433	1865	5	-5.6772	0.98041	0.9806	1.0	17508	0	-5.6772
SMIM6	2	0.01959	0.072063	0.694433	1866	2	-5.0096	0.98041	0.9806	1.0	17507	0	-5.0096
ZNF823	5	0.019593	0.072069	0.694433	1868	3	-4.5487	0.37444	0.59489	0.981095	10917	2	-4.5487
MKLN1	5	0.019593	0.072069	0.694433	1867	4	-5.0698	0.74216	0.84871	1.0	15071	1	-5.0698
ZWILCH	5	0.019593	0.072069	0.694433	1869	4	-2.243	0.90338	0.91664	1.0	16196	1	-2.243
ANKRD27	5	0.019648	0.072251	0.695768	1870	5	-6.9646	0.98035	0.98055	1.0	17504	0	-6.9646
PAIP1	5	0.019666	0.072315	0.695768	1871	5	-4.012	0.98033	0.98053	1.0	17503	0	-4.012
JTB	5	0.019674	0.072342	0.695768	1872	5	-3.8989	0.98033	0.98052	1.0	17502	0	-3.8989
S100P	5	0.019705	0.072456	0.695768	1873	4	-6.8334	0.97078	0.97125	1.0	17180	0	-6.8334
IFNB1	5	0.019717	0.072493	0.695768	1874	5	-4.3242	0.98028	0.98048	1.0	17501	0	-4.3242
AKR1C2	4	0.019754	0.072611	0.695768	1875	4	-5.1498	0.97639	0.9767	1.0	17424	0	-5.1498
DUS2	5	0.019773	0.07267	0.695768	1876	5	-4.6715	0.98023	0.98042	1.0	17500	0	-4.6715
GSDMB	5	0.019825	0.072863	0.695768	1877	5	-4.5899	0.98017	0.98037	1.0	17497	0	-4.5899
TAS2R13	5	0.019825	0.072863	0.695768	1878	5	-3.6871	0.98017	0.98037	1.0	17496	0	-3.6871
DLEC1	5	0.019842	0.072916	0.695768	1879	4	-7.36	0.92977	0.93398	1.0	16474	1	-7.36
GALNTL6	5	0.019882	0.07305	0.695768	1882	3	-4.0246	0.7446	0.85042	1.0	15098	2	-4.0246
STH	5	0.019882	0.07305	0.695768	1885	4	-4.2212	0.78005	0.86359	1.0	15341	1	-4.2212
NSDHL	5	0.019882	0.07305	0.695768	1880	2	-0.76556	0.091613	0.23327	0.926854	4497	2	-0.76556
MBTPS1	5	0.019882	0.07305	0.695768	1881	2	2.3474	0.21115	0.41133	0.954029	7761	3	2.3474
PSMG3	5	0.019882	0.07305	0.695768	1884	2	1.5781	0.27422	0.48486	0.968912	9012	3	1.5781
CHKA	5	0.019882	0.07305	0.695768	1883	2	-0.42164	0.74363	0.84976	1.0	15083	1	-0.42164
CDC123	5	0.019882	0.07305	0.695768	1886	3	-3.9631	0.0019002	0.0081013	0.578953	252	1	-3.9631
NAALAD2	5	0.019885	0.073058	0.695768	1888	3	-5.3948	0.66714	0.79692	1.0	14198	2	-5.3948
CCT6B	5	0.019885	0.073058	0.695768	1889	3	-3.5264	0.57475	0.73633	1.0	13232	2	-3.5264
IL6	5	0.019885	0.073058	0.695768	1890	4	-3.9058	0.90774	0.91934	1.0	16246	1	-3.9058
ZNF385D	5	0.019885	0.073058	0.695768	1891	3	-3.2966	0.51629	0.6991	0.996594	12633	2	-3.2966
USP8	5	0.019885	0.073058	0.695768	1887	3	-4.8497	0.27406	0.48469	0.968912	9007	1	-4.8497
LGALS13	5	0.019911	0.073145	0.696233	1892	5	-5.2087	0.98009	0.98028	1.0	17495	0	-5.2087
KRT8	5	0.019936	0.07323	0.69667	1893	4	-4.7802	0.65521	0.78906	1.0	14059	1	-4.7802
GCN1L1	5	0.019961	0.073307	0.69704	1894	5	-6.1062	0.98004	0.98023	1.0	17493	0	-6.1062
PRUNE2	5	0.020013	0.073493	0.698433	1895	4	-6.1891	0.79859	0.86991	1.0	15431	1	-6.1891
ECHDC2	5	0.020048	0.073592	0.699004	1896	5	-4.5252	0.97995	0.98015	1.0	17492	0	-4.5252
CAMK2D	5	0.020065	0.073647	0.699019	1897	5	-4.8251	0.97994	0.98013	1.0	17491	0	-4.8251
DTD2	5	0.020073	0.073671	0.699019	1898	4	-5.9084	0.49893	0.68826	0.993888	12468	1	-5.9084
WFDC8	5	0.020111	0.073795	0.699455	1899	4	-5.6887	0.91082	0.92117	1.0	16280	1	-5.6887
CASC1	5	0.020111	0.073795	0.699455	1900	4	-5.9644	0.73521	0.84376	1.0	14990	1	-5.9644
RXRB	5	0.02016	0.07395	0.700126	1901	5	-6.5443	0.97984	0.98003	1.0	17489	0	-6.5443
CCM2	5	0.02017	0.07398	0.700126	1902	4	-7.339	0.42655	0.64382	0.985929	11760	1	-7.339
CLMP	5	0.020204	0.074091	0.700126	1903	4	-5.8671	0.34897	0.56758	0.980124	10422	1	-5.8671
EGF	5	0.020207	0.074099	0.700126	1904	4	-5.2861	0.88057	0.90419	1.0	15994	1	-5.2861
SNX16	5	0.020207	0.074099	0.700126	1906	4	-4.8998	0.97486	0.97521	1.0	17376	0	-4.8998
NPL	5	0.020207	0.074099	0.700126	1905	4	-4.669	0.70063	0.81957	1.0	14587	1	-4.669
RAP2C	5	0.020249	0.074235	0.701017	1907	5	-4.2212	0.97975	0.97994	1.0	17485	0	-4.2212
ZYG11A	5	0.020259	0.074271	0.701017	1908	4	-6.0482	0.84525	0.88798	1.0	15727	1	-6.0482
LST1	10	0.020372	0.074641	0.703629	1909	5	-0.95331	0.45401	0.66061	0.988085	12036	5	-0.95331
PIH1D3	5	0.020376	0.074655	0.703629	1910	5	-3.8727	0.97962	0.97985	1.0	17483	0	-3.8727
CHRM5	5	0.020411	0.074766	0.703629	1911	4	-6.0919	0.74524	0.85089	1.0	15107	1	-6.0919
SSR3	5	0.020421	0.074801	0.703629	1912	5	-3.4116	0.97958	0.9798	1.0	17482	0	-3.4116
C3orf83	5	0.020463	0.074938	0.703629	1913	5	-4.8497	0.97954	0.97976	1.0	17481	0	-4.8497
GOSR1	5	0.020497	0.075045	0.703629	1915	4	-4.0254	0.83559	0.88386	1.0	15660	1	-4.0254
THOC1	5	0.020497	0.075045	0.703629	1916	4	-3.1719	0.30427	0.51868	0.97499	9580	1	-3.1719
TOX4	5	0.020497	0.075045	0.703629	1917	3	-3.4388	0.12975	0.30662	0.929736	5929	2	-3.4388
GTF2I	5	0.020497	0.075045	0.703629	1914	3	-1.4315	0.34012	0.558	0.980124	10245	2	-1.4315
SORBS3	5	0.020499	0.07505	0.703629	1918	4	-6.1133	0.87881	0.90331	1.0	15971	1	-6.1133
RAPH1	5	0.020506	0.075072	0.703629	1919	5	-5.463	0.97949	0.97972	1.0	17480	0	-5.463
MANSC4	5	0.020534	0.075177	0.703629	1920	5	-4.6882	0.97947	0.9797	1.0	17479	0	-4.6882
CD8B	5	0.020566	0.075281	0.703629	1921	5	-4.0836	0.97943	0.97966	1.0	17478	0	-4.0836
SPHAR	1	0.020571	0.075297	0.703629	1922	1	-3.4833	0.97943	0.97966	1.0	17477	0	-3.4833
RDM1	5	0.020577	0.075326	0.703629	1923	5	-4.3193	0.97942	0.97966	1.0	17476	0	-4.3193
ZMAT1	5	0.020589	0.075363	0.703629	1924	5	-4.129	0.97941	0.97964	1.0	17475	0	-4.129
NDUFA11	5	0.020606	0.07542	0.703629	1925	3	-3.4833	0.45916	0.66366	0.988708	12086	2	-3.4833
ZBTB11	5	0.020606	0.07542	0.703629	1926	3	-3.0667	0.00048248	0.0021455	0.344146	111	2	-3.0667
SMNDC1	5	0.020606	0.07542	0.703629	1930	3	-3.5683	0.14272	0.32617	0.933026	6289	2	-3.5683
ROCK2	5	0.020606	0.07542	0.703629	1927	3	-3.9314	0.63715	0.77699	1.0	13860	2	-3.9314
VARS2	5	0.020606	0.07542	0.703629	1929	2	-0.42164	0.086087	0.22208	0.926854	4267	2	-0.42164
DERL1	5	0.020606	0.07542	0.703629	1928	4	-4.2383	0.74821	0.85302	1.0	15150	1	-4.2383
IL17A	5	0.020614	0.075446	0.703629	1931	5	-4.6284	0.97939	0.97962	1.0	17474	0	-4.6284
MMS22L	5	0.02064	0.075529	0.704039	1932	4	-3.5264	0.27645	0.48741	0.969697	9052	1	-3.5264
SLC30A5	9	0.020705	0.075729	0.705534	1933	6	-4.0314	0.11228	0.27364	0.92781	5304	2	-4.0314
OSBP	5	0.02076	0.075924	0.706558	1934	4	-6.4296	0.85012	0.89005	1.0	15753	1	-6.4296
ZFAND5	5	0.020769	0.075956	0.706558	1935	4	-4.0544	0.32974	0.54663	0.977969	10064	1	-4.0544
CENPU	5	0.020769	0.075956	0.706558	1936	3	-4.4624	0.03754	0.11567	0.905381	2297	2	-4.4624
TRIM16L	5	0.02084	0.076176	0.708233	1937	5	-5.7983	0.97916	0.97938	1.0	17471	0	-5.7983
PLD2	5	0.021038	0.076833	0.712925	1939	4	-6.8881	0.81168	0.87464	1.0	15504	1	-6.8881
NTNG1	5	0.021038	0.076833	0.712925	1938	4	-5.9877	0.5616	0.72796	1.0	13097	1	-5.9877
BICD2	5	0.021048	0.076878	0.712925	1942	3	-4.9796	0.23059	0.43432	0.961484	8132	2	-4.9796
GPR139	5	0.021048	0.076878	0.712925	1941	4	-4.3707	0.2712	0.48144	0.968912	8942	1	-4.3707
TMEM81	5	0.021048	0.076878	0.712925	1940	4	-3.8023	0.71849	0.83201	1.0	14790	1	-3.8023
KRT26	5	0.021069	0.076946	0.71319	1943	5	-4.0712	0.97893	0.97916	1.0	17469	0	-4.0712
UBQLN4	5	0.021113	0.07709	0.714157	1944	5	-5.4064	0.97889	0.97911	1.0	17468	0	-5.4064
ASCL3	5	0.021158	0.077249	0.715243	1945	4	-5.8587	0.72789	0.83857	1.0	14906	1	-5.8587
ELAC1	5	0.021227	0.07748	0.715243	1946	4	-5.9644	0.6093	0.75888	1.0	13591	1	-5.9644
KANSL3	5	0.021232	0.077499	0.715243	1947	5	-3.2638	0.97877	0.979	1.0	17467	0	-3.2638
CNTRL	5	0.021284	0.077687	0.715243	1948	4	-7.1724	0.69826	0.81792	1.0	14563	1	-7.1724
C15orf43	5	0.021313	0.077788	0.715243	1952	3	-3.5264	0.51976	0.70133	0.996834	12668	2	-3.5264
LMX1A	5	0.021313	0.077788	0.715243	1951	4	-4.3725	0.42577	0.64331	0.9859	11751	1	-4.3725
P2RX7	5	0.021313	0.077788	0.715243	1950	4	-5.0053	0.92032	0.92731	1.0	16372	1	-5.0053
TRMT1L	5	0.021313	0.077788	0.715243	1949	4	-5.4064	0.75435	0.85532	1.0	15179	1	-5.4064
DR1	5	0.021328	0.077843	0.715243	1956	2	7.0224	1.0321e-06	5.2229e-06	0.013437	7	3	7.0224
COX5B	5	0.021328	0.077843	0.715243	1955	3	-2.243	0.17263	0.36405	0.940792	6968	2	-2.243
WIF1	5	0.021328	0.077843	0.715243	1959	3	-4.0246	0.38142	0.60231	0.981095	11046	2	-4.0246
SNX24	5	0.021328	0.077843	0.715243	1960	4	-3.3456	0.56986	0.73323	1.0	13186	1	-3.3456
SUB1	5	0.021328	0.077843	0.715243	1958	2	-0.42164	0.014736	0.055669	0.837935	1191	2	-0.42164
KAT5	5	0.021328	0.077843	0.715243	1957	3	-3.8317	0.16674	0.35665	0.937402	6851	1	-3.8317
SI	5	0.021328	0.077843	0.715243	1954	4	-4.1018	0.95693	0.95765	1.0	16884	0	-4.1018
CEP57L1	5	0.021328	0.077843	0.715243	1953	2	2.0987	0.2062	0.40538	0.953267	7653	3	2.0987
CD109	5	0.021347	0.077898	0.715378	1961	4	-7.357	0.84156	0.8864	1.0	15701	1	-7.357
UPF1	5	0.021437	0.078203	0.717093	1962	5	-3.9762	0.97856	0.97881	1.0	17466	0	-3.9762
TAS2R9	5	0.021438	0.078204	0.717093	1964	4	-5.9407	0.6713	0.7997	1.0	14255	1	-5.9407
ING4	5	0.021438	0.078204	0.717093	1963	4	-6.1551	0.78388	0.86482	1.0	15363	1	-6.1551
PIN4	6	0.021509	0.078423	0.718587	1965	4	-3.1873	0.63406	0.77498	1.0	13834	2	-3.1873
DNASE2B	8	0.021539	0.078517	0.718587	1967	5	-4.0648	0.23747	0.44249	0.963112	8274	3	-4.0648
C11orf74	8	0.021539	0.078517	0.718587	1966	6	-3.8312	0.88262	0.9052	1.0	16010	2	-3.8312
DCAF4L2	5	0.021574	0.078623	0.718587	1968	4	-6.5495	0.87014	0.89906	1.0	15902	1	-6.5495
ABRACL	4	0.021592	0.078686	0.718587	1969	4	-6.0412	0.97841	0.97866	1.0	17464	0	-6.0412
ARHGAP33	5	0.021615	0.078766	0.718587	1971	3	-5.0843	0.89691	0.91295	1.0	16147	1	-5.0843
RBM44	5	0.021615	0.078766	0.718587	1974	4	-5.1129	0.83111	0.88208	1.0	15628	1	-5.1129
HSDL2	5	0.021615	0.078766	0.718587	1970	3	-4.3707	0.61406	0.76199	1.0	13642	2	-4.3707
TRIM59	5	0.021615	0.078766	0.718587	1973	3	-3.9631	0.15259	0.33883	0.933026	6540	2	-3.9631
ZNF528	5	0.021615	0.078766	0.718587	1972	3	-5.5175	0.13639	0.31801	0.931364	6148	1	-5.5175
CYP4F11	5	0.021637	0.078832	0.718829	1975	4	-5.6206	0.96149	0.96209	1.0	16967	0	-5.6206
ZNF354C	5	0.021669	0.078932	0.71886	1976	5	-5.5596	0.97833	0.97859	1.0	17461	0	-5.5596
SULT2A1	5	0.021669	0.078932	0.71886	1977	5	-2.6318	0.97833	0.97859	1.0	17460	0	-2.6318
STAMBP	5	0.021676	0.078955	0.71886	1978	4	-5.8587	0.29143	0.50426	0.972316	9337	1	-5.8587
KRTAP21-2	5	0.021773	0.079248	0.720167	1979	5	-5.0991	0.97823	0.97848	1.0	17458	0	-5.0991
AADACL3	5	0.021825	0.079412	0.720167	1980	4	-6.3236	0.23351	0.43769	0.961862	8194	1	-6.3236
ZNF326	8	0.021874	0.079547	0.720167	1981	6	-5.1879	0.2016	0.3998	0.953162	7545	2	-5.1879
KCNJ16	5	0.02189	0.079597	0.720167	1982	4	-6.7675	0.91538	0.92411	1.0	16325	1	-6.7675
GPR1	5	0.021928	0.079706	0.720167	1983	4	-5.7627	0.85185	0.89082	1.0	15763	1	-5.7627
ZRANB2	5	0.021944	0.079762	0.720167	1984	5	-3.2356	0.97806	0.97832	1.0	17456	0	-3.2356
CDK12	5	0.021971	0.079847	0.720167	1985	4	-5.2087	0.96109	0.96171	1.0	16960	0	-5.2087
PATL1	5	0.021985	0.079881	0.720167	1987	3	-3.9314	0.54346	0.7164	0.999512	12907	1	-3.9314
SMARCE1	5	0.021985	0.079881	0.720167	1990	3	-4.9323	0.27743	0.4885	0.970164	9065	1	-4.9323
MORN2	5	0.021985	0.079881	0.720167	1988	4	-5.2479	0.040156	0.1219	0.910062	2411	1	-5.2479
SLC25A44	5	0.021985	0.079881	0.720167	1989	4	-4.995	0.80934	0.87377	1.0	15490	1	-4.995
NVL	5	0.021985	0.079881	0.720167	1986	4	-4.44	0.96738	0.96792	1.0	17083	0	-4.44
C6orf47	5	0.022025	0.080008	0.720167	1991	4	-6.3113	0.13737	0.31929	0.932038	6168	1	-6.3113
IL20RA	5	0.022033	0.08003	0.720167	1992	5	-4.2728	0.97797	0.97823	1.0	17454	0	-4.2728
PCDHGA2	5	0.022046	0.08008	0.720167	1993	5	-5.2087	0.97795	0.97822	1.0	17452	0	-5.2087
FAM20B	5	0.022046	0.08008	0.720167	1994	5	-3.707	0.97795	0.97822	1.0	17451	0	-3.707
RBP2	5	0.022046	0.08008	0.720167	1995	5	-3.1348	0.97795	0.97822	1.0	17453	0	-3.1348
IQGAP3	5	0.022056	0.08012	0.720167	1996	5	-4.7721	0.97794	0.9782	1.0	17450	0	-4.7721
PRR11	5	0.022078	0.080193	0.720167	1997	4	-5.4851	0.20218	0.40048	0.953162	7557	1	-5.4851
MRS2	5	0.022096	0.08025	0.720167	1998	5	-5.7413	0.9779	0.97816	1.0	17446	0	-5.7413
CASP10	5	0.022107	0.080289	0.720167	1999	5	-4.0246	0.97789	0.97815	1.0	17445	0	-4.0246
[truncated: 16,010 more rows]
