# Supplementary material for: Genome-scale identification of cellular pathways required for cell surface recognition
Source: Genome Res. 2018 Sep;28(9):1372–82. doi: 10.1101/gr.231183.117 (PMC6120632; doi:10.1101/gr.231183.117)
Supplement: Supplemental Material [file supp_gr.231183.117_Supplemental_DataS3.zip › Supplementary Data3/Day9_HEK_293_E_Syn1.gene_summary.txt]

id	num	neg|score	neg|p-value	neg|fdr	neg|rank	neg|goodsgrna	neg|lfc	pos|score	pos|p-value	pos|fdr	pos|rank	pos|goodsgrna	pos|lfc
CRIPAK	3	2.7477e-06	9.6222e-06	0.173267	1	3	-9.7247	1.0	1.0	0.999996	18007	0	-9.7247
MAPK4	5	1.1529e-05	5.031e-05	0.306223	2	4	-8.6645	0.57846	0.7247	0.999996	12903	1	-8.6645
PROM2	5	1.4423e-05	6.5706e-05	0.306223	3	4	-9.0901	0.54526	0.70064	0.999996	12480	1	-9.0901
C9orf171	5	2.0859e-05	9.6497e-05	0.306223	4	3	-9.6054	0.66082	0.78592	0.999996	13969	2	-9.6054
DNAH9	10	2.4995e-05	0.00010969	0.306223	5	9	-8.024	0.77177	0.83855	0.999996	14932	1	-8.024
UTF1	5	2.6511e-05	0.00011354	0.306223	6	4	-9.0815	0.1046	0.25524	0.999996	4578	1	-9.0815
ZNF672	5	2.756e-05	0.00011904	0.306223	7	3	-0.76587	0.45981	0.63976	0.999996	11413	2	-0.76587
CST7	5	3.6126e-05	0.00015698	0.329483	8	4	-9.0772	0.96115	0.96159	0.999996	17159	0	-9.0772
NT5C1A	5	3.7888e-05	0.00016468	0.329483	9	5	-8.6295	0.99996	0.99996	0.999996	18006	0	-8.6295
SH3D19	5	4.7353e-05	0.00021114	0.352527	10	5	-9.051	0.99995	0.99996	0.999996	18005	0	-9.051
MDK	9	5.4156e-05	0.00023726	0.352527	11	6	-7.7408	0.42531	0.6156	0.999996	10965	3	-7.7408
COTL1	5	5.8873e-05	0.00026145	0.352527	12	4	-9.4686	0.45164	0.63402	0.999996	11317	1	-9.4686
PITX2	5	6.0444e-05	0.0002708	0.352527	13	5	-9.3139	0.99987	0.99987	0.999996	18001	0	-9.3139
NTM	5	6.2141e-05	0.00027959	0.352527	14	5	-8.6986	0.99994	0.99994	0.999996	18004	0	-8.6986
RIMS3	5	6.9744e-05	0.00030764	0.352527	15	4	-9.4471	0.64114	0.77097	0.999996	13726	1	-9.4471
ZNF195	9	7.4902e-05	0.00033073	0.352527	16	6	-8.1959	0.24305	0.43883	0.999996	7729	3	-8.1959
JAK3	5	8.025e-05	0.00035437	0.352527	17	5	-8.1839	0.99992	0.99993	0.999996	18003	0	-8.1839
HIST1H4L	5	8.2679e-05	0.00036152	0.352527	18	3	-6.2613	0.52355	0.6851	0.999996	12163	1	-6.2613
SYT17	5	8.4805e-05	0.00037197	0.352527	19	4	-8.888	0.7737	0.83935	0.999996	14951	1	-8.888
OPRL1	5	0.00010278	0.00046104	0.400283	20	5	-8.3144	0.9999	0.9999	0.999996	18002	0	-8.3144
SUV420H2	5	0.00010413	0.00046682	0.400283	21	4	-9.389	0.87392	0.88911	0.999996	15893	1	-9.389
GDI1	5	0.0001112	0.00050063	0.409766	22	4	-6.9641	0.93556	0.93666	0.999996	16724	0	-6.9641
ZNF512B	5	0.00012214	0.00054902	0.419943	23	4	-8.7832	0.35837	0.56949	0.999996	10143	1	-8.7832
SUSD5	5	0.00013322	0.0006007	0.419943	24	5	-9.352	0.98472	0.98471	0.999996	17637	0	-9.352
UTY	5	0.00013388	0.0006029	0.419943	25	4	-8.7859	0.96215	0.96261	0.999996	17178	0	-8.7859
SLC45A1	5	0.0001378	0.00061775	0.419943	26	2	1.382	0.14074	0.30587	0.999996	5379	3	1.382
DLL3	5	0.000149	0.00067053	0.419943	27	4	-8.9027	0.26027	0.45983	0.999996	8118	1	-8.9027
MGAT1	5	0.00015204	0.00068153	0.419943	28	5	-9.2034	0.99899	0.99899	0.999996	17980	0	-9.2034
HLA-C	5	0.00015947	0.00071232	0.419943	29	4	-8.8954	0.70859	0.81495	0.999996	14525	1	-8.8954
PTPN6	5	0.00016364	0.00073266	0.419943	30	5	-9.3194	0.98491	0.98489	0.999996	17640	0	-9.3194
COL1A1	5	0.00016433	0.00073706	0.419943	31	4	-8.9245	0.71365	0.81674	0.999996	14550	1	-8.9245
ING1	10	0.0001693	0.0007629	0.419943	32	6	-7.0129	0.51861	0.68149	0.999996	12106	3	-7.0129
HSD11B2	5	0.00017138	0.00077335	0.419943	33	4	-8.7347	0.63596	0.76713	0.999996	13673	1	-8.7347
SMPD1	5	0.00018104	0.00081624	0.419943	34	4	-6.8796	0.89707	0.9044	0.999996	16176	1	-6.8796
ADAMTS16	5	0.00018104	0.00081624	0.419943	35	4	-9.0488	0.86764	0.88521	0.999996	15809	1	-9.0488
KIR3DL1	4	0.0002002	0.00090476	0.452558	36	3	-7.6068	0.79466	0.84828	0.999996	15117	1	-7.6068
RNF10	5	0.00024546	0.0011176	0.53322	37	4	-8.7319	0.69935	0.81183	0.999996	14464	1	-8.7319
HAP1	5	0.00024802	0.0011252	0.53322	38	2	1.8153	0.15142	0.3206	0.999996	5612	3	1.8153
KCNG2	5	0.00025457	0.0011566	0.534019	39	3	-9.2502	0.62289	0.7574	0.999996	13485	2	-9.2502
PCDH7	5	0.0002745	0.0012358	0.543951	40	4	-9.2386	0.89352	0.90188	0.999996	16140	1	-9.2386
COL27A1	5	0.00027518	0.0012385	0.543951	41	5	-8.474	0.99972	0.99973	0.999996	18000	0	-8.474
SLBP	5	0.00030313	0.0013633	0.569967	42	3	-4.4625	0.24053	0.43574	0.999996	7666	1	-4.4625
ZFR2	8	0.00030864	0.001387	0.569967	43	2	1.5362	0.089399	0.22696	0.98876	4131	5	1.5362
KRTAP26-1	5	0.00031108	0.0014007	0.569967	44	5	-8.8404	0.99969	0.99969	0.999996	17999	0	-8.8404
C9orf24	13	0.00031618	0.0014244	0.569967	45	12	-7.8461	0.98805	0.98803	0.999996	17711	1	-7.8461
DDAH2	5	0.00035125	0.0015706	0.579984	46	5	-8.0045	0.99965	0.99965	0.999996	17998	0	-8.0045
ZNF326	8	0.00035126	0.0015706	0.579984	47	8	-7.0742	0.99965	0.99965	0.999996	17997	0	-7.0742
MCOLN1	5	0.00035824	0.0016119	0.579984	48	2	0.13247	0.58553	0.72981	0.999996	12992	2	0.13247
ERC1	5	0.00036456	0.0016405	0.579984	49	5	-9.1914	0.98782	0.98782	0.999996	17705	0	-9.1914
LINGO2	5	0.00036465	0.0016416	0.579984	50	5	-8.6558	0.99964	0.99963	0.999996	17996	0	-8.6558
MAGEE1	5	0.00036474	0.0016427	0.579984	51	5	-8.7154	0.98918	0.98917	0.999996	17741	0	-8.7154
ATP7A	5	0.00039099	0.0017433	0.586015	52	4	-8.5445	0.39732	0.59619	0.999996	10636	1	-8.5445
PCP2	5	0.00040062	0.0017917	0.586015	53	3	-9.1754	0.54193	0.69827	0.999996	12419	2	-9.1754
SEMA5B	5	0.00040264	0.0017994	0.586015	54	4	-8.7726	0.84674	0.87341	0.999996	15602	1	-8.7726
GPX4	5	0.0004071	0.0018191	0.586015	55	3	-7.042	0.54243	0.69863	0.999996	12429	1	-7.042
SOGA2	5	0.00041334	0.0018455	0.586015	56	3	-7.0091	0.35279	0.56564	0.999996	10067	1	-7.0091
HOXB8	5	0.00041865	0.0018681	0.586015	57	5	-8.3217	0.99958	0.99957	0.999996	17995	0	-8.3217
ZNF248	9	0.00043201	0.0019374	0.586015	58	9	-7.9394	0.99957	0.99956	0.999996	17994	0	-7.9394
KMO	5	0.00043284	0.0019418	0.586015	59	5	-8.0668	0.99957	0.99956	0.999996	17993	0	-8.0668
HNF4A	5	0.00044893	0.0020039	0.586015	60	3	-3.9311	0.96859	0.96889	0.999996	17283	0	-3.9311
CTRC	5	0.00046275	0.0020622	0.586015	61	3	-9.1509	0.62738	0.76072	0.999996	13552	1	-9.1509
PI16	5	0.00046384	0.0020649	0.586015	62	5	-7.9677	0.99954	0.99953	0.999996	17992	0	-7.9677
FMNL3	5	0.00046844	0.002088	0.586015	63	2	1.5117	0.15867	0.33026	0.999996	5800	3	1.5117
Mar-03	5	0.00047161	0.0021007	0.586015	64	5	-8.4707	0.99953	0.99952	0.999996	17991	0	-8.4707
ESRP2	5	0.0004855	0.0021573	0.586015	65	2	1.1419	0.30873	0.51777	0.999996	9190	3	1.1419
HOXC13	5	0.00048684	0.0021639	0.586015	66	5	-8.4903	0.99951	0.9995	0.999996	17990	0	-8.4903
PDCD1LG2	5	0.00049615	0.0022018	0.586015	67	4	-9.1406	0.96812	0.96843	0.999996	17274	0	-9.1406
COL4A1	5	0.00051605	0.0022744	0.586015	68	4	-8.8681	0.94924	0.94998	0.999996	16948	0	-8.8681
AGMAT	5	0.00051939	0.0022876	0.586015	69	3	-7.4314	0.43473	0.6222	0.999996	11096	2	-7.4314
TSSK1B	5	0.00052038	0.0022915	0.586015	70	3	-9.1323	0.38258	0.58604	0.999996	10459	2	-9.1323
ELOVL7	5	0.00052354	0.0023115	0.586015	71	2	1.0973	0.30391	0.51206	0.999996	9082	3	1.0973
TDRD9	5	0.00053057	0.0023431	0.586015	72	4	-8.4935	0.3005	0.50806	0.999996	8997	1	-8.4935
SLC23A2	5	0.00054718	0.0024218	0.590086	73	4	-8.8831	0.62763	0.76092	0.999996	13557	1	-8.8831
ENDOV	5	0.00054853	0.0024262	0.590086	74	5	-8.1013	0.99945	0.99943	0.999996	17989	0	-8.1013
CYB5R1	5	0.00055873	0.0024691	0.590086	75	4	-9.1198	0.89284	0.90142	0.999996	16115	1	-9.1198
PARVA	5	0.00056415	0.0024905	0.590086	76	4	-7.7517	0.90974	0.91382	0.999996	16337	1	-7.7517
PLLP	5	0.00057864	0.002557	0.597981	77	3	-1.7776	0.54385	0.69966	0.999996	12455	2	-1.7776
GSX1	5	0.00061073	0.0027049	0.624461	78	3	-0.60059	0.88089	0.89347	0.999996	15972	1	-0.60059
GPR110	5	0.00062865	0.0027742	0.628899	79	5	-7.8812	0.99937	0.99935	0.999996	17988	0	-7.8812
ATXN7L3	5	0.00063373	0.002794	0.628899	80	3	-7.2668	0.16569	0.33964	0.999996	5976	2	-7.2668
TXLNA	5	0.00065686	0.0028842	0.63795	81	4	-8.5662	0.94887	0.94962	0.999996	16942	0	-8.5662
FGFR1OP2	9	0.00066181	0.0029051	0.63795	82	9	-6.0032	0.99934	0.99932	0.999996	17987	0	-6.0032
ZNF589	5	0.00067814	0.0029749	0.63904	83	4	-8.7181	0.7909	0.84666	0.999996	15085	1	-8.7181
HOXA7	5	0.00068042	0.0029854	0.63904	84	3	-2.8361	0.22281	0.41374	0.999996	7258	2	-2.8361
KDM1A	5	0.00068883	0.0030255	0.63904	85	5	-7.3334	0.98503	0.98501	0.999996	17641	0	-7.3334
FAM161B	5	0.00070152	0.003081	0.63904	86	5	-8.9293	0.9993	0.99928	0.999996	17986	0	-8.9293
MS4A3	13	0.00071813	0.0031426	0.63904	87	11	-7.963	0.96827	0.96859	0.999996	17277	2	-7.963
NIPAL3	5	0.00072359	0.003169	0.63904	88	5	-9.0772	0.98826	0.98825	0.999996	17719	0	-9.0772
UCN3	5	0.00074392	0.0032432	0.63904	89	1	1.2033	0.23495	0.42884	0.999996	7539	3	1.2033
GJC3	5	0.00074688	0.003257	0.63904	90	4	-8.4204	0.59306	0.73535	0.999996	13095	1	-8.4204
S100P	5	0.00075024	0.0032729	0.63904	91	5	-8.0798	0.99925	0.99924	0.999996	17985	0	-8.0798
ADAMTS17	5	0.0007565	0.0033004	0.63904	92	3	-9.0663	0.3883	0.58993	0.999996	10524	2	-9.0663
SALL4	5	0.0007565	0.0033004	0.63904	93	3	-9.0663	0.6705	0.79327	0.999996	14113	2	-9.0663
LOX	5	0.00077245	0.0033747	0.646461	94	4	-9.062	0.80999	0.85519	0.999996	15255	1	-9.062
KLRC2	3	0.00079867	0.0034951	0.651637	95	3	-8.7237	0.9992	0.99919	0.999996	17983	0	-8.7237
PRDM12	5	0.000799	0.0034973	0.651637	96	2	-0.39753	0.31614	0.52638	0.999996	9332	2	-0.39753
FAM69C	5	0.00080383	0.0035198	0.651637	97	4	-8.6277	0.9541	0.95471	0.999996	17035	0	-8.6277
DSCAML1	5	0.00081625	0.0035665	0.651637	98	4	-9.0532	0.80257	0.85181	0.999996	15179	1	-9.0532
GDNF	5	0.00083886	0.0036496	0.651637	99	4	-8.5097	0.20892	0.3963	0.999996	6946	1	-8.5097
PTPRM	5	0.00084957	0.0036985	0.651637	100	4	-8.7456	0.90458	0.90991	0.999996	16280	1	-8.7456
C5AR2	5	0.00085409	0.0037183	0.651637	101	2	0.84644	0.49792	0.66678	0.999996	11876	2	0.84644
PRKCE	5	0.00088135	0.0038365	0.651637	102	4	-6.325	0.74158	0.8268	0.999996	14735	1	-6.325
MAGEB1	5	0.00088907	0.0038613	0.651637	103	5	-7.4975	0.98989	0.98988	0.999996	17752	0	-7.4975
PPARD	5	0.0008993	0.0039003	0.651637	104	4	-9.031	0.76653	0.83641	0.999996	14900	1	-9.031
GARNL3	5	0.00090037	0.0039041	0.651637	105	5	-9.0333	0.99604	0.996	0.999996	17904	0	-9.0333
SOHLH1	5	0.00090917	0.0039404	0.651637	106	5	-6.9547	0.98078	0.9808	0.999996	17541	0	-6.9547
GLI2	5	0.00091215	0.0039542	0.651637	107	3	-9.031	0.41998	0.61195	0.999996	10903	1	-9.031
GLIS3	5	0.00092628	0.004013	0.651637	110	3	-9.0288	0.60964	0.74749	0.999996	13306	2	-9.0288
BHLHA9	5	0.00092628	0.004013	0.651637	108	3	-9.0288	0.57727	0.72383	0.999996	12888	2	-9.0288
C1orf233	5	0.00092628	0.004013	0.651637	109	3	-9.0288	0.4947	0.66448	0.999996	11849	2	-9.0288
KANK1	5	0.00092719	0.0040169	0.651637	111	3	-7.9154	0.67432	0.79617	0.999996	14177	2	-7.9154
PBLD	5	0.00096425	0.0041848	0.672825	112	2	1.9289	0.10264	0.25248	0.999996	4538	3	1.9289
RBP5	5	0.0009819	0.0042533	0.67778	113	5	-8.6529	0.99902	0.99902	0.999996	17982	0	-8.6529
VAV3	9	0.0010011	0.0043308	0.68408	114	9	-6.7637	0.999	0.999	0.999996	17981	0	-6.7637
COX4I2	5	0.0010305	0.0044534	0.696057	115	5	-7.4975	0.99897	0.99898	0.999996	17979	0	-7.4975
SP5	5	0.0010374	0.004484	0.696057	116	4	-8.2352	0.97094	0.9712	0.999996	17310	0	-8.2352
ZNF830	5	0.001054	0.0045524	0.697139	117	5	-8.4136	0.99034	0.99032	0.999996	17760	0	-8.4136
MCF2L2	5	0.0010571	0.0045684	0.697139	118	4	-9.004	0.93034	0.93164	0.999996	16635	1	-9.004
ABHD15	5	0.0011019	0.0047608	0.699657	119	3	-0.94222	0.64798	0.77619	0.999996	13808	2	-0.94222
C1QL1	5	0.0011019	0.0047608	0.699657	120	2	0.9297	0.23061	0.42347	0.999996	7445	3	0.9297
NFATC2	5	0.0011181	0.0048356	0.699657	121	2	0.76243	0.21962	0.40974	0.999996	7185	2	0.76243
UBE2Z	5	0.0011213	0.0048493	0.699657	122	5	-7.8812	0.99888	0.99887	0.999996	17978	0	-7.8812
GABRA3	5	0.0011353	0.0049175	0.699657	123	4	-8.6645	0.84221	0.87099	0.999996	15558	1	-8.6645
STT3B	5	0.00114	0.0049318	0.699657	124	4	-8.9903	0.9124	0.91598	0.999996	16375	1	-8.9903
SBF1	5	0.0011418	0.0049406	0.699657	125	4	-8.8043	0.68881	0.80734	0.999996	14386	1	-8.8043
ACTL6B	5	0.0011515	0.0049846	0.699657	126	3	-6.6148	0.11123	0.26477	0.999996	4717	2	-6.6148
PYGO1	5	0.0011537	0.0049928	0.699657	127	5	-7.3902	0.99885	0.99883	0.999996	17977	0	-7.3902
NOD2	5	0.0011595	0.0050159	0.699657	128	4	-8.6673	0.93801	0.93911	0.999996	16763	0	-8.6673
C16orf3	5	0.0011607	0.005022	0.699657	129	2	1.4529	0.21916	0.40915	0.999996	7170	3	1.4529
PLCXD3	5	0.0011675	0.0050511	0.699657	130	4	-8.9857	0.90285	0.90861	0.999996	16262	1	-8.9857
PIK3CG	5	0.0011845	0.0051281	0.704898	131	2	0.32614	0.43548	0.62273	0.999996	11102	2	0.32614
SIX4	5	0.0011932	0.0051721	0.705558	132	5	-8.9811	0.99692	0.99687	0.999996	17927	0	-8.9811
SPRN	5	0.0012231	0.0053051	0.709306	133	3	-8.9764	0.51227	0.67699	0.999996	12035	2	-8.9764
DRGX	5	0.0012341	0.0053618	0.709306	134	5	-8.114	0.99877	0.99875	0.999996	17975	0	-8.114
P2RY12	5	0.001258	0.0054596	0.709306	135	5	-8.3506	0.99874	0.99873	0.999996	17974	0	-8.3506
SLFN5	5	0.001258	0.0054596	0.709306	136	5	-7.7408	0.99874	0.99873	0.999996	17973	0	-7.7408
VENTX	5	0.0012671	0.0054992	0.709306	138	2	-0.41158	0.58601	0.73016	0.999996	13001	2	-0.41158
ANKRD33	5	0.0012671	0.0054992	0.709306	137	2	0.78335	0.52687	0.68746	0.999996	12203	2	0.78335
SERPINF2	5	0.0012719	0.005513	0.709306	139	4	-8.4608	0.45201	0.63428	0.999996	11323	1	-8.4608
PHF7	5	0.0012822	0.005563	0.709306	140	4	-8.2772	0.5876	0.73133	0.999996	13026	1	-8.2772
MEGF6	5	0.001284	0.0055702	0.709306	141	3	-6.475	0.96759	0.96791	0.999996	17267	0	-6.475
RIMS2	10	0.0012973	0.0056252	0.709306	142	8	-7.8123	0.37194	0.57874	0.999996	10322	2	-7.8123
DDO	5	0.001299	0.0056328	0.709306	143	5	-7.639	0.9987	0.99868	0.999996	17972	0	-7.639
PROKR2	5	0.00132	0.0057186	0.715106	144	5	-8.3326	0.99868	0.99866	0.999996	17971	0	-8.3326
DMTN	5	0.0013409	0.0058121	0.721314	145	5	-8.5064	0.99866	0.99863	0.999996	17970	0	-8.5064
BRD3	5	0.0013497	0.0058484	0.721314	146	3	-0.70505	0.64437	0.77346	0.999996	13764	2	-0.70505
THAP8	5	0.001369	0.0059391	0.7251	147	2	-0.3035	0.84274	0.87127	0.999996	15563	1	-0.3035
PRSS38	5	0.0013906	0.0060309	0.7251	148	5	-8.0537	0.99861	0.99858	0.999996	17969	0	-8.0537
LGI2	5	0.0014002	0.0060667	0.7251	150	5	-8.0493	0.9986	0.99857	0.999996	17967	0	-8.0493
C15orf54	5	0.0014002	0.0060667	0.7251	149	5	-8.4033	0.9986	0.99857	0.999996	17968	0	-8.4033
ADRBK1	5	0.0014048	0.0060804	0.7251	151	4	-7.3122	0.62134	0.75627	0.999996	13458	1	-7.3122
C9orf50	5	0.0014358	0.0062008	0.734595	152	3	-8.9436	0.64835	0.77648	0.999996	13813	2	-8.9436
PDX1	5	0.0014599	0.0062998	0.7359	153	3	-6.6404	0.92207	0.92412	0.999996	16502	1	-6.6404
ZDHHC19	5	0.0014743	0.0063471	0.7359	154	3	-8.9389	0.95568	0.95627	0.999996	17063	0	-8.9389
C6orf222	5	0.0014827	0.006385	0.7359	155	4	-8.5997	0.68063	0.80102	0.999996	14271	1	-8.5997
SYT9	5	0.0014935	0.0064252	0.7359	157	4	-8.5724	0.12535	0.2846	0.999996	5022	1	-8.5724
SYTL1	5	0.0014935	0.0064252	0.7359	156	4	-8.7042	0.95549	0.95608	0.999996	17058	0	-8.7042
EXOC6	5	0.0015011	0.0064571	0.7359	158	5	-7.1317	0.9985	0.99847	0.999996	17966	0	-7.1317
NYAP2	5	0.0015149	0.006517	0.73806	159	3	-8.3929	0.8133	0.85671	0.999996	15288	1	-8.3929
TSPAN13	5	0.0015321	0.0066006	0.739056	160	4	-8.487	0.92033	0.92261	0.999996	16479	1	-8.487
LRFN1	5	0.0015454	0.0066545	0.739056	161	4	-8.8378	0.81703	0.85845	0.999996	15328	1	-8.8378
ATP4B	5	0.0015454	0.0066545	0.739056	162	4	-8.2468	0.92907	0.93044	0.999996	16613	1	-8.2468
CDKL5	5	0.00157	0.0067716	0.739056	163	3	-7.9008	0.14974	0.31826	0.999996	5575	2	-7.9008
SH2D2A	5	0.0016092	0.0069316	0.739056	164	5	-8.6147	0.99839	0.99838	0.999996	17965	0	-8.6147
FST	5	0.001615	0.0069547	0.739056	165	4	-8.4903	0.86789	0.88536	0.999996	15810	1	-8.4903
FAM219B	5	0.0016243	0.0069915	0.739056	166	3	-8.9173	0.46544	0.64369	0.999996	11486	1	-8.9173
C2orf42	5	0.0016349	0.0070311	0.739056	167	3	-8.4968	0.32391	0.53543	0.999996	9506	2	-8.4968
ADAMTS5	5	0.0016473	0.0070855	0.739056	168	2	1.0217	0.29478	0.50125	0.999996	8856	3	1.0217
CCND2	5	0.0016556	0.007124	0.739056	169	3	-8.9124	0.6769	0.79817	0.999996	14211	2	-8.9124
TUSC1	5	0.0016754	0.0072092	0.739056	170	3	-8.91	0.72101	0.81931	0.999996	14594	1	-8.91
B3GAT1	5	0.0016801	0.0072296	0.739056	171	1	1.8984	0.067152	0.18004	0.987511	3246	3	1.8984
KIDINS220	5	0.0016846	0.0072488	0.739056	172	5	-7.8049	0.99832	0.9983	0.999996	17964	0	-7.8049
ARID1B	5	0.0016972	0.0073027	0.739056	173	3	-8.6057	0.49588	0.66533	0.999996	11860	2	-8.6057
UPP1	5	0.0017071	0.0073418	0.739056	174	2	1.6252	0.20538	0.39178	0.999996	6852	3	1.6252
PPP1R3G	5	0.0017145	0.007372	0.739056	175	3	-8.9051	0.56607	0.71568	0.999996	12751	2	-8.9051
DOCK5	5	0.0017147	0.0073725	0.739056	176	4	-8.6529	0.95178	0.95244	0.999996	16996	0	-8.6529
SH3BP5L	5	0.0017267	0.0074242	0.739056	177	3	-4.2334	0.6831	0.80294	0.999996	14301	2	-4.2334
C9orf91	5	0.0017351	0.0074556	0.739056	178	2	1.5092	0.15802	0.32936	0.999996	5782	3	1.5092
SFMBT1	5	0.0017474	0.0075045	0.739056	179	5	-8.1055	0.99825	0.99824	0.999996	17963	0	-8.1055
ZFAND6	6	0.0017896	0.0076772	0.739056	180	6	-7.4041	0.99821	0.99819	0.999996	17962	0	-7.4041
GSTA4	5	0.0018042	0.0077415	0.739056	181	5	-8.0668	0.9982	0.99817	0.999996	17961	0	-8.0668
KIAA1755	5	0.0018177	0.0077965	0.739056	183	2	1.8226	0.10762	0.25957	0.999996	4636	3	1.8226
KDM5D	5	0.0018177	0.0077965	0.739056	182	2	-0.15551	0.62181	0.75662	0.999996	13467	2	-0.15551
FIZ1	5	0.001821	0.0078152	0.739056	185	2	0.74421	0.40791	0.60357	0.999996	10760	2	0.74421
EGR4	5	0.001821	0.0078152	0.739056	184	4	-6.4926	0.94385	0.94473	0.999996	16859	0	-6.4926
NELL1	5	0.0018253	0.0078322	0.739056	186	4	-8.1799	0.54795	0.7026	0.999996	12516	1	-8.1799
EMX1	5	0.0018428	0.007907	0.739056	187	2	-0.11954	0.7284	0.82191	0.999996	14645	1	-0.11954
PPM1H	5	0.0018505	0.0079367	0.739056	188	5	-8.1182	0.99815	0.99812	0.999996	17960	0	-8.1182
BAI3	5	0.0018514	0.0079389	0.739056	189	4	-8.2544	0.93734	0.93845	0.999996	16750	0	-8.2544
ZNF232	5	0.001895	0.0081159	0.739056	192	5	-7.7132	0.9981	0.99807	0.999996	17957	0	-7.7132
SAR1B	5	0.001895	0.0081159	0.739056	191	5	-8.2506	0.9981	0.99807	0.999996	17958	0	-8.2506
CCDC24	5	0.001895	0.0081159	0.739056	190	5	-8.0537	0.9981	0.99807	0.999996	17959	0	-8.0537
TEAD1	5	0.0019002	0.0081319	0.739056	193	4	-7.7785	0.86795	0.88541	0.999996	15811	1	-7.7785
DCAF13	5	0.0019409	0.0082875	0.739056	194	4	-8.8806	0.62683	0.76031	0.999996	13541	1	-8.8806
URGCP	5	0.0019479	0.0083117	0.739056	195	4	-8.2038	0.79593	0.84884	0.999996	15128	1	-8.2038
CHST1	5	0.0019553	0.0083414	0.739056	196	1	0.36751	0.67492	0.79663	0.999996	14187	2	0.36751
FSTL1	5	0.0019603	0.0083634	0.739056	197	5	-7.3621	0.99804	0.99801	0.999996	17956	0	-7.3621
COL4A2	5	0.0019761	0.0084299	0.739056	198	2	0.69505	0.34871	0.5628	0.999996	10016	2	0.69505
RIMBP2	5	0.0019851	0.0084678	0.739056	199	4	-8.0712	0.43389	0.62161	0.999996	11086	1	-8.0712
ABLIM2	5	0.0019908	0.0084926	0.739056	200	5	-8.114	0.99801	0.99797	0.999996	17955	0	-8.114
LAMA1	5	0.0020067	0.0085685	0.739056	201	3	-8.8731	0.32165	0.53278	0.999996	9451	1	-8.8731
PITPNM3	5	0.0020103	0.0085827	0.739056	202	2	-0.0065456	0.49256	0.66296	0.999996	11824	2	-0.0065456
KLK3	6	0.0020112	0.0085844	0.739056	203	4	-7.4213	0.9502	0.9509	0.999996	16973	1	-7.4213
GPR157	5	0.0020132	0.0085915	0.739056	204	4	-8.1514	0.94362	0.94452	0.999996	16852	0	-8.1514
ZNF667	5	0.0020132	0.0085915	0.739056	205	5	-8.1514	0.99433	0.99428	0.999996	17859	0	-8.1514
TLX1	5	0.0020154	0.0086047	0.739056	206	2	0.27336	0.55347	0.70672	0.999996	12588	2	0.27336
ACBD3	5	0.0020228	0.0086372	0.739056	207	5	-7.5421	0.99798	0.99794	0.999996	17953	0	-7.5421
WDR89	5	0.0020281	0.0086608	0.739056	208	4	-8.8706	0.80697	0.85381	0.999996	15216	1	-8.8706
EVA1B	5	0.0020281	0.0086608	0.739056	209	3	-8.8706	0.729	0.82213	0.999996	14647	1	-8.8706
SLC12A4	5	0.0020491	0.0087499	0.739056	210	4	-8.8681	0.97317	0.97337	0.999996	17347	0	-8.8681
TERT	5	0.0020582	0.0087878	0.739056	211	2	0.67185	0.49998	0.66827	0.999996	11896	2	0.67185
CDNF	5	0.0020653	0.0088142	0.739056	212	3	-4.7925	0.54053	0.69726	0.999996	12394	2	-4.7925
EPHA2	5	0.0020657	0.0088148	0.739056	213	4	-8.1432	0.65564	0.78194	0.999996	13900	1	-8.1432
PYY	5	0.00209	0.0089066	0.739056	214	5	-7.5546	0.99791	0.99787	0.999996	17950	0	-7.5546
TK1	5	0.00209	0.0089066	0.739056	215	5	-7.668	0.99791	0.99787	0.999996	17951	0	-7.668
NMT2	5	0.00209	0.0089066	0.739056	216	5	-7.3972	0.99791	0.99787	0.999996	17952	0	-7.3972
UBASH3B	5	0.0021045	0.008966	0.739056	218	3	-5.1945	0.34654	0.5613	0.999996	9991	1	-5.1945
CDKN2AIPNL	5	0.0021045	0.008966	0.739056	217	3	-5.5085	0.68117	0.80144	0.999996	14280	2	-5.5085
ZC3H10	5	0.0021204	0.0090303	0.739056	219	2	2.9201	0.0083542	0.033013	0.722397	820	3	2.9201
ISOC2	5	0.0021263	0.0090562	0.739056	220	2	1.817	0.13595	0.29933	0.999996	5261	3	1.817
SDR42E1	5	0.0021921	0.0093404	0.739056	221	4	-8.3754	0.94045	0.94145	0.999996	16800	0	-8.3754
SPINK8	5	0.0021922	0.009341	0.739056	222	5	-7.6507	0.99781	0.99777	0.999996	17949	0	-7.6507
GPR37L1	5	0.0022257	0.0094779	0.739056	223	3	-4.6133	0.37536	0.58107	0.999996	10369	2	-4.6133
EPS8L2	5	0.0022304	0.0094944	0.739056	224	2	1.0335	0.31382	0.52369	0.999996	9292	3	1.0335
THTPA	8	0.0022422	0.0095373	0.739056	225	6	-7.7061	0.55911	0.71079	0.999996	12656	2	-7.7061
SH2B1	5	0.0022449	0.0095472	0.739056	226	4	-7.8359	0.54231	0.69854	0.999996	12426	1	-7.8359
FAM43A	5	0.0022815	0.0096857	0.739056	227	3	-8.8455	0.58722	0.73104	0.999996	13017	2	-8.8455
SCNN1A	5	0.0022854	0.0096951	0.739056	228	1	2.1194	0.016433	0.05855	0.835422	1262	4	2.1194
FAM171A1	5	0.0023117	0.0097995	0.739056	229	3	-8.8429	0.57384	0.72131	0.999996	12847	2	-8.8429
ZNF490	5	0.0023283	0.0098655	0.739056	230	5	-7.6737	0.99767	0.99763	0.999996	17948	0	-7.6737
HOXB6	5	0.0023409	0.0099183	0.739056	231	4	-8.8404	0.91815	0.92073	0.999996	16457	1	-8.8404
COLEC10	5	0.0023409	0.0099183	0.739056	232	3	-6.9458	0.57799	0.72437	0.999996	12896	2	-6.9458
C9orf170	5	0.0023567	0.0099804	0.739056	233	2	-0.8556	0.55159	0.70532	0.999996	12560	1	-0.8556
FSTL4	5	0.0023704	0.010041	0.739056	235	3	-8.8378	0.4389	0.62506	0.999996	11142	2	-8.8378
FBXO45	5	0.0023704	0.010041	0.739056	234	4	-8.8378	0.94272	0.94366	0.999996	16841	0	-8.8378
GPRASP2	5	0.0023955	0.010135	0.739056	236	3	-8.516	0.28436	0.48875	0.999996	8623	2	-8.516
FBXL14	5	0.0023979	0.010142	0.739056	237	2	-0.51244	0.62074	0.75581	0.999996	13451	2	-0.51244
HTR3C	5	0.0024048	0.010169	0.739056	238	5	-8.2959	0.9976	0.99755	0.999996	17947	0	-8.2959
SLC22A1	5	0.0024436	0.010324	0.739056	239	5	-8.0712	0.99756	0.99752	0.999996	17946	0	-8.0712
RNF222	5	0.0024725	0.010464	0.739056	240	3	-7.6872	0.96408	0.96448	0.999996	17209	0	-7.6872
GIN1	5	0.0024801	0.010495	0.739056	241	5	-7.4516	0.99752	0.99748	0.999996	17945	0	-7.4516
STARD13	5	0.0024896	0.010531	0.739056	242	3	-8.8276	0.90315	0.90882	0.999996	16265	1	-8.8276
RBP7	5	0.0025055	0.010589	0.739056	243	4	-7.7625	0.96095	0.96138	0.999996	17153	0	-7.7625
KIAA0930	5	0.0025201	0.010644	0.739056	244	4	-8.1879	0.61908	0.75456	0.999996	13434	1	-8.1879
KLRG2	5	0.002532	0.010691	0.739056	245	2	0.15894	0.60243	0.74223	0.999996	13215	2	0.15894
RDH13	5	0.0025503	0.010755	0.739056	246	5	-7.891	0.99745	0.9974	0.999996	17944	0	-7.891
CTSH	5	0.0025757	0.010852	0.739056	247	5	-7.3692	0.99742	0.99738	0.999996	17943	0	-7.3692
BCAS1	5	0.0025787	0.010866	0.739056	248	4	-8.8198	0.57193	0.71994	0.999996	12829	1	-8.8198
VWA5B2	5	0.0025787	0.010866	0.739056	249	4	-8.8198	0.74139	0.82672	0.999996	14733	1	-8.8198
BCL2	5	0.002588	0.010897	0.739056	251	2	1.0719	0.29532	0.50188	0.999996	8870	3	1.0719
SELPLG	5	0.002588	0.010897	0.739056	250	1	1.3508	0.26666	0.46757	0.999996	8257	3	1.3508
KRT83	3	0.002594	0.010918	0.739056	252	3	-8.516	0.97833	0.97842	0.999996	17500	0	-8.516
SPHK1	5	0.0025971	0.010929	0.739056	253	5	-7.5914	0.9974	0.99737	0.999996	17942	0	-7.5914
SPEF2	5	0.0025971	0.010929	0.739056	254	5	-7.8612	0.9974	0.99737	0.999996	17941	0	-7.8612
MFSD11	5	0.0025971	0.010929	0.739056	255	5	-6.9358	0.9974	0.99737	0.999996	17940	0	-6.9358
C15orf57	5	0.0026061	0.010967	0.739056	256	4	-8.347	0.70402	0.8134	0.999996	14499	1	-8.347
KLK4	5	0.0026069	0.01097	0.739056	258	3	-8.8173	0.12835	0.28885	0.999996	5081	2	-8.8173
ZNF507	5	0.0026069	0.01097	0.739056	257	4	-8.8173	0.96264	0.96307	0.999996	17189	0	-8.8173
B3GALT2	5	0.0026388	0.011105	0.739056	259	5	-7.3334	0.99736	0.99733	0.999996	17938	0	-7.3334
ADSSL1	5	0.0026388	0.011105	0.739056	260	5	-7.0371	0.99736	0.99733	0.999996	17939	0	-7.0371
FAM65A	5	0.0026532	0.011157	0.739056	261	4	-8.5846	0.95461	0.95522	0.999996	17040	0	-8.5846
C19orf25	5	0.0026574	0.011169	0.739056	262	3	-1.7655	0.14348	0.30963	0.999996	5428	2	-1.7655
FES	5	0.0026574	0.011169	0.739056	263	3	-0.90011	0.12788	0.28821	0.999996	5068	2	-0.90011
SH3KBP1	5	0.0026595	0.011179	0.739056	264	5	-5.9091	0.99325	0.9932	0.999996	17833	0	-5.9091
KRTAP9-9	4	0.0026665	0.011208	0.739056	265	3	-8.689	0.59942	0.73999	0.999996	13173	1	-8.689
C5orf49	5	0.0026705	0.011223	0.739056	266	3	-0.8556	0.70248	0.81287	0.999996	14487	1	-0.8556
PER2	5	0.0026782	0.011247	0.739056	267	2	1.664	0.16539	0.33925	0.999996	5966	3	1.664
NANOS1	5	0.0026782	0.011247	0.739056	268	2	0.85144	0.34605	0.56087	0.999996	9980	3	0.85144
CORIN	5	0.0026817	0.011262	0.739056	269	5	-7.6565	0.99732	0.99729	0.999996	17937	0	-7.6565
CDH9	5	0.0027255	0.01146	0.739056	270	4	-7.6175	0.8112	0.85575	0.999996	15268	1	-7.6175
C20orf78	5	0.0027271	0.011468	0.739056	271	3	-8.8069	0.52904	0.68899	0.999996	12231	2	-8.8069
MDM1	7	0.0027337	0.011495	0.739056	272	7	-6.9734	0.99727	0.99723	0.999996	17936	0	-6.9734
PTPRN	5	0.0027344	0.011496	0.739056	273	3	-6.3255	0.43253	0.62064	0.999996	11063	2	-6.3255
TRNP1	5	0.0027449	0.011545	0.739056	274	3	-8.0271	0.22884	0.42124	0.999996	7391	2	-8.0271
IDH3G	5	0.0027648	0.01162	0.739056	275	4	-8.8043	0.89834	0.90529	0.999996	16196	1	-8.8043
SFN	5	0.0027804	0.011685	0.739056	276	4	-7.7077	0.95902	0.95954	0.999996	17125	0	-7.7077
FSCN1	5	0.0027805	0.011685	0.739056	277	1	0.58624	0.26328	0.46347	0.999996	8183	2	0.58624
TRIM16	5	0.0027957	0.011755	0.739056	278	4	-8.8016	0.70524	0.81381	0.999996	14503	1	-8.8016
OXNAD1	5	0.002802	0.011781	0.739056	279	5	-8.6265	0.9972	0.99716	0.999996	17935	0	-8.6265
SVOPL	5	0.0028137	0.011834	0.739056	280	4	-8.0537	0.96198	0.96243	0.999996	17174	0	-8.0537
MCAM	5	0.0028393	0.011937	0.739056	281	2	1.3638	0.1702	0.34574	0.999996	6071	3	1.3638
CDY2B	1	0.0028443	0.011958	0.739056	282	1	-10.083	0.99716	0.99712	0.999996	17934	0	-10.083
AJAP1	5	0.002856	0.012001	0.739056	283	3	-8.7964	0.3531	0.56585	0.999996	10073	1	-8.7964
TSPAN32	5	0.002863	0.012032	0.739056	285	3	-6.0392	0.519	0.6818	0.999996	12111	2	-6.0392
RBL2	5	0.002863	0.012032	0.739056	284	2	0.88034	0.16274	0.33575	0.999996	5905	3	0.88034
SERPINB5	5	0.002885	0.012118	0.739056	286	5	-7.9057	0.99712	0.99708	0.999996	17933	0	-7.9057
DDX58	5	0.0028889	0.012137	0.739056	287	5	-8.7938	0.99391	0.99385	0.999996	17850	0	-8.7938
MUC20	5	0.002889	0.012137	0.739056	288	5	-8.6901	0.99335	0.99329	0.999996	17836	0	-8.6901
CD3E	5	0.0029115	0.012226	0.739056	289	5	-7.6154	0.99285	0.99279	0.999996	17820	0	-7.6154
HLA-DMB	5	0.0029226	0.012272	0.739056	290	4	-8.7911	0.66376	0.7881	0.999996	14013	1	-8.7911
C11orf71	5	0.0029226	0.012272	0.739056	291	3	-8.7911	0.71533	0.81732	0.999996	14559	1	-8.7911
ID3	5	0.0029294	0.012301	0.739056	292	4	-8.281	0.96921	0.9695	0.999996	17291	0	-8.281
NR0B2	5	0.0029294	0.012301	0.739056	293	4	-8.2429	0.20264	0.38828	0.999996	6792	1	-8.2429
PPDPF	5	0.0029333	0.012317	0.739056	294	2	1.8959	0.093916	0.23616	0.993377	4275	3	1.8959
CLYBL	5	0.0029455	0.012373	0.739056	295	3	-8.7699	0.59618	0.73763	0.999996	13128	2	-8.7699
PIK3R2	5	0.0029594	0.012434	0.739056	296	4	-7.6908	0.64496	0.77388	0.999996	13768	1	-7.6908
ASAP1	5	0.0029772	0.012504	0.739056	297	3	-1.7029	0.51752	0.68073	0.999996	12088	2	-1.7029
NME1-NME2	3	0.0029924	0.012569	0.739056	298	3	-8.516	0.99701	0.99696	0.999996	17932	0	-8.516
TOR1B	5	0.0029978	0.012594	0.739056	300	4	-8.7859	0.69719	0.81111	0.999996	14447	1	-8.7859
LSM14B	5	0.0029978	0.012594	0.739056	299	5	-8.7859	0.97922	0.97928	0.999996	17516	0	-8.7859
DHX58	5	0.0030005	0.012607	0.739056	301	2	0.61703	0.48153	0.65516	0.999996	11673	2	0.61703
FGFR4	5	0.0030379	0.012762	0.739056	302	3	-8.7832	0.64882	0.77684	0.999996	13821	2	-8.7832
TCEAL6	4	0.0030392	0.012764	0.739056	303	4	-7.7504	0.99696	0.99693	0.999996	17931	0	-7.7504
ATP13A4	5	0.0030612	0.012847	0.739056	304	5	-8.1677	0.99694	0.9969	0.999996	17929	0	-8.1677
USB1	5	0.0030612	0.012847	0.739056	305	5	-7.6272	0.99694	0.9969	0.999996	17928	0	-7.6272
RAP2A	5	0.0030697	0.01288	0.739056	306	2	-0.013557	0.80116	0.85115	0.999996	15168	1	-0.013557
SLC7A3	5	0.0031065	0.013028	0.739056	309	3	-8.7779	0.12985	0.29093	0.999996	5121	2	-8.7779
BCAS4	5	0.0031065	0.013028	0.739056	308	3	-8.7779	0.29839	0.50552	0.999996	8951	2	-8.7779
ZNF488	5	0.0031065	0.013028	0.739056	307	3	-8.7779	0.35454	0.56685	0.999996	10090	1	-8.7779
HECW2	5	0.0031105	0.013045	0.739056	310	1	1.2651	0.078835	0.20508	0.987511	3719	4	1.2651
DEFB112	5	0.0031159	0.013065	0.739056	311	4	-8.434	0.32327	0.53467	0.999996	9491	1	-8.434
RNF215	5	0.0031578	0.013234	0.739056	312	3	-8.6958	0.25353	0.4517	0.999996	7951	1	-8.6958
XK	5	0.0031655	0.013266	0.739056	313	4	-7.2592	0.78497	0.84407	0.999996	15042	1	-7.2592
SMURF1	5	0.003166	0.01327	0.739056	314	5	-7.2205	0.99683	0.9968	0.999996	17925	0	-7.2205
GLT6D1	5	0.003166	0.01327	0.739056	315	5	-7.5295	0.99683	0.9968	0.999996	17924	0	-7.5295
PLS1	5	0.003166	0.01327	0.739056	316	5	-8.4707	0.99683	0.9968	0.999996	17926	0	-8.4707
LMO2	5	0.0031724	0.013297	0.739056	317	3	-8.7726	0.42273	0.61382	0.999996	10933	2	-8.7726
C1QTNF8	5	0.0031937	0.013374	0.739056	319	4	-8.7237	0.46447	0.64299	0.999996	11475	1	-8.7237
ANTXRL	5	0.0031937	0.013374	0.739056	318	4	-8.1999	0.041436	0.12159	0.964963	2268	1	-8.1999
PPARGC1A	5	0.0032154	0.013465	0.739056	321	5	-6.9262	0.99678	0.99675	0.999996	17923	0	-6.9262
C12orf76	5	0.0032154	0.013465	0.739056	320	5	-7.1808	0.99678	0.99675	0.999996	17922	0	-7.1808
C11orf16	5	0.0032204	0.013486	0.739056	322	2	-0.080348	0.82818	0.86382	0.999996	15426	1	-0.080348
ATP2B2	5	0.0032434	0.013579	0.739056	323	3	-3.0819	0.74507	0.82814	0.999996	14756	1	-3.0819
GRIN2A	5	0.0032538	0.013619	0.739056	324	3	-8.7672	0.47367	0.64961	0.999996	11583	1	-8.7672
AMELY	5	0.0032538	0.013619	0.739056	325	4	-3.6487	0.84264	0.87122	0.999996	15562	1	-3.6487
PABPC5	5	0.003259	0.01364	0.739056	326	5	-7.6507	0.99674	0.9967	0.999996	17921	0	-7.6507
PPP4R4	7	0.0032751	0.013711	0.739056	327	5	-6.5806	0.8157	0.85781	0.999996	15310	2	-6.5806
LTC4S	5	0.0032969	0.013789	0.739056	328	4	-8.2274	0.66089	0.78596	0.999996	13972	1	-8.2274
TYRP1	5	0.0032983	0.013795	0.739056	329	4	-8.7645	0.40903	0.60434	0.999996	10774	1	-8.7645
LRRC25	5	0.0033029	0.013808	0.739056	330	1	0.92562	0.32999	0.5424	0.999996	9631	3	0.92562
ASIC4	5	0.0033029	0.013808	0.739056	331	2	-0.024853	0.33805	0.5517	0.999996	9802	2	-0.024853
SOS1	5	0.0033092	0.013836	0.739056	332	5	-7.6565	0.99669	0.99665	0.999996	17920	0	-7.6565
GNA12	5	0.0033165	0.013862	0.739056	333	3	-8.4574	0.61013	0.74785	0.999996	13317	2	-8.4574
CELF4	5	0.0033417	0.013969	0.739056	334	3	-0.71044	0.86659	0.88455	0.999996	15800	1	-0.71044
TUB	5	0.0033465	0.013993	0.739056	337	4	-8.5351	0.89811	0.90514	0.999996	16194	1	-8.5351
DCLRE1C	5	0.0033465	0.013993	0.739056	336	4	-8.307	0.87107	0.88735	0.999996	15851	1	-8.307
CD7	5	0.0033465	0.013993	0.739056	335	4	-8.3253	0.90805	0.91254	0.999996	16315	1	-8.3253
ZNF354C	5	0.0033593	0.014048	0.739056	338	5	-7.1808	0.99664	0.9966	0.999996	17919	0	-7.1808
ROPN1L	5	0.0033728	0.014102	0.739056	339	4	-7.1234	0.44558	0.62973	0.999996	11231	1	-7.1234
N4BP3	5	0.0033854	0.01415	0.739056	340	3	-7.3902	0.89471	0.90271	0.999996	16152	1	-7.3902
MYLK	10	0.003436	0.014357	0.739056	341	9	-7.2013	0.99923	0.99922	0.999996	17984	0	-7.2013
YME1L1	5	0.0034363	0.014359	0.739056	342	4	-8.3033	0.74803	0.82927	0.999996	14785	1	-8.3033
PRRT3	5	0.0034394	0.014373	0.739056	343	2	0.12328	0.29363	0.49986	0.999996	8826	2	0.12328
MYRF	5	0.0034403	0.014375	0.739056	344	3	-6.4398	0.85978	0.88063	0.999996	15734	1	-6.4398
VASH2	5	0.0034597	0.014453	0.739056	345	5	-7.7462	0.99654	0.99651	0.999996	17917	0	-7.7462
TM4SF20	5	0.0034597	0.014453	0.739056	346	5	-7.8612	0.99654	0.99651	0.999996	17918	0	-7.8612
CNNM4	5	0.0034847	0.014557	0.739056	347	4	-3.6778	0.13157	0.2933	0.999996	5160	1	-3.6778
ZBTB46	5	0.0034953	0.0146	0.739056	348	2	0.63906	0.46523	0.64354	0.999996	11484	2	0.63906
MBIP	5	0.003507	0.014647	0.739056	349	5	-7.1483	0.99649	0.99646	0.999996	17916	0	-7.1483
CDH18	5	0.003507	0.014647	0.739056	350	5	-8.1919	0.99649	0.99646	0.999996	17915	0	-8.1919
CCER1	5	0.0035322	0.014751	0.739056	351	4	-7.977	0.23052	0.42337	0.999996	7444	1	-7.977
PRSS57	5	0.0035444	0.014801	0.739056	352	2	0.64867	0.50809	0.67402	0.999996	11981	2	0.64867
TANC2	5	0.0035627	0.01487	0.739056	353	5	-7.411	0.99644	0.99641	0.999996	17914	0	-7.411
TDRD3	5	0.0035627	0.01487	0.739056	354	5	-6.8371	0.99644	0.99641	0.999996	17913	0	-6.8371
EBF4	5	0.0035778	0.01492	0.739056	355	3	-7.5168	0.95005	0.95075	0.999996	16972	0	-7.5168
TGFB1I1	5	0.0035778	0.01492	0.739056	356	3	-8.5	0.44595	0.63	0.999996	11236	2	-8.5
C9orf69	5	0.0035804	0.014933	0.739056	357	4	-8.1266	0.51887	0.68169	0.999996	12108	1	-8.1266
CSMD1	5	0.0035812	0.014935	0.739056	358	4	-8.4641	0.91078	0.91467	0.999996	16353	1	-8.4641
DNAJB1	5	0.0035812	0.014935	0.739056	359	4	-8.0181	0.69205	0.80937	0.999996	14422	1	-8.0181
GPT	5	0.0036119	0.015055	0.739056	360	4	-8.7374	0.51604	0.6797	0.999996	12072	1	-8.7374
CTNNA2	5	0.0036204	0.015088	0.739056	361	5	-7.2048	0.99638	0.99635	0.999996	17912	0	-7.2048
C3orf70	5	0.0036267	0.015108	0.739056	362	4	-7.6908	0.74117	0.82662	0.999996	14731	1	-7.6908
EIF2AK3	5	0.0036306	0.015126	0.739056	363	4	-8.5569	0.31626	0.52651	0.999996	9334	1	-8.5569
HSPA12B	5	0.0036431	0.015183	0.739056	364	3	-8.7347	0.25634	0.45505	0.999996	8015	2	-8.7347
NAGLU	5	0.0036602	0.015246	0.739056	365	3	-5.9475	0.73473	0.82422	0.999996	14683	1	-5.9475
OSR2	5	0.0036652	0.015266	0.739056	366	3	-7.8562	0.77183	0.83858	0.999996	14933	1	-7.8562
RNASE9	5	0.0036813	0.015328	0.739056	367	5	-7.4314	0.99632	0.99628	0.999996	17911	0	-7.4314
SLC35E2	5	0.003683	0.015336	0.739056	368	3	-8.7319	0.5967	0.73802	0.999996	13139	2	-8.7319
LENG9	5	0.0036906	0.015369	0.739056	370	4	-7.977	0.61355	0.75042	0.999996	13360	1	-7.977
BPI	5	0.0036906	0.015369	0.739056	369	4	-8.7042	0.19516	0.37864	0.999996	6617	1	-8.7042
TMEM231	5	0.0037287	0.015532	0.739056	372	3	-8.7292	0.95323	0.95387	0.999996	17019	0	-8.7292
PATE2	5	0.0037287	0.015532	0.739056	371	4	-8.7292	0.77089	0.83819	0.999996	14924	1	-8.7292
MPPED1	5	0.0037287	0.015532	0.739056	373	3	-8.7292	0.79891	0.85019	0.999996	15153	1	-8.7292
EFCAB11	10	0.0037374	0.015568	0.739056	374	9	-5.742	0.94063	0.94163	0.999996	16803	1	-5.742
RWDD2B	5	0.0037427	0.015589	0.739056	375	5	-7.411	0.99626	0.99623	0.999996	17910	0	-7.411
TJAP1	5	0.0037427	0.015589	0.739056	376	5	-6.6751	0.99626	0.99623	0.999996	17909	0	-6.6751
TRIM3	5	0.003754	0.015631	0.739056	377	4	-8.1182	0.90677	0.91157	0.999996	16305	1	-8.1182
MC4R	5	0.003754	0.015631	0.739056	378	5	-8.6324	0.99021	0.99019	0.999996	17757	0	-8.6324
LRRC20	10	0.0037675	0.015688	0.739056	379	6	-4.2094	0.059853	0.1639	0.983767	2998	4	-4.2094
RHOJ	5	0.0037796	0.015735	0.739056	380	3	-7.2127	0.087893	0.22384	0.987511	4064	2	-7.2127
N4BP2L2	11	0.0037909	0.015781	0.739056	381	9	-7.1646	0.78616	0.84458	0.999996	15054	2	-7.1646
MBL2	5	0.0037976	0.015806	0.739056	382	5	-8.0493	0.99203	0.99198	0.999996	17800	0	-8.0493
GPR64	5	0.0037976	0.015807	0.739056	384	5	-8.036	0.9962	0.99617	0.999996	17908	0	-8.036
RSPH4A	5	0.0037976	0.015806	0.739056	383	3	-7.0371	0.65493	0.78144	0.999996	13892	2	-7.0371
RABL5	9	0.0037989	0.01581	0.739056	385	7	-7.8712	0.47914	0.65349	0.999996	11644	1	-7.8712
ABHD16B	5	0.0038197	0.015884	0.739056	387	3	-8.7237	0.92099	0.92317	0.999996	16489	1	-8.7237
PFKFB3	5	0.0038197	0.015884	0.739056	386	3	-7.6228	0.39418	0.59399	0.999996	10603	2	-7.6228
RDH12	5	0.0038519	0.016022	0.741671	388	5	-7.478	0.99615	0.99611	0.999996	17906	0	-7.478
BPIFB1	5	0.0038519	0.016022	0.741671	389	5	-8.3684	0.99615	0.99611	0.999996	17907	0	-8.3684
SLC4A10	5	0.0038624	0.016067	0.741851	390	3	-7.6908	0.36015	0.57072	0.999996	10167	1	-7.6908
ESPN	5	0.00388	0.016132	0.742612	391	2	-0.60176	0.92599	0.92764	0.999996	16566	1	-0.60176
RCBTB2	5	0.0039047	0.016225	0.742612	392	5	-7.4449	0.9961	0.99606	0.999996	17905	0	-7.4449
MYBPC1	5	0.0039072	0.016235	0.742612	393	4	-8.7181	0.2815	0.48534	0.999996	8560	1	-8.7181
HSD11B1L	5	0.003935	0.016339	0.742612	394	4	-7.9203	0.92673	0.92832	0.999996	16581	1	-7.9203
LYSMD2	8	0.00394	0.016357	0.742612	395	6	-7.6951	0.88413	0.89557	0.999996	16017	2	-7.6951
IRX5	5	0.003944	0.016372	0.742612	396	3	-6.3279	0.86151	0.88161	0.999996	15755	1	-6.3279
RNF144A	5	0.003944	0.016372	0.742612	397	2	0.74659	0.36738	0.57564	0.999996	10263	2	0.74659
BOC	5	0.0039899	0.016555	0.746057	398	3	-7.9723	0.079231	0.20589	0.987511	3735	2	-7.9723
ASB11	5	0.0040001	0.016598	0.746057	399	4	-8.7126	0.85777	0.87951	0.999996	15718	1	-8.7126
CLTCL1	5	0.0040001	0.016598	0.746057	400	4	-8.7126	0.81536	0.85766	0.999996	15304	1	-8.7126
HRAS	5	0.0040153	0.016657	0.746057	401	5	-6.4796	0.99598	0.99594	0.999996	17903	0	-6.4796
YAE1D1	7	0.0040252	0.016697	0.746057	402	7	-2.5502	0.99597	0.99594	0.999996	17902	0	-2.5502
H1FOO	5	0.0040437	0.01676	0.746057	403	5	-8.0537	0.99596	0.99592	0.999996	17901	0	-8.0537
ITGA11	5	0.0040449	0.016766	0.746057	404	3	-4.5145	0.80747	0.85402	0.999996	15225	1	-4.5145
SIK1	5	0.0040625	0.016837	0.746057	405	2	1.556	0.15158	0.32081	0.999996	5615	3	1.556
BLMH	5	0.004078	0.016899	0.746057	406	5	-7.4178	0.99592	0.99588	0.999996	17900	0	-7.4178
IP6K3	5	0.0040794	0.016904	0.746057	407	4	-8.4968	0.86603	0.88423	0.999996	15794	1	-8.4968
MAML3	5	0.0040794	0.016904	0.746057	408	4	-8.1055	0.96157	0.96201	0.999996	17170	0	-8.1055
LY6D	5	0.0040998	0.01698	0.746101	409	3	-1.9306	0.11694	0.27283	0.999996	4849	2	-1.9306
RAD51C	6	0.0041061	0.017013	0.746101	410	6	-6.8072	0.99589	0.99586	0.999996	17899	0	-6.8072
ZBTB40	5	0.0041372	0.017138	0.746101	411	5	-7.9536	0.99249	0.99244	0.999996	17811	0	-7.9536
COQ10B	5	0.0041433	0.01716	0.746101	412	5	-6.9166	0.99586	0.99583	0.999996	17898	0	-6.9166
KRTAP5-6	3	0.0041614	0.01723	0.746101	413	2	-6.4126	0.023347	0.076655	0.888238	1554	1	-6.4126
MYH10	5	0.0041632	0.017238	0.746101	415	4	-7.2507	0.7131	0.81653	0.999996	14548	1	-7.2507
SUCLG2	5	0.0041632	0.017238	0.746101	414	4	-7.355	0.56003	0.71142	0.999996	12671	1	-7.355
NDST4	5	0.0041822	0.017321	0.746101	416	4	-8.6901	0.91139	0.91517	0.999996	16363	1	-8.6901
SLC16A2	5	0.0041822	0.017321	0.746101	417	3	-3.2178	0.29652	0.50329	0.999996	8898	2	-3.2178
PEA15	5	0.004189	0.017343	0.746101	418	4	-8.0668	0.12247	0.28061	0.999996	4969	1	-8.0668
C6orf47	5	0.004199	0.017388	0.746101	419	5	-7.5546	0.9958	0.99577	0.999996	17897	0	-7.5546
CCDC85B	5	0.0042122	0.017442	0.746101	420	4	-8.6986	0.94347	0.9444	0.999996	16850	0	-8.6986
RAB20	5	0.0042475	0.017591	0.746101	421	4	-7.9154	0.93641	0.93755	0.999996	16739	0	-7.9154
RNF32	5	0.0042475	0.017591	0.746101	422	4	-8.318	0.90107	0.9073	0.999996	16235	1	-8.318
MICB	5	0.0042634	0.017666	0.746101	425	5	-7.5168	0.99574	0.9957	0.999996	17894	0	-7.5168
CARD17	5	0.0042634	0.017666	0.746101	424	5	-7.2893	0.99574	0.9957	0.999996	17896	0	-7.2893
C12orf54	5	0.0042634	0.017666	0.746101	423	5	-7.8562	0.99574	0.9957	0.999996	17895	0	-7.8562
TTC28	5	0.0042646	0.017669	0.746101	426	2	0.25338	0.53094	0.69037	0.999996	12255	2	0.25338
RPAIN	7	0.0043032	0.017817	0.746101	427	7	-5.4826	0.9957	0.99566	0.999996	17893	0	-5.4826
ALOX5AP	5	0.0043111	0.017844	0.746101	428	5	-7.9106	0.97925	0.97931	0.999996	17517	0	-7.9106
ZNF652	5	0.0043303	0.017914	0.746101	429	5	-7.0101	0.99567	0.99564	0.999996	17890	0	-7.0101
SEMA3D	5	0.0043303	0.017914	0.746101	431	5	-6.6168	0.99567	0.99564	0.999996	17891	0	-6.6168
KCNT2	5	0.0043303	0.017914	0.746101	430	5	-7.2668	0.99567	0.99564	0.999996	17892	0	-7.2668
CASP9	8	0.0043668	0.018033	0.746101	432	5	-8.0985	0.5474	0.70219	0.999996	12508	3	-8.0985
DFNB31	5	0.0043683	0.018042	0.746101	433	3	-7.0371	0.27052	0.47223	0.999996	8339	2	-7.0371
TGIF1	5	0.0043745	0.018065	0.746101	434	2	0.6737	0.14925	0.31755	0.999996	5563	2	0.6737
SLCO1C1	5	0.0043927	0.018124	0.746101	436	5	-7.7298	0.99561	0.99558	0.999996	17889	0	-7.7298
NR3C2	5	0.0043927	0.018124	0.746101	435	5	-7.098	0.99561	0.99558	0.999996	17888	0	-7.098
C5AR1	5	0.0044059	0.018182	0.746101	437	2	-0.055334	0.38292	0.58626	0.999996	10462	2	-0.055334
TENM3	5	0.0044059	0.018182	0.746101	438	3	-8.2772	0.64994	0.77767	0.999996	13837	2	-8.2772
RDH16	5	0.0044257	0.018254	0.746101	439	5	-8.1919	0.98566	0.98564	0.999996	17657	0	-8.1919
ARHGAP20	5	0.0044294	0.01827	0.746101	440	4	-7.8762	0.92525	0.92694	0.999996	16555	1	-7.8762
CDKN1B	5	0.0044587	0.018377	0.746101	442	5	-8.3754	0.99554	0.99551	0.999996	17887	0	-8.3754
FSHR	5	0.0044587	0.018377	0.746101	441	5	-6.9919	0.99554	0.99551	0.999996	17886	0	-6.9919
ECHDC3	5	0.0044726	0.018436	0.746101	444	4	-8.5256	0.28757	0.49262	0.999996	8693	1	-8.5256
DEGS2	5	0.0044726	0.018436	0.746101	443	2	1.5413	0.17755	0.35552	0.999996	6219	3	1.5413
ASXL1	5	0.0044731	0.018438	0.746101	445	3	-4.8086	0.37059	0.57783	0.999996	10303	2	-4.8086
MS4A1	5	0.004486	0.018491	0.746559	446	5	-8.0316	0.99285	0.99279	0.999996	17819	0	-8.0316
SLC17A5	5	0.0045118	0.018601	0.747994	447	2	0.96679	0.069967	0.18615	0.987511	3362	3	0.96679
F7	5	0.0045218	0.018646	0.747994	448	5	-8.1839	0.99548	0.99544	0.999996	17885	0	-8.1839
C20orf166	5	0.0045465	0.018727	0.747994	449	3	-4.3525	0.60159	0.74161	0.999996	13205	2	-4.3525
SLITRK2	5	0.0045522	0.018748	0.747994	451	5	-7.891	0.98267	0.98267	0.999996	17587	0	-7.891
B9D2	5	0.0045522	0.018748	0.747994	450	4	-8.0405	0.85149	0.87602	0.999996	15646	1	-8.0405
LHB	3	0.0045713	0.018816	0.747994	452	2	-5.8124	0.53245	0.69145	0.999996	12282	1	-5.8124
WDR44	5	0.0045819	0.018858	0.747994	453	5	-7.4582	0.99542	0.99538	0.999996	17884	0	-7.4582
RPUSD1	5	0.0045826	0.018859	0.747994	454	2	0.92698	0.33939	0.55327	0.999996	9829	3	0.92698
FITM1	5	0.0045942	0.018904	0.748134	455	2	-0.27401	0.86645	0.88448	0.999996	15797	1	-0.27401
SPTBN5	5	0.0046491	0.019141	0.753531	456	1	1.6032	0.077746	0.20276	0.987511	3673	4	1.6032
FRMD8	5	0.004704	0.019356	0.753531	457	3	-7.2592	0.89965	0.90625	0.999996	16216	1	-7.2592
ADAM8	5	0.0047098	0.019377	0.753531	458	2	-0.8556	0.25788	0.45696	0.999996	8053	2	-0.8556
ZNF709	5	0.004717	0.019409	0.753531	459	5	-6.6636	0.99528	0.99524	0.999996	17882	0	-6.6636
ABCA4	5	0.004717	0.019409	0.753531	460	5	-7.8762	0.99528	0.99524	0.999996	17883	0	-7.8762
HEATR4	5	0.0047293	0.019448	0.753531	461	5	-6.6149	0.99187	0.99182	0.999996	17795	0	-6.6149
KRTAP12-3	5	0.0047396	0.019483	0.753531	462	2	-0.8556	0.41867	0.61107	0.999996	10887	2	-0.8556
PUSL1	5	0.0047864	0.019665	0.753531	464	3	-6.1085	0.59973	0.74022	0.999996	13179	2	-6.1085
GZMB	5	0.0047864	0.019665	0.753531	463	3	-7.7462	0.28724	0.49222	0.999996	8686	2	-7.7462
TAS2R31	5	0.0047866	0.019666	0.753531	465	4	-7.1665	0.80426	0.85259	0.999996	15185	1	-7.1665
MAP1LC3A	5	0.004788	0.019671	0.753531	466	5	-8.1555	0.99521	0.99516	0.999996	17880	0	-8.1555
ISLR2	5	0.004788	0.019671	0.753531	467	5	-8.2922	0.99521	0.99516	0.999996	17881	0	-8.2922
TGM5	5	0.0048129	0.019763	0.753531	468	4	-8.1013	0.96966	0.96994	0.999996	17298	0	-8.1013
GLS2	5	0.0048215	0.019793	0.753531	469	5	-7.2205	0.99518	0.99513	0.999996	17879	0	-7.2205
TRIM65	5	0.004841	0.01987	0.753531	470	3	-7.115	0.77973	0.84189	0.999996	15004	1	-7.115
SFI1	5	0.0048491	0.019906	0.753531	471	4	-8.6645	0.4264	0.61637	0.999996	10984	1	-8.6645
TRIM52	5	0.0048544	0.019932	0.753531	472	5	-7.7243	0.99515	0.9951	0.999996	17878	0	-7.7243
SHPK	5	0.0048642	0.019973	0.753531	473	4	-8.5256	0.9636	0.964	0.999996	17201	0	-8.5256
CLDND1	6	0.0048669	0.019981	0.753531	474	6	-6.0356	0.99513	0.99509	0.999996	17877	0	-6.0356
NABP2	5	0.0048687	0.019988	0.753531	475	1	1.1371	0.036815	0.11047	0.959024	2074	3	1.1371
TMEM184A	5	0.0048782	0.020028	0.753531	476	2	0.65418	0.32697	0.53891	0.999996	9569	2	0.65418
FKBP11	12	0.0048807	0.020041	0.753531	477	8	-7.4247	0.7865	0.84472	0.999996	15058	3	-7.4247
CSTL1	5	0.0048825	0.020048	0.753531	478	5	-7.963	0.99182	0.99177	0.999996	17792	0	-7.963
GPC1	5	0.0049054	0.020145	0.753531	480	3	-8.6616	0.32957	0.54192	0.999996	9619	2	-8.6616
C2CD5	5	0.0049054	0.020145	0.753531	479	3	-8.6616	0.21084	0.3987	0.999996	6984	2	-8.6616
KHDRBS3	5	0.004922	0.020208	0.753531	482	5	-6.8268	0.99508	0.99502	0.999996	17876	0	-6.8268
ATXN7L3B	5	0.004922	0.020208	0.753531	481	5	-7.5792	0.99508	0.99502	0.999996	17875	0	-7.5792
CLIC6	5	0.0049236	0.020212	0.753531	483	2	0.39087	0.31143	0.52095	0.999996	9247	2	0.39087
PDGFRL	5	0.004965	0.020377	0.756141	484	5	-8.6587	0.98881	0.9888	0.999996	17731	0	-8.6587
DLGAP4	5	0.0049693	0.020389	0.756141	485	4	-3.0506	0.86625	0.88435	0.999996	15796	1	-3.0506
RAD52	5	0.0049915	0.020485	0.756141	486	5	-6.7854	0.99501	0.99496	0.999996	17874	0	-6.7854
SLITRK5	5	0.0050187	0.02059	0.756141	487	3	-7.9394	0.53567	0.69377	0.999996	12327	2	-7.9394
HMGCLL1	5	0.0050334	0.020653	0.756141	488	3	-6.9069	0.061456	0.16744	0.987257	3054	2	-6.9069
HOXD1	5	0.0050376	0.020666	0.756141	489	3	-2.3452	0.85932	0.88038	0.999996	15730	1	-2.3452
REXO2	5	0.0050638	0.020762	0.756141	490	5	-6.2533	0.99494	0.99489	0.999996	17873	0	-6.2533
PPEF2	5	0.0050638	0.020762	0.756141	491	5	-7.8762	0.99494	0.99489	0.999996	17872	0	-7.8762
CST1	5	0.005073	0.020791	0.756141	492	4	-7.3407	0.93505	0.93617	0.999996	16718	0	-7.3407
BOLL	5	0.0050883	0.020853	0.756141	493	3	-6.6286	0.92909	0.93045	0.999996	16614	1	-6.6286
ABCC5	5	0.0050993	0.020905	0.756141	494	4	-8.0755	0.66789	0.7913	0.999996	14074	1	-8.0755
KIF3B	5	0.0051205	0.02099	0.756141	495	4	-8.2328	0.89404	0.90223	0.999996	16145	1	-8.2328
ASB3	5	0.0051567	0.021114	0.756141	496	4	-8.2117	0.81201	0.85613	0.999996	15278	1	-8.2117
GYG2	5	0.005172	0.021177	0.756141	497	3	-8.65	0.6487	0.77674	0.999996	13818	1	-8.65
SOST	5	0.0051981	0.021268	0.756141	498	2	1.5042	0.22707	0.41903	0.999996	7345	3	1.5042
DDX4	5	0.005203	0.021285	0.756141	499	5	-7.7678	0.9948	0.99475	0.999996	17871	0	-7.7678
TGFB1	5	0.0052138	0.021323	0.756141	500	4	-8.3613	0.83219	0.86579	0.999996	15461	1	-8.3613
SIPA1	5	0.0052318	0.021382	0.756141	501	5	-7.8762	0.99477	0.99472	0.999996	17870	0	-7.8762
TXNDC12	5	0.0052699	0.021523	0.756141	502	5	-6.8574	0.99473	0.99469	0.999996	17869	0	-6.8574
HIST1H2BO	4	0.0052781	0.021553	0.756141	503	4	-7.4846	0.99472	0.99468	0.999996	17868	0	-7.4846
CCDC170	5	0.0053054	0.021657	0.756141	504	3	-8.0493	0.1118	0.26561	0.999996	4733	2	-8.0493
TLN2	5	0.0053417	0.021788	0.756141	505	3	-7.7571	0.36392	0.57333	0.999996	10212	1	-7.7571
SPATA4	5	0.0053449	0.021797	0.756141	506	5	-6.3988	0.99466	0.99461	0.999996	17867	0	-6.3988
LRSAM1	5	0.0053628	0.02187	0.756141	508	3	-8.1718	0.4787	0.65318	0.999996	11636	2	-8.1718
COL4A3BP	5	0.0053628	0.02187	0.756141	507	3	-7.0722	0.078625	0.20462	0.987511	3713	2	-7.0722
PRTG	5	0.0053786	0.021927	0.756141	509	4	-7.8662	0.96122	0.96165	0.999996	17164	0	-7.8662
SKIDA1	5	0.005388	0.021953	0.756141	510	3	-7.3763	0.33007	0.54249	0.999996	9632	2	-7.3763
MAPRE3	5	0.005388	0.021953	0.756141	511	3	-2.6434	0.95477	0.95538	0.999996	17042	0	-2.6434
OFD1	5	0.0054243	0.02208	0.756141	512	5	-7.5792	0.99458	0.99453	0.999996	17865	0	-7.5792
CRYBB3	5	0.0054295	0.022097	0.756141	513	2	1.0936	0.293	0.49911	0.999996	8811	3	1.0936
CALM1	5	0.0054437	0.022152	0.756141	514	4	-7.9536	0.90955	0.91366	0.999996	16332	1	-7.9536
GPR116	5	0.0054859	0.022314	0.756141	515	4	-5.9849	0.5851	0.7295	0.999996	12986	1	-5.9849
RRAGD	5	0.0055	0.022383	0.756141	517	2	-0.8556	0.47666	0.65178	0.999996	11610	1	-0.8556
GALNT15	5	0.0055	0.022383	0.756141	516	2	-0.19319	0.49903	0.66759	0.999996	11883	1	-0.19319
GK2	5	0.0055037	0.022395	0.756141	518	5	-6.8574	0.9945	0.99445	0.999996	17864	0	-6.8574
AP2A1	5	0.0055476	0.022561	0.756141	519	2	0.17467	0.93478	0.93589	0.999996	16712	0	0.17467
TMEM52B	6	0.0055489	0.022569	0.756141	520	5	-8.1832	0.98426	0.98423	0.999996	17624	0	-8.1832
CST9	5	0.0055714	0.022656	0.756141	521	4	-7.4932	0.94611	0.94693	0.999996	16897	0	-7.4932
FUT2	5	0.0055734	0.022664	0.756141	522	4	-4.765	0.61089	0.74841	0.999996	13329	1	-4.765
ESM1	5	0.0055868	0.02271	0.756141	524	4	-7.8153	0.78899	0.84579	0.999996	15069	1	-7.8153
BCAS3	5	0.0055868	0.02271	0.756141	523	4	-8.3789	0.90959	0.91369	0.999996	16334	1	-8.3789
ZMYND12	5	0.005587	0.02271	0.756141	525	5	-7.3902	0.99441	0.99436	0.999996	17862	0	-7.3902
NME9	5	0.005587	0.02271	0.756141	526	5	-7.5161	0.99441	0.99436	0.999996	17863	0	-7.5161
CSF1	5	0.005587	0.02271	0.756141	527	5	-7.6623	0.99441	0.99436	0.999996	17861	0	-7.6623
HADH	5	0.005587	0.02271	0.756141	528	5	-7.3407	0.99441	0.99436	0.999996	17860	0	-7.3407
ERBB2	5	0.0055872	0.022712	0.756141	529	3	-8.139	0.30501	0.51335	0.999996	9105	2	-8.139
HYAL4	5	0.0056072	0.022796	0.756141	530	3	-8.6295	0.89602	0.90367	0.999996	16165	1	-8.6295
WIPF1	5	0.0056097	0.022804	0.756141	531	1	1.4385	0.19876	0.38333	0.999996	6698	3	1.4385
CCDC85C	5	0.0056344	0.022894	0.756141	532	3	-2.0362	0.65552	0.78184	0.999996	13899	1	-2.0362
DLGAP1	5	0.0056619	0.023015	0.756141	535	4	-7.9908	0.92353	0.92541	0.999996	16528	1	-7.9908
KLC2	5	0.0056619	0.023015	0.756141	533	4	-7.9154	0.82044	0.8601	0.999996	15358	1	-7.9154
LYG1	5	0.0056619	0.023015	0.756141	534	4	-8.2196	0.54593	0.70113	0.999996	12491	1	-8.2196
C17orf62	5	0.0056743	0.023065	0.756141	536	3	-8.4136	0.44691	0.63072	0.999996	11250	2	-8.4136
RBFOX2	5	0.0056921	0.023127	0.756141	537	4	-7.8712	0.89297	0.9015	0.999996	16118	1	-7.8712
TRAM1L1	5	0.0057173	0.023233	0.756141	538	5	-7.0722	0.99428	0.99424	0.999996	17858	0	-7.0722
ZFAND3	5	0.0057396	0.023318	0.756141	540	4	-7.9442	0.35721	0.56869	0.999996	10130	1	-7.9442
CNRIP1	5	0.0057396	0.023318	0.756141	539	4	-7.8049	0.56188	0.71273	0.999996	12693	1	-7.8049
JPH3	5	0.0057396	0.023318	0.756141	541	4	-7.9908	0.72592	0.82101	0.999996	14627	1	-7.9908
HIGD1B	5	0.0057396	0.023318	0.756141	542	4	-8.2621	0.44592	0.62998	0.999996	11235	1	-8.2621
RGS9	5	0.0057469	0.023347	0.756141	543	4	-8.2659	0.95535	0.95595	0.999996	17053	0	-8.2659
SERPINB12	5	0.0057572	0.023383	0.756141	544	5	-8.2506	0.99424	0.99419	0.999996	17857	0	-8.2506
SAMD4A	6	0.0057607	0.023397	0.756141	545	3	-4.1306	0.38605	0.58843	0.999996	10503	2	-4.1306
PRDM2	10	0.0057617	0.023401	0.756141	546	7	-7.9845	0.43803	0.62445	0.999996	11129	3	-7.9845
DTX1	5	0.0057897	0.023513	0.756141	547	3	-8.6206	0.91918	0.92162	0.999996	16467	1	-8.6206
CAPN6	5	0.0057897	0.023513	0.756141	548	3	-8.6206	0.57557	0.72258	0.999996	12866	2	-8.6206
NFKBIL1	5	0.0058018	0.02356	0.756141	549	2	-0.033069	0.55825	0.71017	0.999996	12643	2	-0.033069
SIAE	5	0.0058252	0.023644	0.756141	551	3	-0.78323	0.214	0.40267	0.999996	7056	2	-0.78323
CD6	5	0.0058252	0.023644	0.756141	550	3	-7.6094	0.45832	0.63866	0.999996	11397	2	-7.6094
KIAA0101	5	0.0058263	0.023649	0.756141	552	4	-7.8461	0.59047	0.73345	0.999996	13061	1	-7.8461
CD3EAP	5	0.0058333	0.02368	0.756141	553	5	-6.652	0.99417	0.99411	0.999996	17856	0	-6.652
HAND2	5	0.0058567	0.023767	0.756141	554	1	0.39998	0.39564	0.59503	0.999996	10614	2	0.39998
TMEM181	5	0.0059115	0.023985	0.756141	555	3	-7.5483	0.62394	0.75816	0.999996	13500	2	-7.5483
ERC2	5	0.0059179	0.024012	0.756141	556	5	-6.8086	0.99408	0.99403	0.999996	17854	0	-6.8086
ZNF415	5	0.0059179	0.024012	0.756141	557	5	-8.4508	0.99408	0.99403	0.999996	17855	0	-8.4508
CDS2	5	0.0059179	0.024012	0.756141	558	5	-6.8473	0.99408	0.99403	0.999996	17853	0	-6.8473
DTX2	5	0.0059601	0.024166	0.756141	559	3	-7.2592	0.4452	0.62945	0.999996	11226	1	-7.2592
PCDHGA5	5	0.0059664	0.024188	0.756141	560	2	-0.11792	0.66417	0.7884	0.999996	14019	1	-0.11792
TTN	5	0.0059896	0.024271	0.756141	561	4	-7.7944	0.40303	0.60015	0.999996	10706	1	-7.7944
KIAA1462	5	0.005993	0.024288	0.756141	562	3	-8.6117	0.59244	0.73489	0.999996	13090	2	-8.6117
PI4KB	5	0.0060212	0.024396	0.756141	563	4	-6.9166	0.84098	0.87034	0.999996	15548	1	-6.9166
CALU	8	0.0060342	0.024442	0.756141	564	7	-6.2169	0.91102	0.91486	0.999996	16355	1	-6.2169
CATSPER4	5	0.0060345	0.024443	0.756141	565	4	-7.2127	0.94988	0.95058	0.999996	16968	0	-7.2127
PVRL3	5	0.0060345	0.024443	0.756141	566	3	-8.5224	0.37429	0.58034	0.999996	10353	2	-8.5224
PHOX2B	5	0.0060441	0.024485	0.756141	567	5	-7.6331	0.99396	0.99389	0.999996	17852	0	-7.6331
XAGE2	4	0.0060459	0.024492	0.756141	568	3	-6.3378	0.7078	0.81467	0.999996	14520	1	-6.3378
HHLA3	7	0.0060532	0.024524	0.756141	569	6	-6.8574	0.99458	0.99453	0.999996	17866	0	-6.8574
UTRN	5	0.0060659	0.024571	0.756141	570	4	-7.9489	0.8977	0.90485	0.999996	16184	1	-7.9489
MPO	5	0.0060671	0.024575	0.756141	571	3	-8.6087	0.23354	0.42707	0.999996	7509	2	-8.6087
PSCA	5	0.0060671	0.024575	0.756141	573	3	-3.3134	0.48638	0.65854	0.999996	11743	1	-3.3134
MUT	5	0.0060671	0.024575	0.756141	574	3	-8.6087	0.74448	0.82792	0.999996	14753	1	-8.6087
SS18L1	5	0.0060671	0.024575	0.756141	575	3	-8.6087	0.54672	0.70168	0.999996	12503	1	-8.6087
DLEC1	5	0.0060671	0.024575	0.756141	572	4	-8.6087	0.5157	0.67945	0.999996	12068	1	-8.6087
FAM180A	5	0.0060761	0.024607	0.756141	576	2	-0.3518	0.66483	0.78893	0.999996	14034	2	-0.3518
MBP	13	0.0060835	0.024636	0.756141	577	5	0.69487	0.41032	0.60524	0.999996	10790	5	0.69487
SPRR4	4	0.0060848	0.02464	0.756141	578	4	-7.6439	0.99392	0.99385	0.999996	17851	0	-7.6439
EFHC1	5	0.0060854	0.024643	0.756141	579	5	-7.3116	0.99391	0.99385	0.999996	17849	0	-7.3116
NES	5	0.0061309	0.024821	0.756141	580	1	0.83548	0.57713	0.72373	0.999996	12887	2	0.83548
CACNA1C	5	0.0061418	0.024868	0.756141	581	3	-8.6057	0.72643	0.82119	0.999996	14631	1	-8.6057
CDR2L	5	0.0061581	0.024928	0.756141	583	4	-7.9057	0.70025	0.81212	0.999996	14469	1	-7.9057
PROK1	5	0.0061581	0.024928	0.756141	582	4	-7.8049	0.19451	0.37782	0.999996	6607	1	-7.8049
TRIM46	5	0.0061691	0.024976	0.756141	584	5	-7.1646	0.99383	0.99377	0.999996	17848	0	-7.1646
ARNTL2	5	0.0061691	0.024976	0.756141	586	5	-7.5483	0.99383	0.99377	0.999996	17846	0	-7.5483
ARMCX5	5	0.0061691	0.024976	0.756141	585	5	-6.9069	0.99383	0.99377	0.999996	17847	0	-6.9069
CASKIN1	5	0.0061858	0.025038	0.756141	587	2	1.0335	0.21242	0.4007	0.999996	7008	3	1.0335
FSD1	5	0.0062158	0.025161	0.756141	588	4	-3.8295	0.73879	0.82571	0.999996	14712	1	-3.8295
OSTN	5	0.0062215	0.025185	0.756141	589	4	-8.6027	0.90942	0.91356	0.999996	16331	1	-8.6027
IGSF22	5	0.0062406	0.025254	0.756141	590	2	0.93457	0.31887	0.52957	0.999996	9387	3	0.93457
PAX6	5	0.0062524	0.025301	0.756141	591	4	-8.0927	0.93066	0.93193	0.999996	16638	1	-8.0927
CLDN1	5	0.0062955	0.025456	0.756141	592	2	0.82713	0.33201	0.54474	0.999996	9675	3	0.82713
LTN1	5	0.0063321	0.025594	0.756141	595	4	-8.2352	0.89043	0.89973	0.999996	16087	1	-8.2352
KIF24	5	0.0063321	0.025594	0.756141	593	4	-8	0.88083	0.89343	0.999996	15971	1	-8
MASP1	5	0.0063321	0.025594	0.756141	594	4	-8.1596	0.9649	0.96528	0.999996	17220	0	-8.1596
TMEM31	5	0.0063503	0.025648	0.756141	596	4	-7.2818	0.099649	0.24779	0.99731	4473	1	-7.2818
OGFR	5	0.0063517	0.025654	0.756141	598	3	-8.1729	0.10526	0.25618	0.999996	4594	2	-8.1729
FAM129C	5	0.0063517	0.025654	0.756141	597	4	-8.5967	0.88355	0.8952	0.999996	16005	1	-8.5967
EPOR	5	0.0063575	0.025681	0.756141	599	2	0.41525	0.68783	0.80658	0.999996	14371	2	0.41525
FAM200B	5	0.0063659	0.02572	0.756141	602	5	-7.6964	0.99363	0.99359	0.999996	17843	0	-7.6964
CRBN	5	0.0063659	0.02572	0.756141	600	5	-7.2205	0.99363	0.99359	0.999996	17845	0	-7.2205
TLL1	5	0.0063659	0.02572	0.756141	601	5	-6.7851	0.99363	0.99359	0.999996	17844	0	-6.7851
CNKSR2	5	0.0064052	0.02586	0.756141	603	4	-8.1959	0.46933	0.6465	0.999996	11532	1	-8.1959
KRTAP25-1	5	0.006417	0.025902	0.756141	606	5	-8.1879	0.99355	0.9935	0.999996	17842	0	-8.1879
ZNF513	5	0.006417	0.025902	0.756141	604	4	-7.7944	0.84177	0.87075	0.999996	15554	1	-7.7944
IMMP2L	5	0.006417	0.025902	0.756141	607	4	-8.1055	0.9728	0.973	0.999996	17341	0	-8.1055
NXPH2	5	0.006417	0.025902	0.756141	605	4	-8.1182	0.93023	0.93153	0.999996	16633	1	-8.1182
LRRC18	5	0.0064368	0.025968	0.756141	608	4	-7.9954	0.91712	0.91988	0.999996	16436	1	-7.9954
SARNP	5	0.0064546	0.02604	0.756141	609	5	-6.5928	0.99355	0.9935	0.999996	17839	0	-6.5928
LACTB2	5	0.0064546	0.02604	0.756141	611	5	-7.6795	0.99355	0.9935	0.999996	17840	0	-7.6795
DENND5B	5	0.0064546	0.02604	0.756141	610	5	-6.3709	0.99355	0.9935	0.999996	17841	0	-6.3709
PKHD1L1	5	0.0064712	0.026105	0.756141	612	4	-8.5906	0.85524	0.87804	0.999996	15691	1	-8.5906
STK16	5	0.0064874	0.026173	0.756141	613	2	2.1139	0.088042	0.22416	0.987511	4068	3	2.1139
VPS29	5	0.0064927	0.026184	0.756141	617	3	-6.3849	0.0034276	0.014301	0.527854	486	2	-6.3849
TUSC3	5	0.0064927	0.026184	0.756141	614	5	-7.6449	0.98754	0.98753	0.999996	17697	0	-7.6449
PHOSPHO1	5	0.0064927	0.026184	0.756141	615	3	-8.139	0.87917	0.8924	0.999996	15957	1	-8.139
MS4A4A	5	0.0064927	0.026184	0.756141	616	4	-7.841	0.9716	0.97184	0.999996	17321	0	-7.841
OSBPL3	5	0.0064965	0.026196	0.756141	619	4	-8.318	0.94839	0.94912	0.999996	16932	0	-8.318
ST6GALNAC5	5	0.0064965	0.026196	0.756141	618	4	-7.8049	0.76049	0.83404	0.999996	14858	1	-7.8049
RANBP3	5	0.0065467	0.026381	0.756141	620	3	-8.5876	0.88312	0.8949	0.999996	15995	1	-8.5876
TULP3	5	0.0065562	0.02642	0.756141	621	5	-7.891	0.99344	0.99339	0.999996	17837	0	-7.891
RAD51AP1	5	0.0065562	0.02642	0.756141	622	5	-6.8873	0.99344	0.99339	0.999996	17838	0	-6.8873
NALCN	5	0.0065621	0.026445	0.756141	623	3	-8.5631	0.45954	0.63957	0.999996	11409	2	-8.5631
DOK2	5	0.0065621	0.026445	0.756141	624	2	0.77668	0.55356	0.7068	0.999996	12590	2	0.77668
LRP6	5	0.0065768	0.026501	0.756141	625	5	-7.7517	0.99062	0.9906	0.999996	17765	0	-7.7517
PRLH	5	0.0066245	0.026682	0.756141	626	2	0.69145	0.39624	0.59546	0.999996	10623	2	0.69145
PLA2G4E	5	0.0066372	0.026728	0.756141	629	2	0.073912	0.30158	0.50937	0.999996	9023	2	0.073912
FYN	5	0.0066372	0.026728	0.756141	628	3	-4.7076	0.30422	0.51245	0.999996	9091	2	-4.7076
PCK1	5	0.0066372	0.026728	0.756141	627	2	0.87527	0.32851	0.54071	0.999996	9602	3	0.87527
LRRC8D	5	0.0066372	0.026728	0.756141	630	3	-7.6034	0.18053	0.35948	0.999996	6292	2	-7.6034
GPR126	5	0.0066377	0.02673	0.756141	633	4	-8.5846	0.56983	0.71843	0.999996	12801	1	-8.5846
TMEM101	5	0.0066377	0.02673	0.756141	631	4	-8.5846	0.88069	0.89334	0.999996	15969	1	-8.5846
LAD1	5	0.0066377	0.02673	0.756141	632	4	-8.5846	0.53343	0.69217	0.999996	12296	1	-8.5846
ARHGAP24	5	0.0066521	0.026784	0.756141	634	5	-6.9827	0.99335	0.99329	0.999996	17835	0	-6.9827
EXPH5	5	0.0066731	0.026861	0.756141	637	4	-7.9583	0.25458	0.45296	0.999996	7978	1	-7.9583
P2RY14	5	0.0066731	0.026861	0.756141	636	4	-7.9008	0.51585	0.67956	0.999996	12069	1	-7.9008
CEACAM21	5	0.0066731	0.026861	0.756141	635	4	-7.8205	0.91262	0.91615	0.999996	16379	1	-7.8205
SFT2D1	5	0.0067047	0.026982	0.756141	638	5	-6.9069	0.99171	0.99165	0.999996	17790	0	-6.9069
PGM5	5	0.0067067	0.02699	0.756141	639	2	0.94066	0.25453	0.4529	0.999996	7977	3	0.94066
GALNT18	5	0.0067167	0.027026	0.756141	640	4	-8.5815	0.85843	0.87986	0.999996	15721	1	-8.5815
SCHIP1	5	0.0067501	0.027163	0.756141	641	5	-6.9358	0.99325	0.9932	0.999996	17834	0	-6.9358
UFC1	5	0.0067501	0.027163	0.756141	642	5	-7.0192	0.99325	0.9932	0.999996	17832	0	-7.0192
GZF1	5	0.0067814	0.027271	0.756141	644	4	-8.5785	0.92147	0.92358	0.999996	16494	1	-8.5785
STX11	5	0.0067814	0.027271	0.756141	643	3	-8.5785	0.30256	0.51051	0.999996	9049	2	-8.5785
PDE2A	5	0.006789	0.027296	0.756141	645	1	1.6307	0.14123	0.30653	0.999996	5386	3	1.6307
OAS1	5	0.0067942	0.027315	0.756141	646	3	-0.88001	0.43571	0.6229	0.999996	11105	2	-0.88001
STX1A	5	0.0068438	0.027496	0.756141	647	2	-0.49333	0.583	0.72796	0.999996	12958	2	-0.49333
CCDC73	5	0.0068452	0.027499	0.756141	652	5	-7.0895	0.99315	0.9931	0.999996	17830	0	-7.0895
CYSLTR2	5	0.0068452	0.027499	0.756141	653	5	-7.9908	0.99315	0.9931	0.999996	17826	0	-7.9908
ZC2HC1A	5	0.0068452	0.027499	0.756141	650	5	-6.5183	0.99315	0.9931	0.999996	17831	0	-6.5183
PLS3	5	0.0068452	0.027499	0.756141	649	5	-7.4516	0.99315	0.9931	0.999996	17828	0	-7.4516
MTIF2	5	0.0068452	0.027499	0.756141	648	5	-6.3988	0.99315	0.9931	0.999996	17829	0	-6.3988
DYDC2	5	0.0068452	0.027499	0.756141	651	5	-7.7571	0.99315	0.9931	0.999996	17827	0	-7.7571
NUDT16	7	0.0068518	0.02752	0.756141	654	4	-7.8101	0.66775	0.7912	0.999996	14073	2	-7.8101
MYL3	5	0.006887	0.027647	0.756141	655	3	-8.2583	0.55249	0.70601	0.999996	12573	2	-8.2583
PGAM5	5	0.006926	0.02778	0.756141	656	3	-7.4649	0.83815	0.86882	0.999996	15519	1	-7.4649
LEPREL1	5	0.0069337	0.027806	0.756141	657	4	-8.4204	0.24973	0.44705	0.999996	7862	1	-8.4204
TAS2R8	5	0.0069346	0.02781	0.756141	659	5	-6.1584	0.99307	0.993	0.999996	17821	0	-6.1584
POSTN	5	0.0069346	0.02781	0.756141	658	5	-7.7132	0.99307	0.993	0.999996	17823	0	-7.7132
ZC3H12C	5	0.0069346	0.02781	0.756141	662	5	-7.8959	0.99307	0.993	0.999996	17824	0	-7.8959
SLC41A2	5	0.0069346	0.02781	0.756141	661	5	-7.1317	0.99307	0.993	0.999996	17825	0	-7.1317
ZNF483	5	0.0069346	0.02781	0.756141	660	5	-6.7744	0.99307	0.993	0.999996	17822	0	-6.7744
DNAJC5B	5	0.0069445	0.02784	0.756141	663	4	-7.841	0.65665	0.7827	0.999996	13922	1	-7.841
TMEM9B	7	0.006963	0.027909	0.756852	664	5	-6.1085	0.71973	0.81887	0.999996	14587	2	-6.1085
TMEM60	5	0.0069905	0.028012	0.758528	665	3	-8.5693	0.22793	0.42012	0.999996	7364	2	-8.5693
ARHGEF1	5	0.0070082	0.028081	0.759232	666	2	1.1824	0.26268	0.46277	0.999996	8168	3	1.1824
CEP85L	5	0.0070316	0.02816	0.760231	667	4	-4.8328	0.48689	0.65891	0.999996	11749	1	-4.8328
LANCL3	5	0.0070631	0.028276	0.761587	668	2	0.13027	0.67199	0.79438	0.999996	14144	2	0.13027
UGT1A1	5	0.0070689	0.028301	0.761587	669	3	-8.1225	0.49106	0.66189	0.999996	11806	2	-8.1225
TRMT44	5	0.0071453	0.028599	0.761587	671	3	-1.3477	0.42158	0.61303	0.999996	10923	2	-1.3477
KAAG1	5	0.0071453	0.028599	0.761587	670	2	0.41435	0.48122	0.65494	0.999996	11665	2	0.41435
LRRC3C	5	0.0071467	0.028604	0.761587	673	3	-7.8359	0.50407	0.67119	0.999996	11940	2	-7.8359
SOCS1	5	0.0071467	0.028604	0.761587	672	3	-6.9547	0.64119	0.771	0.999996	13728	1	-6.9547
ABCA12	5	0.007149	0.028612	0.761587	674	5	-5.9663	0.99285	0.99279	0.999996	17818	0	-5.9663
NPAS4	5	0.007214	0.028867	0.761587	675	4	-7.9299	0.47228	0.64862	0.999996	11566	1	-7.9299
MDGA1	5	0.0072194	0.028887	0.761587	676	3	-8.3998	0.916	0.91892	0.999996	16417	1	-8.3998
APBA3	5	0.0072275	0.028925	0.761587	677	2	1.269	0.24191	0.43746	0.999996	7696	3	1.269
EMB	5	0.0072833	0.029135	0.761587	680	5	-6.9069	0.99272	0.99267	0.999996	17813	0	-6.9069
SLITRK6	5	0.0072833	0.029135	0.761587	682	5	-7.411	0.99272	0.99267	0.999996	17814	0	-7.411
MSH2	5	0.0072833	0.029135	0.761587	679	5	-7.4449	0.99272	0.99267	0.999996	17816	0	-7.4449
ZNF565	5	0.0072833	0.029135	0.761587	681	5	-5.8086	0.99272	0.99267	0.999996	17815	0	-5.8086
KLHL5	5	0.0072833	0.029135	0.761587	678	5	-6.2985	0.99272	0.99267	0.999996	17817	0	-6.2985
NUDT13	11	0.0073046	0.029223	0.761587	683	9	-7.3621	0.84742	0.87376	0.999996	15611	2	-7.3621
DPH7	5	0.0073062	0.029228	0.761587	684	3	-8.5569	0.66012	0.78538	0.999996	13964	1	-8.5569
DPF1	5	0.0073092	0.029242	0.761587	685	3	-7.8662	0.58559	0.72985	0.999996	12994	2	-7.8662
TRABD2A	5	0.0073156	0.029268	0.761587	687	4	-7.7353	0.93145	0.9327	0.999996	16654	1	-7.7353
MKNK1	5	0.0073156	0.029268	0.761587	686	4	-7.7077	0.83373	0.86656	0.999996	15472	1	-7.7077
FASTK	5	0.0073402	0.029363	0.761587	688	3	-5.4682	0.096777	0.24198	0.993937	4384	2	-5.4682
PPFIA2	9	0.0073414	0.029368	0.761587	689	6	-7.8101	0.25045	0.44795	0.999996	7878	1	-7.8101
PPP1R8	15	0.0073726	0.029491	0.761587	690	12	-5.1622	0.086608	0.22121	0.987511	4014	2	-5.1622
AZI1	5	0.0073756	0.029499	0.761587	693	3	-8.443	0.33033	0.54277	0.999996	9637	2	-8.443
CYP3A4	5	0.0073756	0.029499	0.761587	691	3	-8.5538	0.58649	0.73053	0.999996	13006	2	-8.5538
P4HB	5	0.0073756	0.029499	0.761587	692	4	-8.5538	0.79285	0.84749	0.999996	15104	1	-8.5538
PEX1	5	0.0074034	0.02961	0.761587	694	5	-6.8061	0.9926	0.99254	0.999996	17812	0	-6.8061
KLHL42	5	0.0074422	0.029754	0.761587	695	3	-1.0023	0.80694	0.8538	0.999996	15214	1	-1.0023
PLXNC1	5	0.0074422	0.029754	0.761587	696	2	0.39967	0.93878	0.93986	0.999996	16774	0	0.39967
KBTBD7	5	0.0074467	0.029771	0.761587	697	3	-6.6286	0.65108	0.77854	0.999996	13853	1	-6.6286
FCN2	5	0.0074539	0.029797	0.761587	699	3	-8.5507	0.69013	0.80838	0.999996	14402	1	-8.5507
ITSN1	5	0.0074539	0.029797	0.761587	698	4	-8.5507	0.96528	0.96565	0.999996	17232	0	-8.5507
MAN2A2	5	0.0074539	0.029797	0.761587	700	4	-8.5507	0.86503	0.88365	0.999996	15787	1	-8.5507
GABRP	5	0.0074934	0.029939	0.761587	701	3	-7.963	0.59834	0.73923	0.999996	13159	1	-7.963
KLK10	5	0.0074934	0.029939	0.761587	702	2	0.86404	0.054947	0.15287	0.983767	2797	3	0.86404
P2RY2	5	0.0075014	0.029972	0.761587	703	3	-1.0712	0.19534	0.37886	0.999996	6621	2	-1.0712
ZNF823	5	0.007514	0.030012	0.761587	704	5	-6.4126	0.99249	0.99244	0.999996	17808	0	-6.4126
GPR87	5	0.007514	0.030012	0.761587	706	5	-7.2438	0.99249	0.99244	0.999996	17807	0	-7.2438
N4BP1	5	0.007514	0.030012	0.761587	707	5	-8.0316	0.99249	0.99244	0.999996	17810	0	-8.0316
ITIH1	5	0.007514	0.030012	0.761587	705	5	-7.6623	0.99249	0.99244	0.999996	17809	0	-7.6623
SLCO3A1	5	0.0075505	0.030156	0.761587	708	3	-0.70082	0.48356	0.65657	0.999996	11699	2	-0.70082
SKI	5	0.0075562	0.030177	0.761587	709	3	-6.8268	0.55485	0.70773	0.999996	12610	2	-6.8268
NBL1	5	0.0075654	0.030211	0.761587	710	4	-8.2847	0.93832	0.93941	0.999996	16767	0	-8.2847
ZIC1	5	0.007602	0.030347	0.761587	711	2	1.2178	0.2511	0.44871	0.999996	7896	3	1.2178
GRN	5	0.0076072	0.030365	0.761587	712	3	-8.5445	0.58401	0.72871	0.999996	12973	1	-8.5445
NLRP11	5	0.0076162	0.030401	0.761587	713	4	-7.9723	0.51124	0.67627	0.999996	12024	1	-7.9723
SLC16A11	5	0.0076384	0.030476	0.761587	714	3	-7.2515	0.46724	0.645	0.999996	11511	2	-7.2515
SAMD7	5	0.0076783	0.030621	0.761587	715	3	-8.5413	0.20654	0.39327	0.999996	6894	2	-8.5413
RAD18	5	0.0077279	0.030814	0.761587	716	5	-7.1968	0.99227	0.99221	0.999996	17806	0	-7.1968
GLDN	5	0.007748	0.030878	0.761587	717	4	-7.0281	0.30772	0.51656	0.999996	9163	1	-7.0281
IGF1	5	0.0077712	0.030956	0.761587	719	3	-8.5382	0.86676	0.88467	0.999996	15801	1	-8.5382
TCEB3	5	0.0077712	0.030956	0.761587	718	3	-8.5382	0.24621	0.44276	0.999996	7790	2	-8.5382
MTSS1L	5	0.0078128	0.031103	0.761587	720	3	-6.7586	0.6281	0.76126	0.999996	13566	2	-6.7586
CDIP1	5	0.0078213	0.031132	0.761587	721	4	-7.9908	0.81901	0.8594	0.999996	15345	1	-7.9908
C5orf38	5	0.0078301	0.031166	0.761587	722	3	-4.9892	0.51436	0.67851	0.999996	12056	2	-4.9892
SPAG17	5	0.007848	0.031231	0.761587	725	5	-7.6034	0.99215	0.99209	0.999996	17803	0	-7.6034
KRT32	5	0.007848	0.031231	0.761587	724	5	-8.2274	0.99215	0.99209	0.999996	17804	0	-8.2274
WBP1	5	0.007848	0.031231	0.761587	726	5	-7.1565	0.99215	0.99209	0.999996	17805	0	-7.1565
RBMS3	5	0.007848	0.031231	0.761587	723	5	-7.2893	0.99215	0.99209	0.999996	17802	0	-7.2893
DGKH	5	0.0078737	0.031315	0.761587	727	3	-8.5351	0.94511	0.94597	0.999996	16879	0	-8.5351
FAM179A	5	0.0078849	0.031358	0.761587	728	3	-6.1224	0.23969	0.43468	0.999996	7644	1	-6.1224
HINT2	5	0.007932	0.031525	0.761587	729	4	-7.8861	0.66686	0.79051	0.999996	14062	1	-7.8861
PRSS42	5	0.007932	0.031525	0.761587	730	4	-8.3033	0.46162	0.64103	0.999996	11437	1	-8.3033
DEFB105A	3	0.007956	0.031609	0.761587	731	3	-8.0755	0.99204	0.99199	0.999996	17801	0	-8.0755
SENP5	5	0.0079579	0.031616	0.761587	732	4	-8.5319	0.48951	0.66076	0.999996	11777	1	-8.5319
ABCF3	5	0.0079579	0.031616	0.761587	733	3	-8.5319	0.49371	0.66377	0.999996	11837	1	-8.5319
NAT9	5	0.0079588	0.031622	0.761587	736	5	-5.5339	0.98524	0.9852	0.999996	17644	0	-5.5339
EXOC3L1	5	0.0079588	0.031622	0.761587	734	3	-7.9008	0.89787	0.90497	0.999996	16188	1	-7.9008
PPIC	5	0.0079588	0.031622	0.761587	735	4	-6.3162	0.381	0.58497	0.999996	10435	1	-6.3162
SLTM	5	0.0079668	0.031654	0.761587	737	5	-6.3133	0.99203	0.99198	0.999996	17799	0	-6.3133
KLHL28	5	0.0079668	0.031654	0.761587	738	5	-7.3116	0.99203	0.99198	0.999996	17798	0	-7.3116
OSBP2	5	0.0079671	0.031654	0.761587	739	2	0.48697	0.60442	0.74369	0.999996	13240	2	0.48697
FLYWCH2	5	0.0079671	0.031654	0.761587	740	3	-0.92847	0.91409	0.91734	0.999996	16397	1	-0.92847
ESAM	5	0.0080174	0.031829	0.761587	741	4	-7.668	0.78235	0.84299	0.999996	15023	1	-7.668
SYNRG	5	0.0080174	0.031829	0.761587	742	4	-7.8359	0.11064	0.26393	0.999996	4705	1	-7.8359
OXER1	5	0.0080607	0.031987	0.761587	743	3	-8.5288	0.82711	0.86329	0.999996	15417	1	-8.5288
LAMP2	5	0.0080765	0.032043	0.761587	745	5	-7.7462	0.99192	0.99187	0.999996	17797	0	-7.7462
BTBD3	5	0.0080765	0.032043	0.761587	744	5	-6.1584	0.99192	0.99187	0.999996	17796	0	-6.1584
LRP11	5	0.0080882	0.032092	0.761587	747	2	1.2019	0.26459	0.46507	0.999996	8211	3	1.2019
THBS2	5	0.0080882	0.032092	0.761587	746	3	-1.2716	0.37477	0.58067	0.999996	10359	2	-1.2716
C19orf24	5	0.008104	0.032147	0.761587	749	2	-0.27863	0.62223	0.75691	0.999996	13472	2	-0.27863
FBXO46	5	0.008104	0.032147	0.761587	748	2	0.99363	0.17233	0.34862	0.999996	6105	3	0.99363
WDR86	5	0.008104	0.032147	0.761587	750	3	-1.0544	0.11949	0.27643	0.999996	4909	1	-1.0544
VPS13B	5	0.0081059	0.032149	0.761587	751	4	-7.3917	0.71487	0.81716	0.999996	14555	1	-7.3917
RIPPLY1	7	0.0081242	0.032219	0.761587	752	6	-8.1224	0.67791	0.79892	0.999996	14225	1	-8.1224
RPS6KA1	5	0.0081278	0.032234	0.761587	754	4	-7.7077	0.42237	0.61357	0.999996	10931	1	-7.7077
PACSIN3	5	0.0081278	0.032234	0.761587	755	4	-7.9394	0.9654	0.96576	0.999996	17235	0	-7.9394
PPIP5K1	5	0.0081278	0.032234	0.761587	756	4	-7.8256	0.81727	0.85856	0.999996	15331	1	-7.8256
TCF3	5	0.0081278	0.032234	0.761587	753	4	-7.8762	0.96663	0.96696	0.999996	17254	0	-7.8762
RPE	9	0.0081403	0.032287	0.761587	757	8	-4.5145	0.93211	0.93332	0.999996	16666	1	-4.5145
C10orf120	5	0.0081444	0.032305	0.761587	758	2	0.84346	0.36169	0.57181	0.999996	10186	2	0.84346
GPIHBP1	5	0.0081578	0.032349	0.761587	759	3	-8.5256	0.67811	0.79906	0.999996	14228	2	-8.5256
ZCWPW2	5	0.0081821	0.032437	0.761587	760	5	-5.8292	0.99182	0.99177	0.999996	17793	0	-5.8292
STK3	5	0.0081821	0.032437	0.761587	761	5	-6.9547	0.99182	0.99177	0.999996	17794	0	-6.9547
KRTAP13-1	4	0.0081874	0.032454	0.761587	762	3	-8.0305	0.9319	0.93313	0.999996	16661	0	-8.0305
PPP1R12B	12	0.00821	0.032539	0.761587	763	9	-7.2527	0.82664	0.86306	0.999996	15414	2	-7.2527
SLC7A9	5	0.0082135	0.032549	0.761587	764	2	2.7098	0.021824	0.072733	0.884069	1479	3	2.7098
QRICH2	5	0.0082276	0.032604	0.761587	765	3	-5.1293	0.3769	0.58213	0.999996	10388	2	-5.1293
TBX18	5	0.0082276	0.032604	0.761587	766	2	1.6245	0.17526	0.35252	0.999996	6170	3	1.6245
TREML1	11	0.0082325	0.032623	0.761587	767	7	-3.509	0.40484	0.60137	0.999996	10728	4	-3.509
TMEM132B	5	0.0082465	0.032673	0.761587	769	3	-8.5224	0.81917	0.85947	0.999996	15350	1	-8.5224
NPY4R	5	0.0082465	0.032673	0.761587	768	3	-7.3558	0.6041	0.74345	0.999996	13234	1	-7.3558
STX12	5	0.0082683	0.03276	0.761587	770	3	-3.1851	0.95302	0.95367	0.999996	17014	0	-3.1851
RBBP7	5	0.0082941	0.032852	0.761587	771	5	-8.1432	0.99171	0.99165	0.999996	17791	0	-8.1432
ADAMTS2	5	0.0083201	0.032947	0.761587	772	4	-8.4772	0.95573	0.95631	0.999996	17064	0	-8.4772
KLK6	7	0.0083296	0.03298	0.761587	773	4	-8.2313	0.21624	0.40558	0.999996	7097	2	-8.2313
CYP2C19	5	0.0083401	0.033019	0.761587	774	5	-6.9547	0.99166	0.9916	0.999996	17789	0	-6.9547
LRRC29	5	0.0083434	0.033032	0.761587	775	4	-8.1266	0.70531	0.81383	0.999996	14504	1	-8.1266
CYTL1	5	0.0083778	0.03315	0.761587	776	3	-7.2361	0.92349	0.92537	0.999996	16526	1	-7.2361
CAMSAP1	5	0.0084005	0.033227	0.761587	778	4	-6.6439	0.86705	0.88484	0.999996	15804	1	-6.6439
PPP1R13L	5	0.0084005	0.033227	0.761587	777	3	-7.4563	0.9176	0.92029	0.999996	16446	1	-7.4563
ARHGEF38	5	0.008408	0.033259	0.761587	781	5	-8.1919	0.99159	0.99154	0.999996	17787	0	-8.1919
GPR139	5	0.008408	0.033259	0.761587	780	5	-7.0371	0.99159	0.99154	0.999996	17786	0	-7.0371
TSNAX	5	0.008408	0.033259	0.761587	779	5	-6.5183	0.99159	0.99154	0.999996	17785	0	-6.5183
SERPINB8	13	0.0084268	0.033331	0.761587	782	10	-6.531	0.63199	0.76408	0.999996	13610	3	-6.531
GALNS	5	0.0084312	0.033343	0.761587	783	3	-6.0939	0.25714	0.45605	0.999996	8034	1	-6.0939
ACOT4	5	0.0084325	0.033346	0.761587	784	4	-7.6851	0.62253	0.75714	0.999996	13475	1	-7.6851
DDN	5	0.0084553	0.033431	0.761587	785	4	-7.7625	0.82427	0.86191	0.999996	15397	1	-7.7625
USP17L2	1	0.0084777	0.033512	0.761587	786	1	-9.7385	0.99152	0.99147	0.999996	17784	0	-9.7385
F11	5	0.0084873	0.033549	0.761587	787	3	-6.1907	0.18903	0.37058	0.999996	6478	2	-6.1907
KCNK9	5	0.0084935	0.033577	0.761587	788	3	-8.5129	0.93193	0.93316	0.999996	16662	1	-8.5129
MTCH1	5	0.0084935	0.033577	0.761587	789	3	-8.5129	0.78212	0.84292	0.999996	15022	1	-8.5129
ZNF300	5	0.0085152	0.033655	0.761587	792	5	-6.2533	0.99148	0.99143	0.999996	17783	0	-6.2533
BAZ2A	5	0.0085152	0.033655	0.761587	790	5	-6.8674	0.99148	0.99143	0.999996	17781	0	-6.8674
TNFSF18	5	0.0085152	0.033655	0.761587	791	5	-6.9919	0.99148	0.99143	0.999996	17782	0	-6.9919
CTAG1A	3	0.0085287	0.033699	0.761587	793	2	-8.9389	0.42942	0.61845	0.999996	11021	1	-8.9389
MDH1B	5	0.00854	0.033741	0.761587	794	3	-8.3684	0.64053	0.77054	0.999996	13721	2	-8.3684
IFI44	5	0.0085694	0.033847	0.761587	795	5	-7.001	0.98319	0.98319	0.999996	17602	0	-7.001
TMEM38A	5	0.0085716	0.033852	0.761587	796	4	-8.4033	0.86335	0.88265	0.999996	15774	1	-8.4033
PRKAR1A	5	0.0085716	0.033852	0.761587	797	4	-7.639	0.88254	0.89454	0.999996	15991	1	-7.639
LPPR3	5	0.0085777	0.033871	0.761587	798	3	-8.5097	0.48284	0.65607	0.999996	11687	2	-8.5097
TNFRSF10D	5	0.0085777	0.033871	0.761587	800	3	-8.5097	0.42729	0.61701	0.999996	10994	2	-8.5097
ADAM29	5	0.0085777	0.033871	0.761587	799	4	-8.5097	0.94747	0.94822	0.999996	16920	0	-8.5097
ADAP2	5	0.0086321	0.034063	0.761587	802	5	-6.5806	0.99137	0.99131	0.999996	17780	0	-6.5806
CCSER1	5	0.0086321	0.034063	0.761587	804	5	-5.8292	0.99137	0.99131	0.999996	17779	0	-5.8292
GTF2A1L	5	0.0086321	0.034063	0.761587	803	5	-7.7188	0.99137	0.99131	0.999996	17777	0	-7.7188
CENPU	5	0.0086321	0.034063	0.761587	801	5	-6.1085	0.99137	0.99131	0.999996	17778	0	-6.1085
PATE1	5	0.0086402	0.034089	0.761587	805	3	-7.0809	0.93929	0.94034	0.999996	16782	0	-7.0809
ACPP	5	0.0086515	0.034134	0.761587	806	3	-7.2361	0.36618	0.57483	0.999996	10243	2	-7.2361
ADAM11	5	0.0086754	0.034216	0.761587	807	4	-8.1718	0.95525	0.95586	0.999996	17051	0	-8.1718
IL10	5	0.0086754	0.034216	0.761587	808	4	-8.2621	0.704	0.8134	0.999996	14498	1	-8.2621
PRELP	5	0.0086754	0.034216	0.761587	809	4	-7.6331	0.46122	0.64076	0.999996	11430	1	-7.6331
BLID	5	0.0087063	0.034322	0.762846	810	4	-7.5608	0.94907	0.94982	0.999996	16946	0	-7.5608
USP2	5	0.0087165	0.034357	0.762846	811	2	1.4808	0.22372	0.41489	0.999996	7280	3	1.4808
TMEM99	5	0.0087578	0.034517	0.763278	812	5	-7.14	0.99124	0.99119	0.999996	17776	0	-7.14
RGS16	5	0.0087853	0.034625	0.763278	813	4	-7.8256	0.82512	0.86232	0.999996	15401	1	-7.8256
TNN	5	0.0087884	0.034636	0.763278	814	2	1.2903	0.26432	0.46476	0.999996	8206	3	1.2903
LRRN4	5	0.008813	0.034711	0.763278	816	4	-8.5032	0.9357	0.93681	0.999996	16727	0	-8.5032
ZNF843	5	0.008813	0.034711	0.763278	815	3	-8.5032	0.37879	0.58343	0.999996	10419	2	-8.5032
OGG1	5	0.0088239	0.034756	0.763278	817	3	-6.9827	0.39267	0.59298	0.999996	10586	1	-6.9827
AKT1S1	5	0.0088239	0.034756	0.763278	818	2	0.35462	0.28365	0.48794	0.999996	8605	1	0.35462
KRT31	4	0.008856	0.034889	0.763278	819	2	-0.93793	0.061983	0.16859	0.987511	3072	2	-0.93793
ZDHHC13	5	0.0088805	0.034978	0.763278	823	5	-6.3849	0.99112	0.99106	0.999996	17772	0	-6.3849
SYNCRIP	5	0.0088805	0.034978	0.763278	821	5	-6.0915	0.99112	0.99106	0.999996	17775	0	-6.0915
USP45	5	0.0088805	0.034978	0.763278	820	5	-7.5358	0.99112	0.99106	0.999996	17773	0	-7.5358
CCR5	5	0.0088805	0.034978	0.763278	822	5	-7.0722	0.99112	0.99106	0.999996	17774	0	-7.0722
NHLRC3	5	0.0089109	0.035082	0.763278	824	4	-7.8307	0.77153	0.83845	0.999996	14931	1	-7.8307
ARID4A	5	0.0089109	0.035082	0.763278	825	4	-7.8662	0.9364	0.93754	0.999996	16738	0	-7.8662
UBXN1	5	0.0089109	0.035082	0.763278	826	4	-7.8762	0.34567	0.56042	0.999996	9974	1	-7.8762
BTN3A1	7	0.0089136	0.035092	0.763278	827	6	-7.66	0.80896	0.85469	0.999996	15241	1	-7.66
SPAG11A	4	0.0089217	0.035125	0.763278	828	2	-2.1676	0.445	0.6293	0.999996	11224	2	-2.1676
ADARB2	5	0.0089252	0.03514	0.763278	829	3	-7.4246	0.96442	0.96482	0.999996	17213	0	-7.4246
TEX22	5	0.0089443	0.035208	0.763502	830	3	-0.69299	0.53501	0.6933	0.999996	12318	2	-0.69299
HBG1	1	0.0089517	0.035235	0.763502	831	1	-9.7192	0.99105	0.991	0.999996	17771	0	-9.7192
CNBD2	5	0.0090067	0.035435	0.765196	832	4	-8.4968	0.50546	0.67219	0.999996	11954	1	-8.4968
CD72	5	0.0090067	0.035435	0.765196	833	3	-8.4968	0.19038	0.37238	0.999996	6514	2	-8.4968
TAS2R5	5	0.0090078	0.03544	0.765196	834	5	-7.1728	0.99099	0.99094	0.999996	17770	0	-7.1728
CAPN9	5	0.0090238	0.035501	0.765584	835	4	-7.9816	0.034703	0.10538	0.957177	1976	1	-7.9816
HES4	5	0.009062	0.035641	0.766771	837	1	0.3134	0.40474	0.60131	0.999996	10726	2	0.3134
IER3	5	0.009062	0.035641	0.766771	836	2	1.1859	0.22823	0.42047	0.999996	7372	3	1.1859
FAM210B	5	0.0090935	0.035755	0.768016	838	2	0.5001	0.48164	0.65523	0.999996	11674	2	0.5001
SLC6A15	8	0.0091073	0.035809	0.768016	839	6	-7.8048	0.45255	0.63467	0.999996	11329	2	-7.8048
PUS7L	6	0.0091128	0.035827	0.768016	840	6	-7.1241	0.99089	0.99084	0.999996	17769	0	-7.1241
KCTD12	5	0.0091714	0.036064	0.770592	841	2	-0.41473	0.24375	0.43968	0.999996	7745	2	-0.41473
FAM110B	5	0.0091714	0.036064	0.770592	842	1	1.1428	0.28686	0.49175	0.999996	8677	3	1.1428
NDUFB11	5	0.0091739	0.036075	0.770592	843	5	-7.7132	0.99083	0.99079	0.999996	17768	0	-7.7132
ZNF775	5	0.0091936	0.03615	0.771187	844	3	-0.90875	0.094722	0.2378	0.993377	4305	2	-0.90875
GADD45G	5	0.0092439	0.036315	0.771187	846	4	-7.9394	0.52877	0.68881	0.999996	12226	1	-7.9394
ARHGAP35	5	0.0092439	0.036315	0.771187	847	5	-8.0271	0.98101	0.98102	0.999996	17546	0	-8.0271
MYADM	5	0.0092439	0.036315	0.771187	845	4	-8.1473	0.50427	0.67133	0.999996	11941	1	-8.1473
MX1	5	0.0092535	0.036349	0.771187	848	3	-7.2283	0.2147	0.4036	0.999996	7072	1	-7.2283
PTPRT	5	0.0092564	0.03636	0.771187	849	3	-7.3541	0.44279	0.62778	0.999996	11194	1	-7.3541
ODF3L2	5	0.0092721	0.03642	0.771549	850	3	-0.57872	0.95751	0.95803	0.999996	17096	0	-0.57872
CKMT2	5	0.0093043	0.036537	0.772213	851	3	-8.487	0.79141	0.84687	0.999996	15089	1	-8.487
JPH2	5	0.0093043	0.036537	0.772213	852	3	-8.487	0.47472	0.65037	0.999996	11597	2	-8.487
UBAP1	5	0.0093825	0.036824	0.772363	855	5	-6.0392	0.99062	0.9906	0.999996	17767	0	-6.0392
C2orf49	5	0.0093825	0.036824	0.772363	853	5	-6.8674	0.99062	0.9906	0.999996	17766	0	-6.8674
KIAA1279	5	0.0093825	0.036824	0.772363	854	5	-7.3833	0.99062	0.9906	0.999996	17764	0	-7.3833
ADAM12	5	0.0093858	0.036834	0.772363	856	4	-7.6623	0.92881	0.93021	0.999996	16609	1	-7.6623
FOXH1	5	0.0093903	0.036852	0.772363	858	3	-6.9919	0.42552	0.61574	0.999996	10968	2	-6.9919
CRELD1	5	0.0093903	0.036852	0.772363	857	2	-0.54536	0.58469	0.7292	0.999996	12983	2	-0.54536
SASH1	5	0.0094542	0.037065	0.772363	859	4	-7.8205	0.81642	0.85814	0.999996	15320	1	-7.8205
TNFAIP8L1	5	0.0094723	0.037127	0.772363	860	1	-0.016097	0.4903	0.66133	0.999996	11790	2	-0.016097
DHRS7C	5	0.0094746	0.037135	0.772363	861	4	-5.9285	0.9609	0.96134	0.999996	17152	0	-5.9285
COL26A1	5	0.0094746	0.037135	0.772363	863	2	1.51	0.21205	0.40024	0.999996	7002	3	1.51
IRGQ	5	0.0094746	0.037135	0.772363	862	2	0.56591	0.22949	0.42208	0.999996	7412	2	0.56591
THY1	5	0.0094931	0.037202	0.772363	864	4	-8.4805	0.40434	0.60102	0.999996	10723	1	-8.4805
OPHN1	5	0.0094931	0.037202	0.772363	865	4	-8.4805	0.56503	0.71496	0.999996	12729	1	-8.4805
KRBOX1	5	0.0094931	0.037202	0.772363	866	4	-8.4805	0.95595	0.95649	0.999996	17068	0	-8.4805
SCARB2	5	0.0095202	0.037294	0.772363	867	5	-7.3407	0.99048	0.99044	0.999996	17762	0	-7.3407
PADI3	5	0.0095238	0.037306	0.772363	869	4	-7.9154	0.74607	0.82852	0.999996	14765	1	-7.9154
CACNG2	5	0.0095238	0.037306	0.772363	868	4	-7.6213	0.24066	0.43591	0.999996	7667	1	-7.6213
MIS18A	5	0.009527	0.037316	0.772363	870	4	-6.6404	0.14357	0.30975	0.999996	5431	1	-6.6404
MEGF11	5	0.0095817	0.037517	0.773789	871	2	0.77795	0.37042	0.5777	0.999996	10298	2	0.77795
TMEM82	5	0.009599	0.037586	0.773789	872	3	-8.281	0.94131	0.94228	0.999996	16812	0	-8.281
TSNAXIP1	5	0.0095992	0.037586	0.773789	873	3	-8.4772	0.58985	0.733	0.999996	13053	2	-8.4772
ZCCHC5	5	0.0095992	0.037586	0.773789	874	3	-8.4772	0.91641	0.91927	0.999996	16425	1	-8.4772
PLCH2	5	0.0096364	0.037729	0.773789	875	2	0.58683	0.52825	0.68845	0.999996	12218	2	0.58683
SMCHD1	5	0.0096541	0.037794	0.773789	876	4	-8.4374	0.70738	0.81453	0.999996	14518	1	-8.4374
ICAM1	5	0.0096541	0.037794	0.773789	877	4	-7.9154	0.79931	0.85035	0.999996	15155	1	-7.9154
ZNF169	5	0.0096567	0.037803	0.773789	878	5	-7.6623	0.99034	0.99032	0.999996	17761	0	-7.6623
SLC22A14	5	0.0096728	0.037858	0.773789	880	3	-8.3754	0.5452	0.70061	0.999996	12479	2	-8.3754
ELANE	5	0.0096728	0.037858	0.773789	881	3	-2.9309	0.43311	0.62106	0.999996	11074	2	-2.9309
EPHA1	5	0.0096728	0.037858	0.773789	879	3	-1.8166	0.86131	0.88149	0.999996	15750	1	-1.8166
SMARCD3	5	0.0096911	0.03792	0.774169	882	1	1.7116	0.052714	0.14783	0.976133	2727	4	1.7116
ARG2	5	0.0097458	0.038115	0.777273	883	3	-6.9166	0.61874	0.75434	0.999996	13427	2	-6.9166
ELMOD2	5	0.0097887	0.038278	0.778839	885	5	-5.8697	0.99021	0.99019	0.999996	17758	0	-5.8697
ODF2L	5	0.0097887	0.038278	0.778839	884	5	-5.3167	0.99021	0.99019	0.999996	17759	0	-5.3167
C3orf72	5	0.0098005	0.038334	0.779088	886	2	0.96975	0.32422	0.53578	0.999996	9516	3	0.96975
SERPINA5	5	0.0098552	0.038527	0.780591	887	2	1.2581	0.16465	0.3383	0.999996	5951	3	1.2581
SPP2	5	0.0098598	0.038538	0.780591	888	3	-6.1085	0.47694	0.652	0.999996	11615	2	-6.1085
A3GALT2	5	0.0098598	0.038538	0.780591	889	4	-8.0798	0.85494	0.87788	0.999996	15685	1	-8.0798
DNMT3L	5	0.009885	0.038621	0.78067	890	4	-8.1718	0.97593	0.97609	0.999996	17468	0	-8.1718
MMP25	5	0.0099099	0.03871	0.78067	891	1	1.4772	0.041716	0.12228	0.965052	2279	4	1.4772
IQCG	5	0.0099352	0.038808	0.78067	894	5	-7.3972	0.99006	0.99005	0.999996	17755	0	-7.3972
DIRAS2	5	0.0099352	0.038808	0.78067	892	5	-8.4102	0.99006	0.99005	0.999996	17754	0	-8.4102
PNLIPRP1	5	0.0099352	0.038808	0.78067	893	5	-8.0316	0.99006	0.99005	0.999996	17756	0	-8.0316
ZNF835	5	0.0099475	0.038845	0.78067	895	3	-7.0101	0.94689	0.94766	0.999996	16912	0	-7.0101
TMED6	5	0.0099475	0.038845	0.78067	896	3	-6.6168	0.64363	0.7729	0.999996	13750	1	-6.6168
RMDN2	9	0.0099815	0.038971	0.781051	897	7	-6.9069	0.56878	0.71768	0.999996	12790	1	-6.9069
AKR7A2	5	0.0099919	0.039012	0.781051	899	4	-8.1718	0.85492	0.87786	0.999996	15684	1	-8.1718
BCL2L15	5	0.0099919	0.039012	0.781051	898	1	2.3576	0.011988	0.046032	0.776534	1066	4	2.3576
ZNF615	5	0.010002	0.039037	0.781051	900	4	-7.5853	0.79387	0.84793	0.999996	15112	1	-7.5853
TMPRSS9	5	0.010078	0.039314	0.782803	901	2	0.95854	0.31788	0.52839	0.999996	9368	3	0.95854
ABCA10	5	0.010107	0.039408	0.782803	902	5	-7.2893	0.98989	0.98988	0.999996	17753	0	-7.2893
EIF1B	5	0.010107	0.039408	0.782803	903	5	-6.3988	0.98989	0.98988	0.999996	17751	0	-6.3988
PQLC2	5	0.010118	0.03945	0.782803	905	4	-7.9442	0.21052	0.39829	0.999996	6975	1	-7.9442
BMP15	5	0.010118	0.03945	0.782803	904	4	-7.6565	0.91748	0.92017	0.999996	16443	1	-7.6565
DUSP23	5	0.01013	0.039488	0.782803	906	3	-7.977	0.16305	0.33619	0.999996	5911	2	-7.977
HSPB7	5	0.010153	0.039578	0.782803	907	4	-8.4608	0.78802	0.84539	0.999996	15065	1	-8.4608
PLCE1	5	0.010153	0.039578	0.782803	908	4	-8.4608	0.70686	0.81436	0.999996	14512	1	-8.4608
DUSP28	5	0.010156	0.039586	0.782803	910	2	1.2844	0.20397	0.38994	0.999996	6819	3	1.2844
TCN2	5	0.010156	0.039586	0.782803	909	2	1.7005	0.13209	0.29403	0.999996	5170	3	1.7005
METTL23	8	0.010161	0.039603	0.782803	911	7	-5.8394	0.90056	0.90691	0.999996	16229	1	-5.8394
FOXL2	5	0.010229	0.039859	0.784621	912	3	-6.709	0.4281	0.61757	0.999996	11003	2	-6.709
HIST2H2AC	4	0.010244	0.039917	0.784621	913	4	-7.9643	0.98976	0.98976	0.999996	17750	0	-7.9643
NSRP1	5	0.010261	0.039983	0.784621	916	5	-7.3972	0.98974	0.98974	0.999996	17747	0	-7.3972
NPHP1	5	0.010261	0.039983	0.784621	914	5	-6.9358	0.98974	0.98974	0.999996	17748	0	-6.9358
ARID4B	5	0.010261	0.039983	0.784621	915	5	-6.1253	0.98974	0.98974	0.999996	17749	0	-6.1253
JMJD8	5	0.010265	0.04	0.784621	917	3	-6.4917	0.5401	0.69696	0.999996	12386	2	-6.4917
SERPINA11	5	0.010265	0.04	0.784621	918	2	0.89687	0.32857	0.54077	0.999996	9603	2	0.89687
IRAK1	5	0.010285	0.040077	0.785265	919	3	-8.0528	0.58245	0.72757	0.999996	12949	2	-8.0528
H3F3C	4	0.010323	0.040198	0.785276	920	2	-4.1062	0.77858	0.8414	0.999996	14993	1	-4.1062
WDR13	5	0.010325	0.040205	0.785276	921	3	-0.57719	0.30828	0.51723	0.999996	9175	2	-0.57719
BAALC	7	0.010326	0.040208	0.785276	922	5	-2.9116	0.30985	0.5191	0.999996	9218	1	-2.9116
SFTPA2	4	0.010357	0.040315	0.785285	923	3	-5.7099	0.77654	0.84057	0.999996	14971	1	-5.7099
HOXC5	5	0.010369	0.04037	0.785285	924	4	-7.8812	0.8121	0.85617	0.999996	15279	1	-7.8812
C1orf137	5	0.010375	0.040391	0.785285	926	3	-5.7004	0.47064	0.64744	0.999996	11541	2	-5.7004
SCARF2	5	0.010375	0.040391	0.785285	925	2	0.905	0.28163	0.48549	0.999996	8563	3	0.905
NKX6-1	5	0.010394	0.040467	0.785285	927	3	-0.68486	0.31843	0.52904	0.999996	9377	2	-0.68486
YY1AP1	5	0.010406	0.040514	0.785285	929	5	-5.9663	0.98959	0.98959	0.999996	17745	0	-5.9663
DPY19L1	5	0.010406	0.040514	0.785285	928	5	-7.8562	0.98959	0.98959	0.999996	17746	0	-7.8562
LRRC6	5	0.010457	0.040704	0.787373	930	4	-7.7625	0.96957	0.96984	0.999996	17297	0	-7.7625
DNTTIP1	5	0.010468	0.040739	0.787373	931	2	1.3773	0.23178	0.42488	0.999996	7468	3	1.3773
KCNA6	5	0.010485	0.040796	0.787373	932	3	-8.4508	0.59394	0.73601	0.999996	13101	2	-8.4508
H6PD	5	0.010485	0.040796	0.787373	933	3	-8.4508	0.77514	0.83995	0.999996	14967	1	-8.4508
ZSCAN22	5	0.010497	0.040841	0.787388	934	4	-7.7732	0.65954	0.78493	0.999996	13954	1	-7.7732
CNKSR1	5	0.010511	0.040895	0.787452	935	2	0.71518	0.33158	0.54424	0.999996	9667	2	0.71518
ZAK	5	0.010556	0.041055	0.787452	936	3	-4.1786	0.010468	0.040605	0.744352	982	2	-4.1786
PLA2G2E	5	0.010593	0.041198	0.787452	938	3	-2.4421	0.21352	0.4021	0.999996	7041	2	-2.4421
LDHAL6B	5	0.010593	0.041198	0.787452	937	4	-8.1097	0.61432	0.75098	0.999996	13373	1	-8.1097
MS4A14	5	0.010612	0.041282	0.787452	941	4	-8.4474	0.4591	0.63925	0.999996	11404	1	-8.4474
ATXN2	5	0.010612	0.041282	0.787452	939	3	-8.4474	0.82976	0.86457	0.999996	15436	1	-8.4474
FOXD3	5	0.010612	0.041282	0.787452	940	3	-8.4474	0.66262	0.78726	0.999996	13992	2	-8.4474
NLRP12	5	0.010628	0.04134	0.787452	942	2	1.2306	0.2431	0.4389	0.999996	7731	3	1.2306
FAM159A	5	0.010639	0.041374	0.787452	943	4	-7.7408	0.13064	0.29202	0.999996	5139	1	-7.7408
NUDT11	3	0.01065	0.041417	0.787452	944	3	-8.1999	0.98935	0.98935	0.999996	17744	0	-8.1999
IFNA14	4	0.010676	0.041502	0.787452	945	3	-6.0771	0.93974	0.94077	0.999996	16785	0	-6.0771
MAG	5	0.010703	0.041596	0.787452	946	2	2.1237	0.067461	0.18069	0.987511	3259	3	2.1237
C3orf67	5	0.010703	0.041596	0.787452	947	2	0.2047	0.55877	0.71055	0.999996	12651	2	0.2047
ACOT1	4	0.010716	0.041651	0.787452	948	2	-0.48825	0.57	0.71855	0.999996	12803	1	-0.48825
BPIFA1	5	0.010722	0.041673	0.787452	949	2	-0.14804	0.9421	0.94306	0.999996	16831	0	-0.14804
VPS37A	5	0.010734	0.04171	0.787452	951	5	-6.4398	0.98927	0.98926	0.999996	17743	0	-6.4398
SLC26A5	5	0.010734	0.04171	0.787452	950	5	-8.0537	0.98927	0.98926	0.999996	17742	0	-8.0537
SAMD12	5	0.010738	0.041726	0.787452	953	3	-8.4441	0.4421	0.6273	0.999996	11183	1	-8.4441
RNASE13	5	0.010738	0.041726	0.787452	952	4	-8.4441	0.90818	0.91264	0.999996	16317	1	-8.4441
DNAL1	7	0.010773	0.041863	0.787452	954	6	-7.4516	0.95334	0.95399	0.999996	17020	1	-7.4516
CHD5	5	0.010783	0.041908	0.787452	956	4	-8.1758	0.85711	0.8791	0.999996	15711	1	-8.1758
HAVCR1	5	0.010783	0.041908	0.787452	955	4	-7.7838	0.95044	0.95116	0.999996	16978	0	-7.7838
GIP	5	0.010783	0.041908	0.787452	957	4	-7.5295	0.52641	0.68712	0.999996	12196	1	-7.5295
CDKN2A	10	0.010807	0.041991	0.787452	958	5	-3.6385	0.20591	0.39245	0.999996	6876	4	-3.6385
CDCA4	5	0.010812	0.042012	0.787452	959	3	-7.3692	0.079554	0.20658	0.987511	3746	2	-7.3692
KMT2E	5	0.01083	0.042073	0.787452	960	5	-7.9489	0.98917	0.98916	0.999996	17740	0	-7.9489
MYO16	5	0.010862	0.042178	0.787452	961	3	-8.4407	0.54611	0.70125	0.999996	12495	1	-8.4407
LRRC3B	5	0.010884	0.042265	0.787452	962	2	0.47476	0.20617	0.3928	0.999996	6883	2	0.47476
GIPR	5	0.010884	0.042265	0.787452	963	3	-7.963	0.8471	0.87359	0.999996	15607	1	-7.963
RNASEH2C	5	0.010894	0.042295	0.787452	964	4	-7.504	0.95889	0.95939	0.999996	17120	0	-7.504
SREK1	5	0.010905	0.042334	0.787452	965	5	-6.9069	0.9891	0.98908	0.999996	17738	0	-6.9069
FASTKD2	5	0.010905	0.042334	0.787452	966	5	-7.2592	0.9891	0.98908	0.999996	17739	0	-7.2592
FAM26D	6	0.010947	0.042474	0.787452	967	4	-7.9322	0.70624	0.81416	0.999996	14507	2	-7.9322
TIAM1	5	0.010948	0.042478	0.787452	968	2	1.7432	0.1602	0.33233	0.999996	5830	3	1.7432
CCR6	5	0.010976	0.042576	0.787452	969	3	-8.4374	0.56783	0.717	0.999996	12778	2	-8.4374
SLC35E2B	5	0.01098	0.04259	0.787452	971	3	-8.3398	0.60589	0.74475	0.999996	13262	2	-8.3398
TMPPE	5	0.01098	0.04259	0.787452	970	3	-7.8762	0.24719	0.44396	0.999996	7808	2	-7.8762
MXD4	5	0.01098	0.04259	0.787452	972	4	-6.4025	0.71054	0.81565	0.999996	14535	1	-6.4025
PRKX	5	0.011003	0.042659	0.787452	973	4	-4.2991	0.22627	0.41807	0.999996	7332	1	-4.2991
TM4SF18	5	0.011047	0.042802	0.787452	978	5	-7.7077	0.98895	0.98894	0.999996	17734	0	-7.7077
ARL14EP	5	0.011047	0.042802	0.787452	977	5	-5.2871	0.98895	0.98894	0.999996	17735	0	-5.2871
TOM1L2	5	0.011047	0.042802	0.787452	974	5	-7.2818	0.98895	0.98894	0.999996	17737	0	-7.2818
DEFB129	5	0.011047	0.042802	0.787452	975	5	-6.709	0.98895	0.98894	0.999996	17736	0	-6.709
IFNGR1	5	0.011047	0.042802	0.787452	976	5	-5.8896	0.98895	0.98894	0.999996	17733	0	-5.8896
ETV1	5	0.011058	0.042846	0.787452	979	2	1.4335	0.23115	0.42412	0.999996	7454	3	1.4335
LHX1	5	0.011074	0.042899	0.787452	981	4	-7.5168	0.96558	0.96593	0.999996	17238	0	-7.5168
ZFYVE1	5	0.011074	0.042899	0.787452	980	4	-8.0581	0.93073	0.93201	0.999996	16639	1	-8.0581
ZNF706	5	0.01111	0.043044	0.789301	982	5	-7.7785	0.98889	0.98887	0.999996	17732	0	-7.7785
SLC18A3	5	0.01114	0.043155	0.790523	983	2	0.84668	0.20708	0.39398	0.999996	6903	3	0.84668
CSN2	5	0.011188	0.043326	0.790603	984	5	-7.001	0.98881	0.9888	0.999996	17729	0	-7.001
LYPLA1	5	0.011188	0.043326	0.790603	985	5	-7.3833	0.98881	0.9888	0.999996	17730	0	-7.3833
FAP	5	0.011206	0.043386	0.790603	986	3	-6.9557	0.22204	0.41278	0.999996	7240	2	-6.9557
WNT8B	5	0.011216	0.043422	0.790603	988	3	-6.3709	0.42375	0.61454	0.999996	10942	2	-6.3709
PADI1	5	0.011216	0.043422	0.790603	987	2	1.5455	0.16171	0.33435	0.999996	5873	3	1.5455
SLC5A3	5	0.011216	0.043422	0.790603	989	3	-7.7408	0.61417	0.75087	0.999996	13371	2	-7.7408
CNTN3	5	0.011276	0.043646	0.793136	990	3	-6.9919	0.61907	0.75455	0.999996	13433	2	-6.9919
WDR31	5	0.011305	0.043741	0.793136	991	4	-7.5104	0.87762	0.89138	0.999996	15938	1	-7.5104
ZNF350	5	0.011357	0.043925	0.793136	992	4	-7.504	0.92724	0.92876	0.999996	16589	1	-7.504
FANCL	5	0.011361	0.043939	0.793136	993	5	-6.8774	0.98864	0.98862	0.999996	17726	0	-6.8774
CCDC127	5	0.011361	0.043939	0.793136	995	5	-8.1758	0.98864	0.98862	0.999996	17728	0	-8.1758
PRIM1	5	0.011361	0.043939	0.793136	994	5	-5.0255	0.98864	0.98862	0.999996	17727	0	-5.0255
GRP	5	0.011368	0.043958	0.793136	996	4	-7.639	0.52635	0.68708	0.999996	12194	1	-7.639
ZYX	5	0.011368	0.043958	0.793136	997	3	-5.3742	0.37982	0.58417	0.999996	10426	2	-5.3742
NDN	5	0.011368	0.043958	0.793136	998	2	0.61803	0.53775	0.69531	0.999996	12356	2	0.61803
ZNF841	5	0.011385	0.044024	0.793531	999	3	-4.0339	0.21788	0.40759	0.999996	7136	2	-4.0339
CRK	5	0.011448	0.044265	0.794459	1000	3	-8.4238	0.51987	0.68241	0.999996	12124	2	-8.4238
C1orf229	5	0.011467	0.044337	0.794459	1001	2	0.62581	0.56755	0.71678	0.999996	12771	1	0.62581
NRG1	18	0.011468	0.044337	0.794459	1002	10	-1.8413	0.6252	0.7591	0.999996	13519	6	-1.8413
WDR87	5	0.011515	0.044504	0.794459	1003	4	-7.5232	0.82119	0.86047	0.999996	15363	1	-7.5232
EVX2	5	0.011515	0.044504	0.794459	1004	4	-7.5608	0.62856	0.76158	0.999996	13575	1	-7.5608
C3orf55	7	0.011525	0.044538	0.794459	1005	6	-6.6751	0.97663	0.97676	0.999996	17496	1	-6.6751
IQCF2	5	0.011549	0.044619	0.794459	1006	2	1.2133	0.23797	0.4326	0.999996	7609	3	1.2133
PIFO	5	0.01156	0.044659	0.794459	1007	5	-6.3133	0.98844	0.98843	0.999996	17721	0	-6.3133
MRPL54	5	0.01156	0.044659	0.794459	1008	5	-6.709	0.98844	0.98843	0.999996	17722	0	-6.709
MFHAS1	5	0.011561	0.044661	0.794459	1009	3	-8.4204	0.66296	0.7875	0.999996	14000	2	-8.4204
PRLHR	5	0.011587	0.04475	0.794459	1010	2	0.60766	0.42631	0.6163	0.999996	10982	2	0.60766
BCAT2	5	0.011587	0.04475	0.794459	1011	4	-7.411	0.88125	0.89371	0.999996	15976	1	-7.411
PFAS	5	0.011631	0.044918	0.794459	1012	2	1.652	0.0042646	0.017584	0.579906	546	3	1.652
XDH	5	0.011631	0.044918	0.794459	1013	4	-1.2434	0.91869	0.92117	0.999996	16463	1	-1.2434
C3orf52	5	0.011657	0.045	0.794459	1014	5	-7.0459	0.98834	0.98833	0.999996	17720	0	-7.0459
FBXO18	5	0.011676	0.045075	0.794459	1015	3	-4.7019	0.63485	0.76627	0.999996	13648	2	-4.7019
FBXW8	5	0.011678	0.045085	0.794459	1016	4	-7.5731	0.31943	0.53021	0.999996	9402	1	-7.5731
KLHL11	5	0.011678	0.045085	0.794459	1017	4	-7.8861	0.92305	0.92496	0.999996	16518	1	-7.8861
CHRNG	5	0.011702	0.045186	0.794459	1018	2	0.77221	0.068832	0.18367	0.987511	3311	2	0.77221
VEGFA	17	0.011704	0.045193	0.794459	1019	9	-0.85799	0.63748	0.7683	0.999996	13692	5	-0.85799
CD80	5	0.011713	0.045226	0.794459	1020	4	-6.3849	0.62558	0.75937	0.999996	13523	1	-6.3849
CALCA	7	0.011735	0.045308	0.794459	1021	4	-7.3407	0.44041	0.6261	0.999996	11164	1	-7.3407
RALBP1	5	0.011739	0.045323	0.794459	1023	5	-6.8574	0.98826	0.98825	0.999996	17718	0	-6.8574
C16orf92	5	0.011739	0.045323	0.794459	1022	5	-6.3133	0.98826	0.98825	0.999996	17717	0	-6.3133
ANGPTL6	5	0.011748	0.045352	0.794459	1024	3	-5.8589	0.43011	0.61895	0.999996	11037	1	-5.8589
ANKEF1	5	0.011768	0.045426	0.794459	1025	3	-6.2985	0.95097	0.95167	0.999996	16987	0	-6.2985
CPB2	5	0.011793	0.045518	0.794459	1026	4	-8.4136	0.34127	0.55542	0.999996	9860	1	-8.4136
CDHR5	5	0.011822	0.045616	0.794459	1027	3	-7.8425	0.67611	0.79756	0.999996	14200	2	-7.8425
MLLT10	7	0.011836	0.045659	0.794459	1028	5	-7.0459	0.36041	0.57091	0.999996	10171	2	-7.0459
ZFYVE28	10	0.011844	0.045682	0.794459	1029	6	-7.5483	0.77716	0.84081	0.999996	14974	3	-7.5483
TCF25	5	0.011863	0.045748	0.794459	1030	4	-8.347	0.65245	0.77955	0.999996	13864	1	-8.347
PNLIP	5	0.011907	0.045916	0.794459	1031	5	-8.4102	0.98712	0.9871	0.999996	17688	0	-8.4102
NUDT12	5	0.011922	0.04598	0.794459	1035	5	-6.6865	0.98808	0.98806	0.999996	17714	0	-6.6865
ULBP1	5	0.011922	0.04598	0.794459	1033	5	-6.2224	0.98808	0.98806	0.999996	17712	0	-6.2224
ZNF571	5	0.011922	0.04598	0.794459	1032	5	-6.3279	0.98808	0.98806	0.999996	17716	0	-6.3279
TAAR2	5	0.011922	0.04598	0.794459	1036	5	-7.2515	0.98808	0.98806	0.999996	17713	0	-7.2515
PTPN22	5	0.011922	0.04598	0.794459	1034	5	-5.5339	0.98808	0.98806	0.999996	17715	0	-5.5339
ALDH1L1	5	0.011932	0.046012	0.794459	1037	1	1.7192	0.046657	0.1339	0.967887	2484	4	1.7192
ASCL2	5	0.011932	0.046012	0.794459	1039	2	1.9596	0.087074	0.22216	0.987511	4031	3	1.9596
CD59	5	0.011932	0.046012	0.794459	1038	2	1.8981	0.11332	0.26776	0.999996	4768	3	1.8981
PTPRF	5	0.011998	0.046238	0.794459	1040	2	1.904	0.10008	0.24866	0.998	4486	3	1.904
AOX1	5	0.012032	0.046359	0.794459	1042	3	-8.4067	0.85418	0.87745	0.999996	15674	1	-8.4067
ACN9	5	0.012032	0.046359	0.794459	1043	3	-8.4067	0.15644	0.32726	0.999996	5740	2	-8.4067
MAPK7	5	0.012032	0.046359	0.794459	1041	3	-8.4067	0.55681	0.70913	0.999996	12631	2	-8.4067
GABARAPL1	5	0.012036	0.046376	0.794459	1044	4	-7.6851	0.07847	0.20429	0.987511	3708	1	-7.6851
DNER	5	0.012041	0.046391	0.794459	1045	2	1.1297	0.25733	0.45625	0.999996	8040	3	1.1297
E2F7	5	0.012096	0.046592	0.794459	1050	5	-6.0213	0.9879	0.98789	0.999996	17709	0	-6.0213
ABHD17B	5	0.012096	0.046592	0.794459	1049	5	-6.4126	0.9879	0.98789	0.999996	17706	0	-6.4126
FAM204A	5	0.012096	0.046592	0.794459	1046	5	-6.5806	0.9879	0.98789	0.999996	17710	0	-6.5806
SPCS1	5	0.012096	0.046592	0.794459	1048	5	-6.4796	0.9879	0.98789	0.999996	17708	0	-6.4796
DNM1L	5	0.012096	0.046592	0.794459	1047	5	-5.3167	0.9879	0.98789	0.999996	17707	0	-5.3167
SPATA20	5	0.012112	0.046635	0.794459	1051	2	1.4575	0.19975	0.38458	0.999996	6721	3	1.4575
FASLG	5	0.01215	0.046777	0.794459	1053	4	-6.531	0.63599	0.76714	0.999996	13674	1	-6.531
TBC1D14	5	0.01215	0.046777	0.794459	1052	3	-4.2942	0.11452	0.26947	0.999996	4790	2	-4.2942
C8orf58	5	0.012157	0.046802	0.794459	1054	3	-8.4033	0.36492	0.57398	0.999996	10232	1	-8.4033
TBC1D4	5	0.012157	0.046802	0.794459	1056	3	-8.4033	0.85658	0.87879	0.999996	15706	1	-8.4033
WFDC5	5	0.012157	0.046802	0.794459	1055	3	-8.4033	0.90931	0.91347	0.999996	16329	1	-8.4033
GPX5	7	0.012157	0.046803	0.794459	1057	5	-7.639	0.85901	0.88019	0.999996	15725	1	-7.639
BEAN1	13	0.012183	0.046889	0.794459	1058	6	0.39953	0.33834	0.55203	0.999996	9807	5	0.39953
CEP128	5	0.012184	0.046893	0.794459	1060	4	-7.7298	0.96945	0.96975	0.999996	17296	0	-7.7298
PLAC8	5	0.012184	0.046893	0.794459	1061	4	-7.9442	0.92977	0.93111	0.999996	16626	1	-7.9442
CREBL2	5	0.012184	0.046893	0.794459	1059	4	-7.6034	0.79302	0.84757	0.999996	15109	1	-7.6034
ADAM21	5	0.012185	0.046896	0.794459	1062	5	-7.0459	0.98781	0.98781	0.999996	17704	0	-7.0459
NYX	5	0.012187	0.046899	0.794459	1063	2	0.15769	0.93866	0.93975	0.999996	16772	0	0.15769
REG1A	4	0.01224	0.047071	0.795494	1064	3	-8.2689	0.94928	0.95001	0.999996	16960	0	-8.2689
REEP1	11	0.012257	0.04713	0.795494	1065	9	-6.9734	0.87296	0.8885	0.999996	15877	1	-6.9734
SLC39A7	5	0.012259	0.047134	0.795494	1066	3	-2.6413	0.75198	0.83076	0.999996	14804	1	-2.6413
NANP	5	0.01227	0.047183	0.795494	1067	5	-7.2048	0.98773	0.98772	0.999996	17703	0	-7.2048
BLCAP	5	0.012282	0.047224	0.795494	1068	3	-8.3998	0.37011	0.57751	0.999996	10295	2	-8.3998
GNA15	5	0.012314	0.047336	0.795494	1069	2	0.71782	0.63628	0.76737	0.999996	13680	2	0.71782
MYH13	5	0.012341	0.047447	0.795494	1071	4	-7.4649	0.75445	0.83169	0.999996	14826	1	-7.4649
FOXR2	5	0.012341	0.047447	0.795494	1070	4	-7.4649	0.5268	0.68741	0.999996	12201	1	-7.4649
ASTE1	5	0.012341	0.047447	0.795494	1072	4	-7.7298	0.62768	0.76095	0.999996	13558	1	-7.7298
TRIM7	14	0.012375	0.047563	0.795494	1073	8	-4.1544	0.5329	0.69178	0.999996	12288	5	-4.1544
OCLN	8	0.0124	0.047633	0.795494	1074	6	-7.7926	0.99164	0.99159	0.999996	17788	0	-7.7926
MX2	5	0.012418	0.047689	0.795494	1077	3	-8.3964	0.86823	0.88558	0.999996	15814	1	-8.3964
LIM2	5	0.012418	0.047689	0.795494	1076	3	-8.3964	0.32769	0.53978	0.999996	9579	2	-8.3964
KANK2	5	0.012418	0.047689	0.795494	1075	4	-8.3964	0.92795	0.92939	0.999996	16597	1	-8.3964
NDRG1	5	0.012423	0.047701	0.795494	1078	2	1.0187	0.30316	0.51119	0.999996	9066	3	1.0187
PIEZO1	5	0.012424	0.047708	0.795494	1079	3	-5.7876	0.63313	0.76495	0.999996	13621	2	-5.7876
BIRC2	5	0.012462	0.047844	0.795494	1080	5	-6.4126	0.98754	0.98753	0.999996	17701	0	-6.4126
ANGPTL3	5	0.012462	0.047844	0.795494	1082	5	-4.9137	0.98754	0.98753	0.999996	17700	0	-4.9137
ANXA3	5	0.012462	0.047844	0.795494	1081	5	-6.7956	0.98754	0.98753	0.999996	17699	0	-6.7956
SNX13	5	0.012462	0.047844	0.795494	1083	5	-5.9663	0.98754	0.98753	0.999996	17698	0	-5.9663
NCR1	5	0.012564	0.048201	0.797748	1085	3	-8.3929	0.082679	0.21316	0.987511	3870	2	-8.3929
CCS	5	0.012564	0.048201	0.797748	1084	3	-8.3929	0.41896	0.61128	0.999996	10890	1	-8.3929
MINPP1	10	0.012571	0.048227	0.797748	1086	8	-6.6131	0.87222	0.88804	0.999996	15865	2	-6.6131
DLX6	5	0.012586	0.048272	0.797748	1087	3	-7.3189	0.56135	0.71234	0.999996	12686	2	-7.3189
KEAP1	5	0.012586	0.048272	0.797748	1089	2	0.010961	0.88348	0.89515	0.999996	16002	1	0.010961
C19orf60	5	0.012586	0.048272	0.797748	1088	2	0.2917	0.2928	0.49888	0.999996	8806	2	0.2917
ZBTB12	5	0.012655	0.0485	0.797748	1091	5	-7.115	0.98734	0.98734	0.999996	17696	0	-7.115
YARS2	5	0.012655	0.0485	0.797748	1090	5	-7.1234	0.98734	0.98734	0.999996	17695	0	-7.1234
PDE3B	5	0.012656	0.048501	0.797748	1092	4	-7.0281	0.73823	0.8255	0.999996	14706	1	-7.0281
PTK7	5	0.012679	0.048589	0.797748	1093	4	-7.5731	0.9709	0.97116	0.999996	17309	0	-7.5731
PAX2	5	0.012696	0.048651	0.797748	1094	1	2.539	0.026009	0.083499	0.911643	1649	3	2.539
UPK3BL	5	0.01275	0.048832	0.797748	1095	3	-5.5589	0.30096	0.50864	0.999996	9011	2	-5.5589
ZNF581	5	0.01278	0.048948	0.797748	1097	4	-7.1483	0.92995	0.93127	0.999996	16629	1	-7.1483
MEA1	5	0.01278	0.048948	0.797748	1096	4	-7.504	0.88206	0.89424	0.999996	15985	1	-7.504
IFNGR2	5	0.012805	0.049038	0.797748	1098	3	-7.3621	0.44599	0.63003	0.999996	11237	2	-7.3621
PEX6	5	0.012816	0.049075	0.797748	1100	4	-7.8712	0.36311	0.5728	0.999996	10201	1	-7.8712
MRGPRX4	5	0.012816	0.049075	0.797748	1099	4	-8.0226	0.6242	0.75836	0.999996	13505	1	-8.0226
CLSTN2	5	0.012842	0.049153	0.797748	1102	3	-8.3859	0.90536	0.91051	0.999996	16289	1	-8.3859
SPAG4	5	0.012842	0.049153	0.797748	1101	4	-8.3859	0.85252	0.87655	0.999996	15661	1	-8.3859
CCDC152	5	0.012884	0.049294	0.797748	1109	5	-5.8292	0.98712	0.9871	0.999996	17689	0	-5.8292
LYSMD1	5	0.012884	0.049294	0.797748	1107	5	-6.4926	0.98712	0.9871	0.999996	17691	0	-6.4926
ZNF223	5	0.012884	0.049294	0.797748	1105	5	-7.504	0.98712	0.9871	0.999996	17690	0	-7.504
EPHA3	5	0.012884	0.049294	0.797748	1104	5	-6.7421	0.98712	0.9871	0.999996	17687	0	-6.7421
UROD	5	0.012884	0.049294	0.797748	1106	5	-5.6778	0.98712	0.9871	0.999996	17693	0	-5.6778
LIFR	5	0.012884	0.049294	0.797748	1103	5	-7.8153	0.98712	0.9871	0.999996	17692	0	-7.8153
MIA2	5	0.012884	0.049294	0.797748	1108	5	-5.7227	0.98712	0.9871	0.999996	17694	0	-5.7227
ABCF2	5	0.012889	0.049316	0.797748	1110	3	-7.2668	0.60247	0.74226	0.999996	13217	1	-7.2668
LAMC2	5	0.012941	0.049487	0.797748	1111	2	0.68434	0.036372	0.10943	0.957177	2058	2	0.68434
LARP1	5	0.012956	0.049542	0.797748	1112	4	-8.3824	0.26165	0.46156	0.999996	8142	1	-8.3824
CYP21A2	5	0.012966	0.049589	0.797748	1113	4	-8.036	0.94637	0.94716	0.999996	16904	0	-8.036
SERBP1	5	0.012995	0.049694	0.797748	1114	5	-6.0032	0.987	0.98699	0.999996	17686	0	-6.0032
IL31	5	0.013003	0.049723	0.797748	1115	4	-8.0181	0.51948	0.68214	0.999996	12116	1	-8.0181
TXNDC2	6	0.013014	0.04976	0.797748	1116	3	-1.8436	0.24235	0.43796	0.999996	7710	3	-1.8436
TP73	5	0.013023	0.049793	0.797748	1117	2	0.14236	0.69334	0.80979	0.999996	14427	1	0.14236
AARS2	5	0.013093	0.050023	0.797748	1120	5	-6.9641	0.98691	0.98689	0.999996	17683	0	-6.9641
C14orf164	5	0.013093	0.050023	0.797748	1118	5	-7.6623	0.98691	0.98689	0.999996	17684	0	-7.6623
MCTS1	5	0.013093	0.050023	0.797748	1119	5	-5.7446	0.98691	0.98689	0.999996	17685	0	-5.7446
ARHGAP8	5	0.013105	0.050059	0.797748	1121	2	0.65112	0.39282	0.59307	0.999996	10587	2	0.65112
CMPK2	5	0.013105	0.050059	0.797748	1122	3	-1.2653	0.82669	0.86309	0.999996	15415	1	-1.2653
IQSEC3	5	0.013114	0.050084	0.797748	1124	3	-2.3356	0.83793	0.86872	0.999996	15517	1	-2.3356
DPP7	5	0.013114	0.050084	0.797748	1123	3	-8.0712	0.31929	0.53005	0.999996	9396	2	-8.0712
TTC31	5	0.013118	0.050104	0.797748	1125	4	-7.6737	0.48754	0.65935	0.999996	11756	1	-7.6737
HIST1H1B	5	0.01319	0.050373	0.797748	1126	4	-7.6507	0.64421	0.77333	0.999996	13760	1	-7.6507
FAM203A	5	0.013203	0.050419	0.797748	1127	2	0.078775	0.62556	0.75935	0.999996	13522	2	0.078775
ST8SIA5	5	0.013203	0.050419	0.797748	1128	2	-0.8556	0.6365	0.76753	0.999996	13684	2	-0.8556
GUCA1C	5	0.013291	0.050751	0.797748	1131	5	-7.3479	0.98671	0.98669	0.999996	17680	0	-7.3479
SNX24	5	0.013291	0.050751	0.797748	1132	5	-5.9663	0.98671	0.98669	0.999996	17679	0	-5.9663
OTUD6B	5	0.013291	0.050751	0.797748	1135	5	-6.5684	0.98671	0.98669	0.999996	17682	0	-6.5684
RNF128	5	0.013291	0.050751	0.797748	1130	5	-6.8165	0.98671	0.98669	0.999996	17678	0	-6.8165
ZFP14	5	0.013291	0.050751	0.797748	1133	5	-5.8896	0.98671	0.98669	0.999996	17681	0	-5.8896
ZNF585A	5	0.013291	0.050751	0.797748	1129	5	-7.1065	0.98671	0.98669	0.999996	17676	0	-7.1065
YIPF7	5	0.013291	0.050751	0.797748	1134	5	-7.3407	0.98671	0.98669	0.999996	17677	0	-7.3407
IL2RA	5	0.013303	0.050791	0.797748	1137	2	1.6558	0.090744	0.22969	0.991151	4173	3	1.6558
SLC45A2	5	0.013303	0.050791	0.797748	1136	3	-7.9346	0.69728	0.81114	0.999996	14448	1	-7.9346
TAS2R46	4	0.013312	0.050818	0.797748	1138	4	-7.3061	0.98669	0.98667	0.999996	17675	0	-7.3061
CITED2	5	0.013341	0.050916	0.797748	1141	3	-7.3636	0.8014	0.85127	0.999996	15170	1	-7.3636
DTX4	5	0.013341	0.050916	0.797748	1140	4	-8.3719	0.84783	0.87398	0.999996	15616	1	-8.3719
MMACHC	5	0.013341	0.050916	0.797748	1139	3	-8.3719	0.94544	0.94628	0.999996	16886	0	-8.3719
AMZ2	6	0.013363	0.050985	0.797748	1142	5	-7.4359	0.98858	0.98856	0.999996	17723	0	-7.4359
HELT	5	0.013377	0.05104	0.797748	1143	3	-6.5928	0.54316	0.69914	0.999996	12440	2	-6.5928
HBP1	5	0.013394	0.051096	0.797748	1144	5	-7.2361	0.98661	0.98659	0.999996	17674	0	-7.2361
FMO1	5	0.013396	0.051098	0.797748	1145	5	-6.3424	0.9866	0.98658	0.999996	17673	0	-6.3424
MAP3K7	5	0.013403	0.051115	0.797748	1146	5	-8.2038	0.9866	0.98657	0.999996	17672	0	-8.2038
HCAR2	4	0.013413	0.05115	0.797748	1147	2	-4.5701	0.87559	0.89011	0.999996	15911	1	-4.5701
ZNF708	5	0.013414	0.051151	0.797748	1148	4	-8.0045	0.88576	0.89663	0.999996	16038	1	-8.0045
ANKRD46	5	0.013414	0.051151	0.797748	1149	5	-7.9203	0.97917	0.97923	0.999996	17513	0	-7.9203
ONECUT1	5	0.013415	0.051156	0.797748	1151	2	0.82198	0.32966	0.54203	0.999996	9623	3	0.82198
ARHGEF4	5	0.013415	0.051156	0.797748	1150	2	-0.52531	0.60399	0.74335	0.999996	13232	2	-0.52531
NLGN4Y	12	0.013443	0.05126	0.797748	1152	7	-1.8007	0.76019	0.83393	0.999996	14857	4	-1.8007
C15orf62	5	0.013452	0.051289	0.797748	1153	3	-8.3684	0.63035	0.7629	0.999996	13593	2	-8.3684
SLC25A34	5	0.013452	0.051289	0.797748	1155	3	-8.3684	0.94803	0.94878	0.999996	16926	0	-8.3684
RNFT2	5	0.013452	0.051289	0.797748	1154	3	-8.3684	0.66492	0.789	0.999996	14035	2	-8.3684
SYNGR3	5	0.013459	0.051316	0.797748	1156	2	0.52955	0.55833	0.71024	0.999996	12645	2	0.52955
FZD2	5	0.013514	0.05148	0.797748	1157	1	0.60951	0.52885	0.68886	0.999996	12227	2	0.60951
HMG20A	5	0.013515	0.051484	0.797748	1158	5	-7.7077	0.98648	0.98646	0.999996	17669	0	-7.7077
AGL	5	0.013515	0.051484	0.797748	1159	5	-6.4262	0.98648	0.98646	0.999996	17671	0	-6.4262
AFP	5	0.013515	0.051484	0.797748	1160	5	-5.3457	0.98648	0.98646	0.999996	17670	0	-5.3457
KLHL17	5	0.013568	0.051678	0.797748	1161	1	0.8005	0.63422	0.76578	0.999996	13639	2	0.8005
TBATA	5	0.013602	0.051801	0.797748	1162	4	-8.3648	0.95212	0.95277	0.999996	17002	0	-8.3648
MAEA	5	0.013602	0.051801	0.797748	1163	4	-8.3648	0.82309	0.86136	0.999996	15388	1	-8.3648
MUSK	5	0.013602	0.051804	0.797748	1164	4	-7.7678	0.94604	0.94687	0.999996	16895	0	-7.7678
SPRED1	5	0.013602	0.051804	0.797748	1165	4	-7.7891	0.6785	0.79938	0.999996	14237	1	-7.7891
ACVRL1	5	0.013614	0.051846	0.797748	1166	2	0.22203	0.14257	0.30836	0.999996	5410	2	0.22203
ZNF532	5	0.013623	0.051871	0.797748	1167	3	-7.6034	0.14563	0.31253	0.999996	5474	2	-7.6034
RABL6	5	0.013637	0.051916	0.797748	1168	5	-7.0809	0.98636	0.98633	0.999996	17668	0	-7.0809
C4orf46	5	0.013677	0.052058	0.797748	1169	3	-1.7324	0.20443	0.39054	0.999996	6830	1	-1.7324
KRTAP19-2	2	0.013678	0.05206	0.797748	1170	1	-4.3094	0.60539	0.74438	0.999996	13252	1	-4.3094
C3orf43	5	0.013721	0.052193	0.797748	1172	5	-6.9827	0.98628	0.98625	0.999996	17666	0	-6.9827
CXorf21	5	0.013721	0.052193	0.797748	1171	5	-7.1234	0.98628	0.98625	0.999996	17667	0	-7.1234
UGT1A10	5	0.013759	0.05233	0.797748	1173	2	1.0656	0.027288	0.086826	0.916991	1705	3	1.0656
SMIM2	5	0.013767	0.052358	0.797748	1174	4	-8.3613	0.74728	0.82899	0.999996	14776	1	-8.3613
THAP4	10	0.013769	0.052367	0.797748	1175	6	-7.0844	0.40015	0.59815	0.999996	10670	3	-7.0844
RND2	5	0.013789	0.052445	0.797748	1177	4	-7.8359	0.88366	0.89527	0.999996	16010	1	-7.8359
FTHL17	5	0.013789	0.052445	0.797748	1181	4	-7.7571	0.52495	0.6861	0.999996	12181	1	-7.7571
ENC1	5	0.013789	0.052445	0.797748	1180	4	-7.6964	0.92055	0.92282	0.999996	16484	1	-7.6964
MIF4GD	5	0.013789	0.052445	0.797748	1179	4	-7.7678	0.45544	0.63667	0.999996	11360	1	-7.7678
MEGF8	5	0.013789	0.052445	0.797748	1178	4	-8.0755	0.89977	0.90634	0.999996	16217	1	-8.0755
TPP1	5	0.013789	0.052445	0.797748	1176	4	-7.4041	0.8347	0.86704	0.999996	15479	1	-7.4041
ADRA2B	5	0.013841	0.052632	0.797748	1182	3	-8.097	0.60592	0.74477	0.999996	13264	2	-8.097
ST6GAL1	9	0.013843	0.052642	0.797748	1183	5	-7.3972	0.63293	0.76479	0.999996	13620	2	-7.3972
CLPS	5	0.013848	0.052657	0.797748	1184	3	-7.0635	0.67718	0.79838	0.999996	14216	2	-7.0635
HFE	18	0.013878	0.052761	0.797748	1185	9	-3.9725	0.45671	0.63755	0.999996	11378	8	-3.9725
ETV4	5	0.013895	0.052828	0.797748	1186	4	-8.2772	0.94035	0.94136	0.999996	16797	0	-8.2772
ELMO1	10	0.01392	0.052909	0.797748	1187	7	-7.3622	0.64353	0.77282	0.999996	13748	3	-7.3622
PYHIN1	5	0.013921	0.052914	0.797748	1189	5	-7.2283	0.98608	0.98607	0.999996	17660	0	-7.2283
FILIP1L	5	0.013921	0.052914	0.797748	1188	5	-6.5806	0.98608	0.98607	0.999996	17661	0	-6.5806
GSK3B	5	0.013921	0.052914	0.797748	1192	5	-6.4126	0.98608	0.98607	0.999996	17662	0	-6.4126
MFF	5	0.013921	0.052914	0.797748	1190	5	-7.3407	0.98608	0.98607	0.999996	17664	0	-7.3407
ADHFE1	5	0.013921	0.052914	0.797748	1191	5	-8.0493	0.98608	0.98607	0.999996	17665	0	-8.0493
ZNF30	5	0.013921	0.052914	0.797748	1193	5	-8.1677	0.98608	0.98607	0.999996	17663	0	-8.1677
ZBTB3	5	0.01395	0.05301	0.797748	1194	3	-4.2942	0.0080676	0.031949	0.715892	801	2	-4.2942
CA12	5	0.013963	0.053056	0.797748	1196	4	-7.3972	0.79638	0.84904	0.999996	15133	1	-7.3972
ERMAP	5	0.013963	0.053056	0.797748	1197	4	-7.8612	0.69545	0.8105	0.999996	14435	1	-7.8612
TPGS1	5	0.013963	0.053056	0.797748	1195	4	-7.4911	0.79145	0.84689	0.999996	15090	1	-7.4911
SNTG1	5	0.013973	0.053089	0.797748	1198	4	-7.8101	0.12575	0.28517	0.999996	5032	1	-7.8101
IQSEC2	5	0.013982	0.053118	0.797748	1199	4	-7.3042	0.86727	0.88499	0.999996	15806	1	-7.3042
INSM1	5	0.014032	0.053294	0.799038	1201	2	0.98423	0.305	0.51334	0.999996	9104	3	0.98423
TMEM261	5	0.014032	0.053294	0.799038	1200	2	1.2607	0.13592	0.2993	0.999996	5260	3	1.2607
PLSCR4	5	0.014053	0.053369	0.799038	1202	3	-7.6623	0.34323	0.55766	0.999996	9900	2	-7.6623
LYZL2	2	0.014057	0.053382	0.799038	1203	2	-3.8525	0.98594	0.98593	0.999996	17659	0	-3.8525
CHAF1B	5	0.014128	0.053616	0.799929	1204	5	-5.1293	0.98587	0.98585	0.999996	17658	0	-5.1293
FAF2	5	0.014141	0.053661	0.799929	1205	3	-6.4664	0.17518	0.35244	0.999996	6168	1	-6.4664
OVGP1	5	0.014143	0.053674	0.799929	1208	4	-7.8307	0.52786	0.68818	0.999996	12212	1	-7.8307
ADCY6	5	0.014143	0.053674	0.799929	1207	4	-7.5358	0.85891	0.88013	0.999996	15724	1	-7.5358
TMED8	5	0.014143	0.053674	0.799929	1206	4	-7.6449	0.93381	0.93496	0.999996	16695	0	-7.6449
ANKRD61	5	0.014152	0.053708	0.799929	1209	2	1.6118	0.14971	0.3182	0.999996	5574	3	1.6118
ATP6V0A4	5	0.014217	0.053914	0.800937	1211	3	-8.3506	0.63578	0.76699	0.999996	13671	2	-8.3506
PUS1	5	0.014217	0.053914	0.800937	1210	3	-8.3506	0.29206	0.498	0.999996	8784	2	-8.3506
ATG13	5	0.014267	0.054085	0.800937	1213	3	-3.5265	0.52937	0.68922	0.999996	12235	1	-3.5265
FOXE3	5	0.014267	0.054085	0.800937	1212	3	-0.70424	0.37821	0.58303	0.999996	10409	2	-0.70424
ANO5	5	0.014277	0.054118	0.800937	1214	3	-6.7276	0.6597	0.78506	0.999996	13956	2	-6.7276
MCRS1	5	0.014331	0.05429	0.800937	1215	1	2.6187	0.0052665	0.021419	0.628157	614	4	2.6187
RHEBL1	5	0.014336	0.054309	0.800937	1216	5	-7.411	0.98566	0.98564	0.999996	17655	0	-7.411
RAB3GAP1	5	0.014336	0.054309	0.800937	1219	5	-7.2361	0.98566	0.98564	0.999996	17656	0	-7.2361
NKAIN2	5	0.014336	0.054309	0.800937	1218	5	-7.4382	0.98566	0.98564	0.999996	17653	0	-7.4382
PTTG1	5	0.014336	0.054309	0.800937	1217	5	-6.4531	0.98566	0.98564	0.999996	17654	0	-6.4531
ZKSCAN1	5	0.014341	0.054329	0.800937	1220	4	-7.6908	0.65601	0.78222	0.999996	13910	1	-7.6908
LNX2	5	0.014367	0.054419	0.800937	1221	3	-8.347	0.59624	0.73769	0.999996	13130	2	-8.347
HTR3A	5	0.014386	0.0545	0.800937	1222	4	-7.4382	0.83723	0.86833	0.999996	15510	1	-7.4382
DHRS12	5	0.014453	0.054744	0.800937	1223	5	-6.7201	0.98555	0.98552	0.999996	17652	0	-6.7201
TRAF3IP2	10	0.014527	0.054999	0.800937	1224	7	-6.7252	0.12503	0.28414	0.999996	5014	2	-6.7252
HNF4G	5	0.01453	0.05501	0.800937	1226	3	-8.1055	0.86969	0.8865	0.999996	15835	1	-8.1055
FCGRT	5	0.01453	0.05501	0.800937	1227	2	2.1327	0.027991	0.088613	0.920812	1732	3	2.1327
EGR3	5	0.01453	0.05501	0.800937	1225	3	-2.0084	0.1726	0.34899	0.999996	6111	2	-2.0084
CD38	5	0.01453	0.05501	0.800937	1228	3	-7.411	0.89692	0.90429	0.999996	16174	1	-7.411
ZNF132	5	0.014535	0.055036	0.800937	1230	5	-7.8511	0.98006	0.98011	0.999996	17530	0	-7.8511
PPP2R5D	5	0.014535	0.055036	0.800937	1231	5	-7.3902	0.97819	0.97828	0.999996	17498	0	-7.3902
DNAJB8	5	0.014535	0.055036	0.800937	1232	4	-7.4449	0.10863	0.26103	0.999996	4659	1	-7.4449
IL5RA	5	0.014535	0.055036	0.800937	1229	4	-7.7625	0.91985	0.92221	0.999996	16475	1	-7.7625
NEK3	5	0.014546	0.055073	0.800937	1235	5	-5.8896	0.98545	0.98543	0.999996	17650	0	-5.8896
REEP3	5	0.014546	0.055073	0.800937	1233	5	-6.8473	0.98545	0.98543	0.999996	17651	0	-6.8473
DNAJC10	5	0.014546	0.055073	0.800937	1234	5	-7.2361	0.98545	0.98543	0.999996	17649	0	-7.2361
SPATA31D1	5	0.014604	0.055247	0.800937	1236	3	-7.2743	0.56526	0.71512	0.999996	12734	2	-7.2743
B3GALT4	5	0.014651	0.055398	0.800937	1238	5	-8.3398	0.9786	0.97867	0.999996	17503	0	-8.3398
ABCC1	5	0.014651	0.055398	0.800937	1237	4	-8.3398	0.75266	0.83101	0.999996	14809	1	-8.3398
ZDHHC12	5	0.014685	0.055498	0.800937	1239	3	-7.2205	0.6466	0.77512	0.999996	13787	2	-7.2205
SPSB1	5	0.014685	0.055501	0.800937	1244	2	1.6511	0.13914	0.30373	0.999996	5335	3	1.6511
PHYHIPL	5	0.014685	0.055498	0.800937	1243	4	-5.8292	0.848	0.87407	0.999996	15617	1	-5.8292
POU3F1	5	0.014685	0.055498	0.800937	1242	2	0.0034822	0.4029	0.60007	0.999996	10704	2	0.0034822
OLIG1	5	0.014685	0.055498	0.800937	1240	2	1.1222	0.26585	0.46658	0.999996	8243	3	1.1222
NRGN	5	0.014685	0.055501	0.800937	1245	1	1.2135	0.25633	0.45505	0.999996	8014	3	1.2135
UBN2	5	0.014685	0.055498	0.800937	1241	3	-8.139	0.48502	0.6576	0.999996	11717	2	-8.139
DNAJB2	5	0.014709	0.05558	0.800937	1246	4	-8.0226	0.96337	0.96378	0.999996	17197	0	-8.0226
CFHR3	5	0.014761	0.05575	0.800937	1247	5	-7.6094	0.98524	0.9852	0.999996	17646	0	-7.6094
IL13RA1	5	0.014761	0.05575	0.800937	1250	5	-7.8461	0.98524	0.9852	0.999996	17648	0	-7.8461
USP29	5	0.014761	0.05575	0.800937	1249	5	-7.4582	0.98524	0.9852	0.999996	17645	0	-7.4582
ORC1	5	0.014761	0.05575	0.800937	1248	5	-4.5648	0.98524	0.9852	0.999996	17647	0	-4.5648
PTCRA	7	0.014787	0.055829	0.800937	1251	3	-0.24243	0.59052	0.73348	0.999996	13062	2	-0.24243
ANKLE1	5	0.014794	0.055862	0.800937	1252	2	0.42969	0.68381	0.80348	0.999996	14312	2	0.42969
TP53	5	0.014794	0.055862	0.800937	1253	2	-0.1843	0.43996	0.6258	0.999996	11161	2	-0.1843
BTN1A1	5	0.014814	0.055925	0.800937	1254	3	-7.6213	0.93728	0.93838	0.999996	16749	0	-7.6213
PTPRD	5	0.014816	0.055933	0.800937	1256	4	-8.3362	0.92089	0.92309	0.999996	16488	1	-8.3362
KIF16B	5	0.014816	0.055933	0.800937	1255	4	-7.3924	0.16139	0.33394	0.999996	5865	1	-7.3924
CASZ1	5	0.014816	0.055933	0.800937	1257	3	-8.3362	0.89807	0.90511	0.999996	16193	1	-8.3362
CORT	4	0.014822	0.055955	0.800937	1258	2	-2.796	0.21874	0.40863	0.999996	7155	1	-2.796
KCNA5	5	0.014889	0.056183	0.801314	1259	4	-8.0755	0.96415	0.96455	0.999996	17210	0	-8.0755
C2orf78	5	0.014889	0.056183	0.801314	1260	5	-7.841	0.98431	0.98429	0.999996	17632	0	-7.841
SLC2A1	5	0.014903	0.056233	0.801314	1261	2	3.4475	0.0024374	0.010352	0.450985	413	3	3.4475
TP53INP2	5	0.014903	0.056233	0.801314	1262	3	-1.8978	0.58427	0.7289	0.999996	12977	2	-1.8978
ZNF580	5	0.014923	0.056304	0.801314	1264	2	0.20954	0.53853	0.69585	0.999996	12366	2	0.20954
ARL13B	5	0.014923	0.056304	0.801314	1263	3	-7.963	0.53594	0.69397	0.999996	12331	1	-7.963
MKRN2	5	0.014923	0.056304	0.801314	1265	3	-5.6778	0.6541	0.7808	0.999996	13881	2	-5.6778
BDP1	5	0.014973	0.056473	0.801314	1266	5	-5.0955	0.98503	0.98501	0.999996	17643	0	-5.0955
GALNT13	5	0.014973	0.056473	0.801314	1267	5	-5.6077	0.98503	0.98501	0.999996	17642	0	-5.6077
SIX3	5	0.014979	0.056492	0.801314	1268	3	-8.3326	0.89063	0.89988	0.999996	16092	1	-8.3326
TRIM45	5	0.014979	0.056494	0.801314	1269	4	-7.4975	0.40256	0.59985	0.999996	10697	1	-7.4975
KLK13	5	0.014985	0.056515	0.801314	1270	3	-6.6865	0.1622	0.33502	0.999996	5893	2	-6.6865
ZMYND19	5	0.015061	0.056768	0.802767	1271	3	-7.7353	0.61834	0.75405	0.999996	13423	2	-7.7353
ZDHHC1	5	0.015092	0.056886	0.802767	1273	4	-7.8861	0.89111	0.90021	0.999996	16098	1	-7.8861
PLAA	5	0.015092	0.056886	0.802767	1272	4	-7.8101	0.93672	0.93786	0.999996	16742	0	-7.8101
NECAP2	5	0.015116	0.056965	0.802767	1274	3	-7.8429	0.47098	0.6477	0.999996	11547	2	-7.8429
THBD	5	0.015116	0.056965	0.802767	1276	3	-8.329	0.92227	0.92428	0.999996	16505	1	-8.329
ZNF444	5	0.015116	0.056965	0.802767	1275	4	-8.329	0.96085	0.9613	0.999996	17151	0	-8.329
NPHP4	5	0.015121	0.056986	0.802767	1277	3	-1.372	0.57753	0.72403	0.999996	12891	2	-1.372
RAB3IL1	5	0.015121	0.056986	0.802767	1278	3	-6.5887	0.54355	0.69945	0.999996	12448	2	-6.5887
SLC25A31	5	0.015178	0.057165	0.802767	1279	5	-7.0635	0.98482	0.98481	0.999996	17638	0	-7.0635
GLMN	5	0.015178	0.057165	0.802767	1280	5	-6.3279	0.98482	0.98481	0.999996	17639	0	-6.3279
RIBC1	7	0.015213	0.057295	0.802767	1281	6	-8.0493	0.57679	0.72348	0.999996	12885	1	-8.0493
TMEM213	5	0.015247	0.057406	0.802767	1283	3	-8.3253	0.77473	0.83976	0.999996	14958	1	-8.3253
HEXA	5	0.015247	0.057406	0.802767	1282	4	-8.3253	0.79793	0.84971	0.999996	15147	1	-8.3253
CELA2B	4	0.015251	0.057413	0.802767	1284	3	-8.0555	0.93412	0.93525	0.999996	16700	0	-8.0555
RGS14	5	0.015285	0.05753	0.802767	1285	3	-0.91904	0.88767	0.89783	0.999996	16058	1	-0.91904
EXOSC10	5	0.015286	0.057534	0.802767	1290	4	-7.7678	0.77802	0.84118	0.999996	14987	1	-7.7678
SLC35E1	5	0.015286	0.057534	0.802767	1286	4	-7.4314	0.79062	0.84653	0.999996	15082	1	-7.4314
HOMER3	5	0.015286	0.057534	0.802767	1287	4	-7.5358	0.97184	0.97206	0.999996	17329	0	-7.5358
S100A16	5	0.015286	0.057534	0.802767	1288	4	-7.4516	0.48085	0.6547	0.999996	11662	1	-7.4516
PLXNA1	5	0.015286	0.057534	0.802767	1289	4	-8.2235	0.95762	0.95813	0.999996	17098	0	-8.2235
ADRA2A	5	0.015399	0.057924	0.802767	1291	3	-8.3217	0.46473	0.64318	0.999996	11476	2	-8.3217
RSBN1L	5	0.015399	0.057924	0.802767	1292	3	-8.3217	0.55466	0.70758	0.999996	12606	1	-8.3217
KIF2A	5	0.015413	0.057971	0.802767	1295	5	-4.3525	0.98459	0.98456	0.999996	17634	0	-4.3525
TBC1D7	5	0.015413	0.057971	0.802767	1294	5	-8.1637	0.98459	0.98456	0.999996	17636	0	-8.1637
TIMM22	5	0.015413	0.057971	0.802767	1293	5	-6.2985	0.98459	0.98456	0.999996	17635	0	-6.2985
DNMT3A	10	0.015428	0.058027	0.802767	1296	5	-3.7487	0.15793	0.32925	0.999996	5778	3	-3.7487
STON2	5	0.015448	0.058104	0.802767	1297	2	0.3332	0.37277	0.57931	0.999996	10329	2	0.3332
AARD	5	0.015448	0.058104	0.802767	1298	2	1.3311	0.22845	0.42075	0.999996	7381	3	1.3311
LIPI	5	0.015487	0.058236	0.802767	1300	4	-7.3902	0.23007	0.4228	0.999996	7431	1	-7.3902
MIEN1	5	0.015487	0.058236	0.802767	1301	4	-7.3407	0.41777	0.61044	0.999996	10873	1	-7.3407
RAB43	5	0.015487	0.058236	0.802767	1302	4	-7.4178	0.80993	0.85516	0.999996	15254	1	-7.4178
FXYD5	5	0.015487	0.058236	0.802767	1299	4	-7.6795	0.97593	0.97609	0.999996	17480	0	-7.6795
QTRTD1	5	0.015534	0.058401	0.802767	1303	5	-6.9262	0.98447	0.98444	0.999996	17633	0	-6.9262
KRT20	5	0.015581	0.058561	0.802767	1304	3	-8.318	0.24582	0.44226	0.999996	7784	1	-8.318
RXFP2	5	0.015581	0.058561	0.802767	1306	3	-8.318	0.053468	0.14954	0.979926	2748	2	-8.318
PDXDC1	5	0.015581	0.058561	0.802767	1305	4	-8.318	0.91492	0.91803	0.999996	16405	1	-8.318
TPPP	5	0.015584	0.058569	0.802767	1307	3	-1.5559	0.35454	0.56686	0.999996	10091	2	-1.5559
SAMD5	5	0.015638	0.058765	0.802767	1308	2	1.2573	0.15198	0.32133	0.999996	5623	3	1.2573
CLPX	5	0.015689	0.058943	0.802767	1309	4	-7.8511	0.96425	0.96465	0.999996	17211	0	-7.8511
DSE	5	0.015689	0.058943	0.802767	1310	4	-7.639	0.60633	0.74509	0.999996	13270	1	-7.639
SYPL1	5	0.015692	0.05895	0.802767	1311	5	-7.3972	0.98431	0.98429	0.999996	17629	0	-7.3972
NEK5	5	0.015692	0.05895	0.802767	1313	5	-5.8292	0.98431	0.98429	0.999996	17628	0	-5.8292
NUCB2	5	0.015692	0.05895	0.802767	1314	5	-6.0742	0.98431	0.98429	0.999996	17626	0	-6.0742
NDNL2	5	0.015692	0.05895	0.802767	1317	5	-7.2818	0.98431	0.98429	0.999996	17630	0	-7.2818
HNRNPH1	5	0.015692	0.05895	0.802767	1315	5	-5.8292	0.98431	0.98429	0.999996	17625	0	-5.8292
WARS2	5	0.015692	0.05895	0.802767	1316	5	-6.8971	0.98431	0.98429	0.999996	17627	0	-6.8971
STK33	5	0.015692	0.05895	0.802767	1312	5	-6.2836	0.98431	0.98429	0.999996	17631	0	-6.2836
TAP1	5	0.015693	0.058953	0.802767	1318	3	-1.3783	0.54493	0.70043	0.999996	12472	1	-1.3783
AGRP	5	0.015693	0.058954	0.802767	1320	3	-7.5168	0.43776	0.62428	0.999996	11126	2	-7.5168
LRRC56	5	0.015693	0.058954	0.802767	1319	2	0.024009	0.37118	0.57824	0.999996	10310	1	0.024009
IGSF21	5	0.015747	0.05913	0.802767	1321	4	-7.8153	0.7013	0.81247	0.999996	14476	1	-7.8153
SEMA6A	5	0.015765	0.059199	0.802767	1322	3	-7.9324	0.84895	0.87462	0.999996	15621	1	-7.9324
EFNA3	5	0.015824	0.059381	0.802767	1323	5	-7.5546	0.98418	0.98415	0.999996	17623	0	-7.5546
NKX2-5	7	0.015827	0.059392	0.802767	1324	3	1.3538	0.20155	0.38689	0.999996	6767	4	1.3538
IRF2BP1	5	0.015855	0.05948	0.802767	1325	3	-4.1027	0.63555	0.76681	0.999996	13667	2	-4.1027
LAMC1	5	0.015856	0.059483	0.802767	1326	4	-8.1266	0.65896	0.78451	0.999996	13947	1	-8.1266
CROT	7	0.015871	0.05953	0.802767	1327	6	-7.3621	0.9401	0.94113	0.999996	16791	1	-7.3621
CSRP2BP	5	0.015876	0.059549	0.802767	1332	4	-7.9154	0.89158	0.90054	0.999996	16104	1	-7.9154
SORT1	5	0.015876	0.059549	0.802767	1330	4	-7.5358	0.37505	0.58086	0.999996	10365	1	-7.5358
MAP9	5	0.015876	0.059549	0.802767	1328	4	-7.7785	0.76703	0.83663	0.999996	14906	1	-7.7785
HEXIM1	5	0.015876	0.059549	0.802767	1333	4	-7.5914	0.66431	0.78852	0.999996	14021	1	-7.5914
MTMR10	5	0.015876	0.059549	0.802767	1331	4	-7.4382	0.87236	0.88814	0.999996	15869	1	-7.4382
PMS2	5	0.015876	0.059549	0.802767	1329	4	-7.9816	0.68916	0.80761	0.999996	14392	1	-7.9816
PPP1R16B	5	0.015882	0.059568	0.802767	1334	2	0.44361	0.48586	0.65817	0.999996	11732	2	0.44361
CCL8	5	0.015882	0.059568	0.802767	1335	3	-7.977	0.40058	0.59846	0.999996	10678	1	-7.977
OBSL1	5	0.015937	0.059755	0.802767	1336	3	-4.7255	0.38367	0.58681	0.999996	10469	1	-4.7255
POLR2M	5	0.015945	0.059783	0.802767	1337	5	-4.8341	0.98405	0.98402	0.999996	17621	0	-4.8341
RARS2	5	0.015945	0.059783	0.802767	1341	5	-4.7057	0.98405	0.98402	0.999996	17618	0	-4.7057
C1orf185	5	0.015945	0.059783	0.802767	1340	5	-6.4398	0.98405	0.98402	0.999996	17619	0	-6.4398
AP3S1	5	0.015945	0.059783	0.802767	1339	5	-7.4382	0.98405	0.98402	0.999996	17622	0	-7.4382
METTL18	5	0.015945	0.059783	0.802767	1338	5	-5.226	0.98405	0.98402	0.999996	17620	0	-5.226
TTLL9	5	0.015967	0.059854	0.802968	1342	2	0.33191	0.11141	0.26504	0.999996	4723	2	0.33191
STEAP3	5	0.016044	0.060125	0.802968	1343	2	-0.30819	0.45293	0.63495	0.999996	11333	2	-0.30819
CD276	8	0.016069	0.060223	0.802968	1344	4	-1.7397	0.28349	0.48777	0.999996	8600	4	-1.7397
CACNA1S	5	0.016072	0.060228	0.802968	1346	4	-7.3692	0.90134	0.90751	0.999996	16239	1	-7.3692
HIST1H2AA	5	0.016072	0.060228	0.802968	1345	4	-7.8959	0.49336	0.66352	0.999996	11833	1	-7.8959
BSDC1	5	0.016072	0.060228	0.802968	1347	4	-7.7838	0.90896	0.91321	0.999996	16324	1	-7.7838
RNF113B	5	0.016074	0.060238	0.802968	1348	2	0.94851	0.3114	0.52091	0.999996	9244	3	0.94851
ANP32E	10	0.016105	0.060339	0.802968	1349	8	-5.4928	0.97225	0.97245	0.999996	17334	1	-5.4928
LENG8	5	0.016117	0.060377	0.802968	1350	4	-8.307	0.61693	0.75295	0.999996	13404	1	-8.307
MLPH	5	0.016183	0.060605	0.802968	1351	2	0.62281	0.28185	0.48577	0.999996	8567	2	0.62281
TMX2	5	0.0162	0.060676	0.802968	1356	5	-6.5806	0.9838	0.9838	0.999996	17617	0	-6.5806
KCMF1	5	0.0162	0.060676	0.802968	1354	5	-4.9519	0.9838	0.9838	0.999996	17614	0	-4.9519
TICAM2	5	0.0162	0.060676	0.802968	1352	5	-6.4398	0.9838	0.9838	0.999996	17613	0	-6.4398
UBL3	5	0.0162	0.060676	0.802968	1353	5	-6.4926	0.9838	0.9838	0.999996	17615	0	-6.4926
MALL	5	0.0162	0.060676	0.802968	1355	5	-5.6077	0.9838	0.9838	0.999996	17616	0	-5.6077
ANKHD1-EIF4EBP3	5	0.016268	0.060892	0.802968	1357	4	-7.6795	0.87324	0.88868	0.999996	15883	1	-7.6795
KCTD11	5	0.016291	0.060975	0.802968	1358	1	0.66887	0.13925	0.30387	0.999996	5337	2	0.66887
HLA-DOB	5	0.016291	0.060975	0.802968	1359	3	-6.4796	0.5277	0.68808	0.999996	12211	2	-6.4796
C1QTNF2	5	0.016314	0.061052	0.802968	1362	3	-8.3033	0.12156	0.27933	0.999996	4946	2	-8.3033
PROCR	5	0.016314	0.061052	0.802968	1361	3	-8.3033	0.81721	0.85853	0.999996	15330	1	-8.3033
AVPR1B	5	0.016314	0.061052	0.802968	1360	3	-8.3033	0.34174	0.55595	0.999996	9870	2	-8.3033
CXCL11	4	0.01632	0.06107	0.802968	1363	4	-6.9423	0.98368	0.98369	0.999996	17612	0	-6.9423
MT2A	1	0.016321	0.061074	0.802968	1364	1	-9.5125	0.98368	0.98369	0.999996	17611	0	-9.5125
CCDC8	5	0.016394	0.06131	0.802968	1366	2	0.41237	0.42768	0.61728	0.999996	10997	2	0.41237
KIF13B	5	0.016394	0.06131	0.802968	1365	3	-6.4531	0.45354	0.63538	0.999996	11339	2	-6.4531
PHC2	6	0.016399	0.061328	0.802968	1367	5	-6.6665	0.57365	0.72118	0.999996	12845	1	-6.6665
SNN	5	0.0164	0.061335	0.802968	1368	2	1.8927	0.095236	0.23888	0.993545	4322	3	1.8927
HRASLS	5	0.016406	0.061355	0.802968	1369	4	-4.0057	0.89873	0.90558	0.999996	16201	1	-4.0057
VIPR2	5	0.016455	0.061523	0.802968	1370	2	0.69069	0.40645	0.60249	0.999996	10743	2	0.69069
LHX5	5	0.016474	0.061578	0.802968	1371	4	-7.5731	0.68747	0.80629	0.999996	14370	1	-7.5731
CYHR1	5	0.016474	0.061578	0.802968	1372	4	-8.1432	0.62185	0.75665	0.999996	13469	1	-8.1432
CYB5A	6	0.01648	0.061596	0.802968	1373	4	-7.8444	0.92016	0.92247	0.999996	16478	1	-7.8444
MUM1L1	5	0.016502	0.061681	0.802968	1374	5	-8.2621	0.9835	0.98351	0.999996	17610	0	-8.2621
ZNF107	5	0.016502	0.061681	0.802968	1377	5	-5.8292	0.9835	0.98351	0.999996	17609	0	-5.8292
CDC26	5	0.016502	0.061681	0.802968	1375	5	-6.8268	0.9835	0.98351	0.999996	17607	0	-6.8268
PCBD2	5	0.016502	0.061681	0.802968	1376	5	-7.5232	0.9835	0.98351	0.999996	17606	0	-7.5232
AQP4	5	0.016502	0.061681	0.802968	1378	5	-7.7021	0.9835	0.98351	0.999996	17608	0	-7.7021
MAP4K1	5	0.016503	0.061683	0.802968	1379	3	-3.4437	0.22722	0.41923	0.999996	7347	2	-3.4437
ASB6	5	0.016509	0.061703	0.802968	1380	1	1.7108	0.10797	0.26008	0.999996	4645	3	1.7108
TNFRSF1B	5	0.016618	0.062083	0.802968	1382	3	-5.611	0.54136	0.69785	0.999996	12408	2	-5.611
ZNF492	5	0.016618	0.062083	0.802968	1381	5	-5.6004	0.98179	0.98178	0.999996	17571	0	-5.6004
CC2D2B	5	0.016665	0.062244	0.802968	1383	5	-5.6778	0.98334	0.98334	0.999996	17604	0	-5.6778
CCM2	5	0.016686	0.062312	0.802968	1384	3	-8.2959	0.4737	0.64963	0.999996	11584	2	-8.2959
FLI1	5	0.016686	0.062312	0.802968	1387	4	-8.2959	0.11074	0.26406	0.999996	4707	1	-8.2959
SAFB2	5	0.016686	0.062312	0.802968	1385	4	-8.2959	0.96372	0.96411	0.999996	17204	0	-8.2959
CCDC102A	5	0.016686	0.062312	0.802968	1386	3	-8.2959	0.56515	0.71504	0.999996	12732	2	-8.2959
DAZL	4	0.016705	0.062379	0.802968	1388	4	-6.6828	0.98329	0.98329	0.999996	17603	0	-6.6828
ACAD10	5	0.016718	0.062422	0.802968	1391	4	-7.2968	0.671	0.79364	0.999996	14121	1	-7.2968
KIAA1958	5	0.016718	0.062422	0.802968	1389	4	-7.2968	0.87576	0.89021	0.999996	15915	1	-7.2968
GOPC	5	0.016718	0.062422	0.802968	1390	4	-7.6331	0.81333	0.85672	0.999996	15290	1	-7.6331
EDEM2	5	0.016772	0.062601	0.802968	1392	2	-0.30873	0.30438	0.51263	0.999996	9092	2	-0.30873
GSR	5	0.016772	0.062601	0.802968	1393	3	-1.5439	0.9651	0.96548	0.999996	17229	0	-1.5439
ZNF90	5	0.016807	0.062706	0.802968	1396	5	-6.1253	0.98319	0.98319	0.999996	17601	0	-6.1253
TAB2	5	0.016807	0.062706	0.802968	1395	5	-7.0809	0.98319	0.98319	0.999996	17598	0	-7.0809
FAM227B	5	0.016807	0.062706	0.802968	1397	5	-7.0192	0.98319	0.98319	0.999996	17600	0	-7.0192
CYP2C18	5	0.016807	0.062706	0.802968	1394	5	-6.3849	0.98319	0.98319	0.999996	17599	0	-6.3849
CACNA1E	5	0.016859	0.062882	0.802968	1398	3	-5.7529	0.012314	0.047168	0.780881	1087	2	-5.7529
F13A1	5	0.016917	0.063064	0.802968	1400	3	-2.575	0.47196	0.64839	0.999996	11559	2	-2.575
NEIL1	5	0.016917	0.063064	0.802968	1401	2	1.0175	0.10334	0.25347	0.999996	4554	3	1.0175
NETO1	5	0.016917	0.063064	0.802968	1399	1	0.7245	0.35733	0.56877	0.999996	10131	2	0.7245
FMNL2	5	0.016917	0.063064	0.802968	1402	2	0.74016	0.48883	0.66026	0.999996	11771	2	0.74016
BFSP2	5	0.016934	0.063125	0.802968	1403	2	0.061118	0.27252	0.47459	0.999996	8390	2	0.061118
DERA	5	0.016938	0.063142	0.802968	1405	4	-7.5358	0.95792	0.95844	0.999996	17104	0	-7.5358
ORMDL3	5	0.016938	0.063142	0.802968	1404	4	-7.478	0.466	0.6441	0.999996	11495	1	-7.478
ARL14	5	0.016978	0.063282	0.802968	1406	5	-5.7663	0.98302	0.98302	0.999996	17597	0	-5.7663
RERE	5	0.017014	0.063404	0.802968	1407	4	-8.2885	0.96595	0.96631	0.999996	17242	0	-8.2885
CPQ	5	0.017034	0.06346	0.802968	1408	3	-8.1473	0.5331	0.69192	0.999996	12292	2	-8.1473
CDC42EP1	5	0.017053	0.063537	0.802968	1409	1	2.191	0.053837	0.15035	0.980307	2760	3	2.191
HLA-DQB1	5	0.017107	0.063711	0.802968	1410	2	1.5307	0.18634	0.36708	0.999996	6421	3	1.5307
SLC26A7	5	0.017126	0.06377	0.802968	1411	3	-6.9069	0.87615	0.89045	0.999996	15920	1	-6.9069
GTF2F2	5	0.017129	0.06378	0.802968	1414	5	-5.4826	0.98287	0.98287	0.999996	17595	0	-5.4826
RRAGC	5	0.017129	0.06378	0.802968	1416	5	-6.4664	0.98287	0.98287	0.999996	17591	0	-6.4664
GSAP	5	0.017129	0.06378	0.802968	1420	5	-5.7663	0.98287	0.98287	0.999996	17593	0	-5.7663
FGG	5	0.017129	0.06378	0.802968	1417	5	-6.4926	0.98287	0.98287	0.999996	17590	0	-6.4926
GNPNAT1	5	0.017129	0.06378	0.802968	1413	5	-6.7637	0.98287	0.98287	0.999996	17592	0	-6.7637
SUCLA2	5	0.017129	0.06378	0.802968	1412	5	-5.9091	0.98287	0.98287	0.999996	17588	0	-5.9091
METTL17	5	0.017129	0.06378	0.802968	1419	5	-6.5806	0.98287	0.98287	0.999996	17589	0	-6.5806
PNPT1	5	0.017129	0.06378	0.802968	1415	5	-4.5145	0.98287	0.98287	0.999996	17596	0	-4.5145
SETD7	5	0.017129	0.06378	0.802968	1418	5	-6.1907	0.98287	0.98287	0.999996	17594	0	-6.1907
SUFU	5	0.017137	0.063804	0.802968	1423	4	-7.2968	0.61791	0.7537	0.999996	13420	1	-7.2968
PGPEP1	5	0.017137	0.063804	0.802968	1422	4	-7.4911	0.9442	0.94508	0.999996	16867	0	-7.4911
TBL2	5	0.017137	0.063804	0.802968	1421	4	-8.0841	0.59978	0.74025	0.999996	13180	1	-8.0841
ADCY7	5	0.017173	0.063926	0.802968	1425	3	-8.2847	0.6888	0.80732	0.999996	14385	2	-8.2847
ORMDL1	5	0.017173	0.063926	0.802968	1424	4	-8.2847	0.77242	0.83882	0.999996	14939	1	-8.2847
NLRC4	5	0.017189	0.063984	0.802968	1426	1	1.73	0.16667	0.34097	0.999996	5998	3	1.73
TLE2	5	0.017226	0.064111	0.802968	1427	3	-5.8086	0.45232	0.6345	0.999996	11328	2	-5.8086
ARMS2	5	0.017226	0.064111	0.802968	1428	3	-7.8959	0.77957	0.84181	0.999996	15002	1	-7.8959
SH3RF2	5	0.017249	0.064201	0.802968	1429	3	-4.0788	0.51254	0.67719	0.999996	12038	2	-4.0788
MFAP5	5	0.017328	0.064448	0.802968	1430	4	-8.281	0.9256	0.92728	0.999996	16561	1	-8.281
LEAP2	5	0.01733	0.064453	0.802968	1432	4	-7.4715	0.93219	0.9334	0.999996	16668	1	-7.4715
MAGEC3	5	0.01733	0.064453	0.802968	1431	4	-7.3122	0.60889	0.74696	0.999996	13294	1	-7.3122
RBM4	8	0.017347	0.064512	0.802968	1433	4	-1.0627	0.47665	0.65177	0.999996	11609	3	-1.0627
PHLDA1	5	0.017352	0.064529	0.802968	1434	3	-7.2668	0.65917	0.78466	0.999996	13949	2	-7.2668
SMAD7	5	0.017352	0.064529	0.802968	1435	2	-0.35249	0.36234	0.57225	0.999996	10189	1	-0.35249
STXBP5	5	0.01736	0.064557	0.802968	1436	3	-7.3479	0.45754	0.63813	0.999996	11390	2	-7.3479
TRPC4AP	5	0.01736	0.064557	0.802968	1437	2	0.30937	0.32537	0.53708	0.999996	9533	2	0.30937
TUFM	5	0.017484	0.064943	0.802968	1439	5	-4.0339	0.98252	0.98252	0.999996	17582	0	-4.0339
SEC61A1	5	0.017484	0.064943	0.802968	1438	5	-4.9519	0.98252	0.98252	0.999996	17586	0	-4.9519
TPX2	5	0.017484	0.064943	0.802968	1440	5	-5.2569	0.98252	0.98252	0.999996	17584	0	-5.2569
SKIL	5	0.017484	0.064943	0.802968	1441	5	-6.7529	0.98252	0.98252	0.999996	17585	0	-6.7529
HSBP1L1	5	0.017484	0.064943	0.802968	1442	5	-6.5436	0.98252	0.98252	0.999996	17583	0	-6.5436
STC1	5	0.017488	0.064953	0.802968	1445	3	-7.4178	0.19434	0.37758	0.999996	6604	2	-7.4178
TRABD	5	0.017488	0.064953	0.802968	1443	1	0.64601	0.28354	0.48782	0.999996	8602	2	0.64601
TAS2R41	5	0.017488	0.064953	0.802968	1444	4	-7.4516	0.80499	0.85293	0.999996	15196	1	-7.4516
ATP8B4	5	0.017511	0.065038	0.802968	1446	3	-8.2772	0.92316	0.92507	0.999996	16520	1	-8.2772
RANBP6	5	0.017511	0.065038	0.802968	1448	4	-8.2772	0.94209	0.94305	0.999996	16830	0	-8.2772
ITM2B	5	0.017511	0.065038	0.802968	1447	4	-8.2772	0.84759	0.87385	0.999996	15614	1	-8.2772
TMTC1	5	0.01752	0.065068	0.802968	1450	4	-7.9442	0.86998	0.88669	0.999996	15838	1	-7.9442
C1orf194	5	0.01752	0.065068	0.802968	1449	4	-7.2668	0.85869	0.88001	0.999996	15722	1	-7.2668
MEX3C	5	0.017528	0.065086	0.802968	1451	3	-7.0192	0.62399	0.75821	0.999996	13501	2	-7.0192
PLCXD1	5	0.017624	0.065386	0.802968	1452	4	-1.622	0.79689	0.84926	0.999996	15137	1	-1.622
TBX20	5	0.017626	0.065391	0.802968	1453	5	-6.2685	0.98237	0.98239	0.999996	17581	0	-6.2685
FAM208B	5	0.01767	0.065534	0.802968	1454	5	-7.8359	0.98233	0.98234	0.999996	17580	0	-7.8359
SOCS3	5	0.017685	0.065581	0.802968	1455	2	1.524	0.18127	0.36048	0.999996	6307	3	1.524
LAMB2	5	0.017703	0.065635	0.802968	1457	4	-7.9954	0.87069	0.88712	0.999996	15848	1	-7.9954
SAMD4B	5	0.017703	0.065635	0.802968	1456	4	-8.0712	0.052521	0.1474	0.976085	2716	1	-8.0712
PEAR1	5	0.017703	0.065635	0.802968	1458	4	-7.7571	0.20741	0.3944	0.999996	6910	1	-7.7571
TTLL2	5	0.017759	0.065839	0.802968	1459	2	1.3212	0.17815	0.35631	0.999996	6228	3	1.3212
ASAP3	5	0.017816	0.06603	0.802968	1460	3	-7.411	0.85757	0.87939	0.999996	15714	1	-7.411
PPCS	8	0.017818	0.066033	0.802968	1461	7	-4.2485	0.076878	0.20096	0.987511	3640	1	-4.2485
NT5C3A	5	0.017844	0.066108	0.802968	1462	5	-5.1082	0.98216	0.98217	0.999996	17578	0	-5.1082
ZNF669	5	0.017844	0.066108	0.802968	1463	5	-5.8496	0.98216	0.98217	0.999996	17579	0	-5.8496
NUP155	5	0.017844	0.066108	0.802968	1464	5	-5.7876	0.98216	0.98217	0.999996	17577	0	-5.7876
FANCB	5	0.017904	0.0663	0.802968	1468	4	-8.097	0.94079	0.94177	0.999996	16806	0	-8.097
ZG16	5	0.017904	0.0663	0.802968	1466	4	-8.0755	0.4135	0.6075	0.999996	10829	1	-8.0755
KAZN	5	0.017904	0.0663	0.802968	1465	4	-8.0884	0.82313	0.86138	0.999996	15389	1	-8.0884
CROCC	5	0.017904	0.0663	0.802968	1467	5	-7.4314	0.97873	0.9788	0.999996	17507	0	-7.4314
UACA	5	0.017935	0.066399	0.802968	1471	4	-8.2697	0.6814	0.80161	0.999996	14284	1	-8.2697
PURG	5	0.017935	0.066399	0.802968	1469	3	-8.2697	0.68343	0.80318	0.999996	14305	2	-8.2697
NCF4	5	0.017935	0.066399	0.802968	1470	3	-7.2036	0.83546	0.86742	0.999996	15487	1	-7.2036
AK4	3	0.017981	0.066558	0.802968	1472	3	-7.4715	0.98202	0.98202	0.999996	17576	0	-7.4715
F8	10	0.017981	0.066559	0.802968	1473	5	-2.7624	0.14835	0.31631	0.999996	5543	4	-2.7624
SYCN	5	0.017995	0.066611	0.802968	1475	2	1.0421	0.21326	0.40177	0.999996	7031	3	1.0421
BCKDK	5	0.017995	0.066611	0.802968	1474	4	-8.2506	0.62826	0.76137	0.999996	13569	1	-8.2506
TMPO	5	0.018004	0.066638	0.802968	1477	4	-7.3262	0.94766	0.94842	0.999996	16922	0	-7.3262
SPOP	5	0.018004	0.066638	0.802968	1476	4	-6.9358	0.97593	0.97609	0.999996	17358	0	-6.9358
POLG2	5	0.018051	0.066802	0.802968	1478	5	-5.7227	0.98195	0.98194	0.999996	17575	0	-5.7227
HAND1	5	0.018098	0.066956	0.802968	1479	2	0.91832	0.32507	0.53672	0.999996	9527	3	0.91832
RYR3	5	0.018112	0.067006	0.802968	1480	3	-7.4911	0.52291	0.68463	0.999996	12159	1	-7.4911
IREB2	5	0.01813	0.067064	0.802968	1481	4	-7.9954	0.91116	0.91499	0.999996	16360	1	-7.9954
PRR9	5	0.01813	0.067064	0.802968	1485	4	-7.2893	0.9717	0.97193	0.999996	17323	0	-7.2893
EFNA1	5	0.01813	0.067064	0.802968	1482	4	-7.3189	0.83678	0.86808	0.999996	15500	1	-7.3189
TNF	5	0.01813	0.067064	0.802968	1484	4	-7.3692	0.57763	0.72409	0.999996	12892	1	-7.3692
SLC26A4	5	0.01813	0.067064	0.802968	1483	4	-7.355	0.74487	0.82805	0.999996	14755	1	-7.355
KRTAP19-3	3	0.018189	0.067261	0.802968	1486	3	-8.5846	0.98181	0.9818	0.999996	17574	0	-8.5846
MFSD1	5	0.018194	0.067275	0.802968	1487	3	-1.0231	0.43832	0.62466	0.999996	11133	2	-1.0231
APC	5	0.018208	0.067318	0.802968	1492	5	-7.2743	0.98179	0.98178	0.999996	17567	0	-7.2743
TUBG2	5	0.018208	0.067318	0.802968	1491	5	-7.6154	0.98179	0.98178	0.999996	17573	0	-7.6154
DNAJC27	5	0.018208	0.067318	0.802968	1493	5	-6.9734	0.98179	0.98178	0.999996	17566	0	-6.9734
ATP5SL	5	0.018208	0.067318	0.802968	1494	5	-4.5648	0.98179	0.98178	0.999996	17569	0	-4.5648
IMMT	5	0.018208	0.067318	0.802968	1489	5	-5.6548	0.98179	0.98178	0.999996	17572	0	-5.6548
CCNYL1	5	0.018208	0.067318	0.802968	1488	5	-4.7925	0.98179	0.98178	0.999996	17570	0	-4.7925
GIPC2	5	0.018208	0.067318	0.802968	1490	5	-7.4846	0.98179	0.98178	0.999996	17568	0	-7.4846
TEX30	10	0.018218	0.067351	0.802968	1495	8	-7.4104	0.75388	0.83148	0.999996	14821	2	-7.4104
PPP1R3F	5	0.018248	0.067456	0.802968	1496	2	1.7185	0.1083	0.26054	0.999996	4654	3	1.7185
OXT	5	0.018274	0.067545	0.802968	1497	3	-1.3971	0.33402	0.54706	0.999996	9717	2	-1.3971
MSRB1	5	0.018274	0.067545	0.802968	1498	2	0.75222	0.53	0.68968	0.999996	12243	2	0.75222
HRH1	5	0.018291	0.06761	0.802968	1499	3	-8.2621	0.26726	0.46829	0.999996	8266	2	-8.2621
GPR123	5	0.018357	0.067841	0.802968	1500	3	-1.2338	0.30137	0.50912	0.999996	9017	1	-1.2338
KLHL38	5	0.018363	0.067857	0.802968	1501	4	-8	0.74805	0.82927	0.999996	14786	1	-8
NAIP	5	0.018363	0.067857	0.802968	1502	4	-7.3262	0.042927	0.12515	0.965052	2327	1	-7.3262
SGMS1	5	0.018363	0.067857	0.802968	1504	4	-7.5358	0.89648	0.90399	0.999996	16168	1	-7.5358
CRTC2	5	0.018363	0.067857	0.802968	1503	4	-7.4314	0.60484	0.74398	0.999996	13244	1	-7.4314
C4orf17	5	0.018395	0.067971	0.802968	1505	5	-7.2968	0.9816	0.98159	0.999996	17565	0	-7.2968
FBXL18	5	0.018407	0.06801	0.802968	1506	2	0.58445	0.091927	0.23208	0.991542	4214	2	0.58445
NR2C2	5	0.018407	0.06801	0.802968	1507	2	0.62174	0.67351	0.79556	0.999996	14164	2	0.62174
SYNPR	5	0.018424	0.06806	0.802968	1508	5	-7.7462	0.98158	0.98157	0.999996	17564	0	-7.7462
MRFAP1L1	4	0.018452	0.068153	0.802968	1509	2	-4.581	0.83137	0.86537	0.999996	15457	1	-4.581
ZNF716	4	0.018458	0.068171	0.802968	1510	3	-7.1885	0.54152	0.69796	0.999996	12410	1	-7.1885
PFKFB1	5	0.018489	0.068277	0.802968	1513	3	-8.2583	0.5368	0.6946	0.999996	12342	2	-8.2583
SMYD4	5	0.018489	0.068277	0.802968	1511	3	-8.2583	0.32549	0.53719	0.999996	9534	1	-8.2583
CA14	5	0.018489	0.068277	0.802968	1512	3	-8.2583	0.1603	0.33246	0.999996	5833	2	-8.2583
GABRA2	5	0.018489	0.068277	0.802968	1516	4	-8.2583	0.87911	0.89236	0.999996	15956	1	-8.2583
PLEKHH1	5	0.018489	0.068277	0.802968	1514	3	-4.3573	0.52361	0.68515	0.999996	12165	2	-4.3573
ATG9A	5	0.018489	0.068277	0.802968	1515	3	-8.2583	0.073274	0.19328	0.987511	3510	2	-8.2583
PIK3R5	5	0.018493	0.068288	0.802968	1517	3	-6.9734	0.42091	0.61255	0.999996	10915	2	-6.9734
GPR141	5	0.018528	0.068392	0.802968	1518	4	-7.2127	0.3377	0.55129	0.999996	9794	1	-7.2127
MRPS27	5	0.018584	0.068597	0.802968	1519	5	-5.2569	0.98142	0.98141	0.999996	17558	0	-5.2569
WDR78	5	0.018584	0.068597	0.802968	1528	5	-6.0915	0.98142	0.98141	0.999996	17557	0	-6.0915
F2R	5	0.018584	0.068597	0.802968	1521	5	-6.8873	0.98142	0.98141	0.999996	17563	0	-6.8873
METTL4	5	0.018584	0.068597	0.802968	1524	5	-6.8268	0.98142	0.98141	0.999996	17560	0	-6.8268
VDAC2	5	0.018584	0.068597	0.802968	1523	5	-5.7876	0.98142	0.98141	0.999996	17555	0	-5.7876
POLR3G	5	0.018584	0.068597	0.802968	1520	5	-5.2569	0.98142	0.98141	0.999996	17556	0	-5.2569
MED11	5	0.018584	0.068597	0.802968	1527	5	-4.9137	0.98142	0.98141	0.999996	17561	0	-4.9137
CENPC	5	0.018584	0.068597	0.802968	1525	5	-4.1699	0.98142	0.98141	0.999996	17559	0	-4.1699
CHDC2	5	0.018584	0.068597	0.802968	1522	5	-5.3167	0.98142	0.98141	0.999996	17554	0	-5.3167
DYDC1	5	0.018584	0.068597	0.802968	1526	5	-6.6636	0.98142	0.98141	0.999996	17562	0	-6.6636
S100A1	5	0.018617	0.068694	0.802968	1531	4	-7.9008	0.87445	0.88942	0.999996	15900	1	-7.9008
EPHA7	5	0.018617	0.068694	0.802968	1530	4	-7.2283	0.81151	0.85589	0.999996	15272	1	-7.2283
ZNF146	5	0.018617	0.068694	0.802968	1529	4	-7.3116	0.74143	0.82674	0.999996	14734	1	-7.3116
PPFIA1	5	0.018617	0.068694	0.802968	1533	4	-7.5104	0.96852	0.96881	0.999996	17281	0	-7.5104
KLRG1	5	0.018617	0.068694	0.802968	1532	4	-7.5608	0.94282	0.94378	0.999996	16844	0	-7.5608
TSPEAR	5	0.018656	0.06882	0.802968	1535	3	-7.3042	0.7781	0.84121	0.999996	14988	1	-7.3042
CD93	5	0.018656	0.06882	0.802968	1534	2	1.0481	0.30025	0.50775	0.999996	8993	3	1.0481
LIN7B	5	0.018675	0.068895	0.802968	1536	3	-6.7011	0.62474	0.75877	0.999996	13513	2	-6.7011
CYP26B1	5	0.018675	0.068895	0.802968	1537	3	-8.2544	0.4578	0.63832	0.999996	11391	2	-8.2544
GDF10	5	0.018693	0.068948	0.802968	1538	2	0.11134	0.40656	0.60258	0.999996	10744	2	0.11134
SERPINA4	5	0.018693	0.068948	0.802968	1539	2	-0.1725	0.19201	0.3745	0.999996	6544	2	-0.1725
LST1	10	0.01873	0.069078	0.802968	1540	7	-5.949	0.087361	0.22274	0.987511	4045	3	-5.949
EEF1D	11	0.018737	0.0691	0.802968	1542	5	0.060611	0.3481	0.56238	0.999996	10008	4	0.060611
PIM3	5	0.018737	0.069098	0.802968	1541	3	-7.478	0.45165	0.63404	0.999996	11318	2	-7.478
TAS2R1	5	0.01878	0.069238	0.802968	1543	2	1.4987	0.20418	0.39021	0.999996	6824	3	1.4987
CDPF1	5	0.018791	0.06927	0.802968	1544	3	-6.8674	0.46348	0.64233	0.999996	11461	2	-6.8674
NKX2-2	5	0.018811	0.06934	0.802968	1545	5	-7.8662	0.98119	0.9812	0.999996	17552	0	-7.8662
SLC37A2	5	0.018841	0.069438	0.802968	1547	4	-5.7004	0.47393	0.6498	0.999996	11588	1	-5.7004
DACT2	5	0.018841	0.069438	0.802968	1546	2	1.8382	0.12034	0.27763	0.999996	4921	3	1.8382
TYR	5	0.018841	0.069438	0.802968	1548	3	-5.3167	0.2536	0.45178	0.999996	7955	2	-5.3167
KCND3	5	0.018846	0.069451	0.802968	1549	2	-0.43927	0.41615	0.60932	0.999996	10854	2	-0.43927
SYTL2	16	0.018853	0.069471	0.802968	1550	6	1.1677	0.047498	0.13585	0.967887	2524	9	1.1677
ACACB	5	0.018877	0.069551	0.802968	1551	3	-8.2506	0.91795	0.92057	0.999996	16452	1	-8.2506
SAG	5	0.018877	0.069551	0.802968	1553	3	-8.2506	0.42234	0.61355	0.999996	10930	2	-8.2506
FAM46B	5	0.018877	0.069551	0.802968	1552	3	-2.8747	0.84514	0.87255	0.999996	15590	1	-2.8747
ZBTB10	5	0.018886	0.069568	0.802968	1554	4	-7.5421	0.86251	0.88217	0.999996	15764	1	-7.5421
ITLN2	5	0.018886	0.069568	0.802968	1555	4	-7.6094	0.49931	0.6678	0.999996	11889	1	-7.6094
NLGN4X	5	0.018886	0.069568	0.802968	1556	4	-7.9251	0.94536	0.94621	0.999996	16885	0	-7.9251
FABP6	6	0.018939	0.069732	0.802968	1557	5	-7.4079	0.9739	0.97409	0.999996	17349	0	-7.4079
IRX2	5	0.01895	0.069768	0.802968	1558	2	0.83161	0.33128	0.5439	0.999996	9659	3	0.83161
PURB	5	0.018954	0.069786	0.802968	1559	1	1.9249	0.10671	0.25826	0.999996	4618	3	1.9249
MSL2	5	0.018987	0.069894	0.802968	1561	5	-6.7956	0.98101	0.98102	0.999996	17550	0	-6.7956
HMGN5	5	0.018987	0.069894	0.802968	1560	5	-5.3457	0.98101	0.98102	0.999996	17549	0	-5.3457
COX5A	5	0.018987	0.069894	0.802968	1564	5	-6.5055	0.98101	0.98102	0.999996	17551	0	-6.5055
CDCA8	5	0.018987	0.069894	0.802968	1562	5	-5.0609	0.98101	0.98102	0.999996	17545	0	-5.0609
HSCB	5	0.018987	0.069894	0.802968	1565	5	-5.8896	0.98101	0.98102	0.999996	17547	0	-5.8896
FARSB	5	0.018987	0.069894	0.802968	1566	5	-3.5265	0.98101	0.98102	0.999996	17544	0	-3.5265
BTBD8	5	0.018987	0.069894	0.802968	1563	5	-6.2836	0.98101	0.98102	0.999996	17548	0	-6.2836
ZNF398	5	0.019036	0.070041	0.802968	1567	2	0.35474	0.80374	0.85235	0.999996	15182	1	0.35474
PNPLA1	5	0.019059	0.070114	0.802968	1568	2	-0.57172	0.86419	0.88315	0.999996	15779	1	-0.57172
GDF11	5	0.019092	0.070228	0.802968	1572	3	-8.2468	0.36115	0.57144	0.999996	10181	1	-8.2468
CDH13	5	0.019092	0.070228	0.802968	1570	3	-8.2468	0.60732	0.74582	0.999996	13282	1	-8.2468
FAM83F	5	0.019092	0.070228	0.802968	1571	3	-8.2468	0.30024	0.50773	0.999996	8992	2	-8.2468
GIF	5	0.019092	0.070228	0.802968	1569	3	-8.2468	0.59249	0.73493	0.999996	13091	1	-8.2468
ALOXE3	5	0.019114	0.070303	0.802968	1573	4	-7.4911	0.72226	0.81973	0.999996	14604	1	-7.4911
B4GALT1	5	0.019172	0.070503	0.802968	1574	5	-7.4975	0.98083	0.98084	0.999996	17543	0	-7.4975
NR0B1	5	0.019182	0.07053	0.802968	1576	3	-7.3902	0.88278	0.89469	0.999996	15993	1	-7.3902
TMEM139	5	0.019182	0.07053	0.802968	1575	3	-0.83147	0.42068	0.6124	0.999996	10911	2	-0.83147
UBE2G2	5	0.019182	0.07053	0.802968	1577	4	-5.0955	0.49585	0.6653	0.999996	11858	1	-5.0955
RPN1	5	0.019205	0.07061	0.802968	1578	5	-6.142	0.9808	0.98082	0.999996	17542	0	-6.142
APPL1	5	0.019217	0.070652	0.802968	1579	4	-7.4246	0.88221	0.89433	0.999996	15987	1	-7.4246
ARHGAP23	5	0.019226	0.070677	0.802968	1580	3	-5.8715	0.92439	0.92619	0.999996	16539	1	-5.8715
EXOSC5	5	0.019226	0.070677	0.802968	1581	1	2.7374	0.0034354	0.014327	0.527854	487	4	2.7374
C14orf178	4	0.019284	0.070878	0.802968	1582	1	-0.13221	0.14828	0.3162	0.999996	5539	1	-0.13221
LOH12CR1	5	0.0193	0.070923	0.802968	1583	4	-8.2429	0.93498	0.93608	0.999996	16717	0	-8.2429
FRAS1	5	0.019343	0.071057	0.802968	1587	4	-7.8562	0.94904	0.94978	0.999996	16943	0	-7.8562
MTMR1	5	0.019343	0.071057	0.802968	1584	4	-7.9489	0.55208	0.70571	0.999996	12567	1	-7.9489
REV1	5	0.019343	0.071057	0.802968	1586	4	-7.9203	0.5763	0.72312	0.999996	12881	1	-7.9203
TECTB	5	0.019343	0.071057	0.802968	1585	4	-8.1432	0.61936	0.75477	0.999996	13438	1	-8.1432
ABHD8	5	0.019345	0.07106	0.802968	1588	2	-0.31782	0.47373	0.64965	0.999996	11585	2	-0.31782
ASB16	5	0.019361	0.071112	0.802968	1589	2	1.0405	0.29889	0.50612	0.999996	8963	3	1.0405
FAM209B	5	0.019361	0.071112	0.802968	1590	4	-7.5104	0.87349	0.88884	0.999996	15886	1	-7.5104
FAM86B2	1	0.019392	0.071218	0.802968	1591	1	-9.4454	0.98061	0.98064	0.999996	17540	0	-9.4454
MUC4	10	0.019402	0.071245	0.802968	1592	6	-7.3793	0.14762	0.31528	0.999996	5521	3	-7.3793
DHX9	5	0.019459	0.071419	0.802968	1594	5	-4.0339	0.98054	0.98057	0.999996	17535	0	-4.0339
GNPAT	5	0.019459	0.071419	0.802968	1598	5	-6.2533	0.98054	0.98057	0.999996	17537	0	-6.2533
ARNT	5	0.019459	0.071419	0.802968	1596	5	-6.6286	0.98054	0.98057	0.999996	17536	0	-6.6286
RPL8	5	0.019459	0.071419	0.802968	1593	5	-5.1945	0.98054	0.98057	0.999996	17539	0	-5.1945
STYX	5	0.019459	0.071419	0.802968	1597	5	-4.7925	0.98054	0.98057	0.999996	17538	0	-4.7925
CCDC132	5	0.019459	0.071419	0.802968	1595	5	-4.1035	0.98054	0.98057	0.999996	17534	0	-4.1035
FLRT2	5	0.019511	0.071585	0.802968	1600	4	-8.2391	0.87359	0.88889	0.999996	15887	1	-8.2391
RHOT2	5	0.019511	0.071585	0.802968	1604	3	-8.2391	0.4767	0.65181	0.999996	11611	2	-8.2391
HSDL1	5	0.019511	0.071585	0.802968	1602	3	-8.2391	0.33349	0.54647	0.999996	9703	1	-8.2391
OSCAR	5	0.019511	0.071585	0.802968	1599	3	-8.2391	0.57627	0.7231	0.999996	12879	2	-8.2391
C6orf15	5	0.019511	0.071585	0.802968	1603	3	-8.2391	0.9715	0.97175	0.999996	17320	0	-8.2391
LPIN3	5	0.019511	0.071585	0.802968	1601	3	-8.2391	0.41508	0.60858	0.999996	10843	2	-8.2391
CGREF1	14	0.019518	0.07161	0.802968	1605	9	-7.3158	0.43473	0.6222	0.999996	11095	3	-7.3158
IQCF6	5	0.019539	0.071669	0.802968	1606	2	0.96947	0.13986	0.30471	0.999996	5353	3	0.96947
FEV	5	0.019551	0.071704	0.802968	1607	4	-3.0735	0.8252	0.86237	0.999996	15403	1	-3.0735
C1orf65	5	0.019551	0.071704	0.802968	1608	2	1.7378	0.13648	0.30004	0.999996	5271	3	1.7378
AIPL1	6	0.019617	0.071907	0.804109	1609	2	2.0841	0.034833	0.10571	0.957177	1983	4	2.0841
C9orf43	5	0.01966	0.072045	0.804109	1610	3	-6.3133	0.63418	0.76575	0.999996	13638	2	-6.3133
FKBP3	5	0.019693	0.072158	0.804109	1611	5	-5.0255	0.98031	0.98034	0.999996	17532	0	-5.0255
POMZP3	5	0.019694	0.072165	0.804109	1612	5	-7.639	0.98027	0.98031	0.999996	17531	0	-7.639
MBD4	8	0.019709	0.072214	0.804109	1613	6	-5.5248	0.35423	0.56665	0.999996	10083	2	-5.5248
TMEM144	5	0.01971	0.07222	0.804109	1614	4	-7.6851	0.79326	0.84767	0.999996	15111	1	-7.6851
CREG2	5	0.019714	0.07223	0.804109	1615	3	-7.8662	0.62864	0.76163	0.999996	13576	2	-7.8662
NSUN5	5	0.019764	0.072378	0.804109	1618	3	-8.2352	0.19798	0.38234	0.999996	6678	2	-8.2352
P2RY6	5	0.019764	0.072378	0.804109	1619	3	-8.2352	0.41836	0.61087	0.999996	10881	2	-8.2352
HBZ	5	0.019764	0.072378	0.804109	1616	3	-8.2352	0.2205	0.41087	0.999996	7202	1	-8.2352
SOX14	5	0.019764	0.072378	0.804109	1620	3	-5.6847	0.88523	0.89626	0.999996	16034	1	-5.6847
FAXDC2	5	0.019764	0.072378	0.804109	1617	3	-8.2352	0.64265	0.77212	0.999996	13745	1	-8.2352
PRKCB	5	0.019768	0.072386	0.804109	1621	1	3.074	0.010987	0.042479	0.755065	1012	4	3.074
LMF1	5	0.019807	0.072522	0.804123	1624	4	-7.3763	0.48728	0.65919	0.999996	11752	1	-7.3763
BCAN	5	0.019807	0.072522	0.804123	1622	4	-7.7188	0.81548	0.85771	0.999996	15307	1	-7.7188
HSD17B13	5	0.019807	0.072522	0.804123	1623	4	-7.5295	0.7651	0.83585	0.999996	14890	1	-7.5295
CKB	5	0.019822	0.072572	0.804189	1625	2	0.45488	0.51316	0.67765	0.999996	12042	2	0.45488
EIF5	5	0.019939	0.07295	0.805738	1626	5	-4.7498	0.98006	0.98011	0.999996	17527	0	-4.7498
NPHP3	5	0.019939	0.07295	0.805738	1628	5	-4.2334	0.98006	0.98011	0.999996	17528	0	-4.2334
RHBDD1	5	0.019939	0.07295	0.805738	1629	5	-7.1065	0.98006	0.98011	0.999996	17529	0	-7.1065
SLC39A6	5	0.019939	0.07295	0.805738	1630	5	-8.0405	0.98006	0.98011	0.999996	17525	0	-8.0405
BMPR1A	5	0.019939	0.07295	0.805738	1627	5	-6.556	0.98006	0.98011	0.999996	17526	0	-6.556
KANK3	5	0.020007	0.07315	0.805738	1631	3	-8.2313	0.45378	0.63555	0.999996	11341	2	-8.2313
MGAT5B	5	0.020007	0.07315	0.805738	1632	3	-8.2313	0.10233	0.25206	0.999996	4527	2	-8.2313
SPATA22	5	0.020011	0.073159	0.805738	1635	4	-7.8461	0.95415	0.95476	0.999996	17037	0	-7.8461
BSND	5	0.020011	0.073159	0.805738	1634	4	-7.9677	0.75505	0.83191	0.999996	14832	1	-7.9677
GLYR1	5	0.020011	0.073159	0.805738	1633	4	-8.036	0.96492	0.96531	0.999996	17222	0	-8.036
TMEM14A	5	0.020094	0.073422	0.807495	1637	1	1.4908	0.085231	0.2184	0.987511	3958	4	1.4908
HIST1H3D	5	0.020094	0.073422	0.807495	1636	2	0.75067	0.50429	0.67134	0.999996	11942	2	0.75067
SYT10	5	0.020125	0.073522	0.807495	1638	4	-7.3763	0.80507	0.85296	0.999996	15197	1	-7.3763
CCL11	5	0.020132	0.073543	0.807495	1639	3	-3.6245	0.42072	0.61244	0.999996	10912	2	-3.6245
FAM8A1	5	0.020132	0.073543	0.807495	1640	3	-0.7579	0.89662	0.90409	0.999996	16172	1	-0.7579
ZNF283	5	0.020166	0.073652	0.808198	1641	5	-6.8268	0.97983	0.97987	0.999996	17524	0	-6.8268
BCORL1	5	0.020222	0.07384	0.808365	1642	3	-7.8712	0.58672	0.73069	0.999996	13008	2	-7.8712
TIFAB	5	0.020229	0.073858	0.808365	1643	4	-7.5669	0.96601	0.96637	0.999996	17245	0	-7.5669
LCT	5	0.020239	0.073887	0.808365	1644	3	-8.2274	0.29173	0.49759	0.999996	8773	2	-8.2274
CCND1	5	0.02024	0.073892	0.808365	1646	4	-7.3042	0.48676	0.65881	0.999996	11747	1	-7.3042
RNASE1	5	0.02024	0.073892	0.808365	1645	4	-7.6213	0.87083	0.8872	0.999996	15850	1	-7.6213
TCTEX1D2	5	0.020311	0.074114	0.809362	1647	4	-7.9583	0.96112	0.96156	0.999996	17156	0	-7.9583
LMO7	5	0.020312	0.074118	0.809362	1648	2	2.9833	0.015255	0.055331	0.816905	1218	3	2.9833
HDAC5	5	0.020312	0.074118	0.809362	1649	2	1.183	0.27546	0.47804	0.999996	8447	3	1.183
UQCRC2	5	0.02041	0.074431	0.810147	1653	5	-4.9137	0.97959	0.97964	0.999996	17519	0	-4.9137
RPA1	5	0.02041	0.074431	0.810147	1654	5	-5.6548	0.97959	0.97964	0.999996	17521	0	-5.6548
C1orf131	5	0.02041	0.074431	0.810147	1651	5	-3.7162	0.97959	0.97964	0.999996	17523	0	-3.7162
C5orf48	5	0.02041	0.074431	0.810147	1650	5	-6.7311	0.97959	0.97964	0.999996	17520	0	-6.7311
NCBP1	5	0.02041	0.074431	0.810147	1652	5	-3.1851	0.97959	0.97964	0.999996	17522	0	-3.1851
AK7	5	0.020446	0.074544	0.810147	1655	2	-0.10396	0.77053	0.83807	0.999996	14921	1	-0.10396
DDX10	5	0.020446	0.074544	0.810147	1656	2	-0.8556	0.012417	0.047525	0.782102	1092	2	-0.8556
MMADHC	5	0.020457	0.074578	0.810147	1657	4	-7.1646	0.9606	0.96105	0.999996	17146	0	-7.1646
UCN2	5	0.020475	0.07464	0.810147	1659	2	0.68385	0.16735	0.34192	0.999996	6011	2	0.68385
CCNL2	5	0.020475	0.07464	0.810147	1658	3	-7.6094	0.6803	0.80077	0.999996	14267	2	-7.6094
ZBTB16	5	0.020502	0.074728	0.81062	1660	3	-8.2235	0.84257	0.87117	0.999996	15561	1	-8.2235
MYL6	4	0.020587	0.075007	0.812	1661	3	-5.7668	0.94093	0.94191	0.999996	16808	0	-5.7668
C1orf100	6	0.020592	0.075023	0.812	1662	4	-7.7095	0.87938	0.89253	0.999996	15962	1	-7.7095
ACOT2	4	0.0206	0.07505	0.812	1663	2	-3.8139	0.31742	0.52789	0.999996	9360	2	-3.8139
KLF11	5	0.020633	0.075165	0.812	1664	3	-7.0937	0.19419	0.3774	0.999996	6600	2	-7.0937
PCDHA11	5	0.020644	0.075206	0.812	1665	5	-6.5806	0.97936	0.97941	0.999996	17518	0	-6.5806
CYP2A13	5	0.020661	0.075267	0.812	1666	3	-7.7678	0.56507	0.71498	0.999996	12731	2	-7.7678
OSCP1	5	0.0207	0.075386	0.812	1667	4	-7.4582	0.7989	0.85018	0.999996	15152	1	-7.4582
TRIM39	5	0.0207	0.075386	0.812	1668	4	-7.8612	0.8753	0.88993	0.999996	15910	1	-7.8612
GAB4	5	0.020744	0.075534	0.812	1669	2	0.5831	0.24172	0.43723	0.999996	7690	2	0.5831
SMOC2	5	0.020746	0.075539	0.812	1670	3	-8.2196	0.36779	0.57594	0.999996	10267	2	-8.2196
GGT6	5	0.020746	0.075539	0.812	1671	4	-7.9702	0.97086	0.97112	0.999996	17308	0	-7.9702
RPS6KB1	5	0.020793	0.075687	0.812	1672	5	-6.556	0.97921	0.97927	0.999996	17515	0	-6.556
CORO6	5	0.02082	0.075774	0.812	1673	5	-5.9663	0.97918	0.97924	0.999996	17514	0	-5.9663
EPX	5	0.020826	0.075788	0.812	1674	1	0.75437	0.35628	0.56805	0.999996	10118	1	0.75437
SUMF1	5	0.020826	0.075788	0.812	1675	2	1.1325	0.26443	0.46489	0.999996	8208	3	1.1325
DLX5	5	0.020838	0.075824	0.812	1677	4	-6.6865	0.73833	0.82554	0.999996	14708	1	-6.6865
KCNH2	5	0.020838	0.075824	0.812	1678	3	-4.3076	0.31606	0.52628	0.999996	9329	2	-4.3076
ATXN1	5	0.020838	0.075824	0.812	1676	2	-0.41983	0.22177	0.41244	0.999996	7235	2	-0.41983
SULT2A1	5	0.02091	0.076044	0.812	1679	5	-6.1747	0.97909	0.97915	0.999996	17512	0	-6.1747
GPR97	5	0.020925	0.076099	0.812	1680	5	-7.9493	0.97907	0.97914	0.999996	17511	0	-7.9493
TMEM63B	5	0.020936	0.07614	0.812	1681	4	-8.2157	0.7318	0.82314	0.999996	14663	1	-8.2157
HLA-DQA1	5	0.020943	0.076161	0.812	1682	5	-7.9394	0.97906	0.97912	0.999996	17510	0	-7.9394
SLC25A27	5	0.020952	0.076201	0.812	1683	3	-1.0237	0.71029	0.81558	0.999996	14533	1	-1.0237
FAM43B	5	0.020961	0.076222	0.812	1684	2	0.30704	0.37353	0.57984	0.999996	10340	2	0.30704
DLC1	12	0.020964	0.076235	0.812	1685	8	-6.7365	0.41951	0.61161	0.999996	10895	3	-6.7365
PSMD9	8	0.020982	0.076295	0.812	1686	4	-3.8753	0.68162	0.80177	0.999996	14288	3	-3.8753
MEN1	5	0.021003	0.076363	0.812	1688	4	-7.2205	0.9187	0.92118	0.999996	16464	1	-7.2205
SERPINB2	5	0.021003	0.076363	0.812	1690	4	-7.1483	0.89315	0.90163	0.999996	16137	1	-7.1483
FBXO47	5	0.021003	0.076363	0.812	1691	4	-7.2791	0.48007	0.65417	0.999996	11654	1	-7.2791
GPR115	5	0.021003	0.076363	0.812	1687	4	-7.5358	0.92412	0.92594	0.999996	16534	1	-7.5358
ANKRD22	5	0.021003	0.076363	0.812	1689	4	-7.2668	0.97593	0.97609	0.999996	17432	0	-7.2668
GFM2	5	0.021023	0.076423	0.812	1692	5	-4.1035	0.97898	0.97904	0.999996	17509	0	-4.1035
CNR2	5	0.021032	0.076455	0.812	1693	3	-3.1908	0.91654	0.91938	0.999996	16427	1	-3.1908
GPC5	5	0.021097	0.076665	0.812	1695	1	0.9163	0.3348	0.54797	0.999996	9731	3	0.9163
HLA-A	5	0.021097	0.076665	0.812	1694	2	-0.17001	0.2025	0.3881	0.999996	6788	1	-0.17001
COX6B2	5	0.021103	0.076682	0.812	1696	2	1.8609	0.13059	0.29194	0.999996	5137	3	1.8609
OLFM2	5	0.021103	0.076682	0.812	1697	2	0.88946	0.34385	0.55836	0.999996	9924	3	0.88946
PLCH1	5	0.021103	0.076682	0.812	1699	3	-7.0371	0.62341	0.75778	0.999996	13492	1	-7.0371
RCBTB1	5	0.021103	0.076682	0.812	1698	2	1.0964	0.19157	0.37396	0.999996	6532	3	1.0964
PILRB	4	0.021112	0.076705	0.812	1700	3	-6.8188	0.70012	0.81208	0.999996	14468	1	-6.8188
PDK2	5	0.021158	0.076857	0.812	1701	3	-8.2117	0.73803	0.82543	0.999996	14704	1	-8.2117
USP34	5	0.021158	0.076857	0.812	1703	3	-7.8379	0.078929	0.20527	0.987511	3723	2	-7.8379
LAPTM4A	5	0.021158	0.076857	0.812	1702	3	-8.2117	0.071797	0.19014	0.987511	3460	2	-8.2117
ARL15	5	0.021212	0.077019	0.812	1704	5	-6.0742	0.97879	0.97885	0.999996	17508	0	-6.0742
IRF1	5	0.021259	0.077184	0.812	1706	2	0.49157	0.75669	0.83253	0.999996	14840	1	0.49157
CCDC85A	5	0.021259	0.077184	0.812	1705	2	1.1378	0.15114	0.32017	0.999996	5606	3	1.1378
GLYATL3	5	0.02127	0.077223	0.812	1711	4	-4.4586	0.20112	0.38637	0.999996	6754	1	-4.4586
PCGF5	5	0.02127	0.077223	0.812	1712	4	-7.5168	0.36238	0.57228	0.999996	10190	1	-7.5168
PRSS16	5	0.02127	0.077223	0.812	1708	4	-7.2205	0.86847	0.88574	0.999996	15821	1	-7.2205
SIKE1	5	0.02127	0.077223	0.812	1710	4	-7.977	0.76477	0.83572	0.999996	14886	1	-7.977
RAB15	5	0.02127	0.077223	0.812	1707	4	-7.14	0.88534	0.89634	0.999996	16036	1	-7.14
CDH2	5	0.02127	0.077223	0.812	1709	4	-7.2283	0.95499	0.95561	0.999996	17047	0	-7.2283
MADCAM1	5	0.021292	0.07729	0.812	1714	3	-7.639	0.23982	0.43485	0.999996	7648	2	-7.639
EFCAB6	5	0.021292	0.07729	0.812	1713	3	-7.6449	0.64937	0.77725	0.999996	13831	1	-7.6449
ATN1	5	0.021323	0.077383	0.812502	1715	5	-6.9358	0.97868	0.97874	0.999996	17506	0	-6.9358
KIAA2013	5	0.02134	0.077437	0.812588	1716	2	1.6132	0.18026	0.35914	0.999996	6287	3	1.6132
RAP2B	5	0.021386	0.077569	0.813048	1717	5	-6.5182	0.97861	0.97868	0.999996	17505	0	-6.5182
GOT2	4	0.021394	0.077591	0.813048	1718	4	-7.7379	0.97861	0.97868	0.999996	17504	0	-7.7379
TMEM74B	5	0.021402	0.077616	0.813048	1719	4	-8.1596	0.30492	0.51326	0.999996	9103	1	-8.1596
JPH4	5	0.021439	0.077734	0.813626	1720	3	-7.8762	0.33659	0.55002	0.999996	9768	2	-7.8762
NR2F6	5	0.021449	0.077763	0.813626	1721	3	-7.8762	0.47148	0.64805	0.999996	11552	2	-7.8762
TRPS1	5	0.02146	0.077807	0.813626	1722	5	-7.4382	0.97854	0.97861	0.999996	17502	0	-7.4382
C1orf112	5	0.021496	0.077918	0.813977	1723	5	-6.8574	0.9785	0.97858	0.999996	17501	0	-6.8574
KRIT1	5	0.021544	0.078083	0.813977	1724	4	-7.4975	0.93333	0.93446	0.999996	16687	0	-7.4975
H2AFV	10	0.021556	0.078117	0.813977	1725	7	-6.1583	0.092128	0.23247	0.992193	4219	3	-6.1583
ISOC1	5	0.021557	0.07812	0.813977	1726	3	-2.3536	0.91214	0.91576	0.999996	16370	1	-2.3536
SLC4A8	5	0.021557	0.07812	0.813977	1727	2	-0.22983	0.053946	0.15062	0.980489	2765	2	-0.22983
HS3ST6	5	0.021633	0.078342	0.813977	1731	3	-6.0742	0.52202	0.684	0.999996	12151	1	-6.0742
PPP6R1	5	0.021633	0.078342	0.813977	1729	4	-7.1889	0.84704	0.87356	0.999996	15605	1	-7.1889
SLC35E4	5	0.021633	0.078342	0.813977	1730	3	-0.93911	0.25662	0.4554	0.999996	8022	1	-0.93911
TECTA	5	0.021633	0.078342	0.813977	1728	3	-3.6543	0.8375	0.86849	0.999996	15512	1	-3.6543
TMEM185A	5	0.021648	0.078393	0.813977	1734	4	-8.2038	0.9345	0.93563	0.999996	16708	0	-8.2038
SLC39A5	5	0.021648	0.078393	0.813977	1732	3	-8.2038	0.66202	0.78682	0.999996	13986	2	-8.2038
KCNJ8	5	0.021648	0.078393	0.813977	1733	4	-8.2038	0.69084	0.8089	0.999996	14413	1	-8.2038
ZBTB38	5	0.021665	0.078452	0.813977	1735	2	2.5418	0.028725	0.09048	0.922056	1767	3	2.5418
TRAPPC6A	7	0.021673	0.078473	0.813977	1736	4	-4.2896	0.34682	0.56151	0.999996	9996	3	-4.2896
NSUN4	5	0.021699	0.078552	0.814329	1737	5	-5.2569	0.9783	0.97839	0.999996	17499	0	-5.2569
FGB	5	0.021747	0.078692	0.815308	1738	3	-7.2205	0.54542	0.70076	0.999996	12483	2	-7.2205
FXR1	5	0.021849	0.079012	0.816664	1740	4	-7.6623	0.93934	0.94038	0.999996	16783	0	-7.6623
CD55	5	0.021849	0.079012	0.816664	1739	4	-7.4041	0.88365	0.89526	0.999996	16009	1	-7.4041
TNPO3	5	0.021855	0.07903	0.816664	1741	3	-1.7776	0.020283	0.068674	0.873311	1416	2	-1.7776
HTATIP2	5	0.02186	0.07905	0.816664	1742	4	-8.1999	0.38206	0.58568	0.999996	10451	1	-8.1999
CD226	5	0.02186	0.07905	0.816664	1743	3	-8.1999	0.45263	0.63474	0.999996	11330	2	-8.1999
LOXL4	5	0.021922	0.079236	0.818123	1744	2	0.80031	0.2051	0.39144	0.999996	6844	2	0.80031
SELM	5	0.021936	0.079288	0.818188	1745	3	-3.1851	0.35275	0.56561	0.999996	10064	1	-3.1851
SEMA7A	5	0.022044	0.079574	0.819462	1746	2	0.4278	0.44781	0.63134	0.999996	11266	2	0.4278
SORCS3	5	0.022062	0.079624	0.819462	1747	3	-7.8205	0.73086	0.82281	0.999996	14660	1	-7.8205
SMOC1	5	0.022083	0.079683	0.819462	1748	3	-8.1959	0.36838	0.57634	0.999996	10272	2	-8.1959
ZBED6CL	5	0.022099	0.079722	0.819462	1749	3	-3.6067	0.89791	0.905	0.999996	16189	1	-3.6067
POLR3GL	5	0.02216	0.079871	0.819462	1751	4	-7.3407	0.53856	0.69587	0.999996	12367	1	-7.3407
FUNDC1	5	0.02216	0.079871	0.819462	1754	4	-7.2893	0.60184	0.74179	0.999996	13208	1	-7.2893
USP13	5	0.02216	0.079871	0.819462	1752	4	-7.7408	0.90006	0.90655	0.999996	16222	1	-7.7408
SMEK1	5	0.02216	0.079871	0.819462	1750	4	-7.5669	0.97593	0.97609	0.999996	17488	0	-7.5669
ANGEL1	5	0.02216	0.079871	0.819462	1755	4	-7.6171	0.94811	0.94885	0.999996	16930	0	-7.6171
VSIG4	5	0.02216	0.079871	0.819462	1753	4	-7.6964	0.26208	0.46209	0.999996	8154	1	-7.6964
FLNA	5	0.02218	0.079912	0.819462	1756	2	0.27062	0.80778	0.85415	0.999996	15229	1	0.27062
C2orf91	5	0.022288	0.080206	0.821157	1757	3	-7.0635	0.57641	0.72321	0.999996	12882	1	-7.0635
LHX8	5	0.022319	0.080295	0.821157	1760	4	-8.1919	0.96321	0.96363	0.999996	17196	0	-8.1919
ERV3-1	5	0.022319	0.080295	0.821157	1759	3	-8.1919	0.24509	0.44133	0.999996	7766	2	-8.1919
FNDC3A	5	0.022319	0.080295	0.821157	1758	4	-8.1919	0.54332	0.69926	0.999996	12443	1	-8.1919
TFRC	5	0.022423	0.080553	0.821157	1761	3	-7.504	0.49947	0.6679	0.999996	11891	2	-7.504
FSIP2	5	0.022425	0.080556	0.821157	1765	4	-7.1065	0.133	0.29532	0.999996	5189	1	-7.1065
GLS	5	0.022425	0.080556	0.821157	1763	4	-7.6795	0.95808	0.9586	0.999996	17106	0	-7.6795
TSPAN1	5	0.022425	0.080556	0.821157	1766	4	-7.1065	0.74192	0.82693	0.999996	14740	1	-7.1065
SCAI	5	0.022425	0.080556	0.821157	1762	4	-7.1065	0.71778	0.8182	0.999996	14578	1	-7.1065
PRPS2	5	0.022425	0.080556	0.821157	1764	4	-7.5731	0.94145	0.94242	0.999996	16818	0	-7.5731
IL33	6	0.022432	0.080579	0.821157	1767	4	-5.5194	0.68517	0.80453	0.999996	14337	1	-5.5194
TPSAB1	4	0.022493	0.080731	0.822239	1768	4	-8.0133	0.97585	0.97601	0.999996	17352	0	-8.0133
PVRIG	5	0.022576	0.080941	0.82269	1769	3	-8.1879	0.19821	0.38263	0.999996	6685	2	-8.1879
LSMD1	5	0.022586	0.080963	0.82269	1770	2	0.44822	0.8612	0.88143	0.999996	15748	1	0.44822
C9orf116	5	0.02264	0.081088	0.82269	1771	2	1.1543	0.16459	0.3382	0.999996	5948	3	1.1543
RERG	5	0.022688	0.081195	0.82269	1773	4	-7.115	0.11029	0.2634	0.999996	4698	1	-7.115
CWH43	5	0.022688	0.081195	0.82269	1772	4	-7.2283	0.13805	0.30221	0.999996	5304	1	-7.2283
VIL1	5	0.022711	0.08125	0.82269	1775	3	-0.87998	0.36388	0.5733	0.999996	10211	2	-0.87998
PAK7	5	0.022711	0.08125	0.82269	1774	4	-7.411	0.6063	0.74507	0.999996	13268	1	-7.411
ADAMTSL2	5	0.02283	0.081562	0.82269	1776	2	0.95477	0.32476	0.53636	0.999996	9523	3	0.95477
NLGN2	5	0.022833	0.081577	0.82269	1777	3	-8.1839	0.73933	0.82593	0.999996	14716	1	-8.1839
CHD3	5	0.022833	0.081577	0.82269	1782	3	-8.1839	0.90284	0.9086	0.999996	16261	1	-8.1839
ITGBL1	5	0.022833	0.081577	0.82269	1779	3	-8.1839	0.85652	0.87876	0.999996	15704	1	-8.1839
UNC45A	5	0.022833	0.081577	0.82269	1780	3	-8.1839	0.52289	0.68462	0.999996	12158	2	-8.1839
PCDH10	5	0.022833	0.081577	0.82269	1783	3	-8.1839	0.60685	0.74547	0.999996	13278	1	-8.1839
IL17C	5	0.022833	0.081577	0.82269	1778	3	-8.1839	0.67747	0.79859	0.999996	14220	2	-8.1839
TP53I11	5	0.022833	0.081577	0.82269	1781	3	-8.1839	0.34969	0.56348	0.999996	10029	2	-8.1839
EDNRA	7	0.022842	0.081597	0.82269	1784	5	-7.504	0.40039	0.59832	0.999996	10674	1	-7.504
NQO1	5	0.022924	0.081786	0.82269	1785	4	-7.098	0.83456	0.86697	0.999996	15477	1	-7.098
TBX4	5	0.022924	0.081786	0.82269	1787	4	-7.5974	0.94296	0.94391	0.999996	16845	0	-7.5974
WBSCR17	5	0.022924	0.081786	0.82269	1786	4	-7.0895	0.96912	0.96941	0.999996	17290	0	-7.0895
CPT1C	5	0.022968	0.0819	0.82269	1788	3	-2.8558	0.18295	0.36271	0.999996	6346	1	-2.8558
RFX3	5	0.023019	0.082028	0.82269	1789	1	1.9233	0.026369	0.084421	0.912069	1665	4	1.9233
IGFBP4	5	0.023019	0.082028	0.82269	1790	2	0.9028	0.33484	0.54801	0.999996	9732	3	0.9028
KRT75	5	0.023034	0.082064	0.82269	1794	3	-5.9475	0.029249	0.091857	0.926411	1782	2	-5.9475
WDR34	5	0.023034	0.082064	0.82269	1791	2	1.174	0.26664	0.46755	0.999996	8256	3	1.174
LCA5	5	0.023034	0.082064	0.82269	1792	3	-8.0226	0.63807	0.76871	0.999996	13697	1	-8.0226
EMD	5	0.023034	0.082064	0.82269	1793	3	-7.4246	0.93169	0.93294	0.999996	16657	1	-7.4246
CSNK1G1	5	0.023184	0.082418	0.82269	1796	4	-7.0809	0.72743	0.82156	0.999996	14636	1	-7.0809
PET100	5	0.023184	0.082418	0.82269	1795	4	-7.9954	0.060151	0.16457	0.983767	3011	1	-7.9954
MMP8	5	0.023184	0.082418	0.82269	1797	4	-7.0809	0.25484	0.45326	0.999996	7987	1	-7.0809
COL6A6	5	0.023184	0.082418	0.82269	1798	4	-7.4846	0.96353	0.96393	0.999996	17199	0	-7.4846
SPHKAP	5	0.023225	0.082507	0.82269	1800	2	1.7173	0.15577	0.32641	0.999996	5722	3	1.7173
HSD3B2	5	0.023225	0.082507	0.82269	1799	4	-4.9519	0.72143	0.81944	0.999996	14596	1	-4.9519
POU2F3	5	0.023225	0.082507	0.82269	1801	2	0.22543	0.36023	0.57078	0.999996	10169	2	0.22543
MCHR1	5	0.023225	0.082507	0.82269	1802	2	0.62754	0.64523	0.77408	0.999996	13771	2	0.62754
CFHR1	4	0.023229	0.082518	0.82269	1803	4	-5.7922	0.97677	0.97689	0.999996	17497	0	-5.7922
LEPROTL1	6	0.0233	0.082695	0.82269	1804	5	-7.4738	0.98858	0.98856	0.999996	17725	0	-7.4738
GPR55	5	0.023316	0.082735	0.82269	1805	1	1.5149	0.044538	0.12889	0.965052	2397	4	1.5149
STK25	5	0.023316	0.082735	0.82269	1806	2	-0.48659	0.69772	0.81129	0.999996	14452	1	-0.48659
SCT	5	0.023326	0.082762	0.82269	1807	2	0.0010856	0.51017	0.6755	0.999996	12008	2	0.0010856
CLEC3A	5	0.023327	0.082765	0.82269	1808	4	-8.1758	0.94647	0.94727	0.999996	16906	0	-8.1758
SGCA	5	0.023327	0.082765	0.82269	1809	4	-8.1758	0.95963	0.96011	0.999996	17134	0	-8.1758
OTUD4	7	0.02335	0.082824	0.82269	1810	6	-5.1293	0.98044	0.98047	0.999996	17533	0	-5.1293
ZC3H12B	5	0.023408	0.082991	0.82269	1811	2	1.6716	0.13459	0.29746	0.999996	5227	3	1.6716
GPR133	5	0.023451	0.08311	0.82269	1812	2	0.62509	0.59893	0.73965	0.999996	13165	2	0.62509
FXR2	5	0.023473	0.083165	0.82269	1814	4	-7.4041	0.97029	0.97057	0.999996	17302	0	-7.4041
SLC39A3	5	0.023473	0.083165	0.82269	1815	4	-7.5914	0.44911	0.63225	0.999996	11280	1	-7.5914
CARTPT	5	0.023473	0.083165	0.82269	1816	4	-7.7408	0.66729	0.79085	0.999996	14068	1	-7.7408
CCDC88A	5	0.023473	0.083165	0.82269	1817	4	-7.1065	0.96118	0.96161	0.999996	17161	0	-7.1065
GPR52	5	0.023473	0.083165	0.82269	1813	4	-7.1565	0.8882	0.89821	0.999996	16061	1	-7.1565
CDCP1	5	0.023533	0.08331	0.82269	1818	2	1.0497	0.28162	0.48548	0.999996	8562	3	1.0497
REM1	5	0.023571	0.083412	0.82269	1824	4	-8.1718	0.87862	0.89204	0.999996	15951	1	-8.1718
GGA2	5	0.023571	0.083412	0.82269	1821	3	-8.1718	0.10036	0.24918	0.99818	4494	1	-8.1718
ASMT	5	0.023571	0.083412	0.82269	1820	4	-8.1718	0.41795	0.61057	0.999996	10876	1	-8.1718
ZNF862	5	0.023571	0.083412	0.82269	1819	3	-8.1718	0.24873	0.44581	0.999996	7837	2	-8.1718
UBE2J2	5	0.023571	0.083412	0.82269	1822	3	-8.1718	0.67841	0.7993	0.999996	14233	1	-8.1718
SNX18	5	0.023571	0.083412	0.82269	1823	4	-8.1718	0.88407	0.89553	0.999996	16016	1	-8.1718
SMAD1	5	0.02359	0.083471	0.82269	1827	3	-4.6953	0.90041	0.9068	0.999996	16227	1	-4.6953
ACAD11	5	0.02359	0.083471	0.82269	1825	2	-0.19986	0.179	0.35746	0.999996	6250	1	-0.19986
CCDC40	5	0.02359	0.083471	0.82269	1826	2	0.92149	0.20084	0.38601	0.999996	6750	3	0.92149
GLO1	5	0.023614	0.083524	0.822727	1828	2	-0.8556	0.50614	0.67266	0.999996	11959	2	-0.8556
HIST1H4I	4	0.023666	0.083667	0.822727	1829	3	-7.766	0.51597	0.67964	0.999996	12070	1	-7.766
TMEM222	5	0.023668	0.083672	0.822727	1830	1	1.114	0.26932	0.47077	0.999996	8308	3	1.114
DIO3	5	0.023778	0.083937	0.822727	1832	3	-7.7132	0.32748	0.53954	0.999996	9576	2	-7.7132
COL6A1	5	0.023778	0.083937	0.822727	1831	4	-2.0396	0.92623	0.92785	0.999996	16573	1	-2.0396
SDC2	5	0.023796	0.083977	0.822727	1833	4	-7.3479	0.30484	0.51317	0.999996	9102	1	-7.3479
DKK4	5	0.023796	0.083977	0.822727	1834	4	-7.3189	0.63975	0.76996	0.999996	13716	1	-7.3189
ZNF814	5	0.023803	0.083998	0.822727	1837	4	-5.8086	0.22537	0.41696	0.999996	7315	1	-5.8086
PTPN5	5	0.023803	0.083998	0.822727	1836	3	-1.9884	0.57016	0.71868	0.999996	12808	2	-1.9884
DACH2	5	0.023803	0.083998	0.822727	1835	3	-6.2836	0.93532	0.93642	0.999996	16722	0	-6.2836
PTPRA	5	0.023829	0.084068	0.822727	1840	3	-8.1677	0.88942	0.89902	0.999996	16076	1	-8.1677
GSS	5	0.023829	0.084068	0.822727	1839	4	-8.1677	0.8113	0.8558	0.999996	15270	1	-8.1677
PROKR1	5	0.023829	0.084068	0.822727	1838	3	-8.1677	0.88119	0.89367	0.999996	15975	1	-8.1677
DLX4	6	0.023902	0.084261	0.823352	1841	3	-3.3982	0.75195	0.83075	0.999996	14803	2	-3.3982
MYOM2	5	0.023938	0.084348	0.823352	1842	4	-7.8205	0.2268	0.41872	0.999996	7341	1	-7.8205
ZNF454	5	0.023943	0.084361	0.823352	1843	3	-7.6764	0.88444	0.89577	0.999996	16022	1	-7.6764
PIWIL2	5	0.023943	0.084361	0.823352	1844	4	-6.6751	0.25038	0.44786	0.999996	7876	1	-6.6751
HES1	5	0.023943	0.084361	0.823352	1845	4	-7.8205	0.243	0.43877	0.999996	7728	1	-7.8205
MINA	5	0.024079	0.084688	0.82388	1847	3	-8.1637	0.49076	0.66166	0.999996	11801	1	-8.1637
FAM65C	5	0.024079	0.084688	0.82388	1846	3	-6.7719	0.90996	0.91399	0.999996	16343	1	-6.7719
C17orf97	5	0.024089	0.084715	0.82388	1848	3	-6.709	0.06768	0.18117	0.987511	3266	1	-6.709
CREB3L4	5	0.02412	0.084782	0.82388	1853	4	-7.0547	0.88351	0.89517	0.999996	16004	1	-7.0547
CCR8	5	0.02412	0.084782	0.82388	1852	4	-7.2743	0.86416	0.88313	0.999996	15777	1	-7.2743
EPG5	5	0.02412	0.084782	0.82388	1851	4	-7.4314	0.35127	0.56461	0.999996	10044	1	-7.4314
CLEC4F	5	0.02412	0.084782	0.82388	1850	4	-7.6213	0.42813	0.61759	0.999996	11004	1	-7.6213
PRODH2	5	0.02412	0.084782	0.82388	1849	4	-8.0668	0.92004	0.92237	0.999996	16477	1	-8.0668
SERGEF	5	0.024193	0.08496	0.82388	1854	3	-5.7318	0.29604	0.50272	0.999996	8886	2	-5.7318
CLPSL1	5	0.024208	0.084992	0.82388	1855	2	1.3787	0.22047	0.41084	0.999996	7201	3	1.3787
ZNF138	7	0.024211	0.084996	0.82388	1856	6	-6.6636	0.97577	0.97593	0.999996	17351	1	-6.6636
PLEKHA8	7	0.024211	0.084996	0.82388	1857	6	-7.2048	0.049132	0.13969	0.970028	2592	1	-7.2048
FAM198A	5	0.024317	0.085258	0.82388	1858	2	1.6191	0.13694	0.30067	0.999996	5282	3	1.6191
PHACTR3	5	0.024325	0.085275	0.82388	1859	3	-8.1596	0.37052	0.57779	0.999996	10300	2	-8.1596
PCDHB3	5	0.024325	0.085275	0.82388	1860	3	-8.1596	0.2157	0.40488	0.999996	7086	2	-8.1596
GRK7	5	0.024325	0.085275	0.82388	1861	3	-8.1596	0.8802	0.89302	0.999996	15967	1	-8.1596
MYO1H	5	0.024404	0.085485	0.82388	1864	4	-7.1968	0.76735	0.83675	0.999996	14909	1	-7.1968
REL	5	0.024404	0.085485	0.82388	1866	4	-7.478	0.65821	0.78393	0.999996	13937	1	-7.478
NME7	5	0.024404	0.085485	0.82388	1863	4	-7.0547	0.778	0.84117	0.999996	14986	1	-7.0547
DSC2	5	0.024404	0.085485	0.82388	1865	4	-7.4041	0.5325	0.69148	0.999996	12284	1	-7.4041
TREM2	5	0.024404	0.085485	0.82388	1862	4	-7.7243	0.23703	0.43141	0.999996	7586	1	-7.7243
TMEM30A	5	0.024425	0.085539	0.82388	1868	4	-7.9346	0.38236	0.58587	0.999996	10457	1	-7.9346
CRHR1	5	0.024425	0.085539	0.82388	1867	4	-7.7353	0.9559	0.95645	0.999996	17067	0	-7.7353
MPDZ	5	0.024479	0.085681	0.82388	1870	2	1.5702	0.17124	0.34715	0.999996	6089	3	1.5702
SATL1	5	0.024479	0.085681	0.82388	1869	3	-6.8473	0.50039	0.66857	0.999996	11901	2	-6.8473
LRRC31	5	0.024555	0.085868	0.82388	1871	4	-8.1555	0.82913	0.86426	0.999996	15434	1	-8.1555
CDK20	5	0.024555	0.085868	0.82388	1872	3	-8.1555	0.33588	0.54921	0.999996	9761	2	-8.1555
KCNMA1	5	0.024558	0.085873	0.82388	1873	3	-0.71459	0.069876	0.18596	0.987511	3358	2	-0.71459
ZNF680	6	0.024567	0.085903	0.82388	1874	4	-7.75	0.064756	0.17476	0.987511	3172	1	-7.75
CDK2AP1	7	0.024686	0.086174	0.82388	1875	5	-5.5339	0.16643	0.34065	0.999996	5996	2	-5.5339
PLVAP	5	0.024695	0.086196	0.82388	1878	2	0.52357	0.5183	0.68127	0.999996	12100	2	0.52357
IL22	5	0.024695	0.086196	0.82388	1876	2	0.99302	0.16759	0.34222	0.999996	6018	3	0.99302
IL15RA	5	0.024695	0.086196	0.82388	1879	4	-7.3042	0.89737	0.90462	0.999996	16180	1	-7.3042
HAPLN4	5	0.024695	0.086196	0.82388	1877	3	-7.8712	0.3285	0.5407	0.999996	9601	2	-7.8712
CCDC30	5	0.024699	0.086204	0.82388	1883	4	-7.1234	0.94316	0.9441	0.999996	16847	0	-7.1234
SIRT2	5	0.024699	0.086204	0.82388	1882	4	-7.3407	0.97099	0.97126	0.999996	17311	0	-7.3407
TRIM16L	5	0.024699	0.086204	0.82388	1880	4	-7.3833	0.88168	0.89397	0.999996	15980	1	-7.3833
SLC10A6	5	0.024699	0.086204	0.82388	1881	4	-7.8511	0.69005	0.8083	0.999996	14400	1	-7.8511
SLC30A6	5	0.024763	0.086363	0.82388	1885	4	-8.1514	0.79106	0.84673	0.999996	15087	1	-8.1514
FBXO27	5	0.024763	0.086363	0.82388	1884	3	-8.1514	0.83542	0.8674	0.999996	15486	1	-8.1514
PKD1L2	5	0.024763	0.086363	0.82388	1886	3	-8.1514	0.36065	0.57109	0.999996	10175	1	-8.1514
PPM1A	5	0.024853	0.086592	0.82388	1887	4	-7.2438	0.53802	0.6955	0.999996	12357	1	-7.2438
MAGEA2B	1	0.02486	0.086609	0.82388	1888	1	-9.3358	0.97514	0.97532	0.999996	17350	0	-9.3358
SLC39A4	5	0.024922	0.08674	0.82388	1890	3	-7.7517	0.30731	0.51605	0.999996	9151	2	-7.7517
TPST2	5	0.024922	0.08674	0.82388	1891	3	-6.142	0.6474	0.77574	0.999996	13800	2	-6.142
KLF9	5	0.024922	0.08674	0.82388	1889	2	0.65582	0.36371	0.57319	0.999996	10208	2	0.65582
SLC17A7	5	0.024975	0.086862	0.82388	1893	3	-3.4143	0.55868	0.71049	0.999996	12650	1	-3.4143
SKOR1	5	0.024975	0.086862	0.82388	1896	3	-3.5808	0.61905	0.75454	0.999996	13432	2	-3.5808
C9orf16	5	0.024975	0.086862	0.82388	1892	3	-8.1473	0.56726	0.71656	0.999996	12770	2	-8.1473
ZNF609	5	0.024975	0.086862	0.82388	1895	3	-7.6202	0.79523	0.84853	0.999996	15124	1	-7.6202
CD1D	5	0.024975	0.086862	0.82388	1894	3	-8.1473	0.70976	0.81539	0.999996	14530	1	-8.1473
PTPN14	5	0.025	0.086931	0.82388	1899	4	-7.8049	0.69381	0.80995	0.999996	14430	1	-7.8049
MYEF2	5	0.025	0.086931	0.82388	1900	4	-7.6737	0.54261	0.69874	0.999996	12433	1	-7.6737
CDC42SE1	5	0.025	0.086931	0.82388	1897	4	-7.3621	0.41127	0.60591	0.999996	10798	1	-7.3621
MAT1A	5	0.025	0.086931	0.82388	1898	4	-7.2668	0.88811	0.89814	0.999996	16060	1	-7.2668
MAU2	5	0.025154	0.087307	0.825346	1903	3	-2.2506	0.60998	0.74773	0.999996	13312	2	-2.2506
NID1	5	0.025154	0.087307	0.825346	1902	2	0.039909	0.87684	0.8909	0.999996	15927	1	0.039909
GC	5	0.025154	0.087307	0.825346	1901	2	-0.088471	0.6854	0.80471	0.999996	14341	2	-0.088471
EDC3	5	0.025155	0.087309	0.825346	1904	4	-7.9154	0.63532	0.76664	0.999996	13662	1	-7.9154
ASAH2	5	0.025221	0.087476	0.825346	1906	3	-8.1432	0.31325	0.52303	0.999996	9280	2	-8.1432
GPI	5	0.025221	0.087476	0.825346	1905	4	-8.1432	0.070335	0.18695	0.987511	3384	1	-8.1432
VAV1	5	0.025248	0.087538	0.825346	1907	2	1.4136	0.069512	0.18515	0.987511	3342	3	1.4136
SYNPO	5	0.025248	0.087538	0.825346	1909	3	-6.8371	0.38299	0.58632	0.999996	10463	1	-6.8371
IDH2	5	0.025248	0.087538	0.825346	1908	2	0.76707	0.12302	0.28136	0.999996	4973	2	0.76707
FANCC	5	0.025299	0.087682	0.825346	1913	4	-7.4449	0.20457	0.39073	0.999996	6834	1	-7.4449
GSTO2	5	0.025299	0.087682	0.825346	1910	4	-7.6623	0.16812	0.34297	0.999996	6025	1	-7.6623
STAG2	5	0.025299	0.087682	0.825346	1911	4	-7.0371	0.32412	0.53566	0.999996	9511	1	-7.0371
FAM81A	5	0.025299	0.087682	0.825346	1912	4	-7.1751	0.88655	0.89714	0.999996	16044	1	-7.1751
KCNG3	5	0.025407	0.087951	0.826983	1915	2	-0.13224	0.62603	0.7597	0.999996	13533	1	-0.13224
CHRNB1	5	0.025407	0.087951	0.826983	1914	2	0.25598	0.83889	0.86923	0.999996	15527	1	0.25598
SLC25A6	5	0.025424	0.087994	0.826983	1916	2	-0.11529	0.45337	0.63525	0.999996	11336	2	-0.11529
TMEM86B	5	0.025482	0.088141	0.827182	1918	3	-8.139	0.31326	0.52304	0.999996	9281	2	-8.139
DUS2	5	0.025482	0.088141	0.827182	1917	3	-8.139	0.24106	0.43643	0.999996	7675	2	-8.139
NR1H2	5	0.025559	0.088332	0.827182	1919	1	0.94278	0.32217	0.53337	0.999996	9462	3	0.94278
AGFG2	5	0.025602	0.088436	0.827182	1921	3	-2.0834	0.29209	0.49804	0.999996	8785	2	-2.0834
ANKRD44	5	0.025602	0.088436	0.827182	1920	3	-0.74749	0.48946	0.66073	0.999996	11776	2	-0.74749
HMP19	5	0.025613	0.088471	0.827182	1922	4	-7.5168	0.78591	0.84446	0.999996	15051	1	-7.5168
SPATA24	5	0.025614	0.088474	0.827182	1925	4	-7.0101	0.6635	0.78791	0.999996	14008	1	-7.0101
ACADL	5	0.025614	0.088474	0.827182	1923	4	-7.2438	0.87396	0.88913	0.999996	15894	1	-7.2438
SMAP1	5	0.025614	0.088474	0.827182	1924	4	-7.8359	0.96828	0.96859	0.999996	17278	0	-7.8359
FBXL4	5	0.025614	0.088474	0.827182	1926	4	-7.2283	0.74684	0.82881	0.999996	14774	1	-7.2283
SH3BGRL3	5	0.025694	0.088672	0.828307	1927	3	-7.5358	0.51856	0.68146	0.999996	12105	2	-7.5358
CCDC116	5	0.025761	0.088824	0.828307	1930	4	-8.1349	0.80716	0.85388	0.999996	15218	1	-8.1349
ABHD3	5	0.025761	0.088824	0.828307	1928	4	-8.1349	0.97274	0.97295	0.999996	17338	0	-8.1349
ZNF425	5	0.025761	0.088824	0.828307	1929	3	-8.1349	0.1792	0.35772	0.999996	6254	2	-8.1349
RFXAP	5	0.025761	0.088824	0.828307	1931	4	-8.1349	0.90357	0.90912	0.999996	16267	1	-8.1349
PKDREJ	5	0.025797	0.088912	0.828698	1932	2	1.1854	0.24541	0.44176	0.999996	7774	3	1.1854
TJP1	5	0.025829	0.089003	0.829114	1933	2	1.7004	0.16897	0.34411	0.999996	6042	3	1.7004
MOG	13	0.025886	0.089138	0.829371	1934	9	-6.4398	0.65994	0.78523	0.999996	13962	2	-6.4398
SLK	5	0.025958	0.089318	0.829371	1936	4	-7.9394	0.68049	0.80091	0.999996	14268	1	-7.9394
COL24A1	5	0.025958	0.089318	0.829371	1935	4	-7.1646	0.50837	0.67422	0.999996	11984	1	-7.1646
SRRM5	5	0.025972	0.089358	0.829371	1938	2	1.1142	0.30658	0.51522	0.999996	9136	3	1.1142
ZNF619	5	0.025972	0.089358	0.829371	1939	3	-4.4625	0.34056	0.5546	0.999996	9848	2	-4.4625
KLHL40	5	0.025972	0.089358	0.829371	1937	3	-7.7188	0.15337	0.32323	0.999996	5662	2	-7.7188
KIAA0368	5	0.025972	0.089358	0.829371	1940	2	2.3877	0.048689	0.13864	0.970028	2567	3	2.3877
PCNXL2	5	0.026023	0.089485	0.829371	1941	3	-8.1307	0.032766	0.10059	0.94743	1909	2	-8.1307
ANKRD10	5	0.026045	0.089537	0.829371	1942	2	-0.19147	0.85274	0.87668	0.999996	15663	1	-0.19147
PREP	5	0.026153	0.089804	0.829371	1943	2	-0.52844	0.38626	0.58856	0.999996	10507	2	-0.52844
NKAIN3	5	0.026174	0.089851	0.829371	1945	3	-6.1584	0.51967	0.68226	0.999996	12120	2	-6.1584
THAP10	5	0.026174	0.089851	0.829371	1944	3	-6.3424	0.60788	0.74622	0.999996	13289	2	-6.3424
RAPGEF4	5	0.026234	0.090009	0.829371	1946	2	0.72299	0.11727	0.27328	0.999996	4856	2	0.72299
SIRPB1	10	0.02625	0.090048	0.829371	1947	3	0.88535	0.37202	0.57879	0.999996	10323	5	0.88535
DROSHA	5	0.026265	0.09009	0.829371	1948	4	-7.3334	0.47449	0.65022	0.999996	11593	1	-7.3334
SAR1A	5	0.02631	0.090197	0.829371	1950	4	-8.1266	0.91562	0.9186	0.999996	16412	1	-8.1266
TNFRSF10A	5	0.02631	0.090197	0.829371	1952	3	-8.1266	0.82857	0.864	0.999996	15430	1	-8.1266
CSRP1	5	0.02631	0.090197	0.829371	1949	4	-8.1266	0.69605	0.81068	0.999996	14437	1	-8.1266
STK35	5	0.02631	0.090197	0.829371	1951	3	-8.1266	0.82908	0.86424	0.999996	15433	1	-8.1266
PDE6B	5	0.026342	0.09027	0.829371	1953	4	-0.8896	0.59898	0.73969	0.999996	13166	1	-0.8896
AACS	5	0.026342	0.09027	0.829371	1954	3	-5.1293	0.63118	0.76351	0.999996	13601	2	-5.1293
CLEC3B	5	0.026421	0.090462	0.829371	1955	3	-7.6034	0.61885	0.75441	0.999996	13429	2	-7.6034
PRTN3	5	0.026421	0.090462	0.829371	1956	2	0.42661	0.42538	0.61565	0.999996	10967	2	0.42661
JUP	5	0.026421	0.090462	0.829371	1958	2	0.79512	0.66827	0.79159	0.999996	14081	2	0.79512
SH2D3C	5	0.026421	0.090462	0.829371	1957	2	0.86219	0.34375	0.55827	0.999996	9918	3	0.86219
ZNF287	5	0.026476	0.090596	0.829371	1959	2	2.5387	0.037066	0.11108	0.959152	2085	3	2.5387
ZNF583	5	0.026566	0.090821	0.829371	1960	4	-7.2048	0.71319	0.81657	0.999996	14549	1	-7.2048
CBFB	5	0.026566	0.090821	0.829371	1961	4	-6.9827	0.88898	0.89875	0.999996	16069	1	-6.9827
ZNF257	5	0.026566	0.090821	0.829371	1962	4	-7.3479	0.97593	0.97609	0.999996	17489	0	-7.3479
FUCA1	5	0.026566	0.090821	0.829371	1963	4	-7.7132	0.93928	0.94033	0.999996	16781	0	-7.7132
MYBPC3	5	0.026584	0.090875	0.829371	1964	1	1.6095	0.031846	0.09831	0.941002	1879	4	1.6095
UBR1	5	0.026597	0.090899	0.829371	1965	4	-8.1224	0.16602	0.34009	0.999996	5986	1	-8.1224
WTIP	5	0.026597	0.090899	0.829371	1967	3	-8.1224	0.61434	0.751	0.999996	13374	2	-8.1224
PLCG1	5	0.026597	0.090899	0.829371	1966	3	-8.1224	0.55405	0.70714	0.999996	12597	2	-8.1224
SOX5	8	0.026631	0.090991	0.829371	1968	5	-7.6919	0.62816	0.76131	0.999996	13567	2	-7.6919
KNDC1	5	0.02668	0.091107	0.829371	1970	2	0.90637	0.30835	0.51732	0.999996	9181	3	0.90637
LOXL3	5	0.02668	0.091107	0.829371	1971	2	0.89335	0.058104	0.16005	0.983767	2915	3	0.89335
CDRT15	5	0.02668	0.091107	0.829371	1969	3	-3.1851	0.28289	0.48708	0.999996	8592	2	-3.1851
FAM83D	5	0.026692	0.091141	0.829371	1972	3	-3.633	0.77922	0.84166	0.999996	14998	1	-3.633
GDF7	5	0.026715	0.091203	0.829371	1973	3	-2.739	0.24048	0.43569	0.999996	7664	2	-2.739
IL15	7	0.026762	0.09132	0.829371	1974	6	-6.7851	0.73631	0.8248	0.999996	14690	1	-6.7851
SUGT1	6	0.026847	0.091541	0.829371	1975	5	-4.7959	0.57573	0.7227	0.999996	12870	1	-4.7959
COL17A1	5	0.026872	0.091599	0.829371	1977	3	-8.1182	0.53447	0.6929	0.999996	12315	1	-8.1182
SPA17	5	0.026872	0.091599	0.829371	1976	4	-8.1182	0.51242	0.6771	0.999996	12036	1	-8.1182
ZBTB32	5	0.026881	0.091623	0.829371	1984	4	-7.6154	0.1382	0.3024	0.999996	5307	1	-7.6154
CCDC13	5	0.026881	0.091623	0.829371	1979	3	-6.9827	0.92762	0.9291	0.999996	16593	1	-6.9827
SCN3A	5	0.026881	0.091623	0.829371	1982	4	-7.1234	0.88205	0.89423	0.999996	15984	1	-7.1234
ANKRD2	5	0.026881	0.091623	0.829371	1978	3	-6.5183	0.49452	0.66436	0.999996	11846	2	-6.5183
C19orf12	5	0.026881	0.091623	0.829371	1983	4	-8.036	0.52126	0.68343	0.999996	12136	1	-8.036
DNAJB7	5	0.026881	0.091623	0.829371	1985	4	-7.3407	0.85585	0.87839	0.999996	15695	1	-7.3407
DCAF16	5	0.026881	0.091623	0.829371	1981	4	-6.9734	0.87567	0.89015	0.999996	15914	1	-6.9734
HAVCR2	5	0.026881	0.091623	0.829371	1980	4	-6.9734	0.91775	0.92042	0.999996	16449	1	-6.9734
ATP2C2	5	0.026881	0.091623	0.829371	1986	4	-7.2968	0.4096	0.60473	0.999996	10782	1	-7.2968
ZNF254	10	0.026998	0.091905	0.829371	1987	7	-6.612	0.84701	0.87355	0.999996	15604	1	-6.612
WISP1	17	0.027013	0.091949	0.829371	1988	9	-4.4625	0.87302	0.88855	0.999996	15882	5	-4.4625
CPNE6	5	0.027114	0.092209	0.829371	1989	4	-7.1646	0.93624	0.93738	0.999996	16734	0	-7.1646
SLC40A1	5	0.027151	0.092309	0.829371	1990	4	-7.5669	0.61783	0.75365	0.999996	13418	1	-7.5669
FAM24B	5	0.027162	0.092326	0.829371	1992	3	-8.114	0.95144	0.95212	0.999996	16993	0	-8.114
MAP2K6	5	0.027162	0.092326	0.829371	1991	3	-5.8819	0.16277	0.33579	0.999996	5906	2	-5.8819
PCDHB12	5	0.027209	0.092436	0.829371	1995	4	-7.7021	0.77478	0.83978	0.999996	14959	1	-7.7021
SMEK2	5	0.027209	0.092436	0.829371	1994	4	-6.9641	0.95648	0.95701	0.999996	17077	0	-6.9641
STAT5B	5	0.027209	0.092436	0.829371	1993	4	-7.6851	0.45096	0.63358	0.999996	11305	1	-7.6851
BBC3	18	0.027226	0.092475	0.829371	1996	10	-1.8313	0.63479	0.76622	0.999996	13647	5	-1.8313
FUOM	5	0.027285	0.092622	0.829371	1997	2	0.53197	0.90732	0.91201	0.999996	16308	1	0.53197
SLC23A3	5	0.027285	0.092622	0.829371	1999	1	1.4903	0.047775	0.13649	0.969847	2532	4	1.4903
C19orf45	5	0.027285	0.092622	0.829371	1998	3	-7.3116	0.61599	0.75225	0.999996	13396	1	-7.3116
[truncated: 16,008 more rows]
