# Supplementary material for: Genome-scale identification of cellular pathways required for cell surface recognition
Source: Genome Res. 2018 Sep;28(9):1372–82. doi: 10.1101/gr.231183.117 (PMC6120632; doi:10.1101/gr.231183.117)
Supplement: Supplemental Material [file supp_gr.231183.117_Supplemental_DataS3.zip › Supplementary Data3/Recombinant_protein_Raw_counts.txt]

sgRNA	Gene	CD226_Initial	CD226_Final	EPHB1_Initial	EPHB1_Final	TNFSFR9_Initial	TNFSFR9_Final	CRTAM_Initial	CRTAM_Final	TIGIT_Initial	TIGIT_Final	TIGIT_rep_Initial	TIGIT_rep_Final	GABR2_Initial	GABR2_Final	Syn1_Initial	Syn1_Final
A1BG_CCDS12976.1_ex3_19:58862927-58862950:-_5-1	A1BG	1726	2516	1726	922	1338	1294	1061	768	1061	847	1061	1737	1188	538	1726	3988
A1BG_CCDS12976.1_ex4_19:58863655-58863678:+_5-2	A1BG	588	576	588	72	737	352	463	190	463	510	463	0	522	288	588	713
A1BG_CCDS12976.1_ex4_19:58863697-58863720:-_5-3	A1BG	1052	471	1052	2	1023	219	973	1070	973	795	973	473	1044	774	1052	5019
A1BG_CCDS12976.1_ex4_19:58863866-58863889:+_5-4	A1BG	417	285	417	2	381	505	285	146	285	571	285	346	290	68	417	881
A1BG_CCDS12976.1_ex5_19:58864367-58864390:-_5-5	A1BG	342	345	342	97	376	0	147	404	147	274	147	267	296	304	342	677
A1CF_CCDS7241.1_ex6_10:52588014-52588037:-_5-1	A1CF	342	0	342	1	302	0	276	116	276	971	276	0	277	25	342	2307
A1CF_CCDS7241.1_ex7_10:52595962-52595985:-_5-2	A1CF	6	0	6	1	127	0	37	9	37	0	37	0	23	0	6	0
A1CF_CCDS7241.1_ex7_10:52596023-52596046:+_5-3	A1CF	367	219	367	0	572	227	350	424	350	1	350	97	274	173	367	0
A1CF_CCDS7241.1_ex9_10:52603761-52603784:+_5-4	A1CF	62	0	62	0	71	0	5	0	5	182	5	0	40	64	62	0
A1CF_CCDS7241.1_ex9_10:52603844-52603867:-_5-5	A1CF	245	97	245	0	374	439	297	798	297	619	297	488	301	173	245	2418
A2M_CCDS44827.1_ex18_12:9246130-9246153:+_5-1	A2M	890	253	890	4	451	426	625	569	625	198	625	2171	466	129	890	611
A2M_CCDS44827.1_ex22_12:9252012-9252035:+_5-2	A2M	861	156	861	1	1099	333	568	912	568	867	568	1154	777	67	861	764
A2M_CCDS44827.1_ex22_12:9252049-9252072:+_5-3	A2M	480	331	480	0	561	0	265	223	265	615	265	0	327	93	480	381
A2M_CCDS44827.1_ex24_12:9254225-9254248:+_5-4	A2M	800	716	800	318	523	215	384	172	384	1	384	832	602	327	800	0
A2M_CCDS44827.1_ex25_12:9256894-9256917:+_5-5	A2M	1093	174	1093	742	1322	328	886	680	886	1489	886	2286	1074	573	1093	523
A2ML1_CCDS8596.2_ex10_12:8994081-8994104:-_5-3	A2ML1	184	2	184	175	327	0	122	119	122	0	122	0	65	49	184	0
A2ML1_CCDS8596.2_ex11_12:8995845-8995868:-_5-4	A2ML1	943	225	943	97	1030	0	958	1017	958	922	958	83	776	407	943	3235
A2ML1_CCDS8596.2_ex11_12:8995893-8995916:+_5-5	A2ML1	182	71	182	142	193	255	112	0	112	0	112	0	150	0	182	0
A2ML1_CCDS8596.2_ex2_12:8976351-8976374:+_5-1	A2ML1	1004	43	1004	3	929	733	673	614	673	3	673	722	736	303	1004	366
A2ML1_CCDS8596.2_ex8_12:8990981-8991004:-_5-2	A2ML1	279	1	279	3	374	646	248	0	248	233	248	503	170	34	279	0
A3GALT2_CCDS60080.1_ex0_1:33772950-33772973:-_5-1	A3GALT2	375	19	375	619	414	320	174	0	174	381	174	0	329	66	375	735
A3GALT2_CCDS60080.1_ex0_1:33772971-33772994:+_5-2	A3GALT2	333	479	333	1	580	453	257	111	257	495	257	1	286	35	333	0
A3GALT2_CCDS60080.1_ex0_1:33773046-33773069:-_5-3	A3GALT2	730	570	730	1	989	216	478	142	478	294	478	255	643	201	730	0
A3GALT2_CCDS60080.1_ex1_1:33777651-33777674:-_5-4	A3GALT2	909	751	909	2	918	848	510	742	510	365	510	0	658	516	909	0
A3GALT2_CCDS60080.1_ex2_1:33778149-33778172:+_5-5	A3GALT2	176	268	176	0	169	0	113	576	113	0	113	435	174	0	176	0
A4GALT_CCDS14041.1_ex0_22:43089421-43089444:+_5-1	A4GALT	704	216	704	882	673	200	505	908	505	627	505	1795	749	584	704	1049
A4GALT_CCDS14041.1_ex0_22:43089467-43089490:-_5-2	A4GALT	949	293	949	751	1899	479	622	1144	622	1035	622	1918	926	619	949	3417
A4GALT_CCDS14041.1_ex0_22:43089524-43089547:-_5-3	A4GALT	1055	121	1055	954	1156	859	784	299	784	411	784	98	1100	1003	1055	3740
A4GALT_CCDS14041.1_ex0_22:43089610-43089633:-_5-4	A4GALT	297	1	297	0	206	0	389	477	389	343	389	593	166	85	297	490
A4GALT_CCDS14041.1_ex0_22:43089831-43089854:+_5-5	A4GALT	342	584	342	0	286	0	127	382	127	3	127	0	191	182	342	1042
A4GNT_CCDS3097.1_ex0_3:137843639-137843662:+_5-1	A4GNT	544	113	544	164	596	0	296	1	296	278	296	981	213	278	544	584
A4GNT_CCDS3097.1_ex1_3:137849724-137849747:+_5-2	A4GNT	274	150	274	1	357	0	182	493	182	0	182	1244	241	121	274	0
A4GNT_CCDS3097.1_ex1_3:137849755-137849778:+_5-3	A4GNT	524	137	524	0	599	1	157	431	157	0	157	881	132	92	524	0
A4GNT_CCDS3097.1_ex1_3:137849873-137849896:+_5-4	A4GNT	267	5	267	149	210	0	109	1	109	0	109	0	248	59	267	0
A4GNT_CCDS3097.1_ex1_3:137849975-137849998:-_5-5	A4GNT	339	185	339	39	461	0	150	203	150	0	150	0	270	471	339	1034
AAAS_CCDS53797.1_ex11_12:53709154-53709177:+_5-2	AAAS	114	5	114	376	265	0	89	388	89	0	89	0	152	0	114	620
AAAS_CCDS53797.1_ex11_12:53709177-53709200:-_5-3	AAAS	0	0	0	0	0	0	32	0	32	0	32	0	47	0	0	0
AAAS_CCDS53797.1_ex13_12:53714423-53714446:-_5-4	AAAS	189	27	189	0	204	96	177	390	177	0	177	141	234	0	189	0
AAAS_CCDS53797.1_ex13_12:53714441-53714464:+_5-5	AAAS	469	100	469	319	952	808	279	0	279	390	279	563	528	147	469	0
AAAS_CCDS53797.1_ex8_12:53703443-53703466:-_5-1	AAAS	423	243	423	0	432	389	389	93	389	0	389	354	334	287	423	680
AACS_CCDS9263.1_ex1_12:125558424-125558447:+_5-1	AACS	42	26	42	175	102	0	98	1	98	0	98	962	134	78	42	0
AACS_CCDS9263.1_ex2_12:125561055-125561078:+_5-2	AACS	993	635	993	749	651	260	480	907	480	144	480	2819	746	560	993	2327
AACS_CCDS9263.1_ex4_12:125576051-125576074:-_5-3	AACS	403	418	403	0	461	237	263	0	263	0	263	1224	512	514	403	590
AACS_CCDS9263.1_ex7_12:125591776-125591799:-_5-4	AACS	1177	57	1177	486	1540	1010	606	791	606	666	606	1671	828	94	1177	0
AACS_CCDS9263.1_ex8_12:125599087-125599110:-_5-5	AACS	328	1	328	0	373	429	266	481	266	271	266	3581	361	295	328	0
AADAC_CCDS33877.1_ex1_3:151535152-151535175:+_5-1	AADAC	571	170	571	349	644	807	309	279	309	1	309	526	483	263	571	1342
AADAC_CCDS33877.1_ex1_3:151535307-151535330:+_5-2	AADAC	133	0	133	0	103	0	38	1	38	0	38	0	57	0	133	0
AADAC_CCDS33877.1_ex1_3:151535327-151535350:+_5-3	AADAC	143	119	143	0	119	0	44	105	44	211	44	0	78	0	143	0
AADAC_CCDS33877.1_ex4_3:151545476-151545499:+_5-4	AADAC	219	8	219	210	90	0	81	0	81	0	81	0	68	0	219	0
AADAC_CCDS33877.1_ex4_3:151545547-151545570:-_5-5	AADAC	625	96	625	377	612	0	386	275	386	285	386	0	407	194	625	2046
AADACL2_CCDS3161.2_ex0_3:151451944-151451967:+_5-1	AADACL2	11	0	11	0	38	0	26	0	26	0	26	0	57	0	11	0
AADACL2_CCDS3161.2_ex1_3:151458562-151458585:-_5-2	AADACL2	180	41	180	8	59	244	60	0	60	0	60	0	107	0	180	0
AADACL2_CCDS3161.2_ex2_3:151461893-151461916:+_5-3	AADACL2	224	16	224	652	272	165	121	0	121	301	121	0	204	44	224	1
AADACL2_CCDS3161.2_ex3_3:151463402-151463425:-_5-4	AADACL2	794	154	794	3	692	504	542	436	542	720	542	1662	733	351	794	564
AADACL2_CCDS3161.2_ex3_3:151463446-151463469:+_5-5	AADACL2	416	268	416	1	680	0	211	182	211	361	211	716	386	83	416	389
AADACL3_CCDS41252.1_ex2_1:12785258-12785281:+_5-1	AADACL3	402	467	402	0	608	0	185	0	185	220	185	803	444	687	402	369
AADACL3_CCDS41252.1_ex2_1:12785334-12785357:-_5-2	AADACL3	233	275	233	0	153	0	122	0	122	203	122	0	186	32	233	0
AADACL3_CCDS41252.1_ex2_1:12785358-12785381:+_5-3	AADACL3	591	0	591	0	544	0	279	345	279	0	279	0	370	268	591	0
AADACL3_CCDS41252.1_ex2_1:12785419-12785442:-_5-4	AADACL3	121	4	121	283	117	192	63	182	63	0	63	1346	93	80	121	0
AADACL3_CCDS41252.1_ex2_1:12785608-12785631:+_5-5	AADACL3	154	0	154	0	239	85	105	116	105	155	105	299	149	0	154	1565
AADACL4_CCDS30590.1_ex0_1:12704714-12704737:-_5-1	AADACL4	512	986	512	410	489	446	319	531	319	848	319	5603	394	49	512	810
AADACL4_CCDS30590.1_ex1_1:12711250-12711273:+_5-2	AADACL4	349	154	349	208	193	163	171	301	171	127	171	236	262	272	349	0
AADACL4_CCDS30590.1_ex1_1:12711326-12711349:-_5-3	AADACL4	744	2833	744	374	696	322	534	157	534	598	534	861	733	183	744	1104
AADACL4_CCDS30590.1_ex2_1:12721791-12721814:+_5-4	AADACL4	233	384	233	4	273	503	136	78	136	187	136	0	254	137	233	1440
AADACL4_CCDS30590.1_ex2_1:12721814-12721837:-_5-5	AADACL4	834	15	834	849	735	449	447	277	447	117	447	159	478	196	834	1245
AADAT_CCDS3814.1_ex10_4:171008288-171008311:-_5-3	AADAT	168	0	168	0	398	0	77	0	77	210	77	490	221	40	168	0
AADAT_CCDS3814.1_ex11_4:171009546-171009569:-_5-4	AADAT	606	159	606	266	806	677	426	1347	426	195	426	0	460	543	606	1147
AADAT_CCDS3814.1_ex11_4:171009609-171009632:-_5-5	AADAT	31	112	31	0	73	0	16	0	16	235	16	0	57	0	31	5
AADAT_CCDS3814.1_ex8_4:170994416-170994439:+_5-1	AADAT	124	150	124	0	109	0	153	0	153	0	153	0	68	0	124	0
AADAT_CCDS3814.1_ex8_4:170994468-170994491:+_5-2	AADAT	379	78	379	1	487	192	272	524	272	0	272	565	320	0	379	205
AAED1_CCDS35073.1_ex2_9:99413754-99413777:+_5-1	AAED1	358	36	358	290	529	355	253	136	253	0	253	2217	181	193	358	0
AAED1_CCDS35073.1_ex3_9:99413958-99413981:+_5-2	AAED1	81	188	81	0	75	0	19	0	19	0	19	0	79	0	81	0
AAED1_CCDS35073.1_ex4_9:99417018-99417041:-_5-3	AAED1	2	1	2	0	62	0	31	0	31	0	31	0	8	0	2	0
AAED1_CCDS35073.1_ex5_9:99417373-99417396:+_5-4	AAED1	1390	45	1390	824	1436	1422	786	797	786	2	786	155	846	636	1390	3729
AAED1_CCDS35073.1_ex5_9:99417399-99417422:+_5-5	AAED1	1005	926	1005	221	1102	0	743	783	743	763	743	1013	856	200	1005	1452
AAGAB_CCDS42050.1_ex3_15:67500938-67500961:+_5-1	AAGAB	736	273	736	2	648	0	422	526	422	496	422	373	685	246	736	1075
AAGAB_CCDS42050.1_ex4_15:67501824-67501847:-_5-2	AAGAB	117	236	117	252	364	0	133	840	133	0	133	0	182	222	117	802
AAGAB_CCDS42050.1_ex5_15:67524161-67524184:+_5-3	AAGAB	315	91	315	1	433	665	340	0	340	513	340	549	263	254	315	0
AAGAB_CCDS42050.1_ex5_15:67524213-67524236:-_5-4	AAGAB	73	1	73	1	220	0	92	0	92	0	92	0	70	326	73	0
AAGAB_CCDS42050.1_ex6_15:67528322-67528345:-_5-5	AAGAB	347	4	347	5	418	0	312	0	312	416	312	996	283	851	347	0
AAK1_CCDS1893.2_ex10_2:69746228-69746251:-_5-1	AAK1	1111	1326	1111	927	1529	716	1008	1359	1008	68	1008	481	969	649	1111	1832
AAK1_CCDS1893.2_ex11_2:69748068-69748091:-_5-2	AAK1	862	6	862	235	606	561	444	832	444	2183	444	0	550	361	862	3547
AAK1_CCDS1893.2_ex13_2:69754414-69754437:+_5-3	AAK1	1641	361	1641	1093	2243	503	1188	1366	1188	850	1188	2816	1499	768	1641	661
AAK1_CCDS1893.2_ex15_2:69757767-69757790:-_5-4	AAK1	354	143	354	0	669	0	235	704	235	1	235	364	294	55	354	692
AAK1_CCDS1893.2_ex20_2:69870036-69870059:-_5-5	AAK1	910	201	910	315	638	131	268	135	268	1153	268	0	556	500	910	1030
AAMDC_CCDS8254.1_ex0_11:77553633-77553656:+_5-1	AAMDC	665	940	665	274	859	0	417	586	417	793	417	645	676	345	665	1717
AAMDC_CCDS8254.1_ex1_11:77580763-77580786:-_5-2	AAMDC	700	3	700	123	829	1653	463	479	463	898	463	0	497	342	700	0
AAMDC_CCDS8254.1_ex1_11:77580785-77580808:-_5-3	AAMDC	754	423	754	60	1164	765	736	775	736	247	736	2493	673	281	754	554
AAMDC_CCDS8254.1_ex1_11:77580845-77580868:+_5-4	AAMDC	227	104	227	0	387	257	166	318	166	2	166	0	203	332	227	293
AAMDC_CCDS8254.1_ex2_11:77583223-77583246:-_5-5	AAMDC	572	1630	572	131	649	0	271	665	271	371	271	472	265	212	572	1069
AAMP_CCDS33378.1_ex10_2:219134694-219134717:-_5-5	AAMP	439	525	439	2	477	298	364	670	364	371	364	297	271	51	439	954
AAMP_CCDS33378.1_ex6_2:219131229-219131252:+_5-1	AAMP	0	0	0	0	100	0	44	0	44	1	44	0	29	0	0	0
AAMP_CCDS33378.1_ex8_2:219132241-219132264:+_5-2	AAMP	41	0	41	0	57	0	23	0	23	0	23	0	26	0	41	0
AAMP_CCDS33378.1_ex8_2:219132278-219132301:-_5-3	AAMP	0	0	0	0	48	0	29	0	29	0	29	0	10	0	0	0
AAMP_CCDS33378.1_ex9_2:219134119-219134142:+_5-4	AAMP	383	113	383	0	445	0	353	0	353	1	353	0	504	0	383	0
AANAT_CCDS11745.1_ex0_17:74464923-74464946:-_5-1	AANAT	784	6	784	355	959	0	315	444	315	173	315	426	692	59	784	2063
AANAT_CCDS11745.1_ex0_17:74464970-74464993:-_5-2	AANAT	288	105	288	587	415	0	413	220	413	0	413	0	426	409	288	308
AANAT_CCDS11745.1_ex1_17:74465300-74465323:-_5-3	AANAT	630	235	630	478	738	1	474	215	474	0	474	441	413	399	630	0
AANAT_CCDS11745.1_ex1_17:74465314-74465337:-_5-4	AANAT	232	125	232	0	124	0	80	117	80	0	80	587	204	51	232	634
AANAT_CCDS11745.1_ex1_17:74465365-74465388:+_5-5	AANAT	1243	544	1243	515	1177	726	628	605	628	412	628	2379	991	816	1243	800
AAR2_CCDS13273.1_ex0_20:34827888-34827911:+_5-1	AAR2	259	2048	259	612	181	0	220	142	220	582	220	551	304	39	259	0
AAR2_CCDS13273.1_ex0_20:34827917-34827940:-_5-2	AAR2	580	443	580	503	630	569	587	229	587	819	587	3268	632	175	580	697
AAR2_CCDS13273.1_ex0_20:34827975-34827998:+_5-3	AAR2	551	100	551	318	330	0	238	651	238	984	238	2	288	0	551	0
AAR2_CCDS13273.1_ex0_20:34828005-34828028:-_5-4	AAR2	22	0	22	0	36	0	116	196	116	0	116	0	42	0	22	0
AAR2_CCDS13273.1_ex0_20:34828259-34828282:-_5-5	AAR2	139	33	139	0	355	0	106	231	106	0	106	1	173	232	139	1354
AARD_CCDS34935.1_ex0_8:117950565-117950588:-_5-1	AARD	318	10	318	233	447	314	209	107	209	0	209	269	319	231	318	650
AARD_CCDS34935.1_ex0_8:117950578-117950601:+_5-2	AARD	809	207	809	2	623	77	393	447	393	163	393	2520	531	139	809	1322
AARD_CCDS34935.1_ex0_8:117950645-117950668:+_5-3	AARD	435	383	435	953	399	221	459	382	459	143	459	3001	380	128	435	0
AARD_CCDS34935.1_ex0_8:117950667-117950690:+_5-4	AARD	91	1	91	1	234	143	59	182	59	0	59	117	181	153	91	651
AARD_CCDS34935.1_ex0_8:117950700-117950723:+_5-5	AARD	1314	532	1314	2	1501	1880	733	1531	733	121	733	149	601	421	1314	0
AARS_CCDS32474.1_ex10_16:70298929-70298952:-_5-1	AARS	0	0	0	0	5	449	4	0	4	0	4	0	16	0	0	0
AARS_CCDS32474.1_ex13_16:70302238-70302261:+_5-2	AARS	23	0	23	4	57	157	48	0	48	0	48	0	27	0	23	510
AARS_CCDS32474.1_ex16_16:70305735-70305758:-_5-3	AARS	164	0	164	0	317	0	110	0	110	0	110	0	62	182	164	0
AARS_CCDS32474.1_ex16_16:70305762-70305785:+_5-4	AARS	50	0	50	0	100	0	47	0	47	1	47	0	22	0	50	1422
AARS_CCDS32474.1_ex18_16:70310945-70310968:-_5-5	AARS	0	0	0	0	10	0	11	0	11	0	11	0	11	0	0	332
AARS2_CCDS34464.1_ex13_6:44274062-44274085:+_5-1	AARS2	301	22	301	1283	475	2706	468	0	468	248	468	1	285	934	301	0
AARS2_CCDS34464.1_ex15_6:44274721-44274744:-_5-2	AARS2	153	10	153	211	203	395	158	0	158	0	158	416	100	279	153	0
AARS2_CCDS34464.1_ex15_6:44274752-44274775:+_5-3	AARS2	28	0	28	0	105	0	27	0	27	0	27	0	61	70	28	0
AARS2_CCDS34464.1_ex16_6:44275094-44275117:-_5-4	AARS2	292	6	292	134	244	622	171	608	171	1	171	0	147	149	292	0
AARS2_CCDS34464.1_ex20_6:44279950-44279973:-_5-5	AARS2	29	1	29	1	276	434	138	0	138	0	138	0	118	355	29	0
AARSD1_CCDS58552.1_ex10_17:41116157-41116180:-_5-1	AARSD1	841	48	841	579	917	0	588	576	588	0	588	833	653	61	841	1787
AARSD1_CCDS58552.1_ex6_17:41108278-41108301:+_5-3	AARSD1	281	143	281	0	322	190	137	398	137	1449	137	0	136	0	281	0
AARSD1_CCDS58552.1_ex7_17:41108486-41108509:+_5-4	AARSD1	409	1	409	0	323	0	191	118	191	0	191	190	277	50	409	333
AARSD1_CCDS58552.1_ex7_17:41108542-41108565:-_5-5	AARSD1	428	257	428	127	565	0	165	481	165	2	165	0	492	142	428	526
AARSD1_CCDS58552.1_ex9_17:41113311-41113334:-_5-2	AARSD1	326	72	326	319	303	176	241	127	241	743	241	8	338	0	326	671
AASDH_CCDS3504.1_ex10_4:57237668-57237691:+_5-3	AASDH	112	114	112	0	311	100	103	0	103	1	103	1334	222	275	112	0
AASDH_CCDS3504.1_ex10_4:57237733-57237756:+_5-4	AASDH	265	15	265	542	260	0	116	0	116	1	116	1	310	328	265	2428
AASDH_CCDS3504.1_ex11_4:57244302-57244325:+_5-5	AASDH	133	53	133	0	186	0	57	148	57	1	57	0	135	0	133	352
AASDH_CCDS3504.1_ex7_4:57220310-57220333:+_5-1	AASDH	119	413	119	1	364	219	144	170	144	0	144	0	143	25	119	547
AASDH_CCDS3504.1_ex9_4:57221497-57221520:-_5-2	AASDH	112	106	112	0	344	0	114	555	114	1	114	0	158	73	112	1219
AASDHPPT_CCDS31664.1_ex0_11:105948544-105948567:+_5-1	AASDHPPT	97	10	97	478	389	0	160	0	160	0	160	421	274	2	97	963
AASDHPPT_CCDS31664.1_ex0_11:105948583-105948606:-_5-2	AASDHPPT	67	3	67	1	111	0	44	1	44	0	44	1	28	0	67	0
AASDHPPT_CCDS31664.1_ex1_11:105950310-105950333:-_5-3	AASDHPPT	47	0	47	0	69	0	69	290	69	0	69	0	25	0	47	0
AASDHPPT_CCDS31664.1_ex1_11:105950373-105950396:-_5-4	AASDHPPT	377	8	377	474	1166	1343	460	990	460	744	460	746	713	955	377	989
AASDHPPT_CCDS31664.1_ex3_11:105962110-105962133:+_5-5	AASDHPPT	29	22	29	0	33	0	50	0	50	0	50	0	23	27	29	0
AASS_CCDS5783.1_ex11_7:121741456-121741479:+_5-1	AASS	201	587	201	108	61	0	79	0	79	73	79	1097	100	56	201	0
AASS_CCDS5783.1_ex13_7:121753231-121753254:+_5-2	AASS	323	121	323	3	216	293	170	792	170	0	170	516	209	439	323	0
AASS_CCDS5783.1_ex15_7:121755121-121755144:+_5-3	AASS	655	161	655	193	400	495	276	436	276	569	276	0	403	106	655	1524
AASS_CCDS5783.1_ex16_7:121756696-121756719:+_5-4	AASS	250	143	250	0	234	157	131	183	131	0	131	0	126	96	250	0
AASS_CCDS5783.1_ex22_7:121773585-121773608:-_5-5	AASS	742	195	742	257	562	246	381	842	381	393	381	1677	458	403	742	444
AATF_CCDS32632.1_ex1_17:35307577-35307600:+_5-1	AATF	5	0	5	0	9	0	11	0	11	0	11	0	20	0	5	0
AATF_CCDS32632.1_ex1_17:35307610-35307633:-_5-2	AATF	174	8	174	248	298	322	175	250	175	1	175	0	179	348	174	0
AATF_CCDS32632.1_ex1_17:35307692-35307715:-_5-3	AATF	81	0	81	0	259	0	79	350	79	0	79	0	61	225	81	0
AATF_CCDS32632.1_ex2_17:35310322-35310345:+_5-4	AATF	119	188	119	60	201	236	163	0	163	0	163	0	74	0	119	1575
AATF_CCDS32632.1_ex2_17:35310574-35310597:+_5-5	AATF	0	0	0	0	39	313	31	0	31	0	31	0	32	0	0	0
AATK_CCDS45807.1_ex3_17:79095931-79095954:+_5-1	AATK	528	260	528	0	892	515	570	715	570	1	570	387	684	307	528	469
AATK_CCDS45807.1_ex3_17:79095970-79095993:-_5-2	AATK	990	246	990	1492	903	0	786	823	786	774	786	599	878	721	990	3542
AATK_CCDS45807.1_ex4_17:79096992-79097015:-_5-3	AATK	1463	254	1463	787	1417	1238	1017	1219	1017	387	1017	317	1546	520	1463	626
AATK_CCDS45807.1_ex5_17:79098584-79098607:-_5-4	AATK	752	23	752	1086	544	471	399	549	399	186	399	1120	653	145	752	0
AATK_CCDS45807.1_ex7_17:79100225-79100248:-_5-5	AATK	388	623	388	2	425	152	301	352	301	25	301	161	654	119	388	0
ABAT_CCDS10534.1_ex3_16:8844302-8844325:+_5-1	ABAT	372	0	372	0	450	168	236	356	236	0	236	640	313	272	372	1762
ABAT_CCDS10534.1_ex3_16:8844340-8844363:+_5-2	ABAT	342	58	342	1504	427	146	654	1431	654	314	654	0	495	621	342	0
ABAT_CCDS10534.1_ex6_16:8858667-8858690:-_5-3	ABAT	223	526	223	1	157	0	204	87	204	282	204	0	301	0	223	647
ABAT_CCDS10534.1_ex8_16:8862083-8862106:+_5-4	ABAT	469	449	469	795	256	578	285	387	285	600	285	0	451	80	469	914
ABAT_CCDS10534.1_ex9_16:8862743-8862766:-_5-5	ABAT	534	6	534	203	892	1224	411	481	411	75	411	0	402	462	534	944
ABCA1_CCDS6762.1_ex28_9:107581892-107581915:+_5-1	ABCA1	690	117	690	0	502	0	436	1001	436	718	436	790	430	0	690	806
ABCA1_CCDS6762.1_ex28_9:107581948-107581971:+_5-2	ABCA1	386	254	386	96	355	272	318	745	318	349	318	616	504	48	386	759
ABCA1_CCDS6762.1_ex29_9:107582304-107582327:-_5-3	ABCA1	392	8	392	366	460	887	183	104	183	2	183	0	381	131	392	0
ABCA1_CCDS6762.1_ex36_9:107593327-107593350:-_5-4	ABCA1	872	200	872	177	376	0	336	504	336	363	336	2	469	96	872	13
ABCA1_CCDS6762.1_ex43_9:107620822-107620845:-_5-5	ABCA1	271	943	271	1	183	0	250	601	250	655	250	1165	442	282	271	0
ABCA10_CCDS11684.1_ex20_17:67183873-67183896:-_5-1	ABCA10	192	589	192	0	206	0	124	95	124	1	124	0	78	73	192	0
ABCA10_CCDS11684.1_ex21_17:67186574-67186597:-_5-2	ABCA10	509	26	509	3	707	508	257	767	257	2	257	1298	283	99	509	0
ABCA10_CCDS11684.1_ex23_17:67188722-67188745:-_5-3	ABCA10	100	347	100	0	134	257	104	0	104	0	104	0	48	116	100	0
ABCA10_CCDS11684.1_ex30_17:67210930-67210953:+_5-4	ABCA10	392	30	392	347	242	0	160	789	160	589	160	0	186	12	392	0
ABCA10_CCDS11684.1_ex34_17:67217983-67218006:-_5-5	ABCA10	45	231	45	0	67	251	37	0	37	0	37	521	61	122	45	0
ABCA12_CCDS33372.1_ex26_2:215852498-215852521:+_5-1	ABCA12	1789	225	1789	1274	1384	322	707	436	707	779	707	1421	1128	810	1789	324
ABCA12_CCDS33372.1_ex28_2:215854281-215854304:-_5-2	ABCA12	179	2	179	1	207	0	96	0	96	0	96	0	129	62	179	0
ABCA12_CCDS33372.1_ex29_2:215855583-215855606:+_5-3	ABCA12	76	0	76	0	29	0	53	0	53	0	53	0	117	0	76	0
ABCA12_CCDS33372.1_ex31_2:215865634-215865657:+_5-4	ABCA12	567	139	567	277	305	0	413	184	413	0	413	1284	317	166	567	0
ABCA12_CCDS33372.1_ex32_2:215866357-215866380:+_5-5	ABCA12	69	0	69	0	92	0	77	157	77	0	77	568	83	87	69	0
ABCA13_CCDS47584.1_ex16_7:48314257-48314280:+_5-3	ABCA13	101	144	101	0	153	0	52	324	52	184	52	124	136	0	101	0
ABCA13_CCDS47584.1_ex16_7:48314774-48314797:+_5-4	ABCA13	466	365	466	166	637	0	462	1065	462	152	462	0	473	429	466	1369
ABCA13_CCDS47584.1_ex16_7:48315583-48315606:-_5-5	ABCA13	448	13	448	0	288	4	231	665	231	655	231	1001	403	105	448	0
ABCA13_CCDS47584.1_ex5_7:48266860-48266883:+_5-1	ABCA13	157	0	157	0	231	0	80	0	80	0	80	339	82	153	157	0
ABCA13_CCDS47584.1_ex8_7:48278980-48279003:+_5-2	ABCA13	430	541	430	0	211	0	382	0	382	1	382	0	208	116	430	632
ABCA2_CCDS43909.1_ex27_9:139910559-139910582:+_5-1	ABCA2	947	2	947	3	1115	725	625	565	625	119	625	0	404	596	947	554
ABCA2_CCDS43909.1_ex31_9:139911691-139911714:-_5-2	ABCA2	244	262	244	378	403	0	139	490	139	325	139	796	197	512	244	0
ABCA2_CCDS43909.1_ex35_9:139912632-139912655:+_5-3	ABCA2	361	0	361	0	330	0	217	0	217	204	217	0	213	335	361	0
ABCA2_CCDS43909.1_ex35_9:139912690-139912713:-_5-4	ABCA2	1099	262	1099	2	1285	685	832	576	832	235	832	366	918	271	1099	2652
ABCA2_CCDS43909.1_ex37_9:139913372-139913395:-_5-5	ABCA2	685	979	685	739	590	0	475	145	475	331	475	0	712	270	685	1280
ABCA3_CCDS10466.1_ex18_16:2348501-2348524:-_5-1	ABCA3	634	202	634	211	610	505	318	374	318	0	318	0	252	115	634	738
ABCA3_CCDS10466.1_ex21_16:2354103-2354126:+_5-2	ABCA3	646	510	646	2	658	575	289	162	289	197	289	880	266	227	646	3326
ABCA3_CCDS10466.1_ex22_16:2358534-2358557:+_5-3	ABCA3	671	916	671	0	552	180	349	251	349	0	349	1151	555	226	671	2051
ABCA3_CCDS10466.1_ex25_16:2369697-2369720:+_5-4	ABCA3	160	67	160	0	293	0	123	1248	123	2103	123	655	158	364	160	1634
ABCA3_CCDS10466.1_ex25_16:2369770-2369793:+_5-5	ABCA3	255	2	255	1	428	0	159	203	159	165	159	0	265	174	255	0
ABCA4_CCDS747.1_ex28_1:94508342-94508365:+_5-1	ABCA4	289	0	289	0	353	0	78	172	78	271	78	948	68	207	289	0
ABCA4_CCDS747.1_ex37_1:94528128-94528151:+_5-2	ABCA4	511	404	511	264	720	0	263	888	263	0	263	485	517	92	511	0
ABCA4_CCDS747.1_ex38_1:94528692-94528715:-_5-3	ABCA4	254	4	254	4	363	0	270	197	270	0	270	194	193	17	254	0
ABCA4_CCDS747.1_ex38_1:94528711-94528734:+_5-4	ABCA4	98	19	98	1	329	478	72	4	72	0	72	0	158	189	98	0
ABCA4_CCDS747.1_ex42_1:94546256-94546279:+_5-5	ABCA4	304	38	304	0	426	0	184	353	184	0	184	205	193	0	304	0
ABCA5_CCDS11685.1_ex22_17:67282094-67282117:+_5-1	ABCA5	85	6	85	491	53	0	34	0	34	295	34	0	142	0	85	0
ABCA5_CCDS11685.1_ex24_17:67283787-67283810:+_5-2	ABCA5	656	126	656	2	821	182	433	879	433	2976	433	0	429	447	656	0
ABCA5_CCDS11685.1_ex32_17:67300883-67300906:+_5-3	ABCA5	260	2	260	2	310	0	203	339	203	626	203	0	201	83	260	0
ABCA5_CCDS11685.1_ex33_17:67302987-67303010:+_5-4	ABCA5	271	2	271	2	251	1231	223	1	223	629	223	187	392	0	271	679
ABCA5_CCDS11685.1_ex35_17:67305496-67305519:+_5-5	ABCA5	211	0	211	0	318	0	129	176	129	0	129	413	140	1	211	0
ABCA6_CCDS11683.1_ex22_17:67106962-67106985:-_5-1	ABCA6	465	76	465	6	374	172	300	317	300	1	300	783	327	175	465	726
ABCA6_CCDS11683.1_ex27_17:67111582-67111605:-_5-2	ABCA6	764	14	764	749	812	231	440	378	440	331	440	3251	584	324	764	0
ABCA6_CCDS11683.1_ex30_17:67121163-67121186:-_5-3	ABCA6	22	0	22	0	7	0	17	0	17	0	17	0	11	0	22	0
ABCA6_CCDS11683.1_ex32_17:67125796-67125819:-_5-4	ABCA6	395	64	395	246	468	231	188	0	188	15	188	439	211	0	395	3272
ABCA6_CCDS11683.1_ex35_17:67132250-67132273:+_5-5	ABCA6	127	270	127	0	213	149	112	0	112	0	112	508	105	0	127	551
ABCA7_CCDS12055.1_ex10_19:1045160-1045183:-_5-2	ABCA7	888	931	888	263	821	753	638	462	638	144	638	943	871	346	888	286
ABCA7_CCDS12055.1_ex11_19:1046257-1046280:-_5-3	ABCA7	632	148	632	278	515	416	516	0	516	0	516	0	419	115	632	724
ABCA7_CCDS12055.1_ex18_19:1051155-1051178:+_5-4	ABCA7	613	465	613	208	420	565	257	609	257	176	257	211	546	379	613	3405
ABCA7_CCDS12055.1_ex20_19:1052067-1052090:+_5-5	ABCA7	925	758	925	752	694	713	537	789	537	766	537	336	969	337	925	650
ABCA7_CCDS12055.1_ex3_19:1042137-1042160:+_5-1	ABCA7	859	555	859	356	792	176	660	866	660	929	660	1780	433	550	859	495
ABCA8_CCDS11680.1_ex21_17:66902267-66902290:-_5-1	ABCA8	468	106	468	0	286	0	140	226	140	0	140	1	151	406	468	639
ABCA8_CCDS11680.1_ex24_17:66914172-66914195:+_5-2	ABCA8	1010	2922	1010	245	780	1750	939	3	939	1004	939	3398	817	945	1010	2506
ABCA8_CCDS11680.1_ex28_17:66920855-66920878:-_5-3	ABCA8	294	12	294	520	305	250	87	0	87	0	87	0	195	336	294	1315
ABCA8_CCDS11680.1_ex29_17:66924077-66924100:+_5-4	ABCA8	442	87	442	98	270	0	264	470	264	141	264	137	441	54	442	804
ABCA8_CCDS11680.1_ex29_17:66924136-66924159:+_5-5	ABCA8	397	253	397	113	438	0	344	611	344	1507	344	1197	349	34	397	0
ABCA9_CCDS11681.1_ex23_17:67022582-67022605:-_5-1	ABCA9	44	0	44	0	36	0	54	0	54	1	54	0	23	0	44	0
ABCA9_CCDS11681.1_ex31_17:67031450-67031473:+_5-2	ABCA9	0	0	0	0	3	0	11	0	11	0	11	0	14	0	0	0
ABCA9_CCDS11681.1_ex31_17:67031481-67031504:+_5-3	ABCA9	117	0	117	0	72	0	45	0	45	0	45	0	120	0	117	0
ABCA9_CCDS11681.1_ex31_17:67031505-67031528:+_5-4	ABCA9	555	67	555	8	354	0	199	542	199	3	199	0	368	90	555	0
ABCA9_CCDS11681.1_ex32_17:67031846-67031869:-_5-5	ABCA9	442	142	442	262	565	242	317	968	317	0	317	1141	479	172	442	892
ABCB1_CCDS5608.1_ex15_7:87179269-87179292:+_5-1	ABCB1	49	0	49	0	89	0	48	458	48	0	48	987	85	0	49	1234
ABCB1_CCDS5608.1_ex17_7:87179861-87179884:-_5-2	ABCB1	256	8	256	461	327	0	108	216	108	0	108	0	275	0	256	0
ABCB1_CCDS5608.1_ex20_7:87190653-87190676:-_5-3	ABCB1	353	143	353	232	360	0	114	0	114	0	114	0	123	0	353	0
ABCB1_CCDS5608.1_ex22_7:87196148-87196171:-_5-4	ABCB1	248	66	248	484	204	276	54	201	54	163	54	0	191	172	248	0
ABCB1_CCDS5608.1_ex22_7:87196271-87196294:-_5-5	ABCB1	15	2	15	100	25	0	53	84	53	0	53	289	50	57	15	0
ABCB10_CCDS1580.1_ex12_1:229694267-229694290:+_5-5	ABCB10	301	0	301	0	236	235	154	373	154	49	154	0	231	62	301	0
ABCB10_CCDS1580.1_ex8_1:229676480-229676503:+_5-1	ABCB10	906	282	906	1	749	194	362	409	362	326	362	906	593	423	906	542
ABCB10_CCDS1580.1_ex9_1:229678075-229678098:-_5-2	ABCB10	1024	534	1024	434	917	796	681	566	681	1047	681	942	569	359	1024	730
ABCB11_CCDS46444.1_ex16_2:169833142-169833165:-_5-1	ABCB11	160	0	160	0	122	0	66	512	66	0	66	1	171	104	160	0
ABCB11_CCDS46444.1_ex18_2:169842760-169842783:-_5-2	ABCB11	754	293	754	310	769	518	558	222	558	0	558	442	563	439	754	1546
ABCB11_CCDS46444.1_ex20_2:169850327-169850350:+_5-3	ABCB11	410	215	410	75	704	246	352	90	352	1	352	882	401	184	410	269
ABCB11_CCDS46444.1_ex22_2:169853154-169853177:-_5-4	ABCB11	151	307	151	111	285	223	128	121	128	72	128	451	140	196	151	0
ABCB11_CCDS46444.1_ex23_2:169869923-169869946:+_5-5	ABCB11	743	992	743	1	1079	374	377	653	377	220	377	948	510	0	743	0
ABCB4_CCDS5605.1_ex13_7:87060823-87060846:+_5-1	ABCB4	428	554	428	330	441	368	421	486	421	532	421	324	416	153	428	1368
ABCB4_CCDS5605.1_ex17_7:87072977-87073000:+_5-2	ABCB4	102	0	102	0	11	0	65	174	65	159	65	0	34	66	102	0
ABCB4_CCDS5605.1_ex22_7:87082254-87082277:-_5-3	ABCB4	290	12	290	769	232	0	240	0	240	1	240	778	152	143	290	711
ABCB4_CCDS5605.1_ex23_7:87083877-87083900:-_5-4	ABCB4	521	220	521	2	378	0	363	146	363	322	363	1495	313	34	521	151
ABCB4_CCDS5605.1_ex24_7:87092206-87092229:-_5-5	ABCB4	493	55	493	0	413	0	183	327	183	2	183	0	476	178	493	1033
ABCB5_CCDS5371.1_ex0_7:20691136-20691159:-_6-1	ABCB5	226	0	226	0	143	215	183	0	183	0	183	851	189	46	226	676
ABCB5_CCDS5371.1_ex0_7:20691170-20691193:+_6-2	ABCB5	193	12	193	2	229	0	139	0	139	0	139	467	172	166	193	484
ABCB5_CCDS5371.1_ex0_7:20691212-20691235:+_6-3	ABCB5	96	16	96	0	14	0	55	0	55	0	55	898	123	0	96	0
ABCB5_CCDS5371.1_ex1_7:20698127-20698150:+_6-4	ABCB5	71	1	71	0	152	0	55	79	55	0	55	0	87	36	71	0
ABCB5_CCDS5371.1_ex1_7:20698153-20698176:+_6-5	ABCB5	418	2	418	59	249	365	273	315	273	514	273	11	112	451	418	0
ABCB5_CCDS5371.1_ex2_7:20721132-20721155:+_6-6	ABCB5	284	110	284	1	248	0	132	336	132	2	132	438	337	129	284	0
ABCB6_CCDS2436.1_ex14_2:220080836-220080859:-_5-1	ABCB6	1180	534	1180	596	1166	452	684	311	684	896	684	916	670	692	1180	821
ABCB6_CCDS2436.1_ex14_2:220080858-220080881:+_5-2	ABCB6	1160	400	1160	277	1207	756	878	1073	878	2132	878	799	803	903	1160	0
ABCB6_CCDS2436.1_ex15_2:220081125-220081148:+_5-3	ABCB6	397	0	397	0	211	0	102	0	102	0	102	319	134	60	397	347
ABCB6_CCDS2436.1_ex18_2:220083172-220083195:+_5-4	ABCB6	197	672	197	1	304	0	159	1	159	0	159	0	256	80	197	0
ABCB6_CCDS2436.1_ex18_2:220083276-220083299:+_5-5	ABCB6	1145	87	1145	293	1118	361	537	1316	537	275	537	1947	669	211	1145	2907
ABCB7_CCDS14428.1_ex10_X:74295284-74295307:-_5-3	ABCB7	8	0	8	0	15	0	15	0	15	0	15	0	3	0	8	0
ABCB7_CCDS14428.1_ex15_X:74375942-74375965:+_5-4	ABCB7	63	53	63	212	161	436	75	0	75	41	75	708	77	0	63	0
ABCB7_CCDS14428.1_ex15_X:74375994-74376017:-_5-5	ABCB7	202	365	202	371	181	0	171	1	171	0	171	273	218	11	202	0
ABCB7_CCDS14428.1_ex9_X:74293704-74293727:-_5-1	ABCB7	8	20	8	3	122	316	155	0	155	1	155	0	75	158	8	2997
ABCB7_CCDS14428.1_ex9_X:74293741-74293764:-_5-2	ABCB7	6	1	6	97	5	0	50	0	50	0	50	0	26	0	6	0
ABCB8_CCDS5913.1_ex2_7:150731432-150731455:+_5-1	ABCB8	285	455	285	416	168	736	171	133	171	269	171	0	304	83	285	0
ABCB8_CCDS5913.1_ex3_7:150731626-150731649:-_5-2	ABCB8	797	76	797	337	770	464	480	370	480	396	480	1545	833	205	797	690
ABCB8_CCDS5913.1_ex4_7:150731823-150731846:+_5-3	ABCB8	128	0	128	0	62	236	42	0	42	0	42	0	55	0	128	0
ABCB8_CCDS5913.1_ex5_7:150732708-150732731:-_5-4	ABCB8	731	168	731	1	578	0	292	907	292	276	292	147	372	277	731	3647
ABCB8_CCDS5913.1_ex6_7:150733026-150733049:-_5-5	ABCB8	1159	389	1159	4	805	302	628	1804	628	548	628	2819	755	128	1159	654
ABCB9_CCDS58286.1_ex7_12:123434395-123434418:+_5-1	ABCB9	363	0	363	0	76	0	102	0	102	332	102	1262	82	65	363	0
ABCB9_CCDS58286.1_ex7_12:123434450-123434473:-_5-2	ABCB9	3423	1239	3423	273	3368	433	1975	2149	1975	3838	1975	4771	2845	1160	3423	3758
ABCB9_CCDS58286.1_ex9_12:123444226-123444249:-_5-3	ABCB9	720	0	720	1	878	513	389	0	389	1	389	647	508	239	720	0
ABCB9_CCDS58286.1_ex9_12:123444407-123444430:+_5-4	ABCB9	198	0	198	0	179	0	191	173	191	194	191	253	180	155	198	711
ABCB9_CCDS58286.1_ex9_12:123444500-123444523:+_5-5	ABCB9	584	6	584	235	847	0	405	0	405	358	405	0	386	930	584	1495
ABCC1_CCDS42122.1_ex16_16:16177311-16177334:+_5-5	ABCC1	158	2	158	1	220	0	91	187	91	0	91	0	157	0	158	0
ABCC1_CCDS42122.1_ex5_16:16126994-16127017:-_5-1	ABCC1	399	9	399	611	254	225	90	278	90	0	90	0	189	39	399	0
ABCC1_CCDS42122.1_ex6_16:16130324-16130347:-_5-2	ABCC1	510	221	510	0	211	133	346	799	346	964	346	0	321	0	510	0
ABCC1_CCDS42122.1_ex7_16:16138396-16138419:+_5-3	ABCC1	420	312	420	0	529	0	262	216	262	0	262	246	279	425	420	0
ABCC1_CCDS42122.1_ex9_16:16142029-16142052:-_5-4	ABCC1	1062	756	1062	0	885	187	952	1293	952	1	952	3248	787	449	1062	2547
ABCC10_CCDS4896.1_ex0_6:43400379-43400402:+_5-1	ABCC10	749	162	749	175	598	328	588	0	588	1390	588	214	540	434	749	3789
ABCC10_CCDS4896.1_ex0_6:43400561-43400584:+_5-2	ABCC10	281	79	281	151	410	0	161	316	161	117	161	859	235	55	281	0
ABCC10_CCDS4896.1_ex0_6:43400767-43400790:+_5-3	ABCC10	367	372	367	94	178	0	156	0	156	236	156	156	341	99	367	0
ABCC10_CCDS4896.1_ex1_6:43402501-43402524:-_5-4	ABCC10	215	1	215	4	385	0	219	0	219	1	219	0	246	762	215	0
ABCC10_CCDS4896.1_ex6_6:43409645-43409668:-_5-5	ABCC10	214	146	214	580	371	0	183	475	183	0	183	0	323	45	214	1815
ABCC11_CCDS10732.1_ex15_16:48234306-48234329:+_5-1	ABCC11	192	63	192	0	204	0	115	381	115	0	115	0	99	0	192	0
ABCC11_CCDS10732.1_ex17_16:48239361-48239384:-_5-2	ABCC11	376	322	376	97	455	619	188	287	188	0	188	0	214	168	376	976
ABCC11_CCDS10732.1_ex19_16:48244986-48245009:-_5-3	ABCC11	161	201	161	0	204	0	112	682	112	0	112	0	164	0	161	0
ABCC11_CCDS10732.1_ex23_16:48250102-48250125:+_5-4	ABCC11	1163	140	1163	446	1346	461	707	396	707	356	707	437	1261	689	1163	2017
ABCC11_CCDS10732.1_ex24_16:48256598-48256621:+_5-5	ABCC11	130	0	130	0	47	0	78	0	78	0	78	0	85	0	130	678
ABCC12_CCDS10730.1_ex22_16:48167596-48167619:-_5-1	ABCC12	3133	2679	3133	4288	3512	590	1831	2498	1831	1919	1831	3361	2017	1350	3133	2991
ABCC12_CCDS10730.1_ex25_16:48174665-48174688:-_5-2	ABCC12	503	340	503	1	647	0	416	0	416	361	416	218	535	359	503	0
ABCC12_CCDS10730.1_ex27_16:48177841-48177864:+_5-3	ABCC12	264	8	264	412	187	0	82	0	82	0	82	0	181	159	264	823
ABCC12_CCDS10730.1_ex27_16:48177882-48177905:-_5-4	ABCC12	297	612	297	0	494	459	307	175	307	539	307	481	301	384	297	779
ABCC12_CCDS10730.1_ex27_16:48177956-48177979:-_5-5	ABCC12	262	1802	262	255	664	0	418	322	418	0	418	0	278	385	262	0
ABCC2_CCDS7484.1_ex14_10:101571346-101571369:-_5-5	ABCC2	1404	478	1404	1166	1214	1350	860	0	860	861	860	1895	1283	624	1404	1043
ABCC2_CCDS7484.1_ex2_10:101552071-101552094:-_5-1	ABCC2	261	60	261	161	498	152	251	1550	251	0	251	314	127	346	261	0
ABCC2_CCDS7484.1_ex3_10:101553372-101553395:-_5-2	ABCC2	18	0	18	0	36	0	13	0	13	0	13	0	10	0	18	0
ABCC2_CCDS7484.1_ex5_10:101554194-101554217:+_5-3	ABCC2	347	7	347	1	434	0	251	0	251	1	251	0	185	501	347	1814
ABCC2_CCDS7484.1_ex6_10:101556878-101556901:-_5-4	ABCC2	399	173	399	914	618	193	248	254	248	2	248	0	454	206	399	0
ABCC3_CCDS32681.1_ex1_17:48733267-48733290:-_5-1	ABCC3	794	1064	794	731	1026	0	652	182	652	297	652	0	799	188	794	559
ABCC3_CCDS32681.1_ex1_17:48733311-48733334:-_5-2	ABCC3	1698	1191	1698	675	1942	516	951	1411	951	638	951	3	1276	871	1698	2227
ABCC3_CCDS32681.1_ex3_17:48734423-48734446:+_5-3	ABCC3	405	6	405	420	711	11	267	167	267	161	267	0	357	287	405	0
ABCC3_CCDS32681.1_ex6_17:48736602-48736625:-_5-4	ABCC3	290	242	290	736	175	636	181	777	181	119	181	659	303	0	290	1268
ABCC3_CCDS32681.1_ex7_17:48738310-48738333:+_5-5	ABCC3	424	8	424	1	458	0	366	123	366	228	366	621	373	26	424	582
ABCC4_CCDS45061.1_ex13_13:95858780-95858803:-_5-1	ABCC4	358	289	358	1723	535	0	295	470	295	3	295	0	380	426	358	1469
ABCC4_CCDS45061.1_ex13_13:95858877-95858900:+_5-2	ABCC4	1701	2081	1701	1486	1448	646	1006	397	1006	769	1006	3525	928	487	1701	705
ABCC4_CCDS45061.1_ex14_13:95860148-95860171:-_5-3	ABCC4	1499	1168	1499	270	1730	800	1155	1150	1155	1490	1155	2273	1273	743	1499	1361
ABCC4_CCDS45061.1_ex16_13:95863013-95863036:-_5-4	ABCC4	283	166	283	292	512	0	202	416	202	0	202	0	401	34	283	2857
ABCC4_CCDS45061.1_ex17_13:95886862-95886885:-_5-5	ABCC4	263	2	263	4	157	0	123	0	123	193	123	492	184	136	263	0
ABCC5_CCDS33898.1_ex2_3:183706425-183706448:-_5-1	ABCC5	390	178	390	351	302	0	200	114	200	665	200	0	300	163	390	0
ABCC5_CCDS33898.1_ex2_3:183706483-183706506:+_5-2	ABCC5	1091	719	1091	4	731	253	480	667	480	1282	480	379	619	309	1091	0
ABCC5_CCDS33898.1_ex3_3:183707010-183707033:+_5-3	ABCC5	489	190	489	0	483	0	259	857	259	1337	259	109	301	219	489	1541
ABCC5_CCDS33898.1_ex3_3:183707087-183707110:+_5-4	ABCC5	284	42	284	464	424	258	277	412	277	339	277	440	352	154	284	0
ABCC5_CCDS33898.1_ex4_3:183732050-183732073:-_5-5	ABCC5	332	3	332	259	374	0	162	329	162	0	162	201	173	181	332	0
ABCC6_CCDS10568.1_ex15_16:16276732-16276755:-_10-1	ABCC6	737	187	737	617	575	209	401	912	401	598	401	1681	417	642	737	1759
ABCC6_CCDS10568.1_ex17_16:16281043-16281066:-_10-2	ABCC6	1053	915	1053	376	891	289	556	1044	556	1289	556	1400	812	465	1053	732
ABCC6_CCDS10568.1_ex18_16:16282818-16282841:-_10-3	ABCC6	571	15	571	513	582	0	444	409	444	216	444	379	790	108	571	2057
ABCC6_CCDS10568.1_ex21_16:16291900-16291923:-_10-4	ABCC6	1130	88	1130	509	1100	674	773	369	773	2	773	815	796	366	1130	4148
ABCC6_CCDS10568.1_ex23_16:16297388-16297411:+_10-5	ABCC6	454	186	454	383	400	0	298	169	298	168	298	2034	528	158	454	1220
ABCC6_CCDS10568.1_ex29_16:16315531-16315554:+_10-6	ABCC6	2157	758	2157	780	1400	1092	814	1267	814	1148	814	607	1268	663	2157	439
ABCC6_CCDS10568.1_ex29_16:16315548-16315571:-_10-7	ABCC6	379	648	379	0	285	234	269	328	269	1202	269	0	375	96	379	994
ABCC6_CCDS10568.1_ex29_16:16315564-16315587:+_10-8	ABCC6	109	2	109	146	50	133	82	0	82	765	82	0	85	198	109	0
ABCC6_CCDS10568.1_ex29_16:16315589-16315612:-_10-9	ABCC6	299	362	299	0	282	0	169	1	169	0	169	0	221	675	299	865
ABCC6_CCDS10568.1_ex29_16:16315617-16315640:-_10-10	ABCC6	331	0	331	0	351	340	214	137	214	539	214	0	133	35	331	0
ABCC8_CCDS31437.1_ex24_11:17449412-17449435:-_5-1	ABCC8	749	10	749	624	650	557	430	1093	430	4	430	977	631	519	749	845
ABCC8_CCDS31437.1_ex27_11:17452374-17452397:+_5-2	ABCC8	242	274	242	184	272	287	244	236	244	0	244	0	416	0	242	0
ABCC8_CCDS31437.1_ex30_11:17464816-17464839:+_5-3	ABCC8	305	15	305	460	338	478	86	642	86	236	86	0	197	358	305	1558
ABCC8_CCDS31437.1_ex34_11:17483198-17483221:+_5-4	ABCC8	1036	219	1036	171	1142	693	482	129	482	700	482	956	851	393	1036	1777
ABCC8_CCDS31437.1_ex35_11:17485059-17485082:+_5-5	ABCC8	415	965	415	97	471	368	140	141	140	414	140	894	455	18	415	2471
ABCC9_CCDS8693.1_ex25_12:22040805-22040828:-_5-1	ABCC9	249	0	249	0	157	0	174	280	174	354	174	0	249	1	249	1036
ABCC9_CCDS8693.1_ex30_12:22063203-22063226:+_5-2	ABCC9	121	0	121	0	135	0	49	0	49	0	49	0	209	610	121	0
ABCC9_CCDS8693.1_ex34_12:22069870-22069893:-_5-3	ABCC9	504	75	504	0	312	240	161	235	161	0	161	643	277	127	504	0
ABCC9_CCDS8693.1_ex35_12:22078940-22078963:+_5-4	ABCC9	917	1560	917	495	1250	0	776	852	776	736	776	2604	936	209	917	0
ABCC9_CCDS8693.1_ex36_12:22086780-22086803:-_5-5	ABCC9	257	43	257	1	238	0	103	587	103	0	103	293	122	86	257	0
ABCD1_CCDS14728.1_ex0_X:152991038-152991061:-_5-1	ABCD1	1157	709	1157	0	944	0	579	567	579	394	579	1819	988	351	1157	3682
ABCD1_CCDS14728.1_ex0_X:152991083-152991106:+_5-2	ABCD1	332	101	332	294	368	404	236	214	236	671	236	169	430	240	332	851
ABCD1_CCDS14728.1_ex0_X:152991197-152991220:-_5-3	ABCD1	427	652	427	0	296	248	226	0	226	282	226	0	393	513	427	134
ABCD1_CCDS14728.1_ex0_X:152991257-152991280:+_5-4	ABCD1	574	9	574	262	759	129	401	1	401	3	401	564	492	238	574	1457
ABCD1_CCDS14728.1_ex0_X:152991557-152991580:+_5-5	ABCD1	1361	1404	1361	638	1131	745	767	381	767	718	767	1258	846	566	1361	2498
ABCD2_CCDS8734.1_ex9_12:40012598-40012621:+_5-1	ABCD2	375	1	375	157	292	72	129	325	129	531	129	1178	468	72	375	517
ABCD2_CCDS8734.1_ex9_12:40012638-40012661:+_5-2	ABCD2	225	120	225	163	376	0	105	0	105	590	105	179	308	10	225	0
ABCD2_CCDS8734.1_ex9_12:40012811-40012834:-_5-3	ABCD2	403	7	403	472	248	0	164	0	164	0	164	551	206	119	403	1156
ABCD2_CCDS8734.1_ex9_12:40012977-40013000:+_5-4	ABCD2	265	14	265	71	554	319	225	517	225	127	225	0	485	143	265	1318
ABCD2_CCDS8734.1_ex9_12:40013274-40013297:-_5-5	ABCD2	64	12	64	692	97	0	65	0	65	2	65	0	111	40	64	0
ABCD3_CCDS44175.1_ex1_1:94924178-94924201:-_5-1	ABCD3	408	165	408	778	476	169	188	295	188	0	188	171	331	158	408	1422
ABCD3_CCDS44175.1_ex4_1:94939320-94939343:+_5-2	ABCD3	411	95	411	0	579	0	226	409	226	1	226	803	382	0	411	778
ABCD3_CCDS44175.1_ex4_1:94939380-94939403:-_5-3	ABCD3	66	5	66	203	45	0	24	0	24	0	24	0	78	0	66	0
ABCD3_CCDS44175.1_ex5_1:94940741-94940764:+_5-4	ABCD3	500	478	500	110	553	2	425	220	425	1	425	293	466	346	500	1722
ABCD3_CCDS44175.1_ex5_1:94940775-94940798:-_5-5	ABCD3	170	2	170	1	211	112	53	0	53	0	53	1	184	237	170	0
ABCD4_CCDS9828.1_ex10_14:74759489-74759512:+_5-1	ABCD4	462	8	462	243	477	1042	326	343	326	0	326	1	489	86	462	0
ABCD4_CCDS9828.1_ex14_14:74763055-74763078:+_5-2	ABCD4	205	28	205	0	55	0	65	0	65	0	65	231	57	0	205	0
ABCD4_CCDS9828.1_ex15_14:74764627-74764650:-_5-3	ABCD4	441	164	441	3	309	0	241	626	241	88	241	0	374	0	441	919
ABCD4_CCDS9828.1_ex16_14:74766322-74766345:+_5-4	ABCD4	289	221	289	2	335	0	269	258	269	0	269	0	293	468	289	2468
ABCD4_CCDS9828.1_ex17_14:74766843-74766866:+_5-5	ABCD4	291	421	291	1	198	169	243	0	243	1	243	300	159	77	291	0
ABCE1_CCDS34071.1_ex1_4:146026751-146026774:+_5-1	ABCE1	1	0	1	0	11	0	5	0	5	0	5	0	8	96	1	0
ABCE1_CCDS34071.1_ex2_4:146029173-146029196:-_5-2	ABCE1	29	0	29	0	52	0	28	0	28	283	28	0	12	0	29	0
ABCE1_CCDS34071.1_ex3_4:146030281-146030304:+_5-3	ABCE1	3	0	3	0	12	0	27	0	27	0	27	0	0	0	3	0
ABCE1_CCDS34071.1_ex7_4:146033406-146033429:-_5-4	ABCE1	0	0	0	0	0	0	3	0	3	0	3	0	0	0	0	0
ABCE1_CCDS34071.1_ex8_4:146038520-146038543:-_5-5	ABCE1	7	855	7	0	8	0	12	63	12	0	12	0	14	0	7	0
ABCF1_CCDS34380.1_ex10_6:30551395-30551418:+_5-3	ABCF1	340	25	340	854	563	231	424	883	424	279	424	1526	585	292	340	0
ABCF1_CCDS34380.1_ex10_6:30551444-30551467:+_5-4	ABCF1	78	0	78	0	138	0	83	249	83	0	83	0	27	0	78	0
ABCF1_CCDS34380.1_ex13_6:30552235-30552258:+_5-5	ABCF1	0	0	0	0	35	0	57	138	57	0	57	0	13	14	0	793
ABCF1_CCDS34380.1_ex5_6:30546332-30546355:+_5-1	ABCF1	1	0	1	0	90	0	21	0	21	1	21	0	12	0	1	0
ABCF1_CCDS34380.1_ex9_6:30550909-30550932:-_5-2	ABCF1	763	622	763	499	1107	0	393	184	393	170	393	0	939	313	763	796
ABCF2_CCDS5922.1_ex10_7:150919626-150919649:-_5-1	ABCF2	697	164	697	232	830	496	398	737	398	246	398	0	486	112	697	0
ABCF2_CCDS5922.1_ex11_7:150920839-150920862:-_5-2	ABCF2	741	118	741	430	809	332	545	111	545	93	545	158	739	237	741	0
ABCF2_CCDS5922.1_ex11_7:150920918-150920941:+_5-3	ABCF2	1088	691	1088	240	1158	343	726	979	726	1959	726	1300	1161	207	1088	963
ABCF2_CCDS5922.1_ex12_7:150921110-150921133:+_5-4	ABCF2	189	0	189	1	632	0	198	132	198	278	198	1	195	163	189	0
ABCF2_CCDS5922.1_ex13_7:150921873-150921896:+_5-5	ABCF2	326	8	326	661	633	363	306	546	306	1	306	253	502	526	326	1226
ABCF3_CCDS3254.1_ex4_3:183905479-183905502:-_5-1	ABCF3	456	962	456	0	513	172	227	609	227	0	227	1446	274	304	456	0
ABCF3_CCDS3254.1_ex5_3:183905755-183905778:+_5-2	ABCF3	540	87	540	127	888	426	389	2	389	1068	389	1194	701	327	540	0
ABCF3_CCDS3254.1_ex6_3:183905942-183905965:+_5-3	ABCF3	1039	27	1039	122	687	394	495	625	495	568	495	1408	595	360	1039	0
ABCF3_CCDS3254.1_ex6_3:183906138-183906161:+_5-4	ABCF3	340	1	340	0	603	0	314	349	314	2	314	0	285	0	340	1562
ABCF3_CCDS3254.1_ex8_3:183906714-183906737:+_5-5	ABCF3	888	1446	888	785	955	443	796	460	796	473	796	713	1029	606	888	491
ABCG1_CCDS13681.1_ex2_21:43691189-43691212:-_5-1	ABCG1	302	30	302	385	496	0	321	130	321	232	321	0	319	24	302	0
ABCG1_CCDS13681.1_ex5_21:43702417-43702440:+_5-2	ABCG1	1083	1035	1083	348	1066	477	599	598	599	552	599	567	943	436	1083	3003
ABCG1_CCDS13681.1_ex5_21:43702448-43702471:+_5-3	ABCG1	913	618	913	0	739	328	473	395	473	220	473	1069	648	693	913	534
ABCG1_CCDS13681.1_ex6_21:43704708-43704731:+_5-4	ABCG1	252	525	252	422	578	0	152	574	152	208	152	0	221	169	252	0
ABCG1_CCDS13681.1_ex6_21:43704760-43704783:-_5-5	ABCG1	962	370	962	588	970	1359	598	277	598	399	598	1605	723	331	962	3251
ABCG2_CCDS3628.1_ex10_4:89042831-89042854:-_5-2	ABCG2	280	2	280	1	228	0	131	161	131	0	131	298	315	129	280	139
ABCG2_CCDS3628.1_ex11_4:89052232-89052255:-_5-3	ABCG2	174	167	174	0	107	0	102	285	102	305	102	0	149	195	174	0
ABCG2_CCDS3628.1_ex12_4:89053044-89053067:-_5-4	ABCG2	568	432	568	4	351	282	283	381	283	0	283	418	358	316	568	447
ABCG2_CCDS3628.1_ex13_4:89053769-89053792:-_5-5	ABCG2	234	293	234	0	314	0	204	227	204	1298	204	0	275	163	234	1195
ABCG2_CCDS3628.1_ex9_4:89039397-89039420:-_5-1	ABCG2	224	0	224	0	55	0	94	0	94	0	94	767	148	43	224	0
ABCG4_CCDS8415.1_ex0_11:119020874-119020897:-_5-1	ABCG4	871	604	871	625	1072	607	512	661	512	1	512	757	750	480	871	1951
ABCG4_CCDS8415.1_ex0_11:119020894-119020917:-_5-2	ABCG4	1105	442	1105	0	851	471	592	873	592	123	592	979	547	425	1105	2538
ABCG4_CCDS8415.1_ex1_11:119024760-119024783:+_5-3	ABCG4	640	389	640	338	614	231	557	207	557	1	557	498	765	362	640	1614
ABCG4_CCDS8415.1_ex4_11:119025505-119025528:-_5-4	ABCG4	364	279	364	2	299	505	402	671	402	149	402	177	347	74	364	0
ABCG4_CCDS8415.1_ex6_11:119027329-119027352:-_5-5	ABCG4	550	591	550	5	296	0	285	221	285	144	285	0	282	184	550	0
ABCG5_CCDS1814.1_ex11_2:44065008-44065031:-_5-4	ABCG5	347	1	347	0	352	0	228	246	228	0	228	0	254	110	347	2408
ABCG5_CCDS1814.1_ex11_2:44065081-44065104:-_5-5	ABCG5	1198	183	1198	56	725	552	611	509	611	981	611	771	1179	475	1198	1293
ABCG5_CCDS1814.1_ex5_2:44051553-44051576:-_5-1	ABCG5	125	16	125	870	96	436	141	415	141	0	141	0	88	146	125	0
ABCG5_CCDS1814.1_ex7_2:44053606-44053629:+_5-2	ABCG5	674	194	674	0	749	449	572	0	572	3	572	744	389	317	674	0
ABCG5_CCDS1814.1_ex8_2:44055199-44055222:+_5-3	ABCG5	565	476	565	575	335	94	415	147	415	185	415	420	522	405	565	192
ABCG8_CCDS1815.1_ex3_2:44078875-44078898:-_5-1	ABCG8	590	3	590	193	768	544	310	137	310	0	310	1455	510	168	590	1692
ABCG8_CCDS1815.1_ex3_2:44078944-44078967:-_5-2	ABCG8	1048	249	1048	619	818	206	655	1111	655	272	655	1880	872	664	1048	454
ABCG8_CCDS1815.1_ex4_2:44079544-44079567:+_5-3	ABCG8	546	684	546	3	569	1034	510	658	510	0	510	717	514	329	546	0
ABCG8_CCDS1815.1_ex5_2:44079891-44079914:-_5-4	ABCG8	349	154	349	1	444	225	243	276	243	351	243	605	331	499	349	1076
ABCG8_CCDS1815.1_ex5_2:44079912-44079935:-_5-5	ABCG8	575	125	575	283	712	270	320	165	320	254	320	162	442	388	575	0
ABHD1_CCDS1736.1_ex1_2:27351375-27351398:+_5-1	ABHD1	587	93	587	131	459	345	360	222	360	677	360	241	630	343	587	0
ABHD1_CCDS1736.1_ex1_2:27351447-27351470:+_5-2	ABHD1	329	178	329	0	203	0	271	145	271	408	271	0	351	167	329	1156
ABHD1_CCDS1736.1_ex2_2:27351978-27352001:+_5-3	ABHD1	714	7	714	646	833	0	364	142	364	414	364	1681	387	217	714	993
ABHD1_CCDS1736.1_ex3_2:27352184-27352207:+_5-4	ABHD1	379	188	379	1	334	0	275	998	275	1095	275	144	244	138	379	415
ABHD1_CCDS1736.1_ex4_2:27352367-27352390:+_5-5	ABHD1	657	234	657	0	826	243	487	494	487	406	487	2033	685	0	657	2320
ABHD10_CCDS2963.1_ex0_3:111698017-111698040:+_5-1	ABHD10	1188	70	1188	775	1022	561	694	541	694	392	694	1200	753	843	1188	2783
ABHD10_CCDS2963.1_ex1_3:111700682-111700705:-_5-2	ABHD10	90	0	90	0	110	0	45	1	45	0	45	0	54	2	90	0
ABHD10_CCDS2963.1_ex1_3:111700730-111700753:-_5-3	ABHD10	64	276	64	101	80	0	59	0	59	0	59	0	65	0	64	0
ABHD10_CCDS2963.1_ex1_3:111700748-111700771:+_5-4	ABHD10	179	0	179	3	202	0	65	0	65	0	65	0	125	0	179	772
ABHD10_CCDS2963.1_ex1_3:111700792-111700815:+_5-5	ABHD10	359	216	359	1201	315	0	162	176	162	0	162	0	357	347	359	0
ABHD11_CCDS47607.1_ex2_7:73151890-73151913:-_5-1	ABHD11	59	0	59	0	228	0	187	0	187	0	187	0	134	118	59	0
ABHD11_CCDS47607.1_ex2_7:73151931-73151954:+_5-2	ABHD11	306	133	306	302	346	0	324	0	324	226	324	0	319	2	306	1240
ABHD11_CCDS47607.1_ex2_7:73151989-73152012:-_5-3	ABHD11	249	3	249	0	423	0	323	191	323	125	323	786	333	0	249	554
ABHD11_CCDS47607.1_ex3_7:73152724-73152747:+_5-4	ABHD11	437	264	437	414	683	249	373	119	373	2	373	0	478	533	437	585
ABHD11_CCDS47607.1_ex4_7:73153027-73153050:-_5-5	ABHD11	378	941	378	75	740	0	490	0	490	90	490	274	246	483	378	0
ABHD12_CCDS13172.1_ex11_20:25319897-25319920:+_5-2	ABHD12	104	0	104	0	87	280	85	160	85	0	85	0	43	50	104	0
ABHD12_CCDS13172.1_ex11_20:25319971-25319994:-_5-3	ABHD12	594	202	594	229	472	0	364	809	364	1003	364	644	364	46	594	0
ABHD12_CCDS13172.1_ex12_20:25371156-25371179:+_5-4	ABHD12	1577	1755	1577	1068	1799	896	1368	1031	1368	375	1368	2389	1354	1137	1577	6992
ABHD12_CCDS13172.1_ex12_20:25371209-25371232:-_5-5	ABHD12	747	407	747	31	1263	0	527	397	527	458	527	927	442	1429	747	0
ABHD12_CCDS13172.1_ex9_20:25300835-25300858:+_5-1	ABHD12	671	216	671	1	637	258	311	106	311	1	311	1547	339	494	671	842
ABHD12B_CCDS55916.1_ex3_14:51347235-51347258:-_5-1	ABHD12B	459	353	459	575	163	0	252	132	252	286	252	0	251	377	459	0
ABHD12B_CCDS55916.1_ex4_14:51348322-51348345:+_5-2	ABHD12B	260	112	260	62	255	208	159	0	159	151	159	1	211	79	260	951
ABHD12B_CCDS55916.1_ex6_14:51352479-51352502:-_5-3	ABHD12B	481	18	481	587	251	630	227	132	227	263	227	681	175	334	481	1922
ABHD12B_CCDS55916.1_ex6_14:51352493-51352516:+_5-4	ABHD12B	302	57	302	1	254	0	136	146	136	197	136	0	152	114	302	3652
ABHD12B_CCDS55916.1_ex6_14:51352534-51352557:-_5-5	ABHD12B	173	9	173	397	141	78	35	110	35	144	35	0	89	0	173	0
ABHD13_CCDS32007.1_ex0_13:108881866-108881889:+_5-1	ABHD13	10	0	10	0	110	0	34	0	34	0	34	0	12	0	10	0
ABHD13_CCDS32007.1_ex0_13:108881899-108881922:-_5-2	ABHD13	63	0	63	0	87	0	76	0	76	0	76	0	54	24	63	621
ABHD13_CCDS32007.1_ex0_13:108881926-108881949:+_5-3	ABHD13	718	593	718	0	372	486	185	186	185	598	185	0	475	195	718	0
ABHD13_CCDS32007.1_ex0_13:108882004-108882027:+_5-4	ABHD13	140	0	140	0	38	0	91	1	91	0	91	731	106	0	140	0
ABHD13_CCDS32007.1_ex0_13:108882265-108882288:-_5-5	ABHD13	244	0	244	0	16	0	101	0	101	245	101	0	17	0	244	0
ABHD14A_CCDS2843.1_ex1_3:52011954-52011977:-_5-1	ABHD14A	148	1	148	0	421	748	168	128	168	366	168	0	330	491	148	526
ABHD14A_CCDS2843.1_ex1_3:52012050-52012073:+_5-2	ABHD14A	1747	612	1747	391	1348	309	623	347	623	449	623	3401	984	305	1747	2530
ABHD14A_CCDS2843.1_ex2_3:52012300-52012323:+_5-3	ABHD14A	446	183	446	138	559	0	368	253	368	0	368	352	354	284	446	2516
ABHD14A_CCDS2843.1_ex2_3:52012345-52012368:+_5-4	ABHD14A	413	271	413	4	467	0	401	511	401	1017	401	594	434	169	413	0
ABHD14A_CCDS2843.1_ex3_3:52014403-52014426:-_5-5	ABHD14A	256	0	256	2	154	0	174	0	174	502	174	780	178	145	256	0
ABHD14B_CCDS2842.1_ex1_3:52003983-52004006:+_5-1	ABHD14B	670	432	670	427	515	337	308	135	308	0	308	1239	463	174	670	5
ABHD14B_CCDS2842.1_ex1_3:52004012-52004035:+_5-2	ABHD14B	101	1	101	1	199	218	90	270	90	0	90	161	89	44	101	0
ABHD14B_CCDS2842.1_ex1_3:52004079-52004102:+_5-3	ABHD14B	478	355	478	2	395	920	201	526	201	467	201	0	465	327	478	21
ABHD14B_CCDS2842.1_ex1_3:52004149-52004172:-_5-4	ABHD14B	2663	1821	2663	2509	2307	1332	1213	2835	1213	1049	1213	2615	1663	1059	2663	2583
ABHD14B_CCDS2842.1_ex2_3:52005460-52005483:+_5-5	ABHD14B	1500	2541	1500	471	1307	461	790	574	790	764	790	2218	1030	722	1500	2927
ABHD15_CCDS32602.1_ex1_17:27893274-27893297:+_5-1	ABHD15	546	132	546	1	359	443	338	0	338	228	338	238	347	140	546	184
ABHD15_CCDS32602.1_ex1_17:27893332-27893355:-_5-2	ABHD15	194	156	194	0	114	0	123	0	123	2	123	0	141	328	194	0
ABHD15_CCDS32602.1_ex1_17:27893400-27893423:-_5-3	ABHD15	1195	287	1195	733	1298	993	857	753	857	830	857	1637	1367	655	1195	2425
ABHD15_CCDS32602.1_ex1_17:27893627-27893650:-_5-4	ABHD15	1575	474	1575	523	2022	230	884	0	884	1781	884	1174	1349	923	1575	1983
ABHD15_CCDS32602.1_ex1_17:27893799-27893822:+_5-5	ABHD15	2077	465	2077	1591	1291	1722	1094	1071	1094	612	1094	834	1816	947	2077	0
ABHD16A_CCDS4713.1_ex11_6:31659382-31659405:+_5-1	ABHD16A	349	707	349	518	443	0	268	535	268	3	268	687	282	269	349	760
ABHD16A_CCDS4713.1_ex11_6:31659441-31659464:-_5-2	ABHD16A	899	2594	899	368	1129	204	558	1872	558	421	558	1079	1008	168	899	1301
ABHD16A_CCDS4713.1_ex12_6:31659655-31659678:+_5-3	ABHD16A	1052	96	1052	206	1324	121	570	236	570	0	570	1875	533	554	1052	1600
ABHD16A_CCDS4713.1_ex13_6:31660799-31660822:-_5-4	ABHD16A	425	3	425	168	327	190	227	507	227	344	227	0	339	331	425	1036
ABHD16A_CCDS4713.1_ex15_6:31664772-31664795:+_5-5	ABHD16A	712	1023	712	279	720	280	367	81	367	3	367	439	710	393	712	402
ABHD16B_CCDS13539.1_ex0_20:62492991-62493014:-_5-1	ABHD16B	588	15	588	773	570	471	323	0	323	619	323	1	368	806	588	771
ABHD16B_CCDS13539.1_ex0_20:62493189-62493212:+_5-2	ABHD16B	1636	1566	1636	9	2293	280	1016	1432	1016	3159	1016	1203	1371	1130	1636	848
ABHD16B_CCDS13539.1_ex0_20:62493289-62493312:+_5-3	ABHD16B	824	709	824	0	702	0	582	144	582	259	582	577	488	476	824	0
ABHD16B_CCDS13539.1_ex0_20:62493430-62493453:+_5-4	ABHD16B	521	796	521	97	570	234	464	148	464	621	464	156	441	225	521	0
ABHD16B_CCDS13539.1_ex0_20:62493537-62493560:-_5-5	ABHD16B	658	1192	658	197	751	154	500	1185	500	653	500	3826	624	447	658	0
ABHD17A_CCDS32867.1_ex2_19:1880106-1880129:-_5-1	ABHD17A	713	880	713	834	771	384	569	204	569	250	569	399	829	203	713	1536
ABHD17A_CCDS32867.1_ex4_19:1881262-1881285:+_5-3	ABHD17A	500	1117	500	3	645	309	435	685	435	855	435	118	410	485	500	2385
ABHD17A_CCDS32867.1_ex4_19:1881336-1881359:+_5-5	ABHD17A	356	317	356	672	664	426	376	0	376	709	376	0	517	101	356	842
ABHD17B_CCDS35042.1_ex3_9:74489579-74489602:+_5-1	ABHD17B	497	1126	497	245	374	194	254	1	254	0	254	1143	322	108	497	0
ABHD17B_CCDS35042.1_ex3_9:74489604-74489627:-_5-2	ABHD17B	33	4	33	0	60	0	26	200	26	0	26	1187	58	0	33	0
ABHD17B_CCDS35042.1_ex3_9:74489645-74489668:-_5-3	ABHD17B	104	0	104	0	70	294	102	0	102	1	102	0	145	109	104	0
ABHD17B_CCDS35042.1_ex3_9:74489711-74489734:+_5-4	ABHD17B	136	2	136	0	118	538	105	0	105	1	105	0	224	0	136	0
ABHD17B_CCDS35042.1_ex3_9:74489769-74489792:-_5-5	ABHD17B	52	1	52	0	72	0	109	158	109	0	109	165	107	115	52	0
ABHD17C_CCDS45323.1_ex0_15:80987882-80987905:-_5-1	ABHD17C	1237	937	1237	8	855	202	485	399	485	1458	485	298	844	871	1237	553
ABHD17C_CCDS45323.1_ex0_15:80988038-80988061:+_5-2	ABHD17C	1097	138	1097	779	1301	337	797	873	797	1079	797	1245	1015	650	1097	1501
ABHD17C_CCDS45323.1_ex1_15:81041849-81041872:-_5-3	ABHD17C	435	14	435	414	439	357	413	303	413	180	413	1493	376	105	435	855
ABHD17C_CCDS45323.1_ex1_15:81041908-81041931:-_5-4	ABHD17C	437	0	437	3	702	126	415	625	415	191	415	0	297	64	437	810
ABHD17C_CCDS45323.1_ex1_15:81041924-81041947:-_5-5	ABHD17C	883	2230	883	157	757	730	574	438	574	17	574	1564	632	412	883	0
ABHD2_CCDS10348.1_ex1_15:89695032-89695055:-_5-1	ABHD2	81	0	81	0	37	0	55	0	55	0	55	303	64	143	81	0
ABHD2_CCDS10348.1_ex2_15:89698665-89698688:+_5-2	ABHD2	88	0	88	0	182	0	16	0	16	418	16	1	14	0	88	0
ABHD2_CCDS10348.1_ex2_15:89698694-89698717:+_5-3	ABHD2	868	732	868	1257	1103	731	742	1447	742	0	742	2814	718	317	868	2820
ABHD2_CCDS10348.1_ex2_15:89698721-89698744:-_5-4	ABHD2	823	351	823	674	932	900	396	1036	396	1933	396	2427	705	279	823	1918
ABHD2_CCDS10348.1_ex2_15:89698746-89698769:-_5-5	ABHD2	545	293	545	0	474	482	255	0	255	183	255	235	231	174	545	0
ABHD3_CCDS32802.1_ex7_18:19283541-19283564:+_5-1	ABHD3	1333	476	1333	170	1237	719	964	1258	964	1040	964	2593	1228	37	1333	623
ABHD3_CCDS32802.1_ex7_18:19283569-19283592:+_5-2	ABHD3	123	68	123	0	172	405	35	0	35	1	35	0	148	0	123	0
ABHD3_CCDS32802.1_ex7_18:19283615-19283638:-_5-3	ABHD3	346	730	346	230	391	366	323	152	323	0	323	0	239	80	346	0
ABHD3_CCDS32802.1_ex7_18:19283635-19283658:+_5-4	ABHD3	516	1	516	0	354	417	286	159	286	439	286	1124	198	240	516	0
ABHD3_CCDS32802.1_ex7_18:19283685-19283708:-_5-5	ABHD3	570	839	570	0	517	478	480	157	480	0	480	2902	462	510	570	0
ABHD4_CCDS9572.1_ex2_14:23072373-23072396:+_5-1	ABHD4	1450	1863	1450	2	1044	1514	598	1619	598	402	598	806	1278	343	1450	5099
ABHD4_CCDS9572.1_ex2_14:23072477-23072500:-_5-2	ABHD4	1203	667	1203	661	1120	456	870	1225	870	936	870	3147	720	262	1203	630
ABHD4_CCDS9572.1_ex2_14:23072515-23072538:+_5-3	ABHD4	468	25	468	0	528	354	424	751	424	219	424	0	599	139	468	908
ABHD4_CCDS9572.1_ex2_14:23072555-23072578:+_5-4	ABHD4	357	3	357	129	204	0	177	1	177	3	177	0	291	199	357	0
ABHD4_CCDS9572.1_ex3_14:23072853-23072876:-_5-5	ABHD4	33	0	33	0	109	0	37	421	37	0	37	0	4	0	33	0
ABHD5_CCDS2711.1_ex2_3:43743815-43743838:-_5-1	ABHD5	206	410	206	0	237	0	116	0	116	1	116	0	71	113	206	0
ABHD5_CCDS2711.1_ex2_3:43743907-43743930:+_5-2	ABHD5	389	4	389	1	183	492	112	403	112	0	112	341	121	51	389	0
ABHD5_CCDS2711.1_ex2_3:43743924-43743947:-_5-3	ABHD5	531	3	531	403	856	1056	356	840	356	362	356	0	569	194	531	19
ABHD5_CCDS2711.1_ex2_3:43743978-43744001:+_5-4	ABHD5	322	198	322	213	497	15	376	712	376	89	376	0	399	103	322	526
ABHD5_CCDS2711.1_ex2_3:43744017-43744040:+_5-5	ABHD5	525	412	525	385	230	350	329	660	329	219	329	198	394	140	525	1219
ABHD6_CCDS2887.1_ex1_3:58252912-58252935:+_5-1	ABHD6	405	45	405	347	569	0	317	146	317	49	317	0	337	112	405	0
ABHD6_CCDS2887.1_ex1_3:58253017-58253040:-_5-2	ABHD6	283	0	283	0	270	484	198	415	198	0	198	0	365	103	283	0
ABHD6_CCDS2887.1_ex2_3:58255058-58255081:+_5-3	ABHD6	2173	497	2173	96	1758	498	1083	564	1083	1635	1083	1609	1282	550	2173	4715
ABHD6_CCDS2887.1_ex2_3:58255116-58255139:+_5-4	ABHD6	193	1	193	2	96	484	150	168	150	131	150	25	213	60	193	1518
ABHD6_CCDS2887.1_ex3_3:58256750-58256773:-_5-5	ABHD6	290	0	290	1	502	0	339	286	339	130	339	0	340	338	290	404
ABHD8_CCDS12355.1_ex3_19:17411913-17411936:-_5-1	ABHD8	359	1301	359	203	407	224	290	354	290	0	290	0	243	470	359	1048
ABHD8_CCDS12355.1_ex3_19:17412108-17412131:-_5-2	ABHD8	651	16	651	701	680	0	508	405	508	1133	508	2083	409	317	651	0
ABHD8_CCDS12355.1_ex3_19:17412155-17412178:+_5-3	ABHD8	645	934	645	266	798	537	507	343	507	421	507	1153	771	725	645	0
ABHD8_CCDS12355.1_ex3_19:17412185-17412208:+_5-4	ABHD8	882	13	882	462	1289	448	665	544	665	413	665	1248	786	911	882	459
ABHD8_CCDS12355.1_ex3_19:17412302-17412325:+_5-5	ABHD8	338	1731	338	1	263	0	212	223	212	1	212	192	292	136	338	728
ABI1_CCDS31169.1_ex5_10:27057833-27057856:+_5-1	ABI1	665	0	665	0	702	1	331	460	331	2	331	0	626	211	665	385
ABI1_CCDS31169.1_ex6_10:27059179-27059202:+_5-2	ABI1	829	298	829	358	835	763	626	639	626	736	626	141	946	641	829	1716
ABI1_CCDS31169.1_ex8_10:27112065-27112088:-_5-3	ABI1	200	192	200	536	102	0	179	250	179	1	179	0	128	101	200	0
ABI1_CCDS31169.1_ex8_10:27112164-27112187:+_5-4	ABI1	444	241	444	297	344	1206	352	73	352	0	352	0	109	0	444	0
ABI1_CCDS31169.1_ex9_10:27149695-27149718:+_5-5	ABI1	674	247	674	449	863	267	408	418	408	0	408	234	380	96	674	0
ABI2_CCDS2358.1_ex2_2:204245027-204245050:-_5-1	ABI2	622	218	622	0	352	0	417	0	417	4	417	559	390	168	622	0
ABI2_CCDS2358.1_ex3_2:204255829-204255852:-_5-2	ABI2	552	18	552	0	603	956	219	0	219	329	219	1837	380	0	552	915
ABI2_CCDS2358.1_ex4_2:204259432-204259455:-_5-3	ABI2	428	455	428	0	421	264	259	193	259	1	259	138	306	125	428	617
ABI2_CCDS2358.1_ex4_2:204259462-204259485:-_5-4	ABI2	631	395	631	255	435	228	364	87	364	105	364	2211	425	295	631	2598
ABI2_CCDS2358.1_ex4_2:204259486-204259509:-_5-5	ABI2	1113	225	1113	0	1105	760	664	775	664	374	664	335	951	294	1113	362
ABI3_CCDS11546.1_ex2_17:47295113-47295136:+_5-1	ABI3	294	0	294	0	423	0	104	0	104	0	104	0	263	372	294	0
ABI3_CCDS11546.1_ex2_17:47295169-47295192:-_5-2	ABI3	1341	1110	1341	431	1489	2471	1288	890	1288	1112	1288	799	1413	893	1341	2389
ABI3_CCDS11546.1_ex2_17:47295206-47295229:-_5-3	ABI3	696	25	696	1589	430	133	399	356	399	0	399	983	437	261	696	1738
ABI3_CCDS11546.1_ex2_17:47295241-47295264:+_5-4	ABI3	281	103	281	138	293	0	136	159	136	2	136	357	340	75	281	0
ABI3_CCDS11546.1_ex3_17:47296933-47296956:+_5-5	ABI3	116	0	116	0	201	1	138	0	138	1	138	0	110	0	116	0
ABI3BP_CCDS46880.1_ex19_3:100567653-100567676:+_5-1	ABI3BP	767	261	767	209	881	0	373	125	373	365	373	0	498	286	767	2028
ABI3BP_CCDS46880.1_ex19_3:100567673-100567696:+_5-2	ABI3BP	330	771	330	427	427	0	222	165	222	252	222	0	206	279	330	0
ABI3BP_CCDS46880.1_ex24_3:100583695-100583718:+_5-3	ABI3BP	82	0	82	0	71	0	47	0	47	0	47	1	97	0	82	0
ABI3BP_CCDS46880.1_ex31_3:100617721-100617744:+_5-4	ABI3BP	102	148	102	0	280	208	25	0	25	0	25	0	49	65	102	0
ABI3BP_CCDS46880.1_ex33_3:100645253-100645276:+_5-5	ABI3BP	224	5	224	199	140	0	81	0	81	0	81	0	91	0	224	0
ABL1_CCDS35165.1_ex1_9:133729502-133729525:+_5-1	ABL1	482	418	482	1	614	0	369	269	369	339	369	0	445	0	482	0
ABL1_CCDS35165.1_ex2_9:133730418-133730441:+_5-2	ABL1	212	0	212	0	190	0	62	0	62	0	62	0	139	60	212	0
ABL1_CCDS35165.1_ex3_9:133738200-133738223:+_5-3	ABL1	958	963	958	603	796	357	726	567	726	1139	726	934	940	473	958	570
ABL1_CCDS35165.1_ex3_9:133738282-133738305:+_5-4	ABL1	626	614	626	0	673	739	392	702	392	0	392	152	499	247	626	761
ABL1_CCDS35165.1_ex7_9:133753843-133753866:-_5-5	ABL1	468	3	468	295	432	547	355	511	355	0	355	423	252	180	468	281
ABL2_CCDS30947.1_ex7_1:179090845-179090868:-_5-1	ABL2	251	9	251	0	462	0	230	92	230	1	230	0	316	229	251	476
ABL2_CCDS30947.1_ex8_1:179095555-179095578:-_5-2	ABL2	950	663	950	369	684	440	527	166	527	202	527	2894	769	339	950	1360
ABL2_CCDS30947.1_ex8_1:179095735-179095758:-_5-3	ABL2	327	1	327	3	645	0	320	566	320	1	320	180	581	111	327	0
ABL2_CCDS30947.1_ex9_1:179100556-179100579:+_5-4	ABL2	1039	72	1039	117	928	604	539	1079	539	1003	539	341	845	483	1039	1924
ABL2_CCDS30947.1_ex9_1:179100594-179100617:-_5-5	ABL2	400	258	400	0	554	465	252	331	252	0	252	0	292	115	400	1189
ABLIM1_CCDS31288.1_ex11_10:116225536-116225559:-_5-1	ABLIM1	858	131	858	178	826	1012	427	214	427	233	427	1	691	235	858	2880
ABLIM1_CCDS31288.1_ex11_10:116225558-116225581:+_5-2	ABLIM1	969	215	969	1	1073	909	461	651	461	677	461	142	527	113	969	0
ABLIM1_CCDS31288.1_ex13_10:116232848-116232871:+_5-3	ABLIM1	294	7	294	132	535	259	220	347	220	156	220	0	262	0	294	0
ABLIM1_CCDS31288.1_ex14_10:116233632-116233655:+_5-4	ABLIM1	17	0	17	0	139	0	36	1	36	25	36	0	80	0	17	0
ABLIM1_CCDS31288.1_ex14_10:116233706-116233729:-_5-5	ABLIM1	226	144	226	0	184	0	122	0	122	247	122	1355	203	29	226	0
ABLIM2_CCDS47011.1_ex8_4:8037919-8037942:+_5-1	ABLIM2	155	657	155	518	236	0	177	0	177	243	177	9	241	146	155	0
ABLIM2_CCDS47011.1_ex8_4:8037938-8037961:+_5-2	ABLIM2	487	0	487	0	266	0	224	371	224	339	224	1	288	0	487	0
ABLIM2_CCDS47011.1_ex8_4:8037961-8037984:-_5-3	ABLIM2	341	4	341	235	234	1	285	213	285	124	285	0	216	85	341	0
ABLIM2_CCDS47011.1_ex8_4:8037982-8038005:-_5-4	ABLIM2	470	7	470	308	287	329	334	96	334	946	334	582	285	130	470	0
ABLIM2_CCDS47011.1_ex9_4:8046885-8046908:+_5-5	ABLIM2	263	0	263	1	136	0	99	84	99	260	99	107	164	0	263	0
ABLIM3_CCDS4294.1_ex2_5:148577900-148577923:+_5-1	ABLIM3	777	198	777	520	1159	900	573	568	573	160	573	230	562	388	777	2830
ABLIM3_CCDS4294.1_ex2_5:148577937-148577960:-_5-2	ABLIM3	429	499	429	460	437	341	326	401	326	0	326	0	443	532	429	840
ABLIM3_CCDS4294.1_ex4_5:148586678-148586701:+_5-3	ABLIM3	356	4	356	2	277	0	246	1	246	97	246	1418	277	150	356	0
ABLIM3_CCDS4294.1_ex9_5:148617060-148617083:+_5-4	ABLIM3	152	0	152	1	153	0	13	640	13	1	13	0	55	130	152	0
ABLIM3_CCDS4294.1_ex9_5:148617123-148617146:+_5-5	ABLIM3	52	0	52	0	225	0	123	0	123	0	123	0	139	27	52	0
ABR_CCDS10999.1_ex11_17:961251-961274:+_11-7	ABR	224	39	224	1	324	385	140	0	140	0	140	319	207	188	224	0
ABR_CCDS10999.1_ex16_17:976855-976878:+_11-8	ABR	376	41	376	2	229	0	235	99	235	1	235	241	312	157	376	0
ABR_CCDS10999.1_ex16_17:976879-976902:+_11-9	ABR	780	477	780	1620	742	641	464	182	464	124	464	2559	553	180	780	1582
ABR_CCDS10999.1_ex18_17:986812-986835:-_11-10	ABR	120	0	120	0	97	171	69	0	69	0	69	505	174	92	120	0
ABR_CCDS10999.1_ex18_17:986839-986862:+_11-11	ABR	796	615	796	408	1098	1083	940	202	940	968	940	438	832	183	796	1417
ABR_CCDS10999.1_ex21_17:1028604-1028627:+_11-1	ABR	346	5	346	284	247	0	301	136	301	146	301	1	149	272	346	261
ABR_CCDS10999.1_ex4_17:915124-915147:-_11-2	ABR	586	404	586	934	611	244	364	0	364	559	364	813	615	198	586	0
ABR_CCDS10999.1_ex5_17:915941-915964:+_11-3	ABR	556	364	556	4	719	0	424	791	424	62	424	733	585	201	556	759
ABR_CCDS10999.1_ex5_17:915960-915983:-_11-4	ABR	260	4	260	3	262	0	109	0	109	147	109	0	158	115	260	273
ABR_CCDS10999.1_ex5_17:915986-916009:+_11-5	ABR	1009	849	1009	8651	1389	113	730	672	730	1405	730	913	983	584	1009	3409
ABR_CCDS10999.1_ex6_17:916345-916368:-_11-6	ABR	235	0	235	0	425	0	151	0	151	0	151	0	211	82	235	0
ABRA_CCDS6305.1_ex1_8:107781927-107781950:+_5-1	ABRA	1092	964	1092	548	1728	748	906	604	906	699	906	807	1050	449	1092	2312
ABRA_CCDS6305.1_ex1_8:107782012-107782035:+_5-2	ABRA	893	283	893	1246	1350	400	804	307	804	80	804	1120	938	225	893	1670
ABRA_CCDS6305.1_ex1_8:107782078-107782101:-_5-3	ABRA	273	2	273	0	378	413	85	0	85	359	85	0	182	0	273	0
ABRA_CCDS6305.1_ex1_8:107782103-107782126:+_5-4	ABRA	98	303	98	336	97	0	42	414	42	0	42	716	69	235	98	0
ABRA_CCDS6305.1_ex1_8:107782285-107782308:-_5-5	ABRA	345	66	345	107	428	0	242	0	242	1	242	0	194	118	345	959
ABRACL_CCDS43509.1_ex1_6:139363863-139363886:+_4-1	ABRACL	137	0	137	0	187	0	49	212	49	1	49	0	64	0	137	0
ABRACL_CCDS43509.1_ex1_6:139363895-139363918:-_4-2	ABRACL	266	0	266	0	133	0	85	185	85	0	85	0	115	0	266	308
ABRACL_CCDS43509.1_ex1_6:139363916-139363939:-_4-3	ABRACL	153	0	153	1	74	0	101	139	101	0	101	0	94	0	153	0
ABRACL_CCDS43509.1_ex1_6:139363939-139363962:+_4-4	ABRACL	378	0	378	0	391	0	203	862	203	0	203	702	301	447	378	0
ABT1_CCDS4616.1_ex0_6:26597385-26597408:-_5-1	ABT1	31	0	31	0	91	0	113	220	113	0	113	229	45	269	31	3315
ABT1_CCDS4616.1_ex0_6:26597412-26597435:-_5-2	ABT1	25	2	25	0	111	0	57	0	57	0	57	718	21	90	25	1534
ABT1_CCDS4616.1_ex1_6:26598142-26598165:-_5-3	ABT1	228	6	228	3	289	0	156	216	156	181	156	0	255	406	228	531
ABT1_CCDS4616.1_ex1_6:26598205-26598228:+_5-4	ABT1	31	0	31	0	1	0	7	0	7	0	7	0	14	0	31	0
ABT1_CCDS4616.1_ex1_6:26598267-26598290:-_5-5	ABT1	48	0	48	0	63	0	21	0	21	0	21	0	26	0	48	430
ABTB1_CCDS3045.1_ex7_3:127396021-127396044:-_5-1	ABTB1	633	370	633	0	522	208	398	722	398	2	398	346	683	232	633	1910
ABTB1_CCDS3045.1_ex8_3:127396330-127396353:-_5-2	ABTB1	180	4	180	0	153	0	77	0	77	4	77	901	81	94	180	0
ABTB1_CCDS3045.1_ex9_3:127396538-127396561:+_5-3	ABTB1	892	453	892	2	1341	873	451	712	451	410	451	316	674	439	892	2851
ABTB1_CCDS3045.1_ex9_3:127396619-127396642:-_5-4	ABTB1	511	84	511	1	657	0	378	128	378	0	378	1748	441	411	511	0
ABTB1_CCDS3045.1_ex9_3:127396635-127396658:-_5-5	ABTB1	176	3	176	0	120	0	22	316	22	0	22	2	15	134	176	0
ABTB2_CCDS7890.2_ex13_11:34194754-34194777:-_5-1	ABTB2	1001	4	1001	128	959	0	495	1087	495	347	495	0	969	386	1001	1641
ABTB2_CCDS7890.2_ex13_11:34194811-34194834:+_5-2	ABTB2	533	663	533	2152	820	0	464	131	464	874	464	0	598	688	533	1747
ABTB2_CCDS7890.2_ex15_11:34226169-34226192:+_5-3	ABTB2	756	568	756	697	1187	446	644	404	644	936	644	1142	1108	428	756	911
ABTB2_CCDS7890.2_ex16_11:34378449-34378472:+_5-4	ABTB2	1355	856	1355	155	1252	780	622	942	622	259	622	2811	772	454	1355	2457
ABTB2_CCDS7890.2_ex16_11:34379004-34379027:+_5-5	ABTB2	597	110	597	598	781	588	510	562	510	339	510	318	559	403	597	2702
ACAA1_CCDS2673.1_ex10_3:38178145-38178168:+_5-5	ACAA1	333	6	333	267	380	0	208	97	208	0	208	2125	297	161	333	0
ACAA1_CCDS2673.1_ex4_3:38168105-38168128:+_5-1	ACAA1	873	245	873	154	1029	445	436	273	436	12	436	1511	664	516	873	2127
ACAA1_CCDS2673.1_ex5_3:38169304-38169327:-_5-2	ACAA1	170	49	170	3	323	0	249	189	249	0	249	0	296	166	170	1409
ACAA1_CCDS2673.1_ex7_3:38173098-38173121:-_5-3	ACAA1	130	1	130	0	92	200	62	135	62	390	62	0	138	50	130	394
ACAA1_CCDS2673.1_ex8_3:38173441-38173464:-_5-4	ACAA1	511	7	511	697	481	240	221	179	221	291	221	333	452	516	511	3334
ACAA2_CCDS11939.1_ex5_18:47320656-47320679:+_5-1	ACAA2	1368	353	1368	247	860	631	637	582	637	229	637	916	779	498	1368	1320
ACAA2_CCDS11939.1_ex6_18:47322134-47322157:+_5-2	ACAA2	257	110	257	1085	255	357	202	360	202	0	202	1367	164	0	257	0
ACAA2_CCDS11939.1_ex6_18:47322164-47322187:+_5-3	ACAA2	304	13	304	692	485	0	248	477	248	787	248	54	299	327	304	3364
ACAA2_CCDS11939.1_ex7_18:47323832-47323855:+_5-4	ACAA2	254	3	254	1	249	869	221	678	221	806	221	238	259	28	254	0
ACAA2_CCDS11939.1_ex7_18:47323875-47323898:+_5-5	ACAA2	284	0	284	0	464	0	215	410	215	265	215	192	207	250	284	798
ACACA_CCDS11317.1_ex27_17:35578744-35578767:+_5-1	ACACA	8	0	8	0	97	0	8	0	8	0	8	0	5	234	8	12
ACACA_CCDS11317.1_ex30_17:35583268-35583291:+_5-2	ACACA	1644	58	1644	1018	1481	930	924	1763	924	430	924	2755	872	580	1644	2958
ACACA_CCDS11317.1_ex36_17:35602062-35602085:-_5-3	ACACA	31	0	31	1	186	0	41	0	41	0	41	0	16	0	31	0
ACACA_CCDS11317.1_ex37_17:35603874-35603897:-_5-4	ACACA	122	0	122	1	243	451	196	0	196	0	196	1401	98	0	122	747
ACACA_CCDS11317.1_ex40_17:35608949-35608972:+_5-5	ACACA	32	7	32	4	420	398	66	0	66	0	66	0	41	0	32	2508
ACACB_CCDS31898.1_ex0_12:109577719-109577742:+_5-1	ACACB	908	323	908	230	806	175	644	0	644	268	644	379	850	472	908	886
ACACB_CCDS31898.1_ex0_12:109577758-109577781:+_5-2	ACACB	539	147	539	326	568	197	352	136	352	434	352	0	464	261	539	0
ACACB_CCDS31898.1_ex12_12:109629453-109629476:+_5-4	ACACB	375	62	375	297	420	191	223	0	223	0	223	541	407	481	375	0
ACACB_CCDS31898.1_ex17_12:109639499-109639522:-_5-5	ACACB	774	66	774	241	500	0	615	358	615	382	615	1980	674	372	774	0
ACACB_CCDS31898.1_ex5_12:109611981-109612004:-_5-3	ACACB	554	1049	554	1	456	354	367	611	367	0	367	947	513	162	554	746
ACAD10_CCDS31903.1_ex0_12:112130639-112130662:+_5-1	ACAD10	247	482	247	1	242	0	133	0	133	0	133	314	146	32	247	2
ACAD10_CCDS31903.1_ex5_12:112153664-112153687:+_5-2	ACAD10	918	303	918	0	961	2	487	794	487	264	487	1126	668	515	918	0
ACAD10_CCDS31903.1_ex6_12:112159505-112159528:-_5-3	ACAD10	193	3	193	230	55	0	140	0	140	0	140	0	177	0	193	0
ACAD10_CCDS31903.1_ex7_12:112165845-112165868:-_5-4	ACAD10	469	758	469	0	775	291	390	328	390	356	390	802	539	284	469	1476
ACAD10_CCDS31903.1_ex8_12:112167618-112167641:+_5-5	ACAD10	219	3	219	1	181	359	186	0	186	226	186	0	157	0	219	0
ACAD11_CCDS3074.1_ex13_3:132349354-132349377:-_5-1	ACAD11	620	16	620	633	614	634	393	591	393	631	393	876	602	235	620	0
ACAD11_CCDS3074.1_ex14_3:132350279-132350302:-_5-2	ACAD11	390	386	390	283	705	208	270	0	270	248	270	38	331	208	390	3730
ACAD11_CCDS3074.1_ex15_3:132358429-132358452:+_5-3	ACAD11	733	148	733	231	846	214	485	800	485	2619	485	1718	612	48	733	414
ACAD11_CCDS3074.1_ex16_3:132360960-132360983:+_5-4	ACAD11	382	1	382	338	329	514	268	407	268	311	268	587	275	185	382	328
ACAD11_CCDS3074.1_ex19_3:132378471-132378494:-_5-5	ACAD11	680	10	680	432	742	0	372	610	372	305	372	860	359	272	680	0
ACAD8_CCDS8498.1_ex0_11:134123591-134123614:-_5-1	ACAD8	929	368	929	1250	886	450	525	125	525	2	525	615	729	210	929	1822
ACAD8_CCDS8498.1_ex2_11:134127012-134127035:+_5-2	ACAD8	508	409	508	174	580	0	277	337	277	0	277	1394	455	224	508	2280
ACAD8_CCDS8498.1_ex3_11:134128416-134128439:-_5-3	ACAD8	337	471	337	1	221	483	219	64	219	0	219	0	498	236	337	0
ACAD8_CCDS8498.1_ex3_11:134128465-134128488:-_5-4	ACAD8	0	0	0	0	0	0	0	0	0	0	0	0	0	0	0	1
ACAD8_CCDS8498.1_ex5_11:134129537-134129560:+_5-5	ACAD8	1010	572	1010	283	443	349	331	745	331	637	331	395	663	39	1010	0
ACAD9_CCDS3053.1_ex0_3:128598636-128598659:-_5-1	ACAD9	23	4	23	45	105	0	61	0	61	276	61	0	24	0	23	0
ACAD9_CCDS3053.1_ex1_3:128603545-128603568:+_5-2	ACAD9	313	53	313	199	569	0	220	0	220	366	220	569	270	667	313	728
ACAD9_CCDS3053.1_ex2_3:128612398-128612421:+_5-3	ACAD9	40	0	40	0	216	0	76	355	76	53	76	0	74	175	40	859
ACAD9_CCDS3053.1_ex4_3:128615319-128615342:+_5-4	ACAD9	132	3	132	4	446	474	257	115	257	0	257	346	133	147	132	0
ACAD9_CCDS3053.1_ex5_3:128616476-128616499:+_5-5	ACAD9	61	2	61	112	167	0	71	0	71	0	71	0	68	19	61	0
ACADL_CCDS2389.1_ex6_2:211074937-211074960:-_5-1	ACADL	186	3	186	105	201	0	34	0	34	0	34	696	78	0	186	0
ACADL_CCDS2389.1_ex7_2:211081079-211081102:-_5-2	ACADL	714	339	714	52	513	1	704	93	704	148	704	1314	620	211	714	1214
ACADL_CCDS2389.1_ex7_2:211081160-211081183:-_5-3	ACADL	158	74	158	362	218	0	124	0	124	0	124	200	177	425	158	0
ACADL_CCDS2389.1_ex8_2:211082690-211082713:+_5-4	ACADL	324	374	324	2	324	108	206	336	206	0	206	368	121	113	324	0
ACADL_CCDS2389.1_ex8_2:211082722-211082745:-_5-5	ACADL	380	2	380	0	545	112	246	179	246	343	246	231	282	218	380	0
ACADM_CCDS44165.1_ex3_1:76198544-76198567:+_5-1	ACADM	377	3400	377	4	389	0	238	128	238	226	238	0	310	0	377	1252
ACADM_CCDS44165.1_ex6_1:76205664-76205687:+_5-2	ACADM	91	0	91	1	137	0	135	693	135	0	135	890	60	151	91	0
ACADM_CCDS44165.1_ex6_1:76205685-76205708:+_5-3	ACADM	732	340	732	543	743	317	471	0	471	0	471	632	590	984	732	810
ACADM_CCDS44165.1_ex6_1:76205760-76205783:+_5-4	ACADM	333	112	333	0	283	0	221	0	221	1	221	774	331	214	333	0
ACADM_CCDS44165.1_ex8_1:76215118-76215141:+_5-5	ACADM	86	0	86	0	90	0	64	0	64	0	64	472	44	0	86	0
ACADS_CCDS9207.1_ex1_12:121164944-121164967:-_5-1	ACADS	415	454	415	0	260	735	258	140	258	730	258	0	353	406	415	459
ACADS_CCDS9207.1_ex2_12:121174853-121174876:-_5-2	ACADS	324	43	324	2	194	0	153	124	153	0	153	284	147	70	324	0
ACADS_CCDS9207.1_ex2_12:121174909-121174932:-_5-3	ACADS	692	1244	692	1196	731	270	452	173	452	675	452	2013	472	325	692	296
ACADS_CCDS9207.1_ex4_12:121175681-121175704:-_5-4	ACADS	794	506	794	2	779	233	488	685	488	971	488	612	755	132	794	0
ACADS_CCDS9207.1_ex4_12:121175748-121175771:+_5-5	ACADS	1249	705	1249	1236	1331	100	799	1761	799	543	799	2947	1090	630	1249	3962
ACADSB_CCDS7634.1_ex2_10:124797287-124797310:+_5-1	ACADSB	376	238	376	4	368	32	202	496	202	881	202	0	288	43	376	0
ACADSB_CCDS7634.1_ex2_10:124797339-124797362:+_5-2	ACADSB	33	0	33	0	3	0	44	0	44	0	44	0	20	0	33	0
ACADSB_CCDS7634.1_ex3_10:124800034-124800057:+_5-3	ACADSB	415	0	415	0	483	231	245	1148	245	249	245	1	376	271	415	2479
ACADSB_CCDS7634.1_ex5_10:124802585-124802608:+_5-4	ACADSB	70	0	70	0	54	0	40	0	40	183	40	0	101	0	70	0
ACADSB_CCDS7634.1_ex5_10:124802658-124802681:-_5-5	ACADSB	389	166	389	2	276	0	140	133	140	47	140	311	180	108	389	588
ACADVL_CCDS11090.1_ex1_17:7123483-7123506:+_5-1	ACADVL	1087	218	1087	417	854	261	699	292	699	439	699	1573	799	474	1087	0
ACADVL_CCDS11090.1_ex3_17:7123982-7124005:-_5-2	ACADVL	245	238	245	366	263	0	237	0	237	1	237	1287	295	137	245	17
ACADVL_CCDS11090.1_ex4_17:7124128-7124151:-_5-3	ACADVL	367	72	367	143	499	0	251	190	251	357	251	0	186	612	367	2631
ACADVL_CCDS11090.1_ex6_17:7124852-7124875:-_5-4	ACADVL	479	20	479	1024	411	158	414	358	414	1364	414	100	421	747	479	0
ACADVL_CCDS11090.1_ex7_17:7125290-7125313:+_5-5	ACADVL	267	53	267	0	276	0	247	0	247	100	247	4207	176	287	267	395
ACAN_CCDS53970.1_ex3_15:89385066-89385089:+_5-1	ACAN	657	1809	657	163	965	112	670	617	670	1097	670	976	565	74	657	1221
ACAN_CCDS53970.1_ex4_15:89386844-89386867:-_5-2	ACAN	599	8	599	353	474	0	427	175	427	145	427	359	570	379	599	0
ACAN_CCDS53970.1_ex6_15:89390543-89390566:-_5-3	ACAN	747	106	747	0	546	160	644	145	644	0	644	0	661	666	747	1923
ACAN_CCDS53970.1_ex6_15:89390636-89390659:-_5-4	ACAN	833	577	833	308	854	210	414	432	414	468	414	837	707	415	833	2278
ACAN_CCDS53970.1_ex8_15:89392877-89392900:-_5-5	ACAN	822	242	822	357	715	9	377	273	377	1290	377	0	675	481	822	691
ACAP1_CCDS11101.1_ex2_17:7245322-7245345:-_5-1	ACAP1	306	702	306	218	731	0	311	342	311	276	311	114	471	52	306	1811
ACAP1_CCDS11101.1_ex2_17:7245375-7245398:-_5-2	ACAP1	1071	297	1071	935	1639	752	556	705	556	288	556	2310	1025	442	1071	2776
ACAP1_CCDS11101.1_ex5_17:7246719-7246742:+_5-3	ACAP1	1150	305	1150	501	924	419	570	870	570	633	570	0	767	410	1150	1265
ACAP1_CCDS11101.1_ex5_17:7246824-7246847:+_5-4	ACAP1	677	263	677	1088	842	148	363	0	363	1	363	0	654	195	677	1566
ACAP1_CCDS11101.1_ex5_17:7246850-7246873:-_5-5	ACAP1	960	171	960	5	1179	513	696	481	696	1	696	1631	1356	360	960	1471
ACAP2_CCDS33924.1_ex10_3:195027260-195027283:+_5-1	ACAP2	100	0	100	0	86	0	84	0	84	0	84	1231	68	0	100	1337
ACAP2_CCDS33924.1_ex10_3:195027304-195027327:-_5-2	ACAP2	1040	151	1040	255	814	101	613	512	613	546	613	1487	833	334	1040	0
ACAP2_CCDS33924.1_ex11_3:195028036-195028059:-_5-3	ACAP2	383	41	383	0	382	161	280	996	280	0	280	0	150	293	383	0
ACAP2_CCDS33924.1_ex20_3:195102645-195102668:+_5-4	ACAP2	185	144	185	475	289	0	130	102	130	0	130	386	264	139	185	0
ACAP2_CCDS33924.1_ex20_3:195102716-195102739:-_5-5	ACAP2	94	0	94	0	47	0	44	71	44	0	44	0	71	197	94	0
ACAP3_CCDS19.2_ex10_1:1233213-1233236:+_5-3	ACAP3	300	207	300	0	183	88	212	563	212	0	212	0	369	194	300	461
ACAP3_CCDS19.2_ex13_1:1234006-1234029:-_5-4	ACAP3	416	151	416	158	647	382	366	448	366	16	366	703	392	628	416	0
ACAP3_CCDS19.2_ex20_1:1238321-1238344:-_5-5	ACAP3	978	120	978	348	583	0	381	746	381	856	381	555	585	201	978	0
ACAP3_CCDS19.2_ex9_1:1231944-1231967:+_5-1	ACAP3	1225	131	1225	55	920	76	548	1277	548	1995	548	321	840	442	1225	1414
ACAP3_CCDS19.2_ex9_1:1231970-1231993:+_5-2	ACAP3	890	88	890	173	1126	609	643	800	643	272	643	502	853	468	890	3612
ACAT1_CCDS8339.1_ex2_11:108004577-108004600:-_5-1	ACAT1	46	0	46	2	20	0	29	0	29	0	29	0	47	0	46	382
ACAT1_CCDS8339.1_ex4_11:108005873-108005896:-_5-2	ACAT1	33	0	33	0	81	0	47	225	47	0	47	0	100	0	33	0
ACAT1_CCDS8339.1_ex4_11:108005947-108005970:+_5-3	ACAT1	460	293	460	70	297	307	164	0	164	222	164	188	193	528	460	527
ACAT1_CCDS8339.1_ex5_11:108009658-108009681:-_5-4	ACAT1	107	0	107	1	20	0	37	0	37	0	37	0	26	0	107	0
ACAT1_CCDS8339.1_ex6_11:108010823-108010846:+_5-5	ACAT1	28	194	28	0	103	0	13	0	13	480	13	278	161	37	28	0
ACAT2_CCDS5268.1_ex2_6:160188149-160188172:+_5-1	ACAT2	756	462	756	1113	718	67	393	1489	393	365	393	1735	398	426	756	1445
ACAT2_CCDS5268.1_ex3_6:160189643-160189666:+_5-2	ACAT2	136	0	136	0	121	0	95	0	95	0	95	0	60	121	136	762
ACAT2_CCDS5268.1_ex4_6:160196223-160196246:+_5-3	ACAT2	35	6	35	360	87	0	26	0	26	0	26	0	29	62	35	0
ACAT2_CCDS5268.1_ex4_6:160196298-160196321:-_5-4	ACAT2	121	1	121	32	85	0	43	576	43	0	43	0	32	0	121	0
ACAT2_CCDS5268.1_ex4_6:160196320-160196343:-_5-5	ACAT2	114	59	114	0	110	0	64	0	64	1	64	0	119	29	114	0
ACBD3_CCDS1551.1_ex4_1:226349283-226349306:-_5-1	ACBD3	154	11	154	659	179	0	70	90	70	0	70	0	92	21	154	0
ACBD3_CCDS1551.1_ex5_1:226352508-226352531:-_5-2	ACBD3	213	14	213	2	78	0	55	244	55	0	55	0	36	0	213	0
ACBD3_CCDS1551.1_ex5_1:226352583-226352606:-_5-3	ACBD3	229	0	229	0	354	0	148	1	148	0	148	0	281	167	229	0
ACBD3_CCDS1551.1_ex6_1:226353589-226353612:-_5-4	ACBD3	241	267	241	174	380	0	114	1	114	0	114	0	259	0	241	0
ACBD3_CCDS1551.1_ex7_1:226374211-226374234:-_5-5	ACBD3	695	1022	695	554	737	499	285	347	285	0	285	1181	405	183	695	0
ACBD4_CCDS42348.1_ex1_17:43213878-43213901:-_5-1	ACBD4	309	459	309	0	481	1	225	325	225	2	225	230	176	259	309	0
ACBD4_CCDS42348.1_ex1_17:43213910-43213933:+_5-2	ACBD4	365	304	365	356	685	189	299	312	299	151	299	2110	479	547	365	0
ACBD4_CCDS42348.1_ex1_17:43213966-43213989:-_5-3	ACBD4	495	237	495	1	370	204	296	347	296	349	296	705	380	112	495	544
ACBD4_CCDS42348.1_ex3_17:43214384-43214407:+_5-4	ACBD4	290	209	290	0	157	159	235	15	235	0	235	0	133	86	290	746
ACBD4_CCDS42348.1_ex3_17:43214432-43214455:+_5-5	ACBD4	384	285	384	459	406	0	222	0	222	87	222	955	275	209	384	4117
ACBD5_CCDS44368.1_ex10_10:27524084-27524107:-_5-5	ACBD5	17	0	17	0	77	0	57	0	57	0	57	0	3	0	17	0
ACBD5_CCDS44368.1_ex4_10:27499981-27500004:-_5-1	ACBD5	622	88	622	411	616	369	312	0	312	149	312	0	495	149	622	1072
ACBD5_CCDS44368.1_ex6_10:27506944-27506967:-_5-2	ACBD5	153	369	153	0	223	0	117	0	117	0	117	1077	125	170	153	0
ACBD5_CCDS44368.1_ex6_10:27506985-27507008:-_5-3	ACBD5	473	2	473	2	565	844	365	0	365	1427	365	1	400	372	473	892
ACBD5_CCDS44368.1_ex8_10:27512265-27512288:-_5-4	ACBD5	122	2	122	0	401	0	121	0	121	0	121	279	171	1	122	0
ACBD6_CCDS1339.1_ex5_1:180461412-180461435:-_5-1	ACBD6	134	108	134	0	196	0	89	219	89	0	89	0	213	35	134	1280
ACBD6_CCDS1339.1_ex5_1:180461490-180461513:-_5-2	ACBD6	405	7	405	348	420	79	228	97	228	0	228	0	407	68	405	1181
ACBD6_CCDS1339.1_ex7_1:180471178-180471201:-_5-3	ACBD6	176	6	176	276	79	0	62	105	62	493	62	0	76	54	176	377
ACBD6_CCDS1339.1_ex7_1:180471214-180471237:-_5-4	ACBD6	1343	871	1343	2618	1185	449	733	1283	733	316	733	164	1016	168	1343	2663
ACBD6_CCDS1339.1_ex7_1:180471289-180471312:-_5-5	ACBD6	1204	402	1204	493	1088	224	656	1194	656	348	656	606	394	387	1204	7261
ACBD7_CCDS31153.1_ex1_10:15120710-15120733:-_5-1	ACBD7	22	0	22	0	6	0	5	0	5	0	5	0	14	0	22	0
ACBD7_CCDS31153.1_ex1_10:15120724-15120747:-_5-2	ACBD7	64	520	64	0	24	0	19	0	19	0	19	0	4	0	64	0
ACBD7_CCDS31153.1_ex1_10:15120742-15120765:-_5-3	ACBD7	784	77	784	1326	1046	362	583	669	583	172	583	483	848	76	784	682
ACBD7_CCDS31153.1_ex2_10:15120935-15120958:-_5-4	ACBD7	27	0	27	0	44	0	62	0	62	0	62	0	6	60	27	63
ACBD7_CCDS31153.1_ex2_10:15120959-15120982:-_5-5	ACBD7	28	0	28	0	6	0	0	0	0	0	0	0	0	0	28	0
ACCS_CCDS7907.1_ex0_11:44089251-44089274:+_5-1	ACCS	635	11	635	740	697	258	327	195	327	91	327	0	344	445	635	2026
ACCS_CCDS7907.1_ex0_11:44089428-44089451:-_5-2	ACCS	250	0	250	0	238	14	175	139	175	0	175	0	340	0	250	0
ACCS_CCDS7907.1_ex2_11:44094998-44095021:+_5-3	ACCS	184	4	184	0	98	0	64	0	64	2	64	0	124	355	184	0
ACCS_CCDS7907.1_ex5_11:44098846-44098869:-_5-4	ACCS	225	280	225	2	128	0	86	0	86	0	86	988	158	25	225	627
ACCS_CCDS7907.1_ex7_11:44100275-44100298:-_5-5	ACCS	296	7	296	447	194	0	100	1	100	0	100	359	204	88	296	0
ACCSL_CCDS41636.1_ex0_11:44069678-44069701:+_5-1	ACCSL	10	0	10	56	60	0	5	0	5	168	5	0	45	0	10	0
ACCSL_CCDS41636.1_ex0_11:44069791-44069814:-_5-2	ACCSL	158	0	158	0	148	0	207	0	207	0	207	0	199	0	158	256
ACCSL_CCDS41636.1_ex0_11:44069979-44070002:+_5-3	ACCSL	1377	615	1377	783	1621	37	848	965	848	2736	848	1085	1441	679	1377	2332
ACCSL_CCDS41636.1_ex0_11:44070035-44070058:-_5-4	ACCSL	195	122	195	250	301	0	139	1	139	123	139	0	236	308	195	0
ACCSL_CCDS41636.1_ex4_11:44073262-44073285:-_5-5	ACCSL	2350	363	2350	1078	2303	538	1324	1585	1324	761	1324	1924	1646	1186	2350	1516
ACD_CCDS10842.1_ex10_16:67693827-67693850:-_5-2	ACD	1300	1172	1300	73	1873	468	1015	732	1015	744	1015	2682	1061	1030	1300	3042
ACD_CCDS10842.1_ex10_16:67693882-67693905:-_5-3	ACD	712	341	712	517	1096	260	381	612	381	309	381	0	646	67	712	3000
ACD_CCDS10842.1_ex11_16:67694136-67694159:-_5-4	ACD	1904	18	1904	1125	2234	675	1286	1541	1286	1856	1286	3769	1369	988	1904	2666
ACD_CCDS10842.1_ex11_16:67694252-67694275:-_5-5	ACD	1900	736	1900	899	1581	0	844	794	844	604	844	6417	1098	841	1900	3507
ACD_CCDS10842.1_ex9_16:67693662-67693685:-_5-1	ACD	599	147	599	2	377	0	196	1072	196	1	196	0	392	92	599	2466
ACE_CCDS11637.1_ex12_17:61562639-61562662:+_5-1	ACE	191	8	191	370	312	0	58	234	58	0	58	337	111	128	191	0
ACE_CCDS11637.1_ex12_17:61562660-61562683:+_5-2	ACE	440	712	440	0	455	143	299	589	299	1	299	0	309	99	440	950
ACE_CCDS11637.1_ex13_17:61564002-61564025:-_5-3	ACE	94	52	94	0	152	214	72	135	72	0	72	0	70	149	94	866
ACE_CCDS11637.1_ex14_17:61564389-61564412:-_5-4	ACE	807	36	807	218	609	673	292	212	292	336	292	792	625	172	807	0
ACE_CCDS11637.1_ex15_17:61566004-61566027:-_5-5	ACE	564	8	564	431	523	0	236	0	236	717	236	214	395	182	564	6055
ACE2_CCDS14169.1_ex10_X:15599403-15599426:-_5-1	ACE2	1263	45	1263	0	838	7	627	691	627	181	627	1265	766	267	1263	7064
ACE2_CCDS14169.1_ex11_X:15603596-15603619:-_5-2	ACE2	605	13	605	654	929	572	392	574	392	1264	392	0	510	246	605	0
ACE2_CCDS14169.1_ex12_X:15605898-15605921:-_5-3	ACE2	106	0	106	1	158	495	161	0	161	0	161	134	270	82	106	540
ACE2_CCDS14169.1_ex13_X:15607486-15607509:+_5-4	ACE2	1068	80	1068	79	1250	301	728	1195	728	254	728	927	835	421	1068	676
ACE2_CCDS14169.1_ex15_X:15610401-15610424:-_5-5	ACE2	371	1	371	1	644	0	287	0	287	0	287	2132	440	414	371	800
ACER1_CCDS12161.1_ex2_19:6309827-6309850:+_5-1	ACER1	334	331	334	1	250	0	277	767	277	1	277	638	290	99	334	659
ACER1_CCDS12161.1_ex3_19:6312202-6312225:+_5-2	ACER1	186	329	186	336	53	261	127	262	127	0	127	0	142	138	186	2
ACER1_CCDS12161.1_ex3_19:6312269-6312292:+_5-3	ACER1	174	0	174	0	177	0	113	122	113	0	113	149	120	158	174	0
ACER1_CCDS12161.1_ex4_19:6312389-6312412:+_5-4	ACER1	242	466	242	0	257	0	55	120	55	0	55	0	165	0	242	0
ACER1_CCDS12161.1_ex4_19:6312414-6312437:+_5-5	ACER1	262	782	262	0	269	439	258	371	258	420	258	1	182	136	262	1971
ACER2_CCDS34992.1_ex0_9:19409173-19409196:+_5-1	ACER2	594	3	594	164	642	442	443	788	443	936	443	686	379	263	594	4099
ACER2_CCDS34992.1_ex2_9:19424724-19424747:-_5-2	ACER2	41	132	41	0	49	0	14	0	14	0	14	0	32	0	41	0
ACER2_CCDS34992.1_ex3_9:19434941-19434964:+_5-3	ACER2	122	0	122	0	77	298	109	526	109	0	109	0	100	81	122	0
ACER2_CCDS34992.1_ex3_9:19434971-19434994:-_5-4	ACER2	746	194	746	909	879	646	356	537	356	1282	356	0	715	293	746	446
ACER2_CCDS34992.1_ex3_9:19435060-19435083:+_5-5	ACER2	74	0	74	0	159	0	134	0	134	0	134	0	80	45	74	0
ACER3_CCDS8247.1_ex0_11:76572096-76572119:-_5-1	ACER3	496	73	496	429	570	146	340	507	340	0	340	1087	297	176	496	0
ACER3_CCDS8247.1_ex1_11:76637635-76637658:-_5-2	ACER3	597	303	597	768	404	186	384	610	384	82	384	2059	477	136	597	1219
ACER3_CCDS8247.1_ex1_11:76637652-76637675:+_5-3	ACER3	388	213	388	2	304	0	211	0	211	687	211	1207	479	492	388	0
ACER3_CCDS8247.1_ex4_11:76696736-76696759:-_5-4	ACER3	0	0	0	0	0	0	0	0	0	0	0	0	0	0	0	0
ACER3_CCDS8247.1_ex5_11:76701596-76701619:+_5-5	ACER3	174	404	174	0	144	0	219	205	219	0	219	0	37	134	174	0
ACHE_CCDS5709.1_ex3_7:100491172-100491195:+_5-1	ACHE	339	13	339	691	476	181	406	354	406	0	406	1	398	474	339	4368
ACHE_CCDS5709.1_ex3_7:100491356-100491379:-_5-2	ACHE	640	268	640	297	559	543	294	368	294	593	294	2116	593	143	640	1011
ACHE_CCDS5709.1_ex3_7:100491450-100491473:+_5-3	ACHE	462	241	462	1	359	298	170	0	170	1	170	0	357	128	462	3497
ACHE_CCDS5709.1_ex3_7:100491607-100491630:+_5-4	ACHE	233	758	233	0	150	0	114	339	114	116	114	0	257	173	233	0
ACHE_CCDS5709.1_ex3_7:100491681-100491704:-_5-5	ACHE	349	2	349	131	308	0	181	140	181	0	181	463	386	161	349	0
ACIN1_CCDS53887.1_ex10_14:23538701-23538724:+_5-4	ACIN1	202	399	202	146	170	0	237	95	237	174	237	0	131	0	202	2376
ACIN1_CCDS53887.1_ex10_14:23538716-23538739:-_5-5	ACIN1	37	1680	37	0	76	0	113	0	113	0	113	313	66	5	37	0
ACIN1_CCDS53887.1_ex7_14:23533312-23533335:-_5-1	ACIN1	286	363	286	173	133	461	231	185	231	800	231	0	125	0	286	0
ACIN1_CCDS53887.1_ex7_14:23533356-23533379:-_5-2	ACIN1	142	585	142	1	135	0	138	0	138	205	138	0	102	192	142	0
ACIN1_CCDS53887.1_ex8_14:23533625-23533648:-_5-3	ACIN1	167	1034	167	484	171	0	226	0	226	0	226	833	135	0	167	642
ACKR2_CCDS2706.1_ex0_3:42906140-42906163:-_5-1	ACKR2	87	0	87	0	43	0	30	0	30	0	30	0	35	0	87	0
ACKR2_CCDS2706.1_ex0_3:42906173-42906196:-_5-2	ACKR2	532	150	532	700	264	0	237	80	237	0	237	802	345	436	532	0
ACKR2_CCDS2706.1_ex0_3:42906482-42906505:-_5-3	ACKR2	444	135	444	3	900	508	521	853	521	226	521	759	318	329	444	0
ACKR2_CCDS2706.1_ex0_3:42906543-42906566:+_5-4	ACKR2	76	2	76	1	66	609	48	0	48	0	48	294	4	109	76	0
ACKR2_CCDS2706.1_ex0_3:42906580-42906603:+_5-5	ACKR2	1414	118	1414	2858	1663	178	1022	744	1022	253	1022	2167	1488	802	1414	2154
ACKR3_CCDS2516.1_ex0_2:237489233-237489256:-_5-1	ACKR3	144	360	144	2	324	0	154	342	154	333	154	0	204	181	144	0
ACKR3_CCDS2516.1_ex0_2:237489278-237489301:+_5-2	ACKR3	1228	1583	1228	569	866	206	812	947	812	415	812	2297	1158	299	1228	673
ACKR3_CCDS2516.1_ex0_2:237489328-237489351:-_5-3	ACKR3	1145	13	1145	743	835	177	544	1650	544	463	544	1247	888	560	1145	1720
ACKR3_CCDS2516.1_ex0_2:237489438-237489461:-_5-4	ACKR3	2500	1450	2500	1279	1881	835	1210	1838	1210	3234	1210	2775	1928	1301	2500	1870
ACKR3_CCDS2516.1_ex0_2:237489661-237489684:-_5-5	ACKR3	490	149	490	224	535	0	277	222	277	87	277	0	388	83	490	894
ACKR4_CCDS3075.1_ex0_3:132319419-132319442:-_5-1	ACKR4	163	2	163	320	117	0	90	122	90	220	90	0	77	41	163	0
ACKR4_CCDS3075.1_ex0_3:132319523-132319546:-_5-2	ACKR4	105	1	105	0	83	0	28	0	28	330	28	0	196	48	105	0
ACKR4_CCDS3075.1_ex0_3:132319664-132319687:+_5-3	ACKR4	386	241	386	1907	467	474	364	0	364	291	364	0	374	50	386	199
ACKR4_CCDS3075.1_ex0_3:132319753-132319776:-_5-4	ACKR4	82	189	82	0	89	0	51	0	51	248	51	0	27	0	82	0
ACKR4_CCDS3075.1_ex0_3:132319805-132319828:-_5-5	ACKR4	367	452	367	513	311	142	313	459	313	0	313	0	213	222	367	0
ACLY_CCDS11412.1_ex17_17:40054877-40054900:+_5-1	ACLY	1616	1952	1616	92	2638	740	1050	769	1050	2511	1050	2920	1004	1190	1616	4809
ACLY_CCDS11412.1_ex20_17:40061873-40061896:-_5-2	ACLY	151	476	151	409	223	485	88	0	88	75	88	543	94	138	151	904
ACLY_CCDS11412.1_ex22_17:40063697-40063720:+_5-3	ACLY	215	44	215	656	576	255	267	0	267	308	267	2119	129	302	215	3812
ACLY_CCDS11412.1_ex24_17:40065902-40065925:+_5-4	ACLY	34	10	34	858	117	0	100	162	100	0	100	0	122	127	34	3605
ACLY_CCDS11412.1_ex26_17:40068754-40068777:-_5-5	ACLY	110	34	110	504	345	0	156	0	156	212	156	0	189	33	110	2059
ACMSD_CCDS2173.2_ex3_2:135619559-135619582:-_5-1	ACMSD	260	67	260	243	588	362	346	703	346	1	346	958	336	332	260	0
ACMSD_CCDS2173.2_ex4_2:135621016-135621039:-_5-2	ACMSD	386	0	386	0	513	205	184	0	184	0	184	478	151	113	386	0
ACMSD_CCDS2173.2_ex4_2:135621123-135621146:+_5-3	ACMSD	288	352	288	329	375	533	257	200	257	1	257	0	167	28	288	213
ACMSD_CCDS2173.2_ex4_2:135621143-135621166:+_5-4	ACMSD	607	141	607	342	764	0	462	383	462	892	462	1762	743	0	607	0
ACMSD_CCDS2173.2_ex4_2:135621158-135621181:+_5-5	ACMSD	685	1	685	161	476	572	271	775	271	1	271	323	369	90	685	555
ACN9_CCDS5648.1_ex0_7:96747103-96747126:+_5-1	ACN9	594	431	594	1271	470	332	267	155	267	404	267	523	483	486	594	0
ACN9_CCDS5648.1_ex0_7:96747121-96747144:-_5-2	ACN9	355	36	355	2149	261	143	291	395	291	0	291	1552	438	145	355	1276
ACN9_CCDS5648.1_ex0_7:96747160-96747183:+_5-3	ACN9	28	1	28	126	45	0	43	0	43	0	43	0	43	0	28	431
ACN9_CCDS5648.1_ex0_7:96747187-96747210:+_5-4	ACN9	418	271	418	5	505	329	311	533	311	363	311	213	430	191	418	0
ACN9_CCDS5648.1_ex1_7:96810328-96810351:+_5-5	ACN9	500	191	500	1	429	0	142	0	142	1	142	313	128	0	500	0
ACO1_CCDS6525.1_ex1_9:32407297-32407320:-_5-1	ACO1	149	0	149	0	202	0	186	0	186	385	186	0	67	123	149	2
ACO1_CCDS6525.1_ex1_9:32407412-32407435:-_5-2	ACO1	591	64	591	6	729	0	356	566	356	36	356	1278	587	383	591	1021
ACO1_CCDS6525.1_ex4_9:32418346-32418369:+_5-3	ACO1	296	0	296	1	597	501	261	465	261	0	261	120	323	273	296	1
ACO1_CCDS6525.1_ex6_9:32420920-32420943:-_5-4	ACO1	446	341	446	56	498	123	239	187	239	0	239	1022	354	145	446	185
ACO1_CCDS6525.1_ex6_9:32420993-32421016:+_5-5	ACO1	162	76	162	0	198	0	65	250	65	2	65	2931	105	0	162	635
ACO2_CCDS14017.1_ex1_22:41895849-41895872:+_5-1	ACO2	0	0	0	0	133	0	43	0	43	0	43	0	26	0	0	3186
ACO2_CCDS14017.1_ex2_22:41903868-41903891:+_5-2	ACO2	12	13	12	541	327	0	39	1	39	0	39	0	77	83	12	516
ACO2_CCDS14017.1_ex5_22:41911786-41911809:+_5-3	ACO2	44	0	44	0	466	0	39	120	39	0	39	0	95	0	44	0
ACO2_CCDS14017.1_ex5_22:41911869-41911892:+_5-4	ACO2	3	0	3	0	93	0	31	0	31	0	31	0	16	0	3	0
ACO2_CCDS14017.1_ex6_22:41913578-41913601:+_5-5	ACO2	426	57	426	3299	815	0	377	987	377	1	377	0	486	84	426	0
ACOT1_CCDS32117.1_ex0_14:74004234-74004257:-_4-1	ACOT1	1384	3113	1384	986	2288	338	980	752	980	1843	980	2489	1076	511	1384	2
ACOT1_CCDS32117.1_ex0_14:74004275-74004298:+_4-2	ACOT1	1000	562	1000	542	1206	747	566	1089	566	430	566	1255	832	364	1000	281
ACOT1_CCDS32117.1_ex0_14:74004487-74004510:-_4-3	ACOT1	1076	349	1076	2	1080	204	438	218	438	2	438	1631	395	471	1076	3189
ACOT1_CCDS32117.1_ex1_14:74008251-74008274:+_4-4	ACOT1	1106	77	1106	151	1056	199	557	495	557	141	557	423	889	180	1106	841
ACOT11_CCDS592.1_ex1_1:55050394-55050417:-_5-1	ACOT11	501	301	501	1155	781	0	289	470	289	217	289	337	565	426	501	992
ACOT11_CCDS592.1_ex1_1:55050518-55050541:+_5-2	ACOT11	557	365	557	1	778	0	348	534	348	1	348	1	501	250	557	0
ACOT11_CCDS592.1_ex3_1:55058244-55058267:-_5-3	ACOT11	244	15	244	619	169	0	192	0	192	0	192	224	369	159	244	2350
ACOT11_CCDS592.1_ex7_1:55064986-55065009:-_5-4	ACOT11	292	505	292	322	394	0	249	285	249	0	249	15	191	134	292	1667
ACOT11_CCDS592.1_ex7_1:55065030-55065053:-_5-5	ACOT11	738	234	738	171	605	355	332	335	332	52	332	383	263	73	738	1713
ACOT12_CCDS4055.1_ex7_5:80640837-80640860:-_5-1	ACOT12	289	0	289	1	129	0	172	723	172	93	172	0	140	153	289	961
ACOT12_CCDS4055.1_ex8_5:80641751-80641774:-_5-2	ACOT12	162	0	162	0	282	0	80	633	80	0	80	471	196	0	162	639
ACOT12_CCDS4055.1_ex8_5:80641780-80641803:+_5-3	ACOT12	59	1	59	0	97	0	93	0	93	0	93	0	76	77	59	0
ACOT12_CCDS4055.1_ex9_5:80643652-80643675:+_5-4	ACOT12	497	227	497	699	339	0	319	345	319	345	319	807	695	153	497	3170
ACOT12_CCDS4055.1_ex9_5:80643678-80643701:+_5-5	ACOT12	652	7	652	294	334	841	321	0	321	0	321	907	524	47	652	1698
ACOT13_CCDS4558.1_ex1_6:24698174-24698197:-_5-1	ACOT13	406	255	406	0	483	191	312	750	312	204	312	507	298	293	406	0
ACOT13_CCDS4558.1_ex1_6:24698193-24698216:-_5-2	ACOT13	1130	289	1130	731	1380	0	702	551	702	479	702	1908	1039	553	1130	1709
ACOT13_CCDS4558.1_ex1_6:24698217-24698240:+_5-3	ACOT13	12	428	12	0	52	0	12	0	12	0	12	0	13	90	12	0
ACOT13_CCDS4558.1_ex1_6:24698239-24698262:+_5-4	ACOT13	294	474	294	0	235	0	202	0	202	1	202	0	430	0	294	932
ACOT13_CCDS4558.1_ex1_6:24698267-24698290:-_5-5	ACOT13	129	2	129	147	130	0	58	0	58	0	58	2259	218	95	129	0
ACOT2_CCDS9816.1_ex0_14:74036024-74036047:-_4-1	ACOT2	575	273	575	609	867	250	441	37	441	253	441	705	547	272	575	0
ACOT2_CCDS9816.1_ex0_14:74036057-74036080:+_4-2	ACOT2	707	446	707	1481	512	223	418	270	418	1275	418	0	576	257	707	1083
ACOT2_CCDS9816.1_ex0_14:74036181-74036204:-_4-3	ACOT2	341	530	341	261	544	997	258	81	258	545	258	396	395	141	341	1955
ACOT2_CCDS9816.1_ex0_14:74036492-74036515:-_4-4	ACOT2	768	420	768	123	912	453	562	491	562	343	562	439	570	566	768	0
ACOT4_CCDS9817.1_ex0_14:74059064-74059087:+_5-1	ACOT4	1497	308	1497	683	1426	432	745	105	745	533	745	2469	1267	1318	1497	0
ACOT4_CCDS9817.1_ex2_14:74061737-74061760:+_5-2	ACOT4	177	0	177	0	183	0	59	0	59	166	59	0	107	25	177	0
ACOT4_CCDS9817.1_ex2_14:74061840-74061863:-_5-3	ACOT4	122	111	122	308	224	0	90	0	90	0	90	0	124	38	122	499
ACOT4_CCDS9817.1_ex2_14:74061882-74061905:-_5-4	ACOT4	253	413	253	4	283	107	176	376	176	1	176	793	283	162	253	0
ACOT4_CCDS9817.1_ex2_14:74061957-74061980:+_5-5	ACOT4	388	10	388	497	488	596	157	188	157	0	157	0	201	0	388	0
ACOT6_CCDS32118.1_ex1_14:74086059-74086082:+_5-1	ACOT6	157	134	157	0	104	0	114	175	114	0	114	1470	54	77	157	156
ACOT6_CCDS32118.1_ex1_14:74086117-74086140:+_5-2	ACOT6	22	0	22	0	3	0	64	257	64	0	64	0	5	0	22	0
ACOT6_CCDS32118.1_ex1_14:74086155-74086178:+_5-3	ACOT6	241	289	241	473	190	168	182	1	182	144	182	0	210	0	241	6
ACOT6_CCDS32118.1_ex1_14:74086200-74086223:+_5-4	ACOT6	631	574	631	302	373	0	235	0	235	283	235	0	392	284	631	0
ACOT6_CCDS32118.1_ex1_14:74086241-74086264:+_5-5	ACOT6	151	496	151	324	197	205	101	365	101	170	101	0	206	135	151	748
ACOT7_CCDS30573.1_ex4_1:6387460-6387483:-_5-1	ACOT7	1156	574	1156	177	924	714	805	554	805	1022	805	152	870	235	1156	1545
ACOT7_CCDS30573.1_ex5_1:6393522-6393545:+_5-2	ACOT7	519	1008	519	3	535	0	247	0	247	309	247	0	310	338	519	0
ACOT7_CCDS30573.1_ex6_1:6399609-6399632:+_5-3	ACOT7	838	539	838	1	778	277	384	178	384	437	384	355	608	398	838	1251
ACOT7_CCDS30573.1_ex6_1:6399632-6399655:+_5-4	ACOT7	1832	1232	1832	1326	1726	643	778	702	778	1775	778	339	1200	764	1832	2942
ACOT7_CCDS30573.1_ex7_1:6409807-6409830:-_5-5	ACOT7	1253	752	1253	267	795	625	522	278	522	220	522	2306	436	722	1253	1684
ACOT8_CCDS13378.1_ex3_20:44477086-44477109:+_5-1	ACOT8	617	10	617	2	405	0	386	296	386	626	386	816	448	231	617	958
ACOT8_CCDS13378.1_ex3_20:44477223-44477246:-_5-2	ACOT8	425	375	425	690	592	170	448	178	448	0	448	3153	679	406	425	0
ACOT8_CCDS13378.1_ex3_20:44477265-44477288:-_5-3	ACOT8	315	98	315	2	264	442	206	274	206	300	206	213	281	0	315	680
ACOT8_CCDS13378.1_ex4_20:44483800-44483823:+_5-4	ACOT8	634	280	634	320	761	589	442	811	442	336	442	0	551	355	634	0
ACOT8_CCDS13378.1_ex4_20:44483872-44483895:-_5-5	ACOT8	1674	1037	1674	2454	1100	152	720	380	720	931	720	577	945	527	1674	4229
ACOT9_CCDS35216.1_ex5_X:23724812-23724835:+_5-1	ACOT9	517	92	517	2	497	427	378	135	378	11	378	1784	447	0	517	182
ACOT9_CCDS35216.1_ex6_X:23725998-23726021:-_5-2	ACOT9	291	118	291	292	202	280	147	0	147	0	147	0	267	166	291	384
ACOT9_CCDS35216.1_ex6_X:23726037-23726060:+_5-3	ACOT9	97	426	97	1	173	0	84	0	84	0	84	0	75	45	97	0
ACOT9_CCDS35216.1_ex9_X:23740800-23740823:+_5-4	ACOT9	0	0	0	0	0	0	0	0	0	0	0	0	0	0	0	0
ACOT9_CCDS35216.1_ex9_X:23740854-23740877:+_5-5	ACOT9	53	175	53	210	26	0	37	0	37	0	37	0	52	9	53	0
ACOX1_CCDS11734.1_ex10_17:73953617-73953640:+_5-4	ACOX1	473	169	473	3	475	355	226	0	226	624	226	0	447	123	473	1524
ACOX1_CCDS11734.1_ex12_17:73974696-73974719:-_5-5	ACOX1	438	182	438	980	655	180	399	332	399	1342	399	1334	608	0	438	2416
ACOX1_CCDS11734.1_ex7_17:73949560-73949583:+_5-1	ACOX1	901	917	901	830	1067	166	575	288	575	474	575	460	642	180	901	828
ACOX1_CCDS11734.1_ex8_17:73951740-73951763:-_5-2	ACOX1	191	0	191	0	128	0	85	0	85	298	85	0	115	1	191	0
ACOX1_CCDS11734.1_ex9_17:73951933-73951956:+_5-3	ACOX1	92	0	92	0	108	0	58	0	58	0	58	0	39	0	92	0
ACOX2_CCDS33775.1_ex12_3:58520126-58520149:-_5-4	ACOX2	2069	308	2069	1240	2610	799	1228	1035	1228	810	1228	4999	1831	1263	2069	5979
ACOX2_CCDS33775.1_ex12_3:58520160-58520183:-_5-5	ACOX2	157	0	157	59	60	0	82	59	82	0	82	628	122	76	157	1049
ACOX2_CCDS33775.1_ex7_3:58516215-58516238:+_5-1	ACOX2	786	8	786	665	897	180	560	307	560	68	560	2889	651	69	786	573
ACOX2_CCDS33775.1_ex7_3:58516326-58516349:+_5-2	ACOX2	345	327	345	1067	608	326	301	0	301	0	301	1108	374	407	345	671
ACOX2_CCDS33775.1_ex8_3:58517004-58517027:-_5-3	ACOX2	553	520	553	2	717	1	320	217	320	0	320	706	455	752	553	589
ACOX3_CCDS3401.1_ex11_4:8407688-8407711:-_5-2	ACOX3	352	589	352	0	423	0	272	180	272	491	272	1027	315	142	352	2100
ACOX3_CCDS3401.1_ex13_4:8416053-8416076:+_5-3	ACOX3	687	898	687	259	689	225	541	942	541	1197	541	924	455	431	687	422
ACOX3_CCDS3401.1_ex15_4:8417618-8417641:-_5-4	ACOX3	358	3	358	240	989	271	251	0	251	1	251	948	505	234	358	2458
ACOX3_CCDS3401.1_ex16_4:8418091-8418114:+_5-5	ACOX3	340	331	340	338	444	198	179	392	179	334	179	1109	329	646	340	1023
ACOX3_CCDS3401.1_ex9_4:8398837-8398860:-_5-1	ACOX3	609	214	609	153	828	187	422	691	422	345	422	2121	529	464	609	0
ACOXL_CCDS46389.1_ex3_2:111551668-111551691:+_5-1	ACOXL	300	0	300	1	289	765	256	0	256	1	256	473	329	175	300	11
ACOXL_CCDS46389.1_ex4_2:111556197-111556220:+_5-2	ACOXL	269	700	269	301	278	204	161	89	161	0	161	0	179	49	269	0
ACOXL_CCDS46389.1_ex4_2:111556241-111556264:-_5-3	ACOXL	267	361	267	881	355	0	214	141	214	0	214	0	248	254	267	546
ACOXL_CCDS46389.1_ex6_2:111559262-111559285:+_5-4	ACOXL	370	2	370	2	265	0	100	157	100	444	100	0	115	136	370	953
ACOXL_CCDS46389.1_ex7_2:111562855-111562878:-_5-5	ACOXL	262	173	262	143	271	0	176	194	176	227	176	0	185	0	262	0
ACP1_CCDS1639.1_ex1_2:271916-271939:-_11-1	ACP1	68	1	68	1	185	0	155	0	155	0	155	0	137	0	68	0
ACP1_CCDS1639.1_ex2_2:272054-272077:+_11-2	ACP1	926	6	926	96	346	0	484	1016	484	653	484	1884	857	564	926	0
ACP1_CCDS1639.1_ex2_2:272076-272099:+_11-3	ACP1	1056	11	1056	233	878	0	486	626	486	340	486	0	836	567	1056	394
ACP1_CCDS1639.1_ex2_2:272092-272115:-_11-4	ACP1	1219	251	1219	1240	842	505	590	1098	590	525	590	378	703	549	1219	1766
ACP1_CCDS1639.1_ex2_2:272124-272147:+_11-5	ACP1	447	95	447	539	452	0	239	440	239	337	239	1263	642	57	447	680
ACP1_CCDS1639.1_ex2_2:272142-272165:-_11-6	ACP1	333	420	333	0	312	496	135	261	135	368	135	1115	180	45	333	0
ACP1_CCDS1639.1_ex3_2:275162-275185:+_11-10	ACP1	0	0	0	0	0	0	0	0	0	0	0	0	0	0	0	0
ACP1_CCDS1639.1_ex3_2:275179-275202:+_11-11	ACP1	101	0	101	0	27	0	42	0	42	55	42	0	63	47	101	0
ACP1_CCDS1640.1_ex2_2:272209-272232:+_11-7	ACP1	747	28	747	94	726	0	502	1437	502	1208	502	3271	576	659	747	0
ACP1_CCDS1640.1_ex2_2:272254-272277:+_11-8	ACP1	359	1	359	1	345	437	180	102	180	1	180	0	281	160	359	1446
ACP1_CCDS1640.1_ex2_2:272289-272312:-_11-9	ACP1	470	37	470	283	235	505	265	0	265	3	265	187	498	0	470	892
ACP2_CCDS44583.1_ex1_11:47269188-47269211:+_5-1	ACP2	505	118	505	3	248	0	221	456	221	1	221	0	298	137	505	444
ACP2_CCDS44583.1_ex1_11:47269221-47269244:+_5-2	ACP2	2402	744	2402	1517	1943	538	1351	647	1351	447	1351	1088	1669	1209	2402	782
ACP2_CCDS44583.1_ex2_11:47269590-47269613:+_5-3	ACP2	181	196	181	1	178	0	190	80	190	482	190	0	178	122	181	194
ACP2_CCDS44583.1_ex2_11:47269638-47269661:-_5-4	ACP2	0	0	0	0	31	0	12	207	12	0	12	0	6	0	0	0
ACP2_CCDS44583.1_ex2_11:47269653-47269676:+_5-5	ACP2	223	470	223	882	302	841	313	273	313	0	313	307	509	134	223	0
ACP5_CCDS12265.1_ex2_19:11687540-11687563:+_5-1	ACP5	31	0	31	0	145	471	82	0	82	0	82	1	96	0	31	0
ACP5_CCDS12265.1_ex2_19:11687589-11687612:+_5-2	ACP5	361	160	361	0	252	281	196	469	196	399	196	0	523	297	361	28
ACP5_CCDS12265.1_ex2_19:11687607-11687630:-_5-3	ACP5	572	1022	572	303	848	0	463	433	463	260	463	0	575	320	572	0
ACP5_CCDS12265.1_ex2_19:11687631-11687654:+_5-4	ACP5	140	42	140	0	205	0	98	0	98	0	98	0	126	278	140	1723
ACP5_CCDS12265.1_ex3_19:11687990-11688013:+_5-5	ACP5	1456	2426	1456	180	1398	1719	884	1213	884	1578	884	3333	1643	939	1456	2537
ACP6_CCDS928.1_ex8_1:147131816-147131839:-_5-1	ACP6	1186	449	1186	699	1244	601	581	496	581	414	581	1932	862	599	1186	1338
ACP6_CCDS928.1_ex8_1:147131853-147131876:+_5-2	ACP6	673	481	673	201	824	0	357	246	357	173	357	972	209	313	673	0
ACP6_CCDS928.1_ex8_1:147131881-147131904:-_5-3	ACP6	95	0	95	0	79	0	14	314	14	0	14	0	18	0	95	0
ACP6_CCDS928.1_ex9_1:147141984-147142007:-_5-4	ACP6	739	98	739	468	634	286	309	353	309	906	309	921	452	241	739	300
ACP6_CCDS928.1_ex9_1:147142038-147142061:+_5-5	ACP6	665	755	665	739	713	727	508	0	508	1062	508	0	718	480	665	634
ACPL2_CCDS3116.1_ex2_3:140998223-140998246:+_5-1	ACPL2	702	19	702	200	623	0	253	442	253	659	253	2204	540	724	702	2592
ACPL2_CCDS3116.1_ex2_3:140998258-140998281:+_5-2	ACPL2	437	58	437	240	311	210	228	139	228	0	228	288	199	502	437	974
ACPL2_CCDS3116.1_ex3_3:141006155-141006178:+_5-3	ACPL2	217	634	217	0	106	0	115	0	115	0	115	1212	72	43	217	0
ACPL2_CCDS3116.1_ex3_3:141006214-141006237:-_5-4	ACPL2	26	0	26	0	92	0	9	0	9	0	9	0	34	0	26	0
ACPL2_CCDS3116.1_ex4_3:141011223-141011246:+_5-5	ACPL2	456	372	456	407	540	874	364	266	364	79	364	408	327	88	456	0
ACPP_CCDS3073.1_ex1_3:132047101-132047124:+_5-1	ACPP	561	107	561	24	366	157	308	910	308	450	308	792	649	39	561	913
ACPP_CCDS3073.1_ex1_3:132047171-132047194:-_5-2	ACPP	1493	936	1493	1714	1545	327	621	150	621	247	621	1123	892	193	1493	0
ACPP_CCDS3073.1_ex2_3:132050496-132050519:+_5-3	ACPP	185	0	185	1	169	496	90	873	90	0	90	679	228	0	185	0
ACPP_CCDS3073.1_ex4_3:132056325-132056348:-_5-4	ACPP	315	0	315	2	454	0	236	365	236	258	236	0	258	177	315	0
ACPP_CCDS3073.1_ex5_3:132061418-132061441:+_5-5	ACPP	772	261	772	1001	536	246	413	416	413	1	413	0	687	61	772	4080
ACPT_CCDS12802.1_ex2_19:51294085-51294108:-_5-1	ACPT	549	445	549	4	326	82	455	0	455	350	455	2303	484	204	549	83
ACPT_CCDS12802.1_ex3_19:51294926-51294949:+_5-2	ACPT	1018	745	1018	683	1229	0	797	232	797	1643	797	1406	715	424	1018	261
ACPT_CCDS12802.1_ex3_19:51294965-51294988:-_5-3	ACPT	1240	1604	1240	310	1193	239	730	1268	730	465	730	1620	977	799	1240	2916
ACPT_CCDS12802.1_ex4_19:51295341-51295364:-_5-4	ACPT	746	872	746	340	814	0	276	450	276	826	276	465	514	68	746	3060
ACPT_CCDS12802.1_ex5_19:51295518-51295541:+_5-5	ACPT	1605	2060	1605	323	1312	1011	823	2039	823	1174	823	1235	1130	576	1605	502
ACR_CCDS14101.1_ex1_22:51177740-51177763:+_5-1	ACR	928	553	928	526	1152	442	729	926	729	1554	729	1796	982	505	928	3663
ACR_CCDS14101.1_ex1_22:51177845-51177868:+_5-2	ACR	300	2	300	146	308	1	137	398	137	1	137	1199	241	304	300	999
ACR_CCDS14101.1_ex2_22:51178286-51178309:-_5-3	ACR	757	925	757	1	650	0	417	797	417	160	417	142	637	175	757	0
ACR_CCDS14101.1_ex3_22:51182519-51182542:+_5-4	ACR	431	4	431	212	237	390	127	397	127	1	127	0	263	201	431	0
ACR_CCDS14101.1_ex3_22:51182537-51182560:-_5-5	ACR	256	1099	256	344	237	168	201	229	201	0	201	283	208	95	256	260
ACRBP_CCDS8554.1_ex5_12:6753416-6753439:+_5-1	ACRBP	738	476	738	0	655	576	485	574	485	0	485	1383	418	224	738	1898
ACRBP_CCDS8554.1_ex7_12:6755671-6755694:+_5-2	ACRBP	181	0	181	2	116	0	143	0	143	349	143	715	27	0	181	0
ACRBP_CCDS8554.1_ex8_12:6755956-6755979:+_5-3	ACRBP	1120	726	1120	515	1346	450	865	608	865	1040	865	427	1089	295	1120	2490
ACRBP_CCDS8554.1_ex8_12:6756005-6756028:+_5-4	ACRBP	862	9	862	362	909	276	418	615	418	592	418	1070	471	146	862	2171
ACRBP_CCDS8554.1_ex8_12:6756023-6756046:+_5-5	ACRBP	421	60	421	742	406	170	377	179	377	2908	377	1729	472	274	421	241
ACRC_CCDS35326.1_ex3_X:70814182-70814205:+_5-1	ACRC	533	484	533	4	931	296	372	211	372	259	372	3017	330	487	533	1255
ACRC_CCDS35326.1_ex5_X:70817866-70817889:+_5-2	ACRC	0	593	0	0	82	0	7	0	7	0	7	0	11	0	0	0
ACRC_CCDS35326.1_ex6_X:70824138-70824161:+_5-3	ACRC	102	84	102	0	169	0	133	238	133	0	133	0	48	0	102	174
ACRC_CCDS35326.1_ex6_X:70824282-70824305:-_5-4	ACRC	656	148	656	107	791	402	265	194	265	0	265	754	380	756	656	384
ACRC_CCDS35326.1_ex6_X:70824339-70824362:-_5-5	ACRC	186	55	186	2	596	0	175	491	175	0	175	1372	218	171	186	1265
ACRV1_CCDS44759.1_ex2_11:125547769-125547792:-_5-1	ACRV1	1154	278	1154	347	1225	163	570	901	570	284	570	1117	813	741	1154	1602
ACRV1_CCDS44759.1_ex2_11:125547837-125547860:-_5-2	ACRV1	934	444	934	488	686	308	523	111	523	184	523	2278	470	632	934	543
ACRV1_CCDS44759.1_ex2_11:125547853-125547876:+_5-3	ACRV1	340	126	340	0	296	383	206	472	206	119	206	440	225	184	340	0
ACRV1_CCDS44759.1_ex2_11:125547867-125547890:-_5-4	ACRV1	361	365	361	946	419	0	175	669	175	361	175	599	260	346	361	1403
ACRV1_CCDS44759.1_ex2_11:125548122-125548145:-_5-5	ACRV1	613	1	613	2	750	194	353	422	353	1064	353	427	380	330	613	417
ACSBG1_CCDS10298.1_ex11_15:78486966-78486989:-_5-4	ACSBG1	341	178	341	0	445	219	259	335	259	519	259	901	299	0	341	743
ACSBG1_CCDS10298.1_ex11_15:78487033-78487056:-_5-5	ACSBG1	891	1210	891	650	789	660	596	0	596	640	596	3285	545	528	891	362
ACSBG1_CCDS10298.1_ex6_15:78474359-78474382:-_5-1	ACSBG1	401	0	401	0	618	0	382	614	382	1	382	220	271	50	401	237
ACSBG1_CCDS10298.1_ex8_15:78475037-78475060:+_5-2	ACSBG1	666	21	666	882	574	57	398	0	398	2075	398	925	589	504	666	1674
ACSBG1_CCDS10298.1_ex9_15:78485904-78485927:+_5-3	ACSBG1	522	66	522	2	516	356	348	402	348	933	348	2638	199	150	522	0
ACSBG2_CCDS12159.1_ex1_19:6147640-6147663:-_5-1	ACSBG2	270	713	270	504	284	231	84	211	84	0	84	0	220	44	270	96
ACSBG2_CCDS12159.1_ex2_19:6151797-6151820:-_5-2	ACSBG2	2282	1953	2282	1094	2470	1147	1515	2427	1515	1671	1515	3273	2271	1013	2282	8779
ACSBG2_CCDS12159.1_ex3_19:6156467-6156490:-_5-3	ACSBG2	330	519	330	0	528	711	263	1	263	332	263	612	337	53	330	0
ACSBG2_CCDS12159.1_ex3_19:6156555-6156578:-_5-4	ACSBG2	126	24	126	0	95	396	74	0	74	625	74	1208	168	76	126	0
ACSBG2_CCDS12159.1_ex6_19:6177225-6177248:+_5-5	ACSBG2	516	110	516	3	354	259	343	603	343	109	343	0	335	58	516	0
ACSF2_CCDS11567.1_ex0_17:48503722-48503745:-_5-1	ACSF2	907	426	907	207	1628	10	473	1277	473	335	473	1	746	884	907	2543
ACSF2_CCDS11567.1_ex1_17:48538053-48538076:+_5-2	ACSF2	278	14	278	534	415	148	212	906	212	0	212	1021	388	533	278	804
ACSF2_CCDS11567.1_ex1_17:48538079-48538102:-_5-3	ACSF2	484	249	484	1224	652	224	335	0	335	0	335	429	409	271	484	0
ACSF2_CCDS11567.1_ex2_17:48538666-48538689:+_5-4	ACSF2	571	2684	571	263	382	117	381	109	381	380	381	510	453	5	571	741
ACSF2_CCDS11567.1_ex5_17:48539929-48539952:+_5-5	ACSF2	712	343	712	0	410	1	347	231	347	1	347	0	290	320	712	2677
ACSF3_CCDS10974.1_ex0_16:89167261-89167284:-_5-1	ACSF3	976	1871	976	189	735	580	729	249	729	689	729	0	666	558	976	3744
ACSF3_CCDS10974.1_ex0_16:89167283-89167306:-_5-2	ACSF3	685	336	685	0	769	303	569	1	569	401	569	1	686	657	685	2257
ACSF3_CCDS10974.1_ex0_16:89167397-89167420:+_5-3	ACSF3	879	1204	879	194	771	1	323	162	323	471	323	1502	738	399	879	2021
ACSF3_CCDS10974.1_ex0_16:89167421-89167444:-_5-4	ACSF3	3508	1629	3508	933	3676	908	2062	3686	2062	1208	2062	6869	2746	1310	3508	9099
ACSF3_CCDS10974.1_ex2_16:89178512-89178535:+_5-5	ACSF3	595	209	595	133	557	264	421	19	421	666	421	2	377	10	595	490
ACSL1_CCDS3839.1_ex14_4:185697690-185697713:-_5-1	ACSL1	107	64	107	0	177	0	72	435	72	220	72	935	118	223	107	0
ACSL1_CCDS3839.1_ex17_4:185705095-185705118:-_5-2	ACSL1	391	9	391	332	370	0	260	243	260	217	260	633	401	0	391	0
ACSL1_CCDS3839.1_ex17_4:185705115-185705138:+_5-3	ACSL1	112	244	112	242	262	32	173	0	173	0	173	0	86	21	112	563
ACSL1_CCDS3839.1_ex18_4:185709784-185709807:-_5-4	ACSL1	26	546	26	0	91	0	42	180	42	441	42	177	93	37	26	0
ACSL1_CCDS3839.1_ex19_4:185724524-185724547:+_5-5	ACSL1	354	66	354	142	793	255	226	0	226	0	226	3010	466	100	354	118
ACSL3_CCDS2455.1_ex0_2:223773718-223773741:+_5-1	ACSL3	3	0	3	0	92	0	8	0	8	0	8	0	13	0	3	0
ACSL3_CCDS2455.1_ex2_2:223782768-223782791:+_5-2	ACSL3	18	0	18	0	232	0	52	1	52	0	52	192	0	205	18	0
ACSL3_CCDS2455.1_ex3_2:223783804-223783827:-_5-3	ACSL3	1066	638	1066	233	1371	825	512	379	512	274	512	1	1095	444	1066	2978
ACSL3_CCDS2455.1_ex3_2:223783835-223783858:-_5-4	ACSL3	78	32	78	513	484	533	51	1	51	0	51	1300	105	0	78	0
ACSL3_CCDS2455.1_ex5_2:223787495-223787518:+_5-5	ACSL3	120	4	120	195	488	422	126	1	126	173	126	0	236	245	120	1095
ACSL4_CCDS14548.1_ex11_X:108924515-108924538:+_5-4	ACSL4	105	531	105	0	54	1	56	0	56	0	56	0	195	329	105	0
ACSL4_CCDS14548.1_ex13_X:108926408-108926431:+_5-5	ACSL4	377	416	377	250	335	0	242	731	242	3	242	908	282	235	377	1415
ACSL4_CCDS14548.1_ex9_X:108921497-108921520:+_5-1	ACSL4	128	121	128	0	157	0	135	2	135	1	135	0	167	7	128	0
ACSL4_CCDS14548.1_ex9_X:108921520-108921543:-_5-2	ACSL4	198	16	198	372	149	0	104	165	104	1	104	1273	133	0	198	1206
ACSL4_CCDS14548.1_ex9_X:108921562-108921585:-_5-3	ACSL4	388	0	388	1	186	253	133	52	133	0	133	403	215	216	388	0
ACSL5_CCDS7572.1_ex3_10:114164311-114164334:+_5-1	ACSL5	71	1	71	126	60	0	113	0	113	0	113	0	53	48	71	0
ACSL5_CCDS7572.1_ex4_10:114164490-114164513:-_5-2	ACSL5	128	32	128	0	226	0	127	185	127	0	127	0	88	83	128	0
ACSL5_CCDS7572.1_ex4_10:114164535-114164558:+_5-3	ACSL5	496	201	496	469	504	0	254	251	254	400	254	296	267	143	496	2522
ACSL5_CCDS7572.1_ex4_10:114164558-114164581:-_5-4	ACSL5	210	10	210	237	171	345	280	1200	280	2	280	352	213	95	210	0
ACSL5_CCDS7572.1_ex6_10:114169361-114169384:-_5-5	ACSL5	411	3	411	595	216	871	122	0	122	0	122	1093	109	45	411	0
ACSL6_CCDS34228.1_ex12_5:131321098-131321121:-_5-1	ACSL6	395	114	395	434	441	0	362	0	362	343	362	0	297	224	395	2130
ACSL6_CCDS34228.1_ex15_5:131324506-131324529:+_5-2	ACSL6	167	233	167	4	314	0	210	0	210	324	210	134	133	126	167	565
ACSL6_CCDS34228.1_ex15_5:131324540-131324563:+_5-3	ACSL6	358	0	358	0	749	329	335	326	335	145	335	733	265	435	358	2428
ACSL6_CCDS34228.1_ex18_5:131326584-131326607:+_5-4	ACSL6	387	592	387	158	744	714	188	150	188	257	188	0	235	34	387	1711
ACSL6_CCDS34228.1_ex18_5:131326622-131326645:-_5-5	ACSL6	1248	155	1248	1223	1931	245	728	1014	728	2737	728	735	1253	264	1248	418
ACSM1_CCDS10587.1_ex10_16:20693569-20693592:+_5-2	ACSM1	474	348	474	5	356	0	259	0	259	1	259	140	310	305	474	1023
ACSM1_CCDS10587.1_ex11_16:20696611-20696634:+_5-3	ACSM1	186	0	186	1	316	0	141	0	141	1	141	0	248	147	186	0
ACSM1_CCDS10587.1_ex12_16:20702333-20702356:-_5-4	ACSM1	345	0	345	0	283	0	262	283	262	14	262	394	287	156	345	0
ACSM1_CCDS10587.1_ex12_16:20702368-20702391:-_5-5	ACSM1	186	2	186	223	160	0	257	154	257	0	257	0	119	239	186	0
ACSM1_CCDS10587.1_ex8_16:20681243-20681266:+_5-1	ACSM1	964	317	964	735	668	921	354	824	354	630	354	895	657	571	964	1256
ACSM2A_CCDS32401.1_ex1_16:20476966-20476989:-_5-1	ACSM2A	2978	2902	2978	1430	2074	939	2284	1893	2284	2660	2284	198	2594	643	2978	4766
ACSM2A_CCDS32401.1_ex4_16:20482925-20482948:+_5-2	ACSM2A	564	130	564	295	523	0	426	1143	426	719	426	288	307	356	564	0
ACSM2A_CCDS32401.1_ex5_16:20486723-20486746:-_5-3	ACSM2A	710	232	710	0	416	0	343	695	343	0	343	367	432	486	710	542
ACSM2A_CCDS32401.1_ex6_16:20486989-20487012:+_5-4	ACSM2A	648	388	648	293	643	1632	496	174	496	414	496	5058	436	112	648	2147
ACSM2A_CCDS32401.1_ex6_16:20487075-20487098:-_5-5	ACSM2A	1289	781	1289	570	1202	440	660	218	660	637	660	1487	971	410	1289	2072
ACSM2B_CCDS10586.1_ex12_16:20576034-20576057:+_5-5	ACSM2B	1026	5	1026	388	1199	697	548	858	548	702	548	1775	811	556	1026	3944
ACSM2B_CCDS10586.1_ex6_16:20559471-20559494:-_5-1	ACSM2B	946	1202	946	1216	1142	458	775	1378	775	1415	775	1035	838	414	946	3195
ACSM2B_CCDS10586.1_ex9_16:20565123-20565146:-_5-2	ACSM2B	1050	547	1050	408	643	570	360	150	360	834	360	914	693	104	1050	219
ACSM2B_CCDS10586.1_ex9_16:20565170-20565193:-_5-3	ACSM2B	599	376	599	1	171	225	309	158	309	1	309	307	515	73	599	675
ACSM3_CCDS10589.1_ex0_16:20781478-20781501:+_5-1	ACSM3	76	93	76	71	78	0	75	106	75	0	75	0	105	75	76	0
ACSM3_CCDS10589.1_ex0_16:20781491-20781514:+_5-2	ACSM3	136	10	136	653	27	0	144	0	144	0	144	0	36	68	136	0
ACSM3_CCDS10589.1_ex0_16:20781547-20781570:-_5-3	ACSM3	716	66	716	4	682	0	471	294	471	3	471	911	482	21	716	2201
ACSM3_CCDS10589.1_ex1_16:20787219-20787242:+_5-4	ACSM3	604	244	604	386	658	0	342	99	342	412	342	292	541	353	604	1927
ACSM3_CCDS10589.1_ex3_16:20792100-20792123:-_5-5	ACSM3	326	239	326	763	460	631	154	1	154	428	154	836	246	760	326	1543
ACSM4_CCDS44825.1_ex0_12:7457042-7457065:+_5-1	ACSM4	213	341	213	131	249	0	315	284	315	2054	315	0	340	602	213	0
ACSM4_CCDS44825.1_ex1_12:7459317-7459340:+_5-2	ACSM4	222	517	222	1	396	69	119	160	119	0	119	0	119	49	222	0
ACSM4_CCDS44825.1_ex2_12:7463237-7463260:-_5-3	ACSM4	1329	24	1329	160	1212	345	761	941	761	634	761	313	1042	567	1329	4541
ACSM4_CCDS44825.1_ex2_12:7463270-7463293:+_5-4	ACSM4	81	2	81	137	96	0	46	0	46	0	46	0	60	0	81	0
ACSM4_CCDS44825.1_ex3_12:7469854-7469877:+_5-5	ACSM4	55	0	55	0	22	0	38	62	38	0	38	0	42	0	55	0
ACSM5_CCDS10585.1_ex2_16:20430545-20430568:-_5-1	ACSM5	857	1207	857	249	597	0	486	527	486	1	486	0	463	86	857	0
ACSM5_CCDS10585.1_ex2_16:20430751-20430774:-_5-2	ACSM5	409	453	409	337	427	385	332	0	332	67	332	602	520	148	409	2019
ACSM5_CCDS10585.1_ex3_16:20432639-20432662:+_5-3	ACSM5	298	238	298	1	134	216	232	345	232	775	232	0	260	87	298	1980
ACSM5_CCDS10585.1_ex3_16:20432713-20432736:-_5-4	ACSM5	1610	2040	1610	1901	1358	463	1078	388	1078	1769	1078	1700	1275	705	1610	2563
ACSM5_CCDS10585.1_ex4_16:20435268-20435291:+_5-5	ACSM5	311	209	311	0	387	0	154	171	154	0	154	587	265	46	311	904
ACSS1_CCDS13167.1_ex10_20:25004106-25004129:-_5-3	ACSS1	794	619	794	2	813	212	497	684	497	70	497	1915	775	213	794	1137
ACSS1_CCDS13167.1_ex10_20:25004126-25004149:-_5-4	ACSS1	389	1	389	0	235	475	176	374	176	1	176	0	172	0	389	423
ACSS1_CCDS13167.1_ex10_20:25004262-25004285:-_5-5	ACSS1	528	263	528	154	291	390	357	592	357	277	357	487	391	178	528	1532
ACSS1_CCDS13167.1_ex9_20:25003627-25003650:-_5-1	ACSS1	394	0	394	1	314	166	341	504	341	1216	341	0	322	0	394	255
ACSS1_CCDS13167.1_ex9_20:25003685-25003708:-_5-2	ACSS1	586	27	586	783	860	379	535	165	535	402	535	1096	600	458	586	2292
ACSS2_CCDS13243.1_ex0_20:33464544-33464567:-_5-1	ACSS2	202	750	202	0	379	698	155	0	155	291	155	0	317	37	202	2446
ACSS2_CCDS13243.1_ex1_20:33470643-33470666:-_5-2	ACSS2	380	84	380	1	291	39	335	320	335	1	335	0	276	87	380	236
ACSS2_CCDS13243.1_ex2_20:33500967-33500990:+_5-3	ACSS2	148	0	148	0	295	0	74	0	74	478	74	0	117	78	148	0
ACSS2_CCDS13243.1_ex3_20:33501219-33501242:-_5-4	ACSS2	257	3	257	2	213	0	317	183	317	146	317	894	261	27	257	0
ACSS2_CCDS13243.1_ex6_20:33502196-33502219:-_5-5	ACSS2	681	351	681	102	502	0	564	928	564	1	564	381	482	468	681	0
ACSS3_CCDS9022.1_ex0_12:81471997-81472020:-_5-1	ACSS3	425	183	425	306	1095	182	364	226	364	1234	364	1421	422	327	425	727
ACSS3_CCDS9022.1_ex0_12:81472101-81472124:+_5-2	ACSS3	802	311	802	5	949	222	473	175	473	989	473	176	568	580	802	0
ACSS3_CCDS9022.1_ex4_12:81537004-81537027:+_5-3	ACSS3	146	4	146	163	176	79	182	95	182	288	182	0	138	0	146	1507
ACSS3_CCDS9022.1_ex5_12:81545644-81545667:+_5-4	ACSS3	256	502	256	463	598	971	255	158	255	0	255	371	330	0	256	0
ACSS3_CCDS9022.1_ex5_12:81545676-81545699:+_5-5	ACSS3	250	171	250	1	228	0	236	453	236	495	236	928	117	0	250	1321
ACTA1_CCDS1578.1_ex3_1:229568058-229568081:+_5-1	ACTA1	282	31	282	1	371	299	147	0	147	154	147	173	467	0	282	0
ACTA1_CCDS1578.1_ex3_1:229568166-229568189:-_5-2	ACTA1	1026	1144	1026	797	1768	958	666	334	666	0	666	1124	1006	943	1026	1084
ACTA1_CCDS1578.1_ex4_1:229568297-229568320:+_5-3	ACTA1	336	112	336	128	531	434	260	398	260	1319	260	623	361	40	336	1067
ACTA1_CCDS1578.1_ex5_1:229568755-229568778:+_5-4	ACTA1	413	750	413	191	832	0	351	472	351	340	351	611	327	1	413	1681
ACTA1_CCDS1578.1_ex5_1:229568772-229568795:-_5-5	ACTA1	832	207	832	1	1545	1274	728	1025	728	3301	728	656	787	792	832	3224
ACTA2_CCDS7392.1_ex3_10:90700977-90701000:+_5-1	ACTA2	599	210	599	2	405	107	182	780	182	647	182	0	233	301	599	692
ACTA2_CCDS7392.1_ex4_10:90701536-90701559:+_5-2	ACTA2	1093	335	1093	729	1234	496	606	672	606	797	606	508	757	884	1093	3450
ACTA2_CCDS7392.1_ex4_10:90701574-90701597:-_5-3	ACTA2	547	227	547	6	402	0	355	0	355	1	355	767	285	0	547	0
ACTA2_CCDS7392.1_ex5_10:90703658-90703681:-_5-4	ACTA2	330	316	330	3	469	0	250	189	250	63	250	355	477	90	330	1267
ACTA2_CCDS7392.1_ex7_10:90708561-90708584:+_5-5	ACTA2	334	204	334	0	340	0	131	0	131	0	131	145	205	162	334	0
ACTB_CCDS5341.1_ex2_7:5568239-5568262:-_5-1	ACTB	709	79	709	1044	645	275	510	2329	510	1246	510	553	704	549	709	699
ACTB_CCDS5341.1_ex3_7:5568790-5568813:-_5-3	ACTB	108	0	108	0	108	0	89	535	89	221	89	605	78	99	108	0
ACTB_CCDS5341.1_ex3_7:5569017-5569040:-_5-4	ACTB	458	618	458	2	319	224	279	171	279	890	279	303	284	336	458	636
ACTB_CCDS5341.1_ex4_7:5569171-5569194:+_5-5	ACTB	313	0	313	10	201	267	203	0	203	0	203	317	260	2	313	0
ACTBL2_CCDS34163.1_ex0_5:56777817-56777840:-_5-1	ACTBL2	764	284	764	1	990	319	577	338	577	439	577	1216	781	508	764	3100
ACTBL2_CCDS34163.1_ex0_5:56777996-56778019:-_5-2	ACTBL2	1479	1480	1479	191	1162	550	810	232	810	836	810	1188	767	644	1479	1146
ACTBL2_CCDS34163.1_ex0_5:56778082-56778105:-_5-3	ACTBL2	613	146	613	3	619	286	453	197	453	1	453	1100	465	636	613	0
ACTBL2_CCDS34163.1_ex0_5:56778305-56778328:-_5-4	ACTBL2	102	3	102	0	340	0	68	0	68	1	68	0	151	0	102	513
ACTBL2_CCDS34163.1_ex0_5:56778407-56778430:-_5-5	ACTBL2	322	6	322	484	609	0	203	0	203	0	203	0	314	122	322	1463
ACTC1_CCDS10041.1_ex3_15:35084707-35084730:+_5-1	ACTC1	28	0	28	0	105	0	78	0	78	115	78	0	161	0	28	0
ACTC1_CCDS10041.1_ex4_15:35085662-35085685:+_5-2	ACTC1	426	954	426	292	531	187	276	0	276	0	276	0	374	356	426	0
ACTC1_CCDS10041.1_ex4_15:35085716-35085739:+_5-3	ACTC1	212	249	212	261	487	294	231	224	231	377	231	965	359	407	212	11
ACTC1_CCDS10041.1_ex4_15:35085757-35085780:-_5-4	ACTC1	115	9	115	173	116	1735	136	0	136	0	136	0	258	319	115	853
ACTC1_CCDS10041.1_ex5_15:35086873-35086896:+_5-5	ACTC1	754	584	754	327	661	183	558	858	558	1167	558	2215	706	303	754	1992
ACTG1_CCDS11782.1_ex2_17:79478503-79478526:+_5-1	ACTG1	41	1	41	140	17	0	69	0	69	1	69	0	39	63	41	0
ACTG1_CCDS11782.1_ex2_17:79478571-79478594:+_5-2	ACTG1	267	0	267	0	149	422	86	359	86	0	86	0	158	78	267	0
ACTG1_CCDS11782.1_ex3_17:79478996-79479019:-_5-3	ACTG1	707	2626	707	525	470	325	436	793	436	272	436	1	408	314	707	1909
ACTG1_CCDS11782.1_ex3_17:79479158-79479181:-_5-4	ACTG1	546	1661	546	176	755	294	560	134	560	386	560	891	700	283	546	914
ACTG1_CCDS11782.1_ex4_17:79479272-79479295:-_5-5	ACTG1	198	32	198	0	295	41	158	0	158	0	158	311	248	144	198	0
ACTG2_CCDS1930.1_ex0_2:74128535-74128558:-_6-1	ACTG2	453	1	453	69	363	231	259	0	259	0	259	0	212	293	453	0
ACTG2_CCDS1930.1_ex1_2:74129505-74129528:+_6-2	ACTG2	317	88	317	237	348	238	335	0	335	379	335	0	371	94	317	0
ACTG2_CCDS1930.1_ex3_2:74136248-74136271:-_6-3	ACTG2	1041	732	1041	603	1363	234	599	879	599	607	599	2323	935	228	1041	2171
ACTG2_CCDS1930.1_ex4_2:74140613-74140636:+_6-4	ACTG2	364	379	364	1	494	161	365	86	365	167	365	560	204	48	364	656
ACTG2_CCDS1930.1_ex4_2:74140699-74140722:+_6-5	ACTG2	684	640	684	0	651	0	277	311	277	1	277	0	507	502	684	738
ACTG2_CCDS1930.1_ex6_2:74143703-74143726:+_6-6	ACTG2	809	16	809	928	1559	943	632	1719	632	0	632	580	927	512	809	3566
ACTL10_CCDS33463.1_ex0_20:32255394-32255417:+_5-1	ACTL10	457	124	457	224	473	97	230	588	230	642	230	0	370	172	457	0
ACTL10_CCDS33463.1_ex0_20:32255451-32255474:+_5-2	ACTL10	1749	1824	1749	788	1522	598	982	682	982	1085	982	501	1334	303	1749	1381
ACTL10_CCDS33463.1_ex0_20:32255491-32255514:+_5-3	ACTL10	1739	374	1739	985	3381	1303	1160	887	1160	712	1160	4683	1683	845	1739	756
ACTL10_CCDS33463.1_ex0_20:32255605-32255628:+_5-4	ACTL10	1130	7	1130	1	809	1604	648	384	648	602	648	1426	731	553	1130	2311
ACTL10_CCDS33463.1_ex0_20:32255758-32255781:+_5-5	ACTL10	1312	662	1312	991	1694	0	782	1224	782	862	782	1896	1182	452	1312	254
ACTL6A_CCDS3231.1_ex2_3:179287976-179287999:+_5-1	ACTL6A	29	0	29	0	57	0	18	0	18	0	18	81	40	0	29	424
ACTL6A_CCDS3231.1_ex5_3:179294023-179294046:+_5-2	ACTL6A	13	2	13	188	41	0	123	1	123	0	123	0	43	17	13	2083
ACTL6A_CCDS3231.1_ex5_3:179294057-179294080:-_5-3	ACTL6A	0	0	0	0	15	0	29	0	29	246	29	0	47	0	0	151
ACTL6A_CCDS3231.1_ex5_3:179294077-179294100:+_5-4	ACTL6A	0	0	0	0	13	0	10	0	10	0	10	0	24	71	0	0
ACTL6A_CCDS3231.1_ex6_3:179294421-179294444:-_5-5	ACTL6A	3	0	3	0	34	0	13	338	13	0	13	3	28	0	3	0
ACTL6B_CCDS5702.1_ex10_7:100252724-100252747:+_5-4	ACTL6B	626	542	626	168	394	304	529	806	529	1	529	868	451	459	626	0
ACTL6B_CCDS5702.1_ex11_7:100253073-100253096:-_5-5	ACTL6B	741	395	741	272	444	440	499	1041	499	105	499	303	690	1131	741	0
ACTL6B_CCDS5702.1_ex7_7:100246234-100246257:-_5-1	ACTL6B	875	166	875	374	1023	0	788	884	788	623	788	743	1065	203	875	5
ACTL6B_CCDS5702.1_ex8_7:100246350-100246373:-_5-2	ACTL6B	1033	2032	1033	1106	1348	342	1268	962	1268	1030	1268	1109	1451	429	1033	4301
ACTL6B_CCDS5702.1_ex8_7:100246430-100246453:-_5-3	ACTL6B	650	233	650	255	402	0	239	0	239	369	239	2217	662	855	650	3668
ACTL7A_CCDS6772.1_ex0_9:111624700-111624723:+_5-1	ACTL7A	542	267	542	2	669	223	401	528	401	0	401	652	399	311	542	3869
ACTL7A_CCDS6772.1_ex0_9:111624723-111624746:-_5-2	ACTL7A	585	2	585	80	802	144	371	450	371	400	371	1799	443	193	585	0
ACTL7A_CCDS6772.1_ex0_9:111624877-111624900:+_5-3	ACTL7A	717	446	717	712	622	0	515	343	515	312	515	1179	387	255	717	1
ACTL7A_CCDS6772.1_ex0_9:111624973-111624996:+_5-4	ACTL7A	344	199	344	0	450	87	231	188	231	167	231	1227	383	386	344	1712
ACTL7A_CCDS6772.1_ex0_9:111625001-111625024:-_5-5	ACTL7A	696	760	696	258	1177	157	594	224	594	697	594	236	699	411	696	3449
ACTL7B_CCDS6771.1_ex0_9:111617668-111617691:+_5-1	ACTL7B	1222	824	1222	460	1303	300	735	968	735	883	735	1284	1286	906	1222	282
ACTL7B_CCDS6771.1_ex0_9:111617857-111617880:-_5-2	ACTL7B	479	511	479	3	456	0	265	680	265	2	265	1752	434	0	479	1324
ACTL7B_CCDS6771.1_ex0_9:111617928-111617951:+_5-3	ACTL7B	754	14	754	828	984	427	554	391	554	478	554	0	446	185	754	757
ACTL7B_CCDS6771.1_ex0_9:111618010-111618033:-_5-4	ACTL7B	694	458	694	946	1101	589	473	375	473	2	473	0	736	218	694	501
ACTL7B_CCDS6771.1_ex0_9:111618081-111618104:+_5-5	ACTL7B	532	282	532	497	477	655	525	469	525	0	525	316	517	289	532	987
ACTL8_CCDS183.1_ex0_1:18149598-18149621:+_5-1	ACTL8	720	1037	720	730	1047	226	464	363	464	471	464	648	624	457	720	503
ACTL8_CCDS183.1_ex0_1:18149631-18149654:-_5-2	ACTL8	649	277	649	841	352	198	364	1	364	187	364	1069	386	245	649	2426
ACTL8_CCDS183.1_ex0_1:18149689-18149712:+_5-3	ACTL8	588	148	588	178	389	214	263	291	263	312	263	396	321	260	588	0
ACTL8_CCDS183.1_ex0_1:18149791-18149814:-_5-4	ACTL8	300	3	300	0	225	126	154	1	154	118	154	577	76	73	300	0
ACTL8_CCDS183.1_ex1_1:18152415-18152438:-_5-5	ACTL8	3000	1084	3000	229	2930	1786	1669	1347	1669	5811	1669	3953	2054	1276	3000	4768
ACTL9_CCDS12207.1_ex0_19:8808473-8808496:-_5-1	ACTL9	852	447	852	478	736	1737	416	1236	416	714	416	1362	964	511	852	3748
ACTL9_CCDS12207.1_ex0_19:8808508-8808531:+_5-2	ACTL9	863	3	863	171	708	303	353	432	353	853	353	93	562	263	863	705
ACTL9_CCDS12207.1_ex0_19:8808690-8808713:+_5-3	ACTL9	1411	892	1411	683	1590	1521	945	214	945	260	945	1108	1433	1134	1411	3762
ACTL9_CCDS12207.1_ex0_19:8808750-8808773:-_5-4	ACTL9	899	707	899	9	597	733	459	434	459	2012	459	809	853	245	899	0
ACTL9_CCDS12207.1_ex0_19:8808897-8808920:-_5-5	ACTL9	1125	626	1125	2	922	483	598	766	598	1039	598	1731	874	490	1125	1956
ACTN1_CCDS45129.1_ex13_14:69369255-69369278:-_5-2	ACTN1	796	846	796	2	891	649	544	740	544	165	544	416	715	418	796	1062
ACTN1_CCDS45129.1_ex14_14:69371424-69371447:+_5-3	ACTN1	458	291	458	0	197	255	144	69	144	0	144	291	185	67	458	731
ACTN1_CCDS45129.1_ex15_14:69376044-69376067:+_5-4	ACTN1	0	0	0	0	0	0	0	0	0	0	0	0	0	0	0	0
ACTN1_CCDS45129.1_ex18_14:69387714-69387737:+_5-5	ACTN1	1362	1119	1362	206	1114	953	851	727	851	712	851	1640	868	960	1362	2258
ACTN1_CCDS45129.1_ex9_14:69352260-69352283:+_5-1	ACTN1	954	376	954	0	837	156	509	488	509	794	509	0	719	356	954	0
ACTN2_CCDS1613.1_ex1_1:236881167-236881190:-_5-1	ACTN2	116	0	116	0	152	0	83	201	83	0	83	0	55	0	116	0
ACTN2_CCDS1613.1_ex10_1:236906313-236906336:+_5-5	ACTN2	355	79	355	265	810	271	392	267	392	595	392	254	381	75	355	0
ACTN2_CCDS1613.1_ex2_1:236882196-236882219:+_5-2	ACTN2	475	4	475	0	333	0	184	298	184	387	184	342	315	26	475	2171
ACTN2_CCDS1613.1_ex5_1:236891034-236891057:+_5-3	ACTN2	226	3	226	292	323	0	124	0	124	0	124	530	117	0	226	0
ACTN2_CCDS1613.1_ex9_1:236902693-236902716:-_5-4	ACTN2	259	1	259	50	360	153	84	248	84	0	84	0	152	108	259	1532
ACTN4_CCDS12518.1_ex4_19:39196731-39196754:-_5-1	ACTN4	259	0	259	0	88	0	96	0	96	0	96	206	114	0	259	0
ACTN4_CCDS12518.1_ex5_19:39198802-39198825:-_5-2	ACTN4	348	1350	348	0	366	336	334	957	334	591	334	667	459	818	348	145
ACTN4_CCDS12518.1_ex6_19:39200040-39200063:-_5-3	ACTN4	838	29	838	305	438	1619	472	911	472	802	472	0	799	388	838	537
ACTN4_CCDS12518.1_ex7_19:39200906-39200929:+_5-4	ACTN4	506	541	506	1	274	1087	103	401	103	0	103	209	229	200	506	396
ACTN4_CCDS12518.1_ex8_19:39205106-39205129:+_5-5	ACTN4	639	830	639	1186	912	606	477	272	477	1345	477	1034	583	208	639	598
ACTR10_CCDS32090.1_ex2_14:58674653-58674676:-_5-1	ACTR10	6	1	6	0	64	0	55	0	55	708	55	0	29	0	6	0
ACTR10_CCDS32090.1_ex3_14:58675743-58675766:-_5-2	ACTR10	26	1	26	151	37	0	29	95	29	0	29	0	46	109	26	0
ACTR10_CCDS32090.1_ex4_14:58678073-58678096:-_5-3	ACTR10	6	0	6	0	10	0	15	631	15	0	15	0	5	0	6	0
ACTR10_CCDS32090.1_ex5_14:58680375-58680398:+_5-4	ACTR10	17	0	17	0	98	0	17	0	17	0	17	0	28	45	17	2092
ACTR10_CCDS32090.1_ex7_14:58686404-58686427:+_5-5	ACTR10	43	0	43	0	75	225	98	118	98	60	98	0	91	29	43	0
ACTR1A_CCDS7536.1_ex5_10:104244013-104244036:-_5-1	ACTR1A	154	770	154	0	561	0	284	382	284	104	284	520	217	741	154	4367
ACTR1A_CCDS7536.1_ex5_10:104244117-104244140:-_5-2	ACTR1A	424	1771	424	351	670	297	574	513	574	781	574	0	628	333	424	3539
ACTR1A_CCDS7536.1_ex6_10:104245456-104245479:+_5-3	ACTR1A	29	4	29	84	120	211	40	0	40	0	40	265	105	81	29	440
ACTR1A_CCDS7536.1_ex7_10:104247962-104247985:-_5-4	ACTR1A	8	0	8	0	118	0	90	1	90	915	90	0	34	0	8	0
ACTR1A_CCDS7536.1_ex8_10:104248859-104248882:-_5-5	ACTR1A	256	184	256	598	607	259	448	0	448	1213	448	347	441	439	256	0
ACTR1B_CCDS2033.1_ex5_2:98275082-98275105:-_5-1	ACTR1B	545	122	545	360	910	277	342	640	342	0	342	1	420	612	545	618
ACTR1B_CCDS2033.1_ex6_2:98275418-98275441:-_5-2	ACTR1B	251	1	251	0	146	138	171	618	171	270	171	0	226	1	251	0
ACTR1B_CCDS2033.1_ex7_2:98275840-98275863:-_5-3	ACTR1B	413	245	413	0	539	439	293	223	293	0	293	0	294	94	413	0
ACTR1B_CCDS2033.1_ex8_2:98277035-98277058:+_5-4	ACTR1B	562	763	562	495	513	222	268	643	268	1	268	0	628	0	562	678
ACTR1B_CCDS2033.1_ex8_2:98277099-98277122:-_5-5	ACTR1B	725	22	725	135	490	289	416	0	416	298	416	534	323	293	725	4170
ACTR2_CCDS1881.1_ex2_2:65473698-65473721:+_5-1	ACTR2	13	35	13	0	2	0	14	0	14	0	14	0	9	35	13	0
ACTR2_CCDS1881.1_ex2_2:65473721-65473744:+_5-2	ACTR2	35	0	35	0	35	0	104	0	104	0	104	0	77	0	35	512
ACTR2_CCDS1881.1_ex3_2:65478177-65478200:-_5-3	ACTR2	8	0	8	0	81	0	16	0	16	0	16	0	32	0	8	0
ACTR2_CCDS1881.1_ex3_2:65478215-65478238:+_5-4	ACTR2	167	170	167	1	186	193	116	133	116	210	116	0	80	48	167	0
ACTR2_CCDS1881.1_ex4_2:65480869-65480892:+_5-5	ACTR2	14	2	14	132	53	170	43	0	43	0	43	0	35	76	14	0
ACTR3_CCDS33277.1_ex3_2:114684946-114684969:+_5-1	ACTR3	51	0	51	0	40	0	46	0	46	0	46	0	30	30	51	0
ACTR3_CCDS33277.1_ex4_2:114688888-114688911:+_5-2	ACTR3	86	355	86	0	53	0	8	0	8	0	8	183	22	1	86	0
ACTR3_CCDS33277.1_ex5_2:114691899-114691922:+_5-3	ACTR3	144	72	144	2	198	850	157	0	157	494	157	386	84	75	144	1055
ACTR3_CCDS33277.1_ex5_2:114691957-114691980:-_5-4	ACTR3	52	0	52	0	0	218	3	0	3	696	3	0	19	0	52	0
ACTR3_CCDS33277.1_ex6_2:114697574-114697597:-_5-5	ACTR3	157	14	157	308	283	439	139	417	139	0	139	0	193	0	157	1617
ACTR3B_CCDS34782.1_ex1_7:152480320-152480343:-_5-1	ACTR3B	45	160	45	0	71	0	52	0	52	0	52	0	79	17	45	0
ACTR3B_CCDS34782.1_ex2_7:152497621-152497644:-_5-2	ACTR3B	273	333	273	0	378	192	374	360	374	516	374	641	374	128	273	0
ACTR3B_CCDS34782.1_ex2_7:152497649-152497672:-_5-3	ACTR3B	1340	713	1340	2216	1736	194	608	1049	608	1272	608	1610	753	199	1340	3241
ACTR3B_CCDS34782.1_ex2_7:152497711-152497734:-_5-4	ACTR3B	261	18	261	676	162	0	161	173	161	0	161	182	262	0	261	1230
ACTR3B_CCDS34782.1_ex3_7:152498701-152498724:-_5-5	ACTR3B	736	928	736	58	660	0	566	641	566	1	566	906	703	206	736	1
ACTR3C_CCDS47744.1_ex3_7:149986551-149986574:+_5-1	ACTR3C	1214	1137	1214	568	768	854	780	1489	780	510	780	346	949	784	1214	1993
ACTR3C_CCDS47744.1_ex3_7:149986620-149986643:+_5-2	ACTR3C	77	118	77	333	99	0	54	0	54	0	54	222	105	56	77	765
ACTR3C_CCDS47744.1_ex4_7:149990393-149990416:+_5-3	ACTR3C	421	290	421	194	354	577	280	677	280	564	280	240	477	61	421	416
ACTR3C_CCDS47744.1_ex4_7:149990422-149990445:-_5-4	ACTR3C	324	3	324	241	86	152	197	0	197	1	197	0	89	0	324	647
ACTR3C_CCDS47744.1_ex4_7:149990445-149990468:-_5-5	ACTR3C	68	550	68	0	68	0	68	149	68	391	68	1	47	70	68	0
ACTR5_CCDS13308.1_ex0_20:37377232-37377255:+_5-1	ACTR5	1195	352	1195	319	1676	1310	915	885	915	1240	915	677	1210	617	1195	4108
ACTR5_CCDS13308.1_ex0_20:37377410-37377433:-_5-2	ACTR5	843	10	843	404	755	0	382	933	382	415	382	0	805	101	843	1805
ACTR5_CCDS13308.1_ex1_20:37378745-37378768:+_5-3	ACTR5	303	406	303	487	285	0	160	0	160	113	160	1048	335	82	303	0
ACTR5_CCDS13308.1_ex1_20:37378803-37378826:+_5-4	ACTR5	239	281	239	0	267	112	128	189	128	281	128	0	186	0	239	522
ACTR5_CCDS13308.1_ex2_20:37380921-37380944:+_5-5	ACTR5	230	189	230	113	247	0	280	0	280	0	280	383	275	106	230	347
ACTR6_CCDS9074.1_ex1_12:100598799-100598822:-_5-1	ACTR6	41	2	41	1	2	439	41	0	41	0	41	231	35	0	41	529
ACTR6_CCDS9074.1_ex3_12:100601476-100601499:-_5-2	ACTR6	9	6	9	312	1	0	13	0	13	0	13	0	7	0	9	0
ACTR6_CCDS9074.1_ex4_12:100603850-100603873:+_5-3	ACTR6	160	347	160	670	146	0	194	141	194	297	194	1274	225	0	160	0
ACTR6_CCDS9074.1_ex5_12:100604090-100604113:+_5-4	ACTR6	37	0	37	0	40	408	37	0	37	0	37	0	21	46	37	2953
ACTR6_CCDS9074.1_ex7_12:100606270-100606293:-_5-5	ACTR6	100	104	100	0	51	0	75	132	75	0	75	0	6	20	100	0
ACTR8_CCDS2875.1_ex10_3:53912398-53912421:+_5-4	ACTR8	141	0	141	0	444	0	153	643	153	1	153	0	172	43	141	568
ACTR8_CCDS2875.1_ex11_3:53913986-53914009:-_5-5	ACTR8	142	59	142	3	266	0	216	0	216	1778	216	0	188	0	142	1473
ACTR8_CCDS2875.1_ex6_3:53910031-53910054:-_5-1	ACTR8	23	177	23	0	154	0	131	119	131	0	131	0	89	65	23	0
ACTR8_CCDS2875.1_ex8_3:53911392-53911415:-_5-2	ACTR8	182	198	182	2	100	0	68	0	68	0	68	0	173	0	182	0
ACTR8_CCDS2875.1_ex9_3:53911715-53911738:-_5-3	ACTR8	108	0	108	0	97	0	55	0	55	0	55	0	186	10	108	0
ACTRT1_CCDS14611.1_ex0_X:127185631-127185654:-_5-1	ACTRT1	1124	654	1124	469	1024	0	428	1028	428	1	428	2695	758	620	1124	1579
ACTRT1_CCDS14611.1_ex0_X:127185755-127185778:+_5-2	ACTRT1	313	468	313	5	400	0	271	166	271	393	271	343	293	414	313	915
ACTRT1_CCDS14611.1_ex0_X:127185850-127185873:+_5-3	ACTRT1	188	632	188	561	330	139	284	128	284	0	284	586	259	0	188	3394
ACTRT1_CCDS14611.1_ex0_X:127185947-127185970:+_5-4	ACTRT1	693	6	693	170	560	82	289	149	289	0	289	1313	280	50	693	0
ACTRT1_CCDS14611.1_ex0_X:127186024-127186047:+_5-5	ACTRT1	137	18	137	192	479	662	127	0	127	0	127	195	145	210	137	502
ACTRT2_CCDS45.1_ex0_1:2938460-2938483:+_5-1	ACTRT2	1800	292	1800	2090	1411	933	1002	1374	1002	971	1002	3556	1420	884	1800	2357
ACTRT2_CCDS45.1_ex0_1:2938476-2938499:+_5-2	ACTRT2	755	1030	755	1	961	407	534	1418	534	321	534	2021	659	179	755	1653
ACTRT2_CCDS45.1_ex0_1:2938594-2938617:-_5-3	ACTRT2	591	6	591	98	439	0	276	980	276	654	276	863	391	41	591	2422
ACTRT2_CCDS45.1_ex0_1:2938654-2938677:+_5-4	ACTRT2	766	161	766	139	571	0	452	105	452	120	452	2445	784	165	766	318
ACTRT2_CCDS45.1_ex0_1:2938780-2938803:+_5-5	ACTRT2	760	267	760	1138	869	292	556	579	556	1220	556	1593	352	427	760	1997
ACTRT3_CCDS3206.1_ex0_3:169485927-169485950:+_5-1	ACTRT3	74	0	74	0	32	204	17	0	17	0	17	0	45	0	74	0
ACTRT3_CCDS3206.1_ex0_3:169485978-169486001:+_5-2	ACTRT3	1038	490	1038	440	1773	608	560	1677	560	1609	560	3151	1167	688	1038	1175
ACTRT3_CCDS3206.1_ex0_3:169486100-169486123:-_5-3	ACTRT3	431	41	431	684	577	0	357	494	357	986	357	506	382	536	431	0
ACTRT3_CCDS3206.1_ex1_3:169487125-169487148:-_5-4	ACTRT3	748	66	748	104	934	240	579	195	579	80	579	147	494	769	748	1161
ACTRT3_CCDS3206.1_ex1_3:169487189-169487212:-_5-5	ACTRT3	1102	3	1102	321	1145	251	677	377	677	0	677	410	606	782	1102	1532
ACVR1_CCDS2206.1_ex4_2:158626934-158626957:+_5-1	ACVR1	350	19	350	3	509	0	295	525	295	221	295	1001	378	124	350	0
ACVR1_CCDS2206.1_ex5_2:158630670-158630693:-_5-2	ACVR1	345	37	345	5	691	0	253	1307	253	0	253	926	480	313	345	544
ACVR1_CCDS2206.1_ex6_2:158634678-158634701:-_5-3	ACVR1	322	0	322	0	270	359	188	247	188	0	188	212	149	0	322	0
ACVR1_CCDS2206.1_ex6_2:158634758-158634781:-_5-4	ACVR1	1565	668	1565	863	1193	286	820	1064	820	392	820	9323	832	496	1565	1768
ACVR1_CCDS2206.1_ex7_2:158636891-158636914:-_5-5	ACVR1	1011	229	1011	2	1486	0	770	1055	770	968	770	868	781	278	1011	6727
ACVR1B_CCDS44893.2_ex1_12:52370099-52370122:+_5-1	ACVR1B	584	644	584	0	496	301	247	0	247	165	247	102	248	383	584	1497
ACVR1B_CCDS44893.2_ex1_12:52370216-52370239:-_5-2	ACVR1B	73	190	73	1	142	0	54	0	54	0	54	88	64	0	73	0
ACVR1B_CCDS44893.2_ex1_12:52370243-52370266:+_5-3	ACVR1B	314	228	314	2	200	0	183	283	183	453	183	4541	190	107	314	0
ACVR1B_CCDS44893.2_ex2_12:52374758-52374781:-_5-4	ACVR1B	200	7	200	317	359	0	154	0	154	2	154	0	122	123	200	0
ACVR1B_CCDS44893.2_ex2_12:52374832-52374855:+_5-5	ACVR1B	158	0	158	0	255	0	85	0	85	1	85	0	110	150	158	0
ACVR1C_CCDS2205.1_ex3_2:158399284-158399307:-_5-1	ACVR1C	319	617	319	0	324	0	226	604	226	0	226	0	199	84	319	0
ACVR1C_CCDS2205.1_ex4_2:158400994-158401017:-_5-2	ACVR1C	497	217	497	719	483	278	409	0	409	1	409	1611	526	59	497	844
ACVR1C_CCDS2205.1_ex4_2:158401027-158401050:-_5-3	ACVR1C	370	101	370	1	403	0	255	698	255	629	255	0	534	85	370	613
ACVR1C_CCDS2205.1_ex4_2:158401110-158401133:-_5-4	ACVR1C	212	4	212	76	191	0	195	1	195	0	195	0	123	84	212	0
ACVR1C_CCDS2205.1_ex7_2:158443697-158443720:-_5-5	ACVR1C	322	0	322	0	243	496	89	0	89	1	89	0	159	276	322	0
ACVR2A_CCDS33301.1_ex3_2:148657374-148657397:-_5-1	ACVR2A	58	0	58	0	50	0	51	211	51	0	51	0	11	0	58	0
ACVR2A_CCDS33301.1_ex4_2:148672783-148672806:-_5-2	ACVR2A	4	33	4	0	14	0	6	0	6	0	6	0	3	0	4	0
ACVR2A_CCDS33301.1_ex4_2:148672856-148672879:-_5-3	ACVR2A	204	0	204	0	165	0	87	0	87	0	87	926	118	0	204	0
ACVR2A_CCDS33301.1_ex6_2:148676082-148676105:-_5-4	ACVR2A	0	0	0	0	0	0	0	0	0	0	0	0	0	0	0	0
ACVR2A_CCDS33301.1_ex6_2:148676102-148676125:+_5-5	ACVR2A	22	0	22	0	10	0	14	0	14	0	14	290	11	0	22	0
ACVR2B_CCDS2679.1_ex1_3:38518811-38518834:+_5-1	ACVR2B	598	190	598	153	937	258	352	1	352	2	352	1571	609	0	598	387
ACVR2B_CCDS2679.1_ex1_3:38518930-38518953:-_5-2	ACVR2B	659	2	659	0	668	179	312	664	312	321	312	363	266	265	659	1304
ACVR2B_CCDS2679.1_ex1_3:38518963-38518986:+_5-3	ACVR2B	590	471	590	931	482	0	428	309	428	619	428	271	539	119	590	436
ACVR2B_CCDS2679.1_ex3_3:38519627-38519650:-_5-4	ACVR2B	567	37	567	4	537	0	301	165	301	1040	301	25	140	378	567	2173
ACVR2B_CCDS2679.1_ex3_3:38519727-38519750:-_5-5	ACVR2B	499	304	499	1065	413	303	280	76	280	170	280	1713	208	41	499	501
ACVRL1_CCDS31804.1_ex1_12:52306935-52306958:-_5-1	ACVRL1	375	472	375	1037	473	232	182	733	182	66	182	1280	315	76	375	1803
ACVRL1_CCDS31804.1_ex2_12:52307445-52307468:-_5-2	ACVRL1	1259	681	1259	137	1183	0	696	796	696	610	696	201	819	424	1259	953
ACVRL1_CCDS31804.1_ex2_12:52307537-52307560:+_5-3	ACVRL1	744	152	744	0	823	555	363	718	363	395	363	2383	607	309	744	0
ACVRL1_CCDS31804.1_ex4_12:52308229-52308252:+_5-4	ACVRL1	1347	316	1347	430	1121	388	776	583	776	366	776	526	1051	214	1347	4930
ACVRL1_CCDS31804.1_ex4_12:52308291-52308314:-_5-5	ACVRL1	690	51	690	163	395	298	360	4	360	146	360	829	368	342	690	0
ACY1_CCDS2844.1_ex0_3:52018159-52018182:-_5-1	ACY1	750	212	750	2	640	1	404	0	404	824	404	164	457	235	750	0
ACY1_CCDS2844.1_ex2_3:52019412-52019435:-_5-2	ACY1	1056	139	1056	349	490	0	466	1069	466	0	466	1203	689	208	1056	1681
ACY1_CCDS2844.1_ex3_3:52019884-52019907:-_5-3	ACY1	120	84	120	1	170	0	65	0	65	0	65	0	114	0	120	0
ACY1_CCDS2844.1_ex6_3:52020670-52020693:-_5-4	ACY1	450	589	450	1	569	307	422	869	422	120	422	658	186	521	450	0
ACY1_CCDS2844.1_ex7_3:52021003-52021026:+_5-5	ACY1	178	100	178	0	169	0	103	0	103	314	103	0	209	1	178	285
ACY3_CCDS8175.1_ex1_11:67412302-67412325:+_5-1	ACY3	166	0	166	0	177	0	69	446	69	0	69	0	138	0	166	0
ACY3_CCDS8175.1_ex3_11:67412753-67412776:-_5-2	ACY3	350	39	350	262	333	214	343	819	343	0	343	225	458	290	350	2042
ACY3_CCDS8175.1_ex4_11:67413201-67413224:+_5-3	ACY3	155	79	155	2	405	0	266	0	266	0	266	0	112	214	155	0
ACY3_CCDS8175.1_ex4_11:67413328-67413351:+_5-4	ACY3	810	121	810	247	936	180	661	1564	661	582	661	898	806	848	810	745
ACY3_CCDS8175.1_ex5_11:67414306-67414329:+_5-5	ACY3	423	364	423	2	263	263	157	177	157	0	157	214	190	372	423	534
ACYP1_CCDS45137.1_ex0_14:75520355-75520378:-_5-5	ACYP1	665	1	665	1	588	345	396	786	396	432	396	466	605	300	665	0
ACYP1_CCDS9838.1_ex0_14:75520237-75520260:-_5-1	ACYP1	195	1	195	175	194	0	106	0	106	0	106	401	149	0	195	245
ACYP1_CCDS9838.1_ex0_14:75520254-75520277:+_5-2	ACYP1	503	270	503	754	275	0	345	426	345	1	345	369	590	473	503	0
ACYP1_CCDS9838.1_ex0_14:75520271-75520294:-_5-3	ACYP1	146	11	146	304	139	0	113	70	113	279	113	0	117	106	146	0
ACYP1_CCDS9838.1_ex0_14:75520337-75520360:-_5-4	ACYP1	208	175	208	143	216	0	134	1229	134	1856	134	0	91	36	208	0
ACYP2_CCDS1850.1_ex2_2:54365773-54365796:+_5-1	ACYP2	107	0	107	0	134	178	58	646	58	0	58	0	127	178	107	1497
ACYP2_CCDS1850.1_ex2_2:54365790-54365813:+_5-2	ACYP2	222	0	222	159	366	0	164	0	164	0	164	287	192	79	222	2
ACYP2_CCDS1850.1_ex2_2:54365814-54365837:+_5-3	ACYP2	100	0	100	0	130	0	28	299	28	0	28	142	98	0	100	0
ACYP2_CCDS1850.1_ex2_2:54365839-54365862:-_5-4	ACYP2	1827	455	1827	1977	1242	575	914	2	914	315	914	3579	1035	1040	1827	1620
ACYP2_CCDS1850.1_ex3_2:54531829-54531852:-_5-5	ACYP2	1468	1001	1468	467	1028	521	832	609	832	973	832	748	1228	764	1468	3567
ADA_CCDS13335.1_ex6_20:43252952-43252975:-_5-1	ADA	607	4	607	245	591	0	270	557	270	0	270	1415	566	154	607	2116
ADA_CCDS13335.1_ex7_20:43254194-43254217:+_5-2	ADA	453	355	453	2	614	1140	489	628	489	812	489	2706	347	1	453	1983
ADA_CCDS13335.1_ex8_20:43255136-43255159:-_5-3	ADA	1864	2352	1864	6	1535	1627	1171	713	1171	1389	1171	1090	1477	874	1864	1732
ADA_CCDS13335.1_ex9_20:43257675-43257698:+_5-4	ADA	26	5	26	182	141	257	47	204	47	0	47	0	138	121	26	0
ADA_CCDS13335.1_ex9_20:43257695-43257718:+_5-5	ADA	391	574	391	0	203	46	215	172	215	381	215	305	414	48	391	0
ADAD1_CCDS34058.1_ex0_4:123301375-123301398:-_5-1	ADAD1	458	626	458	169	572	0	344	580	344	2	344	0	292	143	458	1587
ADAD1_CCDS34058.1_ex1_4:123302154-123302177:-_5-2	ADAD1	364	4	364	1	396	448	162	325	162	592	162	1569	201	0	364	69
ADAD1_CCDS34058.1_ex1_4:123302262-123302285:-_5-3	ADAD1	725	477	725	1	512	53	274	624	274	67	274	313	570	528	725	0
ADAD1_CCDS34058.1_ex3_4:123314766-123314789:-_5-4	ADAD1	24	0	24	0	51	0	0	0	0	0	0	0	5	0	24	0
ADAD1_CCDS34058.1_ex4_4:123317510-123317533:+_5-5	ADAD1	99	0	99	0	66	0	38	0	38	0	38	1078	46	0	99	0
ADAD2_CCDS10944.1_ex0_16:84224981-84225004:-_5-1	ADAD2	845	425	845	120	998	815	355	1046	355	0	355	236	637	346	845	735
ADAD2_CCDS10944.1_ex0_16:84225188-84225211:-_5-2	ADAD2	1225	1479	1225	470	1404	251	1037	770	1037	4	1037	3462	1481	625	1225	26
ADAD2_CCDS10944.1_ex2_16:84228058-84228081:-_5-3	ADAD2	184	0	184	0	152	0	108	0	108	1	108	321	152	18	184	0
ADAD2_CCDS10944.1_ex2_16:84228097-84228120:-_5-4	ADAD2	2740	917	2740	487	2837	1617	1484	2436	1484	728	1484	4332	1732	1362	2740	968
ADAD2_CCDS10944.1_ex4_16:84228737-84228760:+_5-5	ADAD2	222	0	222	0	467	0	117	205	117	657	117	83	203	128	222	0
ADAL_CCDS32214.1_ex1_15:43627959-43627982:-_5-1	ADAL	173	0	173	0	146	0	111	0	111	200	111	307	168	57	173	0
ADAL_CCDS32214.1_ex1_15:43627979-43628002:+_5-2	ADAL	243	330	243	0	386	351	237	0	237	383	237	593	118	632	243	868
ADAL_CCDS32214.1_ex3_15:43632499-43632522:+_5-3	ADAL	273	7	273	3	357	0	262	162	262	227	262	0	127	160	273	3347
ADAL_CCDS32214.1_ex3_15:43632528-43632551:+_5-4	ADAL	202	0	202	0	155	0	39	0	39	182	39	535	77	0	202	0
ADAL_CCDS32214.1_ex5_15:43638096-43638119:+_5-5	ADAL	205	325	205	0	243	0	154	183	154	0	154	0	315	339	205	0
ADAM10_CCDS10167.1_ex11_15:58957368-58957391:-_5-1	ADAM10	430	753	430	0	474	232	170	321	170	328	170	1	403	342	430	877
ADAM10_CCDS10167.1_ex12_15:58971400-58971423:+_5-2	ADAM10	392	835	392	0	330	265	368	0	368	2	368	0	334	114	392	1523
ADAM10_CCDS10167.1_ex13_15:58974405-58974428:-_5-3	ADAM10	84	0	84	0	71	0	62	0	62	0	62	0	79	40	84	0
ADAM10_CCDS10167.1_ex14_15:59009778-59009801:-_5-4	ADAM10	1663	403	1663	664	1548	584	1113	385	1113	315	1113	1322	1444	523	1663	1661
ADAM10_CCDS10167.1_ex14_15:59009863-59009886:-_5-5	ADAM10	36	0	36	0	63	0	65	168	65	0	65	0	50	123	36	0
ADAM11_CCDS11486.1_ex10_17:42850732-42850755:+_5-3	ADAM11	1024	528	1024	2	474	236	619	0	619	330	619	887	598	526	1024	865
ADAM11_CCDS11486.1_ex11_17:42851724-42851747:-_5-4	ADAM11	752	1	752	0	776	215	471	619	471	0	471	0	363	316	752	0
ADAM11_CCDS11486.1_ex12_17:42851858-42851881:+_5-5	ADAM11	244	218	244	650	654	0	297	146	297	231	297	0	330	225	244	0
ADAM11_CCDS11486.1_ex3_17:42847352-42847375:+_5-1	ADAM11	565	478	565	462	532	465	437	3236	437	1	437	1444	694	522	565	0
ADAM11_CCDS11486.1_ex9_17:42850380-42850403:+_5-2	ADAM11	355	15	355	323	389	427	240	0	240	95	240	0	239	121	355	0
ADAM12_CCDS7653.1_ex14_10:127789635-127789658:-_5-1	ADAM12	518	0	518	4	660	653	342	144	342	1309	342	0	623	87	518	642
ADAM12_CCDS7653.1_ex18_10:127824197-127824220:-_5-2	ADAM12	569	737	569	446	552	172	311	335	311	70	311	1258	464	161	569	0
ADAM12_CCDS7653.1_ex19_10:127843792-127843815:+_5-3	ADAM12	676	602	676	971	656	0	400	143	400	266	400	0	486	619	676	0
ADAM12_CCDS7653.1_ex19_10:127843821-127843844:+_5-4	ADAM12	238	550	238	0	335	0	185	375	185	288	185	0	270	64	238	0
ADAM12_CCDS7653.1_ex20_10:127967520-127967543:-_5-5	ADAM12	249	50	249	1	186	0	140	3	140	290	140	239	222	0	249	0
ADAM15_CCDS1084.1_ex1_1:155025210-155025233:-_5-1	ADAM15	422	280	422	2	329	31	232	530	232	212	232	1	319	311	422	712
ADAM15_CCDS1084.1_ex3_1:155026409-155026432:-_5-2	ADAM15	676	9	676	519	724	0	249	474	249	0	249	0	440	257	676	1641
ADAM15_CCDS1084.1_ex5_1:155026965-155026988:+_5-3	ADAM15	274	194	274	1	323	171	178	245	178	364	178	0	272	195	274	0
ADAM15_CCDS1084.1_ex6_1:155028306-155028329:+_5-4	ADAM15	421	473	421	522	470	198	255	229	255	312	255	0	261	28	421	0
ADAM15_CCDS1084.1_ex8_1:155028569-155028592:+_5-5	ADAM15	178	6	178	2	327	297	229	1	229	203	229	0	195	46	178	137
ADAM17_CCDS1665.1_ex15_2:9675961-9675984:-_5-2	ADAM17	120	0	120	0	89	0	122	102	122	0	122	0	137	206	120	0
ADAM17_CCDS1665.1_ex16_2:9676854-9676877:-_5-3	ADAM17	84	0	84	0	125	335	44	0	44	1834	44	0	9	0	84	0
ADAM17_CCDS1665.1_ex16_2:9676895-9676918:-_5-4	ADAM17	79	0	79	0	79	0	70	0	70	0	70	0	104	0	79	0
ADAM17_CCDS1665.1_ex17_2:9683339-9683362:+_5-5	ADAM17	623	313	623	75	746	183	375	163	375	318	375	0	442	82	623	942
ADAM17_CCDS1665.1_ex8_2:9650229-9650252:+_5-1	ADAM17	338	9	338	611	373	0	111	0	111	0	111	790	210	148	338	1
ADAM18_CCDS55225.1_ex1_8:39442849-39442872:+_5-1	ADAM18	209	0	209	0	115	104	65	0	65	0	65	0	57	0	209	671
ADAM18_CCDS55225.1_ex2_8:39463828-39463851:+_5-2	ADAM18	86	0	86	0	52	0	67	0	67	0	67	0	33	111	86	0
ADAM18_CCDS55225.1_ex2_8:39463855-39463878:-_5-3	ADAM18	226	0	226	0	95	0	155	0	155	0	155	791	261	31	226	3648
ADAM18_CCDS55225.1_ex3_8:39466627-39466650:-_5-4	ADAM18	5	0	5	0	0	0	0	0	0	0	0	0	0	0	5	0
ADAM18_CCDS55225.1_ex4_8:39467011-39467034:-_5-5	ADAM18	246	858	246	2	376	360	337	461	337	2	337	0	274	59	246	15
ADAM19_CCDS4338.1_ex11_5:156929867-156929890:+_5-1	ADAM19	544	7	544	932	862	0	379	210	379	96	379	1	450	146	544	347
ADAM19_CCDS4338.1_ex12_5:156932788-156932811:-_5-2	ADAM19	456	216	456	517	388	1310	276	312	276	248	276	1436	350	300	456	0
ADAM19_CCDS4338.1_ex17_5:156946846-156946869:-_5-3	ADAM19	1176	14	1176	418	1306	215	347	103	347	316	347	0	557	78	1176	1112
ADAM19_CCDS4338.1_ex17_5:156946915-156946938:+_5-4	ADAM19	711	156	711	457	797	453	366	353	366	965	366	149	662	226	711	823
ADAM19_CCDS4338.1_ex18_5:156957860-156957883:-_5-5	ADAM19	389	32	389	469	482	358	215	286	215	278	215	1075	339	124	389	0
ADAM2_CCDS34884.1_ex11_8:39645674-39645697:+_5-1	ADAM2	240	4	240	189	360	170	319	174	319	1018	319	546	391	321	240	0
ADAM2_CCDS34884.1_ex12_8:39646189-39646212:+_5-2	ADAM2	140	0	140	0	156	0	32	0	32	0	32	0	135	0	140	0
ADAM2_CCDS34884.1_ex14_8:39678515-39678538:-_5-3	ADAM2	127	0	127	0	137	0	31	263	31	1	31	324	134	106	127	0
ADAM2_CCDS34884.1_ex16_8:39682368-39682391:-_5-4	ADAM2	155	12	155	798	413	222	118	126	118	343	118	0	186	122	155	606
ADAM2_CCDS34884.1_ex18_8:39694667-39694690:-_5-5	ADAM2	8	0	8	0	5	0	8	0	8	0	8	0	16	156	8	0
ADAM20_CCDS32111.1_ex0_14:70990503-70990526:-_5-1	ADAM20	48	0	48	0	158	118	53	0	53	0	53	725	66	0	48	0
ADAM20_CCDS32111.1_ex0_14:70990548-70990571:-_5-2	ADAM20	297	985	297	0	255	0	206	352	206	78	206	1085	281	160	297	0
ADAM20_CCDS32111.1_ex0_14:70990649-70990672:+_5-3	ADAM20	442	41	442	181	497	265	336	457	336	161	336	140	489	254	442	0
ADAM20_CCDS32111.1_ex0_14:70990840-70990863:-_5-4	ADAM20	568	5	568	152	307	0	231	0	231	1	231	1	401	113	568	1190
ADAM20_CCDS32111.1_ex0_14:70991243-70991266:-_5-5	ADAM20	264	598	264	781	375	0	241	105	241	458	241	0	262	28	264	340
ADAM21_CCDS9804.1_ex0_14:70924542-70924565:+_5-1	ADAM21	225	1	225	0	197	0	249	1	249	1	249	0	234	0	225	0
ADAM21_CCDS9804.1_ex0_14:70924749-70924772:+_5-2	ADAM21	374	0	374	0	181	747	209	304	209	165	209	0	197	158	374	0
ADAM21_CCDS9804.1_ex0_14:70924946-70924969:-_5-3	ADAM21	49	1	49	1	34	22	20	0	20	0	20	196	56	0	49	2
ADAM21_CCDS9804.1_ex0_14:70925016-70925039:+_5-4	ADAM21	162	0	162	0	158	0	101	0	101	238	101	0	169	0	162	0
ADAM21_CCDS9804.1_ex0_14:70925235-70925258:-_5-5	ADAM21	107	0	107	0	21	0	9	0	9	0	9	0	82	77	107	0
ADAM22_CCDS43608.1_ex1_7:87564459-87564482:+_5-1	ADAM22	1317	371	1317	227	1180	868	756	589	756	290	756	598	954	383	1317	992
ADAM22_CCDS43608.1_ex10_7:87760670-87760693:-_5-3	ADAM22	178	0	178	1	169	0	191	0	191	220	191	529	141	0	178	348
ADAM22_CCDS43608.1_ex11_7:87762202-87762225:-_5-4	ADAM22	314	81	314	85	577	666	213	464	213	707	213	2599	322	191	314	0
ADAM22_CCDS43608.1_ex13_7:87765313-87765336:+_5-5	ADAM22	374	2	374	148	468	528	265	78	265	1885	265	0	373	161	374	0
ADAM22_CCDS43608.1_ex2_7:87607676-87607699:-_5-2	ADAM22	669	262	669	265	514	420	331	525	331	1	331	1226	521	93	669	1062
ADAM23_CCDS2369.1_ex1_2:207310026-207310049:-_5-1	ADAM23	370	15	370	512	161	159	96	0	96	0	96	0	258	0	370	0
ADAM23_CCDS2369.1_ex2_2:207345945-207345968:+_5-2	ADAM23	584	445	584	344	665	207	290	370	290	147	290	234	423	28	584	470
ADAM23_CCDS2369.1_ex3_2:207395631-207395654:+_5-3	ADAM23	109	10	109	384	83	0	61	0	61	0	61	0	132	0	109	0
ADAM23_CCDS2369.1_ex5_2:207407996-207408019:-_5-4	ADAM23	431	0	431	0	451	0	355	286	355	521	355	1005	389	121	431	773
ADAM23_CCDS2369.1_ex8_2:207414806-207414829:+_5-5	ADAM23	506	227	506	235	575	171	367	484	367	90	367	590	422	423	506	1090
ADAM28_CCDS34865.1_ex3_8:24167688-24167711:-_5-1	ADAM28	786	390	786	173	661	808	327	468	327	0	327	592	456	373	786	368
ADAM28_CCDS34865.1_ex5_8:24170894-24170917:+_5-2	ADAM28	380	473	380	0	294	0	258	313	258	2	258	657	334	104	380	0
ADAM28_CCDS34865.1_ex5_8:24170948-24170971:+_5-3	ADAM28	801	1493	801	332	810	602	437	742	437	1	437	1297	556	403	801	0
ADAM28_CCDS34865.1_ex5_8:24171075-24171098:-_5-4	ADAM28	1084	183	1084	1	959	233	578	451	578	524	578	2150	637	275	1084	1275
ADAM28_CCDS34865.1_ex8_8:24181384-24181407:+_5-5	ADAM28	204	95	204	133	303	0	118	0	118	0	118	280	413	227	204	0
ADAM29_CCDS3823.1_ex0_4:175896787-175896810:+_5-1	ADAM29	449	95	449	1	828	0	287	555	287	2	287	6251	306	88	449	0
ADAM29_CCDS3823.1_ex0_4:175896951-175896974:-_5-2	ADAM29	792	145	792	230	551	0	488	1208	488	84	488	715	730	43	792	0
ADAM29_CCDS3823.1_ex0_4:175897493-175897516:+_5-3	ADAM29	504	1	504	0	324	0	175	0	175	251	175	0	187	0	504	0
ADAM29_CCDS3823.1_ex0_4:175897541-175897564:+_5-4	ADAM29	19	3	19	2	104	181	140	164	140	226	140	0	4	0	19	0
ADAM29_CCDS3823.1_ex0_4:175897600-175897623:-_5-5	ADAM29	722	8	722	2	592	0	287	339	287	859	287	1302	519	200	722	702
ADAM30_CCDS907.1_ex0_1:120437760-120437783:+_5-1	ADAM30	290	397	290	112	248	0	186	391	186	0	186	0	228	82	290	0
ADAM30_CCDS907.1_ex0_1:120437885-120437908:-_5-2	ADAM30	406	15	406	228	442	266	324	132	324	124	324	2130	413	223	406	0
ADAM30_CCDS907.1_ex0_1:120438076-120438099:+_5-3	ADAM30	300	109	300	4	108	0	267	161	267	281	267	2265	254	156	300	1862
ADAM30_CCDS907.1_ex0_1:120438479-120438502:+_5-4	ADAM30	48	0	48	1	45	0	41	0	41	0	41	0	126	45	48	0
ADAM30_CCDS907.1_ex0_1:120438634-120438657:-_5-5	ADAM30	203	4	203	341	159	0	70	177	70	517	70	314	154	0	203	517
ADAM32_CCDS47846.1_ex10_8:39044414-39044437:+_5-3	ADAM32	290	75	290	0	99	158	137	0	137	319	137	307	250	58	290	654
ADAM32_CCDS47846.1_ex10_8:39044459-39044482:+_5-4	ADAM32	349	0	349	0	287	149	241	329	241	403	241	608	403	262	349	2374
ADAM32_CCDS47846.1_ex11_8:39068651-39068674:+_5-5	ADAM32	245	0	245	0	341	251	157	155	157	0	157	0	115	0	245	0
ADAM32_CCDS47846.1_ex5_8:39008919-39008942:+_5-1	ADAM32	433	3	433	386	495	0	196	692	196	132	196	605	515	293	433	3612
ADAM32_CCDS47846.1_ex8_8:39022666-39022689:+_5-2	ADAM32	80	0	80	0	36	220	12	0	12	57	12	330	31	0	80	0
ADAM33_CCDS13058.1_ex10_20:3653478-3653501:-_5-1	ADAM33	792	670	792	401	919	566	630	190	630	82	630	805	1061	1103	792	2322
ADAM33_CCDS13058.1_ex10_20:3653518-3653541:+_5-2	ADAM33	46	56	46	57	98	0	27	0	27	144	27	1	105	33	46	0
ADAM33_CCDS13058.1_ex12_20:3654244-3654267:+_5-3	ADAM33	939	608	939	1095	805	745	596	970	596	1469	596	5202	938	354	939	0
ADAM33_CCDS13058.1_ex14_20:3654715-3654738:-_5-4	ADAM33	314	772	314	827	426	3	381	566	381	279	381	0	641	416	314	1846
ADAM33_CCDS13058.1_ex14_20:3654763-3654786:+_5-5	ADAM33	329	1	329	0	337	0	131	107	131	1	131	984	223	263	329	1304
ADAM7_CCDS6045.1_ex1_8:24300041-24300064:+_5-1	ADAM7	27	343	27	0	104	0	20	0	20	0	20	2	25	84	27	0
ADAM7_CCDS6045.1_ex10_8:24344758-24344781:-_5-5	ADAM7	940	516	940	932	810	294	392	499	392	894	392	1207	879	404	940	1263
ADAM7_CCDS6045.1_ex5_8:24324408-24324431:-_5-2	ADAM7	393	15	393	472	355	0	224	153	224	1	224	740	200	161	393	1000
ADAM7_CCDS6045.1_ex7_8:24333941-24333964:-_5-3	ADAM7	648	343	648	265	820	361	366	331	366	227	366	1242	419	87	648	710
ADAM7_CCDS6045.1_ex9_8:24342856-24342879:+_5-4	ADAM7	204	220	204	0	250	0	144	123	144	148	144	1336	255	451	204	0
ADAM8_CCDS31319.2_ex13_10:135085748-135085771:-_5-1	ADAM8	1042	284	1042	7	732	3	536	996	536	450	536	1245	682	343	1042	2911
ADAM8_CCDS31319.2_ex14_10:135085948-135085971:-_5-2	ADAM8	965	306	965	0	1083	286	639	684	639	1419	639	1468	599	407	965	0
ADAM8_CCDS31319.2_ex15_10:135086322-135086345:+_5-3	ADAM8	825	457	825	6	717	0	472	0	472	477	472	839	842	475	825	0
ADAM8_CCDS31319.2_ex17_10:135086770-135086793:+_5-4	ADAM8	0	0	0	0	0	0	0	0	0	0	0	0	0	0	0	0
ADAM8_CCDS31319.2_ex18_10:135087299-135087322:+_5-5	ADAM8	426	60	426	0	378	1	334	612	334	683	334	561	384	167	426	3146
ADAM9_CCDS6112.1_ex10_8:38884255-38884278:+_5-5	ADAM9	125	0	125	0	251	0	94	200	94	252	94	0	63	0	125	0
ADAM9_CCDS6112.1_ex4_8:38873645-38873668:+_5-1	ADAM9	381	1	381	0	227	787	215	45	215	520	215	312	274	29	381	0
ADAM9_CCDS6112.1_ex4_8:38873691-38873714:+_5-2	ADAM9	710	98	710	296	646	691	388	483	388	0	388	158	398	254	710	490
ADAM9_CCDS6112.1_ex5_8:38874916-38874939:+_5-3	ADAM9	683	617	683	932	513	0	361	754	361	0	361	0	316	414	683	0
ADAM9_CCDS6112.1_ex8_8:38880694-38880717:+_5-4	ADAM9	975	74	975	174	1058	2	386	151	386	417	386	3042	637	138	975	1712
ADAMDEC1_CCDS55212.1_ex3_8:24254851-24254874:+_5-1	ADAMDEC1	384	278	384	0	527	0	154	827	154	0	154	0	356	117	384	1390
ADAMDEC1_CCDS55212.1_ex3_8:24254933-24254956:-_5-2	ADAMDEC1	90	0	90	0	70	289	20	0	20	0	20	2107	25	39	90	0
ADAMDEC1_CCDS55212.1_ex4_8:24255224-24255247:+_5-3	ADAMDEC1	568	250	568	1	526	0	369	0	369	162	369	1332	337	292	568	5228
ADAMDEC1_CCDS55212.1_ex6_8:24256397-24256420:+_5-4	ADAMDEC1	633	541	633	532	615	301	376	317	376	506	376	271	609	326	633	264
ADAMDEC1_CCDS55212.1_ex6_8:24256464-24256487:-_5-5	ADAMDEC1	877	11	877	430	711	558	400	542	400	0	400	0	600	322	877	166
ADAMTS1_CCDS33524.1_ex7_21:28214821-28214844:-_5-1	ADAMTS1	676	12	676	61	561	0	339	643	339	0	339	1	398	264	676	1653
ADAMTS1_CCDS33524.1_ex7_21:28214893-28214916:+_5-2	ADAMTS1	805	347	805	552	1129	533	626	173	626	2259	626	949	613	0	805	350
ADAMTS1_CCDS33524.1_ex8_21:28216698-28216721:-_5-3	ADAMTS1	588	392	588	166	501	406	369	330	369	227	369	637	419	289	588	259
ADAMTS1_CCDS33524.1_ex8_21:28216944-28216967:-_5-4	ADAMTS1	255	173	255	1427	386	0	217	89	217	0	217	1979	240	137	255	2286
ADAMTS1_CCDS33524.1_ex8_21:28217117-28217140:+_5-5	ADAMTS1	1003	300	1003	357	1006	939	782	623	782	385	782	1522	692	977	1003	2935
ADAMTS10_CCDS12206.1_ex10_19:8654774-8654797:-_5-2	ADAMTS10	364	2	364	0	126	299	92	0	92	1672	92	0	202	79	364	0
ADAMTS10_CCDS12206.1_ex10_19:8654793-8654816:+_5-3	ADAMTS10	38	148	38	0	43	5	25	0	25	0	25	0	73	90	38	0
ADAMTS10_CCDS12206.1_ex11_19:8656728-8656751:+_5-4	ADAMTS10	1523	1876	1523	1244	1278	739	519	634	519	620	519	1179	1228	1374	1523	1506
ADAMTS10_CCDS12206.1_ex12_19:8656940-8656963:-_5-5	ADAMTS10	736	459	736	58	765	602	453	360	453	231	453	1331	550	546	736	2789
ADAMTS10_CCDS12206.1_ex9_19:8654418-8654441:+_5-1	ADAMTS10	155	62	155	0	103	262	139	482	139	2	139	0	186	0	155	1756
ADAMTS12_CCDS34140.1_ex10_5:33624413-33624436:-_5-1	ADAMTS12	1372	995	1372	0	1208	0	763	1113	763	300	763	2288	666	492	1372	4091
ADAMTS12_CCDS34140.1_ex11_5:33630981-33631004:-_5-2	ADAMTS12	530	11	530	202	269	212	352	614	352	179	352	322	459	70	530	1166
ADAMTS12_CCDS34140.1_ex15_5:33649065-33649088:-_5-3	ADAMTS12	728	161	728	1	776	133	388	465	388	242	388	1197	665	89	728	0
ADAMTS12_CCDS34140.1_ex18_5:33662032-33662055:+_5-4	ADAMTS12	662	535	662	451	754	164	160	157	160	147	160	0	248	119	662	1846
ADAMTS12_CCDS34140.1_ex21_5:33751551-33751574:-_5-5	ADAMTS12	502	11	502	838	804	679	307	751	307	0	307	183	290	558	502	0
ADAMTS13_CCDS6970.1_ex11_9:136301962-136301985:-_5-3	ADAMTS13	353	472	353	124	461	225	354	391	354	1	354	0	444	31	353	2711
ADAMTS13_CCDS6970.1_ex15_9:136305475-136305498:+_5-4	ADAMTS13	1269	461	1269	818	1509	509	707	126	707	2	707	1588	1184	259	1269	817
ADAMTS13_CCDS6970.1_ex16_9:136307525-136307548:+_5-5	ADAMTS13	459	213	459	0	447	0	264	759	264	355	264	0	399	73	459	0
ADAMTS13_CCDS6970.1_ex5_9:136291337-136291360:+_5-1	ADAMTS13	448	116	448	0	361	0	269	136	269	599	269	869	479	613	448	233
ADAMTS13_CCDS6970.1_ex9_9:136298627-136298650:+_5-2	ADAMTS13	73	0	73	0	6	0	39	366	39	0	39	0	35	0	73	0
ADAMTS14_CCDS7306.1_ex1_10:72434596-72434619:-_5-1	ADAMTS14	650	399	650	153	909	0	409	269	409	2	409	0	499	293	650	0
ADAMTS14_CCDS7306.1_ex10_10:72498624-72498647:+_5-5	ADAMTS14	423	0	423	0	397	0	170	380	170	4	170	0	238	483	423	0
ADAMTS14_CCDS7306.1_ex2_10:72462153-72462176:+_5-2	ADAMTS14	518	310	518	1	698	648	501	1385	501	795	501	87	496	86	518	9000
ADAMTS14_CCDS7306.1_ex4_10:72489096-72489119:+_5-3	ADAMTS14	1141	343	1141	990	1928	1533	681	1293	681	849	681	1619	728	637	1141	1639
ADAMTS14_CCDS7306.1_ex5_10:72489865-72489888:-_5-4	ADAMTS14	468	214	468	711	624	0	314	691	314	331	314	2757	482	267	468	763
ADAMTS15_CCDS8488.1_ex0_11:130318971-130318994:+_5-1	ADAMTS15	439	322	439	3	428	429	307	418	307	0	307	0	381	420	439	0
ADAMTS15_CCDS8488.1_ex0_11:130319244-130319267:-_5-2	ADAMTS15	885	311	885	36	801	266	438	1206	438	781	438	116	675	376	885	1907
ADAMTS15_CCDS8488.1_ex0_11:130319284-130319307:+_5-3	ADAMTS15	1648	1160	1648	586	1916	1104	1114	1340	1114	1128	1114	861	1252	641	1648	2381
ADAMTS15_CCDS8488.1_ex0_11:130319428-130319451:-_5-4	ADAMTS15	1049	863	1049	203	1055	1169	534	1368	534	166	534	1679	695	442	1049	0
ADAMTS15_CCDS8488.1_ex0_11:130319506-130319529:+_5-5	ADAMTS15	911	1074	911	4	871	307	580	164	580	424	580	1887	636	774	911	559
ADAMTS16_CCDS43299.1_ex10_5:5222914-5222937:-_5-5	ADAMTS16	860	498	860	2	803	170	565	1168	565	0	565	0	893	461	860	0
ADAMTS16_CCDS43299.1_ex2_5:5146273-5146296:-_5-1	ADAMTS16	841	1473	841	221	1153	672	586	475	586	932	586	0	756	610	841	1447
ADAMTS16_CCDS43299.1_ex3_5:5182257-5182280:-_5-2	ADAMTS16	653	902	653	35	474	636	405	197	405	626	405	352	615	515	653	0
ADAMTS16_CCDS43299.1_ex4_5:5186342-5186365:+_5-3	ADAMTS16	510	445	510	185	532	91	378	275	378	0	378	750	377	364	510	0
ADAMTS16_CCDS43299.1_ex6_5:5190178-5190201:-_5-4	ADAMTS16	1176	50	1176	7	671	624	546	1361	546	3	546	717	686	470	1176	0
ADAMTS17_CCDS10383.1_ex10_15:100672341-100672364:-_5-1	ADAMTS17	778	973	778	1	776	412	687	991	687	2	687	954	718	391	778	1812
ADAMTS17_CCDS10383.1_ex16_15:100801738-100801761:-_5-2	ADAMTS17	762	7	762	75	682	0	402	1185	402	2	402	178	530	188	762	0
ADAMTS17_CCDS10383.1_ex17_15:100802552-100802575:+_5-3	ADAMTS17	196	10	196	515	314	0	117	0	117	0	117	208	458	0	196	1070
ADAMTS17_CCDS10383.1_ex18_15:100821481-100821504:+_5-4	ADAMTS17	661	246	661	246	952	0	474	700	474	1650	474	910	582	182	661	0
ADAMTS17_CCDS10383.1_ex20_15:100881539-100881562:+_5-5	ADAMTS17	1120	73	1120	69	1079	504	736	257	736	232	736	2866	884	535	1120	0
ADAMTS18_CCDS10926.1_ex11_16:77369719-77369742:+_5-1	ADAMTS18	641	54	641	3	1136	0	448	181	448	0	448	979	612	388	641	1045
ADAMTS18_CCDS10926.1_ex13_16:77387708-77387731:-_5-2	ADAMTS18	77	127	77	0	119	304	145	274	145	79	145	0	209	0	77	319
ADAMTS18_CCDS10926.1_ex19_16:77401459-77401482:-_5-3	ADAMTS18	2057	317	2057	794	2263	334	1212	2157	1212	1821	1212	3663	1431	782	2057	8996
ADAMTS18_CCDS10926.1_ex20_16:77465324-77465347:+_5-4	ADAMTS18	811	2319	811	535	748	551	506	378	506	519	506	3019	688	242	811	0
ADAMTS18_CCDS10926.1_ex21_16:77468313-77468336:-_5-5	ADAMTS18	81	1	81	1	24	400	114	0	114	369	114	0	100	0	81	2073
ADAMTS19_CCDS4146.1_ex1_5:128796950-128796973:-_5-1	ADAMTS19	1564	400	1564	1256	2203	491	1139	553	1139	1251	1139	1926	1242	921	1564	1163
ADAMTS19_CCDS4146.1_ex1_5:128797010-128797033:+_5-2	ADAMTS19	951	1079	951	1195	1234	422	548	744	548	5	548	916	592	491	951	581
ADAMTS19_CCDS4146.1_ex1_5:128797198-128797221:-_5-3	ADAMTS19	1065	63	1065	0	1199	0	409	715	409	317	409	984	520	35	1065	563
ADAMTS19_CCDS4146.1_ex1_5:128797285-128797308:-_5-4	ADAMTS19	616	0	616	1	665	144	408	521	408	1612	408	0	480	794	616	1756
ADAMTS19_CCDS4146.1_ex2_5:128844844-128844867:-_5-5	ADAMTS19	1059	6	1059	459	894	262	518	523	518	0	518	1112	442	500	1059	803
ADAMTS2_CCDS34311.1_ex8_5:178699959-178699982:+_5-1	ADAMTS2	752	822	752	0	601	701	278	206	278	2	278	929	782	721	752	0
ADAMTS2_CCDS34311.1_ex8_5:178700043-178700066:-_5-2	ADAMTS2	973	1796	973	254	894	531	521	197	521	362	521	562	672	623	973	0
ADAMTS2_CCDS34311.1_ex9_5:178770991-178771014:-_5-3	ADAMTS2	439	185	439	1	288	0	173	21	173	234	173	0	181	257	439	0
ADAMTS2_CCDS34311.1_ex9_5:178771037-178771060:-_5-4	ADAMTS2	1353	931	1353	900	1209	1347	720	962	720	503	720	0	1196	75	1353	246
ADAMTS2_CCDS34311.1_ex9_5:178771078-178771101:-_5-5	ADAMTS2	1178	630	1178	626	1320	637	501	424	501	389	501	719	1108	384	1178	982
ADAMTS20_CCDS31778.2_ex27_12:43847726-43847749:-_5-1	ADAMTS20	147	5	147	106	233	0	170	712	170	399	170	0	161	287	147	0
ADAMTS20_CCDS31778.2_ex37_12:43944714-43944737:+_5-2	ADAMTS20	1049	272	1049	0	1810	2026	822	888	822	559	822	1409	1259	1086	1049	1189
ADAMTS20_CCDS31778.2_ex37_12:43944866-43944889:+_5-3	ADAMTS20	590	36	590	440	818	0	309	958	309	236	309	382	499	82	590	3123
ADAMTS20_CCDS31778.2_ex37_12:43944919-43944942:+_5-4	ADAMTS20	222	0	222	0	163	0	114	0	114	312	114	485	46	0	222	0
ADAMTS20_CCDS31778.2_ex37_12:43945023-43945046:-_5-5	ADAMTS20	473	124	473	418	648	116	339	204	339	282	339	0	476	206	473	834
ADAMTS3_CCDS3553.1_ex12_4:73184373-73184396:+_5-1	ADAMTS3	0	0	0	0	0	0	0	0	0	0	0	0	0	0	0	0
ADAMTS3_CCDS3553.1_ex16_4:73188741-73188764:-_5-2	ADAMTS3	402	6	402	1	481	0	235	468	235	47	235	877	174	438	402	252
ADAMTS3_CCDS3553.1_ex16_4:73188766-73188789:+_5-3	ADAMTS3	440	38	440	135	391	0	264	0	264	326	264	0	443	244	440	672
ADAMTS3_CCDS3553.1_ex17_4:73205394-73205417:-_5-4	ADAMTS3	283	0	283	0	113	0	78	0	78	5	78	0	250	0	283	0
ADAMTS3_CCDS3553.1_ex19_4:73414287-73414310:-_5-5	ADAMTS3	36	0	36	0	96	0	25	0	25	0	25	0	73	56	36	0
ADAMTS4_CCDS1223.1_ex6_1:161166054-161166077:+_5-1	ADAMTS4	170	15	170	559	739	618	354	636	354	1626	354	488	482	55	170	0
ADAMTS4_CCDS1223.1_ex8_1:161167821-161167844:+_5-2	ADAMTS4	220	0	220	0	421	10	205	423	205	2	205	1945	125	209	220	0
ADAMTS4_CCDS1223.1_ex8_1:161167855-161167878:+_5-3	ADAMTS4	621	581	621	103	1078	638	554	348	554	1	554	239	258	735	621	487
ADAMTS4_CCDS1223.1_ex8_1:161167945-161167968:-_5-4	ADAMTS4	79	201	79	3	266	205	202	1	202	767	202	0	128	0	79	897
ADAMTS4_CCDS1223.1_ex8_1:161168100-161168123:-_5-5	ADAMTS4	660	296	660	41	594	0	230	229	230	0	230	463	303	288	660	742
ADAMTS5_CCDS13579.1_ex7_21:28337853-28337876:-_5-1	ADAMTS5	1321	671	1321	612	1497	921	769	999	769	128	769	958	916	354	1321	0
ADAMTS5_CCDS13579.1_ex7_21:28338068-28338091:+_5-2	ADAMTS5	1166	774	1166	717	1370	231	652	752	652	374	652	1135	1159	163	1166	1537
ADAMTS5_CCDS13579.1_ex7_21:28338120-28338143:-_5-3	ADAMTS5	1124	486	1124	463	932	99	419	157	419	276	419	1194	851	259	1124	17
ADAMTS5_CCDS13579.1_ex7_21:28338430-28338453:-_5-4	ADAMTS5	620	148	620	1245	528	410	402	272	402	629	402	3129	465	412	620	984
ADAMTS5_CCDS13579.1_ex7_21:28338456-28338479:-_5-5	ADAMTS5	1480	642	1480	324	1544	248	965	1423	965	1180	965	2207	1102	282	1480	2941
ADAMTS6_CCDS3983.2_ex14_5:64587169-64587192:+_5-1	ADAMTS6	203	33	203	1	377	1	81	0	81	0	81	0	148	256	203	0
ADAMTS6_CCDS3983.2_ex18_5:64747404-64747427:+_5-2	ADAMTS6	273	4	273	286	339	475	229	230	229	203	229	461	364	86	273	0
ADAMTS6_CCDS3983.2_ex18_5:64747437-64747460:-_5-3	ADAMTS6	173	216	173	0	288	78	142	183	142	0	142	0	183	337	173	0
ADAMTS6_CCDS3983.2_ex20_5:64748559-64748582:+_5-4	ADAMTS6	1118	1093	1118	355	1054	236	744	755	744	1193	744	2540	780	539	1118	1292
ADAMTS6_CCDS3983.2_ex22_5:64766627-64766650:-_5-5	ADAMTS6	113	0	113	0	32	0	10	0	10	0	10	0	33	0	113	356
ADAMTS7_CCDS32303.1_ex22_15:79092656-79092679:-_5-3	ADAMTS7	1071	1456	1071	1823	1276	488	673	778	673	580	673	364	608	922	1071	203
ADAMTS7_CCDS32303.1_ex22_15:79092726-79092749:-_5-4	ADAMTS7	467	955	467	0	420	259	403	498	403	0	403	431	450	177	467	1336
ADAMTS7_CCDS32303.1_ex22_15:79092825-79092848:+_5-5	ADAMTS7	546	1165	546	1	702	574	271	129	271	310	271	427	296	185	546	873
ADAMTS7_CCDS32303.1_ex9_15:79064105-79064128:-_5-1	ADAMTS7	1056	562	1056	758	1381	490	552	397	552	381	552	1050	832	616	1056	0
ADAMTS7_CCDS32303.1_ex9_15:79064126-79064149:+_5-2	ADAMTS7	1950	730	1950	981	1508	565	1159	1594	1159	1293	1159	1417	1655	926	1950	3196
ADAMTS8_CCDS41732.1_ex6_11:130286869-130286892:-_5-1	ADAMTS8	566	338	566	1	520	1082	336	2	336	0	336	799	350	693	566	0
ADAMTS8_CCDS41732.1_ex7_11:130289049-130289072:-_5-2	ADAMTS8	594	5	594	112	501	349	289	319	289	677	289	0	309	119	594	227
ADAMTS8_CCDS41732.1_ex8_11:130297460-130297483:-_5-3	ADAMTS8	1011	546	1011	1351	992	257	668	750	668	127	668	275	895	461	1011	913
ADAMTS8_CCDS41732.1_ex8_11:130297539-130297562:+_5-4	ADAMTS8	957	137	957	391	1333	875	640	1109	640	794	640	755	1207	297	957	968
ADAMTS8_CCDS41732.1_ex8_11:130297925-130297948:-_5-5	ADAMTS8	847	266	847	948	1087	150	434	420	434	165	434	0	524	253	847	156
ADAMTS9_CCDS2903.1_ex37_3:64672353-64672376:+_5-1	ADAMTS9	1039	369	1039	154	1175	1484	603	103	603	330	603	2262	857	408	1039	0
ADAMTS9_CCDS2903.1_ex37_3:64672393-64672416:+_5-2	ADAMTS9	721	108	721	1	1024	263	583	1378	583	485	583	334	566	199	721	1249
ADAMTS9_CCDS2903.1_ex37_3:64672536-64672559:+_5-3	ADAMTS9	328	62	328	280	512	4	293	337	293	0	293	0	299	295	328	860
ADAMTS9_CCDS2903.1_ex37_3:64672579-64672602:+_5-4	ADAMTS9	1217	284	1217	1186	1215	722	637	560	637	504	637	1064	1126	333	1217	3351
ADAMTS9_CCDS2903.1_ex37_3:64672605-64672628:+_5-5	ADAMTS9	439	0	439	1	524	75	300	653	300	276	300	1348	301	0	439	278
ADAMTSL1_CCDS47954.1_ex1_9:18504883-18504906:-_5-1	ADAMTSL1	386	1	386	180	213	0	210	0	210	246	210	0	199	74	386	0
ADAMTSL1_CCDS47954.1_ex3_9:18574175-18574198:-_5-2	ADAMTSL1	296	5	296	122	433	256	258	604	258	130	258	1014	384	291	296	0
ADAMTSL1_CCDS47954.1_ex4_9:18622270-18622293:+_5-3	ADAMTSL1	123	10	123	233	274	0	97	0	97	330	97	0	151	0	123	0
ADAMTSL1_CCDS47954.1_ex4_9:18622320-18622343:-_5-4	ADAMTSL1	2695	432	2695	974	2534	685	1603	1000	1603	1376	1603	6771	1909	1123	2695	1641
ADAMTSL1_CCDS47954.1_ex4_9:18622347-18622370:-_5-5	ADAMTSL1	1155	217	1155	332	1056	395	656	773	656	995	656	4719	867	281	1155	2048
ADAMTSL2_CCDS6976.1_ex3_9:136404947-136404970:-_5-1	ADAMTSL2	680	544	680	118	636	453	382	233	382	209	382	641	673	159	680	856
ADAMTSL2_CCDS6976.1_ex5_9:136405999-136406022:-_5-2	ADAMTSL2	645	0	645	4	1029	187	424	228	424	276	424	637	880	385	645	2
ADAMTSL2_CCDS6976.1_ex5_9:136406081-136406104:-_5-3	ADAMTSL2	1234	480	1234	570	1026	0	510	1759	510	1355	510	777	792	666	1234	2113
ADAMTSL2_CCDS6976.1_ex6_9:136409653-136409676:+_5-4	ADAMTSL2	984	12	984	518	939	1258	701	365	701	448	701	266	962	31	984	0
ADAMTSL2_CCDS6976.1_ex9_9:136420673-136420696:+_5-5	ADAMTSL2	926	245	926	0	767	269	370	502	370	191	370	198	651	804	926	2197
ADAMTSL3_CCDS10326.1_ex1_15:84373235-84373258:-_5-1	ADAMTSL3	178	3	178	115	211	0	150	548	150	2	150	0	134	231	178	0
ADAMTSL3_CCDS10326.1_ex12_15:84566626-84566649:-_5-3	ADAMTSL3	438	1	438	1	889	694	339	0	339	723	339	4337	674	45	438	1600
ADAMTSL3_CCDS10326.1_ex14_15:84582075-84582098:+_5-4	ADAMTSL3	896	284	896	569	494	179	358	770	358	639	358	210	620	260	896	1712
ADAMTSL3_CCDS10326.1_ex17_15:84611697-84611720:-_5-5	ADAMTSL3	807	442	807	267	731	583	438	1682	438	446	438	822	709	774	807	2592
ADAMTSL3_CCDS10326.1_ex7_15:84539605-84539628:-_5-2	ADAMTSL3	215	906	215	1	149	372	102	0	102	4	102	0	137	135	215	0
ADAMTSL4_CCDS30852.1_ex2_1:150525663-150525686:-_5-1	ADAMTSL4	104	8	104	134	153	0	59	0	59	0	59	0	146	48	104	0
ADAMTSL4_CCDS30852.1_ex3_1:150526260-150526283:-_5-2	ADAMTSL4	445	693	445	2	595	777	240	1	240	266	240	0	508	398	445	2915
ADAMTSL4_CCDS30852.1_ex3_1:150526419-150526442:+_5-3	ADAMTSL4	112	2	112	0	244	0	52	0	52	0	52	0	114	90	112	0
ADAMTSL4_CCDS30852.1_ex4_1:150526872-150526895:-_5-4	ADAMTSL4	364	142	364	599	394	0	184	0	184	2	184	723	284	0	364	0
ADAMTSL4_CCDS30852.1_ex5_1:150527956-150527979:+_5-5	ADAMTSL4	59	0	59	0	46	0	60	0	60	0	60	0	74	58	59	0
ADAMTSL5_CCDS12071.1_ex4_19:1507571-1507594:-_5-1	ADAMTSL5	584	245	584	0	354	342	236	0	236	758	236	2579	313	0	584	1
ADAMTSL5_CCDS12071.1_ex4_19:1507616-1507639:+_5-2	ADAMTSL5	718	2	718	129	519	514	404	295	404	164	404	497	628	59	718	2685
ADAMTSL5_CCDS12071.1_ex5_19:1507995-1508018:-_5-3	ADAMTSL5	499	855	499	0	420	117	220	179	220	402	220	1019	412	177	499	0
ADAMTSL5_CCDS12071.1_ex5_19:1508100-1508123:-_5-4	ADAMTSL5	622	617	622	183	686	1017	836	372	836	1089	836	4230	886	418	622	1594
ADAMTSL5_CCDS12071.1_ex9_19:1510704-1510727:-_5-5	ADAMTSL5	687	1047	687	106	687	243	513	664	513	386	513	872	715	62	687	3029
ADAP1_CCDS5318.1_ex5_7:943836-943859:+_5-1	ADAP1	1193	893	1193	473	1667	128	849	2473	849	110	849	501	1214	1018	1193	320
ADAP1_CCDS5318.1_ex5_7:943876-943899:+_5-2	ADAP1	920	382	920	792	1307	450	346	815	346	884	346	174	617	50	920	1972
ADAP1_CCDS5318.1_ex6_7:944797-944820:-_5-3	ADAP1	473	569	473	258	453	299	152	247	152	0	152	774	252	116	473	0
ADAP1_CCDS5318.1_ex7_7:959643-959666:-_5-4	ADAP1	515	645	515	3	666	138	318	0	318	0	318	457	373	200	515	355
ADAP1_CCDS5318.1_ex7_7:959661-959684:-_5-5	ADAP1	371	10	371	234	428	0	199	406	199	123	199	897	324	51	371	0
ADAP2_CCDS11261.1_ex1_17:29250066-29250089:+_5-1	ADAP2	97	629	97	445	28	357	64	245	64	0	64	0	125	104	97	0
ADAP2_CCDS11261.1_ex3_17:29258927-29258950:+_5-2	ADAP2	164	15	164	1417	215	0	128	0	128	194	128	592	82	123	164	0
ADAP2_CCDS11261.1_ex4_17:29261192-29261215:+_5-3	ADAP2	291	44	291	0	228	970	204	187	204	225	204	387	161	128	291	0
ADAP2_CCDS11261.1_ex5_17:29271969-29271992:+_5-4	ADAP2	56	0	56	181	43	0	11	0	11	0	11	0	24	0	56	0
ADAP2_CCDS11261.1_ex5_17:29272043-29272066:-_5-5	ADAP2	117	0	117	0	169	0	55	768	55	191	55	0	215	117	117	0
ADAR_CCDS1071.1_ex12_1:154570948-154570971:-_5-1	ADAR	230	366	230	0	522	0	160	205	160	1	160	874	345	520	230	350
ADAR_CCDS1071.1_ex12_1:154571029-154571052:+_5-2	ADAR	412	223	412	2	556	333	171	503	171	0	171	189	467	346	412	886
ADAR_CCDS1071.1_ex13_1:154573559-154573582:+_5-3	ADAR	975	801	975	962	1356	296	785	1068	785	222	785	513	799	197	975	3308
ADAR_CCDS1071.1_ex13_1:154573584-154573607:+_5-4	ADAR	301	227	301	115	452	0	196	49	196	248	196	413	415	67	301	2113
ADAR_CCDS1071.1_ex13_1:154573633-154573656:+_5-5	ADAR	213	0	213	1	343	0	60	89	60	305	60	0	90	127	213	0
ADARB1_CCDS33589.1_ex1_21:46596181-46596204:-_5-1	ADARB1	257	186	257	555	329	0	143	0	143	0	143	1134	358	0	257	0
ADARB1_CCDS33589.1_ex1_21:46596304-46596327:-_5-2	ADARB1	455	55	455	1	503	0	318	498	318	1	318	1632	341	122	455	1419
ADARB1_CCDS33589.1_ex1_21:46596330-46596353:+_5-3	ADARB1	557	311	557	159	1745	449	489	229	489	464	489	266	418	296	557	511
ADARB1_CCDS33589.1_ex1_21:46596401-46596424:+_5-4	ADARB1	1091	984	1091	480	1119	1085	695	634	695	113	695	2215	1225	538	1091	2273
ADARB1_CCDS33589.1_ex2_21:46600312-46600335:-_5-5	ADARB1	942	406	942	430	787	375	538	1237	538	752	538	646	579	278	942	2105
ADARB2_CCDS7058.1_ex7_10:1405351-1405374:+_5-1	ADARB2	1483	203	1483	942	1481	1184	900	331	900	693	900	3776	1414	706	1483	0
ADARB2_CCDS7058.1_ex7_10:1405459-1405482:+_5-2	ADARB2	1954	1485	1954	1090	2168	1093	1380	1287	1380	186	1380	693	1679	1951	1954	931
ADARB2_CCDS7058.1_ex7_10:1405639-1405662:+_5-3	ADARB2	211	0	211	3	379	169	156	177	156	219	156	559	321	123	211	0
ADARB2_CCDS7058.1_ex7_10:1405818-1405841:+_5-4	ADARB2	373	714	373	0	320	168	228	0	228	9	228	0	204	256	373	254
ADARB2_CCDS7058.1_ex7_10:1405853-1405876:-_5-5	ADARB2	581	1407	581	727	553	0	435	689	435	278	435	983	407	214	581	0
ADAT1_CCDS10922.1_ex4_16:75646651-75646674:-_5-1	ADAT1	111	0	111	0	37	0	91	155	91	656	91	0	43	0	111	0
ADAT1_CCDS10922.1_ex4_16:75646727-75646750:+_5-2	ADAT1	384	146	384	770	300	1	330	0	330	0	330	796	472	0	384	731
ADAT1_CCDS10922.1_ex5_16:75651031-75651054:+_5-3	ADAT1	660	182	660	0	515	225	346	143	346	0	346	176	488	484	660	2206
ADAT1_CCDS10922.1_ex7_16:75654170-75654193:-_5-4	ADAT1	115	3	115	0	108	0	98	0	98	0	98	0	156	202	115	1650
ADAT1_CCDS10922.1_ex8_16:75654526-75654549:+_5-5	ADAT1	1167	488	1167	1081	1283	344	782	883	782	473	782	180	1200	435	1167	2373
ADAT2_CCDS43511.1_ex2_6:143753721-143753744:+_5-1	ADAT2	341	762	341	159	691	530	308	0	308	497	308	0	218	191	341	2076
ADAT2_CCDS43511.1_ex2_6:143753736-143753759:-_5-2	ADAT2	602	453	602	207	455	0	254	321	254	261	254	523	497	137	602	1978
ADAT2_CCDS43511.1_ex3_6:143754955-143754978:+_5-3	ADAT2	47	57	47	236	75	0	82	0	82	0	82	0	44	0	47	0
ADAT2_CCDS43511.1_ex3_6:143755006-143755029:-_5-4	ADAT2	174	29	174	1	442	0	151	0	151	0	151	0	251	171	174	0
ADAT2_CCDS43511.1_ex3_6:143755056-143755079:-_5-5	ADAT2	90	0	90	0	106	0	68	105	68	443	68	0	186	0	90	0
ADAT3_CCDS12076.2_ex0_19:1912180-1912203:-_5-1	ADAT3	193	226	193	941	682	526	340	600	340	0	340	276	437	162	193	0
ADAT3_CCDS12076.2_ex0_19:1912331-1912354:-_5-2	ADAT3	654	476	654	199	1316	358	982	1306	982	295	982	1137	1017	272	654	1918
ADAT3_CCDS12076.2_ex0_19:1912532-1912555:-_5-3	ADAT3	126	481	126	641	264	198	220	0	220	199	220	0	268	0	126	486
ADAT3_CCDS12076.2_ex0_19:1912590-1912613:-_5-4	ADAT3	730	592	730	1740	875	764	768	360	768	758	768	0	1152	209	730	528
ADAT3_CCDS12076.2_ex0_19:1912683-1912706:-_5-5	ADAT3	11	0	11	0	165	250	96	0	96	2	96	0	114	220	11	0
ADC_CCDS375.1_ex2_1:33557683-33557706:-_5-1	ADC	1237	787	1237	211	1422	451	583	449	583	304	583	1759	774	903	1237	1733
ADC_CCDS375.1_ex2_1:33557709-33557732:-_5-2	ADC	252	97	252	2	199	136	200	164	200	0	200	301	168	360	252	5
ADC_CCDS375.1_ex3_1:33558927-33558950:-_5-3	ADC	294	34	294	1	621	0	238	355	238	150	238	0	390	185	294	631
ADC_CCDS375.1_ex4_1:33560144-33560167:-_5-4	ADC	166	708	166	0	195	292	246	0	246	210	246	629	184	0	166	984
ADC_CCDS375.1_ex4_1:33560205-33560228:+_5-5	ADC	654	249	654	0	708	514	350	357	350	424	350	534	489	236	654	450
ADCK1_CCDS45144.1_ex0_14:78285417-78285440:+_5-1	ADCK1	624	108	624	177	652	0	373	684	373	638	373	1078	478	432	624	1231
ADCK1_CCDS45144.1_ex0_14:78285438-78285461:+_5-2	ADCK1	419	463	419	0	306	250	169	99	169	0	169	120	176	69	419	1139
ADCK1_CCDS45144.1_ex2_14:78353447-78353470:-_5-3	ADCK1	254	1	254	1	303	0	228	174	228	0	228	319	274	0	254	0
ADCK1_CCDS45144.1_ex2_14:78353531-78353554:+_5-4	ADCK1	207	3	207	88	273	0	193	344	193	0	193	0	131	0	207	0
ADCK1_CCDS45144.1_ex3_14:78365472-78365495:-_5-5	ADCK1	309	7	309	259	440	0	239	0	239	164	239	0	255	0	309	0
ADCK2_CCDS5861.1_ex0_7:140373221-140373244:+_5-1	ADCK2	616	302	616	239	398	102	256	639	256	453	256	819	618	147	616	438
ADCK2_CCDS5861.1_ex0_7:140373313-140373336:-_5-2	ADCK2	631	8	631	305	525	405	231	430	231	301	231	295	491	203	631	0
ADCK2_CCDS5861.1_ex0_7:140373591-140373614:-_5-3	ADCK2	744	1432	744	251	1091	864	602	624	602	495	602	768	971	713	744	4959
ADCK2_CCDS5861.1_ex0_7:140373672-140373695:+_5-4	ADCK2	859	391	859	339	880	260	533	1126	533	695	533	1379	838	422	859	844
ADCK2_CCDS5861.1_ex0_7:140373765-140373788:-_5-5	ADCK2	41	0	41	0	0	0	2	0	2	0	2	0	0	0	41	0
ADCK3_CCDS1557.1_ex1_1:227152871-227152894:-_5-1	ADCK3	929	5	929	97	1039	713	473	891	473	571	473	629	498	190	929	468
ADCK3_CCDS1557.1_ex1_1:227152892-227152915:-_5-2	ADCK3	265	10	265	609	272	380	128	154	128	0	128	1192	206	66	265	0
ADCK3_CCDS1557.1_ex2_1:227153418-227153441:-_5-3	ADCK3	1170	464	1170	1	1428	328	854	0	854	808	854	335	1155	871	1170	1204
ADCK3_CCDS1557.1_ex4_1:227169806-227169829:+_5-4	ADCK3	637	481	637	779	718	584	303	378	303	0	303	766	509	552	637	5060
ADCK3_CCDS1557.1_ex6_1:227170619-227170642:-_5-5	ADCK3	649	289	649	675	1055	0	482	383	482	857	482	234	649	292	649	639
ADCK4_CCDS12562.1_ex11_19:41220010-41220033:-_5-3	ADCK4	538	969	538	89	777	0	338	90	338	443	338	1462	422	187	538	1628
ADCK4_CCDS12562.1_ex12_19:41220169-41220192:+_5-4	ADCK4	174	929	174	8	525	241	211	2	211	322	211	419	204	19	174	259
ADCK4_CCDS12562.1_ex12_19:41220214-41220237:-_5-5	ADCK4	211	46	211	0	268	0	165	265	165	3	165	0	238	164	211	497
ADCK4_CCDS12562.1_ex7_19:41209733-41209756:-_5-1	ADCK4	592	1231	592	312	422	493	326	221	326	570	326	0	533	218	592	1763
ADCK4_CCDS12562.1_ex8_19:41211014-41211037:+_5-2	ADCK4	789	15	789	749	968	335	529	0	529	7	529	178	519	651	789	1217
ADCK5_CCDS34965.1_ex2_8:145608314-145608337:+_5-1	ADCK5	575	93	575	375	689	820	343	775	343	534	343	1326	369	224	575	868
ADCK5_CCDS34965.1_ex2_8:145608347-145608370:-_5-2	ADCK5	1052	439	1052	250	926	157	820	535	820	1035	820	1262	1166	55	1052	3057
ADCK5_CCDS34965.1_ex3_8:145615896-145615919:-_5-3	ADCK5	569	173	569	878	401	271	330	485	330	2	330	812	317	79	569	0
ADCK5_CCDS34965.1_ex3_8:145615917-145615940:-_5-4	ADCK5	306	320	306	1	359	776	130	165	130	0	130	0	163	169	306	2227
ADCK5_CCDS34965.1_ex4_8:145616191-145616214:-_5-5	ADCK5	531	559	531	214	296	826	475	494	475	370	475	529	448	218	531	0
ADCY1_CCDS34631.1_ex0_7:45614455-45614478:+_5-1	ADCY1	285	6	285	378	292	868	299	148	299	180	299	75	289	158	285	2216
ADCY1_CCDS34631.1_ex0_7:45614606-45614629:+_5-2	ADCY1	633	363	633	618	344	64	310	543	310	617	310	213	319	334	633	12
ADCY1_CCDS34631.1_ex4_7:45688273-45688296:-_5-3	ADCY1	912	251	912	350	764	78	418	122	418	307	418	1485	380	304	912	398
ADCY1_CCDS34631.1_ex6_7:45699696-45699719:+_5-4	ADCY1	914	942	914	323	656	183	465	596	465	371	465	106	679	909	914	831
ADCY1_CCDS34631.1_ex6_7:45699769-45699792:-_5-5	ADCY1	1118	383	1118	392	1234	0	680	1431	680	850	680	944	1049	300	1118	3302
ADCY10_CCDS1265.1_ex15_1:167823575-167823598:+_5-1	ADCY10	231	402	231	0	642	0	237	0	237	1	237	0	148	0	231	2386
ADCY10_CCDS1265.1_ex16_1:167825503-167825526:+_5-2	ADCY10	339	242	339	5	552	0	201	1	201	0	201	0	229	53	339	1257
ADCY10_CCDS1265.1_ex16_1:167825614-167825637:+_5-3	ADCY10	126	3	126	704	84	461	85	0	85	0	85	0	128	107	126	1011
ADCY10_CCDS1265.1_ex21_1:167847821-167847844:-_5-4	ADCY10	247	0	247	0	248	0	140	0	140	0	140	637	136	0	247	1637
ADCY10_CCDS1265.1_ex24_1:167852801-167852824:+_5-5	ADCY10	372	2	372	1	329	89	209	0	209	98	209	0	264	176	372	0
ADCY2_CCDS3872.2_ex1_5:7414729-7414752:-_5-1	ADCY2	0	0	0	0	0	0	0	0	0	0	0	0	0	0	0	0
ADCY2_CCDS3872.2_ex2_5:7520950-7520973:-_5-2	ADCY2	754	5	754	361	553	113	298	1070	298	320	298	1409	740	106	754	1244
ADCY2_CCDS3872.2_ex5_5:7695914-7695937:-_5-3	ADCY2	1024	254	1024	3	1056	570	625	736	625	549	625	344	761	48	1024	970
ADCY2_CCDS3872.2_ex8_5:7707851-7707874:+_5-4	ADCY2	57	17	57	1059	57	0	19	0	19	0	19	0	56	0	57	0
ADCY2_CCDS3872.2_ex9_5:7709390-7709413:-_5-5	ADCY2	1377	1382	1377	969	1078	543	794	912	794	640	794	583	978	908	1377	6527
ADCY3_CCDS1715.1_ex13_2:25059799-25059822:-_5-1	ADCY3	424	7	424	301	248	52	187	438	187	1	187	374	331	329	424	2152
ADCY3_CCDS1715.1_ex15_2:25062791-25062814:-_5-2	ADCY3	1010	1698	1010	157	949	321	804	150	804	735	804	277	925	0	1010	1302
ADCY3_CCDS1715.1_ex16_2:25064227-25064250:+_5-3	ADCY3	337	1	337	8	442	583	344	0	344	434	344	1211	346	316	337	0
ADCY3_CCDS1715.1_ex18_2:25065130-25065153:+_5-4	ADCY3	150	498	150	536	91	0	26	0	26	0	26	786	143	0	150	1619
ADCY3_CCDS1715.1_ex20_2:25141347-25141370:-_5-5	ADCY3	796	254	796	471	900	511	576	0	576	332	576	729	437	509	796	755
ADCY4_CCDS9627.1_ex13_14:24795345-24795368:+_5-1	ADCY4	1073	134	1073	276	433	108	404	450	404	0	404	477	618	269	1073	628
ADCY4_CCDS9627.1_ex18_14:24799401-24799424:+_5-2	ADCY4	884	497	884	200	819	683	501	152	501	221	501	1613	925	889	884	677
ADCY4_CCDS9627.1_ex19_14:24800276-24800299:-_5-3	ADCY4	427	4	427	269	341	261	240	154	240	0	240	0	261	233	427	0
ADCY4_CCDS9627.1_ex23_14:24802053-24802076:+_5-4	ADCY4	453	523	453	1700	280	163	326	1	326	0	326	582	282	103	453	872
ADCY4_CCDS9627.1_ex24_14:24803731-24803754:-_5-5	ADCY4	448	216	448	688	792	391	281	575	281	0	281	1328	431	252	448	1180
ADCY5_CCDS3022.1_ex11_3:123038577-123038600:+_5-1	ADCY5	755	718	755	280	599	0	427	0	427	0	427	533	382	512	755	520
ADCY5_CCDS3022.1_ex14_3:123046562-123046585:-_5-2	ADCY5	426	6	426	485	539	202	123	101	123	0	123	1	201	208	426	0
ADCY5_CCDS3022.1_ex15_3:123047631-123047654:+_5-3	ADCY5	594	106	594	988	656	200	422	539	422	283	422	0	344	533	594	1705
ADCY5_CCDS3022.1_ex16_3:123049814-123049837:+_5-4	ADCY5	92	0	92	0	152	129	94	0	94	0	94	0	297	294	92	0
ADCY5_CCDS3022.1_ex18_3:123066707-123066730:+_5-5	ADCY5	685	230	685	133	1100	523	568	467	568	1439	568	118	585	445	685	266
ADCY6_CCDS8767.1_ex20_12:49176375-49176398:-_5-1	ADCY6	228	0	228	0	418	0	109	0	109	328	109	0	253	82	228	0
ADCY6_CCDS8767.1_ex20_12:49176435-49176458:+_5-2	ADCY6	364	57	364	200	324	528	290	142	290	659	290	0	287	0	364	704
ADCY6_CCDS8767.1_ex20_12:49176817-49176840:+_5-3	ADCY6	467	604	467	5	686	308	429	592	429	184	429	1423	579	390	467	0
ADCY6_CCDS8767.1_ex20_12:49176998-49177021:-_5-4	ADCY6	577	606	577	0	795	743	428	164	428	0	428	1863	538	75	577	0
ADCY6_CCDS8767.1_ex20_12:49177073-49177096:+_5-5	ADCY6	206	5	206	203	588	0	222	144	222	640	222	0	190	362	206	0
ADCY7_CCDS10741.1_ex1_16:50324528-50324551:+_5-1	ADCY7	384	355	384	3	416	182	171	0	171	1	171	1050	241	538	384	0
ADCY7_CCDS10741.1_ex4_16:50327317-50327340:+_5-2	ADCY7	1307	326	1307	1	1162	1200	513	598	513	1096	513	256	936	944	1307	1513
ADCY7_CCDS10741.1_ex6_16:50332891-50332914:-_5-3	ADCY7	1205	127	1205	632	1346	0	744	175	744	767	744	1528	1035	674	1205	1375
ADCY7_CCDS10741.1_ex8_16:50334986-50335009:+_5-4	ADCY7	639	275	639	163	915	1512	450	312	450	3	450	1652	639	240	639	0
ADCY7_CCDS10741.1_ex9_16:50338433-50338456:-_5-5	ADCY7	1009	189	1009	796	1663	519	506	210	506	708	506	1	673	454	1009	0
ADCY8_CCDS6363.1_ex11_8:131916232-131916255:-_5-1	ADCY8	40	0	40	0	87	0	48	0	48	1	48	0	44	35	40	0
ADCY8_CCDS6363.1_ex15_8:131964112-131964135:-_5-2	ADCY8	380	111	380	552	531	0	265	0	265	417	265	191	432	26	380	0
ADCY8_CCDS6363.1_ex17_8:132051759-132051782:+_5-3	ADCY8	739	1198	739	509	815	175	509	954	509	265	509	321	632	281	739	663
ADCY8_CCDS6363.1_ex17_8:132052127-132052150:-_5-4	ADCY8	284	0	284	1	455	428	328	1299	328	0	328	421	349	493	284	2147
ADCY8_CCDS6363.1_ex17_8:132052414-132052437:-_5-5	ADCY8	1332	1098	1332	342	1364	242	983	587	983	925	983	3331	992	932	1332	2098
ADCY9_CCDS32382.1_ex9_16:4163799-4163822:-_5-1	ADCY9	329	0	329	0	368	0	125	147	125	0	125	0	241	108	329	0
ADCY9_CCDS32382.1_ex9_16:4164921-4164944:-_5-2	ADCY9	814	1419	814	921	1088	584	422	727	422	185	422	102	386	299	814	1020
ADCY9_CCDS32382.1_ex9_16:4165002-4165025:+_5-3	ADCY9	535	0	535	0	508	441	324	915	324	370	324	1671	298	382	535	1140
ADCY9_CCDS32382.1_ex9_16:4165086-4165109:+_5-4	ADCY9	1194	695	1194	3	1220	264	1003	1052	1003	317	1003	345	1206	705	1194	2100
ADCY9_CCDS32382.1_ex9_16:4165142-4165165:-_5-5	ADCY9	210	3	210	101	179	138	204	203	204	0	204	679	262	93	210	0
ADCYAP1_CCDS11825.1_ex1_18:907693-907716:-_5-1	ADCYAP1	586	203	586	179	681	397	329	476	329	434	329	0	410	0	586	362
ADCYAP1_CCDS11825.1_ex1_18:907762-907785:+_5-2	ADCYAP1	0	0	0	0	30	0	0	0	0	0	0	0	0	0	0	0
ADCYAP1_CCDS11825.1_ex2_18:908257-908280:+_5-3	ADCYAP1	864	278	864	229	817	0	500	645	500	1	500	1303	743	635	864	238
ADCYAP1_CCDS11825.1_ex2_18:908273-908296:-_5-4	ADCYAP1	610	105	610	492	493	0	349	174	349	649	349	91	374	149	610	0
ADCYAP1_CCDS11825.1_ex2_18:908334-908357:-_5-5	ADCYAP1	3070	1208	3070	2455	3024	2222	1267	1682	1267	414	1267	1651	1865	1400	3070	5526
ADCYAP1R1_CCDS5433.1_ex2_7:31117633-31117656:+_5-1	ADCYAP1R1	717	136	717	57	952	867	890	792	890	1126	890	314	937	1188	717	2051
ADCYAP1R1_CCDS5433.1_ex2_7:31117691-31117714:+_5-2	ADCYAP1R1	475	141	475	2	460	0	331	388	331	332	331	289	475	203	475	870
ADCYAP1R1_CCDS5433.1_ex6_7:31124369-31124392:+_5-3	ADCYAP1R1	197	96	197	893	113	0	117	256	117	61	117	409	139	0	197	0
ADCYAP1R1_CCDS5433.1_ex7_7:31124960-31124983:-_5-4	ADCYAP1R1	317	1	317	2	426	191	280	395	280	516	280	526	359	162	317	2731
ADCYAP1R1_CCDS5433.1_ex8_7:31125996-31126019:+_5-5	ADCYAP1R1	317	233	317	378	243	0	103	309	103	3	103	0	178	179	317	196
ADD1_CCDS3363.1_ex3_4:2895738-2895761:+_5-1	ADD1	508	221	508	3	530	0	385	365	385	0	385	355	399	218	508	0
ADD1_CCDS3363.1_ex4_4:2896410-2896433:-_5-2	ADD1	341	517	341	3	412	0	278	72	278	1	278	252	481	196	341	0
ADD1_CCDS3363.1_ex5_4:2899937-2899960:-_5-3	ADD1	632	0	632	3	350	631	428	1164	428	305	428	127	398	91	632	575
ADD1_CCDS3363.1_ex6_4:2900176-2900199:-_5-4	ADD1	739	575	739	0	535	751	458	457	458	1122	458	66	198	341	739	1158
ADD1_CCDS3363.1_ex7_4:2900975-2900998:+_5-5	ADD1	15	0	15	0	40	0	77	0	77	0	77	0	60	107	15	315
ADD2_CCDS1906.1_ex11_2:70923364-70923387:+_5-1	ADD2	531	149	531	153	367	162	206	0	206	125	206	266	343	255	531	601
ADD2_CCDS1906.1_ex11_2:70923499-70923522:+_5-2	ADD2	202	184	202	0	273	0	136	185	136	182	136	0	117	85	202	249
ADD2_CCDS1906.1_ex12_2:70931458-70931481:+_5-3	ADD2	270	0	270	0	263	0	75	264	75	0	75	1	90	149	270	610
ADD2_CCDS1906.1_ex12_2:70931494-70931517:+_5-4	ADD2	1780	1013	1780	126	1910	1021	813	446	813	611	813	0	1208	870	1780	1491
ADD2_CCDS1906.1_ex13_2:70933429-70933452:-_5-5	ADD2	505	260	505	247	743	0	216	399	216	537	216	387	191	280	505	3880
ADD3_CCDS7561.1_ex2_10:111876106-111876129:-_5-1	ADD3	466	196	466	109	664	250	380	621	380	1	380	534	255	457	466	1378
ADD3_CCDS7561.1_ex4_10:111878419-111878442:-_5-2	ADD3	205	1	205	0	394	153	187	169	187	57	187	0	162	79	205	261
ADD3_CCDS7561.1_ex4_10:111878446-111878469:-_5-3	ADD3	233	252	233	105	159	199	128	173	128	216	128	24	69	141	233	0
ADD3_CCDS7561.1_ex5_10:111878965-111878988:+_5-4	ADD3	338	537	338	2	158	10	154	1	154	0	154	0	89	73	338	0
ADD3_CCDS7561.1_ex5_10:111879029-111879052:+_5-5	ADD3	440	604	440	217	348	261	269	5	269	348	269	0	190	139	440	0
ADH1A_CCDS3648.1_ex3_4:100203682-100203705:-_5-1	ADH1A	208	0	208	0	114	384	203	1070	203	373	203	0	183	80	208	1004
ADH1A_CCDS3648.1_ex4_4:100205756-100205779:+_5-2	ADH1A	129	0	129	1	188	0	144	248	144	0	144	0	43	94	129	1342
ADH1A_CCDS3648.1_ex5_4:100205923-100205946:-_5-3	ADH1A	865	437	865	1403	824	449	455	676	455	2	455	1027	695	439	865	744
ADH1A_CCDS3648.1_ex6_4:100208090-100208113:-_5-4	ADH1A	318	144	318	1228	292	0	229	96	229	0	229	871	237	107	318	0
ADH1A_CCDS3648.1_ex7_4:100208716-100208739:+_5-5	ADH1A	273	129	273	0	203	240	189	0	189	0	189	515	99	0	273	0
ADH1B_CCDS34033.1_ex4_4:100237053-100237076:-_5-1	ADH1B	349	271	349	668	481	214	172	0	172	0	172	61	383	88	349	729
ADH1B_CCDS34033.1_ex4_4:100237119-100237142:-_5-2	ADH1B	567	326	567	240	637	586	263	151	263	0	263	1025	417	75	567	0
ADH1B_CCDS34033.1_ex4_4:100237255-100237278:+_5-3	ADH1B	356	0	356	1	258	0	175	737	175	1	175	1006	281	221	356	3050
ADH1B_CCDS34033.1_ex5_4:100237422-100237445:-_5-4	ADH1B	671	359	671	286	552	219	504	302	504	359	504	1141	751	349	671	305
ADH1B_CCDS34033.1_ex5_4:100237440-100237463:+_5-5	ADH1B	288	2	288	0	151	0	149	186	149	0	149	0	144	116	288	486
ADH4_CCDS34032.1_ex4_4:100057812-100057835:+_5-1	ADH4	305	2	305	0	325	234	189	185	189	0	189	1113	175	82	305	969
ADH4_CCDS34032.1_ex5_4:100060217-100060240:+_5-2	ADH4	115	127	115	177	173	0	52	662	52	79	52	0	131	0	115	2287
ADH4_CCDS34032.1_ex5_4:100060262-100060285:+_5-3	ADH4	10	0	10	0	31	9	54	119	54	0	54	0	14	0	10	0
ADH4_CCDS34032.1_ex6_4:100062693-100062716:+_5-4	ADH4	229	438	229	1	138	627	110	315	110	4	110	0	196	100	229	613
ADH4_CCDS34032.1_ex6_4:100062741-100062764:+_5-5	ADH4	495	498	495	107	557	225	281	173	281	259	281	0	297	81	495	0
ADH5_CCDS47111.1_ex4_4:99998062-99998085:-_5-5	ADH5	128	24	128	0	58	0	116	103	116	0	116	0	142	72	128	0
ADH5_CCDS47111.1_ex6_4:100003190-100003213:+_5-2	ADH5	46	0	46	0	32	0	1	0	1	0	1	0	22	0	46	0
ADH5_CCDS47111.1_ex6_4:100003237-100003260:+_5-3	ADH5	134	366	134	416	167	0	43	1	43	0	43	642	125	0	134	0
ADH6_CCDS3647.1_ex2_4:100130074-100130097:-_5-1	ADH6	358	7	358	389	368	155	210	0	210	1	210	121	300	187	358	480
ADH6_CCDS3647.1_ex3_4:100131250-100131273:+_5-2	ADH6	336	90	336	126	201	0	171	0	171	207	171	0	75	0	336	999
ADH6_CCDS3647.1_ex5_4:100134846-100134869:-_5-3	ADH6	19	0	19	0	20	0	12	0	12	0	12	0	29	0	19	0
ADH6_CCDS3647.1_ex5_4:100134890-100134913:-_5-4	ADH6	786	353	786	1	1087	0	424	206	424	766	424	1031	423	486	786	2968
ADH6_CCDS3647.1_ex6_4:100137316-100137339:-_5-5	ADH6	69	0	69	0	206	0	151	0	151	0	151	0	238	0	69	1965
ADH7_CCDS34034.1_ex4_4:100349039-100349062:-_5-1	ADH7	406	3	406	1	458	436	352	196	352	0	352	689	437	103	406	1725
ADH7_CCDS34034.1_ex4_4:100349131-100349154:-_5-2	ADH7	614	254	614	229	426	1107	300	326	300	777	300	1	390	421	614	2057
ADH7_CCDS34034.1_ex5_4:100349238-100349261:+_5-3	ADH7	455	458	455	98	530	5	200	190	200	1	200	1122	371	0	455	2123
ADH7_CCDS34034.1_ex5_4:100349264-100349287:-_5-4	ADH7	277	65	277	1	177	262	177	569	177	180	177	873	324	165	277	970
ADH7_CCDS34034.1_ex6_4:100349699-100349722:-_5-5	ADH7	708	187	708	181	714	0	466	869	466	2	466	776	636	767	708	2022
ADHFE1_CCDS6190.2_ex4_8:67356894-67356917:-_5-1	ADHFE1	484	458	484	0	449	0	363	257	363	1	363	0	297	97	484	0
ADHFE1_CCDS6190.2_ex5_8:67357461-67357484:+_5-2	ADHFE1	345	2	345	0	316	0	153	0	153	1	153	0	272	273	345	0
ADHFE1_CCDS6190.2_ex5_8:67357506-67357529:+_5-3	ADHFE1	165	1	165	1	193	341	150	0	150	0	150	1976	315	291	165	1
ADHFE1_CCDS6190.2_ex6_8:67359512-67359535:+_5-4	ADHFE1	24	0	24	0	67	0	31	0	31	0	31	0	115	79	24	0
ADHFE1_CCDS6190.2_ex7_8:67361168-67361191:-_5-5	ADHFE1	326	0	326	1	419	254	176	1	176	0	176	245	230	129	326	0
ADI1_CCDS1653.1_ex1_2:3504646-3504669:+_5-1	ADI1	716	360	716	1	350	0	395	399	395	594	395	1	358	389	716	797
ADI1_CCDS1653.1_ex1_2:3504745-3504768:-_5-2	ADI1	37	0	37	0	53	0	106	0	106	0	106	0	58	0	37	0
ADI1_CCDS1653.1_ex2_2:3517642-3517665:+_5-3	ADI1	182	356	182	19	231	443	181	307	181	329	181	0	237	48	182	0
ADI1_CCDS1653.1_ex2_2:3517674-3517697:-_5-4	ADI1	211	5	211	203	80	4	159	279	159	0	159	0	83	181	211	1475
ADI1_CCDS1653.1_ex3_2:3523141-3523164:-_5-5	ADI1	509	6	509	419	455	0	326	174	326	799	326	1941	488	676	509	0
ADIG_CCDS54461.1_ex0_20:37209972-37209995:+_5-1	ADIG	237	4	237	391	191	182	166	0	166	0	166	0	128	184	237	1035
ADIG_CCDS54461.1_ex0_20:37209995-37210018:+_5-2	ADIG	310	788	310	0	256	690	79	355	79	263	79	0	193	128	310	0
ADIG_CCDS54461.1_ex1_20:37214657-37214680:+_5-3	ADIG	451	181	451	338	539	111	333	483	333	0	333	834	373	221	451	0
ADIG_CCDS54461.1_ex1_20:37214686-37214709:+_5-4	ADIG	513	318	513	450	546	772	284	654	284	1341	284	1793	350	330	513	2164
ADIG_CCDS54461.1_ex1_20:37214712-37214735:-_5-5	ADIG	734	195	734	649	789	0	481	599	481	158	481	273	788	135	734	1483
ADIPOQ_CCDS3284.1_ex0_3:186571002-186571025:-_5-1	ADIPOQ	1579	490	1579	255	1123	501	690	1071	690	886	690	2200	957	522	1579	424
ADIPOQ_CCDS3284.1_ex1_3:186571968-186571991:+_5-2	ADIPOQ	131	1	131	50	83	0	162	1254	162	33	162	0	65	86	131	588
ADIPOQ_CCDS3284.1_ex1_3:186572028-186572051:-_5-3	ADIPOQ	507	250	507	0	500	0	343	438	343	292	343	612	415	99	507	0
ADIPOQ_CCDS3284.1_ex1_3:186572142-186572165:-_5-4	ADIPOQ	105	0	105	0	120	0	79	234	79	0	79	170	115	0	105	354
ADIPOQ_CCDS3284.1_ex1_3:186572178-186572201:+_5-5	ADIPOQ	1353	430	1353	732	1473	155	679	289	679	1564	679	897	972	731	1353	2639
ADIPOR1_CCDS1430.1_ex4_1:202915555-202915578:+_5-1	ADIPOR1	247	301	247	5	423	264	155	722	155	339	155	559	200	817	247	0
ADIPOR1_CCDS1430.1_ex4_1:202915589-202915612:-_5-2	ADIPOR1	237	157	237	0	96	316	158	256	158	0	158	0	81	98	237	2169
ADIPOR1_CCDS1430.1_ex4_1:202915615-202915638:+_5-3	ADIPOR1	374	136	374	0	353	365	288	792	288	271	288	577	277	191	374	0
ADIPOR1_CCDS1430.1_ex4_1:202915658-202915681:-_5-4	ADIPOR1	262	324	262	0	295	111	237	1780	237	1	237	584	151	0	262	0
ADIPOR1_CCDS1430.1_ex4_1:202915727-202915750:-_5-5	ADIPOR1	321	79	321	1	289	0	312	955	312	1236	312	323	379	366	321	1848
ADIPOR2_CCDS8511.1_ex1_12:1882072-1882095:-_5-1	ADIPOR2	389	4	389	150	138	0	174	0	174	1	174	0	91	111	389	0
ADIPOR2_CCDS8511.1_ex2_12:1887011-1887034:+_5-2	ADIPOR2	643	864	643	480	229	440	226	0	226	0	226	0	338	0	643	0
ADIPOR2_CCDS8511.1_ex2_12:1887047-1887070:+_5-3	ADIPOR2	222	51	222	83	114	241	150	0	150	0	150	151	197	131	222	0
ADIPOR2_CCDS8511.1_ex2_12:1887087-1887110:-_5-4	ADIPOR2	333	243	333	74	297	681	200	0	200	800	200	0	322	220	333	376
ADIPOR2_CCDS8511.1_ex3_12:1889629-1889652:-_5-5	ADIPOR2	325	86	325	394	176	1	229	493	229	4	229	318	394	252	325	821
ADIRF_CCDS7381.1_ex1_10:88729975-88729998:+_5-1	ADIRF	600	6	600	251	645	481	309	574	309	1	309	0	448	491	600	1213
ADIRF_CCDS7381.1_ex1_10:88729998-88730021:-_5-2	ADIRF	1932	609	1932	575	1615	813	1168	1447	1168	676	1168	5016	1286	387	1932	1869
ADIRF_CCDS7381.1_ex2_10:88730232-88730255:-_5-3	ADIRF	286	0	286	0	331	315	194	0	194	132	194	0	181	222	286	1604
ADIRF_CCDS7381.1_ex2_10:88730247-88730270:-_5-4	ADIRF	631	165	631	263	503	0	443	197	443	504	443	536	800	47	631	773
ADIRF_CCDS7381.1_ex2_10:88730265-88730288:-_5-5	ADIRF	332	30	332	2	505	0	273	185	273	1	273	298	496	126	332	0
ADK_CCDS55716.1_ex3_10:76074446-76074469:+_5-1	ADK	371	9	371	318	84	0	101	0	101	0	101	0	281	180	371	962
ADK_CCDS55716.1_ex4_10:76153993-76154016:-_5-2	ADK	344	93	344	544	128	0	204	664	204	0	204	0	198	384	344	972
ADK_CCDS55716.1_ex4_10:76154039-76154062:+_5-3	ADK	652	41	652	100	316	0	247	350	247	153	247	499	332	0	652	1047
ADK_CCDS55716.1_ex5_10:76158230-76158253:-_5-4	ADK	131	16	131	661	44	0	75	0	75	0	75	1	143	90	131	15
ADK_CCDS55716.1_ex5_10:76158278-76158301:+_5-5	ADK	70	0	70	0	38	0	30	173	30	217	30	0	20	0	70	0
ADM_CCDS7801.1_ex1_11:10327499-10327522:+_5-1	ADM	514	353	514	407	800	0	326	642	326	1238	326	1117	346	91	514	34
ADM_CCDS7801.1_ex1_11:10327542-10327565:-_5-2	ADM	1121	809	1121	785	1122	1870	741	859	741	639	741	1	868	641	1121	1984
ADM_CCDS7801.1_ex1_11:10327555-10327578:+_5-3	ADM	1397	2524	1397	5077	1452	1020	918	960	918	1080	918	6098	1358	792	1397	2369
ADM_CCDS7801.1_ex1_11:10327583-10327606:-_5-4	ADM	967	200	967	2	863	240	722	1480	722	1043	722	1814	817	351	967	2700
ADM_CCDS7801.1_ex2_11:10327892-10327915:-_5-5	ADM	621	28	621	3	650	341	365	354	365	0	365	2212	316	125	621	0
ADM2_CCDS33682.1_ex0_22:50920364-50920387:+_5-1	ADM2	724	505	724	0	765	2499	484	1217	484	107	484	1266	660	306	724	1522
ADM2_CCDS33682.1_ex1_22:50921047-50921070:-_5-2	ADM2	820	199	820	1196	842	670	669	291	669	235	669	2513	871	634	820	3049
ADM2_CCDS33682.1_ex1_22:50921064-50921087:+_5-3	ADM2	3050	1675	3050	266	3648	793	1767	1702	1767	4439	1767	3052	2473	1762	3050	3258
ADM2_CCDS33682.1_ex1_22:50921103-50921126:-_5-4	ADM2	1051	1182	1051	83	836	699	472	1506	472	228	472	1713	782	172	1051	626
ADM2_CCDS33682.1_ex1_22:50921151-50921174:+_5-5	ADM2	195	455	195	290	194	0	156	83	156	0	156	461	166	0	195	652
ADM5_CCDS46146.1_ex1_19:50193389-50193412:+_5-1	ADM5	1392	1691	1392	633	2080	137	735	1210	735	1204	735	209	1068	278	1392	1304
ADM5_CCDS46146.1_ex1_19:50193407-50193430:-_5-2	ADM5	494	1723	494	320	454	0	496	735	496	212	496	948	629	245	494	431
ADM5_CCDS46146.1_ex1_19:50193425-50193448:-_5-3	ADM5	223	321	223	0	158	0	107	195	107	0	107	0	373	219	223	284
ADM5_CCDS46146.1_ex1_19:50193507-50193530:-_5-4	ADM5	473	961	473	0	534	198	238	226	238	347	238	0	219	540	473	1217
ADM5_CCDS46146.1_ex1_19:50193563-50193586:+_5-5	ADM5	1584	948	1584	1930	1105	495	703	338	703	521	703	2695	1227	697	1584	4358
ADNP_CCDS13433.1_ex0_20:49509755-49509778:+_5-1	ADNP	66	124	66	0	70	562	76	0	76	0	76	0	14	0	66	1416
ADNP_CCDS13433.1_ex0_20:49510108-49510131:-_5-2	ADNP	571	0	571	0	419	0	595	342	595	248	595	530	558	0	571	1418
ADNP_CCDS13433.1_ex0_20:49510441-49510464:+_5-3	ADNP	198	38	198	2	83	0	139	0	139	0	139	944	141	111	198	0
ADNP_CCDS13433.1_ex0_20:49510599-49510622:+_5-4	ADNP	1005	213	1005	827	493	0	433	987	433	4	433	1348	638	13	1005	997
ADNP_CCDS13433.1_ex0_20:49510830-49510853:+_5-5	ADNP	1252	551	1252	1356	695	0	732	437	732	1933	732	3198	1172	682	1252	1219
ADNP2_CCDS32853.1_ex2_18:77893683-77893706:-_5-1	ADNP2	452	385	452	0	646	267	390	683	390	247	390	0	595	105	452	366
ADNP2_CCDS32853.1_ex2_18:77893973-77893996:-_5-2	ADNP2	221	0	221	0	175	189	151	0	151	0	151	361	199	0	221	0
ADNP2_CCDS32853.1_ex2_18:77894424-77894447:-_5-3	ADNP2	505	440	505	0	488	253	596	292	596	271	596	461	510	279	505	0
ADNP2_CCDS32853.1_ex2_18:77894469-77894492:+_5-4	ADNP2	850	325	850	1405	803	714	648	209	648	115	648	1136	912	370	850	1155
ADNP2_CCDS32853.1_ex2_18:77894775-77894798:+_5-5	ADNP2	338	1	338	1	451	0	163	430	163	673	163	1019	230	118	338	0
ADO_CCDS7266.2_ex0_10:64564899-64564922:-_5-1	ADO	406	86	406	3	559	17	341	145	341	0	341	0	330	18	406	2243
ADO_CCDS7266.2_ex0_10:64565001-64565024:-_5-2	ADO	494	409	494	3	710	177	325	672	325	306	325	523	438	224	494	0
ADO_CCDS7266.2_ex0_10:64565080-64565103:+_5-3	ADO	266	2	266	5	566	0	346	0	346	0	346	0	526	499	266	1294
ADO_CCDS7266.2_ex0_10:64565113-64565136:+_5-4	ADO	639	6	639	396	813	294	386	414	386	825	386	2429	464	531	639	632
ADO_CCDS7266.2_ex0_10:64565215-64565238:+_5-5	ADO	332	143	332	1	663	474	213	1029	213	262	213	354	393	0	332	0
ADORA1_CCDS1434.1_ex0_1:203098161-203098184:+_5-1	ADORA1	342	143	342	299	378	211	210	815	210	1590	210	0	316	62	342	2012
ADORA1_CCDS1434.1_ex0_1:203098289-203098312:-_5-2	ADORA1	46	5	46	0	163	134	64	0	64	1	64	0	96	0	46	0
ADORA1_CCDS1434.1_ex0_1:203098302-203098325:-_5-3	ADORA1	770	294	770	194	576	0	531	314	531	128	531	2329	465	414	770	0
ADORA1_CCDS1434.1_ex1_1:203134397-203134420:+_5-4	ADORA1	215	3	215	0	172	0	139	674	139	1	139	453	126	0	215	0
ADORA1_CCDS1434.1_ex1_1:203134486-203134509:+_5-5	ADORA1	337	103	337	3	515	515	146	465	146	93	146	0	274	154	337	260
ADORA2A_CCDS13826.1_ex0_22:24829516-24829539:+_5-1	ADORA2A	1219	945	1219	640	1632	812	921	1066	921	715	921	969	1000	512	1219	4929
ADORA2A_CCDS13826.1_ex0_22:24829565-24829588:-_5-2	ADORA2A	920	205	920	366	866	820	537	795	537	1206	537	0	647	485	920	1242
ADORA2A_CCDS13826.1_ex1_22:24836555-24836578:+_5-3	ADORA2A	634	514	634	0	624	632	467	246	467	334	467	252	536	269	634	1451
ADORA2A_CCDS13826.1_ex1_22:24836649-24836672:+_5-4	ADORA2A	432	4	432	3	504	0	301	360	301	425	301	0	334	180	432	0
ADORA2A_CCDS13826.1_ex1_22:24836668-24836691:+_5-5	ADORA2A	304	339	304	0	382	265	229	0	229	0	229	0	226	180	304	0
ADORA2B_CCDS11173.1_ex0_17:15848837-15848860:+_5-1	ADORA2B	1233	128	1233	134	1481	1537	878	1280	878	164	878	1379	1353	746	1233	333
ADORA2B_CCDS11173.1_ex0_17:15848854-15848877:-_5-2	ADORA2B	330	1	330	0	545	485	347	188	347	0	347	345	405	648	330	0
ADORA2B_CCDS11173.1_ex1_17:15878063-15878086:+_5-3	ADORA2B	562	242	562	341	464	513	365	453	365	486	365	2169	574	270	562	867
ADORA2B_CCDS11173.1_ex1_17:15878235-15878258:-_5-4	ADORA2B	411	2	411	0	687	488	213	782	213	668	213	0	329	121	411	737
ADORA2B_CCDS11173.1_ex1_17:15878303-15878326:+_5-5	ADORA2B	750	13	750	592	1148	223	392	172	392	0	392	2337	602	154	750	803
ADORA3_CCDS41369.1_ex3_1:112031373-112031396:-_12-1	ADORA3	460	399	460	0	507	244	304	314	304	641	304	3	398	226	460	1969
ADORA3_CCDS41369.1_ex3_1:112031411-112031434:-_12-2	ADORA3	206	0	206	0	285	0	58	1	58	368	58	0	202	295	206	508
ADORA3_CCDS41369.1_ex3_1:112031458-112031481:-_12-3	ADORA3	185	0	185	0	121	0	99	362	99	155	99	0	69	140	185	0
ADORA3_CCDS41369.1_ex3_1:112031517-112031540:+_12-4	ADORA3	430	159	430	323	488	582	389	530	389	241	389	206	114	42	430	740
ADORA3_CCDS41369.1_ex3_1:112031542-112031565:-_12-5	ADORA3	142	56	142	0	8	0	35	0	35	0	35	0	48	0	142	0
ADORA3_CCDS41369.1_ex3_1:112031595-112031618:-_12-6	ADORA3	386	484	386	130	344	0	261	607	261	1	261	2682	287	315	386	818
ADORA3_CCDS41369.1_ex5_1:112106455-112106478:+_12-12	ADORA3	463	12	463	697	274	0	259	698	259	177	259	1374	332	216	463	811
ADORA3_CCDS838.1_ex5_1:112045753-112045776:-_12-10	ADORA3	861	690	861	2	758	175	399	352	399	2	399	0	770	485	861	1830
ADORA3_CCDS838.1_ex5_1:112045807-112045830:-_12-11	ADORA3	453	147	453	243	433	0	272	526	272	270	272	0	252	296	453	711
ADORA3_CCDS839.1_ex0_1:112042939-112042962:+_12-7	ADORA3	473	1219	473	0	413	0	228	429	228	0	228	591	344	219	473	1898
ADORA3_CCDS839.1_ex0_1:112043089-112043112:+_12-8	ADORA3	334	6	334	277	419	0	205	597	205	345	205	523	212	0	334	646
ADORA3_CCDS839.1_ex0_1:112043167-112043190:-_12-9	ADORA3	30	6	30	3	161	4	25	0	25	8	25	1161	30	0	30	0
ADPGK_CCDS42057.1_ex2_15:73048702-73048725:+_5-1	ADPGK	1139	994	1139	36	1216	138	756	911	756	500	756	0	997	702	1139	1414
ADPGK_CCDS42057.1_ex2_15:73048739-73048762:+_5-2	ADPGK	804	289	804	3	946	87	544	290	544	332	544	0	741	333	804	2402
ADPGK_CCDS42057.1_ex3_15:73052845-73052868:-_5-3	ADPGK	368	1063	368	1536	717	227	378	1058	378	917	378	912	392	126	368	298
ADPGK_CCDS42057.1_ex6_15:73075831-73075854:+_5-4	ADPGK	820	78	820	171	748	0	490	877	490	451	490	1786	458	369	820	1686
ADPGK_CCDS42057.1_ex6_15:73075854-73075877:+_5-5	ADPGK	1063	1160	1063	1374	863	387	871	1392	871	763	871	1452	1047	1015	1063	3955
ADPRH_CCDS2990.1_ex0_3:119301105-119301128:+_5-1	ADPRH	275	3	275	1	332	0	231	0	231	147	231	136	269	368	275	0
ADPRH_CCDS2990.1_ex0_3:119301139-119301162:+_5-2	ADPRH	425	603	425	1	502	229	252	0	252	474	252	3378	208	174	425	0
ADPRH_CCDS2990.1_ex0_3:119301177-119301200:+_5-3	ADPRH	230	1	230	0	510	0	96	1	96	315	96	199	157	108	230	702
ADPRH_CCDS2990.1_ex1_3:119305236-119305259:-_5-4	ADPRH	760	256	760	1028	1261	788	355	713	355	1429	355	0	418	580	760	0
ADPRH_CCDS2990.1_ex1_3:119305286-119305309:+_5-5	ADPRH	170	0	170	61	181	0	185	328	185	0	185	262	91	285	170	218
ADPRHL1_CCDS9535.1_ex3_13:114083355-114083378:-_5-1	ADPRHL1	470	117	470	478	675	358	288	280	288	2	288	170	367	160	470	378
ADPRHL1_CCDS9535.1_ex3_13:114083371-114083394:+_5-2	ADPRHL1	785	351	785	1	710	88	424	0	424	360	424	0	572	708	785	665
ADPRHL1_CCDS9535.1_ex4_13:114088129-114088152:-_5-3	ADPRHL1	1213	874	1213	302	950	510	690	349	690	753	690	440	966	1451	1213	931
ADPRHL1_CCDS9535.1_ex5_13:114098738-114098761:-_5-4	ADPRHL1	103	0	103	0	173	0	52	0	52	0	52	1009	47	28	103	0
ADPRHL1_CCDS9535.1_ex5_13:114098761-114098784:-_5-5	ADPRHL1	773	6	773	129	695	202	709	467	709	1	709	1801	658	393	773	996
ADPRHL2_CCDS402.1_ex0_1:36554638-36554661:-_5-1	ADPRHL2	216	0	216	0	264	0	192	383	192	0	192	1011	208	134	216	0
ADPRHL2_CCDS402.1_ex1_1:36556919-36556942:+_5-2	ADPRHL2	632	242	632	202	731	133	535	356	535	64	535	691	413	443	632	1075
ADPRHL2_CCDS402.1_ex2_1:36557332-36557355:-_5-3	ADPRHL2	88	0	88	0	265	0	75	4	75	0	75	0	172	33	88	0
ADPRHL2_CCDS402.1_ex2_1:36557391-36557414:-_5-4	ADPRHL2	290	75	290	500	296	0	319	110	319	0	319	230	221	75	290	0
ADPRHL2_CCDS402.1_ex3_1:36557505-36557528:-_5-5	ADPRHL2	125	112	125	272	167	161	149	0	149	1	149	439	206	68	125	0
ADPRM_CCDS11159.2_ex0_17:10608361-10608384:-_5-1	ADPRM	802	912	802	1	981	423	519	711	519	0	519	2498	626	16	802	4306
ADPRM_CCDS11159.2_ex0_17:10608397-10608420:+_5-2	ADPRM	137	298	137	0	257	206	126	0	126	0	126	0	208	0	137	0
ADPRM_CCDS11159.2_ex0_17:10608517-10608540:+_5-3	ADPRM	80	6	80	258	292	0	187	379	187	0	187	164	122	138	80	0
ADPRM_CCDS11159.2_ex0_17:10608544-10608567:+_5-4	ADPRM	432	6	432	437	239	182	265	127	265	1	265	809	385	57	432	0
ADPRM_CCDS11159.2_ex0_17:10608702-10608725:-_5-5	ADPRM	106	927	106	0	39	0	83	0	83	0	83	238	66	70	106	0
ADRA1A_CCDS34869.1_ex2_8:26721958-26721981:+_5-1	ADRA1A	606	955	606	228	753	0	511	296	511	5	511	88	911	360	606	1546
ADRA1A_CCDS34869.1_ex2_8:26721991-26722014:-_5-2	ADRA1A	2085	967	2085	1347	2125	631	1352	1348	1352	1256	1352	1349	1948	790	2085	923
ADRA1A_CCDS34869.1_ex2_8:26722060-26722083:-_5-3	ADRA1A	699	356	699	247	479	316	283	460	283	177	283	0	392	201	699	0
ADRA1A_CCDS34869.1_ex2_8:26722210-26722233:-_5-4	ADRA1A	212	4	212	1	220	0	149	0	149	0	149	0	162	0	212	0
ADRA1A_CCDS34869.1_ex2_8:26722320-26722343:+_5-5	ADRA1A	334	321	334	537	352	500	194	1021	194	200	194	242	542	211	334	478
ADRA1B_CCDS4347.1_ex0_5:159344210-159344233:-_5-1	ADRA1B	247	2	247	277	456	0	183	232	183	0	183	300	183	160	247	1378
ADRA1B_CCDS4347.1_ex0_5:159344316-159344339:-_5-2	ADRA1B	899	1329	899	0	897	536	422	578	422	0	422	1559	597	246	899	1853
ADRA1B_CCDS4347.1_ex0_5:159344469-159344492:+_5-3	ADRA1B	1170	77	1170	76	684	154	555	104	555	139	555	472	582	668	1170	879
ADRA1B_CCDS4347.1_ex0_5:159344554-159344577:-_5-4	ADRA1B	329	483	329	2	245	0	141	179	141	450	141	0	386	159	329	0
ADRA1B_CCDS4347.1_ex0_5:159344676-159344699:+_5-5	ADRA1B	401	91	401	153	538	283	162	138	162	339	162	0	367	267	401	526
ADRA1D_CCDS13079.1_ex1_20:4228757-4228780:+_5-1	ADRA1D	947	2	947	1	921	309	482	243	482	715	482	287	793	510	947	2995
ADRA1D_CCDS13079.1_ex1_20:4228862-4228885:+_5-2	ADRA1D	423	1122	423	785	375	0	295	433	295	216	295	249	288	280	423	0
ADRA1D_CCDS13079.1_ex1_20:4228967-4228990:-_5-3	ADRA1D	1586	1332	1586	2607	1661	755	924	1065	924	2179	924	178	1229	535	1586	2784
ADRA1D_CCDS13079.1_ex1_20:4229078-4229101:-_5-4	ADRA1D	1436	324	1436	624	1316	433	725	928	725	257	725	1620	1222	488	1436	5007
ADRA1D_CCDS13079.1_ex1_20:4229341-4229364:-_5-5	ADRA1D	1665	936	1665	637	1659	379	823	295	823	990	823	2222	1177	534	1665	576
ADRA2A_CCDS7569.2_ex0_10:112837968-112837991:-_5-1	ADRA2A	394	113	394	2	361	0	229	1253	229	79	229	0	235	376	394	0
ADRA2A_CCDS7569.2_ex0_10:112838091-112838114:+_5-2	ADRA2A	556	3	556	273	1085	808	348	242	348	600	348	1652	836	277	556	0
ADRA2A_CCDS7569.2_ex0_10:112838107-112838130:+_5-3	ADRA2A	401	265	401	744	581	1	317	213	317	0	317	1253	574	91	401	0
ADRA2A_CCDS7569.2_ex0_10:112838188-112838211:+_5-4	ADRA2A	908	384	908	4	767	449	510	1	510	314	510	0	574	397	908	2781
ADRA2A_CCDS7569.2_ex0_10:112838354-112838377:-_5-5	ADRA2A	1205	883	1205	472	1105	232	708	406	708	631	708	2199	1212	846	1205	2318
ADRA2B_CCDS56129.1_ex0_2:96781203-96781226:+_5-1	ADRA2B	390	259	390	389	604	270	193	83	193	266	193	1411	337	434	390	1250
ADRA2B_CCDS56129.1_ex0_2:96781278-96781301:+_5-2	ADRA2B	523	191	523	410	494	978	348	0	348	418	348	0	443	488	523	0
ADRA2B_CCDS56129.1_ex0_2:96781430-96781453:+_5-3	ADRA2B	515	25	515	1198	674	464	317	112	317	0	317	3650	322	363	515	790
ADRA2B_CCDS56129.1_ex0_2:96781467-96781490:+_5-4	ADRA2B	337	0	337	0	381	187	194	0	194	0	194	3462	238	270	337	0
ADRA2B_CCDS56129.1_ex0_2:96781629-96781652:-_5-5	ADRA2B	1346	273	1346	2119	1476	800	858	776	858	299	858	1850	1169	225	1346	0
ADRA2C_CCDS47004.1_ex0_4:3768419-3768442:+_5-1	ADRA2C	115	0	115	0	86	0	94	0	94	254	94	438	177	172	115	0
ADRA2C_CCDS47004.1_ex0_4:3768776-3768799:+_5-2	ADRA2C	3	0	3	0	0	0	14	0	14	0	14	0	0	0	3	0
ADRA2C_CCDS47004.1_ex0_4:3768830-3768853:-_5-3	ADRA2C	470	135	470	2	551	372	437	877	437	1	437	486	526	58	470	383
ADRA2C_CCDS47004.1_ex0_4:3768937-3768960:+_5-4	ADRA2C	439	36	439	278	658	0	308	158	308	913	308	1	409	508	439	3145
ADRA2C_CCDS47004.1_ex0_4:3769103-3769126:+_5-5	ADRA2C	934	516	934	445	641	884	462	845	462	219	462	334	800	357	934	628
ADRB1_CCDS7586.1_ex0_10:115804377-115804400:-_5-1	ADRB1	764	165	764	186	957	473	631	88	631	247	631	990	946	629	764	1875
ADRB1_CCDS7586.1_ex0_10:115804467-115804490:-_5-2	ADRB1	874	1471	874	818	694	1614	518	392	518	0	518	746	804	607	874	2186
ADRB1_CCDS7586.1_ex0_10:115804535-115804558:+_5-3	ADRB1	754	20	754	74	497	36	305	122	305	659	305	1134	385	0	754	0
ADRB1_CCDS7586.1_ex0_10:115804564-115804587:-_5-4	ADRB1	427	34	427	0	793	524	439	308	439	310	439	255	343	162	427	9
ADRB1_CCDS7586.1_ex0_10:115804596-115804619:-_5-5	ADRB1	730	333	730	221	624	981	514	892	514	170	514	1358	628	494	730	1023
ADRB2_CCDS4292.1_ex0_5:148206507-148206530:+_5-1	ADRB2	553	0	553	0	569	0	227	361	227	0	227	192	433	397	553	836
ADRB2_CCDS4292.1_ex0_5:148206563-148206586:-_5-2	ADRB2	591	390	591	3	662	0	366	412	366	1	366	1721	485	362	591	175
ADRB2_CCDS4292.1_ex0_5:148206656-148206679:-_5-3	ADRB2	441	165	441	858	735	403	270	0	270	662	270	0	285	171	441	2588
ADRB2_CCDS4292.1_ex0_5:148206726-148206749:+_5-4	ADRB2	0	0	0	0	0	0	0	0	0	0	0	0	0	0	0	0
ADRB2_CCDS4292.1_ex0_5:148206762-148206785:-_5-5	ADRB2	512	21	512	890	650	0	333	453	333	337	333	317	356	140	512	614
ADRB3_CCDS6099.1_ex1_8:37823440-37823463:+_5-1	ADRB3	1341	347	1341	736	1429	286	773	1574	773	836	773	1742	892	563	1341	1399
ADRB3_CCDS6099.1_ex1_8:37823468-37823491:+_5-2	ADRB3	639	218	639	213	450	276	476	182	476	822	476	564	339	0	639	2874
ADRB3_CCDS6099.1_ex1_8:37823542-37823565:+_5-3	ADRB3	586	197	586	554	473	730	252	0	252	0	252	0	429	91	586	515
ADRB3_CCDS6099.1_ex1_8:37823593-37823616:-_5-4	ADRB3	717	7	717	261	873	243	350	380	350	422	350	828	441	98	717	264
ADRB3_CCDS6099.1_ex1_8:37823750-37823773:+_5-5	ADRB3	218	9	218	385	363	15	195	0	195	0	195	0	294	182	218	0
ADRBK1_CCDS8156.1_ex10_11:67049395-67049418:-_5-5	ADRBK1	245	2	245	1	300	0	139	0	139	0	139	372	131	81	245	0
ADRBK1_CCDS8156.1_ex3_11:67046947-67046970:+_5-1	ADRBK1	164	1	164	2	144	0	109	0	109	0	109	0	97	0	164	0
ADRBK1_CCDS8156.1_ex5_11:67047335-67047358:-_5-2	ADRBK1	555	248	555	60	427	0	398	1014	398	183	398	0	331	270	555	1886
ADRBK1_CCDS8156.1_ex6_11:67048198-67048221:-_5-3	ADRBK1	440	547	440	387	536	0	269	1614	269	3	269	0	368	561	440	1
ADRBK1_CCDS8156.1_ex7_11:67048586-67048609:+_5-4	ADRBK1	2001	1900	2001	553	1720	1353	1076	1559	1076	2282	1076	2521	1344	705	2001	0
ADRBK2_CCDS13832.1_ex1_22:26000339-26000362:-_5-1	ADRBK2	385	50	385	0	474	0	251	214	251	5	251	1314	395	0	385	2667
ADRBK2_CCDS13832.1_ex10_22:26083499-26083522:-_5-4	ADRBK2	512	16	512	131	386	637	255	124	255	0	255	270	237	169	512	1121
ADRBK2_CCDS13832.1_ex10_22:26083522-26083545:-_5-5	ADRBK2	414	133	414	0	316	0	370	228	370	1	370	0	292	239	414	1535
ADRBK2_CCDS13832.1_ex3_22:26057577-26057600:-_5-2	ADRBK2	400	133	400	0	524	0	319	641	319	3	319	596	566	145	400	738
ADRBK2_CCDS13832.1_ex7_22:26070424-26070447:+_5-3	ADRBK2	222	167	222	255	257	254	180	311	180	128	180	0	344	0	222	0
ADRM1_CCDS13496.1_ex0_20:60878740-60878763:+_5-1	ADRM1	210	258	210	3	210	0	297	115	297	528	297	340	304	123	210	507
ADRM1_CCDS13496.1_ex0_20:60878809-60878832:+_5-2	ADRM1	131	51	131	87	129	0	135	0	135	0	135	424	118	0	131	0
ADRM1_CCDS13496.1_ex1_20:60879532-60879555:+_5-3	ADRM1	247	138	247	0	363	431	188	139	188	35	188	190	219	234	247	1044
ADRM1_CCDS13496.1_ex1_20:60879568-60879591:-_5-4	ADRM1	879	1368	879	835	1025	367	1027	610	1027	1267	1027	638	1125	833	879	4625
ADRM1_CCDS13496.1_ex3_20:60881759-60881782:+_5-5	ADRM1	1772	813	1772	754	1662	1645	777	721	777	1255	777	304	1104	610	1772	2352
ADSL_CCDS14001.1_ex0_22:40742659-40742682:+_5-1	ADSL	0	0	0	0	5	0	19	0	19	0	19	0	15	70	0	0
ADSL_CCDS14001.1_ex3_22:40750255-40750278:-_5-2	ADSL	17	0	17	0	13	0	26	0	26	0	26	0	0	0	17	0
ADSL_CCDS14001.1_ex3_22:40750276-40750299:-_5-3	ADSL	0	0	0	0	53	0	47	0	47	0	47	0	8	49	0	0
ADSL_CCDS14001.1_ex3_22:40750297-40750320:-_5-4	ADSL	56	0	56	0	154	0	101	354	101	637	101	0	79	178	56	2343
ADSL_CCDS14001.1_ex4_22:40754960-40754983:+_5-5	ADSL	10	0	10	0	42	0	112	0	112	229	112	0	62	183	10	0
ADSS_CCDS1624.1_ex10_1:244600167-244600190:-_5-3	ADSS	0	0	0	0	33	0	6	0	6	0	6	0	0	0	0	0
ADSS_CCDS1624.1_ex11_1:244600984-244601007:+_5-4	ADSS	12	0	12	0	14	0	5	0	5	0	5	0	7	0	12	0
ADSS_CCDS1624.1_ex12_1:244614987-244615010:-_5-5	ADSS	0	0	0	0	0	0	2	0	2	0	2	0	14	0	0	0
ADSS_CCDS1624.1_ex7_1:244587312-244587335:+_5-1	ADSS	0	0	0	0	0	0	8	0	8	0	8	0	0	0	0	1349
ADSS_CCDS1624.1_ex9_1:244595883-244595906:-_5-2	ADSS	514	235	514	0	147	230	163	465	163	0	163	0	314	0	514	1079
ADSSL1_CCDS9990.1_ex1_14:105201350-105201373:+_5-1	ADSSL1	339	6	339	345	503	720	306	264	306	209	306	215	404	155	339	0
ADSSL1_CCDS9990.1_ex1_14:105201438-105201461:-_5-2	ADSSL1	1693	569	1693	3	1337	457	797	355	797	1754	797	3306	1038	547	1693	298
ADSSL1_CCDS9990.1_ex3_14:105205706-105205729:-_5-3	ADSSL1	137	1	137	69	154	0	86	139	86	0	86	0	153	0	137	0
ADSSL1_CCDS9990.1_ex4_14:105206081-105206104:+_5-4	ADSSL1	348	6	348	102	219	222	317	0	317	0	317	227	317	265	348	0
ADSSL1_CCDS9990.1_ex5_14:105206935-105206958:+_5-5	ADSSL1	161	2	161	2	258	272	121	0	121	0	121	0	51	101	161	0
ADTRP_CCDS4521.1_ex3_6:11766562-11766585:+_5-1	ADTRP	123	126	123	479	289	0	63	0	63	0	63	284	54	100	123	0
ADTRP_CCDS4521.1_ex4_6:11768470-11768493:+_5-2	ADTRP	246	1	246	100	282	98	243	0	243	86	243	649	180	0	246	0
ADTRP_CCDS4521.1_ex4_6:11768498-11768521:-_5-3	ADTRP	1099	365	1099	153	1157	723	553	1058	553	247	553	0	635	365	1099	3071
ADTRP_CCDS4521.1_ex4_6:11768591-11768614:-_5-4	ADTRP	364	0	364	0	366	440	157	690	157	1	157	0	373	350	364	0
ADTRP_CCDS4521.1_ex5_6:11778863-11778886:-_5-5	ADTRP	470	735	470	189	641	0	397	443	397	328	397	1684	625	255	470	0
AEBP1_CCDS5476.1_ex0_7:44144360-44144383:+_5-1	AEBP1	159	36	159	3	245	208	191	87	191	471	191	0	122	0	159	0
AEBP1_CCDS5476.1_ex0_7:44144447-44144470:-_5-2	AEBP1	1549	19	1549	329	1238	0	833	886	833	490	833	487	826	836	1549	1405
AEBP1_CCDS5476.1_ex10_7:44149887-44149910:-_5-5	AEBP1	273	223	273	1	584	0	173	277	173	0	173	212	267	189	273	706
AEBP1_CCDS5476.1_ex2_7:44147037-44147060:+_5-3	AEBP1	274	1	274	0	247	355	188	707	188	0	188	0	202	68	274	348
AEBP1_CCDS5476.1_ex3_7:44147260-44147283:+_5-4	AEBP1	365	8	365	568	541	0	367	411	367	170	367	339	520	0	365	3383
AEBP2_CCDS44841.1_ex1_12:19615569-19615592:-_5-1	AEBP2	360	141	360	0	370	0	157	0	157	0	157	0	125	50	360	1470
AEBP2_CCDS44841.1_ex1_12:19615584-19615607:+_5-2	AEBP2	228	510	228	102	225	436	253	0	253	0	253	1	361	53	228	0
AEBP2_CCDS44841.1_ex1_12:19615615-19615638:+_5-3	AEBP2	94	0	94	1	100	0	53	175	53	0	53	241	31	32	94	0
AEBP2_CCDS44841.1_ex2_12:19626223-19626246:-_5-4	AEBP2	508	408	508	449	614	0	268	598	268	244	268	1302	245	277	508	746
AEBP2_CCDS44841.1_ex3_12:19646794-19646817:-_5-5	AEBP2	894	368	894	238	929	229	503	963	503	890	503	2507	492	112	894	4241
AEN_CCDS10344.1_ex0_15:89169633-89169656:-_5-1	AEN	276	2	276	1	136	0	164	0	164	479	164	0	254	95	276	1730
AEN_CCDS10344.1_ex0_15:89169804-89169827:-_5-2	AEN	1654	588	1654	142	1065	105	1064	1351	1064	1365	1064	1684	1316	576	1654	3386
AEN_CCDS10344.1_ex0_15:89169829-89169852:-_5-3	AEN	499	843	499	253	279	0	177	164	177	0	177	0	386	212	499	24
AEN_CCDS10344.1_ex0_15:89169894-89169917:-_5-4	AEN	881	339	881	335	576	0	615	405	615	1298	615	225	791	1007	881	2481
AEN_CCDS10344.1_ex1_15:89172542-89172565:-_5-5	AEN	471	312	471	2	556	325	271	425	271	554	271	286	526	661	471	838
AES_CCDS12101.1_ex1_19:3054123-3054146:+_5-1	AES	253	10	253	270	320	222	272	112	272	137	272	743	333	126	253	746
AES_CCDS12101.1_ex2_19:3055684-3055707:-_5-2	AES	346	554	346	1	161	0	195	0	195	2	195	1717	104	8	346	0
AES_CCDS12101.1_ex2_19:3055697-3055720:-_5-3	AES	88	104	88	1	128	0	179	146	179	1	179	0	98	0	88	1046
AES_CCDS12101.1_ex4_19:3057723-3057746:+_5-4	AES	795	310	795	2141	540	347	614	0	614	6	614	426	669	435	795	0
AES_CCDS12101.1_ex5_19:3061186-3061209:+_5-5	AES	1046	170	1046	5	1181	247	508	220	508	163	508	795	933	529	1046	495
AFAP1_CCDS3397.1_ex11_4:7840309-7840332:-_5-3	AFAP1	305	3	305	2	427	301	240	1	240	305	240	507	222	46	305	0
AFAP1_CCDS3397.1_ex12_4:7845045-7845068:+_5-4	AFAP1	435	4	435	1	382	0	229	261	229	901	229	0	206	829	435	759
AFAP1_CCDS3397.1_ex13_4:7857244-7857267:+_5-5	AFAP1	278	130	278	115	266	8	163	192	163	1	163	0	395	16	278	1821
AFAP1_CCDS3397.1_ex7_4:7802348-7802371:-_5-1	AFAP1	1250	275	1250	1056	1307	238	808	1012	808	289	808	2214	1054	619	1250	2727
AFAP1_CCDS3397.1_ex8_4:7811327-7811350:+_5-2	AFAP1	890	7	890	309	915	869	599	215	599	263	599	2235	684	353	890	231
AFAP1L1_CCDS34274.1_ex3_5:148680777-148680800:-_5-1	AFAP1L1	618	112	618	813	1029	511	255	540	255	1	255	0	430	339	618	0
AFAP1L1_CCDS34274.1_ex5_5:148685878-148685901:-_5-2	AFAP1L1	242	373	242	0	250	0	84	149	84	269	84	0	153	146	242	468
AFAP1L1_CCDS34274.1_ex7_5:148689545-148689568:-_5-3	AFAP1L1	588	157	588	0	590	303	205	366	205	243	205	3	477	225	588	624
AFAP1L1_CCDS34274.1_ex7_5:148689630-148689653:-_5-4	AFAP1L1	201	3	201	130	324	1	126	0	126	1	126	0	224	289	201	574
AFAP1L1_CCDS34274.1_ex9_5:148695403-148695426:+_5-5	AFAP1L1	869	626	869	281	613	1088	713	716	713	808	713	1341	580	175	869	3062
AFAP1L2_CCDS31286.1_ex10_10:116068233-116068256:+_5-1	AFAP1L2	1229	1093	1229	586	1360	472	698	1799	698	1984	698	272	1270	532	1229	815
AFAP1L2_CCDS31286.1_ex11_10:116070121-116070144:+_5-2	AFAP1L2	605	198	605	0	693	607	467	204	467	261	467	366	495	7	605	2546
AFAP1L2_CCDS31286.1_ex11_10:116070167-116070190:-_5-3	AFAP1L2	746	705	746	1	1282	269	590	587	590	289	590	254	443	483	746	3498
AFAP1L2_CCDS31286.1_ex13_10:116075431-116075454:+_5-4	AFAP1L2	1063	448	1063	0	1107	591	570	261	570	170	570	0	668	234	1063	2248
AFAP1L2_CCDS31286.1_ex17_10:116100364-116100387:+_5-5	AFAP1L2	122	0	122	0	72	0	75	68	75	219	75	0	127	0	122	306
AFF1_CCDS3616.1_ex10_4:88035619-88035642:+_5-5	AFF1	489	324	489	2928	620	0	273	393	273	331	273	1895	274	0	489	1516
AFF1_CCDS3616.1_ex2_4:87968362-87968385:+_5-1	AFF1	1063	46	1063	364	1097	654	617	572	617	986	617	3123	835	259	1063	2396
AFF1_CCDS3616.1_ex2_4:87968576-87968599:-_5-2	AFF1	707	371	707	287	1009	185	519	396	519	0	519	456	647	262	707	0
AFF1_CCDS3616.1_ex2_4:87968641-87968664:-_5-3	AFF1	495	1205	495	0	578	785	278	354	278	651	278	611	615	159	495	434
AFF1_CCDS3616.1_ex9_4:88029455-88029478:-_5-4	AFF1	319	263	319	381	448	0	313	214	313	399	313	0	431	290	319	1789
AFF2_CCDS14684.1_ex10_X:148037361-148037384:-_5-3	AFF2	1079	409	1079	624	751	468	652	656	652	1134	652	1901	933	271	1079	1033
AFF2_CCDS14684.1_ex10_X:148037432-148037455:+_5-4	AFF2	180	2	180	137	217	0	56	0	56	0	56	0	82	20	180	0
AFF2_CCDS14684.1_ex10_X:148037505-148037528:-_5-5	AFF2	557	176	557	342	719	508	289	403	289	611	289	1537	451	25	557	5
AFF2_CCDS14684.1_ex5_X:147924507-147924530:-_5-1	AFF2	114	0	114	0	15	111	30	0	30	0	30	0	72	0	114	0
AFF2_CCDS14684.1_ex7_X:147967498-147967521:-_5-2	AFF2	762	88	762	0	386	269	417	0	417	336	417	1367	270	115	762	412
AFF3_CCDS33258.1_ex10_2:100210570-100210593:+_5-1	AFF3	401	101	401	64	325	269	324	390	324	2	324	0	358	119	401	359
AFF3_CCDS33258.1_ex10_2:100210724-100210747:-_5-2	AFF3	219	731	219	70	443	0	187	178	187	656	187	0	145	289	219	3484
AFF3_CCDS33258.1_ex11_2:100217950-100217973:+_5-3	AFF3	397	0	397	0	419	1	236	136	236	0	236	1005	210	0	397	0
AFF3_CCDS33258.1_ex18_2:100623253-100623276:+_5-4	AFF3	439	843	439	647	506	0	271	156	271	358	271	755	297	383	439	1106
AFF3_CCDS33258.1_ex19_2:100623709-100623732:+_5-5	AFF3	158	0	158	0	193	0	122	179	122	0	122	191	195	0	158	1368
AFF4_CCDS4164.1_ex10_5:132232732-132232755:-_5-1	AFF4	438	3	438	384	546	0	155	166	155	1	155	0	283	528	438	481
AFF4_CCDS4164.1_ex12_5:132234809-132234832:-_5-2	AFF4	263	105	263	1	223	210	128	116	128	1	128	0	149	67	263	0
AFF4_CCDS4164.1_ex16_5:132262855-132262878:+_5-3	AFF4	43	0	43	0	25	0	23	0	23	0	23	0	21	0	43	0
AFF4_CCDS4164.1_ex18_5:132269970-132269993:+_5-4	AFF4	851	929	851	604	1227	171	589	705	589	375	589	1618	478	812	851	1431
AFF4_CCDS4164.1_ex18_5:132270095-132270118:-_5-5	AFF4	333	805	333	0	738	467	328	208	328	0	328	1903	270	301	333	241
AFG3L2_CCDS11859.1_ex10_18:12359998-12360021:-_5-3	AFG3L2	47	1	47	2	41	1	113	198	113	1	113	0	33	428	47	0
AFG3L2_CCDS11859.1_ex11_18:12363799-12363822:-_5-4	AFG3L2	46	0	46	0	98	158	50	0	50	0	50	0	88	75	46	0
AFG3L2_CCDS11859.1_ex12_18:12367091-12367114:-_5-5	AFG3L2	175	1	175	1	237	239	148	654	148	250	148	42	124	257	175	0
AFG3L2_CCDS11859.1_ex8_18:12356731-12356754:+_5-1	AFG3L2	36	0	36	0	0	0	43	514	43	0	43	0	35	0	36	0
AFG3L2_CCDS11859.1_ex9_18:12358897-12358920:+_5-2	AFG3L2	184	1	184	3	1914	0	150	0	150	0	150	0	121	70	184	225
AFM_CCDS3557.1_ex3_4:74351751-74351774:-_5-1	AFM	249	157	249	971	283	974	86	0	86	0	86	2129	203	114	249	940
AFM_CCDS3557.1_ex4_4:74352743-74352766:+_5-2	AFM	655	0	655	69	519	249	270	1069	270	0	270	0	287	242	655	0
AFM_CCDS3557.1_ex4_4:74352797-74352820:+_5-3	AFM	301	0	301	1	198	0	265	0	265	553	265	0	277	120	301	0
AFM_CCDS3557.1_ex6_4:74354454-74354477:+_5-4	AFM	277	743	277	841	423	0	141	0	141	0	141	1150	174	301	277	0
AFM_CCDS3557.1_ex7_4:74357790-74357813:-_5-5	AFM	132	0	132	0	19	0	3	0	3	0	3	0	3	0	132	0
AFMID_CCDS32750.2_ex1_17:76187074-76187097:+_5-1	AFMID	511	162	511	259	446	405	346	311	346	241	346	0	454	20	511	0
AFMID_CCDS32750.2_ex2_17:76198621-76198644:+_5-2	AFMID	696	360	696	0	579	588	320	135	320	488	320	759	344	421	696	1172
AFMID_CCDS32750.2_ex2_17:76198664-76198687:-_5-3	AFMID	535	1	535	38	805	232	160	0	160	926	160	0	238	269	535	0
AFMID_CCDS32750.2_ex4_17:76200757-76200780:+_5-4	AFMID	1672	1988	1672	280	2147	939	941	260	941	878	941	1141	1305	808	1672	2012
AFMID_CCDS32750.2_ex4_17:76200786-76200809:-_5-5	AFMID	144	0	144	0	144	0	48	0	48	1	48	630	108	76	144	0
AFP_CCDS3556.1_ex2_4:74303981-74304004:-_5-1	AFP	26	55	26	0	16	0	1	0	1	0	1	0	0	0	26	0
AFP_CCDS3556.1_ex2_4:74304001-74304024:+_5-2	AFP	49	0	49	0	88	0	15	180	15	0	15	0	52	139	49	0
AFP_CCDS3556.1_ex3_4:74306444-74306467:-_5-3	AFP	292	210	292	0	174	1	191	182	191	0	191	1430	119	0	292	0
AFP_CCDS3556.1_ex4_4:74308045-74308068:-_5-4	AFP	40	354	40	0	44	0	66	0	66	0	66	0	92	0	40	0
AFP_CCDS3556.1_ex6_4:74310784-74310807:-_5-5	AFP	593	561	593	277	332	227	277	232	277	544	277	0	472	133	593	0
AFTPH_CCDS1878.1_ex0_2:64778754-64778777:+_5-1	AFTPH	449	10	449	555	353	218	307	0	307	0	307	516	334	123	449	0
AFTPH_CCDS1878.1_ex0_2:64778970-64778993:+_5-2	AFTPH	766	1030	766	221	1154	565	855	767	855	764	855	267	800	337	766	1463
AFTPH_CCDS1878.1_ex0_2:64779139-64779162:+_5-3	AFTPH	70	0	70	0	51	0	39	0	39	0	39	0	58	138	70	0
AFTPH_CCDS1878.1_ex0_2:64779585-64779608:+_5-4	AFTPH	361	1	361	6	359	0	393	484	393	518	393	229	340	255	361	2877
AFTPH_CCDS1878.1_ex0_2:64779946-64779969:-_5-5	AFTPH	90	0	90	0	131	0	60	627	60	0	60	0	115	0	90	786
AGA_CCDS3829.1_ex4_4:178358623-178358646:-_5-1	AGA	87	0	87	0	94	0	120	0	120	0	120	0	90	0	87	1363
AGA_CCDS3829.1_ex6_4:178360728-178360751:-_5-2	AGA	275	4	275	281	314	0	148	162	148	0	148	500	222	0	275	0
AGA_CCDS3829.1_ex6_4:178360765-178360788:-_5-3	AGA	335	0	335	0	493	0	128	488	128	0	128	0	225	295	335	0
AGA_CCDS3829.1_ex7_4:178361558-178361581:-_5-4	AGA	456	0	456	2	354	0	300	112	300	125	300	0	201	661	456	0
AGA_CCDS3829.1_ex8_4:178363401-178363424:-_5-5	AGA	394	6	394	1	352	0	238	61	238	120	238	536	282	109	394	1028
AGAP1_CCDS2514.1_ex1_2:236617820-236617843:+_5-1	AGAP1	766	804	766	152	871	0	637	1199	637	261	637	1113	874	594	766	404
AGAP1_CCDS2514.1_ex4_2:236653334-236653357:+_5-2	AGAP1	1427	1778	1427	494	868	618	875	1057	875	1134	875	3671	931	300	1427	1808
AGAP1_CCDS2514.1_ex4_2:236653400-236653423:-_5-3	AGAP1	98	2	98	0	106	0	47	0	47	300	47	0	77	0	98	0
AGAP1_CCDS2514.1_ex5_2:236659000-236659023:+_5-4	AGAP1	826	1782	826	1212	1096	401	552	740	552	112	552	32	808	382	826	2536
AGAP1_CCDS2514.1_ex5_2:236659018-236659041:+_5-5	AGAP1	634	14	634	315	628	139	365	219	365	790	365	556	558	120	634	0
AGAP2_CCDS44932.1_ex13_12:58126639-58126662:-_5-1	AGAP2	245	283	245	571	304	0	170	179	170	286	170	0	226	190	245	2277
AGAP2_CCDS44932.1_ex13_12:58126694-58126717:+_5-2	AGAP2	411	47	411	0	559	406	259	179	259	8	259	1265	233	0	411	646
AGAP2_CCDS44932.1_ex14_12:58127944-58127967:-_5-3	AGAP2	220	438	220	107	414	295	232	301	232	305	232	112	345	288	220	0
AGAP2_CCDS44932.1_ex15_12:58128124-58128147:-_5-4	AGAP2	354	0	354	0	217	198	148	0	148	0	148	0	250	423	354	0
AGAP2_CCDS44932.1_ex17_12:58129150-58129173:-_5-5	AGAP2	615	735	615	890	558	95	268	909	268	59	268	0	644	411	615	1311
AGAP3_CCDS43681.1_ex1_7:150813913-150813936:-_9-1	AGAP3	164	0	164	0	81	0	47	0	47	0	47	0	112	19	164	0
AGAP3_CCDS43681.1_ex2_7:150814195-150814218:-_9-2	AGAP3	936	86	936	327	698	396	508	160	508	463	508	878	909	187	936	1883
AGAP3_CCDS43681.1_ex2_7:150814218-150814241:+_9-3	AGAP3	802	244	802	265	663	712	498	626	498	858	498	0	741	360	802	3546
AGAP3_CCDS43681.1_ex5_7:150815316-150815339:-_9-4	AGAP3	690	424	690	102	627	263	688	222	688	832	688	1306	640	555	690	0
AGAP3_CCDS43681.1_ex5_7:150815353-150815376:-_9-5	AGAP3	412	268	412	1	398	163	258	460	258	2	258	819	455	0	412	0
AGAP3_CCDS43681.1_ex5_7:150815380-150815403:+_9-6	AGAP3	264	4	264	8	431	545	328	242	328	683	328	2	330	79	264	1713
AGAP3_CCDS43681.1_ex7_7:150817067-150817090:+_9-7	AGAP3	849	304	849	0	664	430	384	180	384	434	384	796	329	437	849	1410
AGAP3_CCDS43681.1_ex7_7:150817206-150817229:-_9-8	AGAP3	936	818	936	220	1321	0	562	1510	562	351	562	1478	795	264	936	821
AGAP3_CCDS43681.1_ex9_7:150825666-150825689:+_9-9	AGAP3	442	248	442	728	441	177	287	461	287	1	287	523	210	569	442	0
AGAP5_CCDS44439.1_ex7_10:75457302-75457325:-_2-2	AGAP5	331	223	331	224	303	0	191	137	191	0	191	542	446	0	331	530
AGAP6_CCDS44397.1_ex7_10:51768708-51768731:-_5-3	AGAP6	50	0	50	0	175	0	66	0	66	1	66	0	254	0	50	1993
AGAP6_CCDS44397.1_ex7_10:51768810-51768833:-_5-5	AGAP6	433	9	433	729	366	161	147	1	147	180	147	1117	258	0	433	195
AGAP7_CCDS41524.1_ex0_10:51465576-51465599:+_1-1	AGAP7	160	151	160	2	116	60	122	1	122	277	122	0	154	0	160	0
AGBL1_CCDS58398.1_ex2_15:86702235-86702258:+_5-1	AGBL1	337	564	337	147	433	277	255	240	255	0	255	2717	393	295	337	0
AGBL1_CCDS58398.1_ex4_15:86790990-86791013:+_5-2	AGBL1	722	327	722	332	926	715	464	689	464	14	464	757	574	378	722	1322
AGBL1_CCDS58398.1_ex5_15:86800136-86800159:-_5-3	AGBL1	1063	787	1063	466	957	1226	610	686	610	604	610	1874	855	670	1063	2681
AGBL1_CCDS58398.1_ex8_15:86807925-86807948:-_5-4	AGBL1	99	0	99	1	141	0	138	0	138	183	138	0	106	80	99	0
AGBL1_CCDS58398.1_ex8_15:86808032-86808055:-_5-5	AGBL1	235	12	235	1	155	0	173	0	173	1	173	0	135	0	235	0
AGBL2_CCDS7944.1_ex9_11:47711907-47711930:+_5-1	AGBL2	1003	338	1003	212	557	549	565	523	565	1203	565	2306	636	677	1003	1600
AGBL2_CCDS7944.1_ex9_11:47712015-47712038:+_5-2	AGBL2	561	513	561	0	559	203	435	1369	435	141	435	1512	535	311	561	0
AGBL2_CCDS7944.1_ex9_11:47712121-47712144:-_5-3	AGBL2	775	439	775	9	681	506	472	684	472	329	472	478	634	253	775	1360
AGBL2_CCDS7944.1_ex9_11:47712210-47712233:+_5-4	AGBL2	201	465	201	0	302	0	71	139	71	1	71	1451	105	140	201	0
AGBL2_CCDS7944.1_ex9_11:47712364-47712387:+_5-5	AGBL2	592	183	592	546	664	621	285	995	285	392	285	1803	626	217	592	1159
AGBL3_CCDS47718.1_ex2_7:134678268-134678291:-_5-1	AGBL3	453	0	453	0	228	0	198	111	198	0	198	417	441	34	453	0
AGBL3_CCDS47718.1_ex3_7:134701825-134701848:-_5-2	AGBL3	195	0	195	0	311	0	213	0	213	0	213	556	134	33	195	157
AGBL3_CCDS47718.1_ex5_7:134718972-134718995:+_5-3	AGBL3	243	0	243	0	201	0	166	213	166	1	166	639	105	0	243	930
AGBL3_CCDS47718.1_ex5_7:134719032-134719055:+_5-4	AGBL3	475	27	475	853	388	0	337	153	337	166	337	344	404	512	475	645
AGBL3_CCDS47718.1_ex5_7:134719649-134719672:+_5-5	AGBL3	220	5	220	275	199	0	123	311	123	291	123	957	345	74	220	1178
AGBL4_CCDS44137.1_ex10_1:49711452-49711475:+_5-3	AGBL4	203	99	203	0	68	0	135	302	135	0	135	498	242	27	203	1062
AGBL4_CCDS44137.1_ex11_1:50163020-50163043:-_5-4	AGBL4	611	174	611	444	825	367	493	206	493	1	493	1216	852	184	611	718
AGBL4_CCDS44137.1_ex11_1:50163049-50163072:-_5-5	AGBL4	72	6	72	0	158	0	100	0	100	0	100	314	97	0	72	1793
AGBL4_CCDS44137.1_ex7_1:49128851-49128874:-_5-1	AGBL4	458	270	458	297	398	540	336	200	336	227	336	594	421	288	458	1224
AGBL4_CCDS44137.1_ex8_1:49332861-49332884:-_5-2	AGBL4	474	86	474	1	494	157	205	230	205	336	205	0	421	347	474	0
AGBL5_CCDS1732.3_ex1_2:27276402-27276425:-_5-1	AGBL5	833	966	833	576	781	0	467	956	467	0	467	627	544	251	833	2688
AGBL5_CCDS1732.3_ex2_2:27276797-27276820:+_5-2	AGBL5	652	18	652	6	388	0	208	115	208	274	208	147	388	284	652	0
AGBL5_CCDS1732.3_ex3_2:27277644-27277667:-_5-3	AGBL5	411	226	411	448	554	0	229	115	229	2	229	0	585	70	411	0
AGBL5_CCDS1732.3_ex4_2:27278019-27278042:-_5-4	AGBL5	1652	1968	1652	277	1413	589	1185	877	1185	431	1185	4011	1251	249	1652	3202
AGBL5_CCDS1732.3_ex4_2:27278106-27278129:-_5-5	AGBL5	596	326	596	1	738	0	529	201	529	868	529	577	577	266	596	1300
AGER_CCDS4746.1_ex6_6:32150887-32150910:+_5-1	AGER	771	392	771	2	435	1	434	483	434	0	434	218	516	336	771	640
AGER_CCDS4746.1_ex8_6:32151325-32151348:+_5-2	AGER	843	7	843	199	487	130	331	0	331	0	331	0	474	275	843	543
AGER_CCDS4746.1_ex8_6:32151409-32151432:+_5-3	AGER	1073	316	1073	1454	1023	0	515	325	515	493	515	1074	581	232	1073	1347
AGER_CCDS4746.1_ex8_6:32151454-32151477:+_5-4	AGER	546	215	546	2	460	85	258	188	258	0	258	0	308	246	546	2509
AGER_CCDS4746.1_ex9_6:32151668-32151691:-_5-5	AGER	397	72	397	3	555	704	436	237	436	1	436	608	335	98	397	0
AGFG1_CCDS2467.1_ex0_2:228337249-228337272:-_5-1	AGFG1	710	15	710	552	754	0	375	414	375	172	375	712	611	297	710	2073
AGFG1_CCDS2467.1_ex3_2:228388604-228388627:+_5-2	AGFG1	158	0	158	0	147	0	82	0	82	626	82	0	139	0	158	907
AGFG1_CCDS2467.1_ex4_2:228389481-228389504:+_5-3	AGFG1	304	3	304	3	237	0	96	0	96	392	96	0	213	0	304	487
AGFG1_CCDS2467.1_ex4_2:228389592-228389615:-_5-4	AGFG1	304	0	304	0	105	268	97	0	97	484	97	906	37	75	304	1847
AGFG1_CCDS2467.1_ex6_2:228398386-228398409:+_5-5	AGFG1	290	0	290	0	315	669	167	0	167	265	167	845	278	0	290	0
AGFG2_CCDS5697.1_ex0_7:100137121-100137144:+_5-1	AGFG2	609	287	609	950	474	0	456	647	456	270	456	1286	506	356	609	0
AGFG2_CCDS5697.1_ex1_7:100146458-100146481:-_5-2	AGFG2	614	101	614	353	438	0	152	60	152	68	152	0	250	0	614	0
AGFG2_CCDS5697.1_ex1_7:100146516-100146539:+_5-3	AGFG2	412	448	412	328	490	671	278	789	278	0	278	446	438	960	412	1241
AGFG2_CCDS5697.1_ex3_7:100151059-100151082:-_5-4	AGFG2	4	0	4	0	0	415	27	0	27	0	27	0	0	0	4	0
AGFG2_CCDS5697.1_ex4_7:100151726-100151749:+_5-5	AGFG2	690	1387	690	289	626	501	528	366	528	530	528	157	572	435	690	3856
AGGF1_CCDS4035.1_ex1_5:76330251-76330274:+_5-1	AGGF1	97	0	97	1	135	0	72	0	72	0	72	0	90	0	97	0
AGGF1_CCDS4035.1_ex2_5:76331501-76331524:-_5-2	AGGF1	255	166	255	0	374	206	122	0	122	0	122	918	176	262	255	0
AGGF1_CCDS4035.1_ex4_5:76335364-76335387:+_5-3	AGGF1	279	3	279	6	125	0	96	0	96	338	96	0	188	399	279	892
AGGF1_CCDS4035.1_ex4_5:76335451-76335474:-_5-4	AGGF1	97	1	97	0	95	0	51	157	51	0	51	67	119	159	97	0
AGGF1_CCDS4035.1_ex5_5:76342206-76342229:+_5-5	AGGF1	321	63	321	2	480	248	192	606	192	834	192	0	313	144	321	0
AGK_CCDS5865.1_ex3_7:141301036-141301059:-_5-1	AGK	105	0	105	0	80	382	39	0	39	0	39	0	67	0	105	0
AGK_CCDS5865.1_ex5_7:141313956-141313979:+_5-2	AGK	137	0	137	0	368	1	154	124	154	0	154	168	152	0	137	114
AGK_CCDS5865.1_ex6_7:141315303-141315326:-_5-3	AGK	544	226	544	460	610	272	337	0	337	1	337	373	341	23	544	1617
AGK_CCDS5865.1_ex6_7:141315330-141315353:+_5-4	AGK	228	14	228	0	437	140	264	86	264	223	264	0	241	118	228	1459
AGK_CCDS5865.1_ex8_7:141333724-141333747:+_5-5	AGK	428	19	428	402	458	473	307	429	307	239	307	429	205	60	428	2399
AGL_CCDS759.1_ex10_1:100343251-100343274:+_5-1	AGL	105	0	105	0	64	208	111	141	111	0	111	0	93	142	105	0
AGL_CCDS759.1_ex10_1:100343366-100343389:-_5-2	AGL	161	818	161	0	438	518	174	0	174	0	174	129	166	262	161	0
AGL_CCDS759.1_ex12_1:100346219-100346242:+_5-3	AGL	98	6	98	121	148	0	46	0	46	761	46	0	103	0	98	7
AGL_CCDS759.1_ex12_1:100346307-100346330:-_5-4	AGL	26	1	26	0	79	0	30	0	30	0	30	0	10	0	26	0
AGL_CCDS759.1_ex14_1:100346863-100346886:+_5-5	AGL	183	0	183	0	225	0	36	0	36	0	36	0	39	82	183	0
AGMAT_CCDS160.1_ex4_1:15906590-15906613:+_5-1	AGMAT	275	1	275	2	196	235	185	456	185	59	185	0	218	57	275	1456
AGMAT_CCDS160.1_ex5_1:15909786-15909809:+_5-2	AGMAT	212	20	212	669	374	0	265	0	265	123	265	0	532	114	212	0
AGMAT_CCDS160.1_ex5_1:15909825-15909848:-_5-3	AGMAT	523	279	523	511	601	0	310	915	310	224	310	393	533	592	523	983
AGMAT_CCDS160.1_ex5_1:15909868-15909891:-_5-4	AGMAT	1095	14	1095	618	922	0	403	273	403	0	403	580	548	958	1095	0
AGMAT_CCDS160.1_ex6_1:15911300-15911323:+_5-5	AGMAT	1099	476	1099	0	763	0	588	658	588	1459	588	470	446	182	1099	0
AGMO_CCDS34604.1_ex10_7:15584395-15584418:-_5-1	AGMO	1051	468	1051	40	608	0	532	664	532	319	532	1333	558	849	1051	3103
AGMO_CCDS34604.1_ex10_7:15584415-15584438:-_5-2	AGMO	420	15	420	864	308	220	308	390	308	184	308	3	436	145	420	0
AGMO_CCDS34604.1_ex11_7:15599786-15599809:-_5-3	AGMO	480	387	480	1	651	0	226	719	226	2	226	549	433	135	480	940
AGMO_CCDS34604.1_ex11_7:15599804-15599827:+_5-4	AGMO	601	319	601	1	885	242	439	726	439	0	439	1344	545	423	601	2313
AGMO_CCDS34604.1_ex11_7:15599845-15599868:-_5-5	AGMO	1261	1413	1261	941	1120	0	536	168	536	127	536	566	617	694	1261	1231
AGO1_CCDS398.1_ex1_1:36354151-36354174:+_5-1	AGO1	202	1	202	1	424	268	116	0	116	1	116	192	258	72	202	1168
AGO1_CCDS398.1_ex2_1:36358261-36358284:-_5-2	AGO1	867	164	867	332	825	1226	497	1305	497	597	497	2138	645	639	867	428
AGO1_CCDS398.1_ex5_1:36359727-36359750:-_5-3	AGO1	214	39	214	142	461	0	165	178	165	15	165	624	371	127	214	0
AGO1_CCDS398.1_ex8_1:36367124-36367147:+_5-4	AGO1	160	272	160	543	493	0	198	0	198	220	198	0	129	83	160	0
AGO1_CCDS398.1_ex9_1:36367647-36367670:-_5-5	AGO1	642	781	642	348	1142	376	512	1	512	572	512	592	709	503	642	111
AGO2_CCDS55279.1_ex10_8:141567216-141567239:-_5-3	AGO2	415	42	415	232	378	1454	194	0	194	0	194	302	199	116	415	0
AGO2_CCDS55279.1_ex14_8:141572593-141572616:+_5-4	AGO2	251	4	251	225	219	218	138	249	138	3	138	98	145	82	251	0
AGO2_CCDS55279.1_ex14_8:141572640-141572663:+_5-5	AGO2	1460	642	1460	3	1264	978	915	896	915	1161	915	2898	1517	497	1460	1658
AGO2_CCDS55279.1_ex8_8:141566067-141566090:+_5-1	AGO2	226	1	226	2	208	0	157	452	157	364	157	3562	248	309	226	2412
AGO2_CCDS55279.1_ex9_8:141566301-141566324:+_5-2	AGO2	850	128	850	507	1258	750	678	422	678	741	678	196	787	192	850	812
AGO3_CCDS399.1_ex6_1:36474335-36474358:+_5-1	AGO3	72	199	72	1	128	366	81	0	81	2	81	1030	128	0	72	0
AGO3_CCDS399.1_ex7_1:36474509-36474532:+_5-2	AGO3	62	1	62	1	12	86	40	0	40	1	40	0	42	0	62	0
AGO3_CCDS399.1_ex8_1:36475158-36475181:+_5-3	AGO3	77	3	77	0	70	0	60	0	60	0	60	0	118	0	77	0
AGO3_CCDS399.1_ex9_1:36479323-36479346:+_5-4	AGO3	481	457	481	770	577	389	338	218	338	0	338	1251	334	175	481	1692
AGO3_CCDS399.1_ex9_1:36479337-36479360:-_5-5	AGO3	142	34	142	0	597	0	152	117	152	2119	152	0	259	202	142	122
AGO4_CCDS397.1_ex2_1:36288502-36288525:+_5-1	AGO4	1198	927	1198	746	1231	769	810	645	810	559	810	2649	700	668	1198	1808
[truncated: 88,710 more rows]
