# Supplementary material for: Genome-scale identification of cellular pathways required for cell surface recognition
Source: Genome Res. 2018 Sep;28(9):1372–82. doi: 10.1101/gr.231183.117 (PMC6120632; doi:10.1101/gr.231183.117)
Supplement: Supplemental Material [file supp_gr.231183.117_Supplemental_DataS4.zip]

Archive with 27 entries (23 files):
- Supplementary Data4/
- Supplementary Data4/.DS_Store
- Supplementary Data4/Gene-level-enrichment/
- Supplementary Data4/Gene-level-enrichment/Day14_rep1_HEK_293_E.gene_summary.txt
- Supplementary Data4/Gene-level-enrichment/Day14_rep1_HEL.gene_summary.txt
- Supplementary Data4/Gene-level-enrichment/Day14_rep1_NCI_SNU_1.gene_summary.txt
- Supplementary Data4/Gene-level-enrichment/Day14_rep2_NCI_SNU_1.gene_summary.txt
- Supplementary Data4/Gene-level-enrichment/Day16_rep1_HEK_293_E.gene_summary.txt
- Supplementary Data4/Gene-level-enrichment/Day16_rep1_NCI_SNU_1.gene_summary.txt
- Supplementary Data4/Gene-level-enrichment/Day16_rep2_NCI_SNU_1.gene_summary.txt
- Supplementary Data4/Gene-level-enrichment/Day9_rep1_HEK_293_E.gene_summary.txt
- Supplementary Data4/Gene-level-enrichment/Day9_rep1_NCI_SNU_1.gene_summary.txt
- Supplementary Data4/Gene-level-enrichment/Day9_rep2_NCI_SNU_1.gene_summary.txt
- Supplementary Data4/Pathway/
- Supplementary Data4/Pathway/.DS_Store
- Supplementary Data4/Pathway/Day14_HEK_293_E_rep1_pathway.pathway.txt
- Supplementary Data4/Pathway/Day14_HEL_rep1_pathway.txt
- Supplementary Data4/Pathway/Day14_NCI_SNU_1_rep1_pathway.pathway.txt
- Supplementary Data4/Pathway/Day14_NCI_SNU_1_rep2_pathway.pathway.txt
- Supplementary Data4/Pathway/Day16_HEK_293_E_rep1_pathway.pathway.txt
- Supplementary Data4/Pathway/Day16_NCI_SNU_1_rep1_pathway.pathway.txt
- Supplementary Data4/Pathway/Day16_NCI_SNU_1_rep2_pathway.pathway.txt
- Supplementary Data4/Pathway/Day9_HEK_293_E_rep1_pathway.pathway.txt
- Supplementary Data4/Pathway/Day9_NCI_SNU_1_rep1_pathway.pathway.txt
- Supplementary Data4/Pathway/Day9_NCI_SNU_1_rep2_pathway.pathway.txt
- Supplementary Data4/Raw-counts/
- Supplementary Data4/Raw-counts/Control_Raw_counts.txt
