# Supplementary material for: Genome-scale identification of cellular pathways required for cell surface recognition
Source: Genome Res. 2018 Sep;28(9):1372–82. doi: 10.1101/gr.231183.117 (PMC6120632; doi:10.1101/gr.231183.117)
Supplement: Supplemental Material [file supp_gr.231183.117_Supplemental_DataS4.zip › Supplementary Data4/Gene-level-enrichment/Day14_rep1_HEK_293_E.gene_summary.txt]

id	num	neg|score	neg|p-value	neg|fdr	neg|rank	neg|goodsgrna	neg|lfc	pos|score	pos|p-value	pos|fdr	pos|rank	pos|goodsgrna	pos|lfc
PSMB5	10	3.6835e-16	2.7489e-07	9.9e-05	1	10	-5.312	1.0	1.0	1.0	17884	0	-5.312
SNRPD3	5	7.6511e-12	2.7489e-07	9.9e-05	2	5	-5.5713	1.0	1.0	1.0	18009	0	-5.5713
AURKB	5	2.9274e-11	2.7489e-07	9.9e-05	3	5	-5.7715	1.0	1.0	1.0	18008	0	-5.7715
POLR2A	5	1.9858e-10	2.7489e-07	9.9e-05	4	5	-7.7071	1.0	1.0	1.0	18007	0	-7.7071
PSMB4	5	2.034e-10	2.7489e-07	9.9e-05	5	5	-3.7452	1.0	1.0	1.0	18006	0	-3.7452
RRM1	5	2.5927e-10	2.7489e-07	9.9e-05	6	5	-4.1361	1.0	1.0	1.0	18005	0	-4.1361
RPS19	5	5.6162e-10	2.7489e-07	9.9e-05	7	5	-5.0615	1.0	1.0	1.0	18001	0	-5.0615
RPL13	5	6.6623e-10	2.7489e-07	9.9e-05	8	5	-3.9314	1.0	1.0	1.0	18004	0	-3.9314
CKAP5	5	6.9433e-10	2.7489e-07	9.9e-05	9	5	-3.4873	1.0	1.0	1.0	18003	0	-3.4873
SF3B3	5	8.6793e-10	2.7489e-07	9.9e-05	10	5	-3.698	1.0	1.0	1.0	18002	0	-3.698
WDR74	5	1.3452e-09	2.7489e-07	9.9e-05	11	5	-2.9698	1.0	1.0	1.0	18000	0	-2.9698
FAU	5	1.9506e-09	2.7489e-07	9.9e-05	12	5	-4.0014	0.99998	0.99999	1.0	17821	0	-4.0014
HINFP	5	2.0125e-09	2.7489e-07	9.9e-05	13	5	-4.4897	1.0	1.0	1.0	17999	0	-4.4897
DTL	5	2.1181e-09	2.7489e-07	9.9e-05	14	5	-3.1804	1.0	1.0	1.0	17998	0	-3.1804
PDE4DIP	22	2.8876e-09	2.7489e-07	9.9e-05	15	18	-1.1598	0.69164	0.72565	1.0	12168	1	-1.1598
KIF23	5	3.62e-09	2.7489e-07	9.9e-05	16	5	-4.6054	1.0	1.0	1.0	17997	0	-4.6054
NHP2L1	5	3.6493e-09	2.7489e-07	9.9e-05	17	5	-4.5057	1.0	1.0	1.0	17996	0	-4.5057
SARS	5	3.7935e-09	2.7489e-07	9.9e-05	18	5	-4.3052	1.0	1.0	1.0	17995	0	-4.3052
CTDP1	5	3.9199e-09	2.7489e-07	9.9e-05	19	5	-3.2403	1.0	1.0	1.0	17987	0	-3.2403
POLD1	5	4.1335e-09	2.7489e-07	9.9e-05	20	5	-2.4019	1.0	1.0	1.0	17994	0	-2.4019
PRPF31	5	4.8619e-09	2.7489e-07	9.9e-05	21	5	-3.7812	1.0	1.0	1.0	17993	0	-3.7812
SCAP	5	4.9363e-09	2.7489e-07	9.9e-05	22	5	-3.9924	1.0	1.0	1.0	17992	0	-3.9924
PSMD2	5	5.2825e-09	2.7489e-07	9.9e-05	23	5	-4.2466	1.0	1.0	1.0	17991	0	-4.2466
EIF3B	5	5.2957e-09	2.7489e-07	9.9e-05	24	5	-3.3837	1.0	1.0	1.0	17990	0	-3.3837
PSMD11	5	5.6056e-09	2.7489e-07	9.9e-05	25	5	-4.6524	1.0	1.0	1.0	17985	0	-4.6524
SF3B5	5	5.7036e-09	2.7489e-07	9.9e-05	26	5	-5.4167	1.0	1.0	1.0	17989	0	-5.4167
NUP93	5	6.9974e-09	2.7489e-07	9.9e-05	27	5	-3.9559	1.0	1.0	1.0	17988	0	-3.9559
HIST1H2BH	4	1.1898e-08	2.7489e-07	9.9e-05	28	3	-5.2054	0.023774	0.071899	0.77789	1663	1	-5.2054
EFTUD2	5	1.4025e-08	2.7489e-07	9.9e-05	29	5	-2.4672	1.0	1.0	1.0	17986	0	-2.4672
TANGO6	5	1.7402e-08	2.7489e-07	9.9e-05	30	5	-2.1841	1.0	1.0	1.0	17984	0	-2.1841
ATP5A1	5	1.747e-08	2.7489e-07	9.9e-05	31	5	-2.6506	1.0	1.0	1.0	17983	0	-2.6506
EIF4A3	5	1.8131e-08	2.7489e-07	9.9e-05	32	5	-5.0757	1.0	1.0	1.0	17982	0	-5.0757
HSPA9	5	2.1823e-08	2.7489e-07	9.9e-05	33	5	-3.9158	0.99986	0.99986	1.0	17686	0	-3.9158
ARFRP1	12	2.4039e-08	2.7489e-07	9.9e-05	34	11	-1.5655	1.0	1.0	1.0	17905	0	-1.5655
PLK1	5	2.4537e-08	2.7489e-07	9.9e-05	35	5	-4.253	0.99917	0.99919	1.0	17548	0	-4.253
COPB1	5	2.5124e-08	2.7489e-07	9.9e-05	36	5	-3.0388	1.0	1.0	1.0	17981	0	-3.0388
LSM4	6	2.6132e-08	2.7489e-07	9.9e-05	37	6	-3.2277	1.0	1.0	1.0	17973	0	-3.2277
EIF1AX	5	2.7501e-08	2.7489e-07	9.9e-05	38	5	-3.2883	1.0	1.0	1.0	17980	0	-3.2883
AARS	5	2.9073e-08	2.7489e-07	9.9e-05	39	5	-3.3894	1.0	1.0	1.0	17979	0	-3.3894
SUPT16H	5	3.5918e-08	2.7489e-07	9.9e-05	40	5	-2.8602	1.0	1.0	1.0	17978	0	-2.8602
IMP3	5	3.703e-08	2.7489e-07	9.9e-05	41	5	-2.7061	1.0	1.0	1.0	17977	0	-2.7061
SYS1	7	3.7722e-08	2.7489e-07	9.9e-05	42	6	-1.9988	0.60158	0.67402	1.0	11370	1	-1.9988
CDC27	5	4.1243e-08	2.7489e-07	9.9e-05	43	5	-7.1111	1.0	1.0	1.0	17976	0	-7.1111
NOL6	5	4.3935e-08	2.7489e-07	9.9e-05	44	5	-1.9379	1.0	1.0	1.0	17975	0	-1.9379
VCP	5	4.5254e-08	2.7489e-07	9.9e-05	45	5	-4.0565	0.99981	0.99981	1.0	17665	0	-4.0565
PFDN6	5	4.561e-08	2.7489e-07	9.9e-05	46	5	-4.5515	1.0	1.0	1.0	17974	0	-4.5515
USP39	5	5.1224e-08	2.7489e-07	9.9e-05	47	5	-2.4232	1.0	1.0	1.0	17972	0	-2.4232
SPC24	5	5.1999e-08	2.7489e-07	9.9e-05	48	5	-2.361	1.0	1.0	1.0	17971	0	-2.361
EEF2	5	5.3241e-08	2.7489e-07	9.9e-05	49	5	-3.328	1.0	1.0	1.0	17970	0	-3.328
CDK1	5	5.4635e-08	2.7489e-07	9.9e-05	50	5	-4.2647	1.0	1.0	1.0	17969	0	-4.2647
POLR2F	5	6.9058e-08	8.2467e-07	0.00024	51	5	-4.0245	1.0	1.0	1.0	17968	0	-4.0245
RPL23	5	7.1037e-08	8.2467e-07	0.00024	52	5	-3.6952	1.0	1.0	1.0	17967	0	-3.6952
ESPL1	5	7.8493e-08	8.2467e-07	0.00024	53	5	-3.7574	1.0	1.0	1.0	17966	0	-3.7574
MCM7	5	7.9295e-08	8.2467e-07	0.00024	54	5	-4.4982	1.0	1.0	1.0	17965	0	-4.4982
RAN	5	8.2449e-08	8.2467e-07	0.00024	55	5	-6.538	1.0	1.0	1.0	17964	0	-6.538
PUF60	5	8.6426e-08	8.2467e-07	0.00024	56	5	-3.0827	1.0	1.0	1.0	17947	0	-3.0827
SNRPD1	5	9.4289e-08	8.2467e-07	0.00024	57	5	-4.3454	0.99999	0.99999	1.0	17826	0	-4.3454
MED22	5	1.0045e-07	1.0996e-06	0.00024	58	5	-2.1217	1.0	1.0	1.0	17963	0	-2.1217
THAP1	8	1.0279e-07	1.3745e-06	0.00024	59	8	-1.9407	1.0	1.0	1.0	17962	0	-1.9407
LRR1	5	1.1421e-07	1.3745e-06	0.00024	60	5	-4.3122	1.0	1.0	1.0	17961	0	-4.3122
BANF1	4	1.1864e-07	1.3745e-06	0.00024	61	4	-2.9053	1.0	1.0	1.0	17960	0	-2.9053
IARS	5	1.2245e-07	1.3745e-06	0.00024	62	5	-2.4403	1.0	1.0	1.0	17959	0	-2.4403
INCENP	5	1.2541e-07	1.3745e-06	0.00024	63	5	-2.035	1.0	1.0	1.0	17958	0	-2.035
PRIM1	5	1.2631e-07	1.3745e-06	0.00024	64	5	-2.7763	0.99839	0.9984	1.0	17462	0	-2.7763
CSE1L	5	1.2792e-07	1.3745e-06	0.00024	65	5	-2.4551	1.0	1.0	1.0	17957	0	-2.4551
PRELID1	3	1.2829e-07	1.3745e-06	0.00024	66	3	-3.2167	1.0	1.0	1.0	17956	0	-3.2167
LSM2	5	1.2927e-07	1.3745e-06	0.00024	67	5	-3.5141	1.0	1.0	1.0	17955	0	-3.5141
NIP7	5	1.2944e-07	1.3745e-06	0.00024	68	5	-3.2758	1.0	1.0	1.0	17954	0	-3.2758
RPS20	4	1.3154e-07	1.3745e-06	0.00024	69	4	-4.2319	1.0	1.0	1.0	17953	0	-4.2319
RUVBL2	5	1.3746e-07	1.3745e-06	0.00024	70	5	-2.3713	1.0	1.0	1.0	17952	0	-2.3713
CAD	5	1.3926e-07	1.3745e-06	0.00024	71	5	-1.9807	1.0	1.0	1.0	17951	0	-1.9807
RPS9	5	1.4483e-07	1.3745e-06	0.00024	72	4	-3.228	0.23159	0.38067	1.0	6841	1	-3.228
NOP16	5	1.47e-07	1.3745e-06	0.00024	73	5	-2.1078	1.0	1.0	1.0	17950	0	-2.1078
NUP98	5	1.4928e-07	1.3745e-06	0.00024	74	5	-2.4514	1.0	1.0	1.0	17949	0	-2.4514
CDT1	5	1.5313e-07	1.3745e-06	0.00024	75	5	-3.1757	1.0	1.0	1.0	17948	0	-3.1757
SAE1	6	1.7502e-07	1.3745e-06	0.00024	76	6	-2.0082	1.0	1.0	1.0	17939	0	-2.0082
SDHC	9	1.8486e-07	1.3745e-06	0.00024	77	8	-1.3933	0.99999	0.99999	1.0	17831	0	-1.3933
GTPBP4	5	1.9086e-07	1.3745e-06	0.00024	78	4	-3.5303	0.95534	0.95538	1.0	16198	0	-3.5303
PSMB3	5	1.9985e-07	1.3745e-06	0.00024	79	4	-5.5253	0.96318	0.9632	1.0	16351	0	-5.5253
TUT1	5	2.0501e-07	1.3745e-06	0.00024	80	4	-3.6731	0.92367	0.92412	1.0	15589	0	-3.6731
RPL8	5	2.1015e-07	1.3745e-06	0.00024	81	5	-2.957	1.0	1.0	1.0	17946	0	-2.957
YRDC	5	2.1267e-07	1.3745e-06	0.00024	82	5	-2.465	1.0	1.0	1.0	17945	0	-2.465
CDC5L	5	2.2116e-07	1.3745e-06	0.00024	83	5	-2.5889	1.0	1.0	1.0	17944	0	-2.5889
PSMD3	5	2.4094e-07	1.3745e-06	0.00024	84	5	-4.1894	0.99939	0.9994	1.0	17589	0	-4.1894
POLR2I	5	2.4345e-07	1.3745e-06	0.00024	85	4	-3.1786	0.14444	0.28533	0.951737	5398	1	-3.1786
SF1	5	2.4428e-07	1.3745e-06	0.00024	86	5	-3.212	1.0	1.0	1.0	17943	0	-3.212
PSMA7	5	2.4964e-07	1.3745e-06	0.00024	87	5	-4.3586	0.99963	0.99962	1.0	17627	0	-4.3586
TXNL4A	5	2.4998e-07	1.3745e-06	0.00024	88	4	-2.8149	0.55355	0.64974	1.0	10963	1	-2.8149
UBA52	5	2.5145e-07	1.3745e-06	0.00024	89	5	-4.3922	1.0	1.0	1.0	17940	0	-4.3922
BIRC5	5	2.6807e-07	1.3745e-06	0.00024	90	5	-2.2915	1.0	1.0	1.0	17942	0	-2.2915
RPL37A	4	2.6953e-07	1.3745e-06	0.00024	91	3	-3.5087	0.0032811	0.01292	0.526421	442	1	-3.5087
RPL18A	3	2.7868e-07	1.3745e-06	0.00024	92	3	-3.4277	1.0	1.0	1.0	17941	0	-3.4277
RPS11	5	2.8623e-07	1.3745e-06	0.00024	93	5	-3.4202	1.0	1.0	1.0	17902	0	-3.4202
DIMT1	5	3.0601e-07	1.3745e-06	0.00024	94	5	-1.8337	1.0	1.0	1.0	17938	0	-1.8337
WDR33	5	3.1095e-07	1.3745e-06	0.00024	95	5	-2.9013	1.0	1.0	1.0	17937	0	-2.9013
ANKLE2	5	3.1216e-07	1.3745e-06	0.00024	96	5	-4.6043	1.0	1.0	1.0	17936	0	-4.6043
CARS	5	3.177e-07	1.3745e-06	0.00024	97	5	-2.1102	1.0	1.0	1.0	17935	0	-2.1102
CCNK	5	3.3227e-07	1.3745e-06	0.00024	98	5	-2.6837	1.0	1.0	1.0	17934	0	-2.6837
RPL13A	4	3.3296e-07	1.3745e-06	0.00024	99	4	-3.3341	0.99998	0.99998	1.0	17803	0	-3.3341
POLR2H	9	3.3431e-07	1.3745e-06	0.00024	100	8	-3.2154	0.99971	0.99971	1.0	17644	0	-3.2154
ERCC3	5	3.4364e-07	1.3745e-06	0.00024	101	5	-2.1881	1.0	1.0	1.0	17933	0	-2.1881
HNRNPL	5	3.4963e-07	1.3745e-06	0.00024	102	5	-2.1438	1.0	1.0	1.0	17932	0	-2.1438
PSMC3	5	3.5825e-07	1.3745e-06	0.00024	103	5	-2.4204	0.99999	0.99999	1.0	17854	0	-2.4204
RPL27A	5	3.8133e-07	1.9242e-06	0.000275	104	5	-3.8146	0.99994	0.99995	1.0	17744	0	-3.8146
RRP9	5	3.8205e-07	1.9242e-06	0.000275	105	5	-2.2243	1.0	1.0	1.0	17931	0	-2.2243
POLR3A	5	3.8841e-07	1.9242e-06	0.000275	106	5	-3.3953	1.0	1.0	1.0	17888	0	-3.3953
SF3B14	5	3.9643e-07	1.9242e-06	0.000275	107	5	-3.1459	1.0	1.0	1.0	17930	0	-3.1459
NAA50	5	4.0653e-07	1.9242e-06	0.000275	108	5	-3.0872	1.0	1.0	1.0	17929	0	-3.0872
POLR2L	4	4.114e-07	1.9242e-06	0.000275	109	3	-4.2479	0.79217	0.79834	1.0	13330	0	-4.2479
RPS3	4	4.1548e-07	1.9242e-06	0.000275	110	4	-3.2878	1.0	1.0	1.0	17928	0	-3.2878
GNB2L1	5	4.2935e-07	1.9242e-06	0.000275	111	5	-2.0483	1.0	1.0	1.0	17927	0	-2.0483
GINS4	5	4.3673e-07	1.9242e-06	0.000275	112	5	-1.8589	1.0	1.0	1.0	17926	0	-1.8589
CCT3	5	4.4443e-07	1.9242e-06	0.000275	113	5	-1.6709	1.0	1.0	1.0	17925	0	-1.6709
GINS1	5	4.4948e-07	1.9242e-06	0.000275	114	5	-2.8807	1.0	1.0	1.0	17924	0	-2.8807
GPN2	5	4.6206e-07	1.9242e-06	0.000275	115	5	-2.5967	1.0	1.0	1.0	17923	0	-2.5967
GART	5	4.6253e-07	1.9242e-06	0.000275	116	5	-2.1654	1.0	1.0	1.0	17922	0	-2.1654
MRPL14	5	4.6347e-07	1.9242e-06	0.000275	117	5	-1.6296	1.0	1.0	1.0	17921	0	-1.6296
COPA	5	4.6479e-07	1.9242e-06	0.000275	118	4	-4.2189	0.99189	0.9919	1.0	17110	0	-4.2189
EXOSC6	5	4.9952e-07	1.9242e-06	0.000275	119	4	-2.1308	0.77328	0.78287	1.0	13103	1	-2.1308
ACTL6A	5	5.0049e-07	1.9242e-06	0.000275	120	5	-3.1324	1.0	1.0	1.0	17920	0	-3.1324
NLE1	7	5.0593e-07	1.9242e-06	0.000275	121	6	-1.9458	0.99931	0.99931	1.0	17576	0	-1.9458
GTF2A2	5	5.0604e-07	1.9242e-06	0.000275	122	5	-2.4672	1.0	1.0	1.0	17919	0	-2.4672
DHDDS	5	5.0819e-07	1.9242e-06	0.000275	123	5	-2.8605	0.99998	0.99998	1.0	17807	0	-2.8605
PRPF38A	5	6.0113e-07	1.9242e-06	0.000275	124	5	-4.9951	1.0	1.0	1.0	17918	0	-4.9951
MED27	8	6.5953e-07	1.9242e-06	0.000275	125	7	-1.7267	0.99992	0.99993	1.0	17720	0	-1.7267
POLR2D	5	6.6122e-07	1.9242e-06	0.000275	126	5	-4.7612	0.99999	0.99999	1.0	17836	0	-4.7612
MCM2	5	6.8823e-07	2.474e-06	0.000325	127	5	-3.8745	1.0	1.0	1.0	17914	0	-3.8745
COPB2	5	7.1466e-07	2.474e-06	0.000325	128	5	-2.1165	1.0	1.0	1.0	17917	0	-2.1165
POLR2E	5	7.1626e-07	2.474e-06	0.000325	129	4	-3.3223	0.99774	0.99773	1.0	17403	0	-3.3223
PGD	5	7.5843e-07	2.474e-06	0.000325	130	5	-2.0356	1.0	1.0	1.0	17916	0	-2.0356
RPL18	5	7.7911e-07	2.474e-06	0.000325	131	4	-2.9953	0.83393	0.83602	1.0	13960	0	-2.9953
RPL11	5	7.847e-07	2.474e-06	0.000325	132	5	-3.7679	1.0	1.0	1.0	17915	0	-3.7679
FPGS	5	8.1539e-07	2.474e-06	0.000325	133	5	-2.2391	1.0	1.0	1.0	17913	0	-2.2391
SNRPF	5	8.2825e-07	2.474e-06	0.000325	134	4	-3.4072	0.998	0.99801	1.0	17421	0	-3.4072
NDUFB7	5	8.326e-07	2.474e-06	0.000325	135	5	-1.6232	1.0	1.0	1.0	17912	0	-1.6232
EIF3A	5	8.3411e-07	2.474e-06	0.000325	136	5	-2.9731	1.0	1.0	1.0	17911	0	-2.9731
DHODH	5	8.4093e-07	2.474e-06	0.000325	137	5	-3.012	1.0	1.0	1.0	17910	0	-3.012
PCNA	5	9.1592e-07	3.0238e-06	0.000386	138	4	-5.0985	0.998	0.99801	1.0	17434	0	-5.0985
POLR1E	5	9.5631e-07	3.0238e-06	0.000386	139	5	-1.5008	1.0	1.0	1.0	17909	0	-1.5008
FASN	5	9.6392e-07	3.0238e-06	0.000386	140	5	-1.5653	1.0	1.0	1.0	17908	0	-1.5653
MED17	5	9.7328e-07	3.0238e-06	0.000386	141	5	-2.3455	1.0	1.0	1.0	17907	0	-2.3455
ALYREF	5	1.0009e-06	3.5736e-06	0.000441	142	5	-1.795	1.0	1.0	1.0	17906	0	-1.795
PSMC4	5	1.0034e-06	3.5736e-06	0.000441	143	5	-3.7237	0.99999	0.99999	1.0	17848	0	-3.7237
SNRNP35	5	1.0083e-06	3.5736e-06	0.000441	144	4	-2.9741	0.99654	0.99656	1.0	17316	0	-2.9741
YARS	5	1.0103e-06	3.5736e-06	0.000441	145	5	-3.1025	0.99998	0.99998	1.0	17804	0	-3.1025
NOP56	5	1.0409e-06	3.5736e-06	0.000441	146	5	-2.3195	1.0	1.0	1.0	17897	0	-2.3195
ATP6V0C	5	1.1085e-06	4.1234e-06	0.000505	147	5	-2.2366	1.0	1.0	1.0	17904	0	-2.2366
SLC7A5	5	1.1606e-06	4.6731e-06	0.000569	148	5	-1.7056	1.0	1.0	1.0	17903	0	-1.7056
PCBP1	5	1.2271e-06	5.7727e-06	0.000679	149	5	-1.621	1.0	1.0	1.0	17901	0	-1.621
LAS1L	5	1.2304e-06	5.7727e-06	0.000679	150	5	-2.7528	1.0	1.0	1.0	17899	0	-2.7528
RPS24	5	1.2402e-06	5.7727e-06	0.000679	151	4	-4.0035	0.96199	0.962	1.0	16328	0	-4.0035
MEPCE	10	1.264e-06	5.7727e-06	0.000679	152	8	-1.5997	0.69242	0.72612	1.0	12177	1	-1.5997
NXT1	5	1.2646e-06	5.7727e-06	0.000679	153	5	-2.6621	0.99999	0.99999	1.0	17855	0	-2.6621
POLR1B	5	1.2919e-06	6.3225e-06	0.000735	154	5	-2.4011	0.99979	0.99979	1.0	17663	0	-2.4011
MCM5	5	1.3299e-06	6.3225e-06	0.000735	155	4	-2.7209	0.99499	0.99503	1.0	17237	0	-2.7209
HNRNPK	5	1.3739e-06	6.8723e-06	0.000783	156	5	-3.3513	0.99999	0.99999	1.0	17828	0	-3.3513
PHAX	5	1.3792e-06	6.8723e-06	0.000783	157	5	-1.9649	1.0	1.0	1.0	17900	0	-1.9649
ELL	5	1.3951e-06	6.8723e-06	0.000783	158	5	-2.0124	1.0	1.0	1.0	17898	0	-2.0124
VPS28	5	1.4325e-06	7.422e-06	0.000841	159	5	-2.594	0.99999	0.99999	1.0	17861	0	-2.594
DUT	7	1.4814e-06	7.9718e-06	0.00087	160	5	-4.2	0.23548	0.38449	1.0	6898	1	-4.2
RPP38	5	1.502e-06	7.9718e-06	0.00087	161	5	-1.9246	1.0	1.0	1.0	17896	0	-1.9246
UBE2I	5	1.5659e-06	7.9718e-06	0.00087	162	5	-3.2427	1.0	1.0	1.0	17895	0	-3.2427
PHB	5	1.586e-06	7.9718e-06	0.00087	163	5	-3.9923	1.0	1.0	1.0	17894	0	-3.9923
PSMB2	5	1.6068e-06	7.9718e-06	0.00087	164	5	-2.7396	0.99949	0.9995	1.0	17604	0	-2.7396
FARSA	5	1.6362e-06	7.9718e-06	0.00087	165	4	-2.676	0.28035	0.42765	1.0	7530	1	-2.676
PSMB6	5	1.6559e-06	8.5216e-06	0.000892	166	4	-3.5217	0.998	0.99801	1.0	17422	0	-3.5217
CIRH1A	5	1.6561e-06	8.5216e-06	0.000892	167	5	-2.2631	1.0	1.0	1.0	17893	0	-2.2631
RPS8	5	1.6614e-06	8.5216e-06	0.000892	168	5	-3.324	0.99999	0.99999	1.0	17841	0	-3.324
SUPT5H	5	1.6705e-06	8.5216e-06	0.000892	169	5	-2.9052	0.99999	0.99999	1.0	17849	0	-2.9052
ATP6V1A	5	1.6884e-06	8.5216e-06	0.000892	170	5	-1.6465	1.0	1.0	1.0	17892	0	-1.6465
EIF3F	4	1.8151e-06	8.5216e-06	0.000892	171	4	-2.6225	1.0	1.0	1.0	17891	0	-2.6225
SF3B4	5	1.8372e-06	8.5216e-06	0.000892	172	5	-2.829	0.99996	0.99997	1.0	17776	0	-2.829
MARS	5	1.8848e-06	9.0714e-06	0.000928	173	5	-2.1409	0.99998	0.99998	1.0	17809	0	-2.1409
PPAN	5	1.8958e-06	9.0714e-06	0.000928	174	5	-1.5053	1.0	1.0	1.0	17890	0	-1.5053
IGBP1	5	1.9301e-06	9.0714e-06	0.000928	175	5	-3.3437	1.0	1.0	1.0	17886	0	-3.3437
ABCB7	5	1.934e-06	9.0714e-06	0.000928	176	5	-1.5944	1.0	1.0	1.0	17889	0	-1.5944
POLR2B	5	1.9736e-06	9.6212e-06	0.000963	177	5	-4.2313	1.0	1.0	1.0	17887	0	-4.2313
RPLP2	5	1.9916e-06	9.6212e-06	0.000963	178	4	-2.6044	0.998	0.99801	1.0	17428	0	-2.6044
PSMB1	5	2.0405e-06	9.6212e-06	0.000963	179	5	-3.4889	0.99996	0.99997	1.0	17768	0	-3.4889
MCM3AP	5	2.057e-06	9.6212e-06	0.000963	180	5	-2.1667	1.0	1.0	1.0	17885	0	-2.1667
SRP54	5	2.3242e-06	1.0996e-05	0.001085	181	5	-2.8304	1.0	1.0	1.0	17883	0	-2.8304
RPL36	5	2.3295e-06	1.127e-05	0.001085	182	4	-2.4896	0.99718	0.99719	1.0	17361	0	-2.4896
MFAP1	5	2.3354e-06	1.127e-05	0.001085	183	5	-2.6293	1.0	1.0	1.0	17882	0	-2.6293
CRCP	14	2.3455e-06	1.127e-05	0.001085	184	10	-1.5413	0.27169	0.41931	1.0	7388	1	-1.5413
MRPS21	5	2.3647e-06	1.127e-05	0.001085	185	5	-2.2306	0.99999	0.99999	1.0	17824	0	-2.2306
NOTCH2NL	5	2.3813e-06	1.127e-05	0.001085	186	5	-1.5287	1.0	1.0	1.0	17881	0	-1.5287
PFDN2	5	2.4514e-06	1.127e-05	0.001085	187	4	-3.1107	0.43045	0.57202	1.0	9801	1	-3.1107
NUP88	5	2.4854e-06	1.182e-05	0.001097	188	5	-2.744	1.0	1.0	1.0	17880	0	-2.744
SENP6	5	2.4918e-06	1.182e-05	0.001097	189	5	-1.922	1.0	1.0	1.0	17879	0	-1.922
MAD2L1	5	2.4918e-06	1.182e-05	0.001097	190	5	-3.5874	1.0	1.0	1.0	17878	0	-3.5874
PRPF19	5	2.526e-06	1.182e-05	0.001097	191	5	-3.0302	0.99995	0.99996	1.0	17758	0	-3.0302
TLK2	5	2.6698e-06	1.182e-05	0.001097	192	5	-2.404	1.0	1.0	1.0	17877	0	-2.404
SRSF7	5	2.7655e-06	1.182e-05	0.001097	193	5	-2.9383	0.99999	0.99999	1.0	17856	0	-2.9383
CHKA	5	2.7938e-06	1.182e-05	0.001097	194	5	-3.541	1.0	1.0	1.0	17876	0	-3.541
AAMP	5	3.0178e-06	1.237e-05	0.001142	195	4	-3.1683	0.99724	0.99724	1.0	17364	0	-3.1683
ABT1	5	3.1414e-06	1.292e-05	0.001163	196	5	-2.7343	0.99998	0.99998	1.0	17798	0	-2.7343
NUP85	5	3.1604e-06	1.292e-05	0.001163	197	5	-2.2945	1.0	1.0	1.0	17875	0	-2.2945
MVD	5	3.1657e-06	1.292e-05	0.001163	198	5	-2.1215	0.99996	0.99997	1.0	17763	0	-2.1215
DTYMK	5	3.1952e-06	1.292e-05	0.001163	199	4	-3.8595	0.12661	0.25688	0.93843	4919	1	-3.8595
CDC20	5	3.21e-06	1.292e-05	0.001163	200	4	-2.6805	0.97348	0.97336	1.0	16602	0	-2.6805
MAX	11	3.3057e-06	1.4019e-05	0.00125	201	7	-1.6095	0.24971	0.39818	1.0	7079	2	-1.6095
EIF3D	5	3.3455e-06	1.4019e-05	0.00125	202	4	-2.1507	0.99522	0.99524	1.0	17250	0	-2.1507
CLP1	5	3.5158e-06	1.4569e-05	0.001286	203	4	-3.6482	0.99432	0.99436	1.0	17214	0	-3.6482
CHMP6	5	3.6413e-06	1.4569e-05	0.001286	204	5	-1.7539	1.0	1.0	1.0	17874	0	-1.7539
PHB2	5	3.7501e-06	1.5119e-05	0.001322	205	5	-2.983	0.99999	0.99999	1.0	17847	0	-2.983
NEDD8	3	3.7517e-06	1.5119e-05	0.001322	206	3	-3.2512	1.0	1.0	1.0	17873	0	-3.2512
DDX19A	5	3.8851e-06	1.5669e-05	0.001357	207	5	-1.9808	0.99998	0.99998	1.0	17815	0	-1.9808
SNW1	5	3.8859e-06	1.5669e-05	0.001357	208	5	-1.4874	1.0	1.0	1.0	17872	0	-1.4874
TTC27	5	3.972e-06	1.6219e-05	0.001391	209	5	-2.523	1.0	1.0	1.0	17871	0	-2.523
SART3	5	3.9887e-06	1.6219e-05	0.001391	210	4	-2.7415	0.75076	0.76589	1.0	12812	1	-2.7415
C9orf114	5	4.0413e-06	1.6768e-05	0.001431	211	4	-2.0951	0.4516	0.59266	1.0	10142	1	-2.0951
RPL19	3	4.0803e-06	1.7318e-05	0.001457	212	3	-3.2708	1.0	1.0	1.0	17869	0	-3.2708
LSM7	5	4.1001e-06	1.7318e-05	0.001457	213	5	-1.6962	1.0	1.0	1.0	17868	0	-1.6962
SRBD1	5	4.1163e-06	1.7318e-05	0.001457	214	5	-1.9864	1.0	1.0	1.0	17867	0	-1.9864
MED20	5	4.1931e-06	1.7868e-05	0.001483	215	5	-2.6094	0.99958	0.99958	1.0	17619	0	-2.6094
RPL27	5	4.2299e-06	1.7868e-05	0.001483	216	4	-3.3974	0.64836	0.69952	1.0	11745	1	-3.3974
PHF5A	5	4.2484e-06	1.7868e-05	0.001483	217	4	-3.2851	0.8944	0.89524	1.0	15051	0	-3.2851
XAB2	5	4.3043e-06	1.8418e-05	0.001521	218	4	-2.9681	0.99384	0.99387	1.0	17194	0	-2.9681
PSMA2	5	4.3888e-06	1.8967e-05	0.001546	219	5	-4.0724	1.0	1.0	1.0	17866	0	-4.0724
SEC13	5	4.3927e-06	1.8967e-05	0.001546	220	4	-1.7748	0.99408	0.99411	1.0	17203	0	-1.7748
PAM16	5	4.424e-06	1.8967e-05	0.001546	221	4	-2.0583	0.99653	0.99655	1.0	17315	0	-2.0583
UBL5	3	4.5626e-06	1.9517e-05	0.001548	222	3	-3.1926	1.0	0.99999	1.0	17865	0	-3.1926
LUC7L3	5	4.596e-06	1.9517e-05	0.001548	223	5	-2.1938	0.99997	0.99997	1.0	17778	0	-2.1938
RPA3	5	4.6154e-06	1.9517e-05	0.001548	224	5	-2.2856	0.99999	0.99999	1.0	17837	0	-2.2856
UMPS	5	4.6277e-06	1.9517e-05	0.001548	225	5	-2.6368	1.0	0.99999	1.0	17864	0	-2.6368
INTS9	5	4.6479e-06	1.9517e-05	0.001548	226	5	-2.0174	0.99997	0.99998	1.0	17786	0	-2.0174
DHX16	5	4.7135e-06	1.9517e-05	0.001548	227	4	-2.0827	0.93219	0.93248	1.0	15763	0	-2.0827
SRSF2	5	4.8264e-06	2.0067e-05	0.001578	228	5	-1.6026	0.99999	0.99999	1.0	17844	0	-1.6026
MED23	5	4.8667e-06	2.0067e-05	0.001578	229	4	-4.4118	0.93508	0.9354	1.0	15805	0	-4.4118
SRSF3	5	4.979e-06	2.1167e-05	0.001657	230	5	-6.1203	0.9999	0.99991	1.0	17706	0	-6.1203
DDX18	5	5.05e-06	2.1716e-05	0.001693	231	5	-1.9504	0.99999	0.99999	1.0	17863	0	-1.9504
MED14	5	5.0916e-06	2.2266e-05	0.001714	232	5	-4.2676	0.99999	0.99999	1.0	17862	0	-4.2676
CDC73	5	5.1422e-06	2.2266e-05	0.001714	233	5	-3.0251	0.9993	0.9993	1.0	17573	0	-3.0251
POLR2C	5	5.2199e-06	2.2266e-05	0.001714	234	5	-3.5541	0.99996	0.99997	1.0	17770	0	-3.5541
ISCU	5	5.439e-06	2.2816e-05	0.001741	235	4	-3.0138	0.82828	0.83066	1.0	13862	1	-3.0138
SLU7	5	5.4753e-06	2.2816e-05	0.001741	236	5	-2.9872	0.99999	0.99999	1.0	17860	0	-2.9872
GSPT1	5	5.6547e-06	2.3366e-05	0.001775	237	5	-2.2724	0.99999	0.99999	1.0	17859	0	-2.2724
RANGAP1	5	5.853e-06	2.3915e-05	0.001795	238	5	-1.9913	0.99999	0.99999	1.0	17858	0	-1.9913
CPSF3L	5	5.9675e-06	2.3915e-05	0.001795	239	4	-3.0743	0.98002	0.97996	1.0	16755	0	-3.0743
ATP2A2	5	6.0069e-06	2.3915e-05	0.001795	240	4	-3.2901	0.28509	0.43207	1.0	7611	1	-3.2901
SNRNP25	5	6.2067e-06	2.5015e-05	0.001869	241	5	-1.9112	0.99911	0.99912	1.0	17537	0	-1.9112
HNRNPU	5	6.2191e-06	2.5565e-05	0.001902	242	5	-1.4591	0.99999	0.99999	1.0	17857	0	-1.4591
ABCE1	5	6.4779e-06	2.6115e-05	0.001935	243	5	-3.6393	0.99995	0.99996	1.0	17757	0	-3.6393
DDX47	5	6.6806e-06	2.7214e-05	0.00196	244	5	-2.812	0.999	0.99901	1.0	17525	0	-2.812
STX18	5	6.7309e-06	2.7214e-05	0.00196	245	5	-1.6252	0.99999	0.99999	1.0	17853	0	-1.6252
UBTF	5	6.7751e-06	2.7214e-05	0.00196	246	5	-2.299	0.99838	0.99839	1.0	17461	0	-2.299
NCBP2	7	6.7826e-06	2.7214e-05	0.00196	247	7	-1.6563	0.99999	0.99999	1.0	17852	0	-1.6563
SMU1	5	6.7837e-06	2.7214e-05	0.00196	248	5	-4.027	0.99996	0.99997	1.0	17762	0	-4.027
COQ4	5	6.7893e-06	2.7214e-05	0.00196	249	5	-2.1705	0.99999	0.99999	1.0	17851	0	-2.1705
TTC1	5	6.827e-06	2.7214e-05	0.00196	250	4	-2.4232	0.28723	0.43421	1.0	7639	1	-2.4232
CHMP2A	5	6.9494e-06	2.7764e-05	0.001984	251	4	-2.9484	0.98544	0.98539	1.0	16914	0	-2.9484
ATP6V0D1	5	6.9671e-06	2.7764e-05	0.001984	252	5	-1.7813	0.99999	0.99999	1.0	17850	0	-1.7813
CPSF2	5	7.1685e-06	2.8314e-05	0.002015	253	3	-2.7105	0.57727	0.66152	1.0	11163	1	-2.7105
NUDT21	5	7.4343e-06	2.9963e-05	0.002124	254	4	-2.7042	0.046381	0.1195	0.843939	2550	1	-2.7042
RPS29	2	7.6872e-06	3.0513e-05	0.002147	255	2	-5.6428	0.99999	0.99999	1.0	17846	0	-5.6428
MRPL34	5	7.7628e-06	3.0513e-05	0.002147	256	5	-1.9737	0.99999	0.99999	1.0	17845	0	-1.9737
PDCD2	7	8.0912e-06	3.1612e-05	0.002215	257	6	-1.5535	0.30585	0.45203	1.0	7911	1	-1.5535
WDR77	5	8.1273e-06	3.2162e-05	0.002223	258	5	-1.6085	0.99999	0.99999	1.0	17843	0	-1.6085
CPSF3	5	8.1755e-06	3.2162e-05	0.002223	259	4	-2.209	0.99788	0.99788	1.0	17415	0	-2.209
RPS23	5	8.2552e-06	3.2162e-05	0.002223	260	5	-2.935	0.99953	0.99954	1.0	17607	0	-2.935
PISD	5	8.3574e-06	3.2712e-05	0.002223	261	3	-3.4444	0.39959	0.54208	1.0	9324	1	-3.4444
RPL28	9	8.3601e-06	3.2712e-05	0.002223	262	8	-1.2034	0.96688	0.96686	1.0	16441	0	-1.2034
WDR43	5	8.381e-06	3.2712e-05	0.002223	263	5	-3.2315	0.99992	0.99992	1.0	17719	0	-3.2315
NUFIP1	5	8.4233e-06	3.2712e-05	0.002223	264	5	-1.9742	0.99999	0.99999	1.0	17842	0	-1.9742
WDR18	5	8.4674e-06	3.2712e-05	0.002223	265	5	-2.1233	0.99998	0.99998	1.0	17801	0	-2.1233
ANAPC10	5	8.7033e-06	3.3811e-05	0.002272	266	5	-1.8082	0.99999	0.99999	1.0	17840	0	-1.8082
SEC61A1	5	8.7082e-06	3.3811e-05	0.002272	267	5	-2.2517	0.99999	0.99999	1.0	17839	0	-2.2517
PSMA6	5	8.7095e-06	3.3811e-05	0.002272	268	5	-3.525	0.99999	0.99999	1.0	17823	0	-3.525
RBX1	5	8.8698e-06	3.4911e-05	0.002337	269	5	-3.5942	0.99999	0.99999	1.0	17838	0	-3.5942
RPS16	4	9.0436e-06	3.5461e-05	0.002365	270	4	-3.3294	0.99578	0.9958	1.0	17281	0	-3.3294
SRSF10	6	9.2848e-06	3.6011e-05	0.002376	271	3	-1.9404	0.16653	0.31751	0.962637	5938	2	-1.9404
SRSF1	5	9.3458e-06	3.6011e-05	0.002376	272	4	-2.4026	0.41123	0.55335	1.0	9509	1	-2.4026
CDC45	5	9.3788e-06	3.6011e-05	0.002376	273	5	-2.6671	0.99982	0.99983	1.0	17671	0	-2.6671
RPS12	4	9.7111e-06	3.711e-05	0.002439	274	4	-4.1591	0.99996	0.99997	1.0	17769	0	-4.1591
NARS	5	9.924e-06	3.8759e-05	0.002529	275	5	-2.7179	0.99998	0.99998	1.0	17814	0	-2.7179
RPL10A	5	9.9286e-06	3.8759e-05	0.002529	276	5	-3.2329	0.99962	0.99962	1.0	17626	0	-3.2329
MED11	5	1.0248e-05	4.0959e-05	0.002663	277	5	-2.7388	0.99999	0.99999	1.0	17835	0	-2.7388
RPL3	5	1.0463e-05	4.1508e-05	0.00267	278	5	-4.3101	0.99999	0.99999	1.0	17834	0	-4.3101
CEBPZ	5	1.0509e-05	4.1508e-05	0.00267	279	5	-1.4157	0.99999	0.99999	1.0	17833	0	-1.4157
RPLP1	5	1.0613e-05	4.1508e-05	0.00267	280	4	-1.8271	0.998	0.99801	1.0	17429	0	-1.8271
KPNB1	5	1.0795e-05	4.2058e-05	0.002695	281	4	-2.7288	0.97512	0.975	1.0	16639	0	-2.7288
ORC6	5	1.1116e-05	4.5907e-05	0.002932	282	5	-3.9428	0.99993	0.99994	1.0	17735	0	-3.9428
IMP4	5	1.1343e-05	4.6456e-05	0.002956	283	5	-2.192	0.99999	0.99999	1.0	17832	0	-2.192
UTP20	5	1.1607e-05	4.7556e-05	0.003016	284	5	-2.4822	0.99999	0.99999	1.0	17830	0	-2.4822
NXF1	5	1.1728e-05	4.8656e-05	0.003075	285	5	-2.4349	0.99907	0.99908	1.0	17532	0	-2.4349
DDX27	5	1.1814e-05	5.0305e-05	0.003157	286	5	-1.2787	0.99999	0.99999	1.0	17829	0	-1.2787
SNRPD2	5	1.1867e-05	5.0305e-05	0.003157	287	4	-3.5614	0.99589	0.99592	1.0	17289	0	-3.5614
RPS7	3	1.2083e-05	5.2504e-05	0.003283	288	3	-2.9918	0.99999	0.99999	1.0	17827	0	-2.9918
CCT4	5	1.225e-05	5.3604e-05	0.00334	289	5	-2.0841	0.99998	0.99998	1.0	17820	0	-2.0841
TSR2	5	1.2312e-05	5.4153e-05	0.003363	290	5	-2.7821	0.99997	0.99998	1.0	17783	0	-2.7821
RPAP1	5	1.2432e-05	5.4703e-05	0.003385	291	4	-1.9418	0.99543	0.99544	1.0	17261	0	-1.9418
DDX54	5	1.2915e-05	5.8552e-05	0.003599	292	5	-1.9056	0.99993	0.99994	1.0	17730	0	-1.9056
HIST1H2BC	4	1.297e-05	5.8552e-05	0.003599	293	3	-4.3256	0.046461	0.11966	0.843939	2552	1	-4.3256
SYMPK	5	1.3067e-05	5.9101e-05	0.00362	294	5	-1.4866	0.99999	0.99999	1.0	17825	0	-1.4866
BUD31	5	1.3118e-05	5.9651e-05	0.003642	295	4	-4.1555	0.69103	0.72525	1.0	12158	1	-4.1555
SNRPA1	5	1.3367e-05	6.0751e-05	0.003684	296	5	-3.9023	0.99998	0.99998	1.0	17817	0	-3.9023
TONSL	5	1.3447e-05	6.0751e-05	0.003684	297	5	-2.9102	0.99938	0.99939	1.0	17588	0	-2.9102
EXOSC3	5	1.3837e-05	6.295e-05	0.003792	298	5	-2.6495	0.9999	0.99991	1.0	17708	0	-2.6495
DDX56	5	1.3869e-05	6.295e-05	0.003792	299	5	-2.8159	0.99972	0.99973	1.0	17647	0	-2.8159
NAMPT	5	1.4567e-05	6.6249e-05	0.003964	300	4	-3.6944	0.97967	0.9796	1.0	16746	0	-3.6944
ACAD9	5	1.4587e-05	6.6249e-05	0.003964	301	5	-1.3435	0.99999	0.99999	1.0	17822	0	-1.3435
PWP2	5	1.5141e-05	6.8997e-05	0.004114	302	4	-2.0155	0.96111	0.9611	1.0	16312	0	-2.0155
EPRS	5	1.5394e-05	7.0647e-05	0.004199	303	4	-3.3364	0.98917	0.98921	1.0	17017	0	-3.3364
CSNK2B	5	1.58e-05	7.4495e-05	0.004384	304	5	-1.6579	0.99998	0.99998	1.0	17819	0	-1.6579
NDUFS2	5	1.5861e-05	7.4495e-05	0.004384	305	4	-1.8234	0.97099	0.97091	1.0	16548	0	-1.8234
PSMG4	6	1.5862e-05	7.4495e-05	0.004384	306	6	-1.673	0.99998	0.99998	1.0	17818	0	-1.673
MRPL21	8	1.6017e-05	7.6694e-05	0.004473	307	7	-1.5087	0.94493	0.94511	1.0	15992	0	-1.5087
EIF6	5	1.6057e-05	7.6694e-05	0.004473	308	4	-1.5343	0.8805	0.8817	1.0	14809	0	-1.5343
SUPT6H	5	1.6222e-05	7.7244e-05	0.004473	309	4	-1.7883	0.9703	0.97024	1.0	16524	0	-1.7883
NIFK	5	1.633e-05	7.7244e-05	0.004473	310	4	-2.0674	0.98926	0.98929	1.0	17019	0	-2.0674
PRUNE	5	1.6368e-05	7.7244e-05	0.004473	311	5	-1.5201	0.99998	0.99998	1.0	17816	0	-1.5201
DCTN3	6	1.6551e-05	7.8344e-05	0.004522	312	6	-1.3833	0.99997	0.99998	1.0	17781	0	-1.3833
PPP1CB	5	1.6877e-05	8.1093e-05	0.004636	313	4	-4.6931	0.32627	0.47155	1.0	8222	1	-4.6931
PTPN23	5	1.6878e-05	8.1093e-05	0.004636	314	4	-1.5157	0.99704	0.99705	1.0	17354	0	-1.5157
TUBB	5	1.6929e-05	8.1093e-05	0.004636	315	4	-2.117	0.89565	0.8965	1.0	15073	0	-2.117
TRIM65	5	1.7021e-05	8.1642e-05	0.004653	316	3	-0.61184	0.007967	0.027262	0.646007	760	2	-0.61184
POLR2G	5	1.7109e-05	8.2742e-05	0.004701	317	5	-2.5275	0.99998	0.99998	1.0	17813	0	-2.5275
NUP155	5	1.7215e-05	8.3841e-05	0.004748	318	5	-1.3042	0.99998	0.99998	1.0	17812	0	-1.3042
UQCRC1	5	1.7245e-05	8.4391e-05	0.004764	319	5	-1.5763	0.99998	0.99998	1.0	17811	0	-1.5763
TRNT1	5	1.7485e-05	8.4941e-05	0.00478	320	5	-1.7845	0.99998	0.99998	1.0	17810	0	-1.7845
CENPM	10	1.7628e-05	8.6041e-05	0.004827	321	9	-1.3942	0.99994	0.99995	1.0	17741	0	-1.3942
PCID2	5	1.7641e-05	8.659e-05	0.004843	322	5	-1.5201	0.99996	0.99997	1.0	17761	0	-1.5201
NDUFB9	5	1.8139e-05	8.9339e-05	0.004981	323	4	-3.0478	0.99145	0.99144	1.0	17096	0	-3.0478
ARCN1	5	1.8402e-05	9.0989e-05	0.005057	324	4	-3.3049	0.99483	0.99486	1.0	17232	0	-3.3049
RPA2	5	1.8833e-05	9.3738e-05	0.005194	325	4	-2.3879	0.97467	0.97453	1.0	16628	0	-2.3879
MED26	5	1.9148e-05	9.4287e-05	0.005209	326	4	-2.0443	0.98882	0.98885	1.0	17002	0	-2.0443
CDIPT	5	1.9273e-05	9.4837e-05	0.005223	327	5	-1.2133	0.99998	0.99998	1.0	17808	0	-1.2133
DR1	5	1.9512e-05	9.5937e-05	0.005251	328	5	-2.3519	0.99998	0.99998	1.0	17806	0	-2.3519
ORC1	5	1.9546e-05	9.5937e-05	0.005251	329	4	-2.051	0.77068	0.78081	1.0	13064	1	-2.051
MED4	5	1.9734e-05	9.6486e-05	0.005266	330	5	-2.3842	0.99998	0.99998	1.0	17805	0	-2.3842
GAPDH	5	1.993e-05	9.8136e-05	0.005339	331	4	-2.1888	0.99514	0.99516	1.0	17245	0	-2.1888
NGDN	5	1.9949e-05	9.8686e-05	0.005353	332	5	-1.9511	0.99993	0.99994	1.0	17738	0	-1.9511
QARS	5	2.1275e-05	0.00010308	0.005575	333	5	-2.2134	0.99869	0.99869	1.0	17495	0	-2.2134
NDUFA8	5	2.1766e-05	0.00010528	0.005656	334	4	-2.3384	0.87244	0.8738	1.0	14651	0	-2.3384
ACSL3	5	2.191e-05	0.00010583	0.005656	335	4	-2.09	0.99	0.99004	1.0	17052	0	-2.09
EIF3I	5	2.1972e-05	0.00010583	0.005656	336	4	-2.7606	0.52156	0.63444	1.0	10755	1	-2.7606
EIF2B4	5	2.1997e-05	0.00010583	0.005656	337	4	-2.5156	0.69198	0.72585	1.0	12173	1	-2.5156
ECD	5	2.2209e-05	0.00010693	0.005697	338	5	-2.6051	0.99998	0.99998	1.0	17802	0	-2.6051
GMPS	5	2.245e-05	0.00010748	0.00571	339	5	-1.9525	0.99998	0.99998	1.0	17800	0	-1.9525
ORAOV1	5	2.2911e-05	0.00011023	0.005839	340	5	-2.5553	0.99926	0.99927	1.0	17562	0	-2.5553
LCE2A	4	2.326e-05	0.00011133	0.00588	341	4	-1.7359	0.99998	0.99998	1.0	17799	0	-1.7359
IK	5	2.349e-05	0.00011188	0.005891	342	5	-1.3627	0.99998	0.99998	1.0	17797	0	-1.3627
UQCRC2	5	2.3886e-05	0.00011353	0.005915	343	5	-1.1534	0.99998	0.99998	1.0	17796	0	-1.1534
SCD	5	2.429e-05	0.00011408	0.005915	344	5	-2.3051	0.99847	0.99848	1.0	17473	0	-2.3051
PPP1R10	5	2.436e-05	0.00011408	0.005915	345	5	-1.7297	0.99998	0.99998	1.0	17795	0	-1.7297
HMGCS1	5	2.436e-05	0.00011408	0.005915	346	5	-3.2154	0.99998	0.99998	1.0	17794	0	-3.2154
HMGCR	5	2.4391e-05	0.00011408	0.005915	347	4	-1.9848	0.99015	0.99019	1.0	17057	0	-1.9848
ARNT	5	2.4613e-05	0.00011463	0.005915	348	5	-1.4576	0.99998	0.99998	1.0	17793	0	-1.4576
NDUFA13	5	2.4653e-05	0.00011463	0.005915	349	5	-1.3727	0.99998	0.99998	1.0	17792	0	-1.3727
TIMM23	5	2.4866e-05	0.00011518	0.005926	350	4	-2.4934	0.033845	0.096185	0.807632	2143	1	-2.4934
COPS6	5	2.5024e-05	0.00011573	0.005938	351	5	-1.5258	0.99997	0.99998	1.0	17791	0	-1.5258
KIAA1429	5	2.5186e-05	0.00011628	0.005949	352	5	-2.3858	0.99997	0.99997	1.0	17779	0	-2.3858
FDFT1	5	2.5498e-05	0.00011793	0.006016	353	5	-1.4261	0.99997	0.99998	1.0	17790	0	-1.4261
BUB1B	5	2.5742e-05	0.00011848	0.006027	354	5	-2.1391	0.99973	0.99974	1.0	17649	0	-2.1391
MTHFD1	5	2.645e-05	0.00012068	0.006122	355	5	-2.0805	0.99995	0.99997	1.0	17759	0	-2.0805
THOC3	5	2.6522e-05	0.00012123	0.006132	356	4	-1.6369	0.69884	0.73023	1.0	12235	1	-1.6369
NUP214	5	2.6786e-05	0.00012288	0.006181	357	5	-2.5634	0.99946	0.99945	1.0	17602	0	-2.5634
DHX37	5	2.6807e-05	0.00012288	0.006181	358	5	-1.892	0.99997	0.99998	1.0	17789	0	-1.892
AQR	5	2.7051e-05	0.00012453	0.006247	359	5	-1.7888	0.9999	0.9999	1.0	17704	0	-1.7888
PTH2	5	2.756e-05	0.00012672	0.006304	360	1	0.16099	0.30129	0.44771	1.0	7846	2	0.16099
ERCC2	5	2.7588e-05	0.00012672	0.006304	361	4	-1.6285	0.56248	0.65407	1.0	11039	1	-1.6285
CDC16	5	2.7629e-05	0.00012672	0.006304	362	5	-2.0862	0.99997	0.99998	1.0	17788	0	-2.0862
MRPS12	5	2.7791e-05	0.00012782	0.006342	363	5	-1.3544	0.99997	0.99998	1.0	17787	0	-1.3544
PMF1	5	2.9017e-05	0.00013222	0.006542	364	5	-2.2047	0.99859	0.9986	1.0	17487	0	-2.2047
MRPL38	5	2.9583e-05	0.00013607	0.006713	365	5	-1.6406	0.99907	0.99908	1.0	17533	0	-1.6406
ATP5J2	7	2.9595e-05	0.00013662	0.006713	366	6	-1.4717	0.99847	0.99848	1.0	17472	0	-1.4717
TRIM46	5	2.9768e-05	0.00013717	0.006713	367	5	-1.4248	0.99997	0.99998	1.0	17785	0	-1.4248
NUP133	5	2.9808e-05	0.00013717	0.006713	368	5	-1.6151	0.99997	0.99998	1.0	17784	0	-1.6151
YTHDC1	5	3.0157e-05	0.00013937	0.006802	369	4	-1.6865	0.45774	0.59862	1.0	10240	1	-1.6865
RPF2	5	3.0609e-05	0.00014157	0.006872	370	5	-2.1652	0.99997	0.99998	1.0	17782	0	-2.1652
RACGAP1	5	3.062e-05	0.00014157	0.006872	371	4	-2.8985	0.99436	0.9944	1.0	17216	0	-2.8985
CDC23	5	3.0847e-05	0.00014322	0.006933	372	5	-2.6574	0.99969	0.99968	1.0	17642	0	-2.6574
NRBP1	5	3.1439e-05	0.00014927	0.007207	373	4	-2.006	0.81407	0.81741	1.0	13642	1	-2.006
TBL3	5	3.1793e-05	0.00015146	0.007274	374	4	-1.6037	0.99635	0.99637	1.0	17310	0	-1.6037
BNIP1	5	3.1875e-05	0.00015146	0.007274	375	4	-1.9605	0.99784	0.99785	1.0	17411	0	-1.9605
GINS2	5	3.1985e-05	0.00015201	0.007281	376	4	-1.8843	0.97967	0.9796	1.0	16747	0	-1.8843
UBB	2	3.3072e-05	0.00015586	0.007445	377	2	-3.6154	0.9896	0.98964	1.0	17038	0	-3.6154
MAK16	5	3.3154e-05	0.00015641	0.007452	378	5	-2.039	0.99921	0.99922	1.0	17550	0	-2.039
RPL15	2	3.3433e-05	0.00015696	0.007458	379	2	-4.7521	0.99997	0.99997	1.0	17780	0	-4.7521
NAT10	5	3.3579e-05	0.00015806	0.007491	380	5	-2.0001	0.99974	0.99974	1.0	17650	0	-2.0001
COX4I1	5	3.4599e-05	0.00016356	0.007711	381	5	-1.3954	0.99997	0.99997	1.0	17777	0	-1.3954
NPLOC4	5	3.4897e-05	0.00016356	0.007711	382	4	-2.2994	0.10722	0.22532	0.933323	4345	1	-2.2994
PABPN1	4	3.5513e-05	0.00016631	0.00782	383	4	-1.4704	0.99996	0.99997	1.0	17775	0	-1.4704
PLK4	5	3.6391e-05	0.00016906	0.007929	384	5	-1.5772	0.99996	0.99997	1.0	17774	0	-1.5772
RPA1	5	3.725e-05	0.00017181	0.008037	385	4	-3.4038	0.047495	0.12161	0.846205	2587	1	-3.4038
PPP4C	5	3.7417e-05	0.00017401	0.008118	386	5	-1.5417	0.99996	0.99997	1.0	17773	0	-1.5417
SKP1	5	3.8199e-05	0.00017675	0.008225	387	5	-3.3848	0.99996	0.99997	1.0	17772	0	-3.3848
EP400	5	3.9143e-05	0.00018115	0.008408	388	5	-1.4364	0.99996	0.99997	1.0	17771	0	-1.4364
TRRAP	5	3.9505e-05	0.00018225	0.008437	389	3	-3.0095	0.82831	0.83068	1.0	13864	1	-3.0095
GTF2H3	5	4.0903e-05	0.0001861	0.008594	390	3	-2.3218	0.005269	0.019098	0.594017	579	2	-2.3218
TUFM	5	4.1578e-05	0.0001894	0.008724	391	5	-1.8825	0.99995	0.99996	1.0	17756	0	-1.8825
GNL2	5	4.198e-05	0.00019105	0.008777	392	5	-1.5092	0.99996	0.99997	1.0	17767	0	-1.5092
BRD4	5	4.2856e-05	0.00019655	0.008961	393	5	-1.2542	0.99996	0.99997	1.0	17766	0	-1.2542
RPLP0	5	4.2874e-05	0.00019655	0.008961	394	5	-2.3514	0.99996	0.99997	1.0	17765	0	-2.3514
PSMC2	5	4.2933e-05	0.00019655	0.008961	395	4	-2.4295	0.99651	0.99653	1.0	17314	0	-2.4295
DNTTIP2	5	4.3692e-05	0.00020259	0.009213	396	5	-2.2547	0.99996	0.99997	1.0	17764	0	-2.2547
MDN1	5	4.5053e-05	0.00020809	0.009416	397	5	-1.854	0.99871	0.99872	1.0	17497	0	-1.854
PRPF8	5	4.5128e-05	0.00020809	0.009416	398	5	-1.6506	0.99995	0.99997	1.0	17760	0	-1.6506
UFD1L	5	4.7419e-05	0.00021909	0.009889	399	3	-3.6599	0.99539	0.99541	1.0	17259	0	-3.6599
TICRR	5	4.7686e-05	0.00022184	0.009986	400	5	-1.5925	0.99995	0.99996	1.0	17755	0	-1.5925
PSMA3	5	4.8066e-05	0.00022349	0.009986	401	4	-2.1051	0.998	0.99801	1.0	17423	0	-2.1051
HNRNPH1	5	4.8203e-05	0.00022404	0.009986	402	4	-2.4217	0.10778	0.22622	0.933323	4364	1	-2.4217
EXOSC4	5	4.8296e-05	0.00022404	0.009986	403	5	-2.2981	0.99899	0.999	1.0	17524	0	-2.2981
CDC123	5	4.8482e-05	0.00022404	0.009986	404	4	-2.4732	0.84845	0.85039	1.0	14219	0	-2.4732
CPSF4	5	4.8626e-05	0.00022459	0.009986	405	5	-2.1295	0.99982	0.99983	1.0	17668	0	-2.1295
PSMC6	5	4.9116e-05	0.00022513	0.009986	406	4	-2.8472	0.98804	0.98805	1.0	16977	0	-2.8472
RPS15	2	4.9702e-05	0.00022788	0.010083	407	2	-3.9501	0.99995	0.99996	1.0	17754	0	-3.9501
RPS18	3	4.9808e-05	0.00022843	0.010083	408	3	-2.9867	0.99995	0.99996	1.0	17753	0	-2.9867
MYC	5	5.0743e-05	0.00023118	0.010155	409	5	-1.5122	0.99995	0.99996	1.0	17752	0	-1.5122
EBNA1BP2	5	5.0783e-05	0.00023118	0.010155	410	5	-1.2429	0.99995	0.99996	1.0	17751	0	-1.2429
RBM39	5	5.1136e-05	0.00023283	0.010202	411	4	-3.3674	0.99769	0.99769	1.0	17398	0	-3.3674
OGT	5	5.1814e-05	0.00023613	0.010296	412	4	-3.4257	0.33911	0.48411	1.0	8423	1	-3.4257
CDC37	5	5.1893e-05	0.00023613	0.010296	413	4	-1.9415	0.9946	0.99463	1.0	17224	0	-1.9415
MYBBP1A	5	5.2236e-05	0.00023668	0.010296	414	5	-0.96014	0.99995	0.99996	1.0	17750	0	-0.96014
HEATR1	5	5.2764e-05	0.00023833	0.010342	415	4	-2.1047	0.998	0.99801	1.0	17420	0	-2.1047
CDK7	5	5.37e-05	0.00024273	0.010505	416	5	-2.5615	0.99995	0.99996	1.0	17749	0	-2.5615
DDX21	5	5.3869e-05	0.00024383	0.010505	417	4	-1.9179	0.9968	0.99683	1.0	17337	0	-1.9179
NDUFB4	5	5.393e-05	0.00024383	0.010505	418	4	-1.6417	0.98455	0.98451	1.0	16875	0	-1.6417
NFS1	5	5.5032e-05	0.00024988	0.01074	419	4	-1.725	0.41014	0.55234	1.0	9487	1	-1.725
WDR46	5	5.5905e-05	0.00025372	0.010879	420	4	-2.479	0.86394	0.86548	1.0	14480	0	-2.479
DHX8	5	5.6407e-05	0.00025647	0.010971	421	5	-1.354	0.99994	0.99995	1.0	17748	0	-1.354
POLR3GL	5	5.6649e-05	0.00025867	0.011039	422	5	-1.1328	0.99994	0.99995	1.0	17747	0	-1.1328
SLC25A38	5	5.6905e-05	0.00026032	0.011051	423	4	-1.7736	0.9975	0.9975	1.0	17384	0	-1.7736
PSMA4	5	5.7038e-05	0.00026087	0.011051	424	3	-4.056	0.61052	0.67865	1.0	11456	1	-4.056
DCTN4	5	5.7337e-05	0.00026142	0.011051	425	5	-1.2236	0.99994	0.99995	1.0	17746	0	-1.2236
RBBP4	5	5.735e-05	0.00026142	0.011051	426	3	-1.968	0.99324	0.99328	1.0	17162	0	-1.968
PRPF40A	5	5.7625e-05	0.00026252	0.011066	427	4	-1.7043	0.97787	0.97779	1.0	16689	0	-1.7043
XRN2	5	5.7753e-05	0.00026307	0.011066	428	5	-1.6196	0.99993	0.99994	1.0	17733	0	-1.6196
ATP5F1	5	5.784e-05	0.00026362	0.011066	429	5	-1.468	0.99994	0.99995	1.0	17745	0	-1.468
GTF2B	5	5.8913e-05	0.00026747	0.011202	430	4	-2.935	0.98809	0.9881	1.0	16978	0	-2.935
PSMC5	5	5.9131e-05	0.00026857	0.011222	431	5	-1.6531	0.99994	0.99995	1.0	17743	0	-1.6531
MRPL37	5	5.9564e-05	0.00027077	0.011288	432	4	-1.8936	0.25353	0.40187	1.0	7117	1	-1.8936
EXOSC8	5	5.987e-05	0.00027187	0.011301	433	4	-1.8149	0.9573	0.95727	1.0	16228	0	-1.8149
EIF4A1	4	5.9948e-05	0.00027242	0.011301	434	4	-1.976	0.99986	0.99986	1.0	17687	0	-1.976
SON	5	6.0001e-05	0.00027297	0.011301	435	4	-1.909	0.67693	0.71649	1.0	12041	1	-1.909
MTO1	5	6.0747e-05	0.00027791	0.011479	436	5	-1.3566	0.99994	0.99995	1.0	17742	0	-1.3566
RBMX	6	6.2012e-05	0.00028341	0.01168	437	5	-2.8271	0.95506	0.95508	1.0	16189	0	-2.8271
COPS5	5	6.2599e-05	0.00028561	0.011743	438	4	-2.3937	0.96098	0.96098	1.0	16307	0	-2.3937
RPL31	2	6.344e-05	0.00028726	0.011784	439	2	-3.4851	0.99994	0.99995	1.0	17740	0	-3.4851
BMS1	5	6.4894e-05	0.00029331	0.011978	440	5	-1.4839	0.99994	0.99994	1.0	17739	0	-1.4839
UTP6	5	6.4925e-05	0.00029331	0.011978	441	4	-1.8245	0.99759	0.99758	1.0	17391	0	-1.8245
RFC4	5	6.6048e-05	0.00029716	0.012107	442	4	-1.9377	0.98931	0.98935	1.0	17024	0	-1.9377
FBXO5	5	6.6426e-05	0.00029826	0.012125	443	5	-2.173	0.99925	0.99926	1.0	17559	0	-2.173
U2SURP	5	6.7185e-05	0.00030375	0.01232	444	4	-1.7933	0.99602	0.99606	1.0	17300	0	-1.7933
SNRNP70	5	6.7634e-05	0.0003076	0.012443	445	5	-1.3316	0.99993	0.99994	1.0	17737	0	-1.3316
PSMD12	5	6.7712e-05	0.00030815	0.012443	446	5	-2.6478	0.99986	0.99987	1.0	17690	0	-2.6478
TAF6	5	6.8273e-05	0.0003109	0.012492	447	5	-2.2333	0.99887	0.99888	1.0	17510	0	-2.2333
XRCC6	5	6.8386e-05	0.0003109	0.012492	448	5	-2.7198	0.99936	0.99936	1.0	17583	0	-2.7198
MRPL35	5	6.8465e-05	0.00031145	0.012492	449	5	-1.4129	0.99993	0.99994	1.0	17736	0	-1.4129
CHMP4B	5	6.8825e-05	0.00031255	0.012508	450	5	-2.3182	0.99993	0.99994	1.0	17734	0	-2.3182
BTAF1	5	6.9211e-05	0.0003153	0.01259	451	5	-1.7599	0.99988	0.99988	1.0	17698	0	-1.7599
TUBA1B	4	7.0163e-05	0.0003219	0.012819	452	4	-1.7702	0.99993	0.99994	1.0	17732	0	-1.7702
CRNKL1	5	7.0256e-05	0.00032245	0.012819	453	5	-2.6883	0.99993	0.99994	1.0	17731	0	-2.6883
WEE1	5	7.0514e-05	0.00032355	0.012834	454	4	-4.407	0.96083	0.96083	1.0	16305	0	-4.407
PMPCA	5	7.1282e-05	0.00032849	0.013002	455	5	-1.5012	0.99944	0.99943	1.0	17599	0	-1.5012
RAD21	5	7.179e-05	0.00033014	0.013038	456	5	-1.9494	0.99993	0.99994	1.0	17729	0	-1.9494
ATP5B	5	7.2385e-05	0.00033454	0.013176	457	4	-1.6223	0.9977	0.9977	1.0	17400	0	-1.6223
GEMIN7	5	7.2459e-05	0.00033509	0.013176	458	5	-1.0639	0.99993	0.99993	1.0	17728	0	-1.0639
SF3A3	5	7.2809e-05	0.00033784	0.013255	459	5	-2.4913	0.99993	0.99993	1.0	17727	0	-2.4913
CDK12	5	7.3772e-05	0.00034169	0.013377	460	5	-1.8763	0.99993	0.99993	1.0	17726	0	-1.8763
SNUPN	5	7.425e-05	0.00034279	0.013391	461	5	-1.3234	0.99993	0.99993	1.0	17725	0	-1.3234
RPS4X	3	7.6487e-05	0.00035103	0.013684	462	3	-2.4369	0.99992	0.99993	1.0	17724	0	-2.4369
POLA2	5	7.6863e-05	0.00035268	0.013718	463	5	-1.4533	0.99992	0.99993	1.0	17723	0	-1.4533
RPL30	3	7.8107e-05	0.00035983	0.013936	464	3	-4.0361	0.99992	0.99993	1.0	17722	0	-4.0361
ZNF259	5	7.8168e-05	0.00035983	0.013936	465	5	-1.5263	0.99992	0.99993	1.0	17721	0	-1.5263
NDUFB2	5	7.9969e-05	0.00036588	0.01414	466	5	-1.7327	0.99992	0.99992	1.0	17718	0	-1.7327
NMD3	5	8.0191e-05	0.00036698	0.014143	467	4	-3.2142	0.96999	0.96992	1.0	16520	0	-3.2142
CHCHD1	5	8.0304e-05	0.00036753	0.014143	468	5	-1.0919	0.99992	0.99992	1.0	17717	0	-1.0919
PPP1R12A	5	8.0713e-05	0.00037028	0.014218	469	5	-2.5536	0.99992	0.99992	1.0	17716	0	-2.5536
TUBA1C	3	8.1459e-05	0.00037577	0.014389	470	3	-2.4172	0.99275	0.99282	1.0	17143	0	-2.4172
SF3B1	5	8.1725e-05	0.00037632	0.014389	471	4	-1.6039	0.99708	0.99709	1.0	17356	0	-1.6039
TWISTNB	5	8.2454e-05	0.00037852	0.014442	472	3	-2.3141	0.82055	0.82337	1.0	13734	1	-2.3141
UBQLN4	5	8.2636e-05	0.00038017	0.014475	473	5	-1.5185	0.99992	0.99992	1.0	17715	0	-1.5185
TTF2	5	8.4236e-05	0.00038622	0.014674	474	4	-1.4959	0.9905	0.99053	1.0	17066	0	-1.4959
CDK9	5	8.577e-05	0.00039337	0.014914	475	4	-1.9687	0.9978	0.99781	1.0	17410	0	-1.9687
PRR13	6	8.6343e-05	0.00039612	0.014945	476	4	-1.2693	0.98235	0.98233	1.0	16821	0	-1.2693
NUTF2	5	8.6401e-05	0.00039639	0.014945	477	5	-3.4438	0.99943	0.99943	1.0	17597	0	-3.4438
UPF1	5	8.6436e-05	0.00039667	0.014945	478	5	-1.16	0.99991	0.99992	1.0	17714	0	-1.16
SNAPC4	5	8.7151e-05	0.00039997	0.015027	479	5	-1.6256	0.99984	0.99985	1.0	17682	0	-1.6256
TPT1	6	8.7231e-05	0.00040051	0.015027	480	5	-1.5673	0.037019	0.10217	0.813414	2258	1	-1.5673
PFAS	5	8.9253e-05	0.00040876	0.015304	481	4	-1.1983	0.49718	0.62335	1.0	10595	1	-1.1983
PRPF3	5	8.98e-05	0.00041261	0.015362	482	3	-2.1407	0.50571	0.62721	1.0	10643	1	-2.1407
COPG1	5	8.9961e-05	0.00041261	0.015362	483	5	-1.7276	0.99988	0.99988	1.0	17697	0	-1.7276
ACACA	5	9.022e-05	0.00041316	0.015362	484	3	-2.4584	0.19409	0.34451	0.983833	6306	2	-2.4584
POP5	5	9.0362e-05	0.00041371	0.015362	485	4	-1.8699	0.75546	0.76932	1.0	12867	1	-1.8699
TIMM13	5	9.1438e-05	0.00041921	0.015534	486	5	-1.9395	0.99991	0.99992	1.0	17713	0	-1.9395
YY1AP1	5	9.1632e-05	0.00042086	0.015563	487	5	-1.7749	0.99983	0.99983	1.0	17672	0	-1.7749
XPO1	5	9.2627e-05	0.00042525	0.015693	488	5	-1.9337	0.99964	0.99964	1.0	17633	0	-1.9337
CSNK1A1	5	9.3249e-05	0.00042855	0.015739	489	5	-1.6556	0.99991	0.99991	1.0	17712	0	-1.6556
UBAP2L	5	9.3332e-05	0.00042855	0.015739	490	5	-0.81999	0.99991	0.99991	1.0	17711	0	-0.81999
GON4L	5	9.348e-05	0.0004291	0.015739	491	5	-1.355	0.99991	0.99991	1.0	17710	0	-1.355
NOP58	5	9.4181e-05	0.00043295	0.015848	492	5	-1.7831	0.99953	0.99953	1.0	17606	0	-1.7831
MRPS18A	5	9.5258e-05	0.000439	0.016036	493	5	-1.6124	0.99983	0.99983	1.0	17675	0	-1.6124
OGDH	5	9.5847e-05	0.00044065	0.016064	494	5	-1.7158	0.99915	0.99917	1.0	17543	0	-1.7158
GLE1	5	9.6028e-05	0.00044285	0.016087	495	5	-1.2073	0.9999	0.99991	1.0	17709	0	-1.2073
WDR5	5	9.622e-05	0.0004434	0.016087	496	4	-2.4247	0.9705	0.97043	1.0	16532	0	-2.4247
NOB1	5	9.6331e-05	0.00044395	0.016087	497	5	-1.4869	0.9999	0.99991	1.0	17707	0	-1.4869
DAD1	5	9.7158e-05	0.00044835	0.016213	498	4	-1.9019	0.998	0.99801	1.0	17426	0	-1.9019
NUMA1	5	9.9581e-05	0.00045824	0.016538	499	5	-1.0042	0.9999	0.9999	1.0	17705	0	-1.0042
MAT2A	5	0.0001007	0.00046319	0.016683	500	4	-2.378	0.19423	0.34463	0.983884	6308	1	-2.378
ATP1A1	5	0.00010115	0.00046539	0.016705	501	4	-2.9709	0.99425	0.99429	1.0	17212	0	-2.9709
CDC7	5	0.0001013	0.00046566	0.016705	502	4	-2.5727	0.998	0.99801	1.0	17432	0	-2.5727
TRAPPC1	5	0.00010159	0.00046704	0.016721	503	5	-1.177	0.9999	0.9999	1.0	17703	0	-1.177
HIST1H2AJ	3	0.00010332	0.00047583	0.017003	504	3	-2.0838	0.9999	0.9999	1.0	17702	0	-2.0838
MCM6	5	0.00010405	0.00048133	0.017165	505	4	-4.0028	0.7887	0.79543	1.0	13279	1	-4.0028
PPIL2	5	0.00010435	0.00048353	0.017209	506	5	-1.4904	0.9999	0.9999	1.0	17701	0	-1.4904
DYNLRB1	5	0.00010576	0.00048903	0.017356	507	4	-2.6139	0.9937	0.99373	1.0	17187	0	-2.6139
GPN3	5	0.00010607	0.00048958	0.017356	508	4	-2.1244	0.44626	0.58739	1.0	10064	1	-2.1244
TRIM62	5	0.00010685	0.00049343	0.017458	509	3	-1.997	0.67274	0.71391	1.0	11993	1	-1.997
BOP1	5	0.00010765	0.00049783	0.017579	510	4	-1.4928	0.9904	0.99043	1.0	17063	0	-1.4928
RRP12	5	0.00010843	0.00050003	0.017622	511	5	-2.6099	0.99963	0.99963	1.0	17629	0	-2.6099
YPEL3	8	0.00010908	0.00050552	0.017781	512	7	-1.186	0.99553	0.99554	1.0	17263	0	-1.186
NDUFB3	5	0.00010922	0.00050717	0.017804	513	5	-1.5076	0.99928	0.99928	1.0	17564	0	-1.5076
SNRNP200	5	0.00011018	0.00051267	0.017962	514	4	-2.151	0.998	0.99801	1.0	17427	0	-2.151
STX5	5	0.00011362	0.00053191	0.0186	515	5	-1.8772	0.99989	0.99989	1.0	17700	0	-1.8772
HMGA1	5	0.00011423	0.00053576	0.018699	516	4	-1.2792	0.98592	0.98591	1.0	16919	0	-1.2792
GNL3	5	0.00011505	0.00053851	0.018728	517	4	-2.5764	0.9944	0.99443	1.0	17218	0	-2.5764
U2AF1	5	0.00011562	0.00054071	0.018728	518	4	-4.4658	0.98596	0.98594	1.0	16920	0	-4.4658
ACO2	5	0.00011571	0.00054126	0.018728	519	4	-2.6499	0.84573	0.84774	1.0	14158	0	-2.6499
RGPD1	1	0.00011575	0.00054126	0.018728	520	1	-6.704	0.99988	0.99989	1.0	17699	0	-6.704
NUP62	5	0.00011587	0.00054181	0.018728	521	5	-1.7849	0.99956	0.99957	1.0	17613	0	-1.7849
SLMO2	5	0.00011766	0.00054951	0.018958	522	5	-2.9704	0.99983	0.99983	1.0	17673	0	-2.9704
LCE1F	3	0.00011817	0.0005517	0.018997	523	3	-2.6802	0.99916	0.99918	1.0	17546	0	-2.6802
CCNH	5	0.00011892	0.00055665	0.019095	524	5	-1.0186	0.99988	0.99988	1.0	17696	0	-1.0186
SPDL1	5	0.00011897	0.00055665	0.019095	525	5	-1.5588	0.99938	0.99939	1.0	17587	0	-1.5588
AARS2	5	0.00012103	0.0005638	0.019303	526	5	-1.0545	0.99988	0.99988	1.0	17695	0	-1.0545
RFC2	5	0.00012142	0.000566	0.019305	527	3	-2.2777	0.43371	0.5752	1.0	9863	2	-2.2777
RPL35	5	0.00012147	0.000566	0.019305	528	4	-1.762	0.85698	0.85867	1.0	14347	0	-1.762
KIAA0947	5	0.00012169	0.00056765	0.019325	529	4	-1.9347	0.25313	0.40147	1.0	7111	1	-1.9347
CDCA8	5	0.00012288	0.00057205	0.019438	530	4	-2.3865	0.80621	0.81038	1.0	13532	1	-2.3865
SLC4A7	5	0.00012321	0.00057589	0.019532	531	5	-1.4456	0.99988	0.99988	1.0	17694	0	-1.4456
C17orf58	8	0.00012475	0.00058469	0.019793	532	6	-0.93486	0.93929	0.93956	1.0	15883	1	-0.93486
RRP7A	5	0.0001262	0.00059019	0.019941	533	4	-1.305	0.98897	0.98901	1.0	17007	0	-1.305
PARS2	5	0.00012719	0.00059239	0.019978	534	5	-1.3256	0.99944	0.99944	1.0	17601	0	-1.3256
MRPL41	5	0.00012784	0.00059459	0.020015	535	5	-1.2665	0.99987	0.99987	1.0	17693	0	-1.2665
INTS3	5	0.00012891	0.00060063	0.020181	536	4	-1.6588	0.99812	0.99813	1.0	17439	0	-1.6588
RPL5	2	0.00012931	0.00060228	0.020198	537	2	-5.4704	0.99987	0.99987	1.0	17692	0	-5.4704
NDUFB10	5	0.00013044	0.00060613	0.02029	538	4	-2.1032	0.9529	0.95298	1.0	16147	0	-2.1032
INTS7	5	0.00013244	0.00061768	0.020618	539	5	-1.4704	0.99987	0.99987	1.0	17691	0	-1.4704
RNF168	5	0.00013296	0.00061823	0.020618	540	4	-1.3126	0.57083	0.65828	1.0	11110	1	-1.3126
THOC5	5	0.00013504	0.00062483	0.020799	541	4	-2.2801	0.99558	0.9956	1.0	17268	0	-2.2801
PAK1IP1	5	0.00013712	0.00063252	0.020937	542	4	-2.1461	0.2823	0.42949	1.0	7564	1	-2.1461
MRPL44	5	0.00013766	0.00063362	0.020937	543	5	-1.2023	0.99986	0.99987	1.0	17689	0	-1.2023
WBSCR22	5	0.00013771	0.00063362	0.020937	544	4	-1.7733	0.90119	0.90197	1.0	15177	0	-1.7733
KAT8	5	0.00013779	0.00063362	0.020937	545	3	-1.4995	0.37407	0.51754	1.0	8942	2	-1.4995
ELAC2	5	0.0001391	0.00063912	0.02108	546	5	-2.1726	0.99929	0.99929	1.0	17568	0	-2.1726
MED29	5	0.00013947	0.00064242	0.02115	547	4	-1.8575	0.99476	0.99479	1.0	17229	0	-1.8575
KARS	5	0.00014001	0.00064682	0.021254	548	5	-1.0837	0.99986	0.99986	1.0	17688	0	-1.0837
LARS	5	0.00014041	0.00064792	0.021254	549	4	-2.4066	0.9957	0.99571	1.0	17276	0	-2.4066
POLR3B	5	0.0001423	0.00065671	0.021503	550	4	-2.5916	0.99658	0.9966	1.0	17319	0	-2.5916
PCF11	5	0.00014363	0.00066276	0.02158	551	4	-1.8454	0.89025	0.89118	1.0	14975	0	-1.8454
HIST1H2BJ	4	0.00014378	0.00066276	0.02158	552	3	-2.7085	0.042498	0.11241	0.834378	2425	1	-2.7085
BUB3	5	0.00014397	0.00066386	0.02158	553	4	-2.7012	0.99008	0.99012	1.0	17055	0	-2.7012
ROMO1	5	0.00014406	0.00066386	0.02158	554	5	-1.5487	0.99983	0.99983	1.0	17674	0	-1.5487
RCL1	5	0.00014749	0.00067705	0.021969	555	4	-1.8496	0.64781	0.6992	1.0	11741	1	-1.8496
PAF1	5	0.00014856	0.00068365	0.022122	556	4	-1.5051	0.94249	0.94272	1.0	15944	0	-1.5051
CHAF1B	5	0.00014882	0.0006842	0.022122	557	4	-1.4108	0.94825	0.94836	1.0	16059	0	-1.4108
NAPA	5	0.00014942	0.0006875	0.022184	558	4	-2.6059	0.88666	0.88769	1.0	14916	0	-2.6059
RAE1	5	0.00014981	0.0006886	0.022184	559	4	-1.8036	0.92195	0.92244	1.0	15555	0	-1.8036
ANAPC4	5	0.00015099	0.00069355	0.022304	560	5	-2.048	0.99985	0.99985	1.0	17685	0	-2.048
SNRPB	5	0.00015239	0.00070069	0.022449	561	4	-1.2096	0.99555	0.99557	1.0	17265	0	-1.2096
EIF2B3	5	0.00015255	0.00070179	0.022449	562	4	-2.2146	0.93047	0.93078	1.0	15732	0	-2.2146
C3orf17	5	0.00015264	0.00070179	0.022449	563	5	-1.2687	0.99985	0.99985	1.0	17684	0	-1.2687
NAA15	5	0.00015485	0.00071114	0.022707	564	4	-1.5704	0.9793	0.97922	1.0	16732	0	-1.5704
CSTF3	8	0.00015645	0.00071884	0.022912	565	6	-1.2861	0.89026	0.89119	1.0	14976	1	-1.2861
NCL	5	0.00015688	0.00072214	0.022977	566	5	-1.5458	0.99984	0.99985	1.0	17683	0	-1.5458
EIF1	5	0.00015851	0.00072873	0.023123	567	5	-1.2139	0.99984	0.99984	1.0	17681	0	-1.2139
SDAD1	5	0.0001586	0.00072928	0.023123	568	5	-2.2175	0.99877	0.99878	1.0	17501	0	-2.2175
RRN3	5	0.00015959	0.00073643	0.023308	569	5	-1.8109	0.99984	0.99984	1.0	17680	0	-1.8109
PKMYT1	5	0.0001616	0.00074358	0.023452	570	4	-1.7831	0.95783	0.95781	1.0	16242	0	-1.7831
LSG1	5	0.00016173	0.00074358	0.023452	571	5	-1.6614	0.99984	0.99984	1.0	17679	0	-1.6614
METAP1	5	0.00016355	0.00075457	0.023757	572	5	-1.0101	0.99984	0.99984	1.0	17678	0	-1.0101
PPAT	5	0.00016464	0.00076062	0.023899	573	5	-2.1138	0.99922	0.99923	1.0	17556	0	-2.1138
CCT8	5	0.00016489	0.00076172	0.023899	574	5	-2.6047	0.99984	0.99984	1.0	17677	0	-2.6047
YIPF3	5	0.0001656	0.00076557	0.023978	575	5	-1.4073	0.99983	0.99984	1.0	17676	0	-1.4073
PSMD6	5	0.00017267	0.00079526	0.024864	576	5	-2.5058	0.99957	0.99957	1.0	17616	0	-2.5058
PSMD7	5	0.00017369	0.00079966	0.024958	577	4	-2.1296	0.99346	0.9935	1.0	17174	0	-2.1296
PPWD1	5	0.00017669	0.0008145	0.025378	578	5	-1.8222	0.99936	0.99936	1.0	17584	0	-1.8222
ANAPC1	4	0.00017682	0.00081615	0.025385	579	3	-2.5573	0.9666	0.96659	1.0	16437	0	-2.5573
MED28	5	0.00017743	0.00082	0.025407	580	5	-2.3364	0.99964	0.99964	1.0	17631	0	-2.3364
HSPD1	3	0.00017748	0.00082	0.025407	581	2	-3.5695	0.9058	0.90655	1.0	15259	0	-3.5695
ATP8B2	5	0.00017776	0.0008211	0.025407	582	5	-1.3034	0.99982	0.99983	1.0	17670	0	-1.3034
NDUFA2	6	0.00017861	0.0008244	0.025466	583	6	-0.90573	0.99982	0.99983	1.0	17669	0	-0.90573
PAFAH1B1	5	0.00018039	0.00083319	0.025656	584	5	-2.005	0.99979	0.99978	1.0	17658	0	-2.005
ATP5L	4	0.00018087	0.00083429	0.025656	585	4	-1.7966	0.99982	0.99983	1.0	17667	0	-1.7966
RPL36A	3	0.00018104	0.00083484	0.025656	586	3	-2.7172	0.99982	0.99982	1.0	17666	0	-2.7172
NDUFS1	5	0.00018138	0.00083814	0.025714	587	4	-1.3781	0.99648	0.9965	1.0	17313	0	-1.3781
FDPS	5	0.00018173	0.00084034	0.025727	588	5	-1.2778	0.99971	0.99971	1.0	17646	0	-1.2778
SPCS3	5	0.00018228	0.00084144	0.025727	589	4	-1.5713	0.99773	0.99772	1.0	17401	0	-1.5713
GTF2E1	5	0.00018268	0.00084474	0.025758	590	5	-1.8305	0.99975	0.99975	1.0	17654	0	-1.8305
COPS2	5	0.00018303	0.00084529	0.025758	591	4	-2.7602	0.032772	0.094099	0.800108	2114	1	-2.7602
FLVCR1	5	0.00018373	0.00084749	0.025781	592	3	-0.88797	0.9237	0.92415	1.0	15590	0	-0.88797
INO80	5	0.00018561	0.00085518	0.025971	593	4	-1.1911	0.99597	0.996	1.0	17295	0	-1.1911
TAF1	5	0.00018744	0.00086343	0.026178	594	4	-1.1962	0.99778	0.99778	1.0	17408	0	-1.1962
SARS2	5	0.00018908	0.00086783	0.026267	595	4	-1.3509	0.90513	0.90587	1.0	15244	0	-1.3509
LSM14A	5	0.00019344	0.00088597	0.026771	596	5	-1.1381	0.99981	0.99981	1.0	17664	0	-1.1381
GARS	5	0.00019406	0.00088872	0.026809	597	4	-2.9898	0.60239	0.67444	1.0	11377	1	-2.9898
POLR1C	5	0.00019543	0.00089477	0.026946	598	4	-1.7002	0.99747	0.99748	1.0	17381	0	-1.7002
TOMM40	5	0.00019889	0.00091236	0.02743	599	4	-2.7776	0.65734	0.70481	1.0	11843	1	-2.7776
PRPF4	5	0.00020129	0.0009294	0.027896	600	4	-1.7438	0.99374	0.99376	1.0	17190	0	-1.7438
TIMM44	5	0.00020401	0.00093655	0.028064	601	3	-1.6995	0.6836	0.7206	1.0	12092	1	-1.6995
POP1	5	0.00020782	0.00095469	0.02849	602	5	-1.2592	0.99956	0.99957	1.0	17614	0	-1.2592
PRPF38B	5	0.00020815	0.00095579	0.02849	603	4	-1.9834	0.97854	0.97847	1.0	16710	0	-1.9834
SMC4	5	0.00020823	0.00095579	0.02849	604	5	-1.8598	0.99979	0.99979	1.0	17662	0	-1.8598
UBE2M	5	0.00020838	0.00095744	0.02849	605	5	-0.88331	0.99979	0.99979	1.0	17661	0	-0.88331
BRF1	13	0.00020939	0.00096129	0.02849	606	8	-0.9133	0.99921	0.99922	1.0	17554	0	-0.9133
AKIRIN2	5	0.00020945	0.00096129	0.02849	607	5	-1.4728	0.99979	0.99979	1.0	17660	0	-1.4728
ECSIT	12	0.00020963	0.00096184	0.02849	608	9	-0.65452	0.8084	0.8123	1.0	13564	1	-0.65452
SLC25A5	5	0.00021048	0.00096459	0.028524	609	4	-1.276	0.99099	0.991	1.0	17080	0	-1.276
PSMB7	5	0.00021105	0.00096679	0.028542	610	4	-2.7739	0.76795	0.77867	1.0	13023	1	-2.7739
AQP10	5	0.00021143	0.00096899	0.028561	611	5	-1.0344	0.99979	0.99979	1.0	17659	0	-1.0344
HIST1H2BG	5	0.00021594	0.00099098	0.029161	612	3	-0.50015	0.43972	0.58103	1.0	9950	1	-0.50015
CENPA	5	0.0002171	0.00099703	0.029291	613	5	-0.84812	0.99978	0.99978	1.0	17657	0	-0.84812
RPS21	5	0.00021824	0.0010036	0.029437	614	4	-2.7027	0.98078	0.98074	1.0	16778	0	-2.7027
WBP1	5	0.00022172	0.0010212	0.029904	615	5	-1.2552	0.99958	0.99959	1.0	17620	0	-1.2552
INTS8	5	0.00022195	0.001024	0.029936	616	4	-1.8473	0.39654	0.53917	1.0	9276	1	-1.8473
RBM17	4	0.00022414	0.0010289	0.030032	617	4	-1.3132	0.99978	0.99977	1.0	17656	0	-1.3132
WDR70	5	0.00022817	0.0010421	0.030368	618	3	-2.1608	0.88424	0.88533	1.0	14872	0	-2.1608
PIP5K1A	9	0.00022991	0.0010471	0.030463	619	6	-1.2358	0.89846	0.89932	1.0	15121	1	-1.2358
NBAS	5	0.00023076	0.0010498	0.030493	620	4	-1.5925	0.60604	0.67636	1.0	11408	1	-1.5925
WDR25	5	0.00023252	0.0010564	0.030636	621	5	-1.3836	0.99977	0.99976	1.0	17655	0	-1.3836
GLTSCR2	5	0.00023375	0.0010619	0.030746	622	4	-1.4538	0.8859	0.88695	1.0	14903	0	-1.4538
GUK1	5	0.0002384	0.0010817	0.031268	623	5	-2.1155	0.99936	0.99936	1.0	17582	0	-2.1155
ADSL	5	0.00023973	0.0010899	0.031456	624	5	-2.5695	0.99933	0.99934	1.0	17580	0	-2.5695
POLR1A	5	0.00024402	0.001118	0.032214	625	3	-2.2191	0.42381	0.56556	1.0	9683	2	-2.2191
POLD3	5	0.00024551	0.0011251	0.032335	626	4	-2.454	0.95249	0.95256	1.0	16137	0	-2.454
CLASRP	5	0.00024658	0.0011262	0.032335	627	5	-1.5549	0.99975	0.99975	1.0	17653	0	-1.5549
GRASP	5	0.00024737	0.0011295	0.032335	628	5	-0.93129	0.99975	0.99975	1.0	17652	0	-0.93129
DDX39B	5	0.00024751	0.0011295	0.032335	629	4	-1.6602	0.99257	0.99262	1.0	17137	0	-1.6602
HIST1H2BF	1	0.00024804	0.0011312	0.032335	630	1	-4.1973	0.99975	0.99975	1.0	17651	0	-4.1973
PET112	5	0.00024991	0.0011422	0.032546	631	5	-1.8525	0.99965	0.99965	1.0	17634	0	-1.8525
TOP2A	5	0.00025001	0.0011422	0.032546	632	5	-1.8915	0.99911	0.99912	1.0	17539	0	-1.8915
DDB1	5	0.0002536	0.0011581	0.032949	633	4	-2.1173	0.95128	0.95137	1.0	16110	0	-2.1173
PSMD4	5	0.00025777	0.0011757	0.033396	634	4	-1.7721	0.99695	0.99697	1.0	17345	0	-1.7721
URI1	5	0.00026002	0.0011862	0.03364	635	3	-3.1656	0.71623	0.74181	1.0	12434	1	-3.1656
GTF2E2	5	0.00026171	0.0011916	0.033736	636	5	-2.4649	0.99831	0.99831	1.0	17453	0	-2.4649
RAD51	5	0.00026233	0.0011933	0.033736	637	5	-1.5637	0.99921	0.99922	1.0	17552	0	-1.5637
PAICS	4	0.00026964	0.0012351	0.034862	638	4	-1.8814	0.99595	0.99597	1.0	17293	0	-1.8814
PMVK	5	0.00027021	0.0012378	0.034862	639	4	-1.1735	0.41047	0.55266	1.0	9493	1	-1.1735
TRAPPC11	5	0.00027047	0.0012389	0.034862	640	4	-2.2815	0.93488	0.93519	1.0	15803	0	-2.2815
DDX55	5	0.00027505	0.001256	0.035287	641	5	-1.2014	0.99972	0.99973	1.0	17648	0	-1.2014
RNGTT	5	0.00027727	0.0012708	0.035648	642	3	-2.728	0.95847	0.95846	1.0	16256	0	-2.728
GPN1	5	0.00027992	0.0012846	0.035953	643	3	-3.0157	0.62316	0.68542	1.0	11554	1	-3.0157
MBTPS1	5	0.00028022	0.0012857	0.035953	644	4	-1.8415	0.86961	0.871	1.0	14584	0	-1.8415
EIF4E	4	0.00028073	0.001289	0.035989	645	3	-1.9802	0.97792	0.97784	1.0	16692	0	-1.9802
DLST	5	0.00029002	0.0013346	0.037205	646	5	-0.82137	0.99971	0.99971	1.0	17645	0	-0.82137
DIEXF	5	0.00029184	0.0013401	0.037274	647	4	-1.6268	0.99637	0.9964	1.0	17312	0	-1.6268
DMAP1	5	0.0002922	0.0013412	0.037274	648	5	-1.3709	0.99883	0.99884	1.0	17507	0	-1.3709
EIF2B2	5	0.00030088	0.0013835	0.038391	649	5	-2.266	0.99929	0.9993	1.0	17570	0	-2.266
CACTIN	5	0.00030229	0.0013901	0.038515	650	2	-0.05757	0.63213	0.69032	1.0	11626	1	-0.05757
TKT	5	0.00030499	0.0014011	0.03876	651	5	-0.82655	0.9997	0.9997	1.0	17643	0	-0.82655
NCAPH	5	0.00031391	0.0014401	0.039779	652	5	-1.5454	0.99933	0.99933	1.0	17579	0	-1.5454
SREBF2	5	0.00031527	0.0014462	0.039884	653	4	-2.1709	0.49297	0.62148	1.0	10562	1	-2.1709
RIOK2	5	0.00031751	0.001455	0.040005	654	4	-1.6716	0.82657	0.82907	1.0	13843	1	-1.6716
RBM22	5	0.00031759	0.001455	0.040005	655	4	-1.8612	0.91485	0.91547	1.0	15421	0	-1.8612
CIT	5	0.00032181	0.0014671	0.040276	656	5	-1.8822	0.99968	0.99968	1.0	17641	0	-1.8822
MED24	5	0.00032459	0.0014825	0.04062	657	4	-1.2663	0.9981	0.9981	1.0	17438	0	-1.2663
PPP1R8	15	0.00032497	0.0014841	0.04062	658	11	-0.73904	1.0	1.0	1.0	17870	0	-0.73904
NDUFA11	5	0.00032833	0.0014995	0.040979	659	5	-1.0177	0.99967	0.99967	1.0	17640	0	-1.0177
WNT1	5	0.00033368	0.0015298	0.041735	660	5	-0.79559	0.99967	0.99966	1.0	17639	0	-0.79559
NSF	5	0.00033448	0.0015325	0.041735	661	4	-2.5328	0.99518	0.9952	1.0	17247	0	-2.5328
RHOC	5	0.00033477	0.0015342	0.041735	662	5	-0.87917	0.99967	0.99966	1.0	17638	0	-0.87917
RPS2	3	0.00033676	0.0015435	0.041926	663	2	-3.1977	0.74135	0.75909	1.0	12708	0	-3.1977
PDCD7	5	0.00034084	0.00156	0.04231	664	4	-1.4496	0.99769	0.99769	1.0	17397	0	-1.4496
GTF2IRD2B	5	0.00034271	0.0015677	0.042455	665	5	-0.89317	0.99966	0.99965	1.0	17637	0	-0.89317
TSG101	5	0.0003437	0.0015704	0.042466	666	4	-1.8532	0.97913	0.97905	1.0	16727	0	-1.8532
RCE1	5	0.0003443	0.0015732	0.042476	667	5	-0.79517	0.99966	0.99965	1.0	17635	0	-0.79517
SLC7A6OS	5	0.0003493	0.0015968	0.04305	668	4	-1.5392	0.9977	0.99769	1.0	17399	0	-1.5392
EIF5A	5	0.00035226	0.0016067	0.043252	669	4	-1.185	0.0048687	0.017888	0.584671	551	1	-1.185
C2orf83	5	0.00035823	0.0016364	0.043986	670	1	0.29162	0.45727	0.59817	1.0	10231	2	0.29162
MRPS30	5	0.00035972	0.0016441	0.044127	671	5	-1.7051	0.99964	0.99964	1.0	17632	0	-1.7051
NDUFA6	5	0.000364	0.0016617	0.044532	672	5	-1.0437	0.99964	0.99963	1.0	17630	0	-1.0437
NCBP1	5	0.00037002	0.0016886	0.045187	673	4	-2.1425	0.79149	0.79777	1.0	13316	1	-2.1425
MARS2	5	0.00037154	0.0016952	0.045296	674	5	-1.0649	0.99963	0.99962	1.0	17628	0	-1.0649
COX6B1	5	0.0003729	0.0017013	0.045391	675	4	-1.2159	0.61552	0.68134	1.0	11493	1	-1.2159
HAPLN2	5	0.00037546	0.0017112	0.045587	676	4	-1.1946	0.99621	0.99624	1.0	17305	0	-1.1946
TINF2	5	0.0003786	0.0017244	0.045871	677	5	-0.88263	0.99962	0.99962	1.0	17625	0	-0.88263
SPEN	5	0.00038189	0.0017381	0.046168	678	5	-1.3324	0.99962	0.99962	1.0	17624	0	-1.3324
NUBP1	5	0.00038329	0.0017447	0.046236	679	4	-1.3981	0.29768	0.44425	1.0	7793	1	-1.3981
VARS	5	0.00038348	0.0017458	0.046236	680	4	-1.4566	0.98028	0.98023	1.0	16765	0	-1.4566
AASDH	5	0.00038689	0.0017634	0.046609	681	5	-0.91277	0.99961	0.99961	1.0	17623	0	-0.91277
DONSON	5	0.00038694	0.0017651	0.046609	682	4	-1.776	0.2951	0.4418	1.0	7754	1	-1.776
RRP15	5	0.00039152	0.0017777	0.046874	683	4	-2.0085	0.1043	0.2204	0.928032	4277	1	-2.0085
DHX15	5	0.00039238	0.001781	0.046892	684	4	-1.8608	0.95904	0.95907	1.0	16271	0	-1.8608
FAM86B1	1	0.00040238	0.001825	0.04798	685	1	-4.6004	0.9996	0.99959	1.0	17622	0	-4.6004
MED30	5	0.00040461	0.0018338	0.048141	686	4	-1.9832	0.70387	0.73355	1.0	12287	1	-1.9832
PSMA5	5	0.0004066	0.0018404	0.048244	687	5	-3.0278	0.99841	0.99842	1.0	17464	0	-3.0278
CCT7	5	0.00040932	0.0018475	0.048361	688	4	-1.6942	0.99817	0.99817	1.0	17444	0	-1.6942
HIST1H2AK	5	0.00040988	0.0018503	0.048363	689	4	-2.2118	0.95506	0.95509	1.0	16190	0	-2.2118
C1orf43	5	0.00041639	0.0018767	0.048981	690	5	-0.95841	0.99958	0.99959	1.0	17621	0	-0.95841
SART1	5	0.00042408	0.0019163	0.049942	691	4	-1.5506	0.97736	0.97728	1.0	16680	0	-1.5506
CTPS1	5	0.00042767	0.001935	0.050282	692	5	-0.88598	0.99957	0.99958	1.0	17618	0	-0.88598
PDCD11	5	0.00042791	0.0019366	0.050282	693	4	-2.9097	0.88761	0.88862	1.0	14926	0	-2.9097
GRWD1	5	0.00042812	0.0019377	0.050282	694	5	-1.2153	0.99957	0.99958	1.0	17617	0	-1.2153
YKT6	5	0.00043461	0.0019685	0.051008	695	5	-1.3147	0.99957	0.99957	1.0	17615	0	-1.3147
TRIAP1	5	0.00044172	0.0020026	0.051817	696	4	-1.6353	0.97315	0.97303	1.0	16592	0	-1.6353
HIST1H2AL	3	0.00044276	0.0020075	0.051824	697	3	-4.9906	0.99693	0.99695	1.0	17343	0	-4.9906
WDR82	5	0.0004429	0.0020086	0.051824	698	4	-1.5221	0.50796	0.6282	1.0	10664	1	-1.5221
FEN1	5	0.00044946	0.0020345	0.052416	699	5	-1.486	0.99955	0.99956	1.0	17612	0	-1.486
POLD2	5	0.0004505	0.0020383	0.05244	700	5	-2.5214	0.99955	0.99956	1.0	17611	0	-2.5214
SEH1L	5	0.00045149	0.0020422	0.052464	701	5	-1.9032	0.99955	0.99956	1.0	17610	0	-1.9032
EXOSC9	5	0.00045382	0.0020488	0.052554	702	5	-1.8315	0.99955	0.99956	1.0	17609	0	-1.8315
RPL38	2	0.00045434	0.0020515	0.052554	703	2	-3.0915	0.99955	0.99956	1.0	17608	0	-3.0915
WDR55	5	0.00045614	0.0020592	0.052676	704	4	-1.1455	0.73308	0.7532	1.0	12623	1	-1.1455
WDR3	5	0.00046308	0.0020883	0.053346	705	4	-1.8757	0.98928	0.98932	1.0	17021	0	-1.8757
RAD51C	6	0.0004698	0.002118	0.054028	706	5	-1.1396	0.99695	0.99697	1.0	17344	0	-1.1396
GGPS1	5	0.00047853	0.0021615	0.055014	707	4	-1.9143	0.34955	0.49433	1.0	8585	1	-1.9143
OPA1	5	0.00047924	0.0021653	0.055014	708	4	-1.1196	0.85206	0.85392	1.0	14272	0	-1.1196
HIST1H2BE	3	0.00047947	0.0021659	0.055014	709	1	-0.019482	0.059992	0.14431	0.868059	2988	1	-0.019482
DKC1	5	0.0004823	0.0021835	0.055381	710	4	-1.6737	0.99746	0.99747	1.0	17380	0	-1.6737
CTCF	5	0.00048314	0.0021865	0.055381	711	4	-1.7661	0.95229	0.95237	1.0	16131	0	-1.7661
ENY2	5	0.00048437	0.0021911	0.055422	712	4	-1.6755	0.998	0.99801	1.0	17419	0	-1.6755
CRCT1	5	0.00048561	0.0021961	0.055469	713	4	-1.4455	0.99269	0.99275	1.0	17142	0	-1.4455
PSMD14	5	0.0004985	0.0022533	0.056834	714	4	-2.615	0.10031	0.21383	0.924181	4166	1	-2.615
DDX10	5	0.00049937	0.0022571	0.056851	715	4	-1.862	0.51254	0.63027	1.0	10701	1	-1.862
TPI1	9	0.00050079	0.002261	0.056868	716	6	-0.49048	0.95397	0.95402	1.0	16169	1	-0.49048
LMBR1L	5	0.00050293	0.0022703	0.057024	717	5	-0.9068	0.9995	0.9995	1.0	17605	0	-0.9068
NDC80	5	0.00050384	0.0022775	0.057058	718	3	-1.5003	0.3038	0.45008	1.0	7883	2	-1.5003
NOC4L	5	0.00050404	0.002278	0.057058	719	4	-1.4661	0.60336	0.67495	1.0	11387	1	-1.4661
NOL9	5	0.00051023	0.0023028	0.057598	720	4	-1.6391	0.95098	0.95107	1.0	16106	0	-1.6391
PMF1-BGLAP	3	0.00051746	0.0023379	0.058397	721	3	-3.137	0.99948	0.99948	1.0	17603	0	-3.137
MVK	5	0.00052189	0.0023539	0.058687	722	4	-1.451	0.5751	0.66042	1.0	11144	1	-1.451
TEX10	5	0.00052211	0.0023561	0.058687	723	4	-1.4298	0.83527	0.83736	1.0	13983	0	-1.4298
CD160	5	0.00052494	0.0023731	0.05903	724	5	-1.0385	0.99928	0.99929	1.0	17565	0	-1.0385
HARS	5	0.00052615	0.0023775	0.059058	725	3	-2.0666	0.99462	0.99465	1.0	17226	0	-2.0666
DDX51	5	0.00054221	0.0024517	0.060746	726	4	-1.3369	0.33038	0.47558	1.0	8292	1	-1.3369
DYNC1I2	5	0.00054238	0.0024523	0.060746	727	3	-2.0282	0.98233	0.98231	1.0	16818	0	-2.0282
NDUFA9	5	0.00054288	0.0024556	0.060746	728	5	-1.0991	0.99848	0.99849	1.0	17474	0	-1.0991
KRTAP5-10	3	0.00054882	0.0024748	0.061138	729	2	-2.8888	0.84498	0.84704	1.0	14146	0	-2.8888
KRTAP5-11	3	0.00055149	0.0024869	0.061352	730	2	-2.2657	0.46118	0.60198	1.0	10292	1	-2.2657
EXOSC2	5	0.00055431	0.0025001	0.061593	731	4	-1.4941	0.73106	0.75185	1.0	12597	1	-1.4941
ARHGAP30	5	0.00055835	0.0025188	0.061969	732	5	-1.0872	0.99944	0.99944	1.0	17600	0	-1.0872
INTS4	5	0.00056311	0.0025419	0.062349	733	4	-1.485	0.5039	0.62634	1.0	10631	1	-1.485
RPL24	3	0.0005633	0.0025425	0.062349	734	3	-2.2234	0.99944	0.99943	1.0	17598	0	-2.2234
NDUFS7	5	0.00056381	0.0025447	0.062349	735	4	-1.0356	0.99604	0.99607	1.0	17301	0	-1.0356
TPM3	6	0.00056733	0.0025606	0.062534	736	5	-1.0654	0.99723	0.99723	1.0	17363	0	-1.0654
NDUFAB1	5	0.00056781	0.0025617	0.062534	737	4	-1.8676	0.42979	0.57135	1.0	9794	1	-1.8676
NDUFC2	5	0.00056833	0.002565	0.062534	738	5	-0.87286	0.99943	0.99943	1.0	17596	0	-0.87286
GTF2H2	2	0.00056886	0.0025661	0.062534	739	2	-2.3059	0.99943	0.99943	1.0	17595	0	-2.3059
NUP205	5	0.00057297	0.0025963	0.063186	740	4	-1.3377	0.98857	0.98858	1.0	16992	0	-1.3377
SPATA24	5	0.00057619	0.0026112	0.063461	741	5	-0.6563	0.99942	0.99942	1.0	17594	0	-0.6563
RFC5	5	0.00059353	0.0026953	0.065417	742	4	-1.6807	0.96967	0.96959	1.0	16509	0	-1.6807
ZC3H13	5	0.00059826	0.0027195	0.065916	743	5	-0.86391	0.9994	0.9994	1.0	17592	0	-0.86391
PRMT5	5	0.00060103	0.0027343	0.066088	744	5	-0.83332	0.9994	0.9994	1.0	17591	0	-0.83332
ANAPC11	9	0.00060195	0.0027376	0.066088	745	4	-0.12354	0.36626	0.51019	1.0	8830	3	-0.12354
PIGC	5	0.00060206	0.0027376	0.066088	746	5	-2.0621	0.9994	0.9994	1.0	17590	0	-2.0621
DYNC1H1	5	0.00060715	0.0027635	0.066623	747	4	-1.7267	0.7636	0.77539	1.0	12968	1	-1.7267
ISG20L2	5	0.00061158	0.0027827	0.066997	748	5	-1.7045	0.99892	0.99894	1.0	17519	0	-1.7045
MRPL4	5	0.00061452	0.002791	0.067106	749	4	-1.0886	0.95573	0.95578	1.0	16205	0	-1.0886
CCDC59	5	0.00061575	0.0027987	0.067201	750	5	-1.3603	0.99837	0.99838	1.0	17459	0	-1.3603
ABCF1	5	0.00061846	0.0028086	0.067349	751	4	-1.5384	0.96875	0.96868	1.0	16484	0	-1.5384
BCS1L	5	0.00062416	0.0028344	0.067878	752	4	-0.98213	0.97296	0.97284	1.0	16587	0	-0.98213
THG1L	5	0.00062697	0.002847	0.068091	753	3	-2.0824	0.98963	0.98967	1.0	17039	0	-2.0824
SAMM50	5	0.00062914	0.0028547	0.068184	754	5	-1.3808	0.99937	0.99937	1.0	17586	0	-1.3808
TCEB2	5	0.00063309	0.0028778	0.068554	755	5	-1.1825	0.99937	0.99937	1.0	17585	0	-1.1825
CENPW	6	0.00063329	0.0028778	0.068554	756	4	-1.7125	0.67921	0.71786	1.0	12062	1	-1.7125
SRPR	5	0.00064021	0.0029103	0.069196	757	4	-1.0914	0.9973	0.99731	1.0	17369	0	-1.0914
DLG3	9	0.00064159	0.0029125	0.069196	758	5	-1.4122	0.1646	0.31564	0.962145	5903	3	-1.4122
DAP3	5	0.00064567	0.0029312	0.069548	759	3	-1.6986	0.99604	0.99607	1.0	17302	0	-1.6986
COX6C	3	0.00064774	0.0029421	0.069717	760	3	-2.4935	0.99178	0.99178	1.0	17105	0	-2.4935
NRF1	5	0.00065683	0.0029746	0.070393	761	4	-1.7337	0.83963	0.84172	1.0	14060	0	-1.7337
SNAPC1	5	0.00065932	0.0029878	0.070613	762	5	-1.7051	0.99934	0.99934	1.0	17581	0	-1.7051
KRR1	5	0.00066059	0.0029966	0.070728	763	4	-1.7481	0.75953	0.77233	1.0	12917	1	-1.7481
MTG2	5	0.00066487	0.0030153	0.071076	764	5	-1.0696	0.99843	0.99844	1.0	17468	0	-1.0696
RPL7	2	0.00067402	0.0030505	0.071811	765	2	-2.8164	0.99933	0.99933	1.0	17578	0	-2.8164
PI4KB	5	0.00067785	0.0030713	0.072209	766	4	-1.1136	0.51251	0.63025	1.0	10700	1	-1.1136
RPS5	4	0.00068332	0.0030944	0.072597	767	3	-2.9055	0.99307	0.99312	1.0	17158	0	-2.9055
ZBTB39	5	0.00068462	0.0030994	0.072597	768	5	-1.1365	0.99932	0.99932	1.0	17577	0	-1.1365
GEMIN5	5	0.00068522	0.0030999	0.072597	769	3	-1.6995	0.98242	0.98241	1.0	16824	0	-1.6995
RNF113A	5	0.00069188	0.003134	0.073299	770	4	-1.8453	0.99785	0.99786	1.0	17412	0	-1.8453
LCE5A	4	0.00069523	0.0031511	0.073602	771	4	-1.6816	0.9993	0.99931	1.0	17575	0	-1.6816
TMEM183A	5	0.00069803	0.0031648	0.073828	772	4	-1.9773	0.97187	0.97179	1.0	16564	0	-1.9773
TYW1B	5	0.00070181	0.0031808	0.074104	773	5	-0.94195	0.9993	0.9993	1.0	17574	0	-0.94195
MED6	5	0.00070396	0.0031895	0.074213	774	4	-1.7276	0.79963	0.80469	1.0	13435	1	-1.7276
MRPL23	5	0.00070753	0.0032049	0.074359	775	5	-1.4333	0.99929	0.9993	1.0	17572	0	-1.4333
COG3	5	0.00070845	0.0032071	0.074359	776	5	-1.456	0.99929	0.9993	1.0	17571	0	-1.456
MRPL53	5	0.00070883	0.0032082	0.074359	777	4	-1.4733	0.97725	0.97719	1.0	16679	0	-1.4733
CLK2	5	0.00071078	0.0032159	0.074441	778	5	-0.79348	0.99929	0.9993	1.0	17569	0	-0.79348
NSL1	5	0.00071426	0.0032253	0.074441	779	4	-1.3673	0.985	0.98496	1.0	16893	0	-1.3673
CCT5	5	0.00071508	0.0032269	0.074441	780	4	-1.7114	0.99634	0.99636	1.0	17309	0	-1.7114
TRPM7	5	0.00071544	0.0032283	0.074441	781	4	-1.1001	0.1548	0.30165	0.957278	5671	1	-1.1001
RPS6	3	0.00072699	0.0032786	0.075362	782	2	-2.7526	0.52585	0.63644	1.0	10785	1	-2.7526
RPL4	4	0.00072782	0.0032803	0.075362	783	3	-2.9028	0.56815	0.65694	1.0	11085	1	-2.9028
PDPK1	5	0.00072798	0.0032808	0.075362	784	4	-1.9204	0.998	0.99801	1.0	17430	0	-1.9204
KCNJ9	5	0.00072955	0.0032852	0.075367	785	4	-1.1559	0.94817	0.94828	1.0	16056	0	-1.1559
GOLGA6A	2	0.00074055	0.0033308	0.076317	786	2	-1.9013	0.99926	0.99927	1.0	17563	0	-1.9013
RPS14	2	0.00074777	0.0033561	0.076799	787	2	-2.8475	0.99925	0.99926	1.0	17561	0	-2.8475
CASC5	5	0.00074858	0.0033605	0.076802	788	3	-1.9445	0.95769	0.95766	1.0	16238	0	-1.9445
AFG3L2	5	0.0007523	0.0033776	0.077093	789	5	-1.3647	0.99925	0.99926	1.0	17560	0	-1.3647
EIF2B5	5	0.00075379	0.0033847	0.077159	790	4	-1.7943	0.013623	0.043785	0.719452	1096	1	-1.7943
RELA	5	0.00075633	0.0033952	0.077299	791	5	-0.91118	0.99924	0.99925	1.0	17558	0	-0.91118
GNL3L	5	0.00075931	0.0034089	0.077514	792	4	-1.7832	0.92668	0.92705	1.0	15643	0	-1.7832
EFNA3	5	0.00076496	0.0034375	0.078065	793	5	-1.0284	0.99924	0.99925	1.0	17557	0	-1.0284
RRM2	5	0.0007753	0.0034809	0.078952	794	4	-2.0698	0.65325	0.70246	1.0	11805	1	-2.0698
CNOT6L	5	0.00078235	0.0035183	0.0797	795	4	-1.5536	0.99587	0.9959	1.0	17286	0	-1.5536
RFC3	5	0.00078453	0.0035304	0.079835	796	3	-2.0122	0.60123	0.67384	1.0	11366	1	-2.0122
GPR161	5	0.00078501	0.0035332	0.079835	797	5	-0.82859	0.99921	0.99923	1.0	17555	0	-0.82859
GLRX5	5	0.00078881	0.0035541	0.080042	798	5	-0.83754	0.99921	0.99922	1.0	17553	0	-0.83754
MCM4	5	0.00078986	0.0035579	0.080042	799	4	-1.7973	0.772	0.78184	1.0	13082	1	-1.7973
CRLS1	8	0.00079006	0.003559	0.080042	800	6	-1.1765	0.98174	0.9817	1.0	16807	0	-1.1765
CWC22	5	0.00079092	0.0035601	0.080042	801	5	-1.3754	0.99911	0.99912	1.0	17538	0	-1.3754
ALG2	5	0.00079263	0.0035689	0.08014	802	5	-1.1763	0.99921	0.99922	1.0	17551	0	-1.1763
RABGGTB	5	0.0007946	0.0035771	0.080225	803	4	-1.6047	0.45953	0.60036	1.0	10266	1	-1.6047
IRS4	5	0.0007961	0.0035837	0.080273	804	5	-0.63081	0.9992	0.99922	1.0	17549	0	-0.63081
UBA1	5	0.0008097	0.0036448	0.081539	805	4	-1.5814	0.95973	0.95974	1.0	16289	0	-1.5814
FAM175A	5	0.00081135	0.0036497	0.081548	806	5	-1.2582	0.99854	0.99854	1.0	17482	0	-1.2582
SPC25	5	0.00081831	0.0036822	0.082066	807	4	-2.8002	0.34545	0.49033	1.0	8516	1	-2.8002
GAR1	5	0.00081861	0.0036833	0.082066	808	4	-1.0454	0.99767	0.99767	1.0	17395	0	-1.0454
STH	5	0.00081952	0.0036866	0.082066	809	4	-1.0717	0.95919	0.95921	1.0	16278	0	-1.0717
RTFDC1	5	0.00083236	0.0037344	0.083028	810	4	-1.1637	0.69645	0.72867	1.0	12211	1	-1.1637
SNAPC2	5	0.00083878	0.0037608	0.08341	811	4	-0.95565	0.94398	0.94418	1.0	15973	0	-0.95565
S100A12	5	0.00083896	0.0037613	0.08341	812	5	-1.0569	0.99916	0.99918	1.0	17547	0	-1.0569
PRRC2C	5	0.0008402	0.0037679	0.08341	813	5	-0.91643	0.99916	0.99918	1.0	17545	0	-0.91643
URB2	5	0.00084077	0.0037701	0.08341	814	5	-1.3832	0.99916	0.99917	1.0	17544	0	-1.3832
ACIN1	5	0.00085422	0.0038262	0.084547	815	5	-0.74426	0.99915	0.99916	1.0	17542	0	-0.74426
RAP1B	9	0.00085665	0.0038377	0.084698	816	6	-1.4476	0.099934	0.2132	0.924122	4151	1	-1.4476
HIST1H2BD	4	0.00085961	0.0038537	0.084897	817	2	-0.25557	0.018849	0.058476	0.754296	1393	1	-0.25557
TPR	5	0.00086003	0.0038562	0.084897	818	4	-1.6873	0.99776	0.99775	1.0	17404	0	-1.6873
TAF10	5	0.00086469	0.0038729	0.085162	819	3	-1.561	0.30801	0.4541	1.0	7942	2	-1.561
NBL1	5	0.0008704	0.0039059	0.085782	820	5	-0.7696	0.99913	0.99915	1.0	17541	0	-0.7696
COX5B	5	0.00087205	0.0039142	0.085859	821	4	-1.001	0.98252	0.9825	1.0	16826	0	-1.001
NDUFS5	5	0.0008738	0.0039219	0.085923	822	4	-1.7508	0.95268	0.95275	1.0	16141	0	-1.7508
TTC4	5	0.00087858	0.0039438	0.0863	823	5	-0.89574	0.99912	0.99913	1.0	17540	0	-0.89574
PRPF6	5	0.00089109	0.0039895	0.087192	824	2	-0.34943	0.46121	0.60201	1.0	10294	1	-0.34943
FAM96B	5	0.00089403	0.0039999	0.087315	825	4	-1.0898	0.99598	0.99601	1.0	17296	0	-1.0898
ZNHIT2	5	0.00089592	0.0040082	0.087389	826	4	-1.7062	0.99816	0.99816	1.0	17442	0	-1.7062
USP10	5	0.00090924	0.0040653	0.088528	827	4	-1.469	0.67745	0.71682	1.0	12044	1	-1.469
PRCC	5	0.00091202	0.0040791	0.08872	828	5	-0.98944	0.99909	0.9991	1.0	17536	0	-0.98944
VARS2	5	0.00091468	0.0040912	0.088876	829	5	-1.3197	0.99909	0.9991	1.0	17535	0	-1.3197
DDX20	5	0.00091873	0.0041049	0.089067	830	4	-1.2904	0.74713	0.76326	1.0	12771	1	-1.2904
WDR1	5	0.00092187	0.0041176	0.089234	831	4	-2.2329	0.85234	0.85421	1.0	14277	0	-2.2329
URB1	5	0.00092329	0.0041266	0.089323	832	5	-1.1525	0.99908	0.99909	1.0	17534	0	-1.1525
PLRG1	5	0.00093404	0.0041814	0.090399	833	5	-1.4511	0.99907	0.99908	1.0	17531	0	-1.4511
CYC1	5	0.00093954	0.0041989	0.09067	834	4	-1.3636	0.1865	0.33704	0.975814	6219	1	-1.3636
EIF2S1	5	0.00094285	0.0042127	0.090858	835	3	-2.0386	0.60009	0.67326	1.0	11356	1	-2.0386
DHX9	5	0.00095066	0.0042534	0.09162	836	4	-2.0284	0.99742	0.99744	1.0	17377	0	-2.0284
CINP	5	0.00095305	0.0042633	0.09162	837	4	-1.2093	0.99708	0.99709	1.0	17355	0	-1.2093
XPOT	5	0.00095311	0.0042633	0.09162	838	5	-1.2357	0.99905	0.99905	1.0	17530	0	-1.2357
ALDOA	5	0.00096567	0.0043144	0.09245	839	4	-1.3095	0.99816	0.99816	1.0	17441	0	-1.3095
ELP6	5	0.00096627	0.0043155	0.09245	840	5	-0.74067	0.99903	0.99904	1.0	17529	0	-0.74067
NDUFV1	5	0.00096734	0.0043182	0.09245	841	5	-1.1576	0.99903	0.99904	1.0	17528	0	-1.1576
RPL14	5	0.00096882	0.0043237	0.09245	842	3	-2.4333	0.91064	0.91131	1.0	15345	0	-2.4333
PTCD3	5	0.00097031	0.0043276	0.09245	843	4	-1.1557	0.9877	0.9877	1.0	16965	0	-1.1557
ATF7	8	0.00097969	0.0043672	0.093157	844	6	-0.88338	0.11382	0.23612	0.936955	4537	2	-0.88338
TUBGCP4	5	0.00098084	0.004371	0.093157	845	4	-1.289	0.99461	0.99464	1.0	17225	0	-1.289
WDR75	5	0.00098657	0.0043892	0.093433	846	5	-0.96599	0.9988	0.99881	1.0	17505	0	-0.96599
GTPBP8	5	0.00099086	0.0044035	0.093627	847	5	-0.78923	0.99901	0.99902	1.0	17527	0	-0.78923
THBS3	5	0.00099413	0.0044139	0.09364	848	5	-0.63096	0.99901	0.99901	1.0	17526	0	-0.63096
MRPL11	5	0.0009946	0.0044145	0.09364	849	4	-1.3138	0.16086	0.31096	0.959796	5834	1	-1.3138
UXT	5	0.00099598	0.00442	0.093646	850	3	-1.3922	0.92427	0.92472	1.0	15600	0	-1.3922
SNAPC3	5	0.00099811	0.0044299	0.093745	851	4	-1.4079	0.80282	0.80738	1.0	13490	1	-1.4079
ATP1B3	5	0.0010047	0.0044584	0.09424	852	3	-0.59599	0.012668	0.041029	0.712657	1033	2	-0.59599
RAB1B	5	0.0010083	0.0044755	0.09439	853	4	-1.2255	0.93634	0.93667	1.0	15825	0	-1.2255
SRP9	3	0.0010084	0.004476	0.09439	854	1	-0.19593	0.15377	0.30002	0.957202	5641	1	-0.19593
PTTG1	5	0.0010116	0.0044881	0.094534	855	3	-2.3222	0.65295	0.70229	1.0	11800	1	-2.3222
EAPP	5	0.0010133	0.0044947	0.094563	856	5	-0.76036	0.99899	0.999	1.0	17523	0	-0.76036
SDE2	5	0.0010221	0.004525	0.095088	857	3	-1.3568	0.94974	0.94985	1.0	16080	0	-1.3568
ZNF407	5	0.0010249	0.0045376	0.095242	858	5	-0.71794	0.99898	0.99898	1.0	17522	0	-0.71794
EIF3CL	2	0.0010323	0.0045651	0.095619	859	2	-1.4082	0.99897	0.99898	1.0	17521	0	-1.4082
CDK11A	5	0.001033	0.0045662	0.095619	860	4	-1.3197	0.98515	0.98509	1.0	16899	0	-1.3197
CS	5	0.0010343	0.0045717	0.095623	861	5	-1.6	0.99897	0.99898	1.0	17520	0	-1.6
NOL10	5	0.0010385	0.0045887	0.095868	862	3	-2.6044	0.94584	0.94596	1.0	16011	0	-2.6044
ZNF574	5	0.0010431	0.0046047	0.09609	863	5	-1.0021	0.99842	0.99844	1.0	17466	0	-1.0021
UBAP1	5	0.0010458	0.0046168	0.096231	864	4	-1.3891	0.40754	0.54983	1.0	9445	1	-1.3891
RPS13	4	0.0010513	0.0046385	0.096558	865	3	-2.5921	0.76547	0.77682	1.0	12992	0	-2.5921
RBM19	5	0.0010518	0.0046432	0.096558	866	4	-1.5028	0.40219	0.54464	1.0	9364	1	-1.5028
TOPBP1	5	0.0010736	0.0047372	0.098399	867	3	-1.6458	0.72624	0.74853	1.0	12546	1	-1.6458
RSL1D1	5	0.0010765	0.0047471	0.098491	868	4	-1.255	0.24597	0.39462	1.0	7030	1	-1.255
RTCB	5	0.0010782	0.004757	0.098583	869	5	-0.95945	0.99892	0.99894	1.0	17517	0	-0.95945
YJEFN3	5	0.0010792	0.0047647	0.098629	870	5	-0.7447	0.99892	0.99893	1.0	17516	0	-0.7447
SRP19	6	0.001088	0.0048026	0.099299	871	5	-1.8783	0.99892	0.99894	1.0	17518	0	-1.8783
PPP1R14D	5	0.0010895	0.0048081	0.099299	872	5	-0.7243	0.99891	0.99892	1.0	17515	0	-0.7243
PPP2CA	5	0.0011042	0.0048757	0.100441	873	5	-0.65225	0.9989	0.99891	1.0	17514	0	-0.65225
PAPPA2	5	0.0011049	0.0048785	0.100441	874	5	-0.72054	0.9989	0.99891	1.0	17513	0	-0.72054
MTPAP	5	0.0011051	0.0048801	0.100441	875	5	-0.63945	0.99889	0.99891	1.0	17512	0	-0.63945
MED12	5	0.0011074	0.0048906	0.100541	876	5	-0.84994	0.99889	0.99891	1.0	17511	0	-0.84994
PRB4	4	0.001124	0.0049664	0.101985	877	1	-0.14688	0.66408	0.70872	1.0	11916	1	-0.14688
RNF8	5	0.0011322	0.0049983	0.102523	878	3	-1.6127	0.97988	0.9798	1.0	16751	0	-1.6127
VTI1B	5	0.0011348	0.0050071	0.102586	879	4	-1.4187	0.989	0.98904	1.0	17008	0	-1.4187
UTP11L	5	0.0011425	0.0050357	0.103055	880	3	-1.5053	0.99142	0.9914	1.0	17095	0	-1.5053
CDC6	5	0.0011462	0.0050517	0.103264	881	4	-2.2112	0.82259	0.82528	1.0	13771	1	-2.2112
GLTP	5	0.0011495	0.0050665	0.10345	882	4	-1.3118	0.8784	0.87963	1.0	14751	0	-1.3118
TARS	5	0.0011602	0.0051061	0.10414	883	5	-1.67	0.99884	0.99885	1.0	17509	0	-1.67
TOMM22	5	0.0011636	0.0051176	0.104257	884	4	-1.3782	0.81207	0.81562	1.0	13613	1	-1.3782
AGAP2	5	0.0011671	0.0051286	0.104363	885	5	-0.8467	0.99883	0.99885	1.0	17508	0	-0.8467
TRMT112	5	0.0011683	0.0051347	0.104368	886	4	-2.2213	0.4164	0.55845	1.0	9580	1	-2.2213
EIF3C	3	0.0011792	0.0051896	0.105367	887	2	-1.9452	0.89107	0.89197	1.0	14992	0	-1.9452
RBM25	5	0.0011814	0.0051968	0.105393	888	4	-1.8035	0.9948	0.99482	1.0	17231	0	-1.8035
RGPD6	1	0.0011961	0.0052567	0.106489	889	1	-3.9808	0.9988	0.99881	1.0	17506	0	-3.9808
POP4	5	0.0012062	0.0053018	0.107281	890	5	-1.2923	0.99879	0.9988	1.0	17504	0	-1.2923
THAP11	5	0.0012102	0.0053254	0.107639	891	5	-0.53071	0.99879	0.9988	1.0	17503	0	-0.53071
CENPN	5	0.0012136	0.0053326	0.107662	892	4	-1.0847	0.99719	0.99719	1.0	17362	0	-1.0847
NPAT	5	0.0012165	0.0053469	0.107787	893	4	-1.8876	0.97395	0.97384	1.0	16611	0	-1.8876
PSMD1	5	0.0012173	0.0053507	0.107787	894	4	-1.5757	0.80934	0.81314	1.0	13574	1	-1.5757
HIST2H2AC	4	0.0012236	0.0053749	0.108153	895	4	-0.84071	0.99878	0.99878	1.0	17502	0	-0.84071
FGF1	5	0.0012352	0.0054228	0.108994	896	5	-0.59362	0.99876	0.99877	1.0	17500	0	-0.59362
PDP2	5	0.001243	0.0054513	0.109379	897	5	-0.95715	0.99876	0.99876	1.0	17499	0	-0.95715
AGAP6	2	0.0012453	0.0054596	0.109379	898	1	-1.8074	0.83354	0.83567	1.0	13952	0	-1.8074
SRD5A3	5	0.0012454	0.0054601	0.109379	899	4	-1.0487	0.56509	0.65539	1.0	11061	1	-1.0487
SF3B2	5	0.0012503	0.0054871	0.109796	900	3	-1.3809	0.0054176	0.019547	0.597747	587	1	-1.3809
NUDC	5	0.0012578	0.0055168	0.110268	901	3	-1.5898	0.92717	0.92752	1.0	15654	0	-1.5898
FBL	5	0.0012665	0.0055481	0.110771	902	4	-1.6993	0.80647	0.81061	1.0	13536	1	-1.6993
SCFD1	5	0.001276	0.0055833	0.111351	903	5	-1.3259	0.99872	0.99874	1.0	17498	0	-1.3259
MAGOH	4	0.0012962	0.0056696	0.112947	904	3	-2.9454	0.97387	0.97376	1.0	16608	0	-2.9454
ISY1	5	0.0012989	0.0056834	0.113096	905	4	-2.0422	0.88214	0.88329	1.0	14834	0	-2.0422
LCE6A	5	0.0013053	0.0057053	0.113408	906	5	-0.69379	0.99869	0.9987	1.0	17496	0	-0.69379
KRTAP5-6	3	0.0013121	0.0057312	0.113714	907	2	-2.223	0.29454	0.44127	1.0	7748	1	-2.223
NOL12	5	0.0013132	0.0057334	0.113714	908	4	-1.0853	0.98775	0.98775	1.0	16967	0	-1.0853
NSA2	4	0.0013152	0.0057438	0.113725	909	3	-1.9017	0.97382	0.9737	1.0	16607	0	-1.9017
MRPL43	5	0.0013161	0.0057466	0.113725	910	4	-1.3767	0.96832	0.96828	1.0	16476	0	-1.3767
PSMA1	5	0.0013379	0.0058406	0.115459	911	4	-4.8035	0.71255	0.73934	1.0	12392	1	-4.8035
NTRK1	5	0.0013495	0.0058813	0.116136	912	5	-0.69208	0.99865	0.99865	1.0	17494	0	-0.69208
ALDH18A1	5	0.0013529	0.0058934	0.116247	913	4	-1.5512	0.65828	0.70534	1.0	11857	1	-1.5512
SUGP1	5	0.0013566	0.005911	0.116467	914	5	-0.81379	0.99864	0.99865	1.0	17493	0	-0.81379
TMEM62	5	0.0013753	0.0059857	0.117811	915	4	-0.94889	0.36476	0.50873	1.0	8806	1	-0.94889
TRIM45	5	0.0013779	0.0059978	0.11792	916	5	-0.8538	0.99862	0.99863	1.0	17492	0	-0.8538
ZNF207	5	0.0013816	0.0060083	0.117997	917	2	-0.40228	0.58115	0.66353	1.0	11193	1	-0.40228
ARMC7	5	0.0013846	0.0060231	0.118159	918	4	-1.1248	0.997	0.99701	1.0	17350	0	-1.1248
RPUSD4	5	0.0013906	0.0060457	0.118473	919	5	-0.93186	0.99861	0.99862	1.0	17491	0	-0.93186
HYOU1	5	0.0014009	0.0060836	0.119011	920	5	-1.2491	0.9986	0.99861	1.0	17490	0	-1.2491
FRYL	5	0.0014019	0.0060863	0.119011	921	5	-0.74551	0.9986	0.99861	1.0	17489	0	-0.74551
KIAA1804	5	0.0014064	0.006105	0.119247	922	5	-1.023	0.99859	0.9986	1.0	17488	0	-1.023
AMD1	5	0.0014087	0.0061182	0.119375	923	4	-0.89295	0.29475	0.44145	1.0	7750	1	-0.89295
TSEN2	5	0.0014116	0.0061309	0.119492	924	5	-0.70399	0.99859	0.9986	1.0	17486	0	-0.70399
VPS72	5	0.0014134	0.0061419	0.119577	925	4	-1.2178	0.97418	0.97406	1.0	16619	0	-1.2178
ERH	5	0.0014217	0.0061743	0.120079	926	4	-1.9775	0.20557	0.35565	0.991786	6458	1	-1.9775
CERS2	5	0.0014302	0.0062056	0.120558	927	5	-1.1078	0.99857	0.99858	1.0	17485	0	-1.1078
PDZK1	6	0.0014393	0.0062452	0.121196	928	4	-1.1566	0.92372	0.92417	1.0	15591	0	-1.1566
HIST2H3D	2	0.0014411	0.0062546	0.121247	929	2	-2.5757	0.99856	0.99857	1.0	17484	0	-2.5757
POLR3H	5	0.0014469	0.0062788	0.121585	930	5	-0.89915	0.99855	0.99856	1.0	17483	0	-0.89915
MYO1A	5	0.0014662	0.0063656	0.123135	931	5	-0.55091	0.99853	0.99854	1.0	17481	0	-0.55091
LSM3	2	0.0014739	0.0063876	0.123375	932	2	-2.6078	0.99853	0.99853	1.0	17480	0	-2.6078
SF3A2	5	0.0014754	0.0063959	0.123375	933	4	-1.0075	0.85178	0.85366	1.0	14267	0	-1.0075
EIF2B1	5	0.0014761	0.0063986	0.123375	934	4	-1.3595	0.27197	0.41959	1.0	7392	1	-1.3595
DDX49	5	0.001478	0.0064069	0.123402	935	4	-1.4386	0.39698	0.5396	1.0	9282	1	-1.4386
MCM3	5	0.0014885	0.0064486	0.124074	936	3	-1.1303	0.42704	0.56876	1.0	9747	1	-1.1303
HLA-B	5	0.0014921	0.0064635	0.124227	937	5	-0.81324	0.99851	0.99852	1.0	17479	0	-0.81324
RPL32	2	0.001496	0.0064827	0.124448	938	2	-3.9954	0.9985	0.99851	1.0	17478	0	-3.9954
HFE2	5	0.001498	0.0064888	0.124448	939	5	-0.66932	0.9985	0.99851	1.0	17477	0	-0.66932
CLN6	5	0.0015039	0.0065157	0.124831	940	5	-0.77956	0.9985	0.9985	1.0	17476	0	-0.77956
AATF	5	0.0015138	0.0065597	0.125541	941	5	-1.9611	0.99849	0.9985	1.0	17475	0	-1.9611
TOR1AIP2	5	0.0015172	0.0065773	0.125744	942	4	-1.2942	0.8805	0.8817	1.0	14803	0	-1.2942
METAP2	5	0.0015201	0.0065899	0.125852	943	4	-1.0592	0.99005	0.99009	1.0	17054	0	-1.0592
SF3A1	5	0.0015308	0.0066444	0.126512	945	3	-1.9278	0.36993	0.51359	1.0	8884	2	-1.9278
LSM6	5	0.0015308	0.0066438	0.126512	944	2	0.19215	0.42404	0.5658	1.0	9687	2	0.19215
ITGA10	5	0.0015324	0.0066521	0.126512	946	5	-0.90038	0.99847	0.99848	1.0	17471	0	-0.90038
GBF1	5	0.0015326	0.0066526	0.126512	947	4	-1.511	0.49554	0.62264	1.0	10585	1	-1.511
KRTAP19-1	5	0.0015375	0.0066746	0.126796	948	5	-0.70652	0.99846	0.99847	1.0	17470	0	-0.70652
RRS1	5	0.0015582	0.0067648	0.128374	949	4	-1.0022	0.99741	0.99742	1.0	17376	0	-1.0022
PLAC8	5	0.0015633	0.0067846	0.128614	950	5	-1.2	0.99844	0.99845	1.0	17469	0	-1.2
FDX1L	5	0.0015706	0.006806	0.128874	951	5	-0.89409	0.99843	0.99844	1.0	17467	0	-0.89409
RBBP8	5	0.0015723	0.0068126	0.128874	952	4	-1.7843	0.99746	0.99746	1.0	17379	0	-1.7843
ACLY	5	0.0015733	0.0068197	0.128874	953	4	-1.1767	0.96191	0.9619	1.0	16324	0	-1.1767
SNRPC	4	0.001579	0.0068478	0.129268	954	4	-1.4917	0.99431	0.99435	1.0	17213	0	-1.4917
NWD1	5	0.0015823	0.0068593	0.12935	955	5	-0.72353	0.99842	0.99843	1.0	17465	0	-0.72353
LIAS	5	0.0015969	0.0069121	0.130209	956	5	-0.78108	0.9984	0.99841	1.0	17463	0	-0.78108
MMS22L	5	0.0016154	0.0069968	0.131667	957	3	-1.7638	0.86415	0.86569	1.0	14485	0	-1.7638
EIF2S2	4	0.0016196	0.0070133	0.131839	958	2	-1.5708	0.77471	0.78401	1.0	13122	0	-1.5708
MASTL	5	0.0016262	0.0070413	0.132228	959	5	-1.2501	0.99837	0.99838	1.0	17460	0	-1.2501
ZWINT	5	0.0016327	0.0070682	0.132596	960	5	-0.89922	0.99837	0.99838	1.0	17458	0	-0.89922
NUBP2	5	0.0016375	0.0070853	0.132777	961	4	-1.1434	0.83348	0.83562	1.0	13951	0	-1.1434
KLHL18	5	0.0016434	0.0071095	0.133092	962	5	-0.46291	0.99836	0.99836	1.0	17457	0	-0.46291
FTSJ3	5	0.0016452	0.0071194	0.133139	963	3	-1.573	0.95376	0.95382	1.0	16164	0	-1.573
SEC22C	5	0.001651	0.0071436	0.133289	964	5	-0.755	0.99835	0.99835	1.0	17456	0	-0.755
SLC35G1	5	0.0016526	0.0071493	0.133289	965	5	-0.58789	0.99835	0.99835	1.0	17455	0	-0.58789
PRMT1	5	0.0016527	0.0071496	0.133289	966	4	-1.5652	0.99663	0.99665	1.0	17323	0	-1.5652
NOL7	5	0.0016583	0.0071672	0.133479	967	4	-1.3409	0.99747	0.99748	1.0	17382	0	-1.3409
MUC1	11	0.0016662	0.0071969	0.133894	968	8	-0.70138	0.40613	0.54844	1.0	9422	1	-0.70138
SSRP1	5	0.0016805	0.0072552	0.134838	969	4	-1.2249	0.85461	0.85639	1.0	14309	0	-1.2249
GPKOW	5	0.0016857	0.007275	0.135067	970	5	-0.84561	0.99831	0.99831	1.0	17454	0	-0.84561
HNRNPC	5	0.0016963	0.0073255	0.135866	971	3	-2.9765	0.99562	0.99563	1.0	17271	0	-2.9765
UBA6	5	0.0017029	0.0073574	0.136317	972	4	-1.3573	0.22393	0.37339	1.0	6721	1	-1.3573
MRPL36	5	0.0017108	0.0073882	0.136747	973	5	-0.95866	0.99829	0.99828	1.0	17452	0	-0.95866
TMEM167A	5	0.0017351	0.0075097	0.138761	974	2	0.1448	0.043139	0.11359	0.836807	2443	1	0.1448
LAX1	5	0.0017369	0.0075196	0.138761	975	5	-0.89987	0.99826	0.99826	1.0	17451	0	-0.89987
RPP25L	5	0.0017372	0.0075202	0.138761	976	4	-0.79158	0.99596	0.99599	1.0	17294	0	-0.79158
TCEB1	3	0.0017463	0.0075471	0.139115	977	2	-2.7893	0.65438	0.70314	1.0	11817	1	-2.7893
ARL2	5	0.001753	0.0075724	0.139439	978	5	-0.63423	0.99825	0.99824	1.0	17450	0	-0.63423
DHFR	4	0.001757	0.0075878	0.13958	979	4	-3.4996	0.99824	0.99824	1.0	17448	0	-3.4996
MRPL10	5	0.0017829	0.0076642	0.140718	980	4	-1.089	0.98624	0.98623	1.0	16932	0	-1.089
CNOT3	5	0.001784	0.0076653	0.140718	981	4	-1.4815	0.9831	0.98306	1.0	16842	0	-1.4815
SCYL1	5	0.0017883	0.0076791	0.140827	982	4	-1.0834	0.59676	0.6715	1.0	11326	1	-1.0834
MRP63	5	0.0017959	0.007701	0.140973	983	4	-0.87201	0.95499	0.95502	1.0	16187	0	-0.87201
FAM50A	5	0.0017964	0.0077027	0.140973	984	4	-1.4474	0.99129	0.99129	1.0	17087	0	-1.4474
RPL26	2	0.0018075	0.0077357	0.141433	985	2	-2.4607	0.99819	0.99819	1.0	17447	0	-2.4607
CYB5B	5	0.0018362	0.0078242	0.142888	986	4	-1.1398	0.99675	0.99678	1.0	17333	0	-1.1398
RPAIN	7	0.0018417	0.007839	0.142888	988	6	-1.0212	0.65209	0.70177	1.0	11792	1	-1.0212
COPS8	5	0.0018417	0.007839	0.142888	987	4	-1.413	0.98346	0.98346	1.0	16850	0	-1.413
TRAPPC3	6	0.00185	0.0078704	0.143314	989	5	-1.5553	0.60142	0.67394	1.0	11368	1	-1.5553
SMG5	5	0.0018632	0.0079111	0.143909	990	4	-1.0897	0.98196	0.9819	1.0	16809	0	-1.0897
DDX28	5	0.0018716	0.0079364	0.144224	991	4	-0.95548	0.94203	0.94229	1.0	15932	0	-0.95548
ATP6V1G1	5	0.0018766	0.0079468	0.144268	992	4	-1.1875	0.27261	0.42017	1.0	7401	1	-1.1875
RRP1	5	0.0018839	0.0079655	0.144462	993	4	-1.2667	0.50187	0.62543	1.0	10624	1	-1.2667
RFK	5	0.0018999	0.0080133	0.145183	994	4	-1.6683	0.094543	0.20418	0.920529	3992	1	-1.6683
ETF1	5	0.0019074	0.0080364	0.145455	995	4	-1.46	0.99116	0.99116	1.0	17085	0	-1.46
RFX5	5	0.0019159	0.0080683	0.145886	996	4	-1.0591	0.95287	0.95294	1.0	16144	0	-1.0591
EIF1AD	5	0.0019219	0.0080886	0.146107	997	4	-1.0728	0.99588	0.99592	1.0	17288	0	-1.0728
CD1E	23	0.0019246	0.0081024	0.146208	998	12	-0.52682	0.26871	0.41648	1.0	7340	3	-0.52682
MTHFD2	5	0.0019421	0.0081546	0.147003	999	4	-1.1425	0.53486	0.64065	1.0	10839	1	-1.1425
VPS35	5	0.0019461	0.00817	0.147134	1000	3	-1.5293	0.59653	0.67137	1.0	11323	1	-1.5293
POLR3E	5	0.001986	0.0083058	0.14943	1001	4	-1.3856	0.60028	0.67335	1.0	11357	1	-1.3856
YY1	5	0.0020011	0.0083531	0.15013	1002	4	-0.95959	0.53831	0.64234	1.0	10863	1	-0.95959
DDX23	5	0.0020061	0.0083729	0.150336	1003	4	-1.5183	0.9973	0.9973	1.0	17368	0	-1.5183
ZC3H18	5	0.0020111	0.0083844	0.150393	1004	4	-1.2839	0.45764	0.59853	1.0	10237	1	-1.2839
TCP1	5	0.0020168	0.0084026	0.150569	1005	4	-1.6055	0.9302	0.93053	1.0	15725	0	-1.6055
UTP3	5	0.0020264	0.008441	0.151086	1006	3	-1.5475	0.084417	0.18711	0.905522	3721	2	-1.5475
LYRM4	5	0.0020294	0.0084482	0.151086	1007	4	-1.5503	0.998	0.99801	1.0	17424	0	-1.5503
KANSL1	5	0.0020398	0.0084834	0.151565	1008	3	-1.8855	0.40884	0.55109	1.0	9461	1	-1.8855
APOBEC3F	7	0.0020432	0.008496	0.15164	1009	3	0.7935	0.0051055	0.018604	0.593614	561	4	0.7935
NFYC	5	0.0020512	0.0085257	0.151898	1010	4	-1.6984	0.21511	0.36498	0.996491	6596	1	-1.6984
NSUN4	5	0.0020519	0.0085274	0.151898	1011	4	-1.1639	0.41481	0.55686	1.0	9560	1	-1.1639
COPZ1	6	0.0020746	0.0086093	0.152851	1012	4	-1.2917	0.8217	0.82443	1.0	13755	1	-1.2917
ARIH1	5	0.002075	0.0086109	0.152851	1013	4	-1.7119	0.99375	0.99377	1.0	17191	0	-1.7119
PES1	5	0.0020761	0.0086142	0.152851	1014	3	-1.2194	0.99301	0.99306	1.0	17154	0	-1.2194
GRPEL1	5	0.0020766	0.0086148	0.152851	1015	3	-1.1018	0.92888	0.92921	1.0	15698	0	-1.1018
TAF1C	5	0.002087	0.00865	0.153319	1016	4	-1.5005	0.99578	0.9958	1.0	17280	0	-1.5005
UTP18	5	0.0020903	0.0086582	0.153319	1017	4	-0.99532	0.99533	0.99535	1.0	17254	0	-0.99532
OXA1L	5	0.0020983	0.0086852	0.153645	1018	3	-1.1175	0.74338	0.76051	1.0	12729	1	-1.1175
PEAR1	5	0.0021151	0.0087341	0.154359	1019	4	-0.89815	0.99691	0.99693	1.0	17342	0	-0.89815
POP7	5	0.0021206	0.0087539	0.154557	1020	4	-1.5139	0.52043	0.63393	1.0	10747	1	-1.5139
RPL7L1	2	0.0021408	0.0088171	0.155521	1021	2	-3.0585	0.99786	0.99786	1.0	17414	0	-3.0585
PMPCB	5	0.0021454	0.0088308	0.155611	1022	4	-1.4867	0.25313	0.40147	1.0	7110	1	-1.4867
RTF1	5	0.0021632	0.0088847	0.156408	1023	3	-1.8348	0.36929	0.513	1.0	8876	1	-1.8348
VPS25	5	0.0021733	0.0089205	0.156883	1024	3	-1.5459	0.82381	0.82646	1.0	13790	1	-1.5459
NFATC2IP	5	0.0021929	0.0089815	0.157802	1025	4	-0.93708	0.62905	0.6887	1.0	11606	1	-0.93708
DHX38	5	0.0022294	0.0090887	0.15953	1026	4	-1.1537	0.99678	0.99682	1.0	17334	0	-1.1537
KANSL3	5	0.0022423	0.0091244	0.160002	1027	3	-1.411	0.25684	0.40509	1.0	7156	1	-1.411
RPS15A	3	0.0022466	0.0091387	0.160097	1028	2	-2.7853	0.31072	0.45667	1.0	7984	1	-2.7853
POGZ	5	0.0022567	0.0091728	0.160537	1029	4	-0.98143	0.9976	0.99759	1.0	17392	0	-0.98143
ADAR	5	0.0022715	0.0092228	0.161256	1030	4	-1.0635	0.59767	0.672	1.0	11340	1	-1.0635
VPS18	5	0.002276	0.0092327	0.161273	1031	4	-0.9562	0.99536	0.99538	1.0	17255	0	-0.9562
PLA2G12B	5	0.0022817	0.0092481	0.161385	1032	4	-1.0963	0.99342	0.99346	1.0	17172	0	-1.0963
CCNA2	5	0.0022907	0.0092828	0.161833	1033	4	-1.4146	0.96357	0.96358	1.0	16361	0	-1.4146
BAZ1B	5	0.0023168	0.0093647	0.163103	1034	3	-1.4191	0.044813	0.11662	0.83859	2502	2	-1.4191
UPK3BL	5	0.0023207	0.0093768	0.163156	1035	3	-1.2137	0.76057	0.77312	1.0	12931	1	-1.2137
ZNF559	12	0.0023261	0.00939	0.163228	1036	5	-0.33956	0.26665	0.41449	1.0	7310	3	-0.33956
DHFRL1	3	0.0023298	0.0094076	0.163376	1037	2	-5.5534	0.89675	0.89763	1.0	15098	0	-5.5534
NBPF4	2	0.0023448	0.0094598	0.164076	1038	2	-1.2949	0.99766	0.99765	1.0	17394	0	-1.2949
MRPS27	5	0.0023468	0.0094664	0.164076	1039	4	-1.0196	0.8805	0.8817	1.0	14806	0	-1.0196
INO80B	5	0.0023491	0.0094752	0.164076	1040	3	-1.4922	0.87898	0.88018	1.0	14767	0	-1.4922
MED1	5	0.0023665	0.0095313	0.164888	1041	3	-0.50713	0.37311	0.51662	1.0	8924	1	-0.50713
HIST1H2BB	3	0.0023708	0.0095467	0.164996	1042	3	-2.2662	0.99575	0.99575	1.0	17278	0	-2.2662
TEX35	7	0.0023835	0.0095851	0.165394	1043	5	-1.1164	0.11976	0.24585	0.938381	4714	1	-1.1164
HOXC11	5	0.0023858	0.0095934	0.165394	1044	4	-1.1205	0.94602	0.94614	1.0	16015	0	-1.1205
ACTR10	5	0.002387	0.0095972	0.165394	1045	4	-1.8623	0.99709	0.9971	1.0	17359	0	-1.8623
CCNL1	5	0.0023998	0.0096313	0.165686	1046	4	-1.0105	0.96967	0.9696	1.0	16510	0	-1.0105
USPL1	5	0.0024035	0.0096418	0.165686	1047	4	-1.1111	0.99025	0.9903	1.0	17059	0	-1.1111
ATP5SL	5	0.0024037	0.0096418	0.165686	1048	4	-1.7186	0.95888	0.95889	1.0	16267	0	-1.7186
NOL11	5	0.0024121	0.0096687	0.16599	1049	4	-1.2261	0.86496	0.86647	1.0	14500	0	-1.2261
COPS4	5	0.0024253	0.009705	0.166455	1050	3	-1.5727	0.90675	0.9075	1.0	15274	0	-1.5727
MSTO1	5	0.0024446	0.0097594	0.167229	1051	4	-1.2221	0.99537	0.99539	1.0	17258	0	-1.2221
ANP32E	10	0.0024544	0.0097924	0.167616	1052	5	-0.71382	0.13843	0.27587	0.947772	5242	3	-0.71382
RPL23A	2	0.0024561	0.0098007	0.167616	1053	2	-2.3644	0.99754	0.99754	1.0	17388	0	-2.3644
RBM42	5	0.0024603	0.0098133	0.167673	1054	4	-1.2975	0.9842	0.98418	1.0	16866	0	-1.2975
PGAM4	2	0.0024627	0.0098259	0.16773	1055	2	-2.6602	0.99754	0.99753	1.0	17387	0	-2.6602
HSPE1	2	0.0024802	0.0098864	0.168603	1056	2	-2.9234	0.99752	0.99752	1.0	17386	0	-2.9234
NFKBID	5	0.0024919	0.0099134	0.168902	1057	4	-0.92349	0.3381	0.48314	1.0	8408	1	-0.92349
SETD2	5	0.002503	0.0099485	0.169266	1058	4	-1.2831	0.99701	0.99702	1.0	17351	0	-1.2831
DNAJC8	4	0.002504	0.0099535	0.169266	1059	3	-1.7785	0.94649	0.94659	1.0	16022	0	-1.7785
KRTCAP2	5	0.0025236	0.010023	0.170283	1060	4	-0.98305	0.9481	0.9482	1.0	16055	0	-0.98305
WARS2	5	0.0025535	0.010126	0.171868	1061	4	-0.82722	0.99335	0.99338	1.0	17167	0	-0.82722
UQCRFS1	5	0.0025748	0.010192	0.172824	1062	4	-2.9075	0.99673	0.99675	1.0	17331	0	-2.9075
FGD2	5	0.0026163	0.010315	0.174714	1063	4	-1.1549	0.99696	0.99698	1.0	17348	0	-1.1549
RPL12	2	0.0026193	0.010322	0.174714	1064	2	-4.1445	0.99738	0.99739	1.0	17375	0	-4.1445
THRSP	5	0.0026549	0.010431	0.176382	1065	4	-0.72912	0.97418	0.97405	1.0	16618	0	-0.72912
CEP350	5	0.0026585	0.010442	0.176411	1066	4	-0.94897	0.99383	0.99385	1.0	17193	0	-0.94897
SMC2	5	0.0026748	0.010496	0.177155	1067	3	-1.2415	0.39141	0.53423	1.0	9194	2	-1.2415
NUF2	5	0.0026927	0.010555	0.177981	1068	3	-2.5438	0.30752	0.45362	1.0	7934	2	-2.5438
PSMG3	5	0.0026966	0.010567	0.178019	1069	4	-1.2739	0.98526	0.9852	1.0	16906	0	-1.2739
SAP18	5	0.002703	0.010586	0.178167	1070	3	-1.2214	0.068513	0.15948	0.880176	3261	2	-1.2214
NOP2	5	0.0027062	0.010599	0.178222	1071	4	-1.0181	0.99777	0.99777	1.0	17406	0	-1.0181
DSCR4	5	0.0027271	0.010677	0.179368	1072	4	-0.86105	0.8394	0.84149	1.0	14054	0	-0.86105
LIG1	5	0.0027328	0.010697	0.179542	1073	3	-1.5298	0.97416	0.97403	1.0	16616	0	-1.5298
POM121C	5	0.0027356	0.010709	0.179568	1074	4	-0.92292	0.9932	0.99324	1.0	17160	0	-0.92292
CLNS1A	5	0.0027503	0.010752	0.179681	1075	4	-1.4124	0.60784	0.67728	1.0	11432	1	-1.4124
SEC61G	4	0.0027505	0.010753	0.179681	1076	4	-1.2291	0.99725	0.99725	1.0	17365	0	-1.2291
DIP2B	5	0.002751	0.010754	0.179681	1077	4	-1.0911	0.9871	0.98708	1.0	16950	0	-1.0911
UTP23	5	0.0027519	0.010758	0.179681	1078	2	-0.34562	0.74625	0.7626	1.0	12762	1	-0.34562
FAM103A1	5	0.0027547	0.010766	0.179681	1079	4	-0.83679	0.99599	0.99602	1.0	17297	0	-0.83679
RNF20	5	0.0027651	0.010804	0.180157	1080	4	-1.0394	0.62026	0.68385	1.0	11529	1	-1.0394
KRTAP4-11	4	0.0027757	0.010835	0.180512	1081	4	-1.3383	0.9945	0.99453	1.0	17222	0	-1.3383
MRPS6	5	0.0027837	0.010869	0.180913	1082	4	-0.94556	0.98786	0.98787	1.0	16970	0	-0.94556
DGCR14	5	0.0027969	0.010912	0.181243	1083	3	-1.2333	0.72529	0.74789	1.0	12538	1	-1.2333
HIST1H2AH	4	0.0027972	0.010912	0.181243	1084	3	-0.76918	0.46211	0.60284	1.0	10307	1	-0.76918
C21orf59	5	0.0028001	0.010919	0.181243	1085	4	-1.1467	0.50546	0.62709	1.0	10642	1	-1.1467
RPL6	3	0.0028026	0.01093	0.181258	1086	3	-3.9173	0.99423	0.99426	1.0	17208	0	-3.9173
VPS37A	5	0.0028079	0.010944	0.181319	1087	4	-1.3456	0.89914	0.89998	1.0	15141	0	-1.3456
SLC39A10	5	0.0028301	0.01101	0.18211	1088	4	-0.90745	0.99042	0.99045	1.0	17065	0	-0.90745
AVIL	5	0.0028353	0.011022	0.18211	1089	4	-1.247	0.94528	0.94545	1.0	16002	0	-1.247
RUVBL1	5	0.0028355	0.011022	0.18211	1090	3	-0.93499	0.18608	0.33665	0.975814	6211	1	-0.93499
NKAP	5	0.0028374	0.011033	0.182116	1091	4	-1.0432	0.99519	0.99521	1.0	17249	0	-1.0432
CCDC115	5	0.0028437	0.011054	0.182293	1092	4	-0.73118	0.99366	0.9937	1.0	17184	0	-0.73118
UGT2A1	5	0.0028506	0.011068	0.182371	1093	3	-1.4937	0.70695	0.73556	1.0	12330	1	-1.4937
TFIP11	5	0.0028649	0.011114	0.182897	1094	4	-1.1612	0.99728	0.99728	1.0	17366	0	-1.1612
MSMO1	10	0.0028677	0.011121	0.182897	1095	5	-1.1557	0.99731	0.99732	1.0	17370	0	-1.1557
SURF6	5	0.0028767	0.011147	0.182997	1096	3	-1.3182	0.97246	0.97236	1.0	16578	0	-1.3182
ATP6V1B2	5	0.002877	0.011147	0.182997	1097	3	-1.4514	0.95295	0.95303	1.0	16149	0	-1.4514
DDX59	5	0.0028969	0.011212	0.183888	1098	4	-1.1199	0.98001	0.97995	1.0	16754	0	-1.1199
YAE1D1	7	0.0029021	0.011227	0.183888	1099	5	-1.1145	0.71218	0.73907	1.0	12387	1	-1.1145
LSM5	5	0.0029054	0.011238	0.183888	1100	4	-1.4289	0.98457	0.98454	1.0	16877	0	-1.4289
S100A10	5	0.002907	0.011242	0.183888	1101	3	-1.7919	0.47127	0.6118	1.0	10437	1	-1.7919
DENND2D	5	0.0029131	0.011263	0.184062	1102	4	-0.85723	0.99038	0.99041	1.0	17061	0	-0.85723
CENPE	5	0.0029246	0.011305	0.184587	1103	4	-0.98691	0.094212	0.20361	0.920195	3984	1	-0.98691
EDF1	5	0.0029401	0.011357	0.185262	1104	4	-0.84907	0.75606	0.76975	1.0	12873	1	-0.84907
CCDC84	5	0.002997	0.011534	0.18798	1105	4	-0.94688	0.56059	0.65312	1.0	11023	1	-0.94688
VTCN1	8	0.0030016	0.011547	0.188016	1106	5	-0.87046	0.86686	0.86833	1.0	14531	1	-0.87046
NAA10	5	0.0030066	0.011562	0.188096	1107	3	-1.4773	0.50693	0.62776	1.0	10657	1	-1.4773
NASP	5	0.0030373	0.011661	0.18931	1108	4	-1.2595	0.94773	0.94783	1.0	16045	0	-1.2595
INTS2	5	0.0030389	0.011665	0.18931	1109	4	-0.83061	0.95798	0.95797	1.0	16246	0	-0.83061
OCLN	8	0.0030402	0.011668	0.18931	1110	5	-0.9421	0.78469	0.79209	1.0	13233	1	-0.9421
BYSL	5	0.0030484	0.01169	0.18945	1111	4	-1.387	0.99399	0.99401	1.0	17200	0	-1.387
AHCY	5	0.0030503	0.011698	0.18945	1112	3	-1.1457	0.98113	0.9811	1.0	16787	0	-1.1457
GABPA	5	0.0030595	0.011726	0.189733	1113	4	-0.99725	0.72869	0.75019	1.0	12572	1	-0.99725
DNAJC17	5	0.0030827	0.011788	0.190323	1114	4	-1.8288	0.27791	0.42526	1.0	7492	1	-1.8288
MRPL47	6	0.0030838	0.011794	0.190323	1115	5	-1.2011	0.99929	0.99929	1.0	17567	0	-1.2011
MBTPS2	5	0.0030839	0.011794	0.190323	1116	3	-1.1548	0.0012671	0.0055371	0.463804	215	1	-1.1548
CENPC	5	0.0030988	0.011845	0.190969	1117	4	-1.5139	0.94189	0.94212	1.0	15927	0	-1.5139
VDAC1	3	0.0031307	0.011951	0.192507	1118	3	-1.6521	0.99687	0.99689	1.0	17338	0	-1.6521
SPRTN	5	0.003136	0.011966	0.192574	1119	4	-1.2256	0.69765	0.72945	1.0	12225	1	-1.2256
POLE	5	0.0031735	0.012085	0.19432	1120	4	-0.93691	0.93435	0.93464	1.0	15790	0	-0.93691
NUDT17	5	0.0032097	0.012195	0.195913	1121	4	-0.77722	0.71802	0.74299	1.0	12454	1	-0.77722
ENAM	5	0.0032146	0.012215	0.196056	1122	4	-1.4676	0.60357	0.67507	1.0	11388	1	-1.4676
RBBP6	7	0.0032253	0.012253	0.196361	1123	5	-1.462	0.54029	0.64328	1.0	10878	2	-1.462
EIF3G	5	0.0032261	0.012257	0.196361	1124	4	-1.279	0.98832	0.98833	1.0	16983	0	-1.279
AHR	5	0.0032287	0.012266	0.196361	1125	4	-0.99461	0.98219	0.98215	1.0	16814	0	-0.99461
DDX24	5	0.0032461	0.012325	0.197119	1126	4	-1.201	0.9782	0.97813	1.0	16700	0	-1.201
PIGY	4	0.0032555	0.012362	0.197515	1127	4	-1.6586	0.99674	0.99677	1.0	17332	0	-1.6586
PNPT1	5	0.0032581	0.012371	0.197515	1128	4	-1.5628	0.3591	0.50342	1.0	8721	1	-1.5628
YBX1	2	0.0032944	0.01249	0.199084	1129	2	-2.1637	0.99671	0.99673	1.0	17330	0	-2.1637
TRAPPC5	5	0.0032952	0.012492	0.199084	1130	3	-1.1151	0.74983	0.7652	1.0	12802	1	-1.1151
SRF	5	0.0033124	0.012537	0.199635	1131	4	-0.74504	0.9958	0.99582	1.0	17282	0	-0.74504
TOMM20	4	0.0033552	0.012664	0.201479	1132	4	-2.3245	0.99664	0.99666	1.0	17324	0	-2.3245
CKS2	4	0.00336	0.012678	0.20152	1133	3	-1.4731	0.64045	0.69498	1.0	11679	1	-1.4731
TNFAIP8L2	5	0.0033682	0.012703	0.201735	1134	4	-1.2385	0.28648	0.43346	1.0	7624	1	-1.2385
CUL3	5	0.0033741	0.012726	0.201781	1135	3	-1.1702	0.03967	0.10709	0.82002	2350	2	-1.1702
SERBP1	5	0.0033753	0.012728	0.201781	1136	4	-1.2217	0.99688	0.99691	1.0	17340	0	-1.2217
DDX42	5	0.0034414	0.012935	0.204877	1137	4	-1.2786	0.99469	0.99472	1.0	17228	0	-1.2786
CIAO1	5	0.0034482	0.012959	0.205071	1138	4	-1.2159	0.99778	0.99777	1.0	17407	0	-1.2159
NUP160	5	0.0034946	0.013105	0.207212	1139	3	-0.94369	0.0073096	0.025293	0.634804	714	1	-0.94369
WTAP	5	0.0035096	0.013147	0.207682	1140	3	-1.379	0.36802	0.51183	1.0	8857	2	-1.379
CCT2	5	0.0035393	0.013244	0.209009	1141	3	-1.8288	0.17709	0.3279	0.969657	6090	2	-1.8288
RBMXL1	3	0.0035417	0.013254	0.209009	1142	2	-2.0716	0.93471	0.93503	1.0	15798	0	-2.0716
EIF3J	7	0.0035638	0.013316	0.209647	1143	5	-0.90474	0.18611	0.33667	0.975814	6212	2	-0.90474
FTSJ2	5	0.003565	0.013318	0.209647	1144	4	-0.85352	0.99696	0.99697	1.0	17346	0	-0.85352
TOP1	5	0.003625	0.013502	0.21237	1145	3	-1.5046	0.86983	0.87121	1.0	14592	0	-1.5046
XPR1	5	0.0036341	0.01353	0.212625	1146	4	-0.87994	0.99208	0.99211	1.0	17116	0	-0.87994
SACM1L	5	0.0036468	0.013571	0.213048	1147	3	-1.4541	0.9907	0.99074	1.0	17072	0	-1.4541
REEP2	5	0.0036508	0.013581	0.213048	1148	4	-0.82988	0.9921	0.99214	1.0	17118	0	-0.82988
IMPDH1	4	0.003677	0.013665	0.214172	1149	1	0.080642	0.028248	0.083852	0.787124	1916	2	0.080642
WDR36	5	0.0037051	0.013764	0.215545	1150	4	-1.0531	0.71583	0.74153	1.0	12429	1	-1.0531
PSG4	3	0.0037199	0.013815	0.216157	1151	3	-0.8645	0.99628	0.99631	1.0	17307	0	-0.8645
ELP3	5	0.0037396	0.013881	0.216992	1152	4	-0.86937	0.85548	0.85722	1.0	14325	0	-0.86937
METTL17	5	0.0037445	0.013897	0.217053	1153	3	-1.1546	0.9855	0.98546	1.0	16915	0	-1.1546
HSD17B7	5	0.0037487	0.013915	0.217157	1154	3	-0.63554	0.01708	0.05357	0.749081	1280	2	-0.63554
POMP	5	0.0037617	0.013957	0.217526	1155	4	-1.1172	0.75129	0.76627	1.0	12819	1	-1.1172
DDX11	5	0.0037636	0.013963	0.217526	1156	4	-1.1592	0.93629	0.93662	1.0	15824	0	-1.1592
NELFA	5	0.0037845	0.014028	0.218219	1157	4	-0.82602	0.77429	0.7837	1.0	13118	1	-0.82602
ZBTB11	5	0.0037868	0.014032	0.218219	1158	4	-1.0776	0.99108	0.99109	1.0	17082	0	-1.0776
POLR2M	5	0.0038172	0.014142	0.21974	1159	4	-1.0194	0.98019	0.98014	1.0	16760	0	-1.0194
POLR3C	5	0.0038502	0.014257	0.221334	1160	4	-1.2417	0.99493	0.99498	1.0	17236	0	-1.2417
MRPS33	5	0.0038794	0.014363	0.2227	1161	3	-1.0217	0.46568	0.60636	1.0	10360	1	-1.0217
DEXI	5	0.003881	0.014369	0.2227	1162	3	-1.4746	0.98723	0.98722	1.0	16951	0	-1.4746
CAPZB	5	0.0038973	0.014426	0.22321	1163	3	-1.2947	0.91799	0.91855	1.0	15476	0	-1.2947
MRPL24	5	0.0038978	0.014427	0.22321	1164	4	-0.83952	0.37626	0.51963	1.0	8980	1	-0.83952
SUPV3L1	5	0.0039165	0.014484	0.223846	1165	4	-0.91695	0.19414	0.34455	0.983833	6307	1	-0.91695
RNPC3	5	0.0039187	0.014493	0.223846	1166	3	-1.1584	0.99235	0.9924	1.0	17126	0	-1.1584
DDX46	5	0.0039546	0.014599	0.225292	1167	3	-1.4278	0.56636	0.65603	1.0	11071	1	-1.4278
RBMX2	4	0.0039649	0.014623	0.225398	1168	3	-1.9037	0.16315	0.31428	0.961916	5884	1	-1.9037
MCRS1	5	0.0039677	0.014631	0.225398	1169	4	-1.0066	0.17376	0.32462	0.967861	6039	1	-1.0066
MED18	5	0.0040456	0.014863	0.228589	1170	4	-1.3084	0.99076	0.99079	1.0	17073	0	-1.3084
TOX4	5	0.0040459	0.014864	0.228589	1171	4	-1.1142	0.37097	0.51461	1.0	8895	1	-1.1142
NPY4R	5	0.0040738	0.014953	0.229488	1172	4	-0.87382	0.45153	0.59259	1.0	10140	1	-0.87382
HSBP1	3	0.0040749	0.014954	0.229488	1173	2	-1.9736	0.76256	0.77467	1.0	12957	0	-1.9736
POTEG	3	0.004082	0.014972	0.229488	1174	2	-1.6501	0.93054	0.93084	1.0	15734	0	-1.6501
SNRNP27	5	0.0040825	0.014973	0.229488	1175	3	-1.1818	0.0053353	0.019295	0.597419	580	1	-1.1818
TRAPPC8	5	0.0041405	0.015165	0.232042	1176	4	-0.90884	0.70433	0.73385	1.0	12291	1	-0.90884
MAST4	10	0.0041409	0.015165	0.232042	1177	5	-0.84257	0.17242	0.32332	0.967267	6019	2	-0.84257
EEF1G	5	0.0041686	0.015271	0.233459	1178	3	-1.4642	0.31028	0.45624	1.0	7975	2	-1.4642
LMNA	5	0.0041813	0.01532	0.234017	1179	4	-1.0963	0.998	0.99801	1.0	17435	0	-1.0963
NUDT4	5	0.0041907	0.015352	0.234305	1180	3	-1.6755	0.86674	0.8682	1.0	14528	0	-1.6755
SNRPE	1	0.0041947	0.015368	0.23435	1181	1	-3.6803	0.99581	0.99583	1.0	17283	0	-3.6803
RCC1	5	0.0042129	0.015424	0.234998	1182	4	-1.2277	0.99187	0.99188	1.0	17107	0	-1.2277
FIP1L1	5	0.0042215	0.015452	0.235226	1183	3	-1.65	0.99337	0.9934	1.0	17168	0	-1.65
BHMT	5	0.0042569	0.015574	0.236884	1184	4	-0.96242	0.91015	0.91082	1.0	15339	0	-0.96242
CHEK1	5	0.0042646	0.0156	0.237076	1185	3	-0.88707	0.99265	0.99272	1.0	17141	0	-0.88707
NACA	10	0.0042692	0.015613	0.237077	1186	7	-0.8854	0.99131	0.99131	1.0	17089	0	-0.8854
PSMD8	5	0.0042825	0.015651	0.237461	1187	2	-0.48531	0.52473	0.63593	1.0	10774	1	-0.48531
PDRG1	5	0.0042922	0.015687	0.237803	1188	4	-2.0723	0.2584	0.40659	1.0	7180	1	-2.0723
KDSR	5	0.0043484	0.015863	0.240268	1189	4	-1.2047	0.85261	0.85445	1.0	14283	0	-1.2047
OVGP1	5	0.0043602	0.015898	0.240429	1190	4	-0.81965	0.99397	0.99399	1.0	17199	0	-0.81965
MRPL52	10	0.0043616	0.0159	0.240429	1191	6	-0.65059	0.48062	0.61594	1.0	10497	3	-0.65059
RINT1	5	0.0043706	0.015931	0.240693	1192	3	-1.3883	0.8794	0.88061	1.0	14782	0	-1.3883
KIAA1324	5	0.0043809	0.015959	0.240914	1193	4	-0.75464	0.99448	0.99451	1.0	17219	0	-0.75464
BRD8	5	0.0043943	0.016	0.241326	1194	4	-1	0.97504	0.97491	1.0	16635	0	-1
NARFL	5	0.004408	0.016048	0.241845	1195	3	-0.81248	0.04415	0.11545	0.836937	2482	1	-0.81248
MRPL28	5	0.0044297	0.016104	0.242257	1196	4	-0.73134	0.98273	0.98271	1.0	16833	0	-0.73134
NVL	5	0.0044324	0.016108	0.242257	1197	4	-1.093	0.9765	0.97644	1.0	16669	0	-1.093
MRPL9	5	0.0044381	0.016128	0.242257	1198	4	-1.0661	0.58198	0.66396	1.0	11200	1	-1.0661
AKR1B15	5	0.0044413	0.016136	0.242257	1199	2	-0.4016	0.040045	0.10777	0.822422	2360	2	-0.4016
DNM1L	5	0.0044428	0.016142	0.242257	1200	3	-1.5407	0.47036	0.61098	1.0	10429	1	-1.5407
FAM32A	5	0.0044783	0.016247	0.243621	1201	4	-1.1165	0.43525	0.57669	1.0	9885	1	-1.1165
THRAP3	5	0.0045011	0.016319	0.244498	1202	4	-0.76978	0.99556	0.99558	1.0	17266	0	-0.76978
SKIV2L2	5	0.0045194	0.016377	0.245159	1203	3	-1.3795	0.66345	0.70835	1.0	11910	1	-1.3795
CTSS	5	0.0045733	0.016544	0.247463	1204	3	-1.1778	0.76602	0.77722	1.0	13001	1	-1.1778
BPTF	5	0.0045847	0.016582	0.247816	1205	3	-0.63345	0.98173	0.98169	1.0	16806	0	-0.63345
MAP2K7	5	0.0045913	0.016604	0.247948	1206	3	-1.4907	0.95382	0.95387	1.0	16165	0	-1.4907
TTBK1	5	0.0046022	0.01663	0.248128	1207	4	-0.75964	0.45514	0.59615	1.0	10198	1	-0.75964
PGLYRP4	5	0.004607	0.016645	0.248144	1208	4	-0.74473	0.1219	0.24933	0.93843	4777	1	-0.74473
PPP1CA	5	0.0046239	0.016705	0.248649	1209	4	-1.4402	0.86491	0.86642	1.0	14499	0	-1.4402
SCNM1	5	0.0046253	0.016709	0.248649	1210	4	-0.80784	0.99412	0.99416	1.0	17206	0	-0.80784
DBR1	5	0.0046291	0.01672	0.248649	1211	4	-1.6861	0.052151	0.13015	0.853275	2747	1	-1.6861
EXOSC7	5	0.0046527	0.016801	0.249645	1212	3	-1.515	0.024181	0.072989	0.779627	1686	1	-1.515
DHPS	5	0.0046841	0.0169	0.250908	1213	4	-1.1753	0.98747	0.98747	1.0	16957	0	-1.1753
WARS	5	0.0046951	0.016944	0.251354	1214	4	-1.7951	0.45696	0.59789	1.0	10226	1	-1.7951
PNN	5	0.0047071	0.016983	0.251714	1215	4	-1.167	0.96448	0.9645	1.0	16383	0	-1.167
NAPG	5	0.0047116	0.016996	0.251714	1216	3	-1.5466	0.86091	0.86256	1.0	14419	0	-1.5466
WDR92	5	0.0047236	0.017033	0.252052	1217	3	-1.3823	0.8113	0.81494	1.0	13603	1	-1.3823
BCAS2	5	0.00473	0.017055	0.25217	1218	4	-1.3734	0.99202	0.99206	1.0	17113	0	-1.3734
BRF2	5	0.0047487	0.017113	0.252825	1219	3	-0.99877	0.16528	0.3163	0.962145	5916	1	-0.99877
SELENBP1	5	0.0047911	0.017245	0.254557	1220	4	-0.94888	0.99484	0.99486	1.0	17233	0	-0.94888
TDG	5	0.0048116	0.017302	0.255192	1221	4	-1.1166	0.99053	0.99056	1.0	17068	0	-1.1166
OTOP1	5	0.0048224	0.017335	0.255477	1222	3	-0.61675	0.80113	0.80593	1.0	13462	1	-0.61675
RPL34	1	0.0048396	0.017392	0.255958	1223	1	-5.9725	0.99516	0.99519	1.0	17246	0	-5.9725
NCAPD2	5	0.0048414	0.017396	0.255958	1224	3	-1.1809	0.99557	0.99559	1.0	17267	0	-1.1809
DISC1	12	0.004871	0.017495	0.257199	1225	8	-0.50307	0.32827	0.47348	1.0	8263	1	-0.50307
TBP	5	0.0048836	0.017544	0.257712	1226	4	-1.5612	0.99423	0.99427	1.0	17210	0	-1.5612
TAMM41	5	0.0049109	0.017644	0.258963	1227	4	-1.163	0.79846	0.80369	1.0	13421	1	-1.163
LST1	10	0.0049222	0.017671	0.259147	1228	5	-0.25866	0.09344	0.20233	0.919434	3963	2	-0.25866
MAP1S	5	0.0049355	0.017708	0.259476	1229	3	-1.1654	0.9866	0.98659	1.0	16942	0	-1.1654
DARS	5	0.0049476	0.017745	0.259626	1230	4	-2.3087	0.35269	0.49733	1.0	8620	1	-2.3087
ZNF254	10	0.0049483	0.017747	0.259626	1231	4	-0.19881	0.013927	0.044674	0.722635	1112	3	-0.19881
SSBP1	5	0.0049913	0.017875	0.261295	1232	4	-0.67394	0.2219	0.37143	0.998646	6698	1	-0.67394
GEMIN6	5	0.0050846	0.018168	0.265355	1233	4	-1.4085	0.88812	0.8891	1.0	14937	0	-1.4085
SETD8	5	0.0051194	0.018274	0.266649	1234	3	-1.6284	0.86383	0.86537	1.0	14476	0	-1.6284
ZMAT2	5	0.0051222	0.018286	0.266649	1235	4	-0.87196	0.98138	0.98133	1.0	16793	0	-0.87196
U2AF2	5	0.0051315	0.018317	0.266882	1236	4	-0.96865	0.99714	0.99714	1.0	17360	0	-0.96865
DCP2	5	0.0052226	0.018595	0.270541	1237	4	-1.2624	0.98675	0.98671	1.0	16946	0	-1.2624
SLC46A2	5	0.0052262	0.018609	0.270541	1238	4	-0.6615	0.98741	0.98741	1.0	16956	0	-0.6615
RPS10	2	0.0052307	0.018621	0.270541	1239	2	-1.5345	0.99477	0.9948	1.0	17230	0	-1.5345
PGAM1	3	0.0052328	0.018628	0.270541	1240	1	-0.45657	0.3724	0.51595	1.0	8916	1	-0.45657
PRPF18	5	0.0052522	0.018694	0.27128	1241	3	-1.1038	0.85944	0.86111	1.0	14388	0	-1.1038
TAF6L	5	0.0052699	0.018747	0.271835	1242	4	-1.4646	0.99786	0.99786	1.0	17413	0	-1.4646
RPS19BP1	5	0.0053615	0.019023	0.275615	1243	4	-0.85175	0.90879	0.90945	1.0	15316	0	-0.85175
ALAD	5	0.0053735	0.019057	0.275879	1244	4	-0.79848	0.65135	0.70129	1.0	11786	1	-0.79848
PCED1B	5	0.0053952	0.019121	0.27658	1245	4	-0.70869	0.98623	0.98622	1.0	16931	0	-0.70869
IBA57	5	0.0054474	0.019279	0.278646	1246	3	-1.1839	0.91869	0.91922	1.0	15495	0	-1.1839
MRPL49	5	0.0054568	0.019312	0.278903	1247	4	-1.0815	0.97408	0.97396	1.0	16615	0	-1.0815
MT1E	2	0.0054715	0.019364	0.279429	1248	2	-2.0312	0.98965	0.9897	1.0	17040	0	-2.0312
COPE	5	0.0054956	0.019447	0.280395	1249	4	-1.2882	0.90936	0.91001	1.0	15325	0	-1.2882
NDUFS3	5	0.0055499	0.019603	0.282428	1250	3	-1.4812	0.38881	0.53171	1.0	9158	2	-1.4812
CGGBP1	5	0.005612	0.019803	0.285075	1251	4	-0.94406	0.91776	0.91833	1.0	15471	0	-0.94406
PTCHD4	5	0.0056266	0.019852	0.285559	1252	4	-1.0246	0.82175	0.82447	1.0	13756	1	-1.0246
HSPA5	5	0.0056371	0.019886	0.285821	1253	3	-0.71262	0.3298	0.47502	1.0	8281	2	-0.71262
FAM25A	3	0.0056645	0.019968	0.286762	1254	3	-1.8302	0.99434	0.99438	1.0	17215	0	-1.8302
MRPL17	5	0.005671	0.019988	0.286817	1255	4	-0.9489	0.97367	0.97355	1.0	16605	0	-0.9489
FKBP1A	5	0.0057312	0.020166	0.288871	1256	4	-1.0964	0.47931	0.61538	1.0	10487	1	-1.0964
RGSL1	5	0.0057321	0.02017	0.288871	1257	3	-1.2747	0.50607	0.62737	1.0	10646	1	-1.2747
CTR9	5	0.0057356	0.020181	0.288871	1258	4	-1.0995	0.97399	0.97388	1.0	16612	0	-1.0995
FNDC7	5	0.0057387	0.020195	0.288871	1259	4	-1.397	0.92788	0.92819	1.0	15674	0	-1.397
MRPL39	5	0.0057722	0.0203	0.29015	1260	4	-1.0114	0.58011	0.663	1.0	11186	1	-1.0114
RPTOR	5	0.0057847	0.020343	0.290532	1261	3	-0.98814	0.89772	0.89861	1.0	15110	0	-0.98814
HIST1H2AM	5	0.0057998	0.020381	0.290844	1262	3	-1.0629	0.92909	0.92941	1.0	15704	0	-1.0629
PSG5	4	0.0058115	0.020418	0.291138	1263	3	-1.1513	0.96802	0.96799	1.0	16472	0	-1.1513
MED31	5	0.0058302	0.020471	0.29145	1264	3	-1.1591	0.013922	0.044663	0.722635	1109	1	-1.1591
GTF3A	5	0.0058352	0.020487	0.29145	1265	2	-0.39253	0.060361	0.14496	0.868059	3000	1	-0.39253
CHD4	5	0.0058363	0.020488	0.29145	1266	4	-0.60532	0.78127	0.78937	1.0	13198	1	-0.60532
COG8	5	0.0058554	0.020542	0.291985	1267	4	-0.6701	0.99665	0.99666	1.0	17325	0	-0.6701
EIF3K	5	0.0058768	0.02061	0.292716	1268	3	-1.1676	0.55852	0.65214	1.0	11006	1	-1.1676
KIF20A	5	0.0058938	0.020661	0.293211	1269	4	-1.0935	0.85171	0.8536	1.0	14265	0	-1.0935
ZNF658	5	0.0059182	0.020725	0.293892	1270	3	-1.1897	0.62383	0.68581	1.0	11564	1	-1.1897
JMJD6	5	0.0059369	0.020773	0.294338	1271	4	-0.74834	0.99602	0.99605	1.0	17299	0	-0.74834
LCE3A	5	0.005942	0.02079	0.29434	1272	3	-0.60835	0.99354	0.99358	1.0	17178	0	-0.60835
COX15	5	0.0059751	0.020892	0.295556	1273	4	-0.63492	0.63997	0.69469	1.0	11675	1	-0.63492
MSL2	5	0.0059816	0.020908	0.295557	1274	4	-0.74454	0.82631	0.82882	1.0	13839	1	-0.74454
NRDE2	5	0.0060086	0.020998	0.296591	1275	4	-2.1036	0.98006	0.98	1.0	16756	0	-2.1036
CENPL	5	0.0060239	0.021037	0.296902	1276	3	-0.98778	0.80259	0.80717	1.0	13485	1	-0.98778
ELL2	5	0.0060584	0.021146	0.29822	1277	4	-0.72711	0.91711	0.91769	1.0	15459	0	-0.72711
NOMO2	5	0.006082	0.02122	0.299025	1278	3	-1.0285	0.71068	0.73807	1.0	12365	1	-1.0285
SSR2	5	0.0060993	0.021264	0.299402	1279	3	-1.3579	0.83368	0.8358	1.0	13956	0	-1.3579
ADAMTSL4	5	0.0061123	0.021307	0.29978	1280	4	-1.0671	0.98353	0.98354	1.0	16852	0	-1.0671
SLCO2A1	5	0.0061612	0.02145	0.301555	1281	4	-0.79123	0.50162	0.62532	1.0	10623	1	-0.79123
BAG1	5	0.0061692	0.02148	0.301579	1282	4	-0.64828	0.9591	0.95913	1.0	16277	0	-0.64828
GTF2F2	5	0.006171	0.021485	0.301579	1283	3	-1.2526	0.11415	0.23668	0.938213	4543	1	-1.2526
INIP	5	0.0061877	0.021542	0.302065	1284	4	-0.76819	0.58569	0.66585	1.0	11224	1	-0.76819
SMC3	5	0.0061907	0.021553	0.302065	1285	4	-1.065	0.90616	0.9069	1.0	15267	0	-1.065
MED15	5	0.0062077	0.021607	0.302585	1286	4	-0.82498	0.98523	0.98517	1.0	16904	0	-0.82498
SRRT	5	0.0062367	0.021691	0.303519	1287	3	-1.0981	0.0038525	0.014748	0.549874	482	1	-1.0981
CD8B	5	0.0062478	0.021728	0.303747	1288	4	-0.74236	0.96383	0.96385	1.0	16364	0	-0.74236
KAT5	5	0.0062523	0.021741	0.303747	1289	3	-0.59973	0.13442	0.26949	0.943557	5143	1	-0.59973
FAM46A	5	0.0062679	0.021793	0.304241	1290	4	-0.80377	0.88788	0.88889	1.0	14933	0	-0.80377
SLC35F3	5	0.006315	0.021927	0.305848	1291	4	-0.83644	0.85875	0.86044	1.0	14374	0	-0.83644
NPIPA5	1	0.0063223	0.021956	0.305848	1292	1	-3.3276	0.99368	0.99371	1.0	17185	0	-3.3276
CENPK	5	0.0063271	0.021968	0.305848	1293	4	-1.9235	0.998	0.99801	1.0	17425	0	-1.9235
ELP2	5	0.0063293	0.021976	0.305848	1294	3	-1.3556	0.45791	0.59879	1.0	10243	1	-1.3556
DNAJA3	5	0.0063679	0.022079	0.307049	1295	3	-0.96599	0.90702	0.90777	1.0	15282	0	-0.96599
TNPO1	5	0.006399	0.02217	0.308065	1296	4	-0.81021	0.998	0.99801	1.0	17436	0	-0.81021
SRPRB	5	0.0064243	0.022248	0.308919	1297	4	-0.70924	0.99776	0.99776	1.0	17405	0	-0.70924
LCE2C	2	0.0064387	0.022285	0.309192	1298	2	-1.8005	0.96108	0.96107	1.0	16311	0	-1.8005
RPAP2	5	0.0064766	0.022398	0.310517	1299	3	-1.6114	0.2148	0.36466	0.996491	6587	2	-1.6114
FCF1	5	0.0065219	0.022521	0.311992	1300	3	-1.3259	0.53543	0.64092	1.0	10844	1	-1.3259
COX10	5	0.0065635	0.022661	0.313677	1301	3	-1.1052	0.075497	0.1717	0.892119	3466	1	-1.1052
PDHB	5	0.0065783	0.022711	0.314136	1302	3	-1.1953	0.26712	0.41495	1.0	7319	2	-1.1953
PROCA1	5	0.006589	0.022742	0.31432	1303	4	-0.65507	0.94838	0.94848	1.0	16060	0	-0.65507
CPSF1	5	0.006642	0.022921	0.316555	1304	4	-1.083	0.24929	0.39777	1.0	7074	1	-1.083
MRPS18B	5	0.0066462	0.022939	0.316555	1305	4	-0.97554	0.99086	0.99088	1.0	17077	0	-0.97554
TNFRSF8	5	0.006663	0.022988	0.316987	1306	4	-0.76521	0.98267	0.98265	1.0	16831	0	-0.76521
NUBPL	5	0.0066714	0.023011	0.317063	1307	4	-1.0778	0.95351	0.95358	1.0	16160	0	-1.0778
ATP6V1E1	5	0.0066991	0.023103	0.318084	1308	3	-0.40508	0.41848	0.56045	1.0	9611	1	-0.40508
TAF7	5	0.0067453	0.023256	0.319952	1309	4	-1.1239	0.99658	0.99659	1.0	17318	0	-1.1239
ZCCHC9	5	0.0067638	0.023316	0.320498	1310	3	-1.4963	0.26709	0.41492	1.0	7317	2	-1.4963
EIF3E	5	0.0067688	0.023331	0.320498	1311	4	-0.95193	0.98374	0.98374	1.0	16855	0	-0.95193
ARPC1A	5	0.0067788	0.023365	0.320663	1312	3	-1.3659	0.15586	0.30328	0.957278	5700	1	-1.3659
CHTF8	5	0.0067844	0.023382	0.320663	1313	4	-0.69649	0.91462	0.91526	1.0	15419	0	-0.69649
HIST1H2BN	2	0.0067903	0.023397	0.320663	1314	2	-4.3118	0.98151	0.98145	1.0	16798	0	-4.3118
FBP2	5	0.00681	0.023465	0.321353	1315	4	-0.81974	0.84034	0.84241	1.0	14068	0	-0.81974
TAC4	8	0.006818	0.023487	0.32141	1316	5	-0.86279	0.0026867	0.011069	0.503388	396	1	-0.86279
BCDIN3D	5	0.0068431	0.023559	0.322151	1317	2	-0.083538	0.94687	0.94695	1.0	16029	0	-0.083538
TBC1D30	5	0.0068973	0.023722	0.324104	1318	4	-0.60434	0.94894	0.94903	1.0	16069	0	-0.60434
CCDC94	5	0.0069074	0.023747	0.324104	1319	4	-0.77124	0.99348	0.99352	1.0	17175	0	-0.77124
MRPL46	5	0.0069103	0.023756	0.324104	1320	3	-1.0864	0.15403	0.30044	0.957202	5651	1	-1.0864
ZC3H8	5	0.0069276	0.023802	0.324495	1321	4	-0.83201	0.77357	0.78312	1.0	13108	1	-0.83201
RARS	5	0.0069338	0.023821	0.324497	1322	3	-1.2183	0.25123	0.39966	1.0	7094	2	-1.2183
ANKRD18A	5	0.0069492	0.02387	0.324925	1323	4	-1.1408	0.93177	0.93207	1.0	15755	0	-1.1408
GPR89B	2	0.0069855	0.023985	0.326043	1324	2	-1.2156	0.99301	0.99307	1.0	17156	0	-1.2156
TMEM258	5	0.0069898	0.023998	0.326043	1325	4	-0.96033	0.55013	0.64804	1.0	10943	1	-0.96033
PFDN5	8	0.007	0.024022	0.326043	1326	6	-0.70694	0.25877	0.40695	1.0	7186	1	-0.70694
HAUS5	5	0.0070014	0.024025	0.326043	1327	4	-0.77396	0.99601	0.99604	1.0	17298	0	-0.77396
TREX1	5	0.0070576	0.024197	0.328138	1328	4	-0.69874	0.49386	0.62187	1.0	10567	1	-0.69874
NDUFAF1	5	0.0070861	0.024291	0.329158	1329	4	-0.90211	0.89552	0.89637	1.0	15071	0	-0.90211
MRPL45	5	0.0071255	0.024412	0.330555	1330	3	-0.95978	0.67776	0.717	1.0	12049	1	-0.95978
LLPH	5	0.0071567	0.024499	0.331482	1331	4	-1.5926	0.86932	0.87072	1.0	14578	0	-1.5926
GID8	5	0.0071708	0.024547	0.331888	1332	4	-1.1706	0.98404	0.98403	1.0	16858	0	-1.1706
DARS2	5	0.0071863	0.024587	0.33208	1333	4	-0.85001	0.99818	0.99818	1.0	17445	0	-0.85001
CACYBP	6	0.0071904	0.024599	0.33208	1334	5	-0.84224	0.9655	0.9655	1.0	16410	0	-0.84224
PCM1	5	0.0072046	0.024641	0.33241	1335	3	-1.1814	0.1249	0.25414	0.93843	4864	1	-1.1814
TUBG1	5	0.0072457	0.024771	0.333838	1336	4	-0.87351	0.64346	0.69671	1.0	11703	1	-0.87351
NOL8	5	0.0072492	0.024784	0.333838	1337	3	-1.1778	0.77323	0.78284	1.0	13102	1	-1.1778
PSMD13	5	0.0072756	0.024856	0.334295	1338	4	-0.70436	0.7853	0.79259	1.0	13240	1	-0.70436
MMRN1	5	0.0072757	0.024856	0.334295	1339	3	-1.1286	0.93384	0.93414	1.0	15781	0	-1.1286
VOPP1	5	0.007283	0.024874	0.334295	1340	4	-1.2205	0.49143	0.62079	1.0	10554	1	-1.2205
COX17	4	0.007296	0.024911	0.334541	1341	3	-1.2613	0.083999	0.18643	0.905029	3706	1	-1.2613
PPT2	5	0.007346	0.025067	0.336387	1342	4	-1.2719	0.65008	0.70054	1.0	11772	1	-1.2719
GRPEL2	5	0.0073741	0.025154	0.337256	1343	3	-1.2855	0.79606	0.80162	1.0	13386	1	-1.2855
MRTO4	5	0.007379	0.025169	0.337256	1344	3	-1.1817	0.29681	0.44342	1.0	7783	1	-1.1817
CXCL2	4	0.0074607	0.02543	0.340217	1345	2	-0.7235	0.16616	0.31716	0.962637	5932	2	-0.7235
PPP3CC	5	0.0074641	0.025439	0.340217	1346	4	-1.144	0.95456	0.9546	1.0	16179	0	-1.144
ATR	5	0.0074664	0.025447	0.340217	1347	4	-0.7322	0.8844	0.8855	1.0	14877	0	-0.7322
C1orf109	5	0.0074932	0.025528	0.341052	1348	3	-0.69291	0.14453	0.28546	0.952025	5400	2	-0.69291
KRTAP10-12	2	0.0075592	0.025709	0.343069	1349	1	-1.2231	0.36036	0.50463	1.0	8742	1	-1.2231
GTF3C1	5	0.0075627	0.025717	0.343069	1350	4	-0.83801	0.84741	0.84938	1.0	14195	0	-0.83801
HIGD2A	5	0.0075943	0.025807	0.34401	1351	4	-0.89184	0.988	0.98802	1.0	16975	0	-0.89184
RIOK1	5	0.0076181	0.025875	0.344169	1352	3	-1.2907	0.064522	0.15239	0.876198	3131	1	-1.2907
HIST2H3C	2	0.0076184	0.025875	0.344169	1353	2	-1.8048	0.99238	0.99244	1.0	17129	0	-1.8048
THOC2	5	0.007619	0.025876	0.344169	1354	4	-1.4815	0.998	0.99801	1.0	17433	0	-1.4815
ELMOD3	5	0.0076561	0.025987	0.345391	1355	4	-0.77008	0.99553	0.99555	1.0	17264	0	-0.77008
FRRS1	5	0.0076805	0.026058	0.346071	1356	3	-1.4291	0.96925	0.96919	1.0	16496	0	-1.4291
HAUS6	5	0.0076939	0.026094	0.34629	1357	4	-0.63784	0.97608	0.97598	1.0	16658	0	-0.63784
EXOC3	5	0.0076996	0.026113	0.34629	1358	4	-0.69691	0.98856	0.98856	1.0	16991	0	-0.69691
MRPS22	5	0.0077068	0.026138	0.346378	1359	4	-1.0799	0.98406	0.98404	1.0	16859	0	-1.0799
HIST2H2AA3	4	0.007729	0.026212	0.347092	1360	3	-0.83387	0.8118	0.81538	1.0	13609	0	-0.83387
SMARCE1	5	0.0077735	0.026331	0.348422	1361	3	-1.3885	0.5893	0.6677	1.0	11259	1	-1.3885
HBS1L	5	0.0077973	0.026401	0.348863	1362	4	-1.0274	0.95432	0.95436	1.0	16176	0	-1.0274
NDUFA10	5	0.0077981	0.026403	0.348863	1363	3	-0.61536	0.41158	0.55372	1.0	9513	2	-0.61536
KIN	5	0.0078088	0.026433	0.348874	1364	3	-2.0092	0.41834	0.56031	1.0	9610	2	-2.0092
MAD2L1BP	5	0.0078138	0.026443	0.348874	1365	4	-1.4611	0.98877	0.98879	1.0	16998	0	-1.4611
MRPS24	5	0.0078777	0.02663	0.351083	1366	4	-1.0414	0.38333	0.52649	1.0	9083	1	-1.0414
MRPS25	5	0.0078991	0.026688	0.351594	1367	4	-0.70274	0.99567	0.99567	1.0	17274	0	-0.70274
OLFML3	5	0.0079232	0.026764	0.352328	1368	4	-1.1594	0.98991	0.98995	1.0	17048	0	-1.1594
GINS3	6	0.0079401	0.02682	0.352809	1369	4	-1.0618	0.96575	0.96574	1.0	16418	0	-1.0618
MRPL22	6	0.0079611	0.026875	0.353281	1370	5	-1.0205	0.99942	0.99942	1.0	17593	0	-1.0205
FARS2	5	0.0079867	0.026944	0.353885	1371	4	-0.62329	0.78355	0.79118	1.0	13216	1	-0.62329
HNRNPM	5	0.0079909	0.02696	0.353885	1372	2	0.23475	0.3409	0.48589	1.0	8458	2	0.23475
CAND1	5	0.0080282	0.027072	0.355091	1373	4	-1.1524	0.99386	0.9939	1.0	17195	0	-1.1524
FAM86A	5	0.0080491	0.027134	0.355639	1374	3	-0.50355	0.037058	0.10224	0.813414	2262	2	-0.50355
DCTN5	9	0.0080944	0.02726	0.356885	1375	6	-0.72359	0.86993	0.87131	1.0	14596	1	-0.72359
UBA2	5	0.0081031	0.027284	0.356885	1376	4	-1.2292	0.99709	0.9971	1.0	17358	0	-1.2292
KCMF1	5	0.0081058	0.027288	0.356885	1377	3	-0.68536	0.93913	0.93938	1.0	15878	0	-0.68536
CDC42SE1	5	0.0082096	0.027602	0.360729	1378	3	-1.008	0.94199	0.94223	1.0	15930	0	-1.008
PEX11B	5	0.0082962	0.027862	0.363863	1379	4	-0.75858	0.9916	0.9916	1.0	17101	0	-0.75858
UTP15	5	0.0083134	0.027919	0.364346	1380	4	-2.005	0.87609	0.87736	1.0	14714	0	-2.005
BANP	5	0.0083592	0.028053	0.365824	1381	3	-0.99449	0.42062	0.56247	1.0	9644	1	-0.99449
CD3EAP	5	0.0083877	0.028126	0.366519	1382	4	-1.0456	0.91396	0.91458	1.0	15408	0	-1.0456
ERAL1	5	0.0084101	0.028194	0.367135	1383	4	-0.90817	0.32717	0.4724	1.0	8241	1	-0.90817
DUXA	4	0.0084274	0.028255	0.36742	1384	3	-1.2033	0.55512	0.65052	1.0	10976	1	-1.2033
PPHLN1	5	0.0084291	0.028257	0.36742	1385	4	-0.71514	0.80465	0.809	1.0	13508	1	-0.71514
SLC25A3	5	0.0084493	0.028312	0.367869	1386	3	-1.4459	0.12068	0.24733	0.93843	4746	1	-1.4459
PCDHGA2	5	0.0084616	0.028347	0.368061	1387	4	-0.82427	0.99308	0.99313	1.0	17159	0	-0.82427
SUMO2	2	0.0084694	0.028368	0.368066	1388	2	-2.1979	0.99153	0.99153	1.0	17097	0	-2.1979
TMEM261	5	0.0084785	0.028395	0.368107	1389	3	-1.0403	0.51437	0.63114	1.0	10719	1	-1.0403
HOXC6	5	0.0084833	0.028412	0.368107	1390	4	-0.62444	0.96963	0.96956	1.0	16506	0	-0.62444
DCST2	5	0.0085105	0.02849	0.368853	1391	3	-0.92431	0.98436	0.98433	1.0	16870	0	-0.92431
NDUFB5	5	0.0085318	0.02856	0.369491	1392	4	-1.3638	0.91849	0.91901	1.0	15492	0	-1.3638
EGF	5	0.0085721	0.028668	0.370626	1393	4	-0.63792	0.97982	0.97974	1.0	16750	0	-0.63792
MRPL50	5	0.0085872	0.028714	0.37095	1394	4	-0.74701	0.98424	0.98422	1.0	16868	0	-0.74701
KRT80	5	0.0085989	0.028747	0.371117	1395	4	-1.122	0.96992	0.96984	1.0	16517	0	-1.122
NDUFB1	5	0.0086137	0.02879	0.371195	1396	3	-1.4694	0.96772	0.96767	1.0	16464	0	-1.4694
COBLL1	5	0.0086159	0.028794	0.371195	1397	4	-0.79518	0.73729	0.75615	1.0	12664	1	-0.79518
RBBP5	5	0.0086339	0.028843	0.371404	1398	3	-0.87191	0.687	0.7227	1.0	12124	1	-0.87191
UGT2A3	4	0.0086384	0.028863	0.371404	1399	3	-1.5315	0.95846	0.95845	1.0	16255	0	-1.5315
RPF1	5	0.0086412	0.028873	0.371404	1400	4	-0.83896	0.99238	0.99243	1.0	17128	0	-0.83896
KRTAP12-3	5	0.0086492	0.028895	0.371421	1401	2	-0.011905	0.0085419	0.029007	0.653794	799	2	-0.011905
ALPK1	5	0.0086844	0.028993	0.372428	1402	4	-0.95585	0.58993	0.66801	1.0	11266	1	-0.95585
BRCA2	5	0.0087583	0.029217	0.375027	1403	3	-1.0001	0.4145	0.55659	1.0	9556	1	-1.0001
GEMIN2	5	0.0087875	0.029308	0.375832	1404	4	-0.92306	0.79214	0.79832	1.0	13329	1	-0.92306
C19orf53	5	0.008791	0.029321	0.375832	1405	4	-1.1483	0.98529	0.98522	1.0	16907	0	-1.1483
SDR9C7	5	0.0088098	0.029367	0.376157	1406	4	-0.75835	0.99632	0.99635	1.0	17308	0	-0.75835
MCM10	5	0.0088184	0.029395	0.376241	1407	4	-1.474	0.91758	0.91815	1.0	15467	0	-1.474
KATNB1	5	0.0088304	0.029435	0.376487	1408	4	-0.62809	0.96249	0.9625	1.0	16340	0	-0.62809
VSIG4	5	0.0088424	0.029478	0.376775	1409	4	-0.82321	0.61393	0.68051	1.0	11480	1	-0.82321
CIAPIN1	5	0.0088716	0.029571	0.377695	1410	4	-1.1939	0.99154	0.99154	1.0	17098	0	-1.1939
USP37	5	0.0089086	0.029676	0.378767	1411	3	-1.1752	0.9879	0.98791	1.0	16973	0	-1.1752
COQ2	5	0.0089235	0.029727	0.378944	1412	4	-0.74244	0.99563	0.99564	1.0	17272	0	-0.74244
ATAD5	5	0.0089319	0.029753	0.378944	1414	3	-1.2007	0.91902	0.91953	1.0	15500	0	-1.2007
SETD7	5	0.0089319	0.029753	0.378944	1413	4	-1.8528	0.99424	0.99427	1.0	17211	0	-1.8528
ILF2	5	0.0089521	0.029817	0.379227	1415	4	-1.0412	0.97901	0.97894	1.0	16723	0	-1.0412
SETD1A	5	0.0089526	0.029818	0.379227	1416	3	-0.97056	0.7699	0.7802	1.0	13055	1	-0.97056
CBX1	5	0.0089738	0.029885	0.379819	1417	4	-0.76129	0.98835	0.98836	1.0	16984	0	-0.76129
RGAG4	5	0.0089895	0.029932	0.380144	1418	4	-0.61551	0.4258	0.56751	1.0	9720	1	-0.61551
HAPLN4	5	0.0090069	0.029982	0.380511	1419	4	-0.77303	0.96016	0.96018	1.0	16297	0	-0.77303
LCE2D	2	0.0090303	0.030055	0.381164	1420	1	-1.5802	0.82675	0.82923	1.0	13846	0	-1.5802
TNNC2	5	0.0090444	0.030095	0.381411	1421	4	-0.68124	0.058208	0.14112	0.866862	2931	1	-0.68124
NMT1	5	0.0091119	0.030288	0.383435	1422	4	-0.99982	0.99449	0.99453	1.0	17220	0	-0.99982
PNMA1	5	0.0091154	0.030298	0.383435	1423	4	-0.65656	0.91641	0.91701	1.0	15447	0	-0.65656
CMSS1	5	0.0091348	0.030349	0.38382	1424	4	-0.95458	0.80026	0.80521	1.0	13447	1	-0.95458
NDUFB8	5	0.0091745	0.030474	0.385128	1425	3	-0.81021	0.94926	0.94936	1.0	16075	0	-0.81021
TIMELESS	5	0.009209	0.030571	0.38608	1426	2	-0.81021	0.8388	0.84089	1.0	14047	0	-0.81021
MAP3K12	5	0.0092257	0.03061	0.386309	1427	4	-0.6204	0.76221	0.77439	1.0	12949	1	-0.6204
MZB1	5	0.0092399	0.030653	0.386572	1428	4	-0.72735	0.99325	0.9933	1.0	17163	0	-0.72735
WDHD1	5	0.0092515	0.030696	0.386849	1429	4	-1.1622	0.98908	0.98912	1.0	17013	0	-1.1622
CNOT7	5	0.0092673	0.030745	0.387165	1430	3	-1.5328	0.87398	0.87531	1.0	14684	0	-1.5328
SBNO1	5	0.0092764	0.030778	0.387165	1431	4	-0.75534	0.98838	0.9884	1.0	16986	0	-0.75534
PKD2	5	0.0092799	0.030789	0.387165	1432	4	-0.57727	0.89243	0.89334	1.0	15020	0	-0.57727
UBE2NL	4	0.0092873	0.030807	0.387165	1433	2	-0.6545	0.84257	0.84462	1.0	14107	0	-0.6545
LSS	5	0.009312	0.030878	0.387778	1434	4	-0.92561	0.89004	0.89098	1.0	14970	0	-0.92561
PSMC1	2	0.0093376	0.030952	0.388447	1435	1	-2.9692	0.71173	0.73876	1.0	12379	0	-2.9692
ATP5O	5	0.0093718	0.031054	0.389452	1436	3	-1.2876	0.16764	0.31858	0.96278	5958	1	-1.2876
TMEM30A	5	0.0094141	0.031179	0.390745	1437	4	-0.72533	0.53861	0.64248	1.0	10865	1	-0.72533
SETDB1	5	0.009423	0.031206	0.39081	1438	3	-1.0647	0.71998	0.74429	1.0	12474	1	-1.0647
POU5F1	6	0.0094336	0.03124	0.390965	1439	4	-0.93895	0.94806	0.94817	1.0	16053	0	-0.93895
ADSS	5	0.00945	0.031287	0.391075	1440	4	-2.5862	0.94145	0.9417	1.0	15922	0	-2.5862
ATL2	5	0.0094522	0.031292	0.391075	1441	2	-0.13934	0.020663	0.063429	0.761021	1500	1	-0.13934
CHMP4A	5	0.0094592	0.031318	0.391127	1442	4	-0.68739	0.92779	0.92809	1.0	15672	0	-0.68739
ANKHD1-EIF4EBP3	5	0.0094781	0.03137	0.391501	1443	4	-0.74553	0.9956	0.99561	1.0	17270	0	-0.74553
GATAD2A	5	0.0094863	0.031393	0.391518	1444	4	-0.564	0.39359	0.53635	1.0	9230	1	-0.564
GORAB	5	0.0095057	0.031439	0.391822	1445	3	-1.3676	0.98411	0.98409	1.0	16860	0	-1.3676
SSU72	5	0.0095458	0.03156	0.393058	1446	3	-0.95376	0.82639	0.82891	1.0	13840	1	-0.95376
KAT7	5	0.0096052	0.031728	0.394873	1447	2	-0.13285	0.33856	0.48357	1.0	8416	2	-0.13285
EGR2	5	0.0096501	0.031859	0.396241	1448	3	-0.85301	0.72148	0.74527	1.0	12494	1	-0.85301
NFYA	5	0.0097125	0.032027	0.398045	1449	4	-0.91551	0.98437	0.98434	1.0	16871	0	-0.91551
MRPS28	5	0.0097659	0.032186	0.399751	1450	4	-0.62725	0.98993	0.98998	1.0	17050	0	-0.62725
DDX41	5	0.0097857	0.03226	0.40039	1451	3	-1.0112	0.88553	0.8866	1.0	14894	0	-1.0112
FIS1	5	0.0097973	0.032294	0.400537	1452	4	-0.85455	0.99789	0.99789	1.0	17416	0	-0.85455
U2AF1L4	5	0.009847	0.03243	0.401944	1453	4	-1.0486	0.99372	0.99374	1.0	17188	0	-1.0486
RPAP3	5	0.0098725	0.032507	0.402521	1454	4	-1.1953	0.85469	0.85646	1.0	14310	0	-1.1953
KIAA1211	5	0.0098762	0.032521	0.402521	1455	3	-0.94018	0.94806	0.94817	1.0	16054	0	-0.94018
GTF2H2C	4	0.0099505	0.032726	0.404639	1456	3	-0.99658	0.98767	0.98768	1.0	16964	0	-0.99658
KIF14	5	0.0099537	0.032737	0.404639	1457	4	-1.3893	0.92576	0.92616	1.0	15628	0	-1.3893
ERCC6	5	0.009994	0.032852	0.405788	1458	4	-0.64306	0.98937	0.98941	1.0	17028	0	-0.64306
TTI1	5	0.010005	0.03288	0.405849	1459	4	-1.1781	0.99512	0.99515	1.0	17244	0	-1.1781
C1orf162	5	0.010027	0.03294	0.406317	1460	4	-0.76696	0.79984	0.80486	1.0	13439	1	-0.76696
EXOSC1	5	0.010052	0.033009	0.406879	1461	4	-1.0274	0.99755	0.99754	1.0	17389	0	-1.0274
DPCD	5	0.010085	0.033106	0.407744	1462	4	-1.1123	0.4166	0.55866	1.0	9584	1	-1.1123
DDIT3	7	0.01009	0.033124	0.407744	1463	4	-0.78041	0.36401	0.50805	1.0	8798	2	-0.78041
CCDC64	5	0.010115	0.033198	0.408379	1464	4	-0.72374	0.9796	0.97954	1.0	16744	0	-0.72374
NEFM	5	0.010128	0.033236	0.408566	1465	2	-0.17852	0.034917	0.098239	0.8118	2177	2	-0.17852
POTEI	2	0.010145	0.033287	0.408909	1466	2	-1.7278	0.98986	0.98991	1.0	17046	0	-1.7278
RPP40	5	0.010156	0.033325	0.409096	1467	4	-1.004	0.7617	0.77399	1.0	12938	1	-1.004
MED9	5	0.010169	0.033364	0.409132	1468	3	-0.81462	0.11265	0.23422	0.935718	4506	2	-0.81462
C1orf137	5	0.010172	0.033373	0.409132	1469	4	-0.81754	0.39713	0.53973	1.0	9285	1	-0.81754
MT1B	3	0.010178	0.033397	0.409143	1470	2	-1.2708	0.90503	0.90576	1.0	15242	0	-1.2708
NT5DC2	5	0.010203	0.033469	0.409754	1471	4	-0.55428	0.91912	0.91962	1.0	15501	0	-0.55428
ETNK1	5	0.010218	0.033511	0.409986	1472	4	-0.64787	0.9629	0.96291	1.0	16344	0	-0.64787
FCER1G	5	0.01023	0.033545	0.410118	1473	4	-1.1381	0.42364	0.56541	1.0	9682	1	-1.1381
SEPT1	5	0.010268	0.033656	0.411203	1474	4	-0.74865	0.88582	0.88687	1.0	14901	0	-0.74865
C14orf164	5	0.010292	0.033725	0.41177	1475	4	-1.0099	0.59589	0.67106	1.0	11319	1	-1.0099
PEX19	5	0.010317	0.033802	0.412388	1476	3	-0.97849	0.35814	0.5025	1.0	8703	2	-0.97849
PCSK9	5	0.010327	0.033824	0.412388	1477	4	-0.65569	0.9845	0.98446	1.0	16874	0	-0.65569
AHNAK	5	0.010334	0.033845	0.412388	1478	3	-0.95603	0.50907	0.62871	1.0	10676	1	-0.95603
ZNF830	5	0.01035	0.033893	0.412498	1479	3	-1.0041	0.97958	0.97951	1.0	16742	0	-1.0041
GADD45A	7	0.010362	0.033924	0.412498	1480	3	-0.30085	0.10729	0.22541	0.933323	4347	3	-0.30085
POTEJ	4	0.010368	0.033945	0.412498	1482	3	-1.0766	0.965	0.96501	1.0	16397	0	-1.0766
SRCAP	5	0.010368	0.033943	0.412498	1481	4	-0.80294	0.945	0.94518	1.0	15995	0	-0.80294
ABCB1	5	0.010377	0.033972	0.412547	1483	4	-0.88718	0.24507	0.39375	1.0	7019	1	-0.88718
TTC39A	5	0.010424	0.034107	0.413691	1484	4	-0.85201	0.98231	0.98229	1.0	16817	0	-0.85201
CXCL13	5	0.010426	0.034112	0.413691	1485	4	-0.59773	0.49011	0.62018	1.0	10551	1	-0.59773
EXOSC10	5	0.010509	0.034363	0.416451	1486	3	-0.93371	0.29204	0.43883	1.0	7714	2	-0.93371
LONP1	5	0.01052	0.0344	0.416617	1487	4	-0.58556	0.97071	0.97063	1.0	16544	0	-0.58556
CGN	5	0.010615	0.034703	0.420004	1488	4	-0.70015	0.98917	0.98922	1.0	17018	0	-0.70015
C3orf27	5	0.010648	0.034789	0.420759	1489	3	-0.91814	0.93218	0.93248	1.0	15762	0	-0.91814
NCF1	5	0.010682	0.03489	0.421706	1490	3	-1.0428	0.43308	0.57462	1.0	9853	1	-1.0428
HTATSF1	5	0.010705	0.034965	0.422282	1491	4	-0.57892	0.99489	0.99492	1.0	17235	0	-0.57892
GLI1	5	0.010712	0.034985	0.422282	1492	3	-0.9573	0.9342	0.9345	1.0	15788	0	-0.9573
SNX15	5	0.010749	0.035095	0.423325	1493	4	-0.57685	0.96334	0.96336	1.0	16355	0	-0.57685
SCG5	5	0.010783	0.035216	0.424507	1494	2	-0.1713	0.92452	0.92495	1.0	15606	0	-0.1713
CTBP2	5	0.010802	0.03527	0.424872	1495	4	-0.68645	0.99509	0.99512	1.0	17240	0	-0.68645
KRBOX4	5	0.010825	0.035343	0.425382	1496	4	-0.69743	0.97624	0.97616	1.0	16662	0	-0.69743
USP8	5	0.01083	0.03536	0.425382	1497	3	-1.0111	0.59576	0.67099	1.0	11316	1	-1.0111
PCYOX1L	5	0.010857	0.035429	0.425924	1498	4	-1.0417	0.98169	0.98164	1.0	16804	0	-1.0417
SPHK1	5	0.010878	0.035495	0.426439	1499	4	-1.0816	0.48611	0.61836	1.0	10530	1	-1.0816
CCNB1	5	0.010888	0.035527	0.426531	1500	4	-0.79682	0.97205	0.97196	1.0	16568	0	-0.79682
GTF2F1	5	0.010911	0.035592	0.426945	1501	3	-0.64066	0.79476	0.80051	1.0	13364	1	-0.64066
IPPK	5	0.010918	0.035612	0.426945	1502	4	-0.80525	0.98417	0.98415	1.0	16862	0	-0.80525
MRPL48	5	0.010925	0.035632	0.426945	1503	4	-0.9825	0.55879	0.65226	1.0	11010	1	-0.9825
PELP1	5	0.010945	0.035691	0.427231	1504	2	-0.31382	0.11155	0.2324	0.934977	4475	1	-0.31382
SGOL1	5	0.010958	0.035727	0.427231	1505	4	-0.93501	0.06971	0.16159	0.884726	3289	1	-0.93501
BCL2L2-PABPN1	1	0.010964	0.035741	0.427231	1506	1	-2.8039	0.98904	0.98908	1.0	17010	0	-2.8039
IDH3A	5	0.010966	0.035751	0.427231	1507	4	-0.73454	0.9951	0.99513	1.0	17241	0	-0.73454
BIN1	5	0.010991	0.035829	0.42788	1508	3	-0.90737	0.34634	0.49123	1.0	8535	1	-0.90737
CDH16	5	0.011022	0.035915	0.42862	1509	4	-0.57904	0.62141	0.68449	1.0	11543	1	-0.57904
SBDS	5	0.011058	0.036008	0.429451	1510	4	-0.54683	0.90606	0.90679	1.0	15264	0	-0.54683
RABL2A	2	0.011085	0.03609	0.430143	1511	2	-1.3287	0.98891	0.98896	1.0	17006	0	-1.3287
KIDINS220	5	0.011095	0.036122	0.430238	1512	3	-1.2424	0.32476	0.47009	1.0	8198	2	-1.2424
FAM69A	5	0.011124	0.036219	0.431112	1513	4	-0.78578	0.96404	0.96406	1.0	16368	0	-0.78578
GNG4	3	0.011138	0.03626	0.431318	1514	3	-0.57608	0.98886	0.98889	1.0	17004	0	-0.57608
TMEM150C	5	0.01124	0.036527	0.434196	1515	3	-0.97033	0.97207	0.97199	1.0	16570	0	-0.97033
PDSS1	5	0.011256	0.036562	0.434334	1516	4	-0.65604	0.63111	0.68977	1.0	11621	1	-0.65604
RAB18	7	0.011276	0.036617	0.434694	1517	4	-1.2886	0.0014955	0.0065168	0.482515	241	2	-1.2886
NAA20	5	0.011298	0.036682	0.435177	1518	3	-1.1171	0.80948	0.81327	1.0	13578	1	-1.1171
SV2A	5	0.011356	0.036839	0.436376	1519	4	-0.53798	0.45869	0.59952	1.0	10252	1	-0.53798
CHD8	5	0.011358	0.036846	0.436376	1520	3	-0.88997	0.99505	0.99508	1.0	17239	0	-0.88997
ZMAT5	5	0.011361	0.036855	0.436376	1521	4	-0.87849	0.90685	0.90759	1.0	15277	0	-0.87849
H3F3B	4	0.011394	0.036949	0.437202	1522	2	-0.81525	0.95942	0.95943	1.0	16281	0	-0.81525
PAQR6	5	0.011449	0.037115	0.438871	1523	4	-0.75469	0.96997	0.96989	1.0	16519	0	-0.75469
HENMT1	5	0.011469	0.037169	0.439049	1524	4	-0.81021	0.998	0.99801	1.0	17431	0	-0.81021
UBE2O	5	0.011472	0.037179	0.439049	1525	4	-0.54512	0.26139	0.40945	1.0	7231	1	-0.54512
RPRD2	5	0.011489	0.037224	0.439239	1526	2	-0.11246	0.69706	0.72907	1.0	12217	1	-0.11246
PPCS	8	0.011494	0.037243	0.439239	1527	5	-0.80521	0.57283	0.65927	1.0	11122	1	-0.80521
IQGAP1	5	0.011512	0.037301	0.439625	1528	4	-0.71933	0.80721	0.81127	1.0	13550	1	-0.71933
BRIX1	5	0.011537	0.037376	0.440225	1529	3	-0.48588	0.13687	0.27338	0.945529	5207	1	-0.48588
ZNF335	5	0.011551	0.037412	0.440358	1530	2	-0.23673	0.3682	0.51199	1.0	8863	1	-0.23673
RPL21	2	0.011575	0.037482	0.440733	1531	2	-3.745	0.98075	0.98071	1.0	16777	0	-3.745
COL4A3BP	5	0.011579	0.037493	0.440733	1532	4	-0.70966	0.26953	0.41726	1.0	7360	1	-0.70966
LELP1	5	0.011607	0.037572	0.441376	1533	4	-0.71631	0.90708	0.90782	1.0	15284	0	-0.71631
ANAPC2	5	0.011658	0.037723	0.442813	1534	3	-0.59688	0.62255	0.68508	1.0	11548	1	-0.59688
CDRT1	5	0.011665	0.037743	0.442813	1535	4	-0.58326	0.99588	0.99591	1.0	17287	0	-0.58326
KLC2	5	0.011713	0.0379	0.444362	1536	3	-0.93004	0.98312	0.98308	1.0	16843	0	-0.93004
UQCC1	5	0.011825	0.038217	0.447783	1537	4	-0.59504	0.99002	0.99006	1.0	17053	0	-0.59504
LRRC71	5	0.011861	0.038316	0.448651	1538	4	-0.70702	0.93826	0.93855	1.0	15860	0	-0.70702
ZNF687	5	0.0119	0.038433	0.449729	1539	3	-0.94534	0.85292	0.85475	1.0	14287	0	-0.94534
PCDHGA10	5	0.011948	0.038585	0.451218	1540	4	-0.83169	0.97115	0.97107	1.0	16551	0	-0.83169
ZNF492	5	0.011986	0.038683	0.452069	1541	3	-0.68996	0.18561	0.3362	0.975758	6205	1	-0.68996
APBA2	5	0.012038	0.038847	0.453696	1542	3	-0.93943	0.9284	0.92873	1.0	15687	0	-0.93943
RAB25	5	0.012082	0.038973	0.454865	1543	4	-0.67968	0.97274	0.97262	1.0	16581	0	-0.67968
INO80E	5	0.012176	0.039257	0.45782	1544	3	-1.0247	0.73442	0.75415	1.0	12639	1	-1.0247
HYPK	5	0.012185	0.039277	0.45782	1545	3	-0.86631	0.96292	0.96293	1.0	16345	0	-0.86631
LRP1	5	0.012196	0.039308	0.457895	1546	4	-0.69807	0.97108	0.971	1.0	16550	0	-0.69807
SOD2	5	0.012259	0.039479	0.45959	1547	4	-0.63241	0.99221	0.99226	1.0	17122	0	-0.63241
ETV3L	5	0.012342	0.039733	0.462248	1548	4	-0.72446	0.98495	0.9849	1.0	16890	0	-0.72446
HSF2BP	5	0.012456	0.040064	0.465797	1549	4	-1.1863	0.83487	0.83694	1.0	13975	0	-1.1863
FNDC8	5	0.012467	0.040094	0.465835	1550	3	-0.72845	0.64101	0.69529	1.0	11686	1	-0.72845
RNMT	5	0.012482	0.040137	0.466039	1551	3	-0.91149	0.53496	0.6407	1.0	10840	1	-0.91149
PLEKHM1	5	0.012524	0.040261	0.467181	1552	4	-0.7911	0.96946	0.96939	1.0	16502	0	-0.7911
TXN	7	0.012553	0.040343	0.46783	1553	4	-1.226	0.014863	0.047371	0.730974	1166	2	-1.226
CCDC107	5	0.012586	0.040432	0.468554	1554	2	-0.13642	0.95025	0.95034	1.0	16092	0	-0.13642
EPS8L3	5	0.012654	0.040615	0.47038	1555	3	-1.0486	0.96807	0.96803	1.0	16473	0	-1.0486
RPS28	1	0.012694	0.04073	0.471401	1556	1	-4.5412	0.98731	0.98729	1.0	16953	0	-4.5412
IBSP	5	0.012755	0.040909	0.473171	1557	4	-0.63188	0.79713	0.80252	1.0	13401	1	-0.63188
ENSA	9	0.012763	0.040936	0.473179	1558	5	-0.51273	0.97816	0.97809	1.0	16699	0	-0.51273
AWAT1	5	0.012779	0.040991	0.473517	1559	3	-0.94556	0.98982	0.98986	1.0	17045	0	-0.94556
UBFD1	5	0.0128	0.041048	0.473867	1560	4	-0.98828	0.79836	0.80359	1.0	13418	1	-0.98828
UROD	5	0.012884	0.041286	0.476081	1561	4	-1.0723	0.51124	0.62968	1.0	10688	1	-1.0723
SMIM7	5	0.012888	0.041293	0.476081	1562	3	-1.1551	0.65244	0.70198	1.0	11795	1	-1.1551
TOP3A	5	0.012932	0.041413	0.47703	1563	4	-0.63604	0.99301	0.99307	1.0	17155	0	-0.63604
CANT1	5	0.01294	0.041428	0.47703	1564	4	-0.84572	0.91783	0.91839	1.0	15474	0	-0.84572
RHEBL1	5	0.012992	0.041585	0.478092	1565	4	-1.091	0.96028	0.9603	1.0	16299	0	-1.091
HDAC3	5	0.012992	0.041586	0.478092	1566	3	-1.1603	0.90673	0.90747	1.0	15273	0	-1.1603
H2AFZ	5	0.013007	0.041626	0.478092	1568	4	-0.79028	0.9981	0.9981	1.0	17437	0	-0.79028
COQ10B	5	0.013007	0.041624	0.478092	1567	2	-0.26728	0.27768	0.42504	1.0	7490	1	-0.26728
CHERP	5	0.013053	0.041773	0.479472	1569	4	-1.029	0.88791	0.88891	1.0	14934	0	-1.029
TSR1	5	0.013065	0.04181	0.479589	1570	3	-0.83152	0.7625	0.77462	1.0	12954	1	-0.83152
PGLYRP3	5	0.013117	0.041939	0.480759	1571	3	-0.94112	0.97203	0.97194	1.0	16567	0	-0.94112
SMYD5	5	0.013144	0.042028	0.481473	1572	4	-0.64832	0.90495	0.90569	1.0	15240	0	-0.64832
N6AMT1	5	0.01319	0.042147	0.482533	1573	4	-0.64312	0.69954	0.73069	1.0	12239	1	-0.64312
TYRO3	5	0.013238	0.042304	0.484026	1574	4	-0.58213	0.77156	0.78148	1.0	13074	1	-0.58213
BCL7A	5	0.013317	0.042536	0.486365	1575	3	-0.87513	0.86025	0.86191	1.0	14406	0	-0.87513
BMF	5	0.013362	0.04267	0.487589	1576	2	-0.22936	0.68944	0.72427	1.0	12148	1	-0.22936
SMARCC1	5	0.01339	0.042756	0.487834	1577	4	-0.60497	0.70735	0.73583	1.0	12333	1	-0.60497
INTU	5	0.013392	0.042764	0.487834	1578	4	-0.71903	0.92104	0.92155	1.0	15535	0	-0.71903
CTU2	5	0.013402	0.042787	0.487834	1579	3	-0.99649	0.97228	0.97219	1.0	16574	0	-0.99649
HOPX	7	0.013406	0.0428	0.487834	1580	3	-0.25334	0.80644	0.81059	1.0	13535	1	-0.25334
CLTC	5	0.013437	0.042892	0.488194	1581	3	-1.0335	0.11067	0.23094	0.934554	4441	1	-1.0335
GBA2	5	0.013446	0.042918	0.488194	1582	4	-0.58575	0.99734	0.99734	1.0	17371	0	-0.58575
HJURP	5	0.013452	0.042936	0.488194	1583	2	-0.38723	0.84574	0.84776	1.0	14159	0	-0.38723
BRMS1	5	0.013457	0.042952	0.488194	1584	4	-0.58691	0.79682	0.80226	1.0	13397	1	-0.58691
APIP	5	0.013462	0.042967	0.488194	1585	3	-1.0156	0.035688	0.099691	0.8118	2205	2	-1.0156
EEF1A1	2	0.013503	0.043079	0.489166	1586	2	-2.1444	0.96182	0.96181	1.0	16323	0	-2.1444
RPP21	5	0.013529	0.043166	0.489837	1587	4	-0.5615	0.011112	0.036534	0.70049	934	1	-0.5615
TJAP1	5	0.013564	0.043266	0.490604	1588	4	-0.92885	0.87144	0.8728	1.0	14626	0	-0.92885
TRMT10C	5	0.013572	0.043288	0.490604	1589	2	-0.34229	0.66743	0.71073	1.0	11949	1	-0.34229
ALDH1L2	5	0.013604	0.043383	0.491372	1590	4	-0.54963	0.97267	0.97257	1.0	16579	0	-0.54963
NDUFS8	5	0.013662	0.043556	0.493024	1591	2	-0.38281	0.81581	0.819	1.0	13668	1	-0.38281
ANKRD52	5	0.013729	0.043745	0.494854	1592	4	-0.62723	0.49778	0.62361	1.0	10599	1	-0.62723
PPP1R2	5	0.013828	0.044022	0.497669	1593	2	0.25683	0.11202	0.23318	0.935673	4488	2	0.25683
RPE	9	0.013842	0.044064	0.497835	1594	4	0.047009	0.059766	0.14391	0.868059	2979	3	0.047009
ATP6V0B	5	0.013871	0.044157	0.498572	1595	3	-0.79495	0.15745	0.30571	0.95832	5745	1	-0.79495
SLC30A5	9	0.013924	0.044302	0.49979	1596	5	-0.67508	0.48367	0.6173	1.0	10519	1	-0.67508
TUBG2	5	0.013941	0.044353	0.49979	1597	4	-0.57189	0.86433	0.86588	1.0	14490	0	-0.57189
GPX8	5	0.013942	0.044355	0.49979	1598	3	-0.83182	0.5999	0.67315	1.0	11355	1	-0.83182
BTN2A1	5	0.013961	0.044412	0.49979	1599	3	-1.3612	0.8699	0.87129	1.0	14595	0	-1.3612
UQCRQ	3	0.013979	0.044469	0.49979	1600	2	-1.5759	0.019794	0.061042	0.75575	1451	1	-1.5759
FAM57B	5	0.013983	0.044474	0.49979	1601	4	-0.78811	0.99729	0.99729	1.0	17367	0	-0.78811
RPL17	2	0.013984	0.04448	0.49979	1602	1	-2.2624	0.73639	0.75549	1.0	12657	0	-2.2624
XRCC5	5	0.013986	0.044487	0.49979	1603	4	-0.59407	0.98131	0.98126	1.0	16791	0	-0.59407
ECM1	5	0.014006	0.044543	0.500105	1604	4	-0.65982	0.97894	0.97887	1.0	16721	0	-0.65982
BLVRB	5	0.014024	0.044591	0.500339	1605	4	-0.65253	0.82298	0.82565	1.0	13781	1	-0.65253
MYBPHL	5	0.01406	0.044681	0.500464	1606	3	-0.90878	0.99279	0.99286	1.0	17146	0	-0.90878
BSN	5	0.01407	0.044712	0.500464	1607	4	-0.58876	0.79353	0.7995	1.0	13347	1	-0.58876
DHX33	5	0.014078	0.044733	0.500464	1608	4	-0.85964	0.99265	0.99271	1.0	17140	0	-0.85964
FZD3	5	0.014079	0.044735	0.500464	1609	3	-0.64318	0.10715	0.2252	0.933323	4342	1	-0.64318
PARM1	5	0.014083	0.044741	0.500464	1610	4	-0.61434	0.94283	0.94306	1.0	15951	0	-0.61434
KRT8	5	0.014113	0.044822	0.501051	1611	2	0.14478	0.010156	0.033701	0.682706	889	2	0.14478
TMA16	5	0.014149	0.044922	0.501864	1612	3	-1.015	0.11741	0.24198	0.938381	4640	2	-1.015
NCAPG	5	0.01417	0.044979	0.502185	1613	4	-0.86748	0.99537	0.99538	1.0	17257	0	-0.86748
ZBTB8OS	5	0.014221	0.045122	0.503475	1614	4	-0.92216	0.99636	0.99638	1.0	17311	0	-0.92216
ZNF428	5	0.014246	0.045193	0.503954	1615	4	-0.59814	0.99697	0.99698	1.0	17349	0	-0.59814
RPL35A	3	0.014255	0.045225	0.503992	1616	3	-1.2292	0.98574	0.98571	1.0	16916	0	-1.2292
UNC50	5	0.014288	0.045313	0.504562	1617	4	-0.57054	0.99773	0.99773	1.0	17402	0	-0.57054
DENND4B	5	0.014305	0.04536	0.504562	1619	3	-1.1325	0.90806	0.90874	1.0	15302	0	-1.1325
DSN1	5	0.014305	0.045359	0.504562	1618	4	-1.0412	0.36923	0.51295	1.0	8875	1	-1.0412
TMEM92	5	0.014337	0.045455	0.504753	1620	3	-0.93151	0.80888	0.81273	1.0	13572	1	-0.93151
SYNRG	5	0.01435	0.04549	0.504753	1622	3	-1.0837	0.81947	0.82238	1.0	13715	1	-1.0837
MATR3	5	0.01435	0.04549	0.504753	1621	4	-1.0837	0.99789	0.99789	1.0	17417	0	-1.0837
PBXIP1	5	0.014363	0.045524	0.504753	1624	3	-0.72597	0.81307	0.81653	1.0	13630	1	-0.72597
RTN3	11	0.014363	0.045523	0.504753	1623	5	-0.18168	0.32788	0.47309	1.0	8253	3	-0.18168
RPUSD3	5	0.01438	0.045575	0.504753	1625	4	-0.61191	0.75713	0.77052	1.0	12885	1	-0.61191
DNAJA1	5	0.014386	0.045591	0.504753	1626	3	-0.94754	0.67408	0.71473	1.0	12011	1	-0.94754
CYB561D1	12	0.014391	0.045601	0.504753	1627	7	-0.51326	0.88644	0.88749	1.0	14912	2	-0.51326
GLIPR1L2	5	0.014422	0.045688	0.505404	1628	4	-0.61276	0.8805	0.8817	1.0	14807	0	-0.61276
NME6	5	0.014456	0.045799	0.506023	1629	4	-0.79465	0.99576	0.99576	1.0	17279	0	-0.79465
PFKP	5	0.014457	0.0458	0.506023	1630	3	-0.89822	0.87362	0.87497	1.0	14672	0	-0.89822
USF1	5	0.014533	0.046011	0.508034	1631	2	-0.28513	0.46182	0.60258	1.0	10303	1	-0.28513
SEC16B	5	0.014546	0.046045	0.508034	1632	3	-0.88461	0.95936	0.95937	1.0	16280	0	-0.88461
RBM5	5	0.014554	0.046067	0.508034	1633	4	-0.58385	0.96576	0.96575	1.0	16419	0	-0.58385
CRLF3	5	0.014606	0.046215	0.509353	1634	4	-1.0004	0.43755	0.57893	1.0	9918	1	-1.0004
NDRG4	5	0.014647	0.046318	0.509584	1635	3	-0.9404	0.11859	0.24396	0.938381	4674	1	-0.9404
PABPC1L2A	2	0.014648	0.04632	0.509584	1636	2	-1.2567	0.98535	0.98529	1.0	16908	0	-1.2567
UQCRH	5	0.014651	0.046332	0.509584	1637	4	-0.85993	0.98521	0.98515	1.0	16902	0	-0.85993
MIP	5	0.014658	0.046349	0.509584	1638	4	-0.64143	0.74507	0.76171	1.0	12752	1	-0.64143
NOC2L	5	0.014713	0.046512	0.510991	1639	3	-0.99877	0.72123	0.74511	1.0	12487	1	-0.99877
NUDCD3	5	0.014722	0.046534	0.510991	1640	3	-0.7654	0.93471	0.93503	1.0	15799	0	-0.7654
MYRF	5	0.014756	0.046631	0.511462	1641	4	-0.73254	0.79582	0.80141	1.0	13380	1	-0.73254
DDX5	5	0.014759	0.046636	0.511462	1642	3	-0.6929	0.93644	0.93677	1.0	15827	0	-0.6929
CELF3	5	0.014766	0.046662	0.511462	1643	4	-0.59039	0.98933	0.98938	1.0	17026	0	-0.59039
AK6	4	0.014786	0.046708	0.511663	1644	3	-1.721	0.22329	0.37275	0.999822	6714	1	-1.721
DCLRE1B	5	0.014819	0.046815	0.512472	1645	4	-0.60296	0.99744	0.99745	1.0	17378	0	-0.60296
ZNF322	5	0.014826	0.046839	0.512472	1646	4	-1.0491	0.98907	0.98911	1.0	17012	0	-1.0491
AGO3	5	0.014863	0.046942	0.513285	1647	3	-1.1416	0.844	0.84607	1.0	14133	0	-1.1416
LIMS1	6	0.014916	0.047099	0.514686	1648	4	-0.78302	0.71788	0.74289	1.0	12453	1	-0.78302
WDR12	5	0.014938	0.047152	0.514951	1649	4	-0.89587	0.98981	0.98986	1.0	17044	0	-0.89587
AMBRA1	5	0.014993	0.047322	0.516432	1650	3	-0.96921	0.91893	0.91944	1.0	15499	0	-0.96921
PRDX2	5	0.015001	0.047345	0.516432	1651	4	-0.54961	0.98657	0.98656	1.0	16940	0	-0.54961
C1orf216	5	0.015016	0.047393	0.516646	1652	3	-0.9038	0.94513	0.94531	1.0	15998	0	-0.9038
TRIM69	5	0.015028	0.047426	0.516693	1653	3	-0.85826	0.22158	0.37113	0.998553	6693	1	-0.85826
DDX3X	5	0.015039	0.047459	0.516746	1654	4	-1.3929	0.98991	0.98996	1.0	17049	0	-1.3929
QSOX1	5	0.01514	0.047732	0.519297	1655	4	-0.64215	0.96994	0.96986	1.0	16518	0	-0.64215
YIPF2	5	0.015147	0.047751	0.519297	1656	4	-0.5684	0.86828	0.86971	1.0	14558	0	-0.5684
MRPL32	5	0.015166	0.047803	0.519539	1657	4	-0.8254	0.9842	0.98418	1.0	16865	0	-0.8254
PSG2	3	0.015189	0.047872	0.519892	1658	3	-1.1739	0.98481	0.98477	1.0	16884	0	-1.1739
TAF11	5	0.015198	0.047893	0.519892	1659	4	-0.67023	0.98968	0.98973	1.0	17041	0	-0.67023
PSG8	4	0.015224	0.047966	0.520118	1660	2	-1.0511	0.88979	0.89073	1.0	14964	0	-1.0511
EIF3H	5	0.015226	0.047971	0.520118	1661	3	-0.8959	0.79783	0.80312	1.0	13411	1	-0.8959
LCE1E	1	0.015252	0.048044	0.520591	1662	1	-3.1596	0.98475	0.98472	1.0	16881	0	-3.1596
SMS	5	0.01527	0.048091	0.52079	1663	3	-1.1417	0.079863	0.17931	0.899172	3591	1	-1.1417
SDC3	5	0.015283	0.048123	0.520816	1664	3	-0.88035	0.55312	0.64952	1.0	10961	1	-0.88035
PHTF1	5	0.015326	0.048251	0.521889	1665	3	-1.298	0.73427	0.75403	1.0	12637	1	-1.298
AMDHD2	5	0.015409	0.048507	0.524345	1666	4	-0.92556	0.9377	0.93802	1.0	15852	0	-0.92556
TTC37	5	0.015432	0.048587	0.524892	1667	4	-0.61325	0.17189	0.32277	0.966724	6012	1	-0.61325
GAB4	5	0.015475	0.048697	0.52577	1668	1	0.74508	0.011687	0.038184	0.705927	970	3	0.74508
GPBP1L1	5	0.015542	0.048911	0.527769	1669	4	-0.85468	0.99332	0.99336	1.0	17165	0	-0.85468
ARL15	5	0.015584	0.049024	0.528346	1671	4	-0.66478	0.99321	0.99326	1.0	17161	0	-0.66478
LRRFIP2	5	0.015584	0.049024	0.528346	1670	4	-0.66478	0.53264	0.63957	1.0	10822	1	-0.66478
PDLIM5	15	0.015688	0.049355	0.531407	1672	3	0.2256	0.00049699	0.0022593	0.380263	107	6	0.2256
TIPIN	5	0.015693	0.049367	0.531407	1673	3	-0.68504	0.02174	0.066383	0.768381	1553	2	-0.68504
FCRLA	13	0.015722	0.049457	0.53206	1674	7	-0.51533	0.52909	0.63792	1.0	10801	2	-0.51533
HNRNPA0	5	0.015757	0.049542	0.532658	1675	4	-0.56691	0.96505	0.96505	1.0	16399	0	-0.56691
NDNF	5	0.015837	0.049759	0.534674	1676	3	-0.9438	0.81489	0.81818	1.0	13658	1	-0.9438
MPHOSPH10	4	0.015862	0.04983	0.534833	1677	3	-1.2696	0.93772	0.93803	1.0	15853	0	-1.2696
CD14	5	0.015864	0.049833	0.534833	1678	3	-1.0125	0.70522	0.73443	1.0	12310	1	-1.0125
NUS1	4	0.015933	0.050019	0.536502	1679	2	-0.77347	0.38698	0.52997	1.0	9133	1	-0.77347
OTUD7B	5	0.015966	0.050126	0.53697	1680	4	-0.52894	0.99701	0.99702	1.0	17352	0	-0.52894
GTF2H4	5	0.015976	0.050151	0.53697	1681	4	-0.94855	0.86283	0.86438	1.0	14453	0	-0.94855
KIF1A	5	0.015977	0.050152	0.53697	1682	4	-0.66355	0.58971	0.6679	1.0	11264	1	-0.66355
TPX2	5	0.016012	0.050256	0.537768	1683	3	-1.9072	0.10334	0.21881	0.927627	4247	1	-1.9072
KCND3	5	0.016047	0.050368	0.538649	1684	3	-0.44312	0.67711	0.71661	1.0	12042	1	-0.44312
VKORC1L1	8	0.016083	0.050473	0.539451	1685	5	-0.53991	0.075711	0.17207	0.892639	3470	2	-0.53991
ZNF582	5	0.016108	0.050551	0.539959	1686	4	-0.59559	0.86373	0.86526	1.0	14474	0	-0.59559
SP7	5	0.016119	0.050583	0.539985	1687	4	-0.6051	0.9933	0.99334	1.0	17164	0	-0.6051
SYT15	5	0.016166	0.050714	0.541046	1688	4	-0.54136	0.98021	0.98015	1.0	16762	0	-0.54136
TAF12	5	0.016176	0.050743	0.541046	1689	4	-1.1516	0.99668	0.9967	1.0	17328	0	-1.1516
VEGFA	17	0.016191	0.050783	0.541159	1690	9	-0.48467	0.64841	0.69955	1.0	11746	4	-0.48467
SLC8A2	5	0.016239	0.050924	0.542035	1691	4	-0.49912	0.99485	0.99488	1.0	17234	0	-0.49912
CCDC88B	5	0.01624	0.050926	0.542035	1692	3	-1.0152	0.92255	0.92302	1.0	15564	0	-1.0152
SOX7	5	0.016315	0.051142	0.543763	1693	4	-0.50297	0.73212	0.75257	1.0	12612	1	-0.50297
USP7	5	0.016322	0.051161	0.543763	1694	3	-1.0058	0.96229	0.9623	1.0	16335	0	-1.0058
RAD9A	5	0.016328	0.051179	0.543763	1695	4	-0.54501	0.89329	0.89414	1.0	15037	0	-0.54501
UBE2D3	5	0.016394	0.051351	0.545164	1696	3	-1.1721	0.93709	0.93741	1.0	15839	0	-1.1721
NAIP	5	0.016402	0.051371	0.545164	1697	3	-0.90608	0.90291	0.90366	1.0	15203	0	-0.90608
DPF2	5	0.016427	0.051444	0.545612	1698	4	-0.69325	0.99544	0.99545	1.0	17262	0	-0.69325
SCYL3	5	0.016437	0.051474	0.545612	1699	4	-0.87121	0.87118	0.87255	1.0	14623	0	-0.87121
IL4I1	5	0.01645	0.051519	0.545769	1700	4	-0.67126	0.93653	0.93685	1.0	15829	0	-0.67126
SMC1A	5	0.016462	0.051554	0.545815	1701	4	-0.97413	0.92693	0.92728	1.0	15651	0	-0.97413
TMCO6	5	0.016599	0.051939	0.549572	1702	3	-0.84557	0.82176	0.82449	1.0	13757	1	-0.84557
STAT2	5	0.01664	0.05206	0.550528	1703	4	-0.61614	0.99593	0.99596	1.0	17291	0	-0.61614
MTBP	5	0.016661	0.052127	0.550593	1704	4	-0.86233	0.020419	0.062767	0.758638	1490	1	-0.86233
PECR	5	0.016672	0.052152	0.550593	1705	3	-0.96183	0.85852	0.8602	1.0	14367	0	-0.96183
ATP1A2	5	0.016675	0.052158	0.550593	1706	4	-0.5461	0.018139	0.056522	0.753469	1349	1	-0.5461
RPSA	2	0.016719	0.052283	0.551587	1707	1	-1.6924	0.76519	0.77661	1.0	12988	0	-1.6924
GPR155	5	0.016737	0.052332	0.551786	1708	4	-0.65688	0.97434	0.97422	1.0	16621	0	-0.65688
PPIL1	5	0.016871	0.052715	0.555419	1709	4	-0.99635	0.99767	0.99767	1.0	17396	0	-0.99635
RTN4IP1	5	0.01688	0.052738	0.555419	1710	4	-0.56051	0.95428	0.95433	1.0	16175	0	-0.56051
DHX30	5	0.016895	0.052772	0.555448	1711	4	-0.75466	0.98161	0.98157	1.0	16802	0	-0.75466
QRSL1	5	0.016998	0.05306	0.558148	1712	3	-0.87911	0.052415	0.13066	0.854069	2754	1	-0.87911
E4F1	5	0.017043	0.053201	0.559313	1713	4	-0.70229	0.60496	0.6758	1.0	11400	1	-0.70229
MRPS5	5	0.017075	0.053284	0.559845	1714	2	-0.36114	0.97647	0.9764	1.0	16667	0	-0.36114
APC	5	0.017087	0.053314	0.559845	1715	4	-0.58214	0.98383	0.98382	1.0	16856	0	-0.58214
ZBTB47	5	0.017135	0.053431	0.560598	1716	4	-0.53057	0.56304	0.65436	1.0	11045	1	-0.53057
MAGED1	5	0.01716	0.053493	0.560598	1717	4	-0.64773	0.37671	0.52006	1.0	8983	1	-0.64773
KIAA0556	5	0.017173	0.053534	0.560598	1718	4	-0.49259	0.95185	0.95192	1.0	16122	0	-0.49259
FAM63A	5	0.01718	0.053556	0.560598	1719	3	-0.9401	0.99503	0.99507	1.0	17238	0	-0.9401
LTV1	5	0.017187	0.053572	0.560598	1720	4	-1.1645	0.83294	0.83511	1.0	13942	0	-1.1645
MRPS10	5	0.017209	0.053626	0.560598	1721	4	-1.4233	0.99817	0.99817	1.0	17443	0	-1.4233
FAHD2B	4	0.017222	0.053661	0.560598	1722	2	-0.5715	0.88035	0.88156	1.0	14802	0	-0.5715
MRPS17	5	0.017224	0.053665	0.560598	1723	3	-1.11	0.97762	0.97756	1.0	16684	0	-1.11
KDM2A	5	0.017225	0.053666	0.560598	1724	4	-0.90582	0.6966	0.72879	1.0	12214	1	-0.90582
PTMS	5	0.017247	0.053728	0.560921	1725	3	-1.0241	0.96192	0.96192	1.0	16325	0	-1.0241
EIF4EBP1	5	0.017279	0.053812	0.561286	1726	4	-0.47833	0.9906	0.99063	1.0	17070	0	-0.47833
POLE2	5	0.017284	0.053825	0.561286	1727	2	-0.81021	0.34376	0.48867	1.0	8493	2	-0.81021
CALU	8	0.017318	0.053915	0.561896	1728	3	0.046441	0.020928	0.064142	0.762269	1514	3	0.046441
KRTAP1-5	3	0.017377	0.05408	0.562715	1729	1	-0.18338	0.66735	0.71069	1.0	11947	0	-0.18338
PRKACA	5	0.017381	0.054094	0.562715	1730	4	-1.0372	0.9889	0.98894	1.0	17005	0	-1.0372
GGTLC1	4	0.017393	0.054129	0.562715	1731	3	-1.1958	0.83947	0.84156	1.0	14056	0	-1.1958
STARD7	5	0.017395	0.054132	0.562715	1732	4	-0.6257	0.98028	0.98024	1.0	16766	0	-0.6257
THEM5	5	0.017411	0.054176	0.562715	1733	4	-0.72002	0.0067889	0.023733	0.631316	677	1	-0.72002
TOMM20L	5	0.017412	0.054181	0.562715	1734	3	-1.0341	0.16873	0.31966	0.964382	5969	2	-1.0341
HORMAD1	5	0.017487	0.05438	0.564371	1735	3	-1.2751	0.9593	0.95932	1.0	16279	0	-1.2751
C16orf92	5	0.017495	0.054403	0.564371	1736	4	-0.6092	0.99337	0.99341	1.0	17169	0	-0.6092
RPP14	5	0.017535	0.054516	0.565191	1737	3	-1.2265	0.91455	0.91519	1.0	15418	0	-1.2265
IGLON5	5	0.017548	0.054545	0.565191	1738	3	-0.75706	0.53165	0.63912	1.0	10814	1	-0.75706
RDH5	5	0.01765	0.054814	0.56765	1739	4	-0.46296	0.9969	0.99692	1.0	17341	0	-0.46296
DDX52	5	0.017671	0.054889	0.568103	1740	3	-1.125	0.70376	0.73348	1.0	12285	1	-1.125
UQCR11	3	0.017704	0.054963	0.568332	1741	1	0.25075	0.39947	0.54196	1.0	9320	1	0.25075
FAM72D	5	0.017709	0.054974	0.568332	1742	3	-1.479	0.66603	0.70988	1.0	11936	1	-1.479
MRPL16	5	0.017734	0.055053	0.568813	1743	4	-0.6974	0.06277	0.14929	0.871767	3084	1	-0.6974
SMARCA4	5	0.017826	0.055324	0.571291	1744	4	-0.64122	0.69164	0.72564	1.0	12167	1	-0.64122
PPOX	5	0.017859	0.055405	0.571803	1745	4	-0.67871	0.99824	0.99824	1.0	17449	0	-0.67871
FAM166A	5	0.017905	0.055527	0.572729	1746	4	-0.70574	0.98931	0.98935	1.0	17023	0	-0.70574
CCL27	5	0.017933	0.055611	0.573263	1747	3	-0.94218	0.98483	0.98479	1.0	16885	0	-0.94218
ATP10A	5	0.017954	0.055687	0.573722	1748	4	-0.48419	0.96835	0.96831	1.0	16477	0	-0.48419
TP53BP1	5	0.017996	0.055811	0.574631	1749	4	-0.71794	0.50743	0.62797	1.0	10660	1	-0.71794
SRA1	5	0.018007	0.055839	0.574631	1750	4	-0.56113	0.9301	0.93043	1.0	15723	0	-0.56113
MAP1LC3A	5	0.018036	0.05593	0.575238	1751	4	-0.48036	0.99679	0.99683	1.0	17336	0	-0.48036
BAZ2B	5	0.018099	0.056111	0.576638	1752	4	-0.88722	0.29389	0.44062	1.0	7737	1	-0.88722
ROPN1L	5	0.018106	0.05613	0.576638	1753	2	-0.014873	0.28281	0.42997	1.0	7573	2	-0.014873
ATP5L2	4	0.018148	0.056245	0.577489	1754	2	-0.58173	0.20115	0.35134	0.989143	6396	1	-0.58173
AFAP1L1	5	0.018203	0.056399	0.578745	1755	3	-0.85184	0.0026705	0.011011	0.502582	393	2	-0.85184
PNRC1	5	0.018254	0.056547	0.5798	1756	4	-0.44313	0.58714	0.66659	1.0	11235	1	-0.44313
ANAPC5	5	0.01826	0.056567	0.5798	1757	3	-0.98425	0.97936	0.97929	1.0	16736	0	-0.98425
COX5A	5	0.018282	0.056635	0.580168	1758	4	-0.62216	0.94048	0.94076	1.0	15905	0	-0.62216
PRADC1	5	0.018295	0.056668	0.580176	1759	4	-0.44172	0.9961	0.99612	1.0	17303	0	-0.44172
MED21	5	0.018338	0.056795	0.580861	1760	2	-0.2328	0.89628	0.89715	1.0	15085	0	-0.2328
EPCAM	5	0.018341	0.056799	0.580861	1761	4	-1.2519	0.95271	0.95279	1.0	16142	0	-1.2519
RHEB	5	0.018389	0.056931	0.581651	1762	3	-0.91407	0.50896	0.62865	1.0	10674	1	-0.91407
MRPS2	5	0.018393	0.056941	0.581651	1763	4	-0.61212	0.98507	0.98502	1.0	16896	0	-0.61212
AP3B1	5	0.018451	0.057099	0.582938	1764	4	-0.63675	0.95167	0.95174	1.0	16116	0	-0.63675
ABCA4	5	0.018489	0.057199	0.583494	1765	2	-0.39875	0.95682	0.95683	1.0	16221	0	-0.39875
MRPS26	5	0.018495	0.057219	0.583494	1766	4	-0.46235	0.92694	0.9273	1.0	15652	0	-0.46235
SLC11A2	5	0.018552	0.057382	0.584704	1767	4	-0.5639	0.9962	0.99623	1.0	17304	0	-0.5639
TRPC7	5	0.018559	0.057403	0.584704	1768	4	-0.80053	0.82362	0.82627	1.0	13787	1	-0.80053
PIP5K1C	5	0.018571	0.057435	0.584704	1769	4	-0.47276	0.9274	0.92772	1.0	15662	0	-0.47276
EIF5	5	0.018588	0.057476	0.584799	1770	4	-0.60318	0.39318	0.53596	1.0	9227	1	-0.60318
PABPC1L2B	3	0.018687	0.057732	0.587063	1771	3	-0.40029	0.98131	0.98127	1.0	16792	0	-0.40029
LRRC39	5	0.018724	0.057833	0.58776	1772	3	-0.85818	0.1159	0.23953	0.938381	4595	2	-0.85818
ATP1A4	10	0.018763	0.057947	0.588584	1773	6	-0.5171	0.8031	0.80764	1.0	13495	1	-0.5171
PHKG2	5	0.018789	0.058013	0.588752	1774	4	-0.51262	0.97107	0.971	1.0	16549	0	-0.51262
PCBP2	5	0.018798	0.058033	0.588752	1775	4	-1.3144	0.99405	0.99408	1.0	17201	0	-1.3144
MRPL55	5	0.018807	0.058065	0.588752	1776	4	-0.90028	0.8597	0.86135	1.0	14394	0	-0.90028
FAM19A4	5	0.018822	0.058094	0.588752	1777	3	-0.94134	0.41	0.55219	1.0	9484	1	-0.94134
HIST2H3A	2	0.018836	0.058139	0.588878	1778	2	-0.91611	0.98116	0.98113	1.0	16789	0	-0.91611
SQLE	5	0.018866	0.058226	0.589432	1779	4	-0.45784	0.63797	0.69357	1.0	11661	1	-0.45784
ATP6V0A4	5	0.018897	0.058302	0.589683	1780	4	-0.51998	0.7839	0.79146	1.0	13218	1	-0.51998
COX11	5	0.01891	0.058341	0.589683	1781	4	-0.51707	0.9316	0.93191	1.0	15752	0	-0.51707
TACC1	5	0.018922	0.058367	0.589683	1782	4	-0.55653	0.97327	0.97315	1.0	16595	0	-0.55653
CITED1	5	0.018941	0.058414	0.589683	1783	4	-0.50883	0.99131	0.9913	1.0	17088	0	-0.50883
KRTAP5-8	3	0.018941	0.058415	0.589683	1784	2	-1.1808	0.91575	0.91635	1.0	15437	0	-1.1808
ZNF236	5	0.018995	0.058572	0.590939	1785	3	-1.0148	0.058103	0.14095	0.866862	2927	1	-1.0148
CCDC43	5	0.019045	0.058702	0.591652	1786	4	-0.53493	0.52525	0.63618	1.0	10778	1	-0.53493
DHRS13	5	0.019048	0.058709	0.591652	1787	4	-0.46173	0.72099	0.74495	1.0	12485	1	-0.46173
TAF5L	5	0.019087	0.058826	0.592509	1788	3	-0.87899	0.86029	0.86195	1.0	14408	0	-0.87899
SRP72	5	0.019127	0.058935	0.593265	1789	4	-0.52424	0.9957	0.9957	1.0	17275	0	-0.52424
ZNF131	5	0.019167	0.05906	0.593952	1790	4	-0.56464	0.91644	0.91705	1.0	15448	0	-0.56464
CSF2	5	0.019176	0.059093	0.593952	1791	4	-0.5861	0.60373	0.67516	1.0	11391	1	-0.5861
TDRD5	5	0.019179	0.059102	0.593952	1792	4	-0.62444	0.97199	0.97191	1.0	16566	0	-0.62444
EMC4	5	0.019208	0.059178	0.594382	1793	3	-0.56961	0.13423	0.26919	0.943339	5139	1	-0.56961
TIMM10	5	0.01926	0.059324	0.595248	1794	4	-0.55264	0.56999	0.65787	1.0	11098	1	-0.55264
WBP11	5	0.019263	0.05933	0.595248	1795	4	-0.66018	0.98418	0.98416	1.0	16863	0	-0.66018
LHX4	5	0.019349	0.059558	0.597115	1796	2	0.082763	0.44657	0.5877	1.0	10068	1	0.082763
HMGN4	4	0.019367	0.059609	0.597115	1797	3	-0.99762	0.98307	0.98303	1.0	16841	0	-0.99762
CEP135	5	0.019372	0.059624	0.597115	1798	3	-0.92758	0.31418	0.45997	1.0	8039	1	-0.92758
CCIN	5	0.019389	0.059672	0.597115	1799	4	-0.50558	0.98031	0.98027	1.0	16768	0	-0.50558
ATP5J2-PTCD1	5	0.019392	0.059682	0.597115	1800	3	-0.88578	0.97329	0.97316	1.0	16596	0	-0.88578
RRAGA	5	0.019443	0.059812	0.598086	1801	4	-0.70676	0.14035	0.27888	0.948501	5295	1	-0.70676
EIF4G1	5	0.019457	0.059852	0.59815	1802	4	-0.50838	0.94842	0.94852	1.0	16062	0	-0.50838
GRID2	5	0.019478	0.05991	0.5984	1803	4	-0.64241	0.91066	0.91133	1.0	15347	0	-0.64241
XRCC6BP1	5	0.019499	0.05996	0.598568	1804	3	-0.94314	0.96057	0.96058	1.0	16300	0	-0.94314
HIST1H1T	5	0.019583	0.060191	0.60054	1805	4	-0.54257	0.99736	0.99736	1.0	17373	0	-0.54257
YPEL1	5	0.019627	0.060324	0.601231	1806	3	-0.74942	0.58733	0.66669	1.0	11237	1	-0.74942
SMG6	5	0.019633	0.060334	0.601231	1807	3	-1.2421	0.65106	0.70115	1.0	11782	1	-1.2421
MELK	5	0.019643	0.06036	0.601231	1808	4	-0.7904	0.99417	0.99421	1.0	17207	0	-0.7904
PDE12	5	0.01968	0.060465	0.601934	1809	4	-0.64615	0.90056	0.90137	1.0	15166	0	-0.64615
KCNH6	5	0.019716	0.06056	0.601934	1810	3	-0.883	0.1588	0.30777	0.958991	5778	1	-0.883
CRISPLD2	5	0.019724	0.060591	0.601934	1811	4	-0.61959	0.20864	0.35869	0.993742	6500	1	-0.61959
PIFO	5	0.01973	0.060608	0.601934	1812	2	0.80901	0.046154	0.11909	0.843385	2543	3	0.80901
TRAPPC2	4	0.019742	0.060642	0.601934	1813	3	-1.0468	0.97574	0.97563	1.0	16649	0	-1.0468
CNOT1	5	0.019742	0.060643	0.601934	1814	4	-0.60878	0.99751	0.99751	1.0	17385	0	-0.60878
DNAJB5	5	0.01975	0.060665	0.601934	1815	4	-0.59407	0.99014	0.99019	1.0	17056	0	-0.59407
PRPF4B	5	0.019848	0.060929	0.604219	1816	4	-0.59839	0.94251	0.94273	1.0	15945	0	-0.59839
DDOST	5	0.019958	0.061271	0.606818	1817	4	-0.57761	0.94583	0.94594	1.0	16010	0	-0.57761
HSCB	5	0.019962	0.061278	0.606818	1818	3	-0.68837	0.9583	0.9583	1.0	16253	0	-0.68837
LCE1A	2	0.019974	0.061313	0.606818	1819	2	-1.6043	0.97771	0.97764	1.0	16686	0	-1.6043
PSD2	5	0.019983	0.061338	0.606818	1820	4	-0.49367	0.78037	0.78862	1.0	13186	1	-0.49367
WDFY3	5	0.019989	0.061359	0.606818	1821	4	-0.56865	0.23951	0.38847	1.0	6961	1	-0.56865
DUSP12	5	0.020023	0.061456	0.607441	1822	4	-0.45298	0.83709	0.83917	1.0	14016	0	-0.45298
ESYT1	5	0.020043	0.0615	0.607542	1823	3	-0.95959	0.76807	0.77877	1.0	13025	1	-0.95959
SUOX	5	0.020117	0.061693	0.609114	1824	3	-1.1397	0.80603	0.8102	1.0	13528	1	-1.1397
TROAP	5	0.020137	0.061749	0.609334	1825	4	-0.78353	0.98339	0.98339	1.0	16847	0	-0.78353
CD276	8	0.020149	0.061783	0.609342	1826	3	-0.22646	0.22131	0.37087	0.998553	6683	2	-0.22646
VANGL2	5	0.020174	0.061848	0.609642	1827	3	-0.92727	0.97045	0.97039	1.0	16530	0	-0.92727
SLC1A5	5	0.020194	0.061912	0.60988	1828	4	-0.45554	0.89454	0.89539	1.0	15053	0	-0.45554
ALX3	5	0.020204	0.06194	0.60988	1829	3	-0.66748	0.067263	0.15732	0.878965	3219	1	-0.66748
YLPM1	5	0.020233	0.062018	0.61032	1830	4	-0.53683	0.99779	0.99779	1.0	17409	0	-0.53683
MED19	5	0.020295	0.062177	0.611544	1831	3	-1.1888	0.91248	0.91314	1.0	15385	0	-1.1888
TCF7	5	0.02031	0.062223	0.61167	1832	2	-0.63372	0.98261	0.98259	1.0	16829	0	-0.63372
IL1RN	5	0.020373	0.062392	0.612989	1833	4	-0.7573	0.90289	0.90364	1.0	15201	0	-0.7573
GRHPR	5	0.020402	0.06247	0.613421	1834	2	-0.36401	0.82829	0.83067	1.0	13863	1	-0.36401
AGO4	5	0.02042	0.062519	0.613573	1835	4	-0.53103	0.4496	0.5907	1.0	10115	1	-0.53103
MRPL2	5	0.020478	0.062674	0.614759	1836	3	-1.0221	0.91158	0.91227	1.0	15369	0	-1.0221
RLIM	5	0.020501	0.062735	0.615017	1837	3	-0.92878	0.96768	0.96764	1.0	16461	0	-0.92878
TOMM40L	5	0.020568	0.062924	0.616222	1838	3	-0.82983	0.90893	0.90957	1.0	15317	0	-0.82983
EPM2AIP1	5	0.020569	0.062926	0.616222	1839	4	-0.61895	0.91513	0.91575	1.0	15425	0	-0.61895
BGLAP	5	0.020646	0.063147	0.618009	1840	4	-0.75868	0.98237	0.98236	1.0	16822	0	-0.75868
ATP5D	5	0.020678	0.063246	0.618009	1841	3	-0.80395	0.92261	0.92307	1.0	15568	0	-0.80395
TFB1M	5	0.02068	0.063249	0.618009	1842	4	-0.57426	0.98522	0.98515	1.0	16903	0	-0.57426
SLC19A2	5	0.020686	0.063265	0.618009	1843	4	-0.61161	0.061357	0.14676	0.869427	3039	1	-0.61161
KCNN3	5	0.020693	0.06328	0.618009	1844	4	-0.5177	0.24801	0.39662	1.0	7057	1	-0.5177
STAMBP	5	0.020757	0.063455	0.618865	1845	3	-0.89639	0.96693	0.96692	1.0	16442	0	-0.89639
MARK1	5	0.020762	0.063466	0.618865	1846	3	-0.88884	0.98825	0.98826	1.0	16982	0	-0.88884
AK2	5	0.020765	0.063471	0.618865	1847	3	-0.45211	0.76231	0.77447	1.0	12951	1	-0.45211
RGN	5	0.020794	0.063548	0.619281	1848	3	-0.87828	0.99286	0.99292	1.0	17150	0	-0.87828
SFPQ	5	0.020852	0.063707	0.620499	1849	1	-0.28346	0.97524	0.97514	1.0	16643	0	-0.28346
UBL4B	5	0.020908	0.063867	0.621415	1850	4	-0.58524	0.99748	0.99749	1.0	17383	0	-0.58524
DRD5	5	0.02092	0.063902	0.621415	1851	3	-0.39177	0.20006	0.35032	0.988246	6384	2	-0.39177
ATXN7L2	5	0.02093	0.063931	0.621415	1852	4	-0.6978	0.7993	0.80442	1.0	13432	1	-0.6978
HDGFRP2	5	0.020937	0.063948	0.621415	1853	4	-0.55963	0.89392	0.89477	1.0	15043	0	-0.55963
EWSR1	5	0.020943	0.063974	0.621415	1854	3	-1.2059	0.99394	0.99397	1.0	17197	0	-1.2059
GABPB2	5	0.020965	0.064033	0.621551	1855	4	-0.59157	0.99258	0.99264	1.0	17138	0	-0.59157
SDHD	2	0.020972	0.064057	0.621551	1856	2	-0.97243	0.97903	0.97896	1.0	16725	0	-0.97243
NUP107	5	0.021015	0.064174	0.622214	1857	3	-0.81182	0.94564	0.94577	1.0	16007	0	-0.81182
MTHFD1L	5	0.021019	0.064194	0.622214	1858	4	-0.81521	0.98988	0.98993	1.0	17047	0	-0.81521
SCGB1D2	3	0.021064	0.064317	0.622993	1859	3	-0.51656	0.97894	0.97887	1.0	16720	0	-0.51656
IKBKAP	5	0.021075	0.064344	0.622993	1860	4	-0.71076	0.88013	0.88134	1.0	14797	0	-0.71076
CEP89	5	0.021169	0.064592	0.625058	1861	3	-0.91921	0.59074	0.66842	1.0	11271	1	-0.91921
LOC729574	3	0.021197	0.064687	0.625642	1862	1	-0.41971	0.94094	0.94122	1.0	15915	0	-0.41971
GSTM3	5	0.021214	0.064737	0.625661	1863	3	-0.81938	0.84338	0.84543	1.0	14122	0	-0.81938
TMEM173	5	0.021221	0.064758	0.625661	1864	4	-0.44191	0.92063	0.92114	1.0	15526	0	-0.44191
TMEM50B	5	0.021256	0.064865	0.626356	1865	4	-1.0055	0.99582	0.99584	1.0	17284	0	-1.0055
EIF4EBP2	5	0.02135	0.065109	0.628066	1866	3	-0.92893	0.9654	0.96539	1.0	16408	0	-0.92893
REXO2	5	0.021351	0.065112	0.628066	1867	3	-0.63633	0.98835	0.98837	1.0	16985	0	-0.63633
ZNF85	4	0.021411	0.065271	0.629267	1868	2	-0.41718	0.078159	0.17635	0.895788	3544	2	-0.41718
AKAP2	5	0.021443	0.065349	0.629682	1869	4	-0.67848	0.62913	0.68876	1.0	11607	1	-0.67848
SAP30BP	5	0.021463	0.065403	0.629859	1870	3	-1.2353	0.9019	0.90268	1.0	15190	0	-1.2353
NSDHL	5	0.021518	0.065561	0.631047	1871	4	-0.90577	0.61313	0.68009	1.0	11473	1	-0.90577
SFT2D2	5	0.021565	0.065689	0.631539	1872	3	-1.0819	0.44356	0.58476	1.0	10013	2	-1.0819
ASPHD1	5	0.021581	0.065734	0.631539	1873	3	-0.85441	0.69784	0.72957	1.0	12227	1	-0.85441
RBM6	5	0.021591	0.065758	0.631539	1874	4	-0.66203	0.94875	0.94884	1.0	16066	0	-0.66203
ISCA2	6	0.021598	0.065778	0.631539	1875	3	-0.34939	0.38552	0.52856	1.0	9109	2	-0.34939
CCZ1B	5	0.0216	0.065788	0.631539	1876	3	-0.82928	0.56105	0.65336	1.0	11028	1	-0.82928
TBCC	5	0.021647	0.065912	0.632353	1877	2	0.10125	0.062279	0.1484	0.870831	3069	2	0.10125
ZFC3H1	5	0.021657	0.065943	0.632353	1878	3	-0.97319	0.97401	0.9739	1.0	16613	0	-0.97319
SLAMF6	5	0.02168	0.065999	0.632544	1879	4	-0.45474	0.98703	0.98699	1.0	16949	0	-0.45474
FXN	5	0.021693	0.066033	0.632544	1880	3	-0.50317	0.24661	0.39523	1.0	7038	1	-0.50317
TEKT2	5	0.021732	0.066141	0.633242	1881	4	-0.60566	0.98057	0.98053	1.0	16773	0	-0.60566
ZNF730	3	0.021751	0.066189	0.633361	1882	2	-0.73589	0.56347	0.65458	1.0	11048	1	-0.73589
SLC22A5	5	0.021762	0.066223	0.633361	1883	3	-0.83484	0.89151	0.89243	1.0	15000	0	-0.83484
IL17A	5	0.021814	0.066364	0.634365	1884	3	-0.92657	0.96611	0.96609	1.0	16424	0	-0.92657
HLA-DMA	5	0.021857	0.066474	0.635036	1885	3	-0.88222	0.21951	0.36913	0.998553	6652	1	-0.88222
MEAF6	5	0.02187	0.066504	0.635036	1886	3	-1.0724	0.9865	0.98649	1.0	16939	0	-1.0724
CCL13	5	0.021935	0.06667	0.636279	1887	4	-0.49964	0.42282	0.56461	1.0	9673	1	-0.49964
HSD3B7	5	0.021958	0.066738	0.636587	1888	4	-0.50447	0.99688	0.9969	1.0	17339	0	-0.50447
POC5	5	0.022001	0.066855	0.637372	1889	3	-0.85344	0.48264	0.61685	1.0	10512	1	-0.85344
HIST1H2AD	4	0.022018	0.066909	0.637543	1890	2	-0.26626	0.7869	0.79393	1.0	13253	0	-0.26626
TMEM127	5	0.022049	0.066985	0.637933	1891	3	-0.90073	0.1798	0.33061	0.972189	6123	1	-0.90073
GIPC3	5	0.022077	0.067056	0.638271	1892	4	-0.68746	0.98848	0.9885	1.0	16990	0	-0.68746
MGST3	5	0.022113	0.067169	0.638929	1893	4	-0.44287	0.64855	0.69964	1.0	11748	1	-0.44287
CSAD	5	0.022135	0.067231	0.638929	1894	3	-0.78292	0.7936	0.79956	1.0	13348	1	-0.78292
PELO	5	0.02215	0.067264	0.638929	1895	4	-0.46485	0.99082	0.99085	1.0	17075	0	-0.46485
POLQ	5	0.022173	0.067325	0.638929	1896	4	-0.53659	0.98256	0.98255	1.0	16828	0	-0.53659
TMEM177	5	0.022176	0.06733	0.638929	1897	4	-0.61776	0.59944	0.67293	1.0	11353	1	-0.61776
SLC3A2	5	0.022179	0.067338	0.638929	1898	4	-0.47295	0.99814	0.99815	1.0	17440	0	-0.47295
GBP5	5	0.022219	0.067457	0.639724	1899	4	-0.81848	0.80639	0.81053	1.0	13534	1	-0.81848
TXNDC12	5	0.022251	0.067541	0.64018	1900	3	-0.82156	0.87047	0.87186	1.0	14612	0	-0.82156
RING1	5	0.022286	0.067638	0.640765	1901	4	-0.44376	0.99736	0.99737	1.0	17374	0	-0.44376
RASA4	1	0.022329	0.06776	0.641279	1902	1	-1.9869	0.97767	0.9776	1.0	16685	0	-1.9869
MRGBP	5	0.022367	0.067866	0.641279	1903	3	-0.80794	0.93921	0.93946	1.0	15881	0	-0.80794
ATIC	5	0.022381	0.067896	0.641279	1904	3	-0.87921	0.8306	0.83282	1.0	13903	1	-0.87921
TGIF2LX	3	0.022384	0.067904	0.641279	1905	2	-1.3762	0.88386	0.88497	1.0	14865	0	-1.3762
HIPK4	5	0.022392	0.067923	0.641279	1906	4	-0.58882	0.99286	0.99293	1.0	17151	0	-0.58882
NOM1	5	0.022395	0.067931	0.641279	1907	4	-0.5009	0.98513	0.98507	1.0	16897	0	-0.5009
KDR	5	0.022399	0.067942	0.641279	1908	4	-0.63993	0.95882	0.95882	1.0	16265	0	-0.63993
SLAMF7	16	0.022438	0.068052	0.641851	1909	8	-0.51622	0.88168	0.88283	1.0	14826	3	-0.51622
DCTN2	5	0.022445	0.068073	0.641851	1910	3	-0.70963	0.90578	0.90653	1.0	15258	0	-0.70963
CYP4X1	5	0.022486	0.068172	0.642443	1911	4	-0.78021	0.568	0.65687	1.0	11084	1	-0.78021
IL23A	5	0.022508	0.068221	0.642568	1912	3	-0.98079	0.90356	0.90431	1.0	15218	0	-0.98079
KLHL1	5	0.022532	0.068288	0.642868	1913	3	-0.78601	0.98975	0.98981	1.0	17042	0	-0.78601
VPS36	5	0.022551	0.06835	0.643112	1914	3	-0.88722	0.94858	0.94868	1.0	16064	0	-0.88722
LRIG3	5	0.022609	0.068499	0.644177	1915	4	-0.68122	0.99679	0.99682	1.0	17335	0	-0.68122
CDC42	5	0.02263	0.068554	0.644358	1916	2	-0.12005	0.53243	0.63947	1.0	10820	1	-0.12005
MFN2	5	0.022663	0.06865	0.64492	1917	4	-0.55996	0.71084	0.73818	1.0	12367	1	-0.55996
S100A1	5	0.022707	0.068761	0.645533	1918	4	-0.59567	0.99709	0.9971	1.0	17357	0	-0.59567
CEP192	5	0.022716	0.068787	0.645533	1919	4	-0.6642	0.99532	0.99534	1.0	17253	0	-0.6642
CCDC86	5	0.022744	0.06887	0.64586	1920	4	-0.56312	0.9967	0.99672	1.0	17329	0	-0.56312
PKM	5	0.022753	0.068893	0.64586	1921	2	-0.81021	0.60474	0.67568	1.0	11398	1	-0.81021
ETV3	9	0.022767	0.068934	0.645906	1922	4	-0.006564	0.083035	0.18479	0.904087	3681	3	-0.006564
ZKSCAN5	5	0.0228	0.068994	0.646131	1923	4	-0.46292	0.48209	0.61661	1.0	10509	1	-0.46292
CDC40	5	0.022858	0.069159	0.647344	1924	2	-0.27048	0.39676	0.53937	1.0	9279	1	-0.27048
TMEM38A	5	0.022937	0.069358	0.64887	1925	4	-0.46302	0.82208	0.82479	1.0	13763	1	-0.46302
SLC25A1	5	0.023031	0.069628	0.65088	1926	3	-0.73442	0.69823	0.7298	1.0	12231	1	-0.73442
ATP6AP1L	5	0.023051	0.069681	0.65088	1927	3	-0.78213	0.94724	0.94735	1.0	16036	0	-0.78213
HEXIM1	5	0.023052	0.069682	0.65088	1928	4	-0.67389	0.9503	0.95039	1.0	16093	0	-0.67389
MSH3	5	0.023069	0.069729	0.650989	1929	4	-0.46586	0.93867	0.93897	1.0	15867	0	-0.46586
SV2C	5	0.023115	0.069858	0.651847	1930	3	-0.55078	0.92042	0.92092	1.0	15521	0	-0.55078
C1orf56	5	0.023175	0.070024	0.653058	1931	3	-0.83112	0.96421	0.96424	1.0	16374	0	-0.83112
SNRNP40	5	0.023234	0.070167	0.654057	1932	3	-1.0108	0.28488	0.43188	1.0	7607	1	-1.0108
GZMA	5	0.023277	0.070279	0.654759	1933	4	-0.58096	0.92689	0.92725	1.0	15650	0	-0.58096
SIRT2	5	0.023308	0.070345	0.65504	1934	4	-0.72232	0.61918	0.68327	1.0	11521	1	-0.72232
GANAB	5	0.02332	0.070383	0.655054	1935	4	-0.42568	0.25914	0.40732	1.0	7193	1	-0.42568
LYSMD1	5	0.023386	0.070565	0.656409	1936	4	-0.81084	0.99759	0.99758	1.0	17390	0	-0.81084
IL4	5	0.023398	0.070613	0.656514	1937	3	-0.93677	0.81324	0.81667	1.0	13633	1	-0.93677
FARSB	5	0.023438	0.070728	0.657248	1938	3	-0.99523	0.83546	0.83753	1.0	13986	0	-0.99523
ARAP3	5	0.023454	0.070781	0.657273	1939	4	-0.55147	0.97345	0.97332	1.0	16601	0	-0.55147
MZT2A	2	0.023476	0.070838	0.657273	1940	2	-0.85909	0.97652	0.97646	1.0	16671	0	-0.85909
NOP10	3	0.023478	0.070841	0.657273	1941	2	-1.3216	0.94559	0.94573	1.0	16005	0	-1.3216
RHCE	5	0.023532	0.070987	0.658296	1942	4	-0.79427	0.99423	0.99426	1.0	17209	0	-0.79427
ZNF474	5	0.023572	0.071106	0.659058	1943	4	-1.1321	0.86803	0.86945	1.0	14554	0	-1.1321
TSPAN18	5	0.023615	0.071222	0.659436	1944	4	-0.53598	0.3094	0.45543	1.0	7962	1	-0.53598
RALGAPA1	5	0.02362	0.071236	0.659436	1945	4	-0.61846	0.94644	0.94652	1.0	16021	0	-0.61846
GNA13	5	0.023624	0.071257	0.659436	1946	3	-0.97107	0.98205	0.982	1.0	16811	0	-0.97107
SYT6	5	0.023647	0.071334	0.659814	1947	3	-0.72291	0.14561	0.28715	0.953035	5420	1	-0.72291
RAB43	5	0.023684	0.071435	0.660411	1948	4	-0.46118	0.79046	0.79692	1.0	13303	1	-0.46118
ABCC10	5	0.023703	0.071487	0.660544	1949	3	-0.84128	0.56037	0.653	1.0	11020	1	-0.84128
HADH	5	0.02374	0.071578	0.661048	1950	4	-0.67389	0.95216	0.95223	1.0	16126	0	-0.67389
HCFC1	5	0.023776	0.071679	0.661643	1951	3	-0.75269	0.91305	0.9137	1.0	15398	0	-0.75269
SRFBP1	5	0.023855	0.071907	0.663404	1952	3	-0.8938	0.20144	0.35161	0.989192	6400	1	-0.8938
SSX5	9	0.023877	0.071966	0.663617	1953	4	-0.12046	0.10506	0.22169	0.93004	4291	3	-0.12046
CITED4	5	0.023965	0.072207	0.665492	1954	1	0.38763	0.022194	0.067591	0.771246	1578	4	0.38763
ZNF655	11	0.024059	0.072473	0.667037	1956	5	0.13341	0.16945	0.32036	0.964424	5981	4	0.13341
KANSL2	5	0.024059	0.072473	0.667037	1955	3	-1.2395	0.87282	0.87418	1.0	14658	0	-1.2395
ARHGAP11B	5	0.024065	0.072485	0.667037	1957	3	-0.73892	0.047123	0.12091	0.846205	2567	1	-0.73892
TTC19	5	0.024106	0.072614	0.667874	1958	4	-0.67334	0.96903	0.96898	1.0	16490	0	-0.67334
TEFM	5	0.024135	0.072685	0.668185	1959	4	-0.69398	0.73841	0.75696	1.0	12678	1	-0.69398
FNTB	5	0.024299	0.073041	0.671123	1960	3	-0.85293	0.84708	0.84904	1.0	14190	0	-0.85293
VMP1	5	0.024319	0.073084	0.671169	1961	3	-0.9332	0.40929	0.55152	1.0	9474	2	-0.9332
SPDYE1	2	0.0244	0.073268	0.672342	1962	1	-2.1374	0.85473	0.8565	1.0	14311	0	-2.1374
SMPD4	6	0.024407	0.073286	0.672342	1963	3	-0.48284	0.89161	0.89254	1.0	15003	0	-0.48284
GOT2	4	0.024488	0.073456	0.673562	1964	3	-0.69444	0.17867	0.32947	0.97158	6106	1	-0.69444
TOP3B	5	0.024549	0.073573	0.674279	1965	3	-0.91722	0.83208	0.83427	1.0	13923	0	-0.91722
IARS2	5	0.024596	0.073668	0.674279	1966	2	-0.036129	0.18158	0.33235	0.973162	6144	1	-0.036129
SUSD1	5	0.024618	0.073714	0.674279	1967	3	-1.1735	0.99451	0.99454	1.0	17223	0	-1.1735
CUL2	5	0.024626	0.073729	0.674279	1968	3	-0.83767	0.15684	0.30479	0.95787	5729	2	-0.83767
RBM34	5	0.024631	0.07374	0.674279	1969	3	-0.90059	0.066167	0.15537	0.878932	3182	1	-0.90059
SEMA4A	5	0.024667	0.073807	0.674279	1970	3	-0.72883	0.94247	0.94269	1.0	15940	0	-0.72883
TMEM11	5	0.024695	0.073863	0.674279	1971	2	-0.081118	0.89341	0.89427	1.0	15040	0	-0.081118
FDXR	5	0.024698	0.073869	0.674279	1972	3	-0.76026	0.96426	0.9643	1.0	16375	0	-0.76026
TMEM251	7	0.024699	0.073871	0.674279	1973	3	0.073888	0.71367	0.74008	1.0	12401	1	0.073888
GADD45G	5	0.02479	0.074067	0.675506	1974	3	-0.80752	0.52046	0.63395	1.0	10748	1	-0.80752
RPS25	4	0.024797	0.074081	0.675506	1975	3	-1.2689	0.17295	0.32382	0.967861	6022	1	-1.2689
DEPDC5	5	0.024951	0.074361	0.677714	1976	3	-0.9903	0.40899	0.55123	1.0	9465	1	-0.9903
UQCR10	1	0.025019	0.07451	0.678734	1977	1	-1.925	0.97498	0.97485	1.0	16633	0	-1.925
LGI4	5	0.025046	0.074551	0.678763	1978	3	-0.96713	0.221	0.37057	0.998553	6674	2	-0.96713
ALAS1	5	0.025079	0.074625	0.679093	1979	3	-0.58503	0.86702	0.86847	1.0	14535	0	-0.58503
SEC14L1	5	0.025109	0.074683	0.679275	1980	2	0.26353	0.24017	0.38911	1.0	6966	2	0.26353
SMR3A	5	0.025149	0.074766	0.679687	1981	3	-0.73125	0.95529	0.95532	1.0	16196	0	-0.73125
NUP35	5	0.02521	0.07489	0.680468	1982	3	-2.5615	0.89564	0.89649	1.0	15072	0	-2.5615
ZNF697	5	0.025248	0.07496	0.680764	1983	2	-0.055383	0.093142	0.20183	0.919111	3953	2	-0.055383
EPAS1	5	0.025287	0.07505	0.68124	1984	2	-0.38654	0.18463	0.33526	0.973991	6198	2	-0.38654
NELFE	5	0.025309	0.075096	0.681315	1985	3	-0.92759	0.90479	0.90553	1.0	15238	0	-0.92759
SNRPG	1	0.025361	0.075188	0.6818	1986	1	-2.7929	0.97464	0.9745	1.0	16626	0	-2.7929
COMMD6	5	0.025532	0.075526	0.684521	1987	1	0.2291	0.76686	0.77785	1.0	13011	1	0.2291
ACTR8	5	0.025644	0.075753	0.686187	1988	3	-0.83386	0.98234	0.98233	1.0	16820	0	-0.83386
FBXL5	5	0.02566	0.075786	0.686187	1989	3	-0.97815	0.51724	0.63244	1.0	10735	1	-0.97815
FAM178B	10	0.025713	0.075886	0.686748	1990	5	-0.48285	0.58317	0.66457	1.0	11210	2	-0.48285
SLC9A5	5	0.025879	0.076236	0.689319	1991	3	-0.88636	0.6923	0.72605	1.0	12176	1	-0.88636
KCNE3	5	0.025887	0.076247	0.689319	1992	2	-0.082763	0.16468	0.31572	0.962145	5905	1	-0.082763
NICN1	5	0.026109	0.076708	0.692561	1993	3	-0.8678	0.47077	0.61137	1.0	10433	2	-0.8678
CSDE1	5	0.026117	0.076719	0.692561	1994	3	-0.79428	0.87829	0.87954	1.0	14748	0	-0.79428
SUV420H1	5	0.026118	0.07672	0.692561	1995	3	-0.76907	0.98299	0.98294	1.0	16838	0	-0.76907
DOHH	5	0.026344	0.07717	0.696266	1996	3	-0.74902	0.30496	0.45117	1.0	7900	1	-0.74902
TMED5	5	0.026454	0.077389	0.697896	1997	3	-0.82321	0.10304	0.2183	0.926778	4241	1	-0.82321
MAL	15	0.026478	0.077446	0.698062	1998	5	-0.21606	0.36713	0.51102	1.0	8844	4	-0.21606
DEGS1	5	0.026558	0.077592	0.699025	1999	3	-0.79877	0.8766	0.87788	1.0	14724	0	-0.79877
[truncated: 16,010 more rows]
