# Supplementary material for: Genome-scale identification of cellular pathways required for cell surface recognition
Source: Genome Res. 2018 Sep;28(9):1372–82. doi: 10.1101/gr.231183.117 (PMC6120632; doi:10.1101/gr.231183.117)
Supplement: Supplemental Material [file supp_gr.231183.117_Supplemental_DataS4.zip › Supplementary Data4/Gene-level-enrichment/Day14_rep1_HEL.gene_summary.txt]

id	num	neg|score	neg|p-value	neg|fdr	neg|rank	neg|goodsgrna	neg|lfc	pos|score	pos|p-value	pos|fdr	pos|rank	pos|goodsgrna	pos|lfc
PSMG4	6	2.1405e-11	2.7489e-07	0.000134	1	6	-2.3004	1.0	1.0	1.0	18009	0	-2.3004
PSMB5	10	2.9152e-11	2.7489e-07	0.000134	2	10	-2.7507	1.0	1.0	1.0	17990	0	-2.7507
SF3B5	5	4.7729e-11	2.7489e-07	0.000134	3	5	-5.3637	1.0	1.0	1.0	18002	0	-5.3637
EIF4A3	5	5.3522e-11	2.7489e-07	0.000134	4	5	-3.109	1.0	1.0	1.0	18008	0	-3.109
SNRPD3	5	1.2766e-10	2.7489e-07	0.000134	5	5	-5.4838	1.0	1.0	1.0	18007	0	-5.4838
RPL13	5	1.7241e-10	2.7489e-07	0.000134	6	5	-3.5675	1.0	1.0	1.0	18006	0	-3.5675
BCL2L1	5	4.1453e-10	2.7489e-07	0.000134	7	5	-4.4734	1.0	1.0	1.0	18005	0	-4.4734
TINF2	5	1.2593e-09	2.7489e-07	0.000134	8	5	-2.8611	1.0	1.0	1.0	18004	0	-2.8611
RPP25L	5	1.3233e-09	2.7489e-07	0.000134	9	5	-2.3763	1.0	1.0	1.0	18003	0	-2.3763
RUNX1	5	1.5591e-09	2.7489e-07	0.000134	10	5	-4.2381	0.99999	0.99999	1.0	17938	0	-4.2381
NHP2L1	5	2.2414e-09	2.7489e-07	0.000134	11	5	-4.9306	1.0	1.0	1.0	18001	0	-4.9306
PLK1	5	3.6005e-09	2.7489e-07	0.000134	12	5	-3.2459	1.0	1.0	1.0	18000	0	-3.2459
SF3B3	5	4.2651e-09	2.7489e-07	0.000134	13	5	-3.7238	1.0	1.0	1.0	17999	0	-3.7238
GPKOW	5	5.9601e-09	2.7489e-07	0.000134	14	5	-2.1586	1.0	1.0	1.0	17998	0	-2.1586
ALG2	5	6.1066e-09	2.7489e-07	0.000134	15	5	-2.5939	1.0	1.0	1.0	17997	0	-2.5939
MYC	5	6.9317e-09	2.7489e-07	0.000134	16	5	-4.0613	1.0	1.0	1.0	17996	0	-4.0613
PSMD11	5	1.0401e-08	2.7489e-07	0.000134	17	5	-2.3738	1.0	1.0	1.0	17995	0	-2.3738
MEPCE	10	1.1138e-08	2.7489e-07	0.000134	18	9	-1.9788	0.99411	0.99414	1.0	17499	0	-1.9788
ATP6V0C	5	1.4864e-08	2.7489e-07	0.000134	19	5	-2.8524	1.0	1.0	1.0	17994	0	-2.8524
SNRPB	5	2.1219e-08	2.7489e-07	0.000134	20	5	-2.1551	1.0	1.0	1.0	17993	0	-2.1551
EIF3B	5	2.1239e-08	2.7489e-07	0.000134	21	5	-3.7151	0.99922	0.99922	1.0	17758	0	-3.7151
GNB2L1	5	2.6674e-08	2.7489e-07	0.000134	22	5	-2.7099	1.0	1.0	1.0	17992	0	-2.7099
MED27	8	2.9803e-08	2.7489e-07	0.000134	23	8	-2.2951	1.0	1.0	1.0	17975	0	-2.2951
LDB1	5	2.9961e-08	2.7489e-07	0.000134	24	5	-4.2584	1.0	1.0	1.0	17971	0	-4.2584
WDR77	5	3.6931e-08	2.7489e-07	0.000134	25	5	-2.7412	0.99999	0.99999	1.0	17944	0	-2.7412
PSMB4	5	4.6428e-08	2.7489e-07	0.000134	26	5	-2.588	1.0	1.0	1.0	17991	0	-2.588
TUT1	5	5.6095e-08	2.7489e-07	0.000134	27	4	-3.5495	0.99603	0.99606	1.0	17575	0	-3.5495
DHDDS	5	6.0024e-08	2.7489e-07	0.000134	28	5	-3.512	0.99999	0.99999	1.0	17941	0	-3.512
ERCC3	5	6.4686e-08	2.7489e-07	0.000134	29	5	-2.7639	1.0	1.0	1.0	17970	0	-2.7639
SNAPC3	5	8.2523e-08	2.7489e-07	0.000134	30	5	-3.5534	1.0	1.0	1.0	17969	0	-3.5534
CHMP2A	5	9.2885e-08	2.7489e-07	0.000134	31	4	-5.6375	0.98662	0.98654	1.0	17283	0	-5.6375
RPL8	5	1.0445e-07	2.7489e-07	0.000134	32	5	-4.173	0.99967	0.99967	1.0	17819	0	-4.173
MPL	5	1.2075e-07	2.7489e-07	0.000134	33	5	-3.3315	1.0	1.0	1.0	17989	0	-3.3315
KIAA1432	5	1.2154e-07	2.7489e-07	0.000134	34	5	-3.1502	1.0	1.0	1.0	17960	0	-3.1502
CTPS1	5	1.2524e-07	2.7489e-07	0.000134	35	5	-3.2531	1.0	1.0	1.0	17988	0	-3.2531
TSR2	5	1.2675e-07	2.7489e-07	0.000134	36	4	-2.733	0.4843	0.62854	1.0	10883	1	-2.733
SNRNP25	5	1.386e-07	2.7489e-07	0.000134	37	4	-2.5246	0.78981	0.80815	1.0	13947	1	-2.5246
ESPL1	5	1.9317e-07	8.2467e-07	0.000345	38	5	-1.8325	1.0	1.0	1.0	17987	0	-1.8325
PHB2	5	2.0359e-07	8.2467e-07	0.000345	39	5	-2.6548	1.0	1.0	1.0	17986	0	-2.6548
NUP155	5	2.0494e-07	8.2467e-07	0.000345	40	5	-2.6404	1.0	1.0	1.0	17985	0	-2.6404
PELO	5	2.2059e-07	8.2467e-07	0.000345	41	5	-2.2209	0.99887	0.99886	1.0	17722	0	-2.2209
POLR2C	5	2.2227e-07	8.2467e-07	0.000345	42	5	-2.9189	0.99982	0.99982	1.0	17856	0	-2.9189
CRCP	14	2.2432e-07	8.2467e-07	0.000345	43	9	-1.2644	0.99945	0.99945	1.0	17794	0	-1.2644
FPGS	5	3.0619e-07	1.3745e-06	0.000505	44	5	-3.0612	0.99989	0.99989	1.0	17876	0	-3.0612
MED11	5	3.2629e-07	1.3745e-06	0.000505	45	5	-4.1471	1.0	1.0	1.0	17982	0	-4.1471
KIF23	5	3.4142e-07	1.3745e-06	0.000505	46	5	-2.1522	1.0	1.0	1.0	17984	0	-2.1522
FAU	5	3.6843e-07	1.3745e-06	0.000505	47	4	-2.278	0.32609	0.49015	1.0	8634	1	-2.278
NOP16	5	3.981e-07	1.3745e-06	0.000505	48	5	-2.9051	1.0	1.0	1.0	17983	0	-2.9051
MCM7	5	4.1828e-07	1.3745e-06	0.000505	49	4	-2.3242	0.98706	0.987	1.0	17295	0	-2.3242
TUBB	5	4.3745e-07	1.9242e-06	0.000608	50	4	-3.6764	0.068149	0.16843	0.922529	3285	1	-3.6764
DDX27	5	4.5971e-07	1.9242e-06	0.000608	51	5	-1.5553	1.0	1.0	1.0	17981	0	-1.5553
RPS3	4	4.6168e-07	1.9242e-06	0.000608	52	4	-3.6724	1.0	1.0	1.0	17980	0	-3.6724
EXOSC3	5	4.6193e-07	1.9242e-06	0.000608	53	5	-3.0014	0.9997	0.9997	1.0	17827	0	-3.0014
RPL23	5	5.46e-07	1.9242e-06	0.000608	54	5	-3.4294	1.0	1.0	1.0	17979	0	-3.4294
PPP1R8	15	6.1133e-07	1.9242e-06	0.000608	55	12	-1.321	0.99957	0.99958	1.0	17808	0	-1.321
FREM1	7	6.1226e-07	1.9242e-06	0.000608	56	7	-1.9857	1.0	1.0	1.0	17978	0	-1.9857
SRSF2	5	6.1542e-07	1.9242e-06	0.000608	57	4	-1.9629	0.89478	0.89624	1.0	15516	0	-1.9629
SEC61A1	5	6.8641e-07	2.474e-06	0.000743	58	5	-2.5749	1.0	1.0	1.0	17977	0	-2.5749
PPIL1	5	7.1868e-07	2.474e-06	0.000743	59	5	-2.7433	1.0	1.0	1.0	17976	0	-2.7433
TYMS	5	7.3957e-07	2.474e-06	0.000743	60	5	-3.7069	0.99999	0.99999	1.0	17943	0	-3.7069
SNRPD1	5	7.4288e-07	2.7489e-06	0.000812	61	5	-3.3903	0.99999	0.99999	1.0	17935	0	-3.3903
PRMT5	5	8.1398e-07	3.5736e-06	0.001038	62	5	-2.1118	0.99999	0.99999	1.0	17951	0	-2.1118
SMU1	5	8.4636e-07	4.1234e-06	0.001179	63	5	-4.1097	0.99999	0.99999	1.0	17936	0	-4.1097
AARS	5	8.7572e-07	4.6731e-06	0.001315	64	5	-4.3325	1.0	1.0	1.0	17974	0	-4.3325
BRF1	13	9.4146e-07	5.2229e-06	0.001425	65	10	-1.2227	0.58262	0.7007	1.0	12077	2	-1.2227
EIF6	5	9.8557e-07	5.2229e-06	0.001425	66	4	-1.6753	0.89406	0.89555	1.0	15504	0	-1.6753
RANGAP1	5	1.1141e-06	5.7727e-06	0.001529	67	5	-1.6043	1.0	1.0	1.0	17965	0	-1.6043
MAX	11	1.1398e-06	5.7727e-06	0.001529	68	7	-1.5127	0.11836	0.24985	0.972566	4622	3	-1.5127
PRPF31	5	1.2005e-06	6.8723e-06	0.001768	69	5	-2.6654	1.0	1.0	1.0	17973	0	-2.6654
RRM1	5	1.2041e-06	6.8723e-06	0.001768	70	5	-1.7551	1.0	1.0	1.0	17972	0	-1.7551
POLR2L	4	1.3682e-06	7.422e-06	0.001831	71	3	-3.2871	0.80407	0.81804	1.0	14116	1	-3.2871
PISD	5	1.3758e-06	7.422e-06	0.001831	72	4	-2.6191	0.89167	0.89321	1.0	15467	0	-2.6191
IMP3	5	1.4137e-06	7.422e-06	0.001831	73	5	-2.0407	0.99964	0.99965	1.0	17818	0	-2.0407
RPS11	5	1.4424e-06	7.9718e-06	0.001914	74	5	-2.5317	1.0	1.0	1.0	17968	0	-2.5317
TANGO6	5	1.502e-06	7.9718e-06	0.001914	75	5	-1.7771	1.0	1.0	1.0	17967	0	-1.7771
LURAP1L	5	1.6751e-06	8.5216e-06	0.002019	76	5	-2.2537	1.0	1.0	1.0	17966	0	-2.2537
THOC3	5	1.7571e-06	9.0714e-06	0.002068	77	5	-2.5865	0.99981	0.99981	1.0	17854	0	-2.5865
WDR33	5	1.8409e-06	9.0714e-06	0.002068	78	5	-3.47	0.99679	0.99681	1.0	17604	0	-3.47
RRAGA	5	1.9233e-06	9.0714e-06	0.002068	79	4	-3.8031	0.55384	0.68893	1.0	11879	1	-3.8031
CDC27	5	2.0229e-06	9.6212e-06	0.002166	80	5	-5.5811	0.9999	0.9999	1.0	17881	0	-5.5811
EEF2	5	2.2269e-06	1.0171e-05	0.002245	81	4	-2.6691	0.92332	0.92409	1.0	16040	0	-2.6691
PHAX	5	2.4565e-06	1.0721e-05	0.002245	82	5	-2.2898	1.0	1.0	1.0	17957	0	-2.2898
HIST1H2BH	4	2.4643e-06	1.0721e-05	0.002245	83	3	-2.5818	0.012224	0.041293	0.769016	967	1	-2.5818
SNRPF	5	2.4727e-06	1.0721e-05	0.002245	84	4	-2.7202	0.99561	0.99565	1.0	17556	0	-2.7202
DDX56	5	2.4849e-06	1.0721e-05	0.002245	85	5	-2.5915	0.99824	0.99824	1.0	17674	0	-2.5915
CCT4	5	2.5027e-06	1.0721e-05	0.002245	86	5	-4.5151	1.0	1.0	1.0	17964	0	-4.5151
GSPT1	5	2.8724e-06	1.127e-05	0.002333	87	5	-2.6858	0.99714	0.99714	1.0	17618	0	-2.6858
NUDT21	5	2.9737e-06	1.182e-05	0.002339	88	4	-2.9007	0.027932	0.083705	0.848761	1772	1	-2.9007
RAD51C	6	2.9825e-06	1.182e-05	0.002339	89	5	-2.5831	0.9467	0.94698	1.0	16449	0	-2.5831
IK	5	3.0544e-06	1.182e-05	0.002339	90	5	-1.5578	1.0	1.0	1.0	17963	0	-1.5578
EAPP	5	3.1074e-06	1.182e-05	0.002339	91	5	-2.4931	0.99988	0.99989	1.0	17873	0	-2.4931
RPS7	3	3.3442e-06	1.347e-05	0.002581	92	3	-3.2041	1.0	1.0	1.0	17962	0	-3.2041
CDK1	5	3.3859e-06	1.347e-05	0.002581	93	5	-3.483	1.0	1.0	1.0	17961	0	-3.483
RPL27	5	3.4995e-06	1.347e-05	0.002581	94	5	-3.326	0.99953	0.99953	1.0	17805	0	-3.326
CCDC86	5	3.814e-06	1.4019e-05	0.002658	95	5	-1.5575	1.0	1.0	1.0	17959	0	-1.5575
TPD52L3	5	3.8344e-06	1.4294e-05	0.002682	96	5	-1.6893	1.0	1.0	1.0	17958	0	-1.6893
TXNL4A	5	3.9056e-06	1.4569e-05	0.002705	97	4	-3.7933	0.98588	0.98579	1.0	17267	0	-3.7933
RAN	5	3.9713e-06	1.5119e-05	0.002778	98	5	-4.4923	0.99997	0.99998	1.0	17915	0	-4.4923
PSMD3	5	4.0746e-06	1.5669e-05	0.00285	99	4	-3.6608	0.95459	0.95489	1.0	16603	0	-3.6608
ANKLE2	5	4.4177e-06	1.6768e-05	0.002961	100	5	-2.06	0.99967	0.99967	1.0	17820	0	-2.06
EXOSC4	5	4.4555e-06	1.6768e-05	0.002961	101	4	-1.7742	0.7967	0.81286	1.0	14041	1	-1.7742
GPX4	5	4.5638e-06	1.6768e-05	0.002961	102	5	-1.8926	0.99975	0.99974	1.0	17838	0	-1.8926
CBFB	5	4.9992e-06	1.8418e-05	0.00322	103	5	-1.4599	1.0	1.0	1.0	17956	0	-1.4599
PCID2	5	5.5026e-06	2.1716e-05	0.003748	104	5	-1.7212	0.99943	0.99943	1.0	17789	0	-1.7212
ATP6AP1	5	5.6595e-06	2.2266e-05	0.003748	105	5	-2.2899	0.99802	0.99802	1.0	17658	0	-2.2899
SRSF7	5	5.7354e-06	2.2266e-05	0.003748	106	5	-3.3255	0.99987	0.99987	1.0	17870	0	-3.3255
RBMX	6	5.7938e-06	2.2266e-05	0.003748	107	6	-2.2558	0.99976	0.99975	1.0	17840	0	-2.2558
ATP6V1A	5	6.0293e-06	2.3366e-05	0.003791	108	5	-2.6004	0.99999	1.0	1.0	17955	0	-2.6004
TPR	5	6.2391e-06	2.3366e-05	0.003791	109	5	-1.846	0.99862	0.99859	1.0	17701	0	-1.846
PUF60	5	6.2635e-06	2.3366e-05	0.003791	110	4	-1.8974	0.59267	0.70492	1.0	12145	1	-1.8974
HEATR1	5	6.2883e-06	2.3366e-05	0.003791	111	4	-2.2559	0.99561	0.99565	1.0	17563	0	-2.2559
EXOSC6	5	6.4828e-06	2.3915e-05	0.003845	112	4	-2.2851	0.97647	0.97642	1.0	17040	0	-2.2851
GTPBP4	5	6.532e-06	2.5565e-05	0.004035	113	4	-3.2211	0.96585	0.96594	1.0	16815	0	-3.2211
UBE2I	5	6.5618e-06	2.584e-05	0.004035	114	5	-1.7319	0.9989	0.99889	1.0	17723	0	-1.7319
IARS	5	6.604e-06	2.6115e-05	0.004035	115	5	-2.8923	0.99994	0.99994	1.0	17900	0	-2.8923
RBX1	5	6.6093e-06	2.6115e-05	0.004035	116	5	-2.6391	0.99999	1.0	1.0	17954	0	-2.6391
DNLZ	5	6.7269e-06	2.6664e-05	0.004035	117	5	-1.8743	0.99999	0.99999	1.0	17953	0	-1.8743
RNF113A	5	6.9055e-06	2.6664e-05	0.004035	118	4	-2.2692	0.99492	0.99494	1.0	17520	0	-2.2692
GINS1	5	6.923e-06	2.6664e-05	0.004035	119	5	-3.4393	0.99994	0.99994	1.0	17902	0	-3.4393
BUB3	5	7.0381e-06	2.7214e-05	0.004084	120	3	-2.2441	0.84645	0.85077	1.0	14692	1	-2.2441
SLC35B1	5	7.2438e-06	2.7764e-05	0.004132	121	5	-2.3512	0.99999	0.99999	1.0	17952	0	-2.3512
IGBP1	5	7.591e-06	2.8863e-05	0.004238	122	5	-2.0635	0.99999	0.99999	1.0	17950	0	-2.0635
SDHC	9	7.7435e-06	2.9413e-05	0.004238	123	9	-1.5006	0.99999	0.99999	1.0	17949	0	-1.5006
LSM7	5	7.8147e-06	2.9413e-05	0.004238	124	5	-1.9025	0.99999	0.99999	1.0	17948	0	-1.9025
PRPF4	5	7.8429e-06	2.9413e-05	0.004238	125	4	-2.1806	0.7198	0.76583	1.0	13220	1	-2.1806
GNL3L	5	8.1259e-06	3.1612e-05	0.004483	126	4	-2.0911	0.7543	0.78558	1.0	13556	1	-2.0911
DNM2	5	8.127e-06	3.1612e-05	0.004483	127	4	-2.9293	0.97246	0.97236	1.0	16952	0	-2.9293
DYNLRB1	5	8.1854e-06	3.2712e-05	0.004532	128	5	-3.1437	0.999	0.99899	1.0	17739	0	-3.1437
LRR1	5	8.2129e-06	3.2712e-05	0.004532	129	5	-3.5758	0.99996	0.99996	1.0	17909	0	-3.5758
GAPDH	5	8.2305e-06	3.2712e-05	0.004532	130	5	-2.043	0.99999	0.99999	1.0	17947	0	-2.043
TTC1	5	8.4114e-06	3.3262e-05	0.004573	131	4	-2.0865	0.054209	0.14473	0.908808	2865	1	-2.0865
PPWD1	5	8.5369e-06	3.3811e-05	0.004613	132	5	-3.2946	0.99999	0.99999	1.0	17946	0	-3.2946
HIST1H2BC	4	8.8891e-06	3.4911e-05	0.004727	133	3	-5.8475	0.082036	0.19152	0.942389	3659	1	-5.8475
CENPM	10	9.0852e-06	3.5461e-05	0.00473	134	9	-0.97018	0.64488	0.7281	1.0	12560	1	-0.97018
TMED10	5	9.1307e-06	3.5461e-05	0.00473	135	5	-1.4979	0.99999	0.99999	1.0	17942	0	-1.4979
NUP85	5	9.2911e-06	3.6011e-05	0.004734	136	5	-2.7988	0.99787	0.99786	1.0	17649	0	-2.7988
HMGA1	5	9.302e-06	3.6011e-05	0.004734	137	4	-1.8213	0.99581	0.99586	1.0	17567	0	-1.8213
RPS24	5	9.434e-06	3.711e-05	0.004843	138	4	-3.0381	0.90634	0.90761	1.0	15713	0	-3.0381
SRSF3	5	9.7344e-06	3.9309e-05	0.005055	139	5	-3.7506	0.9996	0.99961	1.0	17814	0	-3.7506
SCAP	5	9.7473e-06	3.9309e-05	0.005055	140	5	-2.4077	0.99994	0.99994	1.0	17895	0	-2.4077
HNRNPL	5	1.0097e-05	3.9859e-05	0.005055	141	5	-1.6099	0.99999	0.99999	1.0	17940	0	-1.6099
FTSJ3	5	1.0158e-05	3.9859e-05	0.005055	142	4	-4.3362	0.98317	0.98314	1.0	17195	0	-4.3362
TCEB2	5	1.0267e-05	4.0959e-05	0.005122	143	5	-1.7132	0.99725	0.99727	1.0	17624	0	-1.7132
CDC123	5	1.0281e-05	4.0959e-05	0.005122	144	5	-2.201	0.99999	0.99999	1.0	17939	0	-2.201
CLP1	5	1.0612e-05	4.2608e-05	0.005292	145	3	-2.5742	0.86634	0.86845	1.0	14998	1	-2.5742
RPL10A	5	1.0973e-05	4.4257e-05	0.005459	146	5	-2.7008	0.9992	0.9992	1.0	17755	0	-2.7008
COPB2	5	1.1066e-05	4.5907e-05	0.005624	147	4	-3.0419	0.98812	0.98812	1.0	17326	0	-3.0419
DNAJC9	5	1.1573e-05	4.7006e-05	0.00572	148	5	-2.5517	0.99952	0.99953	1.0	17804	0	-2.5517
MED24	5	1.1648e-05	4.7556e-05	0.005748	149	4	-3.0517	0.79929	0.81469	1.0	14062	1	-3.0517
PPAT	5	1.2055e-05	4.9755e-05	0.005974	150	5	-2.5394	0.99999	0.99999	1.0	17937	0	-2.5394
EIF3I	5	1.22e-05	5.0305e-05	0.006	151	4	-1.9509	0.47794	0.62294	1.0	10791	1	-1.9509
ERMP1	5	1.2453e-05	5.1404e-05	0.006011	152	5	-1.794	0.99987	0.99987	1.0	17871	0	-1.794
PRPF19	5	1.2463e-05	5.1404e-05	0.006011	153	5	-2.2326	0.99762	0.99761	1.0	17637	0	-2.2326
DDX41	5	1.2484e-05	5.1404e-05	0.006011	154	5	-1.2658	0.99999	0.99999	1.0	17934	0	-1.2658
BIRC5	5	1.3495e-05	6.0201e-05	0.006995	155	5	-1.4782	0.99995	0.99996	1.0	17906	0	-1.4782
USP39	5	1.4e-05	6.185e-05	0.007041	156	5	-2.5177	0.99997	0.99997	1.0	17913	0	-2.5177
EIF3A	5	1.4054e-05	6.24e-05	0.007041	157	5	-2.6115	0.99998	0.99998	1.0	17920	0	-2.6115
RPL3	5	1.412e-05	6.24e-05	0.007041	158	5	-4.2653	0.99999	0.99999	1.0	17933	0	-4.2653
GART	5	1.4203e-05	6.24e-05	0.007041	159	4	-2.052	0.75116	0.78379	1.0	13531	1	-2.052
MLANA	5	1.4506e-05	6.295e-05	0.007041	160	4	-2.1568	0.99561	0.99565	1.0	17547	0	-2.1568
RPL36	5	1.4537e-05	6.295e-05	0.007041	161	5	-2.5361	0.99994	0.99994	1.0	17899	0	-2.5361
SBDS	5	1.4858e-05	6.4049e-05	0.00712	162	5	-1.7632	0.99999	0.99999	1.0	17932	0	-1.7632
CIRH1A	5	1.5442e-05	6.7348e-05	0.007441	163	5	-1.6646	0.99998	0.99999	1.0	17931	0	-1.6646
GATA1	5	1.5602e-05	6.8448e-05	0.007516	164	4	-2.0649	0.94035	0.94076	1.0	16344	0	-2.0649
POP5	5	1.6171e-05	7.2846e-05	0.007951	165	3	-2.5884	0.92509	0.92579	1.0	16083	0	-2.5884
RPS9	5	1.6255e-05	7.3396e-05	0.007963	166	4	-2.4872	0.13722	0.27859	0.978915	5122	1	-2.4872
NUP93	5	1.6405e-05	7.3945e-05	0.007974	167	5	-1.5856	0.99994	0.99995	1.0	17903	0	-1.5856
HIRA	5	1.6541e-05	7.4495e-05	0.007986	168	5	-1.0663	0.99998	0.99999	1.0	17930	0	-1.0663
RPL31	2	1.6593e-05	7.5045e-05	0.007997	169	2	-4.6359	0.99998	0.99999	1.0	17929	0	-4.6359
GOLGA6A	2	1.6773e-05	7.5595e-05	0.008008	170	2	-3.5833	0.99998	0.99999	1.0	17928	0	-3.5833
PRPF8	5	1.6912e-05	7.6145e-05	0.008019	171	4	-1.457	0.75704	0.78722	1.0	13580	1	-1.457
MTHFD1	5	1.725e-05	7.7244e-05	0.008041	172	4	-3.5809	0.9858	0.98573	1.0	17263	0	-3.5809
TRIM65	5	1.7309e-05	7.7244e-05	0.008041	173	2	-0.20722	0.0048961	0.019654	0.662955	529	2	-0.20722
EFTUD1	5	1.7448e-05	7.7794e-05	0.008052	174	5	-1.5939	0.99998	0.99998	1.0	17923	0	-1.5939
SF3A1	5	1.8248e-05	8.3841e-05	0.008628	175	4	-2.5986	0.95277	0.95311	1.0	16567	0	-2.5986
CPSF4	5	1.832e-05	8.4391e-05	0.008635	176	4	-2.1497	0.98779	0.98779	1.0	17313	0	-2.1497
AURKB	5	1.8575e-05	8.659e-05	0.00881	177	4	-2.0957	0.99332	0.99336	1.0	17463	0	-2.0957
NEDD8	3	1.9427e-05	9.0989e-05	0.009186	178	3	-2.1614	0.99998	0.99998	1.0	17927	0	-2.1614
RPS14	2	1.9494e-05	9.1538e-05	0.009186	179	2	-7.7918	0.99998	0.99998	1.0	17926	0	-7.7918
RTCB	5	1.9663e-05	9.1813e-05	0.009186	180	5	-1.1416	0.99998	0.99998	1.0	17925	0	-1.1416
CHAF1A	5	2.0045e-05	9.3188e-05	0.009272	181	5	-1.3328	0.99998	0.99998	1.0	17924	0	-1.3328
MAD2L1	5	2.0209e-05	9.3738e-05	0.009275	182	5	-3.3402	0.99998	0.99998	1.0	17922	0	-3.3402
BANF1	4	2.039e-05	9.4287e-05	0.009279	183	4	-2.8437	0.99998	0.99998	1.0	17921	0	-2.8437
SUPT16H	5	2.0584e-05	9.5937e-05	0.00939	184	5	-3.1913	0.99984	0.99984	1.0	17860	0	-3.1913
PSMB2	5	2.1504e-05	9.8136e-05	0.009553	185	4	-2.1758	0.91722	0.9182	1.0	15916	0	-2.1758
SOD2	5	2.1857e-05	9.8686e-05	0.009555	186	5	-1.2779	0.99998	0.99998	1.0	17919	0	-1.2779
MCM2	5	2.2857e-05	0.00010033	0.009611	187	4	-2.205	0.98758	0.98757	1.0	17305	0	-2.205
AAMP	5	2.2892e-05	0.00010033	0.009611	188	4	-2.0482	0.84763	0.85172	1.0	14711	1	-2.0482
PSMD7	5	2.2943e-05	0.00010088	0.009613	189	4	-1.7891	0.99085	0.99084	1.0	17393	0	-1.7891
NPLOC4	5	2.3029e-05	0.00010143	0.009614	190	5	-2.0586	0.99955	0.99956	1.0	17806	0	-2.0586
PSMB3	5	2.3291e-05	0.00010253	0.009668	191	4	-2.5699	0.49871	0.64137	1.0	11097	1	-2.5699
FARSA	5	2.4234e-05	0.00010528	0.009824	192	4	-1.3504	0.53296	0.67216	1.0	11597	1	-1.3504
RPL27A	5	2.4414e-05	0.00010583	0.009824	193	4	-3.2117	0.94379	0.94418	1.0	16392	0	-3.2117
MED30	5	2.4662e-05	0.00010583	0.009824	194	4	-2.2664	0.42407	0.57584	1.0	9993	1	-2.2664
PCNA	5	2.4946e-05	0.00010638	0.009825	195	4	-2.4866	0.99561	0.99565	1.0	17561	0	-2.4866
CDC73	5	2.5209e-05	0.00010748	0.009876	196	4	-2.1104	0.99303	0.99306	1.0	17451	0	-2.1104
CSE1L	5	2.5791e-05	0.00010858	0.009876	197	5	-1.3801	0.99997	0.99998	1.0	17918	0	-1.3801
SLMO2	5	2.6027e-05	0.00010913	0.009876	198	5	-1.939	0.99997	0.99998	1.0	17917	0	-1.939
HCFC1	5	2.6029e-05	0.00010913	0.009876	199	4	-1.7899	0.97908	0.97903	1.0	17097	0	-1.7899
PRPF6	5	2.6713e-05	0.00011188	0.010074	200	4	-2.5062	0.95236	0.95267	1.0	16557	0	-2.5062
KAT8	5	2.756e-05	0.00011518	0.010258	201	3	-0.40277	0.70198	0.75633	1.0	13047	1	-0.40277
POLR2E	5	2.7785e-05	0.00011628	0.010258	202	5	-1.3622	0.99997	0.99998	1.0	17916	0	-1.3622
RPA1	5	2.7989e-05	0.00011738	0.010258	203	4	-2.7619	0.054051	0.14445	0.908655	2863	1	-2.7619
SF3B1	5	2.8009e-05	0.00011738	0.010258	204	5	-4.1852	0.99883	0.99881	1.0	17717	0	-4.1852
PDCD2	7	2.8367e-05	0.00011793	0.010258	205	6	-1.1024	0.29511	0.46323	1.0	8177	1	-1.1024
MBTPS1	5	2.8459e-05	0.00011793	0.010258	206	4	-1.7469	0.99182	0.9918	1.0	17420	0	-1.7469
LSM4	6	2.8537e-05	0.00011848	0.010258	207	6	-2.0965	0.99952	0.99952	1.0	17802	0	-2.0965
PRMT1	5	2.8568e-05	0.00011848	0.010258	208	5	-1.3494	0.99997	0.99997	1.0	17914	0	-1.3494
RPS8	5	2.9663e-05	0.00012178	0.010493	209	5	-2.9555	0.99993	0.99993	1.0	17892	0	-2.9555
KIAA0020	5	3.0086e-05	0.00012453	0.010679	210	5	-2.4774	0.99997	0.99997	1.0	17912	0	-2.4774
SF3B4	5	3.2339e-05	0.00013937	0.011886	211	3	-2.2298	0.7061	0.75846	1.0	13091	1	-2.2298
ECD	5	3.2454e-05	0.00013992	0.011886	212	5	-1.8912	0.99977	0.99977	1.0	17846	0	-1.8912
GPN2	5	3.3274e-05	0.00014432	0.012202	213	4	-1.9032	0.98984	0.98982	1.0	17371	0	-1.9032
DGCR8	5	3.4065e-05	0.00014872	0.012515	214	5	-1.5953	0.99995	0.99995	1.0	17904	0	-1.5953
DUT	7	3.4896e-05	0.00015366	0.012871	215	5	-2.5275	0.75808	0.78787	1.0	13592	1	-2.5275
MAT2A	5	3.6366e-05	0.00015806	0.013103	216	5	-3.7438	0.99996	0.99996	1.0	17910	0	-3.7438
SUPT6H	5	3.6571e-05	0.00015861	0.013103	217	4	-1.8381	0.99234	0.99237	1.0	17434	0	-1.8381
EXOSC9	5	3.676e-05	0.00015861	0.013103	218	5	-2.6894	0.99986	0.99986	1.0	17868	0	-2.6894
RPS20	4	3.7213e-05	0.00016081	0.013164	219	4	-3.3529	0.99571	0.99575	1.0	17566	0	-3.3529
RPA3	5	3.7219e-05	0.00016081	0.013164	220	5	-3.2025	0.99984	0.99984	1.0	17859	0	-3.2025
PPP2CA	5	3.913e-05	0.00016741	0.013642	221	5	-1.7903	0.9998	0.9998	1.0	17852	0	-1.7903
WDR74	5	4.0272e-05	0.00017181	0.013857	222	5	-1.986	0.99996	0.99996	1.0	17911	0	-1.986
MED28	5	4.0422e-05	0.00017181	0.013857	223	5	-3.204	0.99878	0.99875	1.0	17715	0	-3.204
OGT	5	4.0635e-05	0.00017236	0.013857	224	4	-1.9014	0.72608	0.76928	1.0	13282	1	-1.9014
PSMD1	5	4.3238e-05	0.00018555	0.014808	225	4	-2.3677	0.99333	0.99336	1.0	17464	0	-2.3677
HNRNPU	5	4.338e-05	0.0001861	0.014808	226	5	-1.1574	0.99996	0.99996	1.0	17908	0	-1.1574
DHX37	5	4.3513e-05	0.00018665	0.014808	227	5	-1.733	0.99847	0.99845	1.0	17691	0	-1.733
NRDE2	5	4.4313e-05	0.0001905	0.015047	228	4	-2.426	0.9811	0.98103	1.0	17138	0	-2.426
PSMA3	5	4.4763e-05	0.0001938	0.015152	229	4	-3.6238	0.99561	0.99565	1.0	17564	0	-3.6238
PRELID1	3	4.493e-05	0.00019435	0.015152	230	3	-2.8427	0.99915	0.99914	1.0	17750	0	-2.8427
GMPS	5	4.4944e-05	0.00019435	0.015152	231	5	-1.6623	0.99996	0.99996	1.0	17907	0	-1.6623
TRA2B	7	4.6085e-05	0.00019985	0.015513	232	7	-1.5805	0.99992	0.99991	1.0	17887	0	-1.5805
PHB	5	4.7706e-05	0.00020809	0.016057	233	5	-3.4451	0.99995	0.99996	1.0	17905	0	-3.4451
GLRX5	5	4.7843e-05	0.00020864	0.016057	234	5	-1.8382	0.99944	0.99945	1.0	17792	0	-1.8382
COPB1	5	4.8271e-05	0.00021084	0.016089	235	5	-2.3088	0.99985	0.99985	1.0	17862	0	-2.3088
RFC5	5	4.8476e-05	0.00021084	0.016089	236	4	-1.5336	0.73455	0.77406	1.0	13355	1	-1.5336
CACTIN	5	5.0104e-05	0.00021634	0.016412	237	2	-0.048133	0.13486	0.27506	0.978915	5056	2	-0.048133
CDC23	5	5.0596e-05	0.00021689	0.016412	238	4	-1.7646	0.99337	0.9934	1.0	17467	0	-1.7646
ERH	5	5.2106e-05	0.00022349	0.0167	239	5	-2.2791	0.99972	0.99972	1.0	17831	0	-2.2791
TPM3	6	5.2128e-05	0.00022349	0.0167	240	4	-1.4347	0.94193	0.94235	1.0	16368	0	-1.4347
FLI1	5	5.2169e-05	0.00022349	0.0167	241	4	-2.3952	0.94431	0.94468	1.0	16408	0	-2.3952
YARS	5	5.2804e-05	0.00022459	0.016713	242	5	-1.7549	0.9999	0.9999	1.0	17883	0	-1.7549
BUD31	5	5.3436e-05	0.00022678	0.016807	243	3	-2.165	0.82424	0.83281	1.0	14362	1	-2.165
LAS1L	5	5.499e-05	0.00023448	0.017306	244	5	-2.1317	0.99945	0.99945	1.0	17793	0	-2.1317
NOP58	5	5.7583e-05	0.00024658	0.018125	245	5	-1.9629	0.99994	0.99994	1.0	17896	0	-1.9629
RPAP1	5	5.8116e-05	0.00024988	0.018259	246	4	-1.6081	0.98649	0.98642	1.0	17278	0	-1.6081
NIFK	5	5.8396e-05	0.00025042	0.018259	247	4	-1.9582	0.21379	0.39072	1.0	7000	1	-1.9582
TRAPPC1	5	5.9589e-05	0.00025537	0.018544	248	5	-1.7634	0.99994	0.99994	1.0	17901	0	-1.7634
SAP18	5	6.0409e-05	0.00025812	0.018669	249	3	-0.79011	0.68614	0.74814	1.0	12912	1	-0.79011
MED14	5	6.1758e-05	0.00026362	0.018921	250	5	-2.675	0.99994	0.99994	1.0	17898	0	-2.675
PSMA2	5	6.2179e-05	0.00026527	0.018921	251	4	-3.0306	0.17905	0.341	0.992899	6170	1	-3.0306
DYNC1H1	5	6.2489e-05	0.00026582	0.018921	252	4	-1.3465	0.6506	0.73082	1.0	12601	1	-1.3465
UBA52	5	6.2638e-05	0.00026582	0.018921	253	5	-1.7884	0.99994	0.99994	1.0	17897	0	-1.7884
PRPF38A	5	6.3819e-05	0.00027022	0.019159	254	4	-2.1192	0.86057	0.86319	1.0	14906	1	-2.1192
PSMC4	5	6.5359e-05	0.00027681	0.01955	255	4	-0.64867	0.44492	0.59404	1.0	10323	1	-0.64867
RPL18A	3	6.566e-05	0.00027901	0.019628	256	3	-2.7092	0.99993	0.99993	1.0	17894	0	-2.7092
CCNH	5	6.6307e-05	0.00028231	0.019783	257	4	-3.519	0.87577	0.87759	1.0	15161	0	-3.519
PCBP1	5	6.661e-05	0.00028341	0.019783	258	5	-1.2947	0.99993	0.99993	1.0	17893	0	-1.2947
INCENP	5	6.7343e-05	0.00028726	0.019974	259	5	-1.6721	0.99865	0.99863	1.0	17703	0	-1.6721
CDC20	5	6.8434e-05	0.00029111	0.020164	260	4	-1.4952	0.97321	0.9731	1.0	16963	0	-1.4952
WDR18	5	6.9447e-05	0.00029551	0.02039	261	4	-1.7806	0.98513	0.98506	1.0	17241	0	-1.7806
SRSF1	5	7.0488e-05	0.00029991	0.020536	262	4	-1.656	0.1477	0.29442	0.979993	5407	1	-1.656
ABT1	5	7.0518e-05	0.00029991	0.020536	263	5	-1.158	0.99993	0.99993	1.0	17891	0	-1.158
JAK2	5	7.3048e-05	0.00031365	0.021396	264	3	-2.2881	0.81878	0.82874	1.0	14283	1	-2.2881
CKAP5	5	7.3296e-05	0.0003153	0.021415	265	5	-2.0854	0.99993	0.99992	1.0	17890	0	-2.0854
SUPT5H	5	7.3602e-05	0.0003164	0.021415	266	4	-1.2782	0.90208	0.90341	1.0	15638	0	-1.2782
ADSL	5	7.4091e-05	0.0003175	0.021415	267	4	-2.9066	0.9064	0.90767	1.0	15714	0	-2.9066
CXorf56	7	7.4435e-05	0.00032025	0.02152	268	7	-1.5746	0.99978	0.99978	1.0	17848	0	-1.5746
NOB1	5	7.6142e-05	0.00032739	0.021918	269	4	-2.3702	0.99283	0.99287	1.0	17448	0	-2.3702
ATP6V0B	5	7.6923e-05	0.00033179	0.022131	270	4	-1.2986	0.87521	0.87702	1.0	15154	0	-1.2986
POLD2	5	7.7293e-05	0.00033454	0.022223	271	4	-1.785	0.98033	0.98026	1.0	17124	0	-1.785
KRTAP12-3	5	7.7663e-05	0.00033564	0.022223	272	2	0.1947	0.0072822	0.026822	0.69403	696	2	0.1947
ELL	5	7.8304e-05	0.00034114	0.022504	273	5	-1.3646	0.99901	0.99901	1.0	17740	0	-1.3646
SART3	5	7.8678e-05	0.00034334	0.022556	274	4	-2.1554	0.22018	0.39827	1.0	7143	1	-2.1554
TIMM44	5	7.9324e-05	0.00034444	0.022556	275	4	-1.3992	0.79991	0.81512	1.0	14069	1	-1.3992
ATP6V0D1	5	8.0747e-05	0.00035103	0.022905	276	5	-1.9356	0.99969	0.99969	1.0	17822	0	-1.9356
EPRS	5	8.1139e-05	0.00035323	0.022965	277	5	-2.4983	0.99975	0.99974	1.0	17837	0	-2.4983
GABPB1	5	8.2112e-05	0.00035763	0.023167	278	4	-1.5061	0.096501	0.2152	0.959195	4039	1	-1.5061
RGPD1	1	8.2681e-05	0.00035983	0.023167	279	1	-9.6015	0.99992	0.99992	1.0	17889	0	-9.6015
CTDP1	5	8.2778e-05	0.00036038	0.023167	280	4	-1.3699	0.90715	0.90839	1.0	15724	0	-1.3699
PABPN1	4	8.3052e-05	0.00036148	0.023167	281	4	-1.5682	0.99992	0.99991	1.0	17888	0	-1.5682
GEMIN5	5	8.3783e-05	0.00036643	0.023271	282	4	-1.9281	0.24079	0.41628	1.0	7443	1	-1.9281
RPS19	5	8.3893e-05	0.00036698	0.023271	283	5	-1.4087	0.99977	0.99977	1.0	17845	0	-1.4087
ROMO1	5	8.3954e-05	0.00036698	0.023271	284	4	-1.6227	0.72801	0.77032	1.0	13295	1	-1.6227
SEPHS2	5	8.4319e-05	0.00036918	0.023328	285	3	-2.0384	0.14444	0.28945	0.979341	5321	1	-2.0384
CHMP4B	5	8.4915e-05	0.00037193	0.02342	286	5	-2.6099	0.9997	0.9997	1.0	17826	0	-2.6099
NXF1	5	8.5973e-05	0.00037577	0.023566	287	5	-1.2272	0.99991	0.99991	1.0	17886	0	-1.2272
RPA2	5	8.6286e-05	0.00037687	0.023566	288	4	-1.2689	0.93388	0.93436	1.0	16244	0	-1.2689
NLE1	7	8.7396e-05	0.00038127	0.023759	289	5	-1.1498	0.98668	0.9866	1.0	17286	0	-1.1498
ENSA	9	8.8197e-05	0.00038677	0.023941	290	7	-1.078	0.9997	0.9997	1.0	17829	0	-1.078
NAT10	5	8.9102e-05	0.00038842	0.023941	291	4	-2.1685	0.89822	0.8996	1.0	15575	0	-2.1685
ZC3H18	5	8.9194e-05	0.00038842	0.023941	292	4	-1.5677	0.98042	0.98035	1.0	17127	0	-1.5677
RABGGTB	5	8.937e-05	0.00038952	0.023941	293	4	-2.5222	0.58806	0.70303	1.0	12109	1	-2.5222
LONP1	5	8.98e-05	0.00039172	0.023966	294	4	-2.2059	0.80297	0.81726	1.0	14108	1	-2.2059
COPA	5	9.0199e-05	0.00039337	0.023966	295	4	-2.3154	0.98537	0.98529	1.0	17249	0	-2.3154
RPL37A	4	9.0393e-05	0.00039392	0.023966	296	3	-2.3375	0.0027092	0.011493	0.609736	339	1	-2.3375
EFTUD2	5	9.2016e-05	0.00040436	0.024519	297	5	-1.061	0.99956	0.99956	1.0	17807	0	-1.061
DYNC1I2	5	9.3595e-05	0.00041426	0.024984	298	5	-2.3799	0.99991	0.99991	1.0	17885	0	-2.3799
ORAOV1	5	9.3917e-05	0.00041481	0.024984	299	4	-2.3214	0.55806	0.69056	1.0	11902	1	-2.3214
LSM12	5	9.6636e-05	0.00042745	0.02566	300	5	-1.2085	0.9999	0.9999	1.0	17884	0	-1.2085
TRAPPC8	5	9.8156e-05	0.0004313	0.025785	301	4	-2.0789	0.98161	0.98152	1.0	17155	0	-2.0789
ALYREF	5	9.8608e-05	0.0004324	0.025785	302	5	-1.6333	0.99969	0.9997	1.0	17823	0	-1.6333
NCBP1	5	9.8769e-05	0.0004346	0.025831	303	5	-2.935	0.9999	0.9999	1.0	17882	0	-2.935
DDX51	5	0.00010001	0.00044175	0.026169	304	4	-1.5605	0.53267	0.67189	1.0	11594	1	-1.5605
CFL1	5	0.00010191	0.0004478	0.026441	305	4	-2.9644	0.99273	0.99276	1.0	17444	0	-2.9644
ACIN1	5	0.00010273	0.00045054	0.026516	306	4	-1.5336	0.96196	0.96211	1.0	16737	0	-1.5336
HSPD1	3	0.00010492	0.00046264	0.027083	307	2	-4.296	0.074107	0.17853	0.930207	3452	1	-4.296
HIST1H2AL	3	0.00010515	0.00046319	0.027083	308	3	-2.2491	0.99989	0.9999	1.0	17880	0	-2.2491
TUBA1B	4	0.00010588	0.00046539	0.027124	309	4	-1.1415	0.99989	0.9999	1.0	17879	0	-1.1415
GINS2	5	0.00010686	0.00046924	0.027212	310	4	-2.951	0.98923	0.98923	1.0	17353	0	-2.951
RBBP4	5	0.00010717	0.00047034	0.027212	311	4	-1.5784	0.70601	0.75842	1.0	13089	1	-1.5784
HUS1	5	0.00010744	0.00047144	0.027212	312	5	-2.62	0.99989	0.9999	1.0	17878	0	-2.62
POLR3C	5	0.00010855	0.00047583	0.027378	313	5	-1.2314	0.99989	0.99989	1.0	17877	0	-1.2314
RANBP6	5	0.00010922	0.00047913	0.02748	314	4	-1.7692	0.98145	0.98135	1.0	17149	0	-1.7692
HIST1H2BG	5	0.00011047	0.00048408	0.027676	315	4	-0.78497	0.036309	0.10522	0.874446	2161	1	-0.78497
RAD51	5	0.00011324	0.00050332	0.028685	316	5	-1.3763	0.99989	0.99989	1.0	17875	0	-1.3763
RLN1	4	0.00011352	0.00050607	0.02875	317	4	-2.0816	0.9996	0.99961	1.0	17812	0	-2.0816
SAE1	6	0.00011511	0.00051267	0.029034	318	6	-1.8194	0.99988	0.99989	1.0	17874	0	-1.8194
LSM2	5	0.00011694	0.00052147	0.029439	319	5	-2.3391	0.99975	0.99975	1.0	17839	0	-2.3391
QARS	5	0.00012044	0.00053466	0.029996	320	4	-1.7293	0.97645	0.9764	1.0	17038	0	-1.7293
DAD1	5	0.00012055	0.00053466	0.029996	321	4	-2.1381	0.99561	0.99565	1.0	17546	0	-2.1381
VCP	5	0.00012125	0.00053906	0.030149	322	5	-1.2172	0.99988	0.99988	1.0	17872	0	-1.2172
ABCE1	5	0.00012166	0.00054126	0.030178	323	3	-0.53622	0.37408	0.53173	1.0	9315	2	-0.53622
SAMM50	5	0.00012539	0.00055225	0.030696	324	4	-2.0643	0.97084	0.97078	1.0	16918	0	-2.0643
DHX16	5	0.00012666	0.00055665	0.030845	325	4	-1.3053	0.99532	0.99536	1.0	17540	0	-1.3053
MED1	5	0.00012714	0.0005594	0.030903	326	3	-2.554	0.88163	0.88332	1.0	15269	0	-2.554
POLR2A	5	0.00013195	0.00058139	0.032019	327	4	-2.5732	0.99197	0.99197	1.0	17422	0	-2.5732
ATP6V1G1	5	0.00013407	0.00058689	0.032216	328	4	-1.7662	0.3024	0.46961	1.0	8269	1	-1.7662
CCT8	5	0.00013449	0.00058854	0.032216	329	5	-3.4038	0.99865	0.99863	1.0	17706	0	-3.4038
ANAPC2	5	0.0001354	0.00059239	0.032312	330	3	-1.9883	0.59128	0.70435	1.0	12133	1	-1.9883
POLR3A	5	0.00013558	0.00059404	0.032312	331	4	-1.9341	0.74042	0.77745	1.0	13416	1	-1.9341
POLR2F	5	0.00013595	0.00059569	0.032312	332	5	-1.4836	0.99699	0.99699	1.0	17612	0	-1.4836
RPS12	4	0.00013741	0.00060118	0.032445	333	4	-3.034	0.99972	0.99972	1.0	17832	0	-3.034
INTS8	5	0.00013761	0.00060173	0.032445	334	4	-2.4808	0.39096	0.54658	1.0	9533	1	-2.4808
MPDZ	5	0.00013798	0.00060393	0.032466	335	4	-1.4583	0.97567	0.97555	1.0	17016	0	-1.4583
UBL5	3	0.0001403	0.00061493	0.032949	336	3	-3.0156	0.99986	0.99986	1.0	17869	0	-3.0156
PPAPDC2	5	0.00014064	0.00061658	0.032949	337	4	-1.7414	0.97017	0.97013	1.0	16902	0	-1.7414
CENPE	5	0.00014277	0.00062647	0.033379	338	3	-1.8216	0.0082956	0.029784	0.716429	746	1	-1.8216
HSPA9	5	0.00014306	0.00062922	0.033427	339	4	-1.8153	0.26247	0.43505	1.0	7724	1	-1.8153
ACO2	5	0.00014497	0.00064132	0.03387	340	4	-1.8676	0.23507	0.41121	1.0	7362	1	-1.8676
GTF3C2	5	0.00014499	0.00064132	0.03387	341	5	-0.97181	0.99986	0.99985	1.0	17867	0	-0.97181
INSL4	5	0.00014669	0.00064627	0.034031	342	5	-1.4467	0.99985	0.99985	1.0	17866	0	-1.4467
NPHP3	5	0.00014718	0.00064847	0.034047	343	5	-1.8403	0.99985	0.99985	1.0	17865	0	-1.8403
FNTB	5	0.00014767	0.00065176	0.034121	344	4	-1.9181	0.97601	0.97594	1.0	17024	0	-1.9181
POLR3K	5	0.00014859	0.00065836	0.034366	345	5	-0.80904	0.99985	0.99985	1.0	17864	0	-0.80904
HAUS7	5	0.00015036	0.00066771	0.034754	346	5	-0.98624	0.99985	0.99985	1.0	17863	0	-0.98624
TTC27	5	0.00015079	0.00067101	0.034825	347	3	-2.6579	0.98051	0.98044	1.0	17129	0	-2.6579
SF1	5	0.00015297	0.0006798	0.03518	348	4	-2.2322	0.99446	0.99447	1.0	17506	0	-2.2322
NOL6	5	0.00015432	0.00068585	0.035391	349	5	-1.79	0.99983	0.99983	1.0	17857	0	-1.79
UBB	2	0.00015532	0.0006908	0.035545	350	2	-2.2958	0.99984	0.99985	1.0	17861	0	-2.2958
NSF	5	0.00015819	0.00070289	0.036064	351	4	-1.6634	0.73176	0.77246	1.0	13331	1	-1.6634
TWISTNB	5	0.00015962	0.00071224	0.03644	352	4	-1.5229	0.83419	0.84056	1.0	14498	1	-1.5229
ZNF259	5	0.00016044	0.00071444	0.036449	353	4	-1.9313	0.97629	0.97623	1.0	17034	0	-1.9313
RBM14	5	0.00016208	0.00071884	0.036569	354	4	-1.74	0.94524	0.9456	1.0	16421	0	-1.74
DDX42	5	0.0001627	0.00072104	0.036578	355	5	-1.5382	0.99936	0.99935	1.0	17777	0	-1.5382
PSIP1	5	0.00016427	0.00072928	0.036892	356	4	-2.2857	0.99612	0.99615	1.0	17581	0	-2.2857
PHF23	5	0.00016502	0.00073423	0.037039	357	5	-1.1821	0.99983	0.99984	1.0	17858	0	-1.1821
EIF2S1	5	0.00016815	0.00074743	0.037599	358	3	-2.8637	0.86787	0.86991	1.0	15024	1	-2.8637
MAD2L1BP	5	0.00016971	0.00075402	0.037825	359	5	-1.2851	0.99894	0.99893	1.0	17731	0	-1.2851
SNUPN	5	0.00017577	0.00078536	0.039288	360	4	-1.327	0.99387	0.99391	1.0	17489	0	-1.327
PFDN6	5	0.00017777	0.00079086	0.039453	361	4	-1.4633	0.98877	0.98878	1.0	17342	0	-1.4633
KPNB1	5	0.00017871	0.00079636	0.039618	362	4	-1.8462	0.86055	0.86317	1.0	14905	1	-1.8462
PPIL2	5	0.00018292	0.0008167	0.040431	363	4	-2.5261	0.98501	0.98494	1.0	17239	0	-2.5261
EIF3F	4	0.00018373	0.0008189	0.040431	364	4	-2.046	0.9891	0.98909	1.0	17350	0	-2.046
DKC1	5	0.00018382	0.00081945	0.040431	365	5	-2.4705	0.99927	0.99927	1.0	17764	0	-2.4705
CDC5L	5	0.00018624	0.00082879	0.040781	366	5	-2.1988	0.99981	0.99981	1.0	17855	0	-2.1988
NUP133	5	0.00018754	0.00083264	0.040858	367	5	-1.485	0.99646	0.99648	1.0	17589	0	-1.485
BCS1L	5	0.00019094	0.00084364	0.041223	368	4	-1.2288	0.8012	0.81603	1.0	14084	1	-1.2288
SNRPD2	5	0.00019154	0.00084694	0.041223	369	4	-1.5121	0.99348	0.99352	1.0	17472	0	-1.5121
RPL15	2	0.00019157	0.00084694	0.041223	370	2	-2.2559	0.99981	0.99981	1.0	17853	0	-2.2559
MCM6	5	0.00019364	0.00085408	0.041459	371	4	-2.0625	0.99388	0.99392	1.0	17491	0	-2.0625
NXT1	5	0.00019459	0.00085683	0.04148	372	4	-1.0571	0.98226	0.98221	1.0	17174	0	-1.0571
BUB1B	5	0.00019783	0.00086893	0.041953	373	4	-1.6356	0.97568	0.97556	1.0	17018	0	-1.6356
DIMT1	5	0.00019948	0.00087498	0.042132	374	5	-1.8771	0.99921	0.9992	1.0	17756	0	-1.8771
NDC80	5	0.00020066	0.00088212	0.042277	375	3	-2.6578	0.52249	0.66271	1.0	11448	1	-2.6578
GRPEL1	5	0.00020144	0.00088267	0.042277	376	5	-1.0044	0.9998	0.9998	1.0	17851	0	-1.0044
RPS23	5	0.00020508	0.00090081	0.043031	377	5	-2.4982	0.99977	0.99976	1.0	17844	0	-2.4982
ANAPC11	9	0.00020776	0.00091346	0.04352	378	5	-0.47453	0.8604	0.86302	1.0	14902	1	-0.47453
XRCC6	5	0.00021032	0.00092391	0.043838	379	5	-3.3245	0.99908	0.99907	1.0	17746	0	-3.3245
PCF11	5	0.00021048	0.00092501	0.043838	380	4	-1.4351	0.63952	0.72561	1.0	12509	1	-1.4351
TYRP1	5	0.00021203	0.00093105	0.043997	381	4	-1.8127	0.96064	0.9608	1.0	16712	0	-1.8127
TTC4	5	0.00021267	0.00093325	0.043997	382	5	-0.97615	0.99979	0.99979	1.0	17850	0	-0.97615
PMPCA	5	0.0002135	0.0009371	0.044063	383	4	-1.1294	0.91935	0.92028	1.0	15959	0	-1.1294
HIST1H2AJ	3	0.00021496	0.00094425	0.044284	384	3	-1.4627	0.99934	0.99934	1.0	17774	0	-1.4627
WDR43	5	0.00021645	0.00095029	0.044375	385	5	-2.242	0.99978	0.99978	1.0	17849	0	-2.242
RLN2	4	0.00021682	0.00095194	0.044375	386	2	-1.7293	0.90668	0.90793	1.0	15717	0	-1.7293
RPL11	5	0.00021724	0.00095359	0.044375	387	5	-3.3213	0.99737	0.99739	1.0	17630	0	-3.3213
RAE1	5	0.00021875	0.00096459	0.044771	388	3	-1.8418	0.10627	0.23089	0.969241	4290	1	-1.8418
SRP54	5	0.00022355	0.00099043	0.045853	389	4	-2.569	0.96639	0.96651	1.0	16829	0	-2.569
PLK4	5	0.00022427	0.00099318	0.045862	390	4	-2.3069	0.98953	0.98951	1.0	17361	0	-2.3069
KRTAP12-2	4	0.00022559	0.0010003	0.045899	391	2	-0.85807	0.23366	0.40995	1.0	7344	2	-0.85807
CDC37	5	0.0002265	0.0010031	0.045899	392	4	-1.4879	0.28845	0.45744	1.0	8087	1	-1.4879
BTAF1	5	0.0002267	0.0010036	0.045899	393	5	-1.3183	0.99977	0.99977	1.0	17847	0	-1.3183
THOC2	5	0.00022679	0.0010042	0.045899	394	4	-2.0659	0.99561	0.99565	1.0	17545	0	-2.0659
YRDC	5	0.0002304	0.001019	0.046459	395	5	-1.3885	0.99951	0.99952	1.0	17801	0	-1.3885
SEH1L	5	0.00023451	0.0010344	0.047042	396	5	-1.4016	0.99977	0.99976	1.0	17843	0	-1.4016
NFIB	10	0.00023746	0.0010504	0.047647	397	7	-0.9419	0.96792	0.96799	1.0	16864	1	-0.9419
RBBP6	7	0.00023874	0.0010564	0.047731	398	7	-1.9697	0.99976	0.99976	1.0	17842	0	-1.9697
SNAPC4	5	0.00023905	0.0010575	0.047731	399	5	-0.8857	0.99976	0.99976	1.0	17841	0	-0.8857
DLST	5	0.00024464	0.0010894	0.048951	400	5	-1.637	0.99815	0.99815	1.0	17667	0	-1.637
TBCD	5	0.00024529	0.0010921	0.048951	401	2	0.049014	0.77776	0.80016	1.0	13819	1	0.049014
MARS	5	0.00024538	0.0010927	0.048951	402	4	-1.4278	0.9751	0.97501	1.0	16998	0	-1.4278
TRIM62	5	0.00024802	0.0011031	0.049225	403	3	-0.81861	0.10284	0.22537	0.967965	4188	1	-0.81861
LMO2	5	0.00024919	0.0011059	0.049225	404	4	-1.9179	0.79914	0.81459	1.0	14059	1	-1.9179
NFS1	5	0.00024963	0.0011086	0.049225	405	3	-1.3984	0.4734	0.61892	1.0	10715	2	-1.3984
RUVBL2	5	0.00025003	0.0011097	0.049225	406	5	-1.2779	0.99884	0.99882	1.0	17718	0	-1.2779
COX6C	3	0.0002565	0.0011378	0.050344	407	3	-1.556	0.99974	0.99974	1.0	17836	0	-1.556
DCTN4	5	0.00025732	0.0011411	0.050366	408	4	-1.2302	0.98299	0.98294	1.0	17192	0	-1.2302
HSCB	5	0.00025996	0.0011493	0.050606	409	5	-1.3254	0.99974	0.99973	1.0	17835	0	-1.3254
HNRNPK	5	0.00026463	0.0011686	0.051199	410	5	-1.4219	0.99884	0.99882	1.0	17719	0	-1.4219
RBM5	5	0.00026485	0.0011697	0.051199	411	5	-1.1203	0.99974	0.99973	1.0	17834	0	-1.1203
C17orf58	8	0.00026535	0.0011713	0.051199	412	6	-0.99737	0.99334	0.99337	1.0	17466	0	-0.99737
GEMIN8	5	0.0002697	0.0011977	0.052183	413	4	-2.3869	0.99051	0.99052	1.0	17386	0	-2.3869
UBE2M	5	0.00027128	0.0012021	0.052183	414	5	-1.8336	0.99973	0.99972	1.0	17833	0	-1.8336
TRMT112	5	0.00027195	0.0012048	0.052183	415	4	-1.6281	0.44064	0.59034	1.0	10258	1	-1.6281
CWC22	5	0.00027202	0.0012054	0.052183	416	5	-2.0594	0.99855	0.99853	1.0	17696	0	-2.0594
HIST1H2BE	3	0.00028109	0.0012543	0.054171	417	1	0.1689	0.013089	0.043709	0.773152	1008	1	0.1689
RPL14	5	0.00028225	0.0012642	0.054467	418	3	-2.5155	0.90888	0.91005	1.0	15753	0	-2.5155
PHF5A	5	0.0002869	0.0012829	0.055141	419	4	-1.7572	0.95374	0.95402	1.0	16585	0	-1.7572
MTIF3	5	0.00029222	0.0013033	0.055882	420	5	-1.0122	0.99971	0.99971	1.0	17830	0	-1.0122
PSMC3	5	0.00029818	0.0013241	0.056643	421	5	-1.7073	0.9997	0.9997	1.0	17828	0	-1.7073
RPL18	5	0.00029894	0.001328	0.056673	422	4	-1.6389	0.8071	0.82023	1.0	14161	1	-1.6389
ZNF830	5	0.00030033	0.0013395	0.056723	423	3	-1.3331	0.95211	0.95241	1.0	16551	0	-1.3331
POLD1	5	0.00030173	0.0013434	0.056723	424	5	-1.6501	0.99896	0.99895	1.0	17733	0	-1.6501
CUL3	5	0.00030235	0.0013478	0.056723	425	3	-2.5067	0.3813	0.53806	1.0	9407	1	-2.5067
NUP214	5	0.00030297	0.0013505	0.056723	426	5	-1.6322	0.99921	0.99921	1.0	17757	0	-1.6322
TICRR	5	0.00030308	0.0013516	0.056723	427	5	-1.2361	0.9997	0.9997	1.0	17825	0	-1.2361
PTH2	5	0.00030313	0.0013516	0.056723	428	1	0.10835	0.1043	0.2277	0.967965	4225	2	0.10835
RAD21	5	0.00030321	0.0013522	0.056723	429	5	-1.4153	0.9997	0.9997	1.0	17824	0	-1.4153
SSRP1	5	0.00030375	0.0013544	0.056723	430	5	-1.9483	0.99893	0.99893	1.0	17730	0	-1.9483
NUTF2	5	0.00030452	0.0013599	0.056822	431	4	-1.4357	0.57862	0.69899	1.0	12048	1	-1.4357
MVD	5	0.00030531	0.0013632	0.056828	432	5	-2.0534	0.99906	0.99905	1.0	17742	0	-2.0534
EIF2B1	5	0.00030831	0.0013758	0.057222	433	3	-0.79927	0.82892	0.83642	1.0	14427	1	-0.79927
UTP20	5	0.0003124	0.0013984	0.057961	434	3	-1.8023	0.9767	0.97666	1.0	17046	0	-1.8023
RBM25	5	0.00031272	0.0014	0.057961	435	4	-2.4026	0.98186	0.98178	1.0	17163	0	-2.4026
EIF3D	5	0.0003144	0.0014066	0.0581	436	4	-0.95573	0.91962	0.92055	1.0	15964	0	-0.95573
CCNA2	5	0.00031519	0.0014121	0.058194	437	5	-1.7194	0.99931	0.99931	1.0	17771	0	-1.7194
KRTAP10-4	2	0.00031967	0.0014292	0.058762	438	1	-1.4071	0.1783	0.33994	0.992899	6152	1	-1.4071
RBM17	4	0.00032134	0.0014352	0.05881	439	4	-1.4109	0.99968	0.99968	1.0	17821	0	-1.4109
RTFDC1	5	0.00032202	0.0014369	0.05881	440	4	-1.5908	0.19079	0.35799	0.994619	6479	1	-1.5908
RNF20	5	0.00032844	0.0014682	0.059843	441	4	-1.9188	0.87884	0.88063	1.0	15216	0	-1.9188
RCC1	5	0.00032854	0.0014687	0.059843	442	4	-1.8718	0.41166	0.56497	1.0	9826	1	-1.8718
ATP6V1B2	5	0.00033117	0.0014797	0.060155	443	5	-1.8092	0.99813	0.99813	1.0	17665	0	-1.8092
WDR70	5	0.00033748	0.0015083	0.061086	444	3	-1.7557	0.10337	0.22623	0.967965	4202	2	-1.7557
DCTN5	9	0.0003379	0.0015094	0.061086	445	4	-0.46357	0.50206	0.64438	1.0	11149	2	-0.46357
CDC7	5	0.00034531	0.0015468	0.062458	446	4	-1.8402	0.99561	0.99565	1.0	17562	0	-1.8402
SARS	5	0.00034869	0.0015644	0.063027	447	4	-1.852	0.92144	0.92229	1.0	15999	0	-1.852
SMC1A	5	0.00035067	0.0015718	0.063185	448	4	-1.3851	0.98462	0.98457	1.0	17223	0	-1.3851
HDAC3	5	0.00035899	0.0016051	0.064378	449	4	-1.4286	0.8528	0.85621	1.0	14783	1	-1.4286
ELAC2	5	0.00036139	0.0016166	0.064697	450	5	-1.5783	0.99893	0.99893	1.0	17729	0	-1.5783
NELFB	5	0.00036648	0.0016392	0.065454	451	3	-1.4349	0.64237	0.72692	1.0	12536	1	-1.4349
DHODH	5	0.0003703	0.0016579	0.066054	452	5	-1.5254	0.99963	0.99963	1.0	17817	0	-1.5254
ABCB7	5	0.00037717	0.0016837	0.066936	453	4	-1.3316	0.98116	0.98109	1.0	17140	0	-1.3316
KRTAP10-9	2	0.00038581	0.0017156	0.068053	454	1	-1.318	0.035821	0.10403	0.874446	2140	1	-1.318
VMP1	5	0.00038703	0.0017227	0.068186	455	4	-1.9089	0.92093	0.92178	1.0	15991	0	-1.9089
MYBBP1A	5	0.00038983	0.0017348	0.068514	456	5	-0.98354	0.99961	0.99961	1.0	17816	0	-0.98354
RFK	5	0.000398	0.0017673	0.069534	457	5	-2.4263	0.9996	0.99961	1.0	17815	0	-2.4263
FAM50A	5	0.00039818	0.0017684	0.069534	458	3	-1.8976	0.97447	0.97437	1.0	16984	0	-1.8976
RPL35	5	0.00040154	0.0017816	0.06979	459	4	-1.1303	0.90434	0.90562	1.0	15670	0	-1.1303
AFG3L2	5	0.000402	0.001786	0.06979	460	5	-1.3896	0.99659	0.99661	1.0	17592	0	-1.3896
DHX36	5	0.00040211	0.0017865	0.06979	461	5	-1.17	0.9996	0.99961	1.0	17813	0	-1.17
WDHD1	5	0.00040408	0.0017939	0.069928	462	5	-0.72052	0.9996	0.9996	1.0	17811	0	-0.72052
AKIRIN2	5	0.00040856	0.001814	0.070558	463	5	-1.6825	0.99959	0.9996	1.0	17810	0	-1.6825
SDE2	5	0.00041382	0.0018409	0.07133	464	4	-2.0215	0.98022	0.98016	1.0	17120	0	-2.0215
ISCU	5	0.00041407	0.0018418	0.07133	465	4	-2.9189	0.94563	0.94596	1.0	16428	0	-2.9189
PAM16	5	0.00041978	0.0018684	0.072116	466	5	-0.79146	0.99958	0.99959	1.0	17809	0	-0.79146
TACC3	5	0.00041998	0.0018701	0.072116	467	4	-1.1172	0.85698	0.85991	1.0	14849	1	-1.1172
ATP2A2	5	0.00042614	0.0018987	0.072765	468	4	-1.7109	0.69176	0.75102	1.0	12956	1	-1.7109
KRTAP4-11	4	0.00042627	0.0018995	0.072765	469	3	-1.5833	0.82799	0.8357	1.0	14414	0	-1.5833
CDC16	5	0.00042635	0.0018998	0.072765	470	4	-1.3397	0.81925	0.82908	1.0	14288	1	-1.3397
GIGYF2	5	0.00042674	0.0019031	0.072765	471	4	-1.6439	0.93665	0.93715	1.0	16285	0	-1.6439
PWP2	5	0.00042947	0.0019179	0.073177	472	4	-1.5615	0.77986	0.80151	1.0	13844	1	-1.5615
LTV1	5	0.0004332	0.0019339	0.073629	473	4	-1.3044	0.85021	0.85395	1.0	14749	1	-1.3044
SF3A3	5	0.0004417	0.001974	0.074841	474	4	-1.9058	0.2642	0.4365	1.0	7753	1	-1.9058
LSG1	5	0.00044172	0.001974	0.074841	475	4	-1.6038	0.99451	0.99453	1.0	17510	0	-1.6038
PRIM1	5	0.0004449	0.0019833	0.075037	476	5	-1.8236	0.99943	0.99943	1.0	17788	0	-1.8236
CSTF3	8	0.00045004	0.0020086	0.075835	477	7	-0.78123	0.99877	0.99874	1.0	17714	0	-0.78123
PAFAH1B1	5	0.00046451	0.0020658	0.07783	478	3	-1.8125	0.5712	0.69588	1.0	11994	1	-1.8125
HIST1H2BJ	4	0.00046602	0.0020724	0.077916	479	3	-1.9831	0.20996	0.38528	1.0	6906	1	-1.9831
RNGTT	5	0.0004712	0.0020955	0.07862	480	3	-2.3645	0.21284	0.38938	1.0	6978	2	-2.3645
PDCD7	5	0.00047732	0.002123	0.079486	481	5	-0.84967	0.99952	0.99952	1.0	17803	0	-0.84967
SRSF10	6	0.00048046	0.0021367	0.079834	482	3	-0.86785	0.11978	0.25204	0.973957	4660	1	-0.86785
RRM2	5	0.00049206	0.0021837	0.081422	483	3	-6.1047	0.99236	0.99239	1.0	17435	0	-6.1047
SLU7	5	0.00050383	0.002234	0.083117	484	5	-3.0172	0.99896	0.99896	1.0	17734	0	-3.0172
RPS4X	3	0.0005054	0.0022384	0.083117	485	3	-2.0466	0.99949	0.9995	1.0	17800	0	-2.0466
RPL13A	4	0.00051361	0.002272	0.084189	486	2	-1.2786	0.62948	0.72096	1.0	12426	1	-1.2786
VPS25	5	0.00051726	0.002294	0.084737	487	3	-2.8429	0.92468	0.92541	1.0	16076	0	-2.8429
TRRAP	5	0.00051781	0.0022962	0.084737	488	4	-0.95762	0.88886	0.89043	1.0	15410	0	-0.95762
ACAD9	5	0.00051874	0.0023011	0.084746	489	4	-1.158	0.78954	0.80797	1.0	13943	1	-1.158
SIN3A	5	0.00052125	0.0023088	0.084856	490	4	-1.536	0.88905	0.89063	1.0	15412	0	-1.536
DDX47	5	0.00052258	0.0023165	0.084965	491	4	-1.2859	0.93785	0.9383	1.0	16303	0	-1.2859
C2orf83	5	0.00052354	0.0023225	0.085014	492	3	-0.55225	0.25992	0.43283	1.0	7696	1	-0.55225
MRPL17	5	0.00052626	0.0023357	0.085211	493	4	-1.4503	0.95125	0.95154	1.0	16537	0	-1.4503
TOMM22	5	0.00052648	0.0023374	0.085211	494	4	-1.3187	0.53245	0.67169	1.0	11591	1	-1.3187
MED18	5	0.00053062	0.0023489	0.085459	495	4	-1.4849	0.9832	0.98317	1.0	17196	0	-1.4849
LDHA	4	0.0005356	0.0023764	0.086095	496	2	-1.4804	0.91147	0.91265	1.0	15815	0	-1.4804
SNTA1	5	0.00053566	0.002377	0.086095	497	5	-1.126	0.99946	0.99947	1.0	17799	0	-1.126
THOC5	5	0.00053675	0.0023841	0.086095	498	4	-1.1109	0.98991	0.9899	1.0	17373	0	-1.1109
SNRNP200	5	0.00053829	0.0023885	0.086095	499	3	-2.4237	0.99319	0.99323	1.0	17459	0	-2.4237
ORC6	5	0.00053914	0.0023907	0.086095	500	3	-1.4985	0.03414	0.099754	0.873151	2055	1	-1.4985
COPE	5	0.00054034	0.0023951	0.086095	501	5	-0.84935	0.99946	0.99946	1.0	17798	0	-0.84935
TAF1	5	0.00054215	0.0024039	0.086239	502	5	-0.87168	0.99946	0.99946	1.0	17797	0	-0.87168
PSMB1	5	0.0005431	0.0024111	0.086324	503	5	-1.9567	0.99946	0.99946	1.0	17796	0	-1.9567
GTF2H2	2	0.00054544	0.0024193	0.086447	504	2	-2.1064	0.99945	0.99946	1.0	17795	0	-2.1064
EIF2S2	4	0.00055804	0.002471	0.088119	505	4	-2.1007	0.99054	0.99053	1.0	17387	0	-2.1007
TRAPPC3	6	0.00056024	0.0024842	0.088414	506	5	-0.86587	0.97857	0.97853	1.0	17084	0	-0.86587
ARIH1	5	0.00056318	0.0024974	0.088652	507	5	-1.4844	0.99944	0.99944	1.0	17791	0	-1.4844
RPS16	4	0.00056443	0.0025045	0.088652	508	3	-1.8897	0.72936	0.77109	1.0	13308	1	-1.8897
RPL36A	3	0.00056488	0.0025056	0.088652	509	3	-1.9238	0.99944	0.99943	1.0	17790	0	-1.9238
CCAR1	5	0.00056913	0.0025249	0.089157	510	4	-0.89287	0.041382	0.11783	0.896472	2367	1	-0.89287
REM1	5	0.00057365	0.0025474	0.089777	511	5	-0.9132	0.99943	0.99943	1.0	17787	0	-0.9132
UBTF	5	0.00058072	0.0025771	0.090646	512	5	-1.4854	0.99942	0.99942	1.0	17786	0	-1.4854
SMC3	5	0.00058471	0.0025966	0.091155	513	5	-1.3322	0.99942	0.99942	1.0	17785	0	-1.3322
EXOSC2	5	0.00058591	0.0026057	0.09121	514	5	-1.3992	0.99817	0.99816	1.0	17668	0	-1.3992
WDR25	5	0.00058631	0.0026095	0.09121	515	4	-1.8172	0.84623	0.85057	1.0	14689	1	-1.8172
POLR2B	5	0.0005872	0.0026134	0.09121	516	4	-1.0313	0.72022	0.76606	1.0	13228	1	-1.0313
SRP19	6	0.0005931	0.002631	0.091646	517	5	-2.2989	0.99684	0.99686	1.0	17606	0	-2.2989
PPP4C	5	0.00059579	0.0026458	0.091986	518	5	-1.3261	0.9994	0.99941	1.0	17784	0	-1.3261
EWSR1	5	0.00059841	0.0026601	0.092304	519	5	-0.79679	0.9994	0.99941	1.0	17783	0	-0.79679
GAR1	5	0.00060264	0.0026827	0.092748	520	5	-0.67607	0.9994	0.9994	1.0	17782	0	-0.67607
COPS6	5	0.00060286	0.0026832	0.092748	521	5	-1.5817	0.9994	0.9994	1.0	17781	0	-1.5817
TBCB	5	0.00060451	0.0026936	0.092848	522	5	-1.022	0.997	0.99699	1.0	17613	0	-1.022
OIP5	5	0.00060548	0.0026964	0.092848	523	4	-1.3726	0.50765	0.64938	1.0	11222	1	-1.3726
PMF1	5	0.00060749	0.0027079	0.093003	524	5	-0.99732	0.99939	0.99939	1.0	17780	0	-0.99732
WDR55	5	0.00060815	0.0027112	0.093003	525	4	-1.3272	0.63433	0.7232	1.0	12472	1	-1.3272
PSMC5	5	0.00061503	0.0027393	0.093786	526	4	-1.3418	0.5339	0.67301	1.0	11618	1	-1.3418
NCL	5	0.00061921	0.002758	0.094181	527	5	-1.0366	0.99938	0.99938	1.0	17779	0	-1.0366
UBE2S	5	0.00062011	0.0027613	0.094181	528	5	-0.99269	0.99938	0.99938	1.0	17778	0	-0.99269
EIF2B3	5	0.00062615	0.0027877	0.094902	529	4	-2.8247	0.91797	0.91895	1.0	15936	0	-2.8247
TIPIN	5	0.00063469	0.0028261	0.09603	530	3	-1.5051	0.37693	0.53419	1.0	9344	2	-1.5051
CCT7	5	0.00063653	0.0028355	0.096166	531	3	-1.9742	0.85771	0.86058	1.0	14861	1	-1.9742
FAM60A	5	0.00064478	0.0028635	0.096935	532	4	-1.1557	0.97335	0.97325	1.0	16965	0	-1.1557
PIM1	5	0.00064977	0.0028833	0.097227	533	5	-1.5367	0.99923	0.99923	1.0	17761	0	-1.5367
PSMC2	5	0.00065079	0.0028905	0.097227	534	4	-1.6272	0.02031	0.063688	0.824259	1388	1	-1.6272
SMARCB1	5	0.00065143	0.0028921	0.097227	535	5	-1.144	0.99891	0.99891	1.0	17724	0	-1.144
RFC2	5	0.00065182	0.0028938	0.097227	536	3	-1.6217	0.88119	0.8829	1.0	15262	0	-1.6217
CCT3	5	0.0006543	0.0029015	0.097237	537	5	-1.4975	0.99935	0.99934	1.0	17776	0	-1.4975
ELP6	5	0.00065579	0.0029075	0.097237	538	5	-0.8082	0.99934	0.99934	1.0	17775	0	-0.8082
TRNT1	5	0.00065683	0.0029103	0.097237	539	5	-1.2778	0.99923	0.99922	1.0	17760	0	-1.2778
LUC7L3	5	0.00065981	0.0029246	0.097482	540	4	-1.6167	0.98809	0.98809	1.0	17324	0	-1.6167
RIMBP3B	5	0.00066087	0.0029284	0.097482	541	3	-1.2465	0.81234	0.82404	1.0	14223	1	-1.2465
RFX3	5	0.00066397	0.0029432	0.097795	542	5	-0.91582	0.99934	0.99934	1.0	17773	0	-0.91582
USP10	5	0.0006756	0.002985	0.099001	543	4	-1.2436	0.91668	0.91767	1.0	15900	0	-1.2436
RPS5	4	0.00068399	0.0030274	0.10022	544	3	-1.8895	0.98699	0.98692	1.0	17294	0	-1.8895
PAK1IP1	5	0.00068868	0.0030499	0.100781	545	5	-1.497	0.99931	0.99931	1.0	17772	0	-1.497
CPSF2	5	0.00069569	0.00309	0.10192	546	3	-1.2766	0.37315	0.53094	1.0	9305	1	-1.2766
IMPDH2	5	0.00070032	0.0031071	0.102199	547	5	-1.9258	0.9993	0.9993	1.0	17770	0	-1.9258
PAICS	4	0.00070111	0.0031098	0.102199	548	4	-1.7542	0.9993	0.9993	1.0	17769	0	-1.7542
NCAPH2	5	0.00070832	0.0031423	0.103077	549	5	-1.1381	0.99873	0.9987	1.0	17710	0	-1.1381
SRBD1	5	0.00071312	0.0031588	0.103429	550	5	-0.92176	0.99929	0.99929	1.0	17768	0	-0.92176
ACTR10	5	0.0007153	0.0031659	0.103475	551	5	-2.0289	0.99928	0.99929	1.0	17767	0	-2.0289
CDK12	5	0.00072611	0.0032121	0.104541	552	5	-1.2214	0.99927	0.99928	1.0	17766	0	-1.2214
MAD2L2	5	0.00072679	0.0032143	0.104541	553	5	-0.82214	0.99927	0.99927	1.0	17765	0	-0.82214
HIST1H2BD	4	0.00072739	0.0032159	0.104541	554	2	-0.054786	0.201	0.3726	1.0	6710	2	-0.054786
MCM5	5	0.00073795	0.0032632	0.105756	555	3	-1.754	0.82193	0.83106	1.0	14325	1	-1.754
RPS29	2	0.00073848	0.0032671	0.105756	556	2	-4.447	0.99832	0.99832	1.0	17680	0	-4.447
RPLP2	5	0.00073882	0.0032709	0.105756	557	3	-2.0118	0.040609	0.11595	0.891248	2336	1	-2.0118
EXOC3	5	0.00074101	0.0032814	0.105903	558	5	-0.93925	0.99926	0.99926	1.0	17763	0	-0.93925
DROSHA	5	0.00074642	0.0033023	0.106303	559	4	-1.2903	0.49434	0.63749	1.0	11045	1	-1.2903
CLTC	5	0.0007469	0.0033056	0.106303	560	4	-2.0122	0.95986	0.96003	1.0	16694	0	-2.0122
TBXAS1	5	0.00075325	0.0033358	0.107084	561	4	-1.1722	0.69981	0.75521	1.0	13026	1	-1.1722
SNRNP35	5	0.00075534	0.0033457	0.107211	562	4	-1.1911	0.97586	0.97576	1.0	17020	0	-1.1911
VPS4A	5	0.0007655	0.0033897	0.108427	563	5	-0.7485	0.99923	0.99923	1.0	17762	0	-0.7485
SENP6	5	0.00077467	0.0034298	0.109517	564	5	-1.2931	0.99923	0.99922	1.0	17759	0	-1.2931
SF3B14	5	0.00079676	0.0035354	0.112687	565	3	-1.5336	0.57075	0.69569	1.0	11990	1	-1.5336
DDX18	5	0.00079863	0.0035431	0.112733	566	2	-0.28416	0.40594	0.55984	1.0	9741	2	-0.28416
SKP1	5	0.00080116	0.0035563	0.112953	567	4	-2.0835	0.99602	0.99606	1.0	17574	0	-2.0835
RPL26	2	0.00080802	0.0035859	0.113696	568	2	-2.4156	0.99919	0.99918	1.0	17754	0	-2.4156
IMP4	5	0.00081772	0.0036272	0.114801	569	5	-1.3312	0.99918	0.99918	1.0	17753	0	-1.3312
EIF2B5	5	0.00081907	0.0036349	0.114843	570	2	-0.055936	0.035131	0.10228	0.874446	2102	2	-0.055936
AK3	5	0.00082318	0.0036519	0.115116	571	5	-1.358	0.99906	0.99906	1.0	17743	0	-1.358
RNF168	5	0.00082394	0.0036563	0.115116	572	4	-1.0789	0.71484	0.76316	1.0	13176	1	-1.0789
PSMD2	5	0.00083126	0.0036822	0.115728	573	5	-1.2487	0.99917	0.99916	1.0	17752	0	-1.2487
PRPF4B	5	0.000836	0.0037008	0.116112	574	5	-0.85735	0.99916	0.99916	1.0	17751	0	-0.85735
PPP1R2	5	0.00084627	0.0037443	0.117271	575	4	-1.5677	0.95041	0.95072	1.0	16529	0	-1.5677
PCDHGA2	5	0.00085094	0.0037613	0.1176	576	5	-0.66268	0.99915	0.99914	1.0	17749	0	-0.66268
RFC4	5	0.00085408	0.0037762	0.117741	577	4	-0.70748	0.98583	0.98575	1.0	17264	0	-0.70748
CHD8	5	0.00085471	0.0037789	0.117741	578	5	-0.74554	0.99915	0.99913	1.0	17748	0	-0.74554
MAP1LC3A	5	0.00085814	0.0037987	0.118154	579	4	-0.97556	0.99492	0.99494	1.0	17521	0	-0.97556
CENPA	5	0.00086433	0.0038267	0.11882	580	5	-1.1408	0.99914	0.99912	1.0	17747	0	-1.1408
HIST1H2AK	5	0.00087079	0.0038586	0.119604	581	5	-1.7328	0.99652	0.99655	1.0	17590	0	-1.7328
YPEL3	8	0.00087567	0.0038779	0.119994	582	6	-0.99744	0.40977	0.56328	1.0	9798	1	-0.99744
PDCD1LG2	5	0.00088146	0.0039087	0.120739	583	4	-1.5687	0.933	0.93347	1.0	16228	0	-1.5687
SNRNP27	5	0.00088709	0.0039263	0.121075	584	4	-2.1396	0.99561	0.99565	1.0	17565	0	-2.1396
TUBGCP4	5	0.00088898	0.0039334	0.121088	585	4	-1.7419	0.94355	0.94395	1.0	16387	0	-1.7419
DHX33	5	0.00089598	0.0039565	0.121591	586	4	-1.0731	0.93988	0.9403	1.0	16335	0	-1.0731
HINFP	5	0.00089939	0.0039702	0.121806	587	4	-1.3822	0.98222	0.98217	1.0	17173	0	-1.3822
DTL	5	0.0009118	0.0040241	0.123116	588	3	-1.843	0.94507	0.94544	1.0	16419	0	-1.843
HEXIM1	5	0.00091296	0.0040291	0.123116	589	4	-1.5546	0.92201	0.92284	1.0	16015	0	-1.5546
PNRC2	5	0.00091378	0.0040335	0.123116	590	5	-1.4053	0.99831	0.99831	1.0	17678	0	-1.4053
RAD9A	5	0.00091692	0.0040467	0.12331	591	3	-1.2605	0.98233	0.98228	1.0	17176	0	-1.2605
USP8	5	0.00092204	0.0040708	0.123712	592	4	-1.2845	0.62763	0.72013	1.0	12413	1	-1.2845
MIOS	5	0.00092247	0.0040736	0.123712	593	5	-0.92558	0.99908	0.99907	1.0	17745	0	-0.92558
BRD8	5	0.00092592	0.0040934	0.124104	594	3	-2.0186	0.7355	0.77458	1.0	13367	1	-2.0186
RELA	5	0.00093301	0.0041247	0.124751	595	5	-0.7745	0.99907	0.99906	1.0	17744	0	-0.7745
MAK16	5	0.00093435	0.0041286	0.124751	596	4	-0.96197	0.9922	0.99222	1.0	17430	0	-0.96197
H2AFZ	5	0.00093804	0.0041401	0.124797	597	4	-1.1221	0.9731	0.973	1.0	16961	0	-1.1221
RPS13	4	0.00093911	0.004144	0.124797	598	3	-2.0051	0.55122	0.68791	1.0	11860	1	-2.0051
ATP6AP2	5	0.00094215	0.0041561	0.124952	599	3	-1.3189	0.98791	0.9879	1.0	17318	0	-1.3189
FCGR2A	4	0.00094839	0.0041852	0.125619	600	4	-0.99568	0.99905	0.99905	1.0	17741	0	-0.99568
ZNF143	5	0.00095526	0.0042198	0.126448	601	4	-1.2181	0.99561	0.99565	1.0	17557	0	-1.2181
CIAO1	5	0.00097782	0.0043155	0.129099	602	4	-1.759	0.63226	0.72225	1.0	12453	1	-1.759
MASTL	5	0.00098117	0.0043287	0.129279	603	3	-1.3782	0.75811	0.78789	1.0	13593	1	-1.3782
WEE1	5	0.0010002	0.0044013	0.131229	604	4	-2.2867	0.70198	0.75633	1.0	13048	1	-2.2867
NDUFAB1	5	0.0010082	0.0044376	0.131848	605	3	-2.1172	0.6445	0.72793	1.0	12558	1	-2.1172
USP7	5	0.0010095	0.0044436	0.131848	606	5	-1.0322	0.99899	0.99899	1.0	17738	0	-1.0322
PWP1	5	0.0010106	0.0044474	0.131848	607	3	-1.5544	0.46837	0.61451	1.0	10646	1	-1.5544
PDE4DIP	22	0.001012	0.0044513	0.131848	608	11	-0.25304	0.5125	0.65369	1.0	11300	4	-0.25304
NOL11	5	0.0010177	0.0044727	0.132265	609	5	-0.89502	0.99898	0.99898	1.0	17737	0	-0.89502
EXOSC7	5	0.0010233	0.0044986	0.132811	610	3	-1.4257	0.26342	0.43584	1.0	7739	1	-1.4257
DDOST	5	0.0010278	0.004514	0.132911	611	5	-0.88386	0.99897	0.99897	1.0	17736	0	-0.88386
ATG9A	5	0.0010286	0.0045167	0.132911	612	5	-0.64898	0.99897	0.99897	1.0	17735	0	-0.64898
GEMIN6	5	0.0010455	0.0045904	0.134859	613	5	-1.7597	0.99762	0.99761	1.0	17638	0	-1.7597
MYB	5	0.0010518	0.004614	0.135332	614	5	-1.6263	0.99895	0.99894	1.0	17732	0	-1.6263
DNAJA3	5	0.0010555	0.0046272	0.135499	615	4	-1.0857	0.48563	0.62968	1.0	10903	1	-1.0857
WDR36	5	0.0010618	0.0046575	0.136163	616	3	-0.85795	0.39278	0.54814	1.0	9563	1	-0.85795
MED13L	5	0.0010683	0.0046806	0.136555	617	4	-1.5071	0.49018	0.63372	1.0	10987	1	-1.5071
CDC45	5	0.0010695	0.0046861	0.136555	618	5	-1.3674	0.99893	0.99893	1.0	17728	0	-1.3674
CDKN2D	5	0.0010717	0.0046954	0.136606	619	4	-0.9008	0.98972	0.98972	1.0	17366	0	-0.9008
SNRPE	1	0.0010749	0.0047102	0.13674	620	1	-6.5345	0.99893	0.99892	1.0	17727	0	-6.5345
DGCR14	5	0.0010758	0.0047152	0.13674	621	3	-1.2693	0.89516	0.89662	1.0	15525	0	-1.2693
RPL17	2	0.0010803	0.0047388	0.137017	622	2	-4.2399	0.99892	0.99891	1.0	17726	0	-4.2399
ALAD	5	0.0010809	0.0047399	0.137017	623	5	-0.89664	0.99892	0.99891	1.0	17725	0	-0.89664
TIMM13	5	0.0010886	0.0047757	0.137828	624	5	-1.2813	0.99798	0.99798	1.0	17656	0	-1.2813
WDR5	5	0.0010958	0.0048125	0.138669	625	4	-1.2736	0.98391	0.98386	1.0	17207	0	-1.2736
RBM39	5	0.001119	0.0049164	0.141437	626	4	-1.6912	0.99361	0.99365	1.0	17477	0	-1.6912
TBCC	5	0.0011241	0.004934	0.141702	627	3	-1.7603	0.047811	0.13354	0.898444	2676	2	-1.7603
MRGBP	5	0.001128	0.004945	0.141702	628	5	-0.81047	0.99887	0.99886	1.0	17721	0	-0.81047
TMED7	5	0.001129	0.0049494	0.141702	629	4	-1.1306	0.14108	0.28441	0.978915	5224	1	-1.1306
POFUT1	5	0.0011306	0.0049571	0.141702	630	5	-0.62694	0.99887	0.99886	1.0	17720	0	-0.62694
BRF2	5	0.0011334	0.0049741	0.141964	631	4	-1.0891	0.93185	0.93237	1.0	16207	0	-1.0891
NAMPT	5	0.0011526	0.0050423	0.143682	632	3	-1.3158	0.62311	0.71807	1.0	12378	1	-1.3158
ELP2	5	0.0011557	0.0050561	0.143846	633	4	-1.305	0.28891	0.45785	1.0	8095	1	-1.305
SPC24	5	0.0011731	0.0051198	0.145431	634	5	-1.3399	0.99762	0.99761	1.0	17639	0	-1.3399
TUBG1	5	0.0011852	0.0051765	0.146808	635	3	-1.6096	0.97555	0.97544	1.0	17012	0	-1.6096
RPLP0	5	0.0011876	0.005194	0.146999	636	3	-1.2829	0.86285	0.86522	1.0	14946	1	-1.2829
MYBL2	5	0.0011885	0.0051995	0.146999	637	4	-1.4121	0.96737	0.96749	1.0	16847	0	-1.4121
NSL1	5	0.0011961	0.0052358	0.147503	638	4	-0.86631	0.91769	0.91866	1.0	15928	0	-0.86631
SHC1	5	0.001197	0.0052402	0.147503	639	4	-1.0859	0.99258	0.99261	1.0	17439	0	-1.0859
EIF4G2	5	0.0011989	0.0052479	0.147503	640	3	-1.7688	0.71265	0.762	1.0	13153	1	-1.7688
PSMD12	5	0.0011993	0.0052501	0.147503	641	4	-2.5579	0.64261	0.72704	1.0	12540	1	-2.5579
FAM168B	5	0.0012079	0.0052908	0.148338	642	5	-0.75523	0.99879	0.99877	1.0	17716	0	-0.75523
CWC25	5	0.0012086	0.0052963	0.148338	643	5	-0.8814	0.99831	0.99831	1.0	17677	0	-0.8814
CNTLN	5	0.0012394	0.0054244	0.151669	644	5	-0.76074	0.99876	0.99873	1.0	17713	0	-0.76074
UTP23	5	0.0012422	0.0054321	0.151669	645	2	0.06906	0.42183	0.57391	1.0	9957	1	0.06906
LIN52	5	0.0012539	0.0054854	0.152921	646	5	-0.7495	0.99875	0.99872	1.0	17712	0	-0.7495
PGD	5	0.0012617	0.0055124	0.153435	647	4	-1.7902	0.99431	0.99432	1.0	17503	0	-1.7902
YAE1D1	7	0.001266	0.0055377	0.153901	648	4	-0.56324	0.8831	0.88481	1.0	15300	1	-0.56324
IPO13	5	0.0012712	0.0055553	0.154148	649	5	-0.70423	0.99873	0.99871	1.0	17711	0	-0.70423
SURF6	5	0.0012741	0.005569	0.154148	650	4	-1.3153	0.80619	0.81957	1.0	14140	1	-1.3153
PRC1	5	0.001276	0.005575	0.154148	651	4	-1.5146	0.99366	0.9937	1.0	17482	0	-1.5146
PPP1CA	5	0.0012784	0.005586	0.154148	652	4	-0.99666	0.95863	0.95886	1.0	16671	0	-0.99666
ANAPC10	5	0.0012787	0.0055893	0.154148	653	5	-1.2771	0.99872	0.9987	1.0	17709	0	-1.2771
BCAS2	5	0.0012951	0.0056564	0.155759	654	3	-1.6331	0.59706	0.70679	1.0	12174	1	-1.6331
PMF1-BGLAP	3	0.0013135	0.0057345	0.157459	655	2	-2.893	0.62702	0.71985	1.0	12408	1	-2.893
RB1CC1	5	0.0013151	0.0057438	0.157459	656	5	-1.0297	0.99868	0.99866	1.0	17708	0	-1.0297
HYPK	5	0.0013154	0.0057444	0.157459	657	4	-1.0919	0.49447	0.6376	1.0	11049	1	-1.0919
TRIM16L	5	0.0013209	0.0057653	0.157791	658	5	-0.49256	0.99868	0.99866	1.0	17707	0	-0.49256
RPS18	3	0.0013381	0.0058483	0.159821	659	3	-3.3203	0.9975	0.99751	1.0	17633	0	-3.3203
POLR3H	5	0.0013447	0.0058769	0.160359	660	4	-1.5197	0.99314	0.99318	1.0	17455	0	-1.5197
BCLAF1	5	0.0013473	0.0058862	0.160368	661	5	-0.69588	0.99865	0.99863	1.0	17705	0	-0.69588
TAZ	5	0.0013495	0.005895	0.160368	662	5	-0.92386	0.99865	0.99863	1.0	17704	0	-0.92386
NUP88	5	0.0013537	0.0059143	0.160648	663	4	-1.4455	0.98963	0.98961	1.0	17364	0	-1.4455
TOP3A	5	0.0013652	0.0059593	0.161629	664	5	-1.2463	0.99863	0.99861	1.0	17702	0	-1.2463
TIMM23	5	0.0013828	0.0060358	0.163374	665	2	-0.024833	0.082901	0.19295	0.942913	3685	2	-0.024833
IL17C	5	0.0013843	0.0060418	0.163374	666	5	-0.47613	0.99862	0.99859	1.0	17700	0	-0.47613
TLK2	5	0.0013878	0.0060545	0.16347	667	4	-1.0421	0.98792	0.98792	1.0	17319	0	-1.0421
FDX1L	5	0.0013954	0.0060803	0.163922	668	4	-1.1933	0.98825	0.98826	1.0	17331	0	-1.1933
KIAA1429	5	0.0013988	0.0060907	0.163958	669	3	-1.4711	0.81721	0.82756	1.0	14271	1	-1.4711
WDR46	5	0.0014047	0.0061171	0.164423	670	3	-1.6742	0.91784	0.91881	1.0	15933	0	-1.6742
PLD4	5	0.0014114	0.0061518	0.164858	671	5	-0.59238	0.99859	0.99857	1.0	17699	0	-0.59238
DR1	5	0.0014139	0.0061666	0.164858	672	4	-1.4479	0.91487	0.91592	1.0	15866	0	-1.4479
MLLT3	5	0.0014139	0.0061666	0.164858	673	4	-2.3637	0.64997	0.73052	1.0	12598	1	-2.3637
STAU2	5	0.0014159	0.0061776	0.164858	674	5	-0.90566	0.99858	0.99856	1.0	17698	0	-0.90566
NUDCD3	5	0.0014184	0.006187	0.164858	675	4	-1.121	0.31116	0.47715	1.0	8402	1	-1.121
CMTR1	5	0.0014194	0.0061908	0.164858	676	5	-0.92917	0.99858	0.99856	1.0	17697	0	-0.92917
ERCC2	5	0.0014208	0.0061974	0.164858	677	4	-1.4024	0.67267	0.74148	1.0	12799	1	-1.4024
HIST1H2AH	4	0.0014344	0.0062469	0.165874	678	3	-1.0053	0.22869	0.40559	1.0	7260	1	-1.0053
DTYMK	5	0.0014365	0.006254	0.165874	679	4	-1.1352	0.0051981	0.020558	0.664288	556	1	-1.1352
UBA3	5	0.0014397	0.0062694	0.166038	680	4	-1.4922	0.19432	0.36308	0.995429	6568	1	-1.4922
SETD1A	5	0.0014552	0.0063321	0.167195	681	4	-1.361	0.99205	0.99206	1.0	17423	0	-1.361
ZNF559-ZNF177	4	0.0014563	0.0063376	0.167195	682	4	-1.3092	0.99309	0.99313	1.0	17453	0	-1.3092
TPX2	5	0.0014583	0.0063453	0.167195	683	5	-0.80604	0.99854	0.99852	1.0	17695	0	-0.80604
RANBP2	5	0.0014598	0.0063502	0.167195	684	4	-0.98296	0.99157	0.99153	1.0	17413	0	-0.98296
RRP15	5	0.0014659	0.006375	0.167415	685	5	-1.337	0.99853	0.99851	1.0	17694	0	-1.337
AQR	5	0.0014662	0.0063772	0.167415	686	5	-0.6259	0.99853	0.99851	1.0	17693	0	-0.6259
PAG1	5	0.0014772	0.0064223	0.168181	687	4	-1.0366	0.66426	0.73734	1.0	12724	1	-1.0366
CDT1	5	0.001478	0.0064267	0.168181	688	3	-0.73644	0.99385	0.99389	1.0	17488	0	-0.73644
NDUFAF1	5	0.0014813	0.0064415	0.168181	689	4	-2.1123	0.97402	0.97392	1.0	16977	0	-2.1123
HSPE1	2	0.0014824	0.0064459	0.168181	690	2	-3.0569	0.99852	0.99849	1.0	17692	0	-3.0569
BMS1	5	0.001485	0.006453	0.168181	691	4	-1.0871	0.99606	0.99609	1.0	17578	0	-1.0871
OGDH	5	0.0015112	0.0065668	0.170899	692	3	-1.578	0.95762	0.95786	1.0	16652	0	-1.578
DDX10	5	0.001533	0.0066625	0.173139	693	4	-1.6055	0.68508	0.74763	1.0	12899	1	-1.6055
RPE	9	0.0015372	0.0066823	0.173274	694	5	-1.1465	0.034513	0.10069	0.874099	2074	3	-1.1465
RILPL2	5	0.0015394	0.00669	0.173274	695	5	-0.43518	0.99846	0.99844	1.0	17690	0	-0.43518
TMEM261	5	0.0015414	0.0066966	0.173274	696	4	-1.2875	0.99072	0.99071	1.0	17391	0	-1.2875
DPM3	8	0.0015479	0.0067202	0.173637	697	5	-0.80576	0.99586	0.9959	1.0	17570	0	-0.80576
MED22	5	0.0015556	0.0067554	0.174296	698	5	-1.2826	0.99844	0.99842	1.0	17689	0	-1.2826
RAB2B	5	0.0015697	0.0068088	0.17542	699	5	-0.68738	0.99843	0.99841	1.0	17688	0	-0.68738
UTP11L	5	0.0015732	0.0068236	0.175552	700	3	-1.3377	0.66534	0.73787	1.0	12734	1	-1.3377
STX18	5	0.0015769	0.0068434	0.17581	701	5	-1.3184	0.99842	0.9984	1.0	17687	0	-1.3184
RPS21	5	0.0015874	0.0068824	0.176561	702	4	-2.9754	0.86477	0.86699	1.0	14970	1	-2.9754
WAPAL	5	0.0015928	0.0069033	0.176845	703	5	-0.77177	0.99841	0.99839	1.0	17686	0	-0.77177
ARRDC4	5	0.0015963	0.0069198	0.177015	704	5	-0.85665	0.9984	0.99839	1.0	17685	0	-0.85665
PTPN23	5	0.001599	0.0069336	0.177115	705	5	-0.88573	0.99815	0.99815	1.0	17666	0	-0.88573
ATP5J2	7	0.0016058	0.0069605	0.177552	706	6	-1.3513	0.65082	0.73093	1.0	12606	1	-1.3513
NOP56	5	0.0016089	0.0069803	0.177749	707	3	-1.3438	0.82283	0.83172	1.0	14340	1	-1.3438
RPP38	5	0.0016108	0.006988	0.177749	708	3	-1.4859	0.48547	0.62955	1.0	10899	1	-1.4859
GRB2	5	0.0016159	0.007005	0.177864	709	3	-1.2482	0.62187	0.71752	1.0	12362	1	-1.2482
EXOSC8	5	0.0016188	0.0070149	0.177864	710	5	-1.3914	0.99838	0.99837	1.0	17684	0	-1.3914
CLNS1A	5	0.0016225	0.0070314	0.177864	711	4	-1.6875	0.58697	0.70256	1.0	12101	1	-1.6875
GINS3	6	0.0016236	0.0070375	0.177864	712	5	-0.86042	0.99714	0.99715	1.0	17619	0	-0.86042
NELFCD	5	0.0016253	0.0070419	0.177864	713	4	-1.1708	0.9802	0.98014	1.0	17118	0	-1.1708
TPT1	6	0.0016324	0.0070704	0.178336	714	4	-1.5176	0.089898	0.20442	0.95101	3871	1	-1.5176
GLIPR2	5	0.0016392	0.0071018	0.178791	715	5	-0.43962	0.99836	0.99835	1.0	17683	0	-0.43962
RPL4	4	0.0016432	0.0071172	0.178791	716	3	-2.5502	0.65157	0.7313	1.0	12615	1	-2.5502
HMGCS1	5	0.0016436	0.0071183	0.178791	717	4	-1.5789	0.053892	0.14417	0.908154	2858	1	-1.5789
DHX9	5	0.0016461	0.0071309	0.178816	718	5	-1.5273	0.99697	0.99696	1.0	17609	0	-1.5273
ELOF1	5	0.0016489	0.0071436	0.178816	719	4	-1.3917	0.3254	0.48955	1.0	8622	1	-1.3917
SON	5	0.0016503	0.0071491	0.178816	720	5	-0.76281	0.99835	0.99834	1.0	17682	0	-0.76281
HNRNPH1	5	0.0016574	0.0071782	0.179296	721	4	-1.3241	0.78432	0.80444	1.0	13882	1	-1.3241
MED4	5	0.0016645	0.0072002	0.17951	722	4	-1.2825	0.23268	0.4091	1.0	7323	1	-1.2825
GFI1B	5	0.0016678	0.0072145	0.17951	723	4	-1.2688	0.88398	0.8857	1.0	15315	0	-1.2688
TTI2	5	0.0016681	0.0072167	0.17951	724	5	-0.83463	0.99833	0.99833	1.0	17681	0	-0.83463
BRD4	5	0.0016783	0.0072645	0.180338	725	5	-1.2739	0.99832	0.99832	1.0	17679	0	-1.2739
COPS5	5	0.0016796	0.00727	0.180338	726	4	-1.345	0.42499	0.57663	1.0	10007	1	-1.345
CHST3	5	0.0016839	0.0072893	0.180567	727	3	-1.5512	0.24304	0.41824	1.0	7473	1	-1.5512
KRTAP21-2	5	0.0016972	0.0073448	0.181693	728	5	-0.59727	0.9983	0.9983	1.0	17676	0	-0.59727
POLR2I	5	0.0017351	0.0075114	0.185559	729	3	-0.95841	0.29934	0.46692	1.0	8231	1	-0.95841
CNOT3	5	0.0017472	0.0075559	0.186403	730	5	-1.1873	0.99825	0.99825	1.0	17675	0	-1.1873
OBP2B	4	0.0017585	0.0075927	0.187056	731	3	-1.1415	0.97517	0.97507	1.0	17002	0	-1.1415
DDX39A	5	0.001763	0.0076081	0.187179	732	4	-1.1941	0.76553	0.79233	1.0	13667	1	-1.1941
HNRNPM	5	0.0017707	0.007634	0.187558	733	2	0.53391	0.067542	0.16744	0.922529	3264	3	0.53391
GTF2H3	5	0.0017728	0.0076466	0.187613	734	4	-1.27	0.56316	0.69257	1.0	11937	1	-1.27
MRPS22	5	0.0017811	0.0076755	0.18787	735	4	-0.96476	0.89395	0.89543	1.0	15502	0	-0.96476
KCTD5	5	0.0017833	0.0076824	0.18787	736	5	-0.95535	0.99822	0.99822	1.0	17672	0	-0.95535
BPIFB3	5	0.0017851	0.0076884	0.18787	737	5	-0.48903	0.99821	0.99822	1.0	17671	0	-0.48903
XAB2	5	0.0018025	0.0077654	0.189494	738	5	-1.2373	0.99761	0.9976	1.0	17635	0	-1.2373
MATR3	5	0.0018107	0.0077967	0.190001	739	5	-1.2358	0.99819	0.99819	1.0	17670	0	-1.2358
SLC38A2	5	0.0018341	0.0078891	0.19192	740	5	-1.0111	0.99817	0.99816	1.0	17669	0	-1.0111
SMARCA2	5	0.0018362	0.0078968	0.19192	741	4	-1.6186	0.89713	0.89854	1.0	15562	0	-1.6186
SLC25A25	5	0.0018425	0.0079171	0.192155	742	3	-1.5906	0.12347	0.25771	0.974412	4760	2	-1.5906
GRWD1	5	0.0018495	0.0079451	0.192576	743	4	-1.4144	0.97737	0.97735	1.0	17063	0	-1.4144
CDK11A	5	0.0018594	0.0079919	0.193441	744	4	-0.99027	0.69162	0.75095	1.0	12955	1	-0.99027
TEX10	5	0.0018618	0.0080023	0.193441	745	4	-1.146	0.52504	0.66498	1.0	11485	1	-1.146
EIF4A1	4	0.0018673	0.0080273	0.193786	746	3	-1.193	0.56451	0.6931	1.0	11948	1	-1.193
U2SURP	5	0.0018742	0.0080584	0.194108	747	5	-0.98837	0.99813	0.99812	1.0	17664	0	-0.98837
TUSC1	5	0.0018749	0.0080623	0.194108	748	4	-0.78556	0.96461	0.96472	1.0	16788	0	-0.78556
WDR83OS	5	0.0018858	0.0080985	0.194722	749	5	-0.53364	0.99811	0.99811	1.0	17663	0	-0.53364
NAA38	4	0.0019062	0.0081783	0.196207	750	4	-3.6622	0.99532	0.99536	1.0	17541	0	-3.6622
ADIPOR2	5	0.0019069	0.0081821	0.196207	751	4	-1.2596	0.86798	0.87001	1.0	15030	1	-1.2596
ACTL6A	5	0.0019109	0.0081991	0.196354	752	5	-1.492	0.99809	0.99809	1.0	17662	0	-1.492
TOP2A	5	0.0019133	0.0082118	0.196359	753	3	-1.2434	0.67678	0.7435	1.0	12827	1	-1.2434
IPO11	5	0.0019162	0.0082211	0.196359	754	3	-2.0663	0.47799	0.62299	1.0	10792	1	-2.0663
CYB5B	5	0.0019185	0.0082338	0.1964	755	4	-1.1474	0.83942	0.84478	1.0	14587	1	-1.1474
MRPL41	5	0.00193	0.0082816	0.19728	756	5	-1.1118	0.99807	0.99807	1.0	17661	0	-1.1118
TMEM92	5	0.0019404	0.0083162	0.197843	757	4	-1.1507	0.97811	0.97807	1.0	17076	0	-1.1507
THTPA	8	0.0019472	0.0083476	0.198327	758	6	-0.78464	0.53531	0.6743	1.0	11638	2	-0.78464
HOXC5	5	0.0019531	0.0083762	0.198744	759	5	-0.68277	0.99805	0.99805	1.0	17660	0	-0.68277
CXXC1	5	0.0019618	0.008418	0.199472	760	4	-1.6233	0.9961	0.99614	1.0	17580	0	-1.6233
HJURP	5	0.001964	0.0084306	0.19951	761	3	-1.0332	0.60565	0.71047	1.0	12230	1	-1.0332
MRPL52	10	0.0019718	0.0084713	0.200209	762	5	-0.55669	0.97549	0.97538	1.0	17009	1	-0.55669
HTATSF1	5	0.0019772	0.0084911	0.200268	763	5	-1.2183	0.99802	0.99802	1.0	17659	0	-1.2183
PSMC6	5	0.0019786	0.008496	0.200268	764	4	-1.3985	0.77222	0.79655	1.0	13760	1	-1.3985
POLR3E	5	0.0019944	0.0085691	0.201728	765	4	-0.78956	0.8694	0.87137	1.0	15056	1	-0.78956
PDE4B	5	0.0020072	0.0086208	0.202679	766	3	-1.507	0.93684	0.93733	1.0	16287	0	-1.507
PPP1R12A	5	0.0020125	0.0086401	0.202867	767	4	-1.3229	0.99299	0.99302	1.0	17450	0	-1.3229
UTP6	5	0.0020153	0.0086522	0.202886	768	5	-1.053	0.99798	0.99799	1.0	17657	0	-1.053
PITRM1	5	0.0020302	0.0087088	0.203941	769	3	-1.7456	0.036577	0.10589	0.874446	2178	1	-1.7456
NAA50	5	0.0020323	0.0087198	0.203941	770	4	-1.0024	0.7916	0.80938	1.0	13970	1	-1.0024
TBL3	5	0.0020367	0.0087407	0.204165	771	4	-1.1191	0.90458	0.90587	1.0	15678	0	-1.1191
MTMR4	5	0.0020547	0.0088209	0.205241	774	5	-0.55773	0.99795	0.99794	1.0	17653	0	-0.55773
NDUFB3	5	0.0020547	0.0088209	0.205241	772	5	-1.2977	0.99795	0.99794	1.0	17654	0	-1.2977
GABARAP	5	0.0020547	0.0088209	0.205241	773	5	-0.5333	0.99795	0.99794	1.0	17655	0	-0.5333
BTN2A1	5	0.0020717	0.0088985	0.206777	775	3	-1.7534	0.21361	0.39047	1.0	6996	1	-1.7534
CNOT1	5	0.0020797	0.0089359	0.207137	776	3	-1.1385	0.2756	0.44634	1.0	7910	2	-1.1385
BAG1	5	0.00208	0.008937	0.207137	777	5	-0.67453	0.99792	0.99791	1.0	17652	0	-0.67453
C6orf89	5	0.0020918	0.0089881	0.208054	778	5	-1.0669	0.99791	0.9979	1.0	17651	0	-1.0669
KDELR1	5	0.0021205	0.0090936	0.210228	779	5	-0.978	0.99788	0.99787	1.0	17650	0	-0.978
ELOVL6	5	0.0021243	0.0091118	0.210377	780	3	-1.5085	0.59814	0.70725	1.0	12180	1	-1.5085
NOL7	5	0.0021356	0.0091536	0.211071	781	4	-1.1612	0.57505	0.69747	1.0	12024	1	-1.1612
CHMP6	5	0.0021458	0.0091898	0.211637	782	4	-1.012	0.9887	0.9887	1.0	17337	0	-1.012
UBE2N	5	0.002161	0.0092547	0.212859	783	3	-2.6569	0.026152	0.07909	0.84164	1684	2	-2.6569
RNF25	5	0.0021647	0.0092718	0.212979	784	5	-0.57642	0.99784	0.99783	1.0	17648	0	-0.57642
GLTSCR2	5	0.0021716	0.0092995	0.21318	785	5	-0.83225	0.99783	0.99782	1.0	17647	0	-0.83225
RPAIN	7	0.0021724	0.0093042	0.21318	786	5	-1.3164	0.99502	0.99504	1.0	17528	0	-1.3164
POLR1B	5	0.0021796	0.00933	0.2135	787	2	-0.25517	0.98445	0.98441	1.0	17218	0	-0.25517
SEC13	5	0.0021859	0.0093537	0.21377	788	3	-0.61166	0.8714	0.87327	1.0	15089	1	-0.61166
CENPC	5	0.0021938	0.0093889	0.21425	789	4	-1.4444	0.98296	0.98291	1.0	17191	0	-1.4444
MED23	5	0.0021969	0.0093985	0.21425	790	4	-1.3201	0.9659	0.96599	1.0	16816	0	-1.3201
UBE2G2	5	0.0022025	0.0094268	0.214624	791	4	-1.0977	0.82996	0.8372	1.0	14442	1	-1.0977
RPL6	3	0.002213	0.0094664	0.215253	792	2	-6.5029	0.90111	0.90246	1.0	15621	0	-6.5029
SNAPC2	5	0.0022304	0.0095332	0.216498	793	3	-0.82212	0.42773	0.57907	1.0	10051	2	-0.82212
INTS9	5	0.00224	0.0095807	0.217304	794	3	-0.81124	0.43967	0.58949	1.0	10237	2	-0.81124
DPF2	5	0.0022612	0.0096671	0.218986	795	4	-0.87098	0.94579	0.94612	1.0	16429	0	-0.87098
GTF3C1	5	0.0022716	0.0097138	0.219505	796	5	-1.0095	0.99773	0.99772	1.0	17646	0	-1.0095
COQ4	5	0.002272	0.0097143	0.219505	797	5	-0.97421	0.99773	0.99772	1.0	17645	0	-0.97421
HARS	5	0.0022786	0.0097391	0.219788	798	4	-1.3922	0.96549	0.96558	1.0	16806	0	-1.3922
TOPBP1	5	0.002285	0.0097671	0.220145	799	4	-1.1754	0.71639	0.764	1.0	13189	1	-1.1754
MARS2	5	0.0022898	0.0097935	0.220464	800	5	-0.53507	0.99771	0.9977	1.0	17644	0	-0.53507
PTPN11	5	0.002315	0.0098908	0.222377	801	5	-1.3266	0.99768	0.99769	1.0	17643	0	-1.3266
PLAGL2	5	0.0023373	0.0099777	0.22383	802	4	-1.2137	0.27103	0.44236	1.0	7835	1	-1.2137
POLE2	5	0.0023403	0.009992	0.22383	803	2	-0.79011	0.38721	0.54332	1.0	9488	1	-0.79011
FAM32A	5	0.002344	0.010004	0.22383	804	5	-0.97553	0.99766	0.99766	1.0	17642	0	-0.97553
PRMT2	5	0.0023448	0.010005	0.22383	805	4	-0.89123	0.98443	0.9844	1.0	17217	0	-0.89123
PPP1R7	5	0.002352	0.010033	0.224167	806	3	-1.5522	0.63448	0.72327	1.0	12475	1	-1.5522
DHPS	5	0.0023622	0.010072	0.224665	807	5	-0.96505	0.99764	0.99764	1.0	17641	0	-0.96505
TONSL	5	0.0023644	0.01008	0.224665	808	4	-1.3273	0.95664	0.95691	1.0	16635	0	-1.3273
AK1	5	0.002371	0.010107	0.224987	809	5	-0.73264	0.99763	0.99762	1.0	17640	0	-0.73264
UBR5	5	0.0023805	0.01015	0.225675	810	4	-1.2207	0.97147	0.97139	1.0	16926	0	-1.2207
WNK1	5	0.0023955	0.010206	0.226461	811	3	-0.38326	0.093244	0.20992	0.955936	3954	1	-0.38326
PGK1	5	0.0023965	0.010211	0.226461	812	4	-1.3613	0.98917	0.98918	1.0	17352	0	-1.3613
PA2G4	5	0.0024194	0.010295	0.227996	813	4	-1.4942	0.99323	0.99326	1.0	17461	0	-1.4942
SHOX	5	0.0024229	0.010305	0.227996	814	4	-1.406	0.89045	0.89198	1.0	15438	0	-1.406
CAD	5	0.0024561	0.010428	0.230204	815	4	-0.8283	0.79745	0.81338	1.0	14047	1	-0.8283
ACTR1A	5	0.0024567	0.010431	0.230204	816	3	-1.2098	0.9759	0.9758	1.0	17021	0	-1.2098
UBE2C	10	0.002464	0.010466	0.230706	817	7	-0.8186	0.92345	0.92422	1.0	16045	1	-0.8186
NUS1	4	0.0024674	0.010479	0.230706	818	3	-1.7749	0.25742	0.4307	1.0	7666	1	-1.7749
PRRC2A	5	0.0024828	0.010553	0.231764	819	3	-1.1806	0.32246	0.48697	1.0	8585	2	-1.1806
ERCC1	5	0.0024829	0.010554	0.231764	820	5	-0.40215	0.99752	0.99753	1.0	17634	0	-0.40215
KRTAP10-11	4	0.0024891	0.010576	0.231764	821	2	0.31051	0.033516	0.098134	0.871699	2024	2	0.31051
CDIPT	5	0.0024895	0.010579	0.231764	822	3	-1.1941	0.41898	0.57144	1.0	9926	2	-1.1941
CDS2	5	0.0025382	0.010774	0.235647	823	4	-1.2998	0.98122	0.98114	1.0	17142	0	-1.2998
PFAS	5	0.0025403	0.010782	0.235647	824	4	-0.68084	0.5398	0.67834	1.0	11705	1	-0.68084
ATP5D	5	0.0025506	0.010816	0.236095	825	3	-0.37527	0.95473	0.95503	1.0	16605	0	-0.37527
NOTCH2NL	5	0.0025537	0.010829	0.236095	826	4	-1.4213	0.96221	0.96235	1.0	16743	0	-1.4213
NGDN	5	0.0025695	0.010896	0.237283	827	5	-0.60515	0.99743	0.99744	1.0	17632	0	-0.60515
ZNHIT2	5	0.0025761	0.010917	0.237438	828	4	-1.1943	0.64317	0.72729	1.0	12545	1	-1.1943
KLHL22	5	0.0025859	0.010952	0.237916	829	5	-0.52758	0.99741	0.99743	1.0	17631	0	-0.52758
UPK3BL	5	0.0025961	0.010989	0.238249	830	3	-1.1266	0.12321	0.2573	0.974412	4750	2	-1.1266
ANAPC1	4	0.0025982	0.010994	0.238249	831	4	-1.6725	0.99705	0.99704	1.0	17614	0	-1.6725
VPS35	5	0.0026157	0.01106	0.239403	832	4	-2.2572	0.6108	0.71272	1.0	12281	1	-2.2572
TUBGCP6	5	0.0026289	0.011113	0.240185	833	4	-1.087	0.9383	0.93873	1.0	16307	0	-1.087
GPR179	5	0.0026336	0.011129	0.240185	834	5	-0.5793	0.99737	0.99739	1.0	17629	0	-0.5793
NFIA	5	0.0026391	0.011155	0.240185	835	3	-1.788	0.25489	0.42852	1.0	7630	2	-1.788
RGPD6	1	0.0026403	0.011158	0.240185	836	1	-3.0233	0.99736	0.99738	1.0	17628	0	-3.0233
RPL28	9	0.0026419	0.011163	0.240185	837	6	-0.59741	0.94782	0.9481	1.0	16476	1	-0.59741
RRS1	5	0.0026503	0.011197	0.240619	838	4	-1.2595	0.56074	0.69159	1.0	11923	1	-1.2595
KRTAP19-3	3	0.0026746	0.011297	0.242492	839	3	-1.1248	0.99733	0.99734	1.0	17627	0	-1.1248
POLR2H	9	0.0026854	0.011332	0.242957	840	6	-1.7085	0.99762	0.99761	1.0	17636	0	-1.7085
ZNF559	12	0.0026959	0.011378	0.243646	841	4	-0.019649	0.069472	0.17064	0.922806	3329	5	-0.019649
HIST1H2BN	2	0.0027127	0.011454	0.244991	842	2	-4.1025	0.99729	0.9973	1.0	17626	0	-4.1025
PEX1	5	0.0027324	0.011537	0.246462	843	5	-1.0043	0.99727	0.99728	1.0	17625	0	-1.0043
TFIP11	5	0.0027413	0.011581	0.247027	844	2	-0.089032	0.88764	0.88924	1.0	15385	0	-0.089032
SNRNP70	5	0.0027429	0.011591	0.247027	845	4	-0.9512	0.87834	0.88014	1.0	15211	0	-0.9512
CT62	5	0.0027816	0.011752	0.250164	846	5	-0.57621	0.99722	0.99723	1.0	17623	0	-0.57621
CCDC115	5	0.0027955	0.011817	0.251248	847	5	-0.55381	0.9972	0.99722	1.0	17622	0	-0.55381
CRNKL1	5	0.0028028	0.011847	0.251605	848	4	-2.5649	0.96456	0.96467	1.0	16786	0	-2.5649
XPO1	5	0.0028091	0.011871	0.251799	849	5	-1.5113	0.99719	0.9972	1.0	17621	0	-1.5113
TRMT1	5	0.0028354	0.011967	0.253541	850	4	-0.84869	0.67584	0.74301	1.0	12819	1	-0.84869
ASPM	5	0.0028383	0.011983	0.253581	851	5	-0.55535	0.99716	0.99717	1.0	17620	0	-0.55535
CARS	5	0.0028606	0.012072	0.255177	852	3	-1.5978	0.90602	0.9073	1.0	15707	0	-1.5978
CLASRP	5	0.0028733	0.012123	0.255658	853	5	-0.63694	0.99713	0.99713	1.0	17617	0	-0.63694
CAPZB	5	0.0028734	0.012123	0.255658	854	4	-1.0822	0.98454	0.98449	1.0	17221	0	-1.0822
IPPK	5	0.002901	0.01222	0.257397	855	5	-0.98778	0.9971	0.99711	1.0	17616	0	-0.98778
CSNK1A1	5	0.0029064	0.012241	0.257524	856	5	-0.86011	0.99709	0.9971	1.0	17615	0	-0.86011
YY1	5	0.0029205	0.012312	0.258725	857	3	-0.47783	0.18814	0.35414	0.992899	6421	1	-0.47783
UBAP2L	5	0.0029447	0.012412	0.26029	858	4	-0.84774	0.98901	0.98901	1.0	17346	0	-0.84774
RPN1	5	0.0029455	0.012415	0.26029	859	2	-0.39729	0.94005	0.94047	1.0	16338	0	-0.39729
CCND3	15	0.0029628	0.01249	0.261553	860	10	-0.4059	0.99999	0.99999	1.0	17945	0	-0.4059
DPY30	4	0.0029886	0.012582	0.26317	861	2	-0.60635	0.15331	0.30295	0.981586	5557	2	-0.60635
LARS	5	0.0029963	0.012609	0.263427	862	4	-1.0604	0.99451	0.99452	1.0	17509	0	-1.0604
PFDN2	5	0.0030018	0.012627	0.263489	863	4	-1.2316	0.88946	0.89099	1.0	15417	0	-1.2316
NMT1	5	0.0030128	0.012677	0.263967	864	4	-1.0778	0.96867	0.96872	1.0	16877	0	-1.0778
MFAP1	5	0.0030135	0.012679	0.263967	865	4	-1.2943	0.97946	0.97941	1.0	17106	0	-1.2943
KIF4A	5	0.0030181	0.0127	0.264108	866	5	-0.89178	0.99698	0.99698	1.0	17611	0	-0.89178
RRP9	5	0.0030308	0.012754	0.264606	868	3	-1.1937	0.89804	0.89943	1.0	15572	0	-1.1937
SNW1	5	0.0030308	0.012754	0.264606	867	5	-0.93912	0.99697	0.99696	1.0	17610	0	-0.93912
MCM3	5	0.0030529	0.012847	0.266244	869	2	-0.16063	0.35321	0.51381	1.0	9022	1	-0.16063
ATF4	4	0.003109	0.013064	0.270417	870	4	-0.95419	0.99689	0.9969	1.0	17608	0	-0.95419
STAG2	5	0.0031266	0.013138	0.270833	871	5	-0.55831	0.99687	0.99688	1.0	17607	0	-0.55831
RNPS1	5	0.0031275	0.013141	0.270833	872	3	-2.4314	0.13295	0.27219	0.978885	5002	1	-2.4314
PPP1CB	5	0.003129	0.013144	0.270833	873	3	-1.6478	0.20862	0.3834	1.0	6869	2	-1.6478
KRTAP13-3	4	0.003129	0.013144	0.270833	874	2	-0.7097	0.67896	0.74458	1.0	12848	1	-0.7097
DPH3	6	0.0031515	0.013235	0.27239	875	4	-1.3248	0.41494	0.56789	1.0	9868	1	-1.3248
TXN	7	0.0031668	0.01329	0.273221	876	3	-0.35378	0.19883	0.36944	0.997976	6666	2	-0.35378
TIMM22	5	0.0031935	0.013393	0.275021	877	5	-1.1767	0.99681	0.99682	1.0	17605	0	-1.1767
SNAPC1	5	0.0032039	0.013432	0.275508	878	3	-1.2544	0.078159	0.18513	0.935524	3562	2	-1.2544
EGFL7	5	0.0032147	0.013465	0.275882	879	4	-0.75547	0.99341	0.99344	1.0	17470	0	-0.75547
NRXN1	10	0.003219	0.013485	0.275962	880	5	-0.39862	0.63325	0.72271	1.0	12465	1	-0.39862
SMC4	5	0.0032506	0.013614	0.278301	881	5	-0.74808	0.99675	0.99677	1.0	17602	0	-0.74808
ANAPC5	5	0.0032566	0.013641	0.278524	882	3	-1.1456	0.1903	0.35725	0.994619	6465	2	-1.1456
LRRC37B	5	0.0032668	0.013683	0.279072	883	4	-1.4018	0.6099	0.71233	1.0	12269	1	-1.4018
COG4	5	0.003277	0.013737	0.27956	884	4	-1.0866	0.68465	0.74742	1.0	12897	1	-1.0866
ACTG1	5	0.0032783	0.013738	0.27956	885	5	-0.81568	0.99672	0.99674	1.0	17601	0	-0.81568
CDK7	5	0.0033002	0.013823	0.280977	886	4	-2.7053	0.98184	0.98175	1.0	17162	0	-2.7053
SUDS3	5	0.0033048	0.013843	0.281062	887	2	-0.79011	0.098126	0.21779	0.961096	4081	1	-0.79011
RPL23A	2	0.003316	0.013881	0.281515	888	2	-2.2516	0.99668	0.99671	1.0	17600	0	-2.2516
CABP4	5	0.0033205	0.013899	0.281555	889	5	-1.1008	0.99668	0.9967	1.0	17599	0	-1.1008
UQCRC2	5	0.0033423	0.013992	0.283052	890	5	-0.61216	0.99666	0.99668	1.0	17598	0	-0.61216
GOLGA4	5	0.0033458	0.014004	0.283052	891	5	-0.64558	0.99665	0.99668	1.0	17597	0	-0.64558
URGCP-MRPS24	5	0.003351	0.014024	0.283052	892	4	-1.3413	0.30993	0.4761	1.0	8383	1	-1.3413
KPNA4	5	0.0033605	0.014057	0.283052	893	5	-0.69001	0.99664	0.99666	1.0	17596	0	-0.69001
DNAJB8	5	0.0033628	0.014066	0.283052	894	5	-0.38909	0.99664	0.99666	1.0	17595	0	-0.38909
SYNJ1	5	0.0033637	0.014067	0.283052	895	5	-0.79159	0.99664	0.99666	1.0	17594	0	-0.79159
SMPD4	6	0.0033765	0.014116	0.283536	896	4	-0.8582	0.84858	0.85253	1.0	14726	1	-0.8582
BCL2L2-PABPN1	1	0.0033789	0.014122	0.283536	897	1	-3.943	0.99662	0.99664	1.0	17593	0	-3.943
AATF	5	0.0033883	0.014157	0.283915	898	3	-1.3572	0.9926	0.99264	1.0	17440	0	-1.3572
DDX21	5	0.0034009	0.014215	0.284766	899	3	-1.6187	0.95293	0.95325	1.0	16572	0	-1.6187
PPME1	5	0.0034205	0.014303	0.286199	900	4	-0.98098	0.88896	0.89053	1.0	15411	0	-0.98098
U2AF2	5	0.0034369	0.01437	0.287222	901	3	-1.0266	0.66854	0.73948	1.0	12754	1	-1.0266
EEFSEC	5	0.0034423	0.014397	0.287442	902	5	-0.84218	0.99656	0.99658	1.0	17591	0	-0.84218
MED17	5	0.003452	0.014433	0.287836	903	4	-0.92884	0.9247	0.92543	1.0	16078	0	-0.92884
PSMG3	5	0.0034953	0.0146	0.290679	904	4	-1.0046	0.96056	0.96071	1.0	16711	0	-1.0046
PSMA7	5	0.0034968	0.014607	0.290679	905	4	-0.90355	0.83739	0.8431	1.0	14548	1	-0.90355
DBR1	5	0.0035304	0.014748	0.293156	906	4	-1.1213	0.91697	0.91796	1.0	15908	0	-1.1213
PAF1	5	0.0035493	0.014827	0.294404	907	4	-1.2616	0.9852	0.98512	1.0	17243	0	-1.2616
METTL3	5	0.0035785	0.014922	0.295967	908	4	-1.3797	0.67896	0.74458	1.0	12847	1	-1.3797
GPS2	5	0.0035864	0.014941	0.296011	909	4	-1.7129	0.85306	0.85644	1.0	14789	1	-1.7129
DNAJC8	4	0.0036604	0.015182	0.300452	910	4	-1.1184	0.99634	0.99637	1.0	17586	0	-1.1184
PPAN	5	0.0036731	0.015217	0.300806	911	4	-1.0904	0.99373	0.99377	1.0	17484	0	-1.0904
GADD45A	7	0.0037124	0.015357	0.303256	912	4	-0.32467	0.18487	0.34945	0.992899	6333	2	-0.32467
POLR2D	5	0.0037413	0.015442	0.304605	913	4	-1.4817	0.99527	0.99531	1.0	17537	0	-1.4817
NUDT4	5	0.003754	0.015485	0.305116	914	3	-1.0127	0.10713	0.23224	0.96986	4312	2	-1.0127
INSL6	5	0.0038188	0.015691	0.308633	915	3	-1.5364	0.95603	0.95632	1.0	16621	0	-1.5364
FBXW7	11	0.0038206	0.015698	0.308633	916	6	-0.84458	0.21559	0.39325	1.0	7043	2	-0.84458
UBA1	5	0.003825	0.015716	0.308642	917	3	-0.51438	0.83941	0.84477	1.0	14586	1	-0.51438
SART1	5	0.0038567	0.015815	0.310233	918	4	-1.1203	0.72523	0.76881	1.0	13274	1	-1.1203
GTF2B	5	0.0038603	0.015831	0.310233	919	4	-1.0172	0.093906	0.21104	0.957051	3970	1	-1.0172
DDX59	5	0.0039241	0.016023	0.313494	920	4	-1.0372	0.98032	0.98025	1.0	17123	0	-1.0372
RPL24	3	0.0039273	0.016032	0.313494	921	3	-1.3996	0.99607	0.9961	1.0	17579	0	-1.3996
TTC19	5	0.0039432	0.016077	0.314024	922	4	-0.91147	0.16124	0.31475	0.985879	5747	1	-0.91147
EIF5AL1	4	0.0039505	0.016102	0.314177	923	4	-0.96474	0.99605	0.99608	1.0	17576	0	-0.96474
FANCC	5	0.0039629	0.016141	0.314378	924	4	-0.81877	0.99099	0.99096	1.0	17396	0	-0.81877
NOC4L	5	0.0039694	0.016157	0.314378	925	3	-1.0514	0.97965	0.9796	1.0	17110	0	-1.0514
VEZT	5	0.003971	0.016165	0.314378	926	4	-1.5198	0.98427	0.98423	1.0	17215	0	-1.5198
PSMA6	5	0.0040098	0.016302	0.316698	927	4	-1.8799	0.23092	0.40759	1.0	7294	1	-1.8799
HUWE1	5	0.0040368	0.016382	0.317658	928	4	-0.84949	0.98028	0.98022	1.0	17122	0	-0.84949
VEZF1	5	0.004039	0.016386	0.317658	929	4	-0.89772	0.99472	0.99474	1.0	17516	0	-0.89772
PDE8A	5	0.0040576	0.016443	0.318358	930	4	-0.74019	0.74737	0.78154	1.0	13492	1	-0.74019
GNA13	5	0.0040615	0.016458	0.318358	931	4	-1.4329	0.98011	0.98005	1.0	17117	0	-1.4329
SRF	5	0.0041206	0.016638	0.32149	932	4	-0.67655	0.95755	0.95779	1.0	16651	0	-0.67655
HIST1H2BF	1	0.0041616	0.016755	0.323416	933	1	-2.2244	0.99584	0.99589	1.0	17569	0	-2.2244
PSMD13	5	0.0041826	0.016825	0.323818	934	4	-1.0413	0.97669	0.97665	1.0	17045	0	-1.0413
GGNBP2	5	0.0041848	0.01683	0.323818	935	4	-1.1151	0.94891	0.94916	1.0	16495	0	-1.1151
NOM1	5	0.0041848	0.01683	0.323818	936	3	-1.1151	0.76594	0.7926	1.0	13674	1	-1.1151
POLD3	5	0.0042019	0.016881	0.324445	937	4	-0.89789	0.99637	0.9964	1.0	17587	0	-0.89789
POP7	5	0.0042368	0.016981	0.32602	938	3	-0.98906	0.60807	0.71154	1.0	12254	1	-0.98906
ATP6V1E1	5	0.0042574	0.017053	0.327065	939	4	-1.2467	0.99446	0.99447	1.0	17507	0	-1.2467
NAA15	5	0.0042956	0.017175	0.329045	940	4	-1.0267	0.9565	0.95678	1.0	16630	0	-1.0267
SFPQ	5	0.0043396	0.017299	0.330837	941	3	-0.29816	0.84937	0.85323	1.0	14737	1	-0.29816
TSEN54	5	0.0043422	0.017305	0.330837	942	4	-1.2344	0.78857	0.80733	1.0	13933	1	-1.2344
RANBP1	5	0.0044561	0.017637	0.336628	943	3	-1.2335	0.955	0.95529	1.0	16608	0	-1.2335
ILF3	5	0.004459	0.017645	0.336628	944	4	-0.7706	0.54113	0.67953	1.0	11728	1	-0.7706
RSL1D1	5	0.0044667	0.017669	0.336723	945	4	-1.0651	0.22237	0.40021	1.0	7176	1	-1.0651
CCT5	5	0.0044769	0.017698	0.336806	946	3	-1.1035	0.91685	0.91785	1.0	15906	0	-1.1035
ARL6IP1	5	0.0044811	0.017716	0.336806	947	4	-1.1546	0.91735	0.91833	1.0	15920	0	-1.1546
CCDC171	5	0.0044854	0.01773	0.336806	948	4	-1.7252	0.99076	0.99074	1.0	17392	0	-1.7252
SRRM1	5	0.0044942	0.017759	0.337014	949	4	-1.0328	0.98468	0.98463	1.0	17224	0	-1.0328
AIF1	9	0.0045304	0.017876	0.33849	950	7	-0.56177	0.97227	0.97218	1.0	16946	1	-0.56177
SKA2	9	0.0045338	0.017887	0.33849	951	6	-0.61751	0.31909	0.48403	1.0	8532	1	-0.61751
RPL19	3	0.0045376	0.017893	0.33849	952	3	-1.2415	0.99546	0.99549	1.0	17543	0	-1.2415
APOBEC3F	7	0.0045825	0.018024	0.340371	953	3	0.27863	0.070837	0.17296	0.925093	3367	4	0.27863
GLDC	5	0.0045877	0.018042	0.340371	954	3	-0.98526	0.46316	0.60996	1.0	10584	1	-0.98526
C9orf114	5	0.0045895	0.01805	0.340371	955	4	-1.2185	0.79112	0.80906	1.0	13964	1	-1.2185
WARS	5	0.0046049	0.018097	0.340906	956	4	-1.4479	0.90442	0.90571	1.0	15672	0	-1.4479
ZNF468	8	0.0046207	0.018156	0.341657	957	6	-1.0687	0.97768	0.97765	1.0	17070	0	-1.0687
RPL12	2	0.0046446	0.018236	0.342809	958	2	-4.8263	0.99536	0.99539	1.0	17542	0	-4.8263
NCBP2	7	0.0046619	0.018292	0.343504	959	3	-0.40132	0.80639	0.81971	1.0	14145	1	-0.40132
KCNK16	5	0.0046729	0.018328	0.343827	960	4	-1.0731	0.97629	0.97622	1.0	17033	0	-1.0731
C19orf53	5	0.0046952	0.018395	0.344727	961	4	-0.81676	0.92362	0.92437	1.0	16052	0	-0.81676
PSMD6	5	0.0047212	0.018477	0.345902	962	2	-0.14221	0.9258	0.92648	1.0	16096	0	-0.14221
DNAJC11	5	0.0047589	0.018585	0.347124	963	4	-1.0843	0.97933	0.97928	1.0	17104	0	-1.0843
LYRM4	5	0.0047592	0.018587	0.347124	964	4	-1.4051	0.99561	0.99565	1.0	17558	0	-1.4051
MOCS2	9	0.0047652	0.018611	0.347124	965	5	-1.0344	0.42068	0.57289	1.0	9946	2	-1.0344
UBE2R2	5	0.0047674	0.01862	0.347124	966	4	-0.83505	0.68546	0.74782	1.0	12902	1	-0.83505
GTF3A	5	0.0048317	0.018805	0.350216	967	2	-0.070768	0.0098551	0.034341	0.737142	838	2	-0.070768
VRK1	5	0.0048427	0.018843	0.350559	968	4	-0.72086	0.86335	0.86569	1.0	14952	1	-0.72086
RPL35A	3	0.0048724	0.018931	0.351843	969	2	-1.4785	0.86522	0.86742	1.0	14982	0	-1.4785
SOS1	5	0.0049233	0.019094	0.354501	970	4	-0.87032	0.96209	0.96225	1.0	16742	0	-0.87032
TTI1	5	0.0049346	0.019138	0.354952	971	4	-0.71409	0.93622	0.93671	1.0	16282	0	-0.71409
PSMB7	5	0.0049507	0.019188	0.355464	972	3	-0.95	0.62271	0.7179	1.0	12372	1	-0.95
EXOC1	5	0.0049575	0.019205	0.355464	973	3	-0.39116	0.97231	0.97222	1.0	16948	0	-0.39116
U2AF1	5	0.0049903	0.019314	0.357101	974	3	-1.9893	0.84701	0.85122	1.0	14699	1	-1.9893
RPL30	3	0.0050147	0.019393	0.357907	975	3	-2.9867	0.96655	0.96665	1.0	16833	0	-2.9867
ATP5A1	5	0.0050163	0.019397	0.357907	976	4	-0.79737	0.9918	0.99178	1.0	17417	0	-0.79737
COQ2	5	0.0050301	0.019436	0.358255	977	4	-0.8321	0.91207	0.91323	1.0	15823	0	-0.8321
CHCHD3	5	0.0050422	0.019469	0.358496	978	3	-0.69705	0.8686	0.8706	1.0	15039	1	-0.69705
TGS1	5	0.0050587	0.01952	0.35907	979	4	-1.1036	0.48795	0.63172	1.0	10941	1	-1.1036
ARMC7	5	0.0051058	0.019667	0.361411	980	4	-1.0346	0.99495	0.99498	1.0	17525	0	-1.0346
ERAS	5	0.0051257	0.01973	0.362194	981	4	-0.72691	0.78186	0.80284	1.0	13857	1	-0.72691
KRTAP19-7	3	0.0051784	0.019896	0.364619	982	3	-0.949	0.99482	0.99484	1.0	17519	0	-0.949
ATP1B3	5	0.0051801	0.019902	0.364619	983	3	-1.4952	0.022315	0.068996	0.83014	1493	1	-1.4952
DDX58	5	0.0051898	0.01993	0.364752	984	4	-1.1394	0.93464	0.93513	1.0	16256	0	-1.1394
ZCCHC6	5	0.0052273	0.020054	0.366643	985	4	-1.1269	0.88222	0.88392	1.0	15278	0	-1.1269
IL33	6	0.0052408	0.020093	0.366994	986	3	-0.88041	0.82712	0.83504	1.0	14403	1	-0.88041
NKAP	5	0.0052618	0.020151	0.367676	987	4	-1.2637	0.99404	0.99406	1.0	17496	0	-1.2637
POLR1C	5	0.0052811	0.020209	0.368084	988	3	-0.65227	0.59786	0.70714	1.0	12177	1	-0.65227
AP2S1	7	0.0052831	0.020214	0.368084	989	4	-1.3436	0.81186	0.82368	1.0	14220	1	-1.3436
C20orf112	5	0.0053019	0.020272	0.368762	990	4	-0.79011	0.99561	0.99565	1.0	17555	0	-0.79011
PSMA1	5	0.0053303	0.020358	0.369948	991	4	-3.8977	0.24194	0.41729	1.0	7456	1	-3.8977
VPS18	5	0.0053639	0.020459	0.371422	992	4	-0.79286	0.98599	0.98591	1.0	17271	0	-0.79286
MARCH6	5	0.0053789	0.020496	0.371716	993	4	-0.77093	0.92476	0.92549	1.0	16080	0	-0.77093
CPSF3	5	0.0053912	0.020537	0.371964	994	3	-1.0853	0.96754	0.96764	1.0	16854	0	-1.0853
UMPS	5	0.0053972	0.020551	0.371964	995	4	-1.3053	0.98461	0.98455	1.0	17222	0	-1.3053
VARS	5	0.005458	0.020742	0.37505	996	4	-0.99591	0.94077	0.94119	1.0	16351	0	-0.99591
ATP6V1H	5	0.0054898	0.020838	0.375737	997	3	-1.7672	0.9255	0.9262	1.0	16089	0	-1.7672
XRCC3	5	0.0054907	0.020841	0.375737	998	3	-1.6088	0.96332	0.96345	1.0	16766	0	-1.6088
ZNF574	5	0.0054909	0.020843	0.375737	999	4	-0.82849	0.98412	0.98408	1.0	17211	0	-0.82849
C20orf24	5	0.0055312	0.020978	0.377797	1000	4	-0.67055	0.9105	0.91167	1.0	15787	0	-0.67055
ASIP	5	0.0056451	0.021296	0.383137	1001	4	-2.1425	0.5795	0.69937	1.0	12058	1	-2.1425
HAUS6	5	0.0056616	0.021345	0.383644	1002	4	-1.1749	0.90911	0.91029	1.0	15758	0	-1.1749
SKIV2L2	5	0.0056842	0.021411	0.384436	1003	2	-0.30281	0.81059	0.82275	1.0	14203	1	-0.30281
GGPS1	5	0.0057093	0.02148	0.385295	1004	3	-1.6961	0.74707	0.78136	1.0	13489	1	-1.6961
COPZ1	6	0.0057256	0.021534	0.385583	1005	3	-0.23229	0.047737	0.13339	0.898444	2672	1	-0.23229
SRP9	3	0.0057271	0.021539	0.385583	1006	2	-0.47171	0.11063	0.23778	0.972162	4385	1	-0.47171
SNAPC5	4	0.0057422	0.021591	0.385986	1007	2	-0.23099	0.79209	0.80971	1.0	13976	1	-0.23099
UQCRC1	5	0.0057467	0.021604	0.385986	1008	3	-0.98579	0.98965	0.98964	1.0	17365	0	-0.98579
GRAPL	4	0.0057654	0.021668	0.386732	1009	3	-0.92101	0.39024	0.54594	1.0	9524	1	-0.92101
DDX5	5	0.0058031	0.021785	0.388447	1010	4	-1.1148	0.34185	0.50392	1.0	8854	1	-1.1148
UPF1	5	0.0058504	0.021927	0.390331	1011	4	-0.45488	0.97191	0.97181	1.0	16939	0	-0.45488
SFTPB	5	0.0058528	0.021934	0.390331	1012	4	-0.66683	0.95989	0.96007	1.0	16696	0	-0.66683
HIGD2A	5	0.0059067	0.022103	0.391882	1013	4	-0.6409	0.8152	0.8261	1.0	14246	1	-0.6409
ZMAT5	5	0.0059114	0.022115	0.391882	1014	4	-0.5799	0.98668	0.9866	1.0	17285	0	-0.5799
CNTRL	5	0.0059118	0.022118	0.391882	1015	4	-0.73707	0.9801	0.98004	1.0	17116	0	-0.73707
DHRS11	5	0.0059165	0.022134	0.391882	1016	3	-1.2818	0.97514	0.97505	1.0	17000	0	-1.2818
IFITM3	3	0.0059211	0.02215	0.391882	1017	3	-0.70801	0.99408	0.99411	1.0	17497	0	-0.70801
AURKA	5	0.0059216	0.022152	0.391882	1018	3	-0.36519	0.87351	0.87537	1.0	15128	0	-0.36519
NARS	5	0.0059789	0.022319	0.394451	1019	4	-1.0285	0.48905	0.63269	1.0	10966	1	-1.0285
GTF3C5	5	0.0060046	0.022402	0.39552	1020	4	-1.2334	0.78277	0.80344	1.0	13864	1	-1.2334
TAOK1	5	0.0060217	0.022458	0.396132	1021	3	-1.2239	0.58752	0.70282	1.0	12105	1	-1.2239
ATP1A1	5	0.0060659	0.022578	0.397318	1022	4	-1.4976	0.98398	0.98394	1.0	17208	0	-1.4976
SCG5	5	0.0060704	0.022593	0.397318	1023	2	-0.089783	0.67933	0.74475	1.0	12852	1	-0.089783
PTTG2	5	0.0060712	0.022596	0.397318	1024	3	-1.5126	0.1349	0.27513	0.978915	5058	2	-1.5126
SDAD1	5	0.006082	0.022631	0.397318	1025	3	-1.1453	0.92592	0.92661	1.0	16101	0	-1.1453
AMMECR1L	5	0.0060834	0.022636	0.397318	1026	4	-0.60959	0.99503	0.99506	1.0	17529	0	-0.60959
CHMP3	6	0.0061349	0.022802	0.398977	1027	5	-1.0635	0.56916	0.69506	1.0	11983	1	-1.0635
GMPPB	5	0.0061427	0.022827	0.398977	1028	3	-0.79406	0.97834	0.97831	1.0	17081	0	-0.79406
PPP1R10	5	0.0061466	0.022838	0.398977	1029	4	-0.88077	0.98642	0.98635	1.0	17277	0	-0.88077
GUK1	5	0.0061688	0.02291	0.398977	1030	2	-0.49467	0.9905	0.9905	1.0	17385	0	-0.49467
TTF1	5	0.0061745	0.022926	0.398977	1031	4	-0.75921	0.99382	0.99386	1.0	17487	0	-0.75921
EXOSC1	5	0.0061917	0.022979	0.398977	1032	4	-0.96925	0.97904	0.979	1.0	17096	0	-0.96925
CER1	5	0.0061948	0.02299	0.398977	1033	4	-0.62227	0.97277	0.97267	1.0	16956	0	-0.62227
ATP2C2	5	0.0061951	0.022991	0.398977	1034	3	-1.0473	0.6954	0.75285	1.0	12990	1	-1.0473
CUEDC1	5	0.0061957	0.022993	0.398977	1035	4	-0.97238	0.76563	0.79239	1.0	13670	1	-0.97238
GAL3ST1	5	0.0062037	0.023016	0.398977	1036	4	-0.91199	0.96434	0.96447	1.0	16780	0	-0.91199
AHCY	5	0.0062038	0.023016	0.398977	1037	3	-0.97332	0.94621	0.94652	1.0	16440	0	-0.97332
GFER	5	0.0062053	0.023022	0.398977	1038	4	-0.56607	0.78574	0.8054	1.0	13897	1	-0.56607
QTRT1	5	0.0062084	0.023033	0.398977	1039	4	-0.75575	0.54716	0.68505	1.0	11810	1	-0.75575
ZC3H14	12	0.0062105	0.02304	0.398977	1040	8	-0.68246	0.74235	0.77857	1.0	13443	2	-0.68246
RPS2	3	0.0062549	0.023173	0.400653	1041	2	-1.2833	0.22555	0.40288	1.0	7214	1	-1.2833
DDB1	5	0.0062575	0.023182	0.400653	1042	3	-0.50148	0.98214	0.9821	1.0	17171	0	-0.50148
RBM22	5	0.0063042	0.023326	0.402756	1043	4	-1.1422	0.99424	0.99426	1.0	17502	0	-1.1422
RPL34	1	0.0063444	0.023452	0.404542	1044	1	-4.3606	0.99366	0.9937	1.0	17481	0	-4.3606
TPSAB1	4	0.0063759	0.023541	0.405699	1045	4	-0.69924	0.99362	0.99367	1.0	17478	0	-0.69924
THOC7	5	0.006414	0.023657	0.407299	1046	4	-1.0622	0.62495	0.71891	1.0	12388	1	-1.0622
KRT12	5	0.0064413	0.023744	0.408404	1047	4	-0.70837	0.88366	0.88539	1.0	15310	0	-0.70837
CDH20	5	0.0064721	0.023838	0.40963	1048	4	-1.0022	0.90167	0.90302	1.0	15634	0	-1.0022
TMX2	5	0.0064908	0.023889	0.409802	1049	4	-1.2293	0.86178	0.86427	1.0	14932	1	-1.2293
ZNF131	5	0.0064924	0.023893	0.409802	1050	4	-1.2554	0.96783	0.96791	1.0	16861	0	-1.2554
BDP1	5	0.0065058	0.023934	0.410119	1051	4	-1.7935	0.65361	0.7323	1.0	12632	1	-1.7935
UFD1L	5	0.0065512	0.024052	0.411422	1052	3	-0.98882	0.88695	0.88859	1.0	15372	0	-0.98882
TMC8	5	0.0065556	0.024067	0.411422	1053	3	-0.91737	0.9275	0.9281	1.0	16132	0	-0.91737
SLC7A6OS	5	0.0065601	0.024079	0.411422	1054	3	-0.89387	0.40069	0.55516	1.0	9680	1	-0.89387
RPS15	2	0.0065706	0.024111	0.411586	1055	2	-2.2541	0.98539	0.98531	1.0	17250	0	-2.2541
PGAM1	3	0.0065834	0.024154	0.411918	1056	3	-0.73264	0.98764	0.98763	1.0	17308	0	-0.73264
NAA20	5	0.0066078	0.024224	0.412727	1057	3	-1.1381	0.53786	0.67661	1.0	11678	2	-1.1381
NLRC5	5	0.0066306	0.024301	0.413256	1058	4	-0.84354	0.84812	0.85215	1.0	14719	1	-0.84354
PDS5B	5	0.0066308	0.024301	0.413256	1059	4	-0.62657	0.69692	0.75367	1.0	13006	1	-0.62657
KARS	5	0.0066695	0.024431	0.414689	1060	3	-1.4467	0.8366	0.84245	1.0	14536	1	-1.4467
SPRTN	5	0.0066695	0.024431	0.414689	1061	4	-1.3223	0.33611	0.49882	1.0	8788	1	-1.3223
PSMB6	5	0.0066775	0.02446	0.414783	1062	3	-0.67628	0.0011479	0.0050005	0.522212	167	2	-0.67628
ACOX1	5	0.0067038	0.024544	0.415809	1063	4	-0.76606	0.62298	0.71801	1.0	12377	1	-0.76606
INTS5	5	0.0067396	0.024651	0.417233	1064	3	-1.3221	0.95792	0.95817	1.0	16657	0	-1.3221
GEMIN4	5	0.0067674	0.024742	0.417439	1065	4	-0.85758	0.75767	0.78759	1.0	13588	1	-0.85758
TMED2	5	0.0067731	0.024761	0.417439	1066	4	-0.76609	0.73365	0.77355	1.0	13348	1	-0.76609
RACGAP1	5	0.0067754	0.024766	0.417439	1067	3	-1.3958	0.33492	0.49779	1.0	8766	1	-1.3958
HIST1H2BB	3	0.0067783	0.024776	0.417439	1068	3	-1.232	0.99322	0.99326	1.0	17460	0	-1.232
PRPF38B	5	0.00678	0.024779	0.417439	1069	3	-1.4009	0.96179	0.96193	1.0	16733	0	-1.4009
ABCF1	5	0.006805	0.02486	0.418135	1070	3	-1.1466	0.68853	0.7494	1.0	12930	1	-1.1466
FXN	5	0.0068124	0.024877	0.418135	1071	3	-1.0617	0.07754	0.18415	0.934874	3547	2	-1.0617
MSTO1	5	0.006824	0.024905	0.418135	1072	2	0.14802	0.33965	0.50201	1.0	8826	2	0.14802
TAF12	5	0.0068271	0.024913	0.418135	1073	4	-0.90469	0.85896	0.86172	1.0	14881	1	-0.90469
MYO1F	5	0.0068464	0.024969	0.418676	1074	4	-0.56486	0.3087	0.47506	1.0	8371	1	-0.56486
PCBP2	5	0.0068841	0.025092	0.42035	1075	3	-0.91584	0.74559	0.78048	1.0	13472	1	-0.91584
DSC1	5	0.0069455	0.025261	0.422667	1076	4	-1.0839	0.39904	0.5537	1.0	9658	1	-1.0839
ZBTB11	5	0.0069526	0.025277	0.422667	1077	3	-1.2537	0.82125	0.83057	1.0	14310	1	-1.2537
DDX24	5	0.0069768	0.025356	0.423589	1078	4	-0.67014	0.68592	0.74804	1.0	12907	1	-0.67014
SYVN1	5	0.0070272	0.025507	0.42572	1079	2	-0.21655	0.91176	0.91293	1.0	15821	0	-0.21655
RBL1	5	0.0070729	0.025648	0.427682	1080	4	-0.97494	0.87936	0.88113	1.0	15227	0	-0.97494
C1orf112	5	0.0070949	0.025715	0.428403	1081	4	-0.75054	0.99068	0.99068	1.0	17389	0	-0.75054
ANLN	5	0.0071215	0.0258	0.42899	1082	3	-0.92019	0.47689	0.62201	1.0	10779	2	-0.92019
C1orf131	5	0.0071221	0.025801	0.42899	1083	4	-1.0461	0.90062	0.90197	1.0	15612	0	-1.0461
RPL38	2	0.0071419	0.025854	0.42899	1084	2	-4.491	0.9679	0.96797	1.0	16863	0	-4.491
DGCR6L	4	0.0071465	0.025868	0.42899	1085	2	-0.22053	0.39896	0.55363	1.0	9657	1	-0.22053
BCL2L13	13	0.0071515	0.025881	0.42899	1086	8	-0.63118	0.94428	0.94465	1.0	16405	1	-0.63118
STIM2	5	0.0071566	0.025893	0.42899	1087	3	-1.3558	0.66641	0.7384	1.0	12741	1	-1.3558
ARPP19	5	0.0071663	0.025927	0.42916	1088	4	-0.94537	0.58708	0.70261	1.0	12103	1	-0.94537
NAPA	5	0.0071774	0.025955	0.42922	1089	4	-1.2233	0.65924	0.73502	1.0	12677	1	-1.2233
YIPF3	5	0.00726	0.026188	0.432445	1090	4	-0.96079	0.80057	0.81559	1.0	14076	1	-0.96079
MRPL10	5	0.0072636	0.026198	0.432445	1091	4	-0.70356	0.63062	0.72147	1.0	12436	1	-0.70356
GTF2A2	5	0.0073145	0.02635	0.434543	1092	4	-0.83796	0.94554	0.94588	1.0	16426	0	-0.83796
GTF2E2	5	0.0073218	0.026373	0.434543	1093	4	-1.0344	0.87597	0.87777	1.0	15166	0	-1.0344
CAST	5	0.007374	0.026532	0.436752	1094	2	-0.15112	0.011959	0.040539	0.763666	956	1	-0.15112
MED20	5	0.0073868	0.026568	0.43695	1095	4	-0.99163	0.99188	0.99187	1.0	17421	0	-0.99163
RRP1	5	0.007414	0.026653	0.437932	1096	4	-0.80627	0.56588	0.69366	1.0	11960	1	-0.80627
HBS1L	5	0.0074206	0.026676	0.437932	1097	4	-1.2792	0.98726	0.98721	1.0	17298	0	-1.2792
RIOK2	5	0.0074367	0.026735	0.438498	1098	4	-0.81658	0.97028	0.97025	1.0	16904	0	-0.81658
TMBIM1	5	0.0074565	0.026794	0.439063	1099	4	-0.7993	0.92285	0.92365	1.0	16034	0	-0.7993
TOMM20	4	0.0074726	0.026843	0.439128	1100	4	-0.8052	0.99253	0.99257	1.0	17438	0	-0.8052
KRR1	5	0.007474	0.026847	0.439128	1101	4	-0.71687	0.7131	0.76223	1.0	13161	1	-0.71687
EIF4E	4	0.0074874	0.026892	0.439393	1102	3	-1.9138	0.97711	0.97707	1.0	17059	0	-1.9138
EIF5A	5	0.0074989	0.026927	0.439393	1103	3	-0.49935	0.040609	0.11595	0.891248	2340	1	-0.49935
DDX49	5	0.0075046	0.026942	0.439393	1104	3	-0.3345	0.074357	0.17893	0.930207	3458	1	-0.3345
USB1	5	0.0075114	0.02696	0.439393	1105	4	-0.56367	0.9914	0.99135	1.0	17408	0	-0.56367
RNF8	5	0.0075274	0.027009	0.439784	1106	3	-0.88751	0.5185	0.65906	1.0	11389	1	-0.88751
NCAPD2	5	0.0075551	0.02709	0.440572	1107	4	-0.82554	0.99041	0.9904	1.0	17382	0	-0.82554
TOPORS	5	0.0075808	0.027163	0.440572	1108	4	-1.3754	0.62733	0.72	1.0	12411	1	-1.3754
PGAM4	2	0.0075812	0.027163	0.440572	1109	2	-1.648	0.904	0.90529	1.0	15664	0	-1.648
BNC2	5	0.0075858	0.027175	0.440572	1110	3	-1.5852	0.93968	0.9401	1.0	16329	0	-1.5852
C4orf29	5	0.0075933	0.027198	0.440572	1111	3	-1.0105	0.24445	0.41946	1.0	7489	1	-1.0105
HCK	5	0.0075961	0.027204	0.440572	1112	3	-1.2381	0.23098	0.40764	1.0	7295	2	-1.2381
PRPF3	5	0.0076191	0.027277	0.44135	1113	3	-0.99347	0.14122	0.28463	0.978915	5231	2	-0.99347
ATP5O	5	0.0076431	0.027345	0.442056	1114	3	-0.94519	0.41961	0.57197	1.0	9937	2	-0.94519
CDC6	5	0.0076981	0.02751	0.444332	1115	4	-1.3024	0.90149	0.90285	1.0	15629	0	-1.3024
WDR3	5	0.0077402	0.027651	0.445948	1116	3	-0.66648	0.6058	0.71055	1.0	12233	1	-0.66648
CCDC15	5	0.0077458	0.02766	0.445948	1117	3	-1.2917	0.19061	0.35771	0.994619	6473	2	-1.2917
ELL2	5	0.007773	0.027741	0.44662	1118	4	-1.0042	0.91642	0.91742	1.0	15891	0	-1.0042
MLH3	5	0.007776	0.027751	0.44662	1119	4	-1.2593	0.91721	0.91819	1.0	15915	0	-1.2593
TRIM59	5	0.0078214	0.027885	0.448256	1120	2	0.48608	0.11606	0.2463	0.972162	4553	3	0.48608
TUBG2	5	0.0078301	0.027907	0.448256	1121	2	-0.19988	0.98528	0.98519	1.0	17246	0	-0.19988
INTU	5	0.0078388	0.027934	0.448256	1122	4	-0.78476	0.98763	0.98761	1.0	17307	0	-0.78476
NUMA1	5	0.0078456	0.027952	0.448256	1123	4	-1.0437	0.78589	0.8055	1.0	13899	1	-1.0437
DPAGT1	5	0.0078667	0.027996	0.448404	1124	4	-0.75095	0.98585	0.98577	1.0	17266	0	-0.75095
SRRT	5	0.007876	0.028023	0.448404	1125	4	-1.1728	0.010784	0.037114	0.752492	887	1	-1.1728
PCSK9	5	0.0078801	0.028039	0.448404	1126	4	-0.6287	0.91709	0.91807	1.0	15913	0	-0.6287
RPL5	2	0.0078883	0.028061	0.448404	1127	2	-1.8238	0.99211	0.99212	1.0	17426	0	-1.8238
CCNG1	5	0.0079066	0.028113	0.44884	1128	3	-1.521	0.98	0.97994	1.0	17114	0	-1.521
H2AFX	4	0.0079293	0.02818	0.448919	1129	2	-0.99002	0.96484	0.96496	1.0	16791	0	-0.99002
ZDHHC21	5	0.0079333	0.028193	0.448919	1130	4	-1.2222	0.8356	0.84166	1.0	14520	1	-1.2222
C7orf43	5	0.0079333	0.028193	0.448919	1131	4	-0.90679	0.40583	0.55975	1.0	9739	1	-0.90679
OXA1L	5	0.0079615	0.028283	0.44946	1132	3	-0.40426	0.87373	0.87558	1.0	15132	0	-0.40426
TTC36	5	0.0079674	0.028301	0.44946	1133	4	-0.70501	0.93021	0.93077	1.0	16176	0	-0.70501
SRSF4	5	0.0079675	0.028302	0.44946	1134	4	-0.79286	0.65276	0.7319	1.0	12624	1	-0.79286
TMEM104	5	0.0080051	0.028416	0.45087	1135	3	-1.2128	0.081151	0.19007	0.941877	3634	2	-1.2128
PFKFB4	5	0.0080621	0.028576	0.45301	1136	4	-0.62493	0.98501	0.98493	1.0	17238	0	-0.62493
C21orf59	5	0.0081039	0.028697	0.454527	1137	3	-0.70866	0.34527	0.50691	1.0	8897	2	-0.70866
RHOA	5	0.0081161	0.028729	0.454641	1138	4	-0.71164	0.61803	0.71586	1.0	12335	1	-0.71164
FCF1	5	0.0081383	0.028809	0.455502	1139	2	0.51732	0.055689	0.14731	0.911623	2909	3	0.51732
NOP10	3	0.0081654	0.028895	0.456466	1140	2	-1.6595	0.85215	0.85565	1.0	14777	0	-1.6595
NUP160	5	0.008194	0.028986	0.457498	1141	3	-0.99482	0.0034953	0.014565	0.636528	412	1	-0.99482
ARCN1	5	0.0082488	0.029144	0.459594	1142	4	-1.1312	0.2741	0.44499	1.0	7886	1	-1.1312
RUVBL1	5	0.0082572	0.029171	0.459608	1143	3	-1.0115	0.51344	0.65454	1.0	11316	1	-1.0115
RABGGTA	5	0.0082871	0.029253	0.460504	1144	3	-0.40277	0.83475	0.84097	1.0	14506	1	-0.40277
CTU2	5	0.0083329	0.029394	0.462324	1145	3	-0.98077	0.90524	0.90653	1.0	15689	0	-0.98077
MCM3AP	5	0.0084466	0.029753	0.467563	1146	3	-0.8265	0.98554	0.98545	1.0	17255	0	-0.8265
RINT1	5	0.0085079	0.029936	0.470021	1147	4	-1.2712	0.77347	0.79734	1.0	13773	1	-1.2712
MPDU1	5	0.0085212	0.02998	0.470301	1148	3	-0.96066	0.96427	0.96441	1.0	16779	0	-0.96066
PDPR	5	0.0085667	0.030114	0.472003	1149	4	-0.93643	0.97685	0.97681	1.0	17050	0	-0.93643
CMC2	3	0.0086498	0.030331	0.474976	1150	3	-1.2647	0.99135	0.99131	1.0	17406	0	-1.2647
METTL17	5	0.0086785	0.030411	0.47582	1151	4	-0.93329	0.99641	0.99643	1.0	17588	0	-0.93329
MRPL37	5	0.0086887	0.030442	0.475888	1152	4	-0.67979	0.24617	0.42097	1.0	7509	1	-0.67979
DHX15	5	0.0087271	0.030561	0.477347	1153	4	-1.1568	0.87787	0.87968	1.0	15200	0	-1.1568
RAD51D	5	0.0087534	0.030632	0.478032	1154	4	-1.1865	0.98983	0.98982	1.0	17370	0	-1.1865
GABPA	5	0.0087654	0.030674	0.478269	1155	2	-0.22492	0.91847	0.91943	1.0	15942	0	-0.22492
TRIP4	5	0.0088083	0.030798	0.479548	1156	4	-0.79011	0.99561	0.99565	1.0	17551	0	-0.79011
TMEM176A	5	0.0088128	0.030809	0.479548	1157	3	-1.4226	0.50008	0.64263	1.0	11120	2	-1.4226
GTF2F2	5	0.0088976	0.03106	0.483032	1158	4	-0.9399	0.56504	0.69332	1.0	11954	1	-0.9399
RPL32	2	0.0089478	0.031207	0.484411	1159	2	-3.549	0.99105	0.99102	1.0	17400	0	-3.549
CPEB1	5	0.0089554	0.031226	0.484411	1160	3	-1.0635	0.95006	0.95035	1.0	16519	0	-1.0635
LAGE3	5	0.0089565	0.031229	0.484411	1161	3	-0.95482	0.26725	0.4391	1.0	7788	2	-0.95482
GPBP1L1	5	0.0089747	0.031287	0.484524	1162	4	-1.2064	0.97662	0.97658	1.0	17042	0	-1.2064
YTHDC1	5	0.0089857	0.031313	0.484524	1163	3	-0.97524	0.47266	0.61828	1.0	10709	1	-0.97524
RPS28	1	0.0089902	0.031327	0.484524	1164	1	-7.6704	0.99101	0.99098	1.0	17397	0	-7.6704
CENPL	5	0.0089967	0.031344	0.484524	1165	4	-1.4247	0.45092	0.59931	1.0	10414	1	-1.4247
MTMR3	5	0.0090628	0.031547	0.487172	1166	4	-0.77976	0.89552	0.89696	1.0	15531	0	-0.77976
COQ9	5	0.0090702	0.031569	0.487172	1167	3	-1.1447	0.5464	0.68434	1.0	11803	1	-1.1447
TFAP4	5	0.0090891	0.031616	0.487219	1168	4	-0.59056	0.99408	0.99411	1.0	17498	0	-0.59056
DNAJA1	5	0.0090933	0.031626	0.487219	1169	3	-0.79011	0.9715	0.97142	1.0	16928	0	-0.79011
NELFA	5	0.009133	0.031736	0.488495	1170	4	-0.65137	0.97859	0.97855	1.0	17085	0	-0.65137
DDX55	5	0.0092497	0.032081	0.49338	1171	4	-0.7642	0.97193	0.97183	1.0	16940	0	-0.7642
CORO6	5	0.0092701	0.032139	0.493854	1172	3	-1.0926	0.0027805	0.011782	0.611008	346	2	-1.0926
RALGDS	5	0.0093316	0.032337	0.496472	1173	4	-0.59137	0.59569	0.70619	1.0	12167	1	-0.59137
NFYC	5	0.0093804	0.032475	0.498157	1174	3	-1.2399	0.40953	0.56306	1.0	9794	1	-1.2399
CCNB1	5	0.0094315	0.032614	0.499865	1175	4	-1.3808	0.7018	0.75623	1.0	13045	1	-1.3808
PSMC1	2	0.0094912	0.032783	0.502033	1176	2	-2.881	0.93984	0.94026	1.0	16333	0	-2.881
TRAIP	5	0.0095315	0.032886	0.503188	1177	3	-1.1101	0.66681	0.73861	1.0	12743	1	-1.1101
PDPK1	5	0.0095534	0.032951	0.503629	1178	4	-0.79126	0.99561	0.99565	1.0	17553	0	-0.79126
WDR61	5	0.0095669	0.032982	0.503629	1179	3	-1.4033	0.81428	0.82543	1.0	14236	1	-1.4033
PLRG1	5	0.0095716	0.032999	0.503629	1180	4	-1.0941	0.93564	0.93613	1.0	16270	0	-1.0941
HNRNPA1	4	0.0096362	0.033198	0.50554	1181	4	-1.2704	0.99036	0.99035	1.0	17381	0	-1.2704
HMGCR	5	0.0096363	0.033199	0.50554	1182	4	-0.99606	0.71031	0.7607	1.0	13130	1	-0.99606
RABL2A	2	0.0096471	0.033227	0.50554	1183	2	-2.5907	0.99035	0.99034	1.0	17380	0	-2.5907
SRM	5	0.0096501	0.033237	0.50554	1184	2	0.058677	0.79617	0.8125	1.0	14032	1	0.058677
PLIN2	5	0.0097198	0.03343	0.507801	1185	4	-0.7856	0.51554	0.65644	1.0	11353	1	-0.7856
GLE1	5	0.0097246	0.033442	0.507801	1186	3	-0.88696	0.97502	0.97492	1.0	16996	0	-0.88696
RAD23A	5	0.0097566	0.033534	0.508767	1187	3	-0.89867	0.99508	0.99511	1.0	17532	0	-0.89867
ZC3H13	5	0.0097659	0.033568	0.508855	1188	4	-0.67727	0.97513	0.97504	1.0	16999	0	-0.67727
PPM1D	5	0.0097852	0.033633	0.509256	1189	3	-0.33149	0.71344	0.7624	1.0	13164	1	-0.33149
HAUS1	5	0.0097917	0.033651	0.509256	1190	3	-0.42185	0.95753	0.95777	1.0	16650	0	-0.42185
PMPCB	5	0.0098175	0.033728	0.509992	1191	3	-0.59007	0.18245	0.34604	0.992899	6266	2	-0.59007
KIF11	5	0.0098326	0.033772	0.510229	1192	4	-1.3341	0.39117	0.54675	1.0	9537	1	-1.3341
MRPL50	5	0.0098586	0.033851	0.510751	1193	4	-0.75466	0.97225	0.97216	1.0	16945	0	-0.75466
PKM	5	0.0098629	0.033863	0.510751	1194	3	-0.79011	0.99338	0.99341	1.0	17468	0	-0.79011
GNL2	5	0.0099294	0.034046	0.513083	1195	4	-0.67717	0.99133	0.99129	1.0	17405	0	-0.67717
PSMA8	5	0.0099408	0.034083	0.513216	1196	3	-0.36881	0.5989	0.70757	1.0	12189	1	-0.36881
CLN6	5	0.010051	0.034402	0.517203	1197	4	-0.51585	0.35707	0.51715	1.0	9081	1	-0.51585
UQCRB	6	0.010052	0.034406	0.517203	1198	4	-1.0073	0.055774	0.14746	0.911623	2910	1	-1.0073
LMNB1	5	0.010094	0.034532	0.517547	1199	3	-1.0883	0.90326	0.90455	1.0	15651	0	-1.0883
NFATC2IP	5	0.010103	0.034556	0.517547	1200	3	-1.1307	0.48101	0.62561	1.0	10833	1	-1.1307
PIN4	6	0.010105	0.034563	0.517547	1201	5	-0.59923	0.99357	0.99361	1.0	17475	0	-0.59923
SPATA32	5	0.010108	0.034569	0.517547	1202	4	-0.49462	0.98425	0.98421	1.0	17214	0	-0.49462
HIST2H3D	2	0.010109	0.034572	0.517547	1203	2	-1.4832	0.98989	0.98988	1.0	17372	0	-1.4832
STAT5A	5	0.010143	0.034672	0.51852	1204	2	0.023478	0.54771	0.68555	1.0	11818	2	0.023478
RBM8A	5	0.01015	0.034695	0.51852	1205	4	-0.98648	0.87584	0.87766	1.0	15162	0	-0.98648
PEX5	5	0.010184	0.034792	0.519543	1206	3	-1.2001	0.92194	0.92277	1.0	16012	0	-1.2001
SPDL1	5	0.010254	0.035005	0.522287	1207	4	-0.73169	0.99375	0.99378	1.0	17486	0	-0.73169
RPS19BP1	5	0.010307	0.035183	0.524519	1208	4	-1.2119	0.37118	0.52926	1.0	9278	1	-1.2119
PLA2G12B	5	0.010389	0.035418	0.527574	1209	4	-0.5988	0.99345	0.99348	1.0	17471	0	-0.5988
HPCAL4	5	0.010414	0.035501	0.528373	1210	4	-0.59513	0.83228	0.83904	1.0	14474	1	-0.59513
PSMA4	5	0.010443	0.035584	0.529172	1211	3	-1.0075	0.35041	0.51133	1.0	8977	1	-1.0075
EEF1G	5	0.010488	0.035728	0.530883	1212	3	-1.2048	0.27304	0.44407	1.0	7862	2	-1.2048
ILF2	5	0.010503	0.035775	0.53114	1213	3	-1.7225	0.91714	0.91812	1.0	15914	0	-1.7225
GTF3C3	5	0.010526	0.035833	0.531567	1214	3	-0.94432	0.61562	0.71482	1.0	12318	1	-0.94432
ETNK1	5	0.010645	0.036195	0.536491	1215	2	-0.22843	0.88344	0.88517	1.0	15305	0	-0.22843
SRC	5	0.010659	0.036231	0.536587	1216	4	-1.0551	0.66813	0.73927	1.0	12751	1	-1.0551
GALNT4	5	0.010701	0.036364	0.538107	1217	4	-0.69667	0.55552	0.68959	1.0	11887	1	-0.69667
ZDHHC20	5	0.010735	0.036458	0.539063	1218	4	-0.83518	0.25757	0.43083	1.0	7668	1	-0.83518
DLD	5	0.01078	0.036612	0.540887	1219	4	-0.66595	0.80218	0.81671	1.0	14102	1	-0.66595
KANSL1	5	0.010891	0.036923	0.545037	1220	3	-0.50849	0.89956	0.90089	1.0	15593	0	-0.50849
METTL14	5	0.010919	0.03699	0.545481	1221	3	-0.92373	0.55949	0.69111	1.0	11914	1	-0.92373
TBRG4	5	0.010932	0.03703	0.545481	1222	3	-0.82214	0.74825	0.78204	1.0	13504	1	-0.82214
RP2	5	0.010938	0.037044	0.545481	1223	3	-0.87599	0.0063777	0.024116	0.691173	625	1	-0.87599
ALG1	5	0.01095	0.037074	0.545481	1224	4	-0.76024	0.93567	0.93616	1.0	16273	0	-0.76024
MRPS6	5	0.010964	0.037115	0.545642	1225	4	-0.69654	0.99587	0.99591	1.0	17571	0	-0.69654
ADAMTSL1	5	0.01101	0.037245	0.547094	1226	3	-1.0257	0.12073	0.25349	0.974412	4683	1	-1.0257
NPPB	5	0.01103	0.037294	0.547375	1227	4	-0.76034	0.27623	0.44688	1.0	7921	1	-0.76034
RBMXL3	5	0.011103	0.037491	0.549815	1228	4	-0.55287	0.92035	0.92124	1.0	15979	0	-0.55287
C9orf24	13	0.011139	0.037605	0.551036	1229	6	-0.25887	0.81036	0.82259	1.0	14199	3	-0.25887
ENY2	5	0.011164	0.037667	0.551253	1230	4	-1.0367	0.99561	0.99565	1.0	17559	0	-1.0367
ATRIP	5	0.011167	0.037682	0.551253	1231	3	-0.97002	0.83451	0.8408	1.0	14501	1	-0.97002
NYNRIN	5	0.011178	0.037711	0.551253	1232	2	-0.25724	0.55222	0.6883	1.0	11867	1	-0.25724
ABCC11	5	0.011201	0.037778	0.551563	1233	4	-0.66666	0.10954	0.23607	0.972162	4361	1	-0.66666
SLC7A1	5	0.011209	0.037794	0.551563	1234	3	-0.95682	0.9276	0.9282	1.0	16136	0	-0.95682
SEC61G	4	0.011226	0.03784	0.55179	1235	3	-1.0609	0.32887	0.49252	1.0	8679	1	-1.0609
PNN	5	0.011288	0.038018	0.553939	1236	3	-1.1433	0.91774	0.91871	1.0	15930	0	-1.1433
DIS3L	5	0.011303	0.038062	0.554131	1237	4	-0.55602	0.99373	0.99377	1.0	17485	0	-0.55602
SMPX	5	0.011352	0.03819	0.555547	1238	3	-0.88051	0.38321	0.53976	1.0	9438	2	-0.88051
MNT	5	0.011425	0.038408	0.557949	1239	4	-0.53763	0.98191	0.98182	1.0	17165	0	-0.53763
SIGLEC11	5	0.011429	0.038417	0.557949	1240	3	-0.98836	0.43501	0.58538	1.0	10168	1	-0.98836
KIF14	5	0.011457	0.038514	0.558903	1241	3	-1.1427	0.9456	0.94593	1.0	16427	0	-1.1427
ARMC5	5	0.01149	0.038608	0.559816	1242	4	-0.6877	0.98081	0.98073	1.0	17135	0	-0.6877
HGS	5	0.011555	0.03879	0.561626	1243	4	-0.79083	0.76764	0.79368	1.0	13699	1	-0.79083
RCL1	5	0.011565	0.038818	0.561626	1244	4	-1.6725	0.98905	0.98904	1.0	17347	0	-1.6725
AMDHD2	5	0.011579	0.038862	0.561626	1245	4	-0.7084	0.80755	0.82055	1.0	14168	1	-0.7084
BTN3A3	5	0.011588	0.038888	0.561626	1246	4	-0.62269	0.84882	0.85273	1.0	14732	1	-0.62269
SEPT5	5	0.011597	0.038915	0.561626	1247	4	-0.68134	0.91064	0.91181	1.0	15789	0	-0.68134
ATR	5	0.011604	0.038935	0.561626	1248	3	-0.64021	0.88001	0.88173	1.0	15239	0	-0.64021
GRASP	5	0.011609	0.038951	0.561626	1249	4	-0.7024	0.53587	0.67482	1.0	11648	1	-0.7024
MSL2	5	0.011677	0.039155	0.564115	1250	3	-2.2437	0.9274	0.928	1.0	16128	0	-2.2437
TAF1B	5	0.011723	0.039315	0.565967	1251	4	-0.88768	0.77754	0.8	1.0	13815	1	-0.88768
MYLIP	5	0.011747	0.039393	0.56663	1252	3	-1.186	0.73684	0.77538	1.0	13385	1	-1.186
TMEM167A	5	0.011768	0.039456	0.567094	1253	2	0.59528	0.0060086	0.022998	0.680827	607	3	0.59528
LCE2C	2	0.011785	0.039503	0.567313	1254	2	-1.0171	0.98821	0.98822	1.0	17328	0	-1.0171
POLR2G	5	0.011828	0.039616	0.568486	1255	4	-0.69435	0.74425	0.77968	1.0	13458	1	-0.69435
GRN	5	0.011863	0.039718	0.569492	1256	3	-0.89667	0.13942	0.28192	0.978915	5178	1	-0.89667
TUFM	5	0.01191	0.039874	0.571276	1257	4	-0.60409	0.75958	0.78875	1.0	13608	1	-0.60409
CCDC174	5	0.012016	0.040178	0.575166	1258	3	-0.93479	0.94181	0.94224	1.0	16365	0	-0.93479
CABIN1	5	0.012045	0.040254	0.575803	1259	4	-0.58018	0.96855	0.96859	1.0	16874	0	-0.58018
TAF6	5	0.012123	0.040482	0.578599	1260	4	-0.6418	0.98932	0.98931	1.0	17357	0	-0.6418
MMS22L	5	0.01215	0.040552	0.579137	1261	2	-0.069084	0.74227	0.77853	1.0	13440	1	-0.069084
WBP11	5	0.012195	0.040671	0.580381	1262	3	-0.88897	0.85866	0.86144	1.0	14877	1	-0.88897
C7orf26	5	0.012222	0.040745	0.58098	1263	4	-0.75685	0.98535	0.98527	1.0	17248	0	-0.75685
SETD2	5	0.012242	0.040795	0.581225	1264	4	-0.56532	0.98209	0.98203	1.0	17169	0	-0.56532
PRCC	5	0.012258	0.040843	0.581454	1265	3	-0.98952	0.81355	0.82491	1.0	14230	1	-0.98952
SAP30BP	5	0.012298	0.04096	0.582661	1266	4	-1.0943	0.94852	0.94879	1.0	16487	0	-1.0943
PES1	5	0.012386	0.041216	0.585835	1267	4	-0.58969	0.51994	0.66037	1.0	11408	1	-0.58969
ACOXL	5	0.012406	0.041271	0.586153	1268	4	-0.60134	0.8884	0.88998	1.0	15399	0	-0.60134
SLC5A5	5	0.012431	0.041342	0.586523	1269	3	-0.80374	0.17215	0.33105	0.992715	6000	1	-0.80374
TOR1AIP2	5	0.012442	0.041379	0.586523	1270	4	-1.2876	0.061409	0.15704	0.916588	3083	1	-1.2876
RALGAPB	5	0.012445	0.041394	0.586523	1271	2	-0.12177	0.084289	0.19521	0.944882	3720	1	-0.12177
LSM6	5	0.012467	0.041453	0.586887	1272	2	-0.068886	0.55156	0.68803	1.0	11861	1	-0.068886
CHERP	5	0.012484	0.041496	0.58704	1273	3	-1.0724	0.40423	0.55829	1.0	9724	1	-1.0724
ZC3H11A	5	0.012508	0.04156	0.587439	1274	3	-1.6727	0.99217	0.99219	1.0	17428	0	-1.6727
DDX20	5	0.012518	0.041589	0.587439	1275	4	-0.78982	0.61137	0.71298	1.0	12287	1	-0.78982
OTUD7A	5	0.012532	0.04163	0.587553	1276	2	0.27156	0.16073	0.31397	0.985103	5739	3	0.27156
PKD2	5	0.01256	0.041714	0.588098	1277	4	-0.68982	0.9706	0.97053	1.0	16912	0	-0.68982
HSBP1	3	0.012567	0.041734	0.588098	1278	3	-1.2208	0.98743	0.98742	1.0	17300	0	-1.2208
PAK2	5	0.012586	0.041781	0.588296	1279	2	-0.26893	0.60948	0.71214	1.0	12263	1	-0.26893
FBXO5	5	0.012603	0.041833	0.58846	1280	4	-1.2656	0.98666	0.98658	1.0	17284	0	-1.2656
SLC30A6	5	0.012613	0.041858	0.58846	1281	4	-0.53892	0.76058	0.78932	1.0	13623	1	-0.53892
MCM4	5	0.012634	0.041906	0.588673	1282	2	-0.21976	0.48144	0.62599	1.0	10837	1	-0.21976
PRR16	5	0.012685	0.042054	0.590023	1283	3	-0.90364	0.91609	0.91709	1.0	15884	0	-0.90364
EP400	5	0.012688	0.042067	0.590023	1284	4	-0.49122	0.9963	0.99632	1.0	17585	0	-0.49122
TMEM11	5	0.012747	0.042218	0.591578	1285	3	-1.0363	0.86211	0.86458	1.0	14937	1	-1.0363
DNASE2	5	0.012757	0.042248	0.591578	1286	3	-0.98857	0.26707	0.43896	1.0	7785	2	-0.98857
CTDNEP1	5	0.012766	0.042277	0.591578	1287	4	-0.80184	0.83462	0.84087	1.0	14502	1	-0.80184
SRP14	5	0.012801	0.042388	0.592672	1288	3	-0.66399	0.37387	0.53155	1.0	9312	2	-0.66399
DDX46	5	0.012848	0.042513	0.593339	1289	3	-0.92699	0.78355	0.80392	1.0	13876	1	-0.92699
POLR1E	5	0.012867	0.042568	0.593339	1290	4	-1.0128	0.97118	0.97112	1.0	16923	0	-1.0128
RPSA	2	0.012868	0.042568	0.593339	1291	1	-1.1177	0.092193	0.20815	0.953614	3931	1	-1.1177
PIGY	4	0.012886	0.042619	0.593339	1292	2	-0.64801	0.91801	0.91898	1.0	15938	0	-0.64801
SNAP23	6	0.012888	0.042624	0.593339	1293	5	-1.0591	0.99447	0.99448	1.0	17508	0	-1.0591
CTNNBL1	5	0.012904	0.042659	0.593339	1294	4	-0.5437	0.9898	0.98979	1.0	17368	0	-0.5437
COPS4	5	0.01291	0.042685	0.593339	1295	4	-1.0123	0.96067	0.96082	1.0	16713	0	-1.0123
GTSE1	5	0.012915	0.042701	0.593339	1296	3	-1.0229	0.85949	0.8622	1.0	14889	1	-1.0229
DAPK2	5	0.012933	0.042757	0.593339	1297	3	-0.73914	0.98172	0.98163	1.0	17156	0	-0.73914
HIST1H2AM	5	0.012937	0.042765	0.593339	1298	4	-0.71549	0.9769	0.97687	1.0	17055	0	-0.71549
PGS1	5	0.012955	0.042815	0.593575	1299	2	-0.25612	0.44907	0.59769	1.0	10388	1	-0.25612
USP18	5	0.012998	0.042943	0.594261	1300	4	-0.82089	0.82445	0.83297	1.0	14364	1	-0.82089
MYLK2	5	0.013006	0.042962	0.594261	1301	4	-0.79612	0.75876	0.78827	1.0	13599	1	-0.79612
TBKBP1	5	0.013007	0.042963	0.594261	1302	3	-0.62611	0.72057	0.76624	1.0	13232	1	-0.62611
P2RY1	5	0.013037	0.043058	0.595112	1303	4	-0.59296	0.25178	0.42578	1.0	7590	1	-0.59296
POP1	5	0.013103	0.043236	0.596946	1304	4	-0.5525	0.97367	0.97356	1.0	16970	0	-0.5525
VDAC3	5	0.013112	0.043257	0.596946	1305	4	-0.74897	0.32733	0.49123	1.0	8652	1	-0.74897
BPTF	5	0.013129	0.043304	0.597106	1306	4	-0.7769	0.99353	0.99356	1.0	17474	0	-0.7769
LAX1	5	0.013139	0.043341	0.597106	1307	4	-0.71744	0.85522	0.85834	1.0	14817	1	-0.71744
PNO1	5	0.013147	0.043368	0.597106	1308	4	-0.5102	0.96955	0.96953	1.0	16894	0	-0.5102
RNPC3	5	0.013162	0.043404	0.597142	1309	3	-0.9503	0.62648	0.71961	1.0	12403	1	-0.9503
EIF1	5	0.013184	0.043464	0.59751	1310	3	-1.4612	0.97154	0.97146	1.0	16930	0	-1.4612
NFU1	10	0.013198	0.043502	0.597583	1311	7	-0.76622	0.45003	0.59854	1.0	10405	1	-0.76622
MAN2B1	5	0.013279	0.043746	0.600171	1312	4	-0.57133	0.6827	0.74642	1.0	12884	1	-0.57133
DHX35	5	0.013282	0.043757	0.600171	1313	4	-1.153	0.98496	0.98488	1.0	17236	0	-1.153
ZBTB40	5	0.013323	0.04386	0.601123	1314	4	-0.6375	0.98996	0.98995	1.0	17375	0	-0.6375
MDN1	5	0.013452	0.044241	0.605884	1315	4	-0.52449	0.49306	0.63632	1.0	11025	1	-0.52449
ACTR6	5	0.013516	0.04441	0.606819	1318	4	-1.6614	0.7288	0.77078	1.0	13303	1	-1.6614
EIF4E2	5	0.013516	0.04441	0.606819	1317	4	-0.95939	0.82184	0.831	1.0	14321	1	-0.95939
RIOK1	5	0.013516	0.04441	0.606819	1316	4	-0.93935	0.98711	0.98706	1.0	17296	0	-0.93935
PTGES3L	5	0.013572	0.044568	0.608506	1319	4	-0.68016	0.97739	0.97737	1.0	17065	0	-0.68016
NSUN4	5	0.013617	0.044702	0.609773	1320	4	-0.62626	0.53054	0.66993	1.0	11562	1	-0.62626
NCAPG	5	0.013628	0.044728	0.609773	1321	3	-0.95401	0.97041	0.97036	1.0	16907	0	-0.95401
C9orf78	5	0.013651	0.044798	0.609912	1322	4	-0.81422	0.12451	0.25931	0.974412	4789	1	-0.81422
ACACA	5	0.013677	0.044873	0.609912	1324	2	-0.21861	0.20917	0.38415	1.0	6879	1	-0.21861
DDX54	5	0.013677	0.044873	0.609912	1323	3	-0.79819	0.98983	0.98981	1.0	17369	0	-0.79819
EIF4G1	5	0.013678	0.044874	0.609912	1325	4	-0.77143	0.99473	0.99476	1.0	17517	0	-0.77143
MT1E	2	0.0137	0.044928	0.610191	1326	2	-1.4622	0.97958	0.97953	1.0	17108	0	-1.4622
RPF2	5	0.01373	0.045005	0.610537	1327	4	-0.81794	0.33369	0.49671	1.0	8747	1	-0.81794
VDAC1	3	0.013744	0.045049	0.610537	1328	2	-0.33563	0.94891	0.94917	1.0	16496	0	-0.33563
IL36A	5	0.013755	0.045081	0.610537	1329	3	-0.9817	0.78605	0.80561	1.0	13902	1	-0.9817
UMODL1	5	0.013759	0.045089	0.610537	1330	4	-0.83519	0.80796	0.82084	1.0	14172	1	-0.83519
SUSD3	5	0.013797	0.0452	0.611159	1331	4	-0.83564	0.92901	0.92958	1.0	16156	0	-0.83564
METTL1	5	0.013798	0.045203	0.611159	1332	3	-0.59236	0.86142	0.86393	1.0	14923	1	-0.59236
PREB	5	0.013817	0.045253	0.611377	1333	4	-0.647	0.70534	0.75806	1.0	13082	1	-0.647
EIF2B4	5	0.013906	0.045534	0.614704	1334	4	-0.80115	0.21234	0.38867	1.0	6963	1	-0.80115
PTPMT1	5	0.013943	0.045634	0.615593	1335	4	-0.74998	0.60326	0.70943	1.0	12215	1	-0.74998
C2orf49	5	0.013987	0.045763	0.616874	1336	4	-1.4596	0.6036	0.70958	1.0	12216	1	-1.4596
KIAA1109	5	0.01402	0.045856	0.617671	1337	3	-0.9368	0.61715	0.71547	1.0	12328	1	-0.9368
ARMC6	5	0.014036	0.045896	0.617743	1338	4	-0.62788	0.85774	0.86061	1.0	14862	1	-0.62788
CD28	9	0.014075	0.045997	0.618642	1339	6	-0.67067	0.97608	0.976	1.0	17026	0	-0.67067
DDX39B	5	0.014109	0.046097	0.619409	1340	4	-0.5057	0.8304	0.83757	1.0	14444	1	-0.5057
EDF1	5	0.01413	0.046149	0.619409	1341	4	-0.5481	0.13511	0.27542	0.978915	5063	1	-0.5481
SH3BGRL	5	0.014136	0.04617	0.619409	1342	3	-1.0436	0.60954	0.71217	1.0	12264	1	-1.0436
GUCA2A	5	0.014144	0.046192	0.619409	1343	3	-0.99439	0.90892	0.91009	1.0	15755	0	-0.99439
RDM1	5	0.014165	0.046249	0.619714	1344	4	-0.98323	0.86172	0.86421	1.0	14929	1	-0.98323
KDM4C	5	0.01423	0.046424	0.621594	1345	4	-0.69276	0.074513	0.17917	0.930207	3466	1	-0.69276
GNG4	3	0.014261	0.04652	0.622427	1346	3	-0.70029	0.98574	0.98566	1.0	17258	0	-0.70029
GPN3	5	0.014331	0.046708	0.624479	1347	3	-0.52073	0.8759	0.87771	1.0	15164	0	-0.52073
CSNK2B	5	0.014351	0.046757	0.624662	1348	4	-0.64906	0.98669	0.98662	1.0	17287	0	-0.64906
PRPF18	5	0.014371	0.046811	0.624926	1349	3	-0.60769	0.8213	0.83061	1.0	14312	1	-0.60769
FAM83C	5	0.014409	0.046928	0.62573	1350	3	-1.0594	0.83416	0.84054	1.0	14497	1	-1.0594
FANCI	5	0.014413	0.046941	0.62573	1351	2	0.093563	0.6167	0.71529	1.0	12323	1	0.093563
ZMAT2	5	0.014456	0.047065	0.626915	1352	4	-0.3887	0.75143	0.78394	1.0	13533	1	-0.3887
NIP7	5	0.014509	0.047209	0.628376	1353	4	-0.85894	0.99467	0.99468	1.0	17515	0	-0.85894
IFT20	7	0.014673	0.047679	0.634164	1354	4	-0.79011	0.16305	0.31753	0.986956	5793	1	-0.79011
PRSS16	5	0.014696	0.047735	0.634442	1355	4	-0.70826	0.93237	0.93286	1.0	16217	0	-0.70826
URI1	5	0.014713	0.047779	0.634551	1356	1	0.11531	0.095529	0.21367	0.959195	4008	2	0.11531
KRTAP13-1	4	0.014756	0.047908	0.635716	1357	1	0.5141	0.0502	0.13779	0.902127	2748	3	0.5141
H2AFJ	5	0.014767	0.047937	0.635716	1358	3	-1.2261	0.87946	0.88122	1.0	15229	0	-1.2261
RNF103-CHMP3	3	0.014787	0.047993	0.635745	1359	2	-1.0675	0.48754	0.63135	1.0	10932	1	-1.0675
NDUFB9	5	0.014794	0.04802	0.635745	1360	3	-0.79196	0.82771	0.83548	1.0	14409	1	-0.79196
WDR1	5	0.014813	0.048085	0.635745	1361	4	-1.6506	0.43189	0.58271	1.0	10117	1	-1.6506
LGALS9	5	0.014818	0.048097	0.635745	1362	4	-0.97709	0.99267	0.9927	1.0	17443	0	-0.97709
FOXN2	5	0.014825	0.048116	0.635745	1363	4	-0.66623	0.083055	0.1932	0.942913	3689	1	-0.66623
KRTAP19-6	3	0.014849	0.048197	0.635894	1364	2	-1.1347	0.75942	0.78866	1.0	13606	0	-1.1347
CDK9	5	0.01485	0.048198	0.635894	1365	4	-1.1065	0.96294	0.96308	1.0	16761	0	-1.1065
ISCA2	6	0.014887	0.048301	0.636528	1366	4	-0.75983	0.7606	0.78934	1.0	13624	1	-0.75983
NOL12	5	0.014892	0.048317	0.636528	1367	3	-0.49412	0.67512	0.74267	1.0	12816	1	-0.49412
FANCL	5	0.014914	0.04838	0.636902	1368	3	-0.95876	0.057157	0.14985	0.912094	2958	2	-0.95876
HMOX2	5	0.014965	0.048533	0.636931	1369	4	-0.51317	0.98552	0.98543	1.0	17254	0	-0.51317
ABCB1	5	0.01497	0.048546	0.636931	1370	2	-0.28626	0.95773	0.95797	1.0	16655	0	-0.28626
ZCCHC14	5	0.014973	0.048557	0.636931	1371	4	-0.56142	0.91627	0.91728	1.0	15886	0	-0.56142
ABHD3	5	0.014977	0.048566	0.636931	1372	4	-0.66683	0.871	0.87291	1.0	15082	1	-0.66683
CSHL1	6	0.01498	0.048572	0.636931	1373	4	-0.69104	0.72045	0.76618	1.0	13230	1	-0.69104
ZNF138	7	0.014989	0.048595	0.636931	1374	2	-0.012638	0.037093	0.10721	0.874552	2205	1	-0.012638
NAPG	5	0.015027	0.048715	0.638045	1375	4	-0.90665	0.80564	0.81916	1.0	14133	1	-0.90665
SLTM	5	0.015066	0.048808	0.63879	1376	3	-1.155	0.37137	0.52942	1.0	9282	1	-1.155
LDLR	5	0.015102	0.048902	0.639563	1377	4	-0.53175	0.94427	0.94465	1.0	16404	0	-0.53175
POLA2	5	0.015132	0.048978	0.63961	1378	4	-0.63688	0.98961	0.98959	1.0	17363	0	-0.63688
ZNF407	5	0.015152	0.049034	0.63961	1379	4	-0.63553	0.97478	0.97467	1.0	16989	0	-0.63553
RPS10	2	0.015154	0.049038	0.63961	1380	2	-1.3711	0.98485	0.98477	1.0	17231	0	-1.3711
PSMD8	5	0.015156	0.049048	0.63961	1381	4	-0.89876	0.44015	0.5899	1.0	10247	1	-0.89876
WDR75	5	0.015207	0.049187	0.640597	1382	3	-0.65076	0.90127	0.90262	1.0	15625	0	-0.65076
CASP5	7	0.015209	0.049195	0.640597	1383	5	-0.53822	0.30223	0.46947	1.0	8264	1	-0.53822
CTR9	5	0.015222	0.049231	0.640613	1384	4	-1.0387	0.99456	0.99458	1.0	17512	0	-1.0387
HNRNPA3	3	0.015271	0.049357	0.641389	1385	3	-0.80124	0.98473	0.98467	1.0	17227	0	-0.80124
DDTL	3	0.015274	0.049362	0.641389	1386	3	-0.45517	0.98473	0.98467	1.0	17225	0	-0.45517
LEO1	5	0.015286	0.049398	0.641391	1387	2	0.12516	0.42243	0.57442	1.0	9965	2	0.12516
SLC25A5	5	0.015325	0.049518	0.642491	1388	2	-0.077688	0.93161	0.93213	1.0	16201	0	-0.077688
WBSCR22	5	0.015371	0.049634	0.643525	1389	4	-0.78498	0.66405	0.73723	1.0	12720	1	-0.78498
KCNJ1	5	0.015397	0.049703	0.643696	1390	2	-0.074085	0.72527	0.76884	1.0	13276	1	-0.074085
INO80B	5	0.015401	0.049719	0.643696	1391	3	-0.96101	0.48091	0.62552	1.0	10832	1	-0.96101
USP14	5	0.015418	0.049767	0.64386	1392	4	-1.4648	0.6704	0.7404	1.0	12779	1	-1.4648
CCT2	5	0.015445	0.049839	0.644328	1393	3	-0.82311	0.047602	0.13305	0.898393	2667	2	-0.82311
ZSCAN31	8	0.01546	0.049882	0.644427	1394	3	-0.34789	0.35423	0.51469	1.0	9036	3	-0.34789
SLC35G1	5	0.015485	0.049953	0.644881	1395	3	-0.55124	0.97582	0.97572	1.0	17019	0	-0.55124
STX10	5	0.015519	0.050063	0.64583	1396	4	-0.68118	0.98692	0.98685	1.0	17293	0	-0.68118
ACER1	5	0.015537	0.050114	0.645898	1397	4	-0.69369	0.48306	0.6274	1.0	10862	1	-0.69369
RECK	5	0.015548	0.05014	0.645898	1398	3	-0.60349	0.68149	0.7458	1.0	12870	1	-0.60349
DHX38	5	0.015572	0.050197	0.646179	1399	3	-0.62316	0.9611	0.96123	1.0	16721	0	-0.62316
TMPRSS4	5	0.015585	0.050236	0.646213	1400	4	-0.54953	0.42795	0.57927	1.0	10056	1	-0.54953
ITPK1	5	0.01562	0.050343	0.646922	1401	3	-0.41403	0.67769	0.74394	1.0	12836	1	-0.41403
RHOV	5	0.015625	0.050363	0.646922	1402	4	-0.58953	0.66857	0.73949	1.0	12755	1	-0.58953
HNRNPR	5	0.015674	0.0505	0.647004	1403	4	-0.52269	0.9509	0.95116	1.0	16534	0	-0.52269
CHKA	5	0.015677	0.050505	0.647004	1404	4	-0.51374	0.91144	0.91262	1.0	15812	0	-0.51374
UNC79	5	0.01568	0.050513	0.647004	1405	4	-1.1491	0.45143	0.59977	1.0	10421	1	-1.1491
UPF2	5	0.01568	0.050513	0.647004	1406	3	-1.185	0.36702	0.5257	1.0	9219	1	-1.185
USPL1	5	0.015693	0.05055	0.647023	1407	3	-0.40165	0.9749	0.97479	1.0	16993	0	-0.40165
MRPL4	5	0.015717	0.050614	0.647379	1408	3	-0.80886	0.97419	0.97408	1.0	16980	0	-0.80886
RTF1	5	0.015752	0.050701	0.647403	1409	3	-0.86651	0.6074	0.71125	1.0	12248	1	-0.86651
SLC29A4	5	0.015757	0.050716	0.647403	1410	2	0.58869	0.036324	0.10527	0.874446	2163	3	0.58869
COPG1	5	0.015762	0.05073	0.647403	1411	3	-1.2781	0.79427	0.81118	1.0	14010	1	-1.2781
SMNDC1	5	0.015773	0.05076	0.647403	1412	3	-0.77421	0.03647	0.10563	0.874446	2171	2	-0.77421
KDM2A	5	0.015799	0.050835	0.647759	1413	4	-0.74342	0.99388	0.99391	1.0	17490	0	-0.74342
PSMD14	5	0.01582	0.05089	0.647759	1414	4	-1.4761	0.24529	0.42022	1.0	7498	1	-1.4761
CES1	5	0.015824	0.050896	0.647759	1415	4	-0.54513	0.77982	0.80149	1.0	13843	1	-0.54513
SELT	5	0.015878	0.051041	0.648822	1416	4	-0.94072	0.84395	0.8487	1.0	14653	1	-0.94072
MGAT2	5	0.015886	0.051061	0.648822	1417	2	0.0080104	0.79904	0.81453	1.0	14058	1	0.0080104
NDUFB10	5	0.015895	0.051087	0.648822	1418	4	-0.71016	0.394	0.54922	1.0	9584	1	-0.71016
MVK	5	0.01591	0.051123	0.648822	1419	2	-0.2413	0.50774	0.64946	1.0	11225	1	-0.2413
RPL36AL	5	0.015929	0.051183	0.649125	1420	3	-0.9723	0.89685	0.89828	1.0	15552	0	-0.9723
TRMT5	5	0.01595	0.051253	0.649371	1421	2	-0.030907	0.89358	0.89508	1.0	15497	0	-0.030907
ISG20L2	5	0.015965	0.051299	0.649371	1422	4	-0.72853	0.99327	0.9933	1.0	17462	0	-0.72853
FRYL	5	0.015969	0.051311	0.649371	1423	4	-0.63491	0.965	0.96512	1.0	16793	0	-0.63491
FILIP1	5	0.01602	0.051467	0.650889	1424	4	-1.087	0.44691	0.59581	1.0	10350	1	-1.087
STX5	5	0.016047	0.051556	0.65102	1425	3	-0.35432	0.14602	0.29182	0.979446	5360	1	-0.35432
C10orf137	5	0.01605	0.051561	0.65102	1426	4	-0.74939	0.91923	0.92017	1.0	15955	0	-0.74939
LOC100507003	5	0.016059	0.051586	0.65102	1427	4	-0.55055	0.99589	0.99593	1.0	17572	0	-0.55055
ATF7	8	0.016093	0.051682	0.651777	1428	6	-0.5814	0.3065	0.4731	1.0	8334	2	-0.5814
PYROXD2	5	0.016112	0.051735	0.651993	1429	4	-0.78585	0.29862	0.46624	1.0	8221	1	-0.78585
ALDH16A1	5	0.016131	0.051784	0.652146	1430	3	-0.77574	0.54379	0.68197	1.0	11775	2	-0.77574
MED10	5	0.016186	0.051945	0.653725	1431	3	-0.76972	0.10311	0.2258	0.967965	4194	2	-0.76972
AKR1C3	5	0.016198	0.051984	0.653738	1432	4	-0.71981	0.10258	0.22497	0.967965	4179	1	-0.71981
CLEC4M	5	0.016227	0.052054	0.653738	1433	4	-0.61124	0.91794	0.9189	1.0	15935	0	-0.61124
NIT2	5	0.016238	0.052076	0.653738	1434	4	-0.71895	0.6106	0.71263	1.0	12276	1	-0.71895
GON4L	5	0.016245	0.052091	0.653738	1435	4	-0.99973	0.94917	0.94943	1.0	16502	0	-0.99973
EIF2B2	5	0.016266	0.052144	0.653938	1436	4	-1.2582	0.99232	0.99235	1.0	17432	0	-1.2582
FANCM	5	0.016278	0.05218	0.653944	1437	4	-0.93532	0.017868	0.057058	0.804659	1277	1	-0.93532
RPP40	5	0.016306	0.052259	0.654403	1438	4	-1.2773	0.32998	0.4935	1.0	8702	1	-1.2773
DENND4C	5	0.016324	0.052305	0.654403	1439	3	-0.9909	0.93966	0.94008	1.0	16328	0	-0.9909
ATP11A	5	0.016334	0.052329	0.654403	1440	4	-0.49534	0.89874	0.9001	1.0	15584	0	-0.49534
TIMM10	5	0.016345	0.052362	0.654403	1441	4	-0.82916	0.27781	0.44823	1.0	7944	1	-0.82916
PRAMEF12	5	0.016373	0.052458	0.654484	1442	2	-0.22301	0.41954	0.57191	1.0	9935	2	-0.22301
GNB1L	5	0.016374	0.052458	0.654484	1443	3	-0.93013	0.61083	0.71273	1.0	12282	1	-0.93013
MID2	5	0.016382	0.052478	0.654484	1444	4	-0.59338	0.94348	0.9439	1.0	16386	0	-0.59338
KIF15	5	0.01645	0.052669	0.656078	1445	3	-0.80361	0.038555	0.11088	0.88277	2262	2	-0.80361
SERF2	8	0.016453	0.052679	0.656078	1446	5	-0.63697	0.41088	0.56425	1.0	9814	1	-0.63697
UGDH	5	0.016466	0.052716	0.656089	1447	3	-0.90427	0.97467	0.97456	1.0	16988	0	-0.90427
P4HB	5	0.016524	0.052871	0.657565	1448	4	-0.59723	0.94472	0.9451	1.0	16412	0	-0.59723
WNT5A	5	0.016591	0.053069	0.659532	1449	3	-0.97372	0.36626	0.52507	1.0	9206	2	-0.97372
FCGR1B	5	0.016603	0.053102	0.659532	1450	3	-0.4565	0.97257	0.97248	1.0	16955	0	-0.4565
MRPS12	5	0.016645	0.053232	0.660688	1451	4	-0.76383	0.89743	0.89885	1.0	15565	0	-0.76383
POLRMT	5	0.016677	0.053315	0.660765	1452	3	-0.57256	0.13741	0.27889	0.978915	5129	1	-0.57256
ADH6	5	0.016686	0.053341	0.660765	1453	4	-0.81354	0.59985	0.70797	1.0	12193	1	-0.81354
RNF219	5	0.016692	0.053364	0.660765	1454	3	-1.1546	0.044044	0.12446	0.897443	2491	1	-1.1546
COX11	5	0.016709	0.053417	0.660765	1455	4	-0.53701	0.89095	0.89247	1.0	15447	0	-0.53701
APIP	5	0.01671	0.053422	0.660765	1456	3	-0.69472	0.04707	0.13175	0.897789	2639	1	-0.69472
TRAF5	5	0.016736	0.053486	0.660823	1457	4	-1.1146	0.73841	0.77625	1.0	13399	1	-1.1146
CENPN	5	0.016741	0.0535	0.660823	1458	3	-0.83621	0.93242	0.9329	1.0	16218	0	-0.83621
SBNO1	5	0.016793	0.053646	0.662175	1459	3	-0.76074	0.47976	0.62452	1.0	10816	1	-0.76074
NSA2	4	0.016817	0.053707	0.662475	1460	3	-1.2124	0.70782	0.75937	1.0	13108	1	-1.2124
PRR13	6	0.016833	0.053756	0.662624	1461	4	-0.49468	0.8077	0.82067	1.0	14170	1	-0.49468
GBX2	5	0.016862	0.053845	0.662862	1462	4	-0.65066	0.18245	0.34604	0.992899	6264	1	-0.65066
KAT7	5	0.016863	0.053849	0.662862	1463	3	-1.0114	0.64053	0.72608	1.0	12519	1	-1.0114
SMC5	5	0.016989	0.054192	0.666004	1464	4	-1.1964	0.99338	0.99341	1.0	17469	0	-1.1964
RPLP1	5	0.016993	0.054203	0.666004	1465	4	-0.80739	0.99561	0.99565	1.0	17549	0	-0.80739
TSSK2	5	0.017	0.054215	0.666004	1466	3	-0.87968	0.96359	0.96372	1.0	16770	0	-0.87968
OPA1	5	0.017108	0.0545	0.668833	1467	4	-0.8277	0.49196	0.63533	1.0	11010	1	-0.8277
SCAMP4	5	0.017115	0.05452	0.668833	1468	4	-0.59285	0.89477	0.89623	1.0	15515	0	-0.59285
SRSF6	5	0.017141	0.054586	0.669193	1469	3	-0.81829	0.86454	0.86679	1.0	14965	1	-0.81829
ARHGEF38	5	0.017189	0.054723	0.670148	1470	4	-0.8279	0.84246	0.84736	1.0	14632	1	-0.8279
WTAP	5	0.017196	0.054739	0.670148	1471	3	-0.99372	0.44409	0.59331	1.0	10310	2	-0.99372
PSMD4	5	0.017218	0.054801	0.670459	1472	4	-0.6846	0.95749	0.95773	1.0	16649	0	-0.6846
GIT1	5	0.017239	0.054854	0.670649	1473	4	-0.51168	0.97173	0.97163	1.0	16935	0	-0.51168
UBL7	5	0.017257	0.054904	0.670806	1474	3	-0.9174	0.98578	0.9857	1.0	17261	0	-0.9174
TMEM25	5	0.017302	0.055019	0.671754	1475	3	-0.9086	0.85891	0.86167	1.0	14880	1	-0.9086
TARDBP	4	0.017406	0.055315	0.674914	1476	2	-1.5357	0.11417	0.24334	0.972162	4494	1	-1.5357
CYP2F1	5	0.017481	0.055506	0.676783	1477	4	-0.99414	0.87032	0.87228	1.0	15069	1	-0.99414
PSMB9	5	0.017518	0.055611	0.677381	1478	4	-0.56026	0.27959	0.44979	1.0	7969	1	-0.56026
RAVER2	5	0.017526	0.05563	0.677381	1479	4	-0.61005	0.14614	0.29202	0.979446	5365	1	-0.61005
CHAF1B	5	0.017602	0.055843	0.679506	1480	4	-0.99583	0.86175	0.86425	1.0	14931	1	-0.99583
CBX1	5	0.017746	0.056238	0.683392	1481	4	-0.74851	0.96656	0.96666	1.0	16834	0	-0.74851
RAC3	5	0.017749	0.056244	0.683392	1482	4	-0.56372	0.91927	0.92021	1.0	15957	0	-0.56372
TOMM40	5	0.017762	0.05628	0.683392	1483	3	-0.93887	0.50958	0.65113	1.0	11257	2	-0.93887
NUP98	5	0.017774	0.056314	0.683392	1484	3	-1.3478	0.60616	0.71069	1.0	12235	1	-1.3478
NHLRC2	5	0.017819	0.056434	0.684203	1485	4	-0.64489	0.84657	0.85085	1.0	14694	1	-0.64489
SMARCE1	5	0.017841	0.056487	0.684203	1486	3	-1.0913	0.48992	0.63348	1.0	10981	1	-1.0913
HMGXB3	5	0.017845	0.0565	0.684203	1487	4	-0.62495	0.82992	0.83717	1.0	14441	1	-0.62495
XRCC5	5	0.017859	0.056533	0.684203	1488	4	-0.90426	0.90453	0.90583	1.0	15674	0	-0.90426
TMEM230	7	0.017894	0.056631	0.68494	1489	5	-0.60604	0.025642	0.077724	0.841171	1661	1	-0.60604
ADRB3	5	0.017939	0.056746	0.685859	1490	3	-0.73607	0.1296	0.26715	0.978644	4912	2	-0.73607
SLC4A7	5	0.017952	0.056787	0.685859	1491	2	-0.16963	0.93465	0.93515	1.0	16257	0	-0.16963
XPOT	5	0.017963	0.056822	0.685859	1492	4	-1.01	0.80476	0.81855	1.0	14125	1	-1.01
WSB1	5	0.018007	0.056945	0.686892	1493	4	-0.628	0.98748	0.98746	1.0	17301	0	-0.628
C18orf21	7	0.018061	0.057079	0.687497	1494	5	-0.58658	0.9522	0.9525	1.0	16555	0	-0.58658
ANKRD40	5	0.018066	0.057095	0.687497	1495	4	-0.82033	0.31918	0.4841	1.0	8535	1	-0.82033
TCEB1	3	0.018072	0.057113	0.687497	1496	2	-1.4249	0.25946	0.43245	1.0	7691	1	-1.4249
RPP14	5	0.018085	0.057148	0.687497	1497	2	0.44191	0.069852	0.1713	0.923484	3340	3	0.44191
PHLPP2	5	0.01811	0.057218	0.68763	1498	3	-0.47227	0.73433	0.77394	1.0	13353	1	-0.47227
PTP4A2	7	0.018117	0.057236	0.68763	1499	4	-0.63198	0.33	0.49353	1.0	8703	3	-0.63198
CPM	5	0.018209	0.057495	0.690287	1500	2	0.097514	0.0076824	0.027993	0.701159	719	2	0.097514
LUC7L2	3	0.018264	0.057645	0.691326	1501	3	-0.57922	0.98174	0.98165	1.0	17158	0	-0.57922
TGIF2LX	3	0.018268	0.057658	0.691326	1502	3	-0.67748	0.98173	0.98165	1.0	17157	0	-0.67748
SF3A2	5	0.018308	0.057771	0.692216	1503	4	-0.45268	0.94258	0.94301	1.0	16376	0	-0.45268
TMIGD2	5	0.018357	0.057904	0.693349	1504	3	-1.2729	0.29092	0.45958	1.0	8118	1	-1.2729
HHLA3	7	0.018371	0.05795	0.693434	1505	5	-0.87299	0.45571	0.60349	1.0	10472	1	-0.87299
MTHFD1L	5	0.018406	0.058041	0.694059	1506	4	-0.8551	0.88548	0.88715	1.0	15338	0	-0.8551
MED6	5	0.018506	0.0583	0.696699	1507	4	-1.0296	0.90981	0.91097	1.0	15775	0	-1.0296
SLC17A2	5	0.018545	0.058402	0.697452	1508	2	0.23978	0.25559	0.4291	1.0	7642	2	0.23978
NOL10	5	0.018588	0.058522	0.697823	1509	4	-1.1884	0.63067	0.7215	1.0	12438	1	-1.1884
C17orf47	5	0.018597	0.058539	0.697823	1510	4	-0.68292	0.97853	0.97849	1.0	17083	0	-0.68292
HELB	5	0.0186	0.058549	0.697823	1511	4	-0.65732	0.86518	0.86738	1.0	14980	1	-0.65732
EPM2AIP1	5	0.018619	0.058593	0.697879	1512	3	-0.88298	0.88226	0.88395	1.0	15281	0	-0.88298
PEX10	5	0.018633	0.058635	0.697928	1513	3	-0.83792	0.75708	0.78724	1.0	13581	1	-0.83792
CSNK1G1	5	0.018664	0.058723	0.698507	1514	4	-0.48528	0.77224	0.79656	1.0	13761	1	-0.48528
CLDN15	5	0.018702	0.058816	0.69915	1515	4	-0.45205	0.98802	0.98803	1.0	17321	0	-0.45205
SHOC2	5	0.018822	0.059152	0.702686	1516	3	-1.029	0.1356	0.27616	0.978915	5075	1	-1.029
SRRM2	5	0.018846	0.059217	0.702993	1517	3	-0.84742	0.88637	0.88802	1.0	15360	0	-0.84742
EGF	5	0.018875	0.059307	0.703593	1518	3	-0.76277	0.86182	0.8643	1.0	14933	1	-0.76277
C1orf109	5	0.018986	0.059589	0.706426	1519	3	-0.85403	0.01671	0.053916	0.79859	1213	2	-0.85403
PPP1R14D	5	0.018998	0.059624	0.706426	1520	4	-0.52783	0.99583	0.99589	1.0	17568	0	-0.52783
NHP2	6	0.019038	0.059732	0.707173	1521	4	-0.62118	0.10619	0.23078	0.969241	4287	2	-0.62118
LIMK2	5	0.019051	0.059769	0.707173	1522	4	-0.43148	0.93403	0.93451	1.0	16246	0	-0.43148
CCDC90B	8	0.019062	0.059805	0.707173	1523	5	-1.1205	0.48971	0.6333	1.0	10978	2	-1.1205
TAF2	5	0.01909	0.059888	0.707697	1524	4	-1.3105	0.26186	0.43455	1.0	7718	1	-1.3105
TMEM74B	5	0.019114	0.059952	0.707979	1525	3	-0.79751	0.2942	0.46244	1.0	8163	2	-0.79751
C22orf42	5	0.019162	0.060074	0.708956	1526	3	-1.1793	0.99231	0.99235	1.0	17431	0	-1.1793
SPC25	5	0.019193	0.060155	0.709451	1527	3	-1.0284	0.25326	0.4271	1.0	7611	1	-1.0284
TEX261	5	0.019313	0.060471	0.712706	1528	3	-0.55335	0.90575	0.90705	1.0	15700	0	-0.55335
SH3GLB2	5	0.019431	0.060788	0.71528	1529	4	-0.73505	0.9717	0.9716	1.0	16933	0	-0.73505
EIF3C	3	0.019435	0.060799	0.71528	1530	2	-0.92601	0.70341	0.75706	1.0	13060	1	-0.92601
CSTF1	5	0.019439	0.060808	0.71528	1531	4	-0.8787	0.66934	0.73989	1.0	12764	1	-0.8787
ADD1	5	0.019512	0.061003	0.717108	1532	3	-0.77541	0.71159	0.76142	1.0	13140	1	-0.77541
APBA2	5	0.019549	0.061106	0.717841	1533	4	-0.49857	0.97785	0.97782	1.0	17074	0	-0.49857
MKL1	5	0.019596	0.061242	0.718974	1534	2	0.12332	0.53329	0.67246	1.0	11609	2	0.12332
SLC46A2	5	0.019652	0.061393	0.720279	1535	4	-0.74488	0.94456	0.94495	1.0	16410	0	-0.74488
HCN4	5	0.019685	0.061485	0.72056	1536	3	-0.39456	0.92382	0.92457	1.0	16056	0	-0.39456
PRR3	5	0.019689	0.061497	0.72056	1537	4	-0.65021	0.55193	0.68818	1.0	11863	1	-0.65021
FTSJ2	5	0.019712	0.061563	0.720864	1538	2	-0.30151	0.51111	0.6525	1.0	11280	2	-0.30151
NAA10	5	0.019751	0.061671	0.721656	1539	4	-0.58878	0.90568	0.90698	1.0	15698	0	-0.58878
ABCA13	5	0.019785	0.061763	0.721972	1540	4	-0.92234	0.86796	0.86999	1.0	15028	1	-0.92234
SFSWAP	5	0.019793	0.061778	0.721972	1541	4	-0.47001	0.24326	0.41842	1.0	7475	1	-0.47001
PSG8	4	0.019865	0.061967	0.723122	1542	3	-0.83277	0.98803	0.98804	1.0	17322	0	-0.83277
LIAS	5	0.019875	0.061995	0.723122	1543	4	-0.8644	0.99589	0.99593	1.0	17573	0	-0.8644
SIT1	5	0.019889	0.062035	0.723122	1544	3	-0.69562	0.76374	0.79122	1.0	13653	1	-0.69562
LIN54	5	0.01989	0.062037	0.723122	1545	3	-0.48594	0.27975	0.44994	1.0	7971	2	-0.48594
PAPD5	5	0.019931	0.062153	0.724012	1546	2	0.17874	0.19312	0.36136	0.994926	6534	2	0.17874
NUP153	5	0.019957	0.062229	0.724232	1547	3	-0.95591	0.64898	0.73004	1.0	12587	1	-0.95591
C11orf83	5	0.019979	0.062283	0.724232	1548	2	0.20347	0.82818	0.83585	1.0	14416	1	0.20347
LEMD2	7	0.019994	0.062326	0.724232	1549	5	-0.40864	0.75631	0.78678	1.0	13573	1	-0.40864
STAC2	5	0.019997	0.062333	0.724232	1550	3	-0.32671	0.94015	0.94057	1.0	16339	0	-0.32671
TSR1	5	0.020038	0.062445	0.7246	1551	3	-0.67643	0.83334	0.83989	1.0	14488	1	-0.67643
CDC25A	5	0.020038	0.062445	0.7246	1552	4	-0.46231	0.93832	0.93874	1.0	16308	0	-0.46231
POLR2M	5	0.020086	0.062571	0.725587	1553	4	-0.59523	0.97765	0.97763	1.0	17069	0	-0.59523
TTF2	5	0.020132	0.062709	0.726726	1554	4	-0.75179	0.7905	0.80863	1.0	13956	1	-0.75179
MT1B	3	0.020171	0.062819	0.727532	1555	2	-0.8627	0.36174	0.52116	1.0	9144	1	-0.8627
VPS13D	5	0.020375	0.063356	0.733275	1556	3	-0.4306	0.34989	0.51089	1.0	8968	2	-0.4306
NCAPH	5	0.020402	0.063422	0.733573	1557	4	-0.84629	0.79087	0.80888	1.0	13959	1	-0.84629
RFPL4A	1	0.020433	0.063504	0.734049	1558	1	-2.4373	0.97957	0.97952	1.0	17107	0	-2.4373
CCDC84	5	0.020454	0.063553	0.734143	1559	4	-0.62115	0.32129	0.48596	1.0	8566	1	-0.62115
GEMIN2	5	0.020536	0.063776	0.73625	1560	4	-0.6181	0.13932	0.28177	0.978915	5175	1	-0.6181
MRPL39	5	0.020601	0.063959	0.737884	1561	4	-1.0658	0.9667	0.96678	1.0	16838	0	-1.0658
TM9SF4	5	0.020649	0.064087	0.738106	1562	4	-0.58142	0.8822	0.88389	1.0	15277	0	-0.58142
CANT1	5	0.020664	0.064123	0.738106	1563	4	-0.65769	0.86831	0.87033	1.0	15034	1	-0.65769
IL36B	5	0.020675	0.064151	0.738106	1564	4	-0.615	0.2125	0.38891	1.0	6966	1	-0.615
MGEA5	5	0.020697	0.064212	0.738106	1565	3	-0.89116	0.74865	0.78228	1.0	13506	1	-0.89116
SPRED1	5	0.020699	0.064215	0.738106	1566	4	-0.82419	0.67213	0.7412	1.0	12793	1	-0.82419
RBBP8	5	0.020713	0.064253	0.738106	1567	3	-0.89465	0.68056	0.74535	1.0	12862	1	-0.89465
TBK1	5	0.020725	0.064293	0.738106	1568	3	-0.96804	0.87136	0.87325	1.0	15087	1	-0.96804
ZNF440	5	0.020746	0.064347	0.738106	1569	4	-0.64908	0.044203	0.12484	0.897443	2501	1	-0.64908
NUP62	5	0.020747	0.064347	0.738106	1570	2	-0.20162	0.53661	0.67549	1.0	11663	2	-0.20162
FMNL1	5	0.020803	0.064498	0.73896	1571	4	-0.45928	0.42282	0.57478	1.0	9977	1	-0.45928
RTN4IP1	5	0.020811	0.064522	0.73896	1572	4	-0.81234	0.9963	0.99632	1.0	17584	0	-0.81234
GSE1	5	0.02084	0.064582	0.73896	1573	3	-0.8196	0.32991	0.49344	1.0	8700	2	-0.8196
ESYT1	5	0.020841	0.064586	0.73896	1574	4	-0.74385	0.72629	0.76939	1.0	13283	1	-0.74385
URB2	5	0.020879	0.064683	0.739604	1575	4	-0.48752	0.88643	0.88809	1.0	15361	0	-0.48752
LCE1E	1	0.020907	0.064765	0.739972	1576	1	-2.4755	0.97909	0.97905	1.0	17098	0	-2.4755
AUTS2	5	0.020921	0.064797	0.739972	1577	4	-0.60013	0.54092	0.67934	1.0	11723	1	-0.60013
HMGB3	3	0.02096	0.064916	0.740852	1578	3	-0.66242	0.97904	0.979	1.0	17095	0	-0.66242
RRAS	5	0.021016	0.065068	0.7418	1579	3	-0.398	0.57446	0.69723	1.0	12020	1	-0.398
SACM1L	5	0.021022	0.065081	0.7418	1580	4	-0.97645	0.82294	0.8318	1.0	14342	1	-0.97645
SERPINB12	5	0.021039	0.065131	0.741901	1581	2	0.06779	0.86826	0.87028	1.0	15032	1	0.06779
TIMELESS	5	0.021069	0.065221	0.742458	1582	2	-0.79011	0.49482	0.63791	1.0	11053	1	-0.79011
THAP11	5	0.021149	0.065444	0.744458	1583	3	-0.48026	0.81069	0.82282	1.0	14205	1	-0.48026
HIST1H4A	5	0.021163	0.065486	0.744458	1584	4	-0.47803	0.73051	0.77177	1.0	13321	1	-0.47803
CHCHD4	5	0.021178	0.065521	0.744458	1585	2	-0.10372	0.60672	0.71095	1.0	12239	1	-0.10372
TCOF1	5	0.021194	0.065569	0.744531	1586	4	-0.74842	0.27137	0.44264	1.0	7840	1	-0.74842
DNMT1	5	0.021232	0.065689	0.745422	1587	3	-0.91009	0.18519	0.34991	0.992899	6342	1	-0.91009
RAB3GAP1	5	0.02125	0.06574	0.745533	1588	4	-0.82847	0.15046	0.29863	0.980129	5486	1	-0.82847
ANAPC15	6	0.0213	0.065867	0.746509	1589	4	-0.79103	0.55242	0.68837	1.0	11869	1	-0.79103
POLR1A	5	0.02134	0.06598	0.747316	1590	2	-0.36971	0.51977	0.66023	1.0	11404	2	-0.36971
RPP21	5	0.021388	0.066097	0.748172	1591	4	-0.65241	0.014031	0.046432	0.779885	1071	1	-0.65241
RUNX3	5	0.021452	0.066277	0.749736	1592	2	-0.079778	0.68759	0.74893	1.0	12921	1	-0.079778
DCTN3	6	0.021487	0.066361	0.749984	1593	4	-0.71204	0.94841	0.94868	1.0	16482	0	-0.71204
CENPT	5	0.021496	0.06639	0.749984	1594	3	-0.8988	0.74774	0.78175	1.0	13497	1	-0.8988
MORC2	5	0.021522	0.066465	0.749984	1596	2	-0.16964	0.92605	0.92674	1.0	16104	0	-0.16964
POLR3B	5	0.021522	0.066465	0.749984	1595	3	-0.5896	0.81855	0.82857	1.0	14281	1	-0.5896
PNPT1	5	0.021577	0.066619	0.75114	1597	2	-0.27133	0.32236	0.48689	1.0	8581	2	-0.27133
TMEM132A	5	0.021586	0.066651	0.75114	1598	4	-0.55815	0.93136	0.9319	1.0	16197	0	-0.55815
ZCCHC9	5	0.021605	0.066707	0.751302	1599	2	0.065467	0.17478	0.33488	0.992899	6064	2	0.065467
FUCA1	5	0.02168	0.066901	0.752695	1600	4	-0.5131	0.95682	0.95709	1.0	16641	0	-0.5131
ELMOD3	5	0.02169	0.066924	0.752695	1601	4	-0.507	0.89166	0.89319	1.0	15466	0	-0.507
AP1S3	5	0.0217	0.066956	0.752695	1602	3	-0.78904	0.13196	0.27072	0.978885	4972	2	-0.78904
PSME3	5	0.021748	0.067079	0.753323	1603	3	-0.66573	0.37965	0.53664	1.0	9380	1	-0.66573
POTED	4	0.021771	0.067138	0.753323	1604	2	-0.60884	0.89486	0.89633	1.0	15518	0	-0.60884
ZNF768	5	0.021771	0.067138	0.753323	1605	4	-0.47663	0.64748	0.72933	1.0	12573	1	-0.47663
GORASP1	5	0.021802	0.067211	0.753681	1606	3	-0.85091	0.96506	0.96518	1.0	16795	0	-0.85091
SOCS4	5	0.021831	0.067288	0.754074	1607	3	-0.77752	0.99049	0.99049	1.0	17384	0	-0.77752
COIL	5	0.021963	0.067625	0.75738	1608	2	-0.16875	0.67032	0.74036	1.0	12776	1	-0.16875
ZMYND8	5	0.022011	0.067749	0.758115	1609	4	-1.2788	0.94618	0.94649	1.0	16438	0	-1.2788
TAF10	5	0.02203	0.067801	0.758115	1610	4	-0.56268	0.68144	0.74578	1.0	12868	1	-0.56268
RPL21	2	0.022047	0.067849	0.758115	1611	1	-0.32025	0.038093	0.10973	0.880058	2244	1	-0.32025
ATG2B	5	0.022064	0.067898	0.758115	1612	4	-0.43528	0.84303	0.84788	1.0	14641	1	-0.43528
GNL3	5	0.022087	0.067959	0.758115	1613	4	-1.0164	0.84211	0.84707	1.0	14627	1	-1.0164
PRG3	5	0.022097	0.06799	0.758115	1614	4	-0.65182	0.96032	0.96048	1.0	16708	0	-0.65182
FAM153B	5	0.022106	0.068015	0.758115	1615	4	-0.69296	0.95626	0.95655	1.0	16627	0	-0.69296
CHCHD6	5	0.022111	0.068028	0.758115	1616	3	-0.84797	0.44454	0.59369	1.0	10317	1	-0.84797
GTF3C4	5	0.022206	0.068281	0.760469	1617	3	-0.58317	0.93795	0.9384	1.0	16305	0	-0.58317
CDCA2	5	0.022252	0.068408	0.760979	1618	4	-0.55949	0.89702	0.89845	1.0	15559	0	-0.55949
DEXI	5	0.022253	0.068412	0.760979	1619	3	-0.92312	0.85506	0.8582	1.0	14815	1	-0.92312
CASQ1	5	0.022304	0.068544	0.761208	1620	3	-0.93655	0.35835	0.5182	1.0	9096	2	-0.93655
C19orf80	5	0.022307	0.068553	0.761208	1621	4	-0.43235	0.9854	0.98532	1.0	17251	0	-0.43235
GPR158	5	0.022315	0.068575	0.761208	1622	2	-0.10248	0.32193	0.48653	1.0	8573	1	-0.10248
CBFA2T2	5	0.022323	0.068601	0.761208	1623	3	-0.96287	0.28513	0.45456	1.0	8044	2	-0.96287
RNF4	5	0.022347	0.068669	0.761495	1624	3	-0.44313	0.98175	0.98166	1.0	17159	0	-0.44313
DONSON	5	0.022389	0.068759	0.761784	1625	4	-1.256	0.2157	0.39339	1.0	7047	1	-1.256
RNMT	5	0.022411	0.068817	0.761784	1626	3	-1.8308	0.34648	0.50795	1.0	8914	2	-1.8308
PIAS1	5	0.02242	0.068836	0.761784	1627	3	-0.84625	0.11245	0.24063	0.972162	4447	1	-0.84625
CD209	7	0.02244	0.068899	0.761784	1628	2	-0.084153	0.67319	0.74174	1.0	12802	2	-0.084153
FADS1	5	0.022445	0.068907	0.761784	1629	4	-0.69586	0.99478	0.9948	1.0	17518	0	-0.69586
TCF12	5	0.022479	0.069	0.762282	1630	4	-0.64325	0.60737	0.71124	1.0	12247	1	-0.64325
DOCK6	5	0.022492	0.069037	0.762282	1631	4	-0.60807	0.51307	0.65419	1.0	11311	1	-0.60807
SRCAP	5	0.022517	0.069099	0.762507	1632	2	-0.16815	0.49834	0.64105	1.0	11093	2	-0.16815
MRPL18	5	0.022537	0.069149	0.762591	1633	3	-0.8513	0.73072	0.77188	1.0	13322	1	-0.8513
SLC37A1	5	0.022561	0.069216	0.762658	1634	3	-0.88298	0.77034	0.79537	1.0	13730	1	-0.88298
FAM86A	5	0.022586	0.069275	0.762658	1635	3	-0.38406	0.016237	0.05257	0.79859	1181	1	-0.38406
FAM198B	5	0.022589	0.069282	0.762658	1636	4	-0.79913	0.9487	0.94896	1.0	16489	0	-0.79913
SEC16A	5	0.022615	0.069343	0.762857	1637	3	-0.75068	0.69039	0.75031	1.0	12949	1	-0.75068
CENPI	5	0.022683	0.069551	0.764079	1638	4	-0.62175	0.44302	0.5924	1.0	10292	1	-0.62175
TRIB1	5	0.0227	0.06959	0.764079	1639	4	-0.49341	0.98114	0.98107	1.0	17139	0	-0.49341
HPS1	5	0.022704	0.069596	0.764079	1640	4	-0.68798	0.28921	0.4581	1.0	8102	1	-0.68798
PDSS1	5	0.022725	0.069663	0.764079	1641	3	-0.48111	0.97826	0.97823	1.0	17080	0	-0.48111
POTEG	3	0.022728	0.069669	0.764079	1642	2	-0.99361	0.71573	0.76366	1.0	13181	0	-0.99361
CRLS1	8	0.02274	0.069709	0.764079	1643	5	-0.72447	0.99823	0.99823	1.0	17673	0	-0.72447
PLGRKT	5	0.022771	0.069803	0.76465	1644	3	-0.73158	0.38066	0.53751	1.0	9397	1	-0.73158
MIF4GD	5	0.022825	0.069937	0.765647	1645	4	-0.63413	0.8063	0.81964	1.0	14143	1	-0.63413
TRUB2	5	0.022852	0.070021	0.766016	1646	4	-0.48737	0.98333	0.98333	1.0	17199	0	-0.48737
IDH3A	5	0.022867	0.070055	0.766016	1647	3	-0.50114	0.61091	0.71277	1.0	12284	1	-0.50114
RBMX2	4	0.0229	0.070128	0.766264	1648	3	-0.97195	0.5748	0.69737	1.0	12022	1	-0.97195
NDE1	5	0.022916	0.070163	0.766264	1649	4	-0.76272	0.9915	0.99146	1.0	17412	0	-0.76272
ZNF281	5	0.022962	0.070291	0.766955	1650	3	-0.87784	0.97489	0.97478	1.0	16992	0	-0.87784
GLIS3	5	0.022972	0.070312	0.766955	1651	2	-0.032244	0.15758	0.30927	0.983983	5658	2	-0.032244
CTNNA3	5	0.023044	0.070528	0.768852	1652	3	-0.93023	0.41475	0.56774	1.0	9865	2	-0.93023
NRBP1	5	0.023072	0.070606	0.769092	1653	3	-0.52509	0.5437	0.68189	1.0	11772	1	-0.52509
PIK3R4	5	0.023086	0.070645	0.769092	1654	4	-0.61447	0.97684	0.97681	1.0	17049	0	-0.61447
KRTAP9-6	2	0.023103	0.070678	0.769092	1655	2	-0.92442	0.9769	0.97686	1.0	17054	0	-0.92442
LIN28B	5	0.023133	0.070762	0.769274	1656	3	-1.2259	0.5903	0.70395	1.0	12128	1	-1.2259
EPHX1	5	0.023156	0.070828	0.769274	1657	4	-0.53859	0.64829	0.72971	1.0	12578	1	-0.53859
MYT1	5	0.023178	0.070883	0.769274	1658	4	-0.44595	0.78291	0.80352	1.0	13865	1	-0.44595
DNAH11	5	0.023182	0.070891	0.769274	1659	2	-0.080812	0.94907	0.94933	1.0	16498	0	-0.080812
FGF1	5	0.023189	0.070909	0.769274	1660	4	-0.91129	0.94041	0.94083	1.0	16345	0	-0.91129
CEBPZ	5	0.023212	0.070963	0.769401	1661	4	-0.80013	0.92176	0.92261	1.0	16007	0	-0.80013
CDKL3	5	0.023244	0.071046	0.769591	1662	3	-0.868	0.97549	0.97537	1.0	17008	0	-0.868
TAF1C	5	0.023263	0.071094	0.769591	1663	3	-0.38993	0.74073	0.77764	1.0	13421	1	-0.38993
C9orf96	5	0.023281	0.071141	0.769591	1664	4	-0.65988	0.95575	0.95606	1.0	16619	0	-0.65988
KANSL3	5	0.023287	0.071153	0.769591	1665	2	-0.21697	0.47148	0.61728	1.0	10692	2	-0.21697
NBL1	5	0.023313	0.071228	0.769591	1666	4	-0.52488	0.99624	0.99626	1.0	17583	0	-0.52488
NOP14	5	0.023318	0.071247	0.769591	1667	4	-0.69916	0.18245	0.34604	0.992899	6261	1	-0.69916
HMGN4	4	0.02333	0.07128	0.769591	1668	2	-0.95007	0.88819	0.88978	1.0	15394	0	-0.95007
AXDND1	5	0.023401	0.071501	0.771515	1669	4	-0.5951	0.76259	0.79056	1.0	13645	1	-0.5951
SLC39A7	5	0.02345	0.071639	0.772541	1670	3	-0.34769	0.88963	0.89117	1.0	15422	0	-0.34769
PDE9A	5	0.023525	0.071826	0.773805	1671	3	-0.74179	0.057998	0.15126	0.913469	2982	1	-0.74179
ELMOD1	5	0.023537	0.071854	0.773805	1672	2	-0.30483	0.091305	0.20674	0.952997	3906	2	-0.30483
TRNAU1AP	5	0.023572	0.071955	0.773805	1673	4	-0.57537	0.42743	0.57881	1.0	10039	1	-0.57537
FCER1G	5	0.023577	0.071971	0.773805	1675	4	-0.90384	0.96186	0.962	1.0	16734	0	-0.90384
TRIAP1	5	0.023577	0.071971	0.773805	1674	3	-1.3114	0.74385	0.77945	1.0	13454	1	-1.3114
MED13	5	0.023646	0.07217	0.775482	1676	4	-0.67454	0.0017351	0.0075092	0.568205	238	1	-0.67454
LAMTOR4	5	0.023681	0.072275	0.776153	1677	4	-0.47119	0.93407	0.93456	1.0	16247	0	-0.47119
GTF2H2C	4	0.023752	0.072454	0.777602	1678	1	-0.011514	0.4873	0.63114	1.0	10927	1	-0.011514
SNAP25	5	0.023788	0.072555	0.77792	1679	3	-0.80852	0.038252	0.11012	0.881829	2249	2	-0.80852
LMF2	5	0.023795	0.07257	0.77792	1680	4	-0.49008	0.54317	0.68141	1.0	11763	1	-0.49008
CA7	5	0.02387	0.072782	0.779731	1681	4	-0.59109	0.71174	0.7615	1.0	13141	1	-0.59109
CCDC104	5	0.023902	0.07287	0.780215	1682	4	-0.51561	0.70249	0.75661	1.0	13053	1	-0.51561
UTP15	5	0.023943	0.072975	0.780869	1683	3	-1.9697	0.85217	0.85566	1.0	14778	1	-1.9697
RBM45	5	0.024064	0.073277	0.783633	1684	4	-0.57981	0.74784	0.78181	1.0	13499	1	-0.57981
SCTR	5	0.02411	0.073395	0.784438	1685	4	-0.72155	0.74916	0.78259	1.0	13509	1	-0.72155
CACYBP	6	0.024176	0.073572	0.785857	1686	4	-0.67151	0.93531	0.93579	1.0	16265	0	-0.67151
QRICH1	5	0.02424	0.07375	0.787038	1687	3	-0.76762	0.98608	0.986	1.0	17275	0	-0.76762
STIL	5	0.024248	0.07377	0.787038	1688	3	-0.94763	0.42923	0.58036	1.0	10082	2	-0.94763
SDHAF2	5	0.024307	0.073937	0.787952	1689	4	-0.6558	0.68746	0.74884	1.0	12920	1	-0.6558
C8orf86	5	0.024311	0.073943	0.787952	1690	4	-0.67316	0.66135	0.736	1.0	12701	1	-0.67316
NDUFC1	3	0.024414	0.074213	0.790361	1691	3	-1.0942	0.97559	0.97547	1.0	17013	0	-1.0942
RBM33	5	0.02453	0.074513	0.793083	1692	4	-0.45088	0.95345	0.95376	1.0	16581	0	-0.45088
UGT3A2	5	0.02455	0.074563	0.793152	1693	4	-0.68587	0.99423	0.99425	1.0	17501	0	-0.68587
NPR2	5	0.02457	0.074613	0.793216	1694	4	-0.4601	0.60721	0.71117	1.0	12244	1	-0.4601
CMTR2	5	0.024605	0.074714	0.793817	1695	4	-0.70793	0.83777	0.8434	1.0	14558	1	-0.70793
ADAM17	5	0.024659	0.074856	0.794301	1696	3	-0.95495	0.2294	0.40624	1.0	7273	1	-0.95495
AP1M2	5	0.02466	0.074858	0.794301	1697	3	-0.50374	0.80151	0.81625	1.0	14090	1	-0.50374
SLC20A1	5	0.0247	0.074963	0.794301	1698	4	-0.77009	0.81409	0.82529	1.0	14234	1	-0.77009
BRIX1	5	0.024704	0.074978	0.794301	1699	4	-1.2068	0.45393	0.60198	1.0	10450	1	-1.2068
KDM3A	5	0.024705	0.07498	0.794301	1700	4	-0.66139	0.88663	0.88828	1.0	15364	0	-0.66139
CMAS	5	0.024741	0.075077	0.794859	1701	4	-0.5458	0.717	0.76435	1.0	13198	1	-0.5458
MRPS30	5	0.024787	0.075203	0.79573	1702	4	-0.65979	0.99397	0.99399	1.0	17492	0	-0.65979
COX10	5	0.024806	0.075251	0.795768	1703	3	-0.89929	0.039889	0.11417	0.890695	2308	1	-0.89929
GLP2R	5	0.024855	0.075378	0.796442	1704	4	-0.42397	0.5879	0.70295	1.0	12107	1	-0.42397
FAM69A	5	0.024919	0.075545	0.796442	1705	3	-1.0712	0.80459	0.81843	1.0	14122	1	-1.0712
BTNL8	9	0.024929	0.075568	0.796442	1706	6	-0.48891	0.51032	0.65178	1.0	11269	2	-0.48891
TRAPPC5	5	0.024941	0.075593	0.796442	1707	2	-0.10235	0.14424	0.28914	0.979341	5312	2	-0.10235
BPIFB1	5	0.024969	0.075668	0.796442	1708	4	-0.52385	0.88272	0.88443	1.0	15291	0	-0.52385
PRAMEF6	1	0.024997	0.075752	0.796442	1709	1	-1.5627	0.975	0.9749	1.0	16995	0	-1.5627
RAPGEF6	5	0.025005	0.075775	0.796442	1710	3	-1.2026	0.95626	0.95654	1.0	16626	0	-1.2026
CSTB	5	0.025014	0.0758	0.796442	1711	4	-0.70927	0.92139	0.92223	1.0	15998	0	-0.70927
SUN5	5	0.025037	0.075859	0.796442	1712	4	-0.47242	0.81049	0.82268	1.0	14202	1	-0.47242
SMR3B	5	0.025073	0.075952	0.796442	1713	3	-0.50194	0.10198	0.22401	0.967965	4162	1	-0.50194
STX8	5	0.025077	0.075963	0.796442	1714	4	-0.55303	0.88176	0.88345	1.0	15271	0	-0.55303
INO80	5	0.02508	0.075972	0.796442	1715	3	-0.64279	0.82059	0.83009	1.0	14298	1	-0.64279
ARHGEF28	5	0.02509	0.075999	0.796442	1716	3	-0.93492	0.37795	0.5351	1.0	9360	1	-0.93492
HDHD3	5	0.025096	0.076007	0.796442	1717	3	-0.81515	0.83133	0.8383	1.0	14461	1	-0.81515
THOC6	5	0.0251	0.076015	0.796442	1718	4	-0.44468	0.98561	0.98553	1.0	17257	0	-0.44468
RBMXL1	3	0.025105	0.076022	0.796442	1719	2	-1.3562	0.21516	0.39263	1.0	7032	1	-1.3562
DHFRL1	3	0.025136	0.076102	0.796619	1720	2	-0.81059	0.85986	0.86254	1.0	14894	0	-0.81059
CCDC65	5	0.025154	0.076157	0.796619	1721	4	-0.58442	0.52927	0.66875	1.0	11545	1	-0.58442
BORA	5	0.025163	0.076172	0.796619	1722	4	-0.99062	0.49848	0.64118	1.0	11095	1	-0.99062
KIAA2022	5	0.025309	0.076541	0.800018	1723	4	-0.76583	0.41862	0.57115	1.0	9919	1	-0.76583
AKTIP	5	0.025354	0.076652	0.800681	1724	4	-0.56654	0.49664	0.63951	1.0	11073	1	-0.56654
POLE	5	0.025377	0.07671	0.800681	1725	4	-0.66465	0.71213	0.76171	1.0	13147	1	-0.66465
HAUS3	5	0.025387	0.076738	0.800681	1726	2	-0.17772	0.049375	0.1364	0.901384	2722	2	-0.17772
USP24	5	0.025447	0.076891	0.801668	1727	3	-1.1369	0.96736	0.96748	1.0	16846	0	-1.1369
NPIPA5	1	0.02546	0.076922	0.801668	1728	1	-1.7858	0.97454	0.97443	1.0	16985	0	-1.7858
CUL4A	5	0.025518	0.07706	0.802647	1729	4	-0.52973	0.14901	0.29639	0.980129	5440	1	-0.52973
CA8	5	0.025576	0.077209	0.803734	1730	3	-0.86185	0.20047	0.37183	0.999652	6694	2	-0.86185
KSR1	5	0.025591	0.077255	0.80375	1731	2	-0.23715	0.84851	0.85247	1.0	14725	1	-0.23715
RPL37	3	0.025624	0.077347	0.803994	1732	1	0.55672	0.0058918	0.022644	0.679118	599	2	0.55672
ABCB10	3	0.025629	0.077368	0.803994	1733	3	-0.79203	0.97437	0.97427	1.0	16982	0	-0.79203
PPP6R1	5	0.025687	0.077518	0.805089	1734	4	-0.55285	0.99181	0.99179	1.0	17419	0	-0.55285
DEFB118	5	0.025723	0.077617	0.805647	1735	4	-0.64687	0.0377	0.10876	0.878725	2229	1	-0.64687
HAO2	5	0.025756	0.077705	0.806101	1736	4	-0.58194	0.99493	0.99496	1.0	17524	0	-0.58194
MAPRE1	5	0.025775	0.077752	0.806127	1737	2	-0.24024	0.4012	0.55562	1.0	9689	1	-0.24024
OSGEP	5	0.025795	0.077809	0.80625	1738	4	-0.58584	0.99102	0.99099	1.0	17398	0	-0.58584
S100A12	5	0.025813	0.077859	0.806304	1739	4	-0.93964	0.69554	0.75292	1.0	12992	1	-0.93964
FBL	5	0.025883	0.078046	0.807776	1740	1	0.26127	0.856	0.85903	1.0	14834	1	0.26127
TFRC	5	0.025913	0.078128	0.807965	1741	4	-0.56099	0.90131	0.90266	1.0	15626	0	-0.56099
METTL15	4	0.025935	0.078184	0.807965	1742	2	-0.44831	0.40376	0.55791	1.0	9719	2	-0.44831
FAM186A	5	0.025943	0.078199	0.807965	1743	4	-0.48559	0.82557	0.83386	1.0	14380	1	-0.48559
GTF2IRD2B	5	0.025971	0.078281	0.808353	1744	4	-0.58286	0.61568	0.71484	1.0	12319	1	-0.58286
PUS7	5	0.025993	0.078338	0.808471	1745	3	-1.0765	0.016889	0.054418	0.79859	1224	1	-1.0765
HRSP12	5	0.026018	0.078404	0.808697	1746	4	-0.56142	0.99506	0.99509	1.0	17530	0	-0.56142
TUBGCP2	5	0.026098	0.078616	0.809809	1747	1	0.20184	0.50862	0.65026	1.0	11235	2	0.20184
SIDT2	5	0.026111	0.078651	0.809809	1748	4	-0.60187	0.95876	0.95899	1.0	16672	0	-0.60187
FBXW11	5	0.026125	0.078684	0.809809	1749	3	-0.86824	0.11104	0.23845	0.972162	4398	2	-0.86824
PFKP	5	0.026137	0.078711	0.809809	1750	4	-0.7039	0.81469	0.82573	1.0	14241	1	-0.7039
BAIAP2	5	0.026148	0.078737	0.809809	1751	4	-0.8213	0.98789	0.9879	1.0	17317	0	-0.8213
MURC	5	0.026219	0.078934	0.81027	1752	2	-0.35676	0.90425	0.90554	1.0	15668	0	-0.35676
RILP	5	0.026232	0.078969	0.81027	1753	3	-0.85795	0.68051	0.74533	1.0	12861	1	-0.85795
KRTAP10-1	1	0.026243	0.079003	0.81027	1754	1	-1.5834	0.97376	0.97364	1.0	16973	0	-1.5834
NECAB3	5	0.026248	0.079013	0.81027	1755	3	-1.0706	0.46487	0.61145	1.0	10613	1	-1.0706
TRIM25	5	0.026253	0.079026	0.81027	1756	3	-0.78987	0.98776	0.98775	1.0	17312	0	-0.78987
DGAT2L6	5	0.026269	0.079069	0.81027	1757	3	-0.55152	0.1177	0.24881	0.972162	4609	1	-0.55152
ANAPC4	5	0.026296	0.079148	0.81027	1758	3	-1.2185	0.97241	0.97232	1.0	16950	0	-1.2185
PAK7	5	0.026312	0.079186	0.81027	1759	4	-0.38973	0.61885	0.71621	1.0	12345	1	-0.38973
COX17	4	0.026319	0.079204	0.81027	1760	3	-1.1516	0.076087	0.18174	0.932288	3508	1	-1.1516
PTMS	5	0.026333	0.079232	0.81027	1761	4	-0.78391	0.98863	0.98862	1.0	17335	0	-0.78391
ZNF44	5	0.026365	0.07932	0.810525	1762	2	-0.79011	0.42746	0.57883	1.0	10042	1	-0.79011
MCM10	5	0.026373	0.079347	0.810525	1763	4	-0.90272	0.70061	0.75563	1.0	13035	1	-0.90272
CDH1	5	0.026396	0.079408	0.810688	1764	3	-0.61326	0.95778	0.95802	1.0	16656	0	-0.61326
ZFPM1	5	0.026499	0.079682	0.812641	1765	4	-0.69751	0.74107	0.77782	1.0	13425	1	-0.69751
RRN3	5	0.026502	0.079689	0.812641	1766	3	-0.77615	0.92061	0.9215	1.0	15986	0	-0.77615
FAM117A	5	0.026531	0.079759	0.812887	1767	3	-0.76762	0.90616	0.90744	1.0	15710	0	-0.76762
KLK5	5	0.026628	0.080025	0.814299	1768	3	-0.74425	0.35055	0.51146	1.0	8978	2	-0.74425
PTPRS	5	0.026633	0.080038	0.814299	1769	3	-0.65418	0.40168	0.55604	1.0	9700	1	-0.65418
UBQLN4	5	0.026644	0.080071	0.814299	1770	4	-0.42923	0.97383	0.97371	1.0	16975	0	-0.42923
GPATCH2	5	0.026647	0.080078	0.814299	1771	3	-0.84383	0.64695	0.72907	1.0	12570	1	-0.84383
VPS28	5	0.026692	0.080197	0.814961	1772	3	-0.58729	0.97334	0.97325	1.0	16964	0	-0.58729
MFSD10	5	0.026705	0.080234	0.814961	1773	2	-0.32102	0.40794	0.56164	1.0	9768	1	-0.32102
UQCRFS1	5	0.026733	0.080312	0.815294	1774	4	-0.68711	0.9812	0.98112	1.0	17141	0	-0.68711
PDS5A	5	0.026776	0.080425	0.815984	1775	2	-0.79011	0.38276	0.53934	1.0	9431	1	-0.79011
GEMIN7	5	0.026797	0.08048	0.816087	1776	4	-0.59808	0.29097	0.45962	1.0	8120	1	-0.59808
PFDN5	8	0.026815	0.080526	0.816091	1777	5	-0.67931	0.35714	0.51721	1.0	9083	1	-0.67931
SNCG	5	0.026918	0.080795	0.818355	1778	4	-0.61382	0.92931	0.92987	1.0	16164	0	-0.61382
C2orf57	5	0.026962	0.08091	0.819054	1779	1	-0.1002	0.84462	0.84923	1.0	14661	1	-0.1002
KLHDC7A	5	0.026977	0.080955	0.819054	1780	4	-0.52071	0.57574	0.69779	1.0	12029	1	-0.52071
BICD2	5	0.026998	0.081009	0.819144	1781	4	-0.74047	0.8375	0.84319	1.0	14554	1	-0.74047
CITED4	5	0.027096	0.081269	0.821313	1782	1	0.78544	0.0059533	0.022815	0.679118	605	4	0.78544
NARFL	5	0.027194	0.081527	0.822534	1784	4	-0.79011	0.99561	0.99565	1.0	17544	0	-0.79011
HSF2BP	5	0.027194	0.081527	0.822534	1785	4	-1.1958	0.87891	0.88069	1.0	15219	0	-1.1958
FILIP1L	5	0.027194	0.081527	0.822534	1783	4	-1.2977	0.77086	0.79568	1.0	13738	1	-1.2977
TRPT1	5	0.027308	0.081829	0.824991	1786	4	-0.68513	0.96025	0.96041	1.0	16706	0	-0.68513
VOPP1	5	0.027349	0.081936	0.824991	1787	3	-0.87914	0.794	0.81101	1.0	14002	1	-0.87914
CCDC12	5	0.02738	0.082027	0.824991	1788	2	0.21951	0.20115	0.37281	1.0	6711	2	0.21951
SCAF8	5	0.027391	0.082057	0.824991	1789	3	-0.95761	0.41357	0.56669	1.0	9852	1	-0.95761
MICAL1	5	0.027409	0.082104	0.824991	1790	4	-1.0192	0.97549	0.97538	1.0	17010	0	-1.0192
DHX8	5	0.027411	0.082107	0.824991	1791	4	-0.66	0.93846	0.9389	1.0	16310	0	-0.66
PCNP	5	0.027411	0.082107	0.824991	1792	3	-0.56391	0.17523	0.33552	0.992899	6074	1	-0.56391
KAT6A	5	0.027431	0.082155	0.824991	1793	4	-0.70546	0.93368	0.93417	1.0	16239	0	-0.70546
ZNF691	5	0.027442	0.082183	0.824991	1794	3	-0.73258	0.50489	0.64695	1.0	11190	1	-0.73258
CR2	5	0.027499	0.082325	0.82596	1795	4	-0.47632	0.50401	0.64616	1.0	11177	1	-0.47632
PDZD3	5	0.027519	0.08238	0.826052	1796	4	-0.50617	0.97803	0.97799	1.0	17075	0	-0.50617
ZNF205	5	0.027573	0.082517	0.826802	1797	4	-0.43382	0.98954	0.98953	1.0	17362	0	-0.43382
IQCJ	9	0.027585	0.082547	0.826802	1798	4	-0.26135	0.13957	0.28213	0.978915	5181	3	-0.26135
C13orf45	5	0.027656	0.082734	0.827398	1799	4	-0.6032	0.79628	0.81258	1.0	14035	1	-0.6032
CCNC	5	0.027662	0.082744	0.827398	1800	3	-2.0498	0.029225	0.087083	0.854319	1834	2	-2.0498
SNRPA1	5	0.027662	0.082744	0.827398	1801	3	-1.3415	0.97774	0.97771	1.0	17072	0	-1.3415
PIK3C3	5	0.027793	0.083112	0.828203	1802	4	-0.69837	0.98691	0.98684	1.0	17291	0	-0.69837
LARP1	5	0.027797	0.083126	0.828203	1803	4	-0.88109	0.97353	0.97343	1.0	16969	0	-0.88109
USP5	5	0.027802	0.083142	0.828203	1804	4	-0.76486	0.69198	0.75114	1.0	12960	1	-0.76486
ZMYM4	5	0.027805	0.08315	0.828203	1805	4	-0.4748	0.9685	0.96855	1.0	16873	0	-0.4748
PIK3C2B	5	0.027809	0.083158	0.828203	1806	2	-0.18297	0.96518	0.96528	1.0	16798	0	-0.18297
RNASEL	5	0.027824	0.083203	0.828203	1807	2	-0.25837	0.33113	0.49452	1.0	8717	1	-0.25837
PRRC2C	5	0.02783	0.083221	0.828203	1808	4	-0.71087	0.55942	0.69108	1.0	11913	1	-0.71087
GPX1	8	0.027838	0.083247	0.828203	1809	4	-0.33972	0.45825	0.60565	1.0	10511	2	-0.33972
GOSR2	5	0.027842	0.083255	0.828203	1810	4	-0.44235	0.6605	0.73562	1.0	12693	1	-0.44235
FDPS	5	0.027855	0.083285	0.828203	1811	3	-0.66585	0.44746	0.59627	1.0	10358	1	-0.66585
AGA	5	0.027906	0.083418	0.829069	1812	4	-0.64823	0.96997	0.96994	1.0	16897	0	-0.64823
NEURL4	5	0.027964	0.083564	0.829487	1813	4	-0.41361	0.87047	0.87242	1.0	15074	1	-0.41361
UBE2NL	4	0.027975	0.083589	0.829487	1814	3	-0.68895	0.98576	0.98569	1.0	17260	0	-0.68895
MAPK12	5	0.02798	0.083598	0.829487	1815	4	-0.60834	0.7966	0.8128	1.0	14040	1	-0.60834
NCOA5	5	0.028027	0.083714	0.829806	1816	4	-0.58357	0.93615	0.93665	1.0	16280	0	-0.58357
EEF1A1	2	0.028029	0.083722	0.829806	1817	2	-1.4945	0.97197	0.97187	1.0	16941	0	-1.4945
ITGA4	5	0.028065	0.083818	0.830297	1818	3	-0.72765	0.71334	0.76235	1.0	13162	1	-0.72765
GBGT1	5	0.028136	0.084	0.831637	1819	4	-0.43623	0.99511	0.99515	1.0	17533	0	-0.43623
CCDC144NL	4	0.028269	0.084354	0.834683	1820	3	-0.55772	0.92919	0.92974	1.0	16160	0	-0.55772
ENTHD2	5	0.028305	0.084458	0.835256	1821	4	-0.55377	0.6935	0.75188	1.0	12973	1	-0.55377
YEATS4	5	0.028322	0.084504	0.835256	1822	4	-0.85085	0.31569	0.48111	1.0	8470	1	-0.85085
ZSWIM7	5	0.028343	0.084561	0.835357	1823	4	-0.82126	0.99403	0.99406	1.0	17495	0	-0.82126
CLDN25	5	0.028395	0.084702	0.836289	1824	4	-0.71457	0.8123	0.82401	1.0	14222	1	-0.71457
CD69	5	0.028472	0.0849	0.837784	1825	3	-0.80115	0.91174	0.91292	1.0	15819	0	-0.80115
C1orf27	5	0.028511	0.085006	0.838377	1826	3	-1.214	0.95993	0.9601	1.0	16698	0	-1.214
CRHR2	5	0.028567	0.085147	0.839305	1827	3	-0.74772	0.63453	0.7233	1.0	12476	1	-0.74772
CRYBA4	5	0.028644	0.085345	0.840704	1828	4	-0.43547	0.84559	0.85003	1.0	14679	1	-0.43547
ITSN1	5	0.02868	0.085433	0.840704	1829	3	-0.81566	0.48271	0.6271	1.0	10854	1	-0.81566
SOCS5	5	0.028719	0.085547	0.840704	1830	3	-1.0891	0.39145	0.54701	1.0	9540	1	-1.0891
NAA60	5	0.028725	0.085565	0.840704	1831	3	-0.87132	0.41658	0.56937	1.0	9895	1	-0.87132
RAB36	5	0.02873	0.085585	0.840704	1832	4	-0.77495	0.9797	0.97965	1.0	17111	0	-0.77495
CLSTN3	5	0.028736	0.085604	0.840704	1833	3	-0.72674	0.29205	0.46059	1.0	8130	1	-0.72674
TCF3	5	0.028744	0.08563	0.840704	1834	3	-0.92431	0.39937	0.554	1.0	9664	1	-0.92431
TNNC2	5	0.028775	0.085709	0.840704	1835	4	-0.70065	0.078469	0.18563	0.935855	3572	1	-0.70065
COX4I1	5	0.028779	0.085716	0.840704	1836	4	-0.45135	0.79461	0.81142	1.0	14014	1	-0.45135
AGO3	5	0.028815	0.085813	0.840704	1837	4	-0.77425	0.80679	0.82001	1.0	14157	1	-0.77425
FBP1	5	0.028827	0.085849	0.840704	1839	4	-0.75888	0.69387	0.75206	1.0	12976	1	-0.75888
CUL4B	5	0.028827	0.085848	0.840704	1838	2	0.020924	0.25653	0.42994	1.0	7658	2	0.020924
ASAH2	5	0.02892	0.086094	0.842642	1840	4	-0.39167	0.60711	0.71112	1.0	12243	1	-0.39167
ZNF213	5	0.028969	0.086219	0.84341	1841	3	-0.95055	0.7899	0.80821	1.0	13948	1	-0.95055
FAM185A	5	0.029016	0.086326	0.843995	1842	3	-0.5714	0.28837	0.45737	1.0	8085	1	-0.5714
LETM1	5	0.02905	0.086412	0.844352	1843	4	-0.5376	0.99123	0.99119	1.0	17402	0	-0.5376
EIF3G	5	0.029063	0.086456	0.844352	1844	3	-0.73132	0.85725	0.86016	1.0	14854	1	-0.73132
EGR4	5	0.029177	0.086767	0.846926	1845	3	-1.0283	0.18017	0.34265	0.992899	6199	2	-1.0283
ARL2	5	0.029243	0.086949	0.848248	1846	3	-0.44288	0.67599	0.74309	1.0	12822	1	-0.44288
INO80E	5	0.029283	0.08706	0.848867	1847	4	-0.65299	0.62263	0.71784	1.0	12371	1	-0.65299
ATP2A1	5	0.02939	0.087314	0.850888	1848	4	-0.39649	0.98992	0.98991	1.0	17374	0	-0.39649
WDR7	5	0.02944	0.087431	0.851563	1849	3	-0.51781	0.97817	0.97814	1.0	17078	0	-0.51781
RPA4	5	0.029483	0.087541	0.852173	1850	4	-0.72682	0.71117	0.76118	1.0	13136	1	-0.72682
SPHK1	5	0.029519	0.087619	0.852477	1851	3	-0.8181	0.93738	0.93784	1.0	16298	0	-0.8181
MCM9	5	0.029573	0.087753	0.853316	1852	3	-0.76747	0.39196	0.54747	1.0	9550	2	-0.76747
MTOR	5	0.029643	0.087917	0.85399	1853	4	-0.57343	0.3402	0.50249	1.0	8835	1	-0.57343
WDR93	5	0.029663	0.087967	0.85399	1854	4	-0.54453	0.53852	0.67722	1.0	11688	1	-0.54453
GTF2A1	5	0.029675	0.088001	0.85399	1855	4	-0.80905	0.99124	0.9912	1.0	17403	0	-0.80905
TNFAIP6	5	0.029679	0.088012	0.85399	1856	4	-0.41714	0.86078	0.86336	1.0	14912	1	-0.41714
HABP4	5	0.029705	0.088076	0.854154	1857	3	-0.49401	0.29702	0.46489	1.0	8203	1	-0.49401
RMDN3	5	0.029753	0.088193	0.854829	1858	4	-0.44876	0.9706	0.97054	1.0	16913	0	-0.44876
PTPN2	5	0.029794	0.088291	0.855312	1859	3	-0.76941	0.84072	0.84588	1.0	14608	1	-0.76941
ZNF662	5	0.029893	0.088559	0.85745	1860	4	-0.89791	0.96631	0.96643	1.0	16826	0	-0.89791
OTOA	5	0.029932	0.088671	0.857722	1861	4	-0.53743	0.71647	0.76406	1.0	13191	1	-0.53743
ZNF17	5	0.02995	0.088716	0.857722	1862	3	-0.75851	0.59685	0.70669	1.0	12170	1	-0.75851
USP28	5	0.029956	0.08873	0.857722	1863	4	-0.61967	0.99248	0.99252	1.0	17437	0	-0.61967
PAN2	5	0.029973	0.088779	0.85774	1864	3	-1.0545	0.60236	0.70905	1.0	12209	1	-1.0545
SERPINF1	5	0.030038	0.08892	0.858274	1865	4	-0.47212	0.63443	0.72325	1.0	12473	1	-0.47212
MTHFD2	5	0.030071	0.089003	0.858274	1866	3	-0.90573	0.53683	0.67568	1.0	11666	1	-0.90573
BANP	5	0.03008	0.089027	0.858274	1867	3	-0.51858	0.66635	0.73836	1.0	12740	1	-0.51858
GNG11	1	0.030096	0.089061	0.858274	1868	1	-2.4229	0.9699	0.96988	1.0	16896	0	-2.4229
TYW1B	5	0.0301	0.089073	0.858274	1869	3	-0.85163	0.99333	0.99336	1.0	17465	0	-0.85163
AP2M1	5	0.030128	0.089143	0.858392	1870	4	-0.78355	0.64406	0.72774	1.0	12552	1	-0.78355
ZFP91	5	0.030153	0.089215	0.858392	1871	4	-0.53722	0.88578	0.88745	1.0	15345	0	-0.53722
HDAC8	10	0.03017	0.089249	0.858392	1872	6	-0.47999	0.98906	0.98906	1.0	17348	0	-0.47999
TFAM	6	0.030183	0.089276	0.858392	1873	4	-0.57663	0.87905	0.88083	1.0	15222	1	-0.57663
PMM2	5	0.030213	0.089351	0.858652	1874	3	-0.79655	0.2797	0.44989	1.0	7970	2	-0.79655
ORAI3	5	0.030272	0.089512	0.859107	1875	4	-0.59478	0.69209	0.75119	1.0	12961	1	-0.59478
BAX	5	0.030285	0.089546	0.859107	1876	4	-0.47564	0.93996	0.94038	1.0	16336	0	-0.47564
ZFAND6	6	0.030291	0.089559	0.859107	1877	4	-0.72263	0.94604	0.94637	1.0	16434	0	-0.72263
ACTB	4	0.030302	0.089594	0.859107	1878	3	-0.83954	0.48575	0.62978	1.0	10907	1	-0.83954
PEX13	5	0.030316	0.089636	0.859107	1879	3	-0.58835	0.049862	0.13722	0.901729	2740	2	-0.58835
CHD1	5	0.030359	0.089749	0.859341	1880	4	-0.54038	0.98525	0.98517	1.0	17244	0	-0.54038
USP32	5	0.030361	0.089756	0.859341	1881	3	-0.96136	0.71688	0.76428	1.0	13196	1	-0.96136
AGPAT3	5	0.0305	0.090094	0.861247	1882	4	-0.56235	0.9001	0.90145	1.0	15603	0	-0.56235
SNX15	5	0.030512	0.090114	0.861247	1883	4	-0.53413	0.88354	0.88526	1.0	15306	0	-0.53413
CRYAB	5	0.030518	0.090131	0.861247	1884	4	-0.42268	0.99317	0.99321	1.0	17457	0	-0.42268
KRTAP5-6	3	0.030524	0.090147	0.861247	1885	2	-0.97133	0.37706	0.53431	1.0	9347	1	-0.97133
SNAI3	5	0.030563	0.090252	0.861363	1886	3	-0.64749	0.94842	0.94869	1.0	16483	0	-0.64749
TNFRSF21	5	0.030578	0.090289	0.861363	1887	4	-0.6642	0.99159	0.99156	1.0	17414	0	-0.6642
MRPL33	2	0.030584	0.090302	0.861363	1888	2	-0.92676	0.96942	0.96941	1.0	16891	0	-0.92676
FAM207A	3	0.03061	0.090376	0.861609	1889	2	-1.5979	0.31912	0.48406	1.0	8533	1	-1.5979
RBFOX2	5	0.030635	0.090442	0.861779	1890	3	-0.99629	0.19643	0.36605	0.996353	6614	2	-0.99629
PDE12	5	0.03072	0.090661	0.86341	1891	4	-0.44559	0.48427	0.62851	1.0	10882	1	-0.44559
TXNRD1	5	0.030738	0.090715	0.863466	1892	3	-0.80697	0.22162	0.39955	1.0	7162	2	-0.80697
DDX6	5	0.030785	0.090839	0.863867	1893	2	-0.18053	0.2676	0.4394	1.0	7793	2	-0.18053
ULK4	5	0.03079	0.090853	0.863867	1894	4	-0.62106	0.72933	0.77107	1.0	13307	1	-0.62106
MARK1	5	0.030811	0.090905	0.863912	1895	3	-0.78413	0.28221	0.45208	1.0	8001	2	-0.78413
LIG1	5	0.03087	0.091054	0.8642	1897	4	-0.44659	0.81541	0.82625	1.0	14249	1	-0.44659
TMIGD1	5	0.03087	0.091054	0.8642	1896	3	-0.75267	0.54157	0.67993	1.0	11733	1	-0.75267
SMG1	4	0.030878	0.09108	0.8642	1898	3	-0.6408	0.92234	0.92317	1.0	16022	0	-0.6408
FKBP10	5	0.03092	0.091184	0.864396	1899	4	-0.45114	0.99066	0.99065	1.0	17388	0	-0.45114
CEP290	5	0.030924	0.091196	0.864396	1900	4	-0.65021	0.2941	0.46236	1.0	8161	1	-0.65021
ZMYND11	5	0.030987	0.091375	0.865392	1901	4	-0.4207	0.96282	0.96295	1.0	16758	0	-0.4207
CNIH2	5	0.030993	0.091397	0.865392	1902	3	-0.67603	0.96733	0.96744	1.0	16845	0	-0.67603
KCMF1	5	0.03102	0.091466	0.865582	1903	4	-0.71537	0.93618	0.93668	1.0	16281	0	-0.71537
TMEM186	5	0.03109	0.09164	0.866456	1904	3	-0.80676	0.84335	0.84817	1.0	14646	1	-0.80676
CCDC19	5	0.031096	0.091654	0.866456	1905	4	-0.66732	0.90939	0.91057	1.0	15764	0	-0.66732
TNPO2	5	0.0312	0.091909	0.868407	1906	3	-0.69155	0.48873	0.6324	1.0	10956	1	-0.69155
TROAP	5	0.031247	0.092043	0.869048	1907	4	-0.34366	0.83467	0.84091	1.0	14504	1	-0.34366
SHCBP1L	5	0.031259	0.092073	0.869048	1908	3	-0.7241	0.73562	0.77465	1.0	13368	1	-0.7241
PPP1R14A	6	0.031327	0.092229	0.870066	1909	4	-1.1062	0.63681	0.72432	1.0	12490	1	-1.1062
DPH7	5	0.031382	0.092374	0.870715	1910	4	-0.56582	0.87388	0.87573	1.0	15136	0	-0.56582
ATP13A2	5	0.031407	0.092434	0.870715	1911	4	-0.61117	0.72551	0.76896	1.0	13278	1	-0.61117
NOP2	5	0.031429	0.092482	0.870715	1912	4	-0.60374	0.85299	0.85638	1.0	14787	1	-0.60374
MRPL35	5	0.031433	0.092491	0.870715	1913	4	-0.48807	0.686	0.74808	1.0	12908	1	-0.48807
MAP3K12	5	0.031471	0.092579	0.871047	1914	4	-0.51215	0.72489	0.7686	1.0	13269	1	-0.51215
FH	5	0.031498	0.09264	0.871047	1915	2	-0.79011	0.23691	0.41291	1.0	7393	1	-0.79011
MS4A2	5	0.031549	0.092771	0.871047	1916	3	-1.1463	0.20036	0.37167	0.999652	6693	2	-1.1463
P4HTM	5	0.031553	0.09278	0.871047	1917	4	-0.44899	0.81678	0.82724	1.0	14263	1	-0.44899
YBEY	5	0.031567	0.092817	0.871047	1919	3	-0.85852	0.99317	0.99321	1.0	17456	0	-0.85852
CLEC16A	5	0.031567	0.092817	0.871047	1918	3	-0.88672	0.99102	0.99099	1.0	17399	0	-0.88672
STEAP2	5	0.031698	0.093174	0.873945	1920	3	-0.98076	0.97689	0.97686	1.0	17053	0	-0.98076
HS3ST6	5	0.031752	0.093311	0.874556	1921	1	0.20186	0.1833	0.34719	0.992899	6283	2	0.20186
PLXNA4	5	0.031757	0.093336	0.874556	1922	4	-0.34037	0.91504	0.9161	1.0	15870	0	-0.34037
ORC1	5	0.031908	0.093723	0.877501	1923	4	-0.80778	0.61018	0.71245	1.0	12273	1	-0.80778
AHNAK	5	0.031914	0.093748	0.877501	1924	3	-0.41587	0.35068	0.51157	1.0	8981	1	-0.41587
GKN2	5	0.031975	0.093904	0.878501	1925	3	-0.40207	0.29272	0.46116	1.0	8137	1	-0.40207
MPP3	5	0.032016	0.094015	0.878602	1926	4	-0.42649	0.97149	0.97141	1.0	16927	0	-0.42649
FBXL12	5	0.03202	0.094028	0.878602	1927	4	-0.53207	0.9034	0.90469	1.0	15655	0	-0.53207
STXBP3	5	0.032035	0.094061	0.878602	1928	4	-0.88322	0.97613	0.97605	1.0	17028	0	-0.88322
PTPN22	5	0.032094	0.094223	0.879656	1929	3	-0.8239	0.031107	0.091893	0.861925	1920	2	-0.8239
C5orf15	5	0.03217	0.094409	0.880937	1930	4	-1.3836	0.98652	0.98645	1.0	17279	0	-1.3836
PEX6	5	0.032196	0.094486	0.881201	1931	4	-0.81128	0.99366	0.9937	1.0	17480	0	-0.81128
KIN	5	0.032274	0.094684	0.88259	1932	3	-0.78209	0.89027	0.89179	1.0	15436	0	-0.78209
MYO1A	5	0.032308	0.094777	0.883004	1933	3	-0.75548	0.71456	0.76301	1.0	13173	1	-0.75548
IARS2	5	0.032366	0.094909	0.883296	1934	2	-0.15357	0.42822	0.57949	1.0	10065	2	-0.15357
LCN15	5	0.032389	0.09497	0.883296	1935	4	-0.69308	0.4971	0.63996	1.0	11080	1	-0.69308
S100B	5	0.032425	0.095058	0.883296	1936	4	-0.7294	0.40688	0.56067	1.0	9753	1	-0.7294
DECR1	5	0.032444	0.095112	0.883296	1937	2	-0.12163	0.44612	0.59511	1.0	10342	1	-0.12163
TCP1	5	0.03245	0.095133	0.883296	1938	2	-0.332	0.83591	0.8419	1.0	14524	1	-0.332
PDIA6	5	0.032456	0.095145	0.883296	1939	3	-0.64644	0.45249	0.60069	1.0	10434	1	-0.64644
LRCH2	5	0.03248	0.095215	0.883296	1940	3	-0.75103	0.35752	0.51751	1.0	9087	1	-0.75103
TUBA1C	3	0.032538	0.095352	0.883296	1941	2	-0.986	0.87592	0.87773	1.0	15165	0	-0.986
ASCC3	7	0.032546	0.095371	0.883296	1942	4	-0.68873	0.23253	0.40897	1.0	7321	2	-0.68873
GOLT1B	5	0.03255	0.095381	0.883296	1943	4	-1.1687	0.97457	0.97447	1.0	16987	0	-1.1687
SLC7A4	5	0.032555	0.095396	0.883296	1944	3	-0.64906	0.77942	0.80122	1.0	13841	1	-0.64906
NCAPG2	5	0.032576	0.095453	0.883296	1945	4	-0.38998	0.95434	0.95462	1.0	16596	0	-0.38998
C6orf203	5	0.032585	0.095476	0.883296	1946	4	-0.65199	0.23485	0.41101	1.0	7357	1	-0.65199
VPS29	5	0.032593	0.095495	0.883296	1947	2	0.36974	0.10039	0.22146	0.96488	4132	3	0.36974
LUZP6	1	0.032615	0.095548	0.883325	1948	1	-2.4432	0.96739	0.9675	1.0	16848	0	-2.4432
COA3	5	0.032667	0.095669	0.883708	1949	4	-0.57692	0.97318	0.97307	1.0	16962	0	-0.57692
XRN1	5	0.032683	0.095718	0.883708	1950	3	-0.80769	0.90343	0.90472	1.0	15656	0	-0.80769
APCS	5	0.032689	0.095736	0.883708	1951	4	-0.59073	0.54228	0.68058	1.0	11746	1	-0.59073
ASB13	5	0.03271	0.095796	0.883808	1952	3	-0.77892	0.48202	0.62651	1.0	10845	2	-0.77892
PRAMEF5	1	0.032747	0.095888	0.884199	1953	1	-1.7332	0.96725	0.96736	1.0	16844	0	-1.7332
GALNT10	5	0.032777	0.095968	0.884199	1954	3	-0.69641	0.84213	0.84709	1.0	14628	1	-0.69641
GDPD3	5	0.032783	0.095986	0.884199	1955	3	-0.83496	0.68869	0.74949	1.0	12932	1	-0.83496
HMCES	5	0.032832	0.096104	0.884597	1956	3	-0.43161	0.081291	0.19032	0.941877	3638	2	-0.43161
FAM196B	5	0.032874	0.096208	0.884597	1957	4	-0.37181	0.54784	0.68568	1.0	11820	1	-0.37181
MAP3K11	5	0.032877	0.096214	0.884597	1958	2	0.38439	0.11064	0.2378	0.972162	4386	3	0.38439
OAT	5	0.032898	0.096265	0.884597	1959	4	-0.53198	0.76942	0.79481	1.0	13718	1	-0.53198
GPC1	5	0.032915	0.096305	0.884597	1960	4	-0.44613	0.58146	0.70022	1.0	12067	1	-0.44613
KREMEN1	5	0.032933	0.096339	0.884597	1961	2	0.051007	0.44881	0.59744	1.0	10384	2	0.051007
COG7	5	0.032942	0.096373	0.884597	1962	3	-0.67948	0.97531	0.9752	1.0	17005	0	-0.67948
SETD8	5	0.033094	0.096766	0.887753	1963	3	-0.35777	0.29413	0.46238	1.0	8162	2	-0.35777
RUNX1T1	5	0.03315	0.096911	0.888626	1964	4	-0.5173	0.93054	0.93109	1.0	16183	0	-0.5173
SMARCA4	5	0.033236	0.097133	0.890095	1965	3	-0.70933	0.78978	0.80812	1.0	13946	1	-0.70933
OTUD5	5	0.03326	0.097198	0.890095	1966	3	-0.79513	0.85334	0.85666	1.0	14796	1	-0.79513
F2RL1	5	0.033266	0.097219	0.890095	1967	3	-0.78135	0.57271	0.69651	1.0	12005	1	-0.78135
GSTCD	5	0.033389	0.097546	0.891624	1968	3	-0.77104	0.93807	0.93851	1.0	16306	0	-0.77104
SRSF11	5	0.0334	0.097576	0.891624	1969	4	-0.92227	0.953	0.95333	1.0	16573	0	-0.92227
NCDN	5	0.033402	0.097579	0.891624	1970	3	-0.69216	0.89557	0.89701	1.0	15532	0	-0.69216
PCDHA10	5	0.03342	0.09763	0.891624	1971	4	-0.65349	0.99561	0.99565	1.0	17560	0	-0.65349
BNC1	5	0.033432	0.097663	0.891624	1972	3	-0.75071	0.63184	0.72204	1.0	12448	1	-0.75071
KLHL31	5	0.033442	0.097683	0.891624	1973	4	-0.49138	0.96638	0.96649	1.0	16828	0	-0.49138
LCN9	5	0.033492	0.097823	0.892446	1974	2	-0.29456	0.0099098	0.034497	0.737142	842	2	-0.29456
MRPS23	5	0.03357	0.098006	0.893285	1975	3	-0.68607	0.72998	0.77148	1.0	13314	1	-0.68607
GPN1	5	0.033577	0.098022	0.893285	1976	4	-0.54719	0.12227	0.25583	0.974412	4725	1	-0.54719
BCL2L12	5	0.033593	0.098063	0.893285	1977	3	-0.74273	0.50491	0.64696	1.0	11191	2	-0.74273
RBP3	5	0.03363	0.098154	0.893516	1978	3	-0.73809	0.92303	0.92382	1.0	16036	0	-0.73809
P2RX1	5	0.033649	0.098213	0.893516	1979	3	-0.39348	0.5219	0.66216	1.0	11435	1	-0.39348
HIST1H1C	5	0.033676	0.098285	0.893516	1980	3	-0.97908	0.92777	0.92837	1.0	16139	0	-0.97908
TMED3	5	0.033677	0.098287	0.893516	1981	3	-0.52933	0.93397	0.93445	1.0	16245	0	-0.52933
UHRF2	5	0.033715	0.098389	0.893877	1982	4	-0.79011	0.99561	0.99565	1.0	17550	0	-0.79011
KLHL30	5	0.033738	0.098452	0.893877	1983	2	-0.20724	0.24021	0.41579	1.0	7435	1	-0.20724
HIST3H2A	5	0.033791	0.098591	0.893877	1985	1	0.35257	0.13589	0.2766	0.978915	5084	3	0.35257
RFC1	5	0.033791	0.098588	0.893877	1984	3	-0.77496	0.28269	0.45248	1.0	8009	2	-0.77496
SOD1	5	0.033797	0.098599	0.893877	1986	4	-0.83118	0.99465	0.99466	1.0	17514	0	-0.83118
HOXB2	5	0.033803	0.098625	0.893877	1987	4	-0.41485	0.95672	0.95699	1.0	16638	0	-0.41485
SCAND1	5	0.03385	0.098737	0.894314	1988	4	-0.51985	0.99525	0.99529	1.0	17536	0	-0.51985
IGFBP5	5	0.03389	0.098839	0.894314	1989	4	-0.37446	0.64551	0.72838	1.0	12563	1	-0.37446
SLC4A11	5	0.033918	0.098926	0.894314	1990	3	-0.71111	0.46353	0.6103	1.0	10592	1	-0.71111
THRA	5	0.033936	0.098969	0.894314	1991	3	-0.34142	0.76848	0.79421	1.0	13708	1	-0.34142
GPAA1	5	0.033937	0.098969	0.894314	1992	3	-0.81921	0.30766	0.47412	1.0	8358	2	-0.81921
GINS4	5	0.033952	0.099001	0.894314	1993	3	-0.68405	0.94834	0.94861	1.0	16481	0	-0.68405
MAP3K19	5	0.033959	0.099021	0.894314	1994	4	-0.33801	0.93838	0.93881	1.0	16309	0	-0.33801
ZCRB1	5	0.034042	0.099247	0.895541	1995	3	-2.3224	0.6495	0.73029	1.0	12596	1	-2.3224
PRKD3	5	0.034046	0.099256	0.895541	1996	4	-0.45079	0.92069	0.92156	1.0	15987	0	-0.45079
UNC13D	5	0.034145	0.099513	0.896027	1997	4	-0.58421	0.75456	0.78575	1.0	13558	1	-0.58421
LCE6A	5	0.034179	0.099591	0.896027	1998	2	-0.24255	0.3189	0.48387	1.0	8526	1	-0.24255
ADSS	5	0.034189	0.099609	0.896027	1999	3	-1.1395	0.22129	0.39926	1.0	7155	1	-1.1395
[truncated: 16,010 more rows]
