# Supplementary material for: Genome-scale identification of cellular pathways required for cell surface recognition
Source: Genome Res. 2018 Sep;28(9):1372–82. doi: 10.1101/gr.231183.117 (PMC6120632; doi:10.1101/gr.231183.117)
Supplement: Supplemental Material [file supp_gr.231183.117_Supplemental_DataS4.zip › Supplementary Data4/Gene-level-enrichment/Day14_rep1_NCI_SNU_1.gene_summary.txt]

id	num	neg|score	neg|p-value	neg|fdr	neg|rank	neg|goodsgrna	neg|lfc	pos|score	pos|p-value	pos|fdr	pos|rank	pos|goodsgrna	pos|lfc
PSMB5	10	1.2529e-13	2.7489e-07	0.000275	1	10	-4.9007	1.0	1.0	1.0	17998	0	-4.9007
RPL13	5	2.4357e-12	2.7489e-07	0.000275	2	5	-7.3944	1.0	1.0	1.0	18009	0	-7.3944
ARFRP1	12	3.5231e-12	2.7489e-07	0.000275	3	11	-2.4137	0.47626	0.58566	1.0	9987	1	-2.4137
ATP6V0C	5	5.3522e-11	2.7489e-07	0.000275	4	5	-5.1239	1.0	1.0	1.0	18008	0	-5.1239
CRCP	14	6.6089e-11	2.7489e-07	0.000275	5	11	-2.3474	0.14582	0.27852	0.975663	5137	1	-2.3474
SDHC	9	1.6258e-10	2.7489e-07	0.000275	6	9	-2.6089	1.0	1.0	1.0	17919	0	-2.6089
FARSA	5	2.4247e-10	2.7489e-07	0.000275	7	4	-4.1573	0.24573	0.38132	1.0	6718	1	-4.1573
CDK4	5	2.7007e-10	2.7489e-07	0.000275	8	5	-3.7774	1.0	1.0	1.0	18007	0	-3.7774
IMP3	5	3.6391e-10	2.7489e-07	0.000275	9	5	-3.5594	1.0	1.0	1.0	18006	0	-3.5594
NHP2L1	5	1.1291e-09	2.7489e-07	0.000275	10	5	-5.2013	1.0	1.0	1.0	18005	0	-5.2013
SF3B5	5	1.4923e-09	2.7489e-07	0.000275	11	5	-3.987	1.0	1.0	1.0	18004	0	-3.987
PLK1	5	2.0741e-09	2.7489e-07	0.000275	12	5	-3.3779	1.0	1.0	1.0	18003	0	-3.3779
EIF3B	5	4.0264e-09	2.7489e-07	0.000275	13	5	-3.4162	1.0	1.0	1.0	18002	0	-3.4162
PRPF31	5	5.0751e-09	2.7489e-07	0.000275	14	5	-5.261	1.0	1.0	1.0	18001	0	-5.261
YRDC	5	5.362e-09	2.7489e-07	0.000275	15	5	-3.2996	1.0	1.0	1.0	18000	0	-3.2996
SPC24	5	5.7106e-09	2.7489e-07	0.000275	16	5	-4.2868	1.0	1.0	1.0	17999	0	-4.2868
SAE1	6	6.7355e-09	2.7489e-07	0.000275	17	6	-2.8486	1.0	1.0	1.0	17997	0	-2.8486
IPO13	5	6.8975e-09	2.7489e-07	0.000275	18	5	-5.0581	1.0	1.0	1.0	17996	0	-5.0581
PRPF19	5	7.6752e-09	5.4978e-07	0.000408	19	5	-6.5163	0.99999	0.99999	1.0	17805	0	-6.5163
CKAP5	5	8.7306e-09	5.4978e-07	0.000408	20	5	-3.1169	1.0	1.0	1.0	17995	0	-3.1169
MDM4	15	8.8077e-09	5.4978e-07	0.000408	21	14	-1.9569	0.75511	0.76114	1.0	12802	1	-1.9569
AURKB	5	1.2421e-08	8.2467e-07	0.000408	22	5	-3.4337	1.0	1.0	1.0	17994	0	-3.4337
UBE2M	5	1.663e-08	8.2467e-07	0.000408	23	5	-3.7381	1.0	1.0	1.0	17993	0	-3.7381
DKC1	5	1.822e-08	8.2467e-07	0.000408	24	5	-2.9442	1.0	1.0	1.0	17992	0	-2.9442
UBA52	5	1.8958e-08	8.2467e-07	0.000408	25	5	-3.8412	1.0	1.0	1.0	17991	0	-3.8412
DDX56	5	2.0605e-08	8.2467e-07	0.000408	26	5	-6.5722	1.0	1.0	1.0	17990	0	-6.5722
PSMB2	5	2.09e-08	8.2467e-07	0.000408	27	5	-2.5806	1.0	1.0	1.0	17989	0	-2.5806
NUP93	5	2.1501e-08	8.2467e-07	0.000408	28	5	-3.7197	1.0	1.0	1.0	17988	0	-3.7197
VCP	5	2.2782e-08	1.0996e-06	0.000408	29	5	-5.1886	1.0	1.0	1.0	17855	0	-5.1886
SF3B4	5	2.6196e-08	1.3745e-06	0.000408	30	5	-4.505	1.0	1.0	1.0	17987	0	-4.505
PHB2	5	2.641e-08	1.3745e-06	0.000408	31	5	-4.5758	1.0	1.0	1.0	17986	0	-4.5758
CDC27	5	2.7305e-08	1.3745e-06	0.000408	32	5	-7.4183	1.0	1.0	1.0	17985	0	-7.4183
PPP2CA	5	3.4007e-08	1.3745e-06	0.000408	33	5	-2.7504	1.0	1.0	1.0	17984	0	-2.7504
PAK1IP1	5	3.5131e-08	1.3745e-06	0.000408	34	5	-4.538	1.0	1.0	1.0	17983	0	-4.538
USP7	5	3.6224e-08	1.3745e-06	0.000408	35	5	-3.9425	1.0	1.0	1.0	17982	0	-3.9425
PSMB4	5	3.8749e-08	1.3745e-06	0.000408	36	5	-4.1576	1.0	1.0	1.0	17981	0	-4.1576
SNRPD3	5	4.0264e-08	1.3745e-06	0.000408	37	5	-6.9621	1.0	1.0	1.0	17980	0	-6.9621
TUBA1B	4	4.0334e-08	1.3745e-06	0.000408	38	4	-3.5869	1.0	1.0	1.0	17979	0	-3.5869
RAN	5	4.2311e-08	1.3745e-06	0.000408	39	5	-6.8852	1.0	1.0	1.0	17978	0	-6.8852
TRMT112	5	4.3436e-08	1.3745e-06	0.000408	40	5	-2.7951	1.0	1.0	1.0	17977	0	-2.7951
USP39	5	4.5868e-08	1.3745e-06	0.000408	41	5	-4.6744	1.0	1.0	1.0	17974	0	-4.6744
FPGS	5	4.7258e-08	1.3745e-06	0.000408	42	5	-3.7033	1.0	1.0	1.0	17976	0	-3.7033
GMPS	5	4.7946e-08	1.3745e-06	0.000408	43	5	-3.2564	1.0	1.0	1.0	17975	0	-3.2564
WDR74	5	5.3577e-08	1.3745e-06	0.000408	44	5	-3.732	1.0	1.0	1.0	17973	0	-3.732
ATP6V1A	5	5.4083e-08	1.3745e-06	0.000408	45	5	-4.4927	1.0	1.0	1.0	17972	0	-4.4927
SF3B3	5	5.4673e-08	1.3745e-06	0.000408	46	5	-4.7401	1.0	1.0	1.0	17924	0	-4.7401
TXNL4A	5	5.8035e-08	1.3745e-06	0.000408	47	4	-4.1987	0.58738	0.64512	1.0	10911	1	-4.1987
ESPL1	5	5.9815e-08	1.3745e-06	0.000408	48	5	-3.2096	1.0	1.0	1.0	17971	0	-3.2096
PSMC3	5	6.0276e-08	1.3745e-06	0.000408	49	5	-2.7922	1.0	1.0	1.0	17970	0	-2.7922
IARS	5	6.2145e-08	1.3745e-06	0.000408	50	5	-2.8845	1.0	1.0	1.0	17969	0	-2.8845
POLR2A	5	6.4288e-08	1.3745e-06	0.000408	51	5	-8.0562	0.99999	0.99999	1.0	17807	0	-8.0562
POLR3A	5	6.4548e-08	1.3745e-06	0.000408	52	5	-2.4927	1.0	1.0	1.0	17968	0	-2.4927
NIP7	5	6.5135e-08	1.3745e-06	0.000408	53	5	-2.6121	1.0	1.0	1.0	17967	0	-2.6121
BANF1	4	6.5201e-08	1.3745e-06	0.000408	54	4	-6.0499	1.0	1.0	1.0	17966	0	-6.0499
RPL11	5	6.6323e-08	1.3745e-06	0.000408	55	5	-6.1745	1.0	1.0	1.0	17965	0	-6.1745
ATP6V0D1	5	8.0452e-08	1.3745e-06	0.000408	56	5	-3.9812	1.0	1.0	1.0	17964	0	-3.9812
DNM2	5	8.3888e-08	1.3745e-06	0.000408	57	5	-4.9362	1.0	1.0	1.0	17961	0	-4.9362
RPS24	5	8.5948e-08	1.3745e-06	0.000408	58	5	-6.4975	0.99987	0.99989	1.0	17681	0	-6.4975
TBL3	5	8.7089e-08	1.3745e-06	0.000408	59	5	-3.5377	1.0	1.0	1.0	17934	0	-3.5377
NAA50	5	8.8806e-08	1.6493e-06	0.000408	60	5	-2.4563	1.0	1.0	1.0	17963	0	-2.4563
PLK4	5	8.9311e-08	1.9242e-06	0.000408	61	5	-4.8196	1.0	1.0	1.0	17962	0	-4.8196
EFTUD2	5	9.0073e-08	1.9242e-06	0.000408	62	5	-3.3204	1.0	1.0	1.0	17960	0	-3.3204
CDIPT	5	9.1225e-08	1.9242e-06	0.000408	63	5	-2.8988	1.0	1.0	1.0	17959	0	-2.8988
DHDDS	5	9.2388e-08	1.9242e-06	0.000408	64	5	-4.4202	1.0	1.0	1.0	17958	0	-4.4202
RPS3	4	1.062e-07	1.9242e-06	0.000408	65	4	-5.0894	1.0	1.0	1.0	17957	0	-5.0894
SEC61A1	5	1.1117e-07	1.9242e-06	0.000408	66	5	-3.9643	1.0	1.0	1.0	17956	0	-3.9643
RPL36	5	1.1514e-07	1.9242e-06	0.000408	67	5	-3.8007	1.0	1.0	1.0	17955	0	-3.8007
HNRNPK	5	1.2019e-07	1.9242e-06	0.000408	68	5	-4.6697	1.0	1.0	1.0	17954	0	-4.6697
GAPDH	5	1.2099e-07	1.9242e-06	0.000408	69	5	-3.5669	1.0	1.0	1.0	17953	0	-3.5669
RPA3	5	1.3219e-07	1.9242e-06	0.000408	70	5	-2.6491	1.0	1.0	1.0	17952	0	-2.6491
CCT7	5	1.3579e-07	1.9242e-06	0.000408	71	4	-3.4046	0.96997	0.9699	1.0	16480	0	-3.4046
EIF4A3	5	1.4507e-07	1.9242e-06	0.000408	72	5	-4.5102	1.0	1.0	1.0	17891	0	-4.5102
SF3A3	5	1.47e-07	1.9242e-06	0.000408	73	5	-4.105	1.0	1.0	1.0	17951	0	-4.105
SNRPF	5	1.5076e-07	1.9242e-06	0.000408	74	5	-5.9075	0.99925	0.99925	1.0	17532	0	-5.9075
EIF3F	4	1.5695e-07	1.9242e-06	0.000408	75	4	-4.442	1.0	1.0	1.0	17950	0	-4.442
DTL	5	1.5739e-07	1.9242e-06	0.000408	76	5	-3.7436	0.99999	1.0	1.0	17841	0	-3.7436
SNRPD1	5	1.683e-07	1.9242e-06	0.000408	77	5	-3.4005	1.0	1.0	1.0	17949	0	-3.4005
RPL8	5	1.6999e-07	1.9242e-06	0.000408	78	5	-4.5258	1.0	1.0	1.0	17948	0	-4.5258
IK	5	1.7148e-07	1.9242e-06	0.000408	79	5	-2.1261	1.0	1.0	1.0	17947	0	-2.1261
RRM1	5	1.8106e-07	1.9242e-06	0.000408	80	5	-2.3632	1.0	1.0	1.0	17946	0	-2.3632
RPL23	5	1.8378e-07	1.9242e-06	0.000408	81	5	-3.3291	1.0	1.0	1.0	17911	0	-3.3291
NUP133	5	1.8715e-07	1.9242e-06	0.000408	82	5	-3.1659	1.0	1.0	1.0	17945	0	-3.1659
RPS20	4	1.9067e-07	1.9242e-06	0.000408	83	4	-4.005	1.0	1.0	1.0	17944	0	-4.005
RPS8	5	1.9448e-07	1.9242e-06	0.000408	84	5	-4.6213	1.0	1.0	1.0	17896	0	-4.6213
RCC1	5	1.9494e-07	1.9242e-06	0.000408	85	5	-4.5518	1.0	1.0	1.0	17943	0	-4.5518
NUP205	5	2.042e-07	2.474e-06	0.000464	86	5	-2.7843	1.0	1.0	1.0	17942	0	-2.7843
NXF1	5	2.0494e-07	2.474e-06	0.000464	87	5	-2.6337	1.0	1.0	1.0	17941	0	-2.6337
CAPZB	5	2.0642e-07	2.474e-06	0.000464	88	5	-2.4378	1.0	1.0	1.0	17940	0	-2.4378
CSE1L	5	2.104e-07	2.474e-06	0.000464	89	5	-2.6361	1.0	1.0	1.0	17939	0	-2.6361
BIRC5	5	2.1065e-07	2.474e-06	0.000464	90	5	-3.6106	1.0	1.0	1.0	17938	0	-3.6106
NOP16	5	2.2326e-07	2.474e-06	0.000464	91	5	-2.4682	1.0	1.0	1.0	17937	0	-2.4682
EEF2	5	2.2965e-07	2.474e-06	0.000464	92	5	-3.2617	1.0	1.0	1.0	17936	0	-3.2617
PSMC4	5	2.413e-07	2.474e-06	0.000464	93	5	-2.9221	0.99994	0.99995	1.0	17728	0	-2.9221
SRSF1	5	2.4489e-07	2.474e-06	0.000464	94	4	-4.1128	0.6365	0.67474	1.0	11388	1	-4.1128
RPS19	5	2.5728e-07	2.474e-06	0.000464	95	5	-3.0486	1.0	1.0	1.0	17935	0	-3.0486
INCENP	5	2.699e-07	2.474e-06	0.000464	96	5	-2.4867	1.0	1.0	1.0	17933	0	-2.4867
HSPA9	5	2.822e-07	3.0238e-06	0.000495	97	4	-4.2745	0.94157	0.9418	1.0	15910	0	-4.2745
DHX37	5	2.8238e-07	3.0238e-06	0.000495	98	5	-2.7936	1.0	1.0	1.0	17932	0	-2.7936
GTPBP4	5	2.8542e-07	3.0238e-06	0.000495	99	4	-3.5767	0.95709	0.95723	1.0	16209	0	-3.5767
SLC7A1	5	3.1666e-07	3.0238e-06	0.000495	100	5	-2.6275	1.0	1.0	1.0	17931	0	-2.6275
GNB2L1	5	3.1735e-07	3.0238e-06	0.000495	101	5	-2.3423	1.0	1.0	1.0	17930	0	-2.3423
ECD	5	3.1743e-07	3.0238e-06	0.000495	102	5	-3.674	0.99996	0.99996	1.0	17739	0	-3.674
PFDN6	5	3.2333e-07	3.0238e-06	0.000495	103	5	-2.5726	1.0	1.0	1.0	17929	0	-2.5726
RPS23	5	3.3847e-07	3.0238e-06	0.000495	104	5	-4.6767	1.0	1.0	1.0	17928	0	-4.6767
SF1	5	3.4439e-07	3.0238e-06	0.000495	105	5	-3.5137	1.0	1.0	1.0	17927	0	-3.5137
MARS	5	3.4752e-07	3.0238e-06	0.000495	106	5	-3.5936	0.99991	0.99992	1.0	17699	0	-3.5936
RPL27A	5	3.6302e-07	3.0238e-06	0.000495	107	5	-4.8001	1.0	1.0	1.0	17926	0	-4.8001
PSMA7	5	3.7138e-07	3.0238e-06	0.000495	108	5	-3.7247	0.99998	0.99998	1.0	17780	0	-3.7247
UBL5	3	3.7391e-07	3.0238e-06	0.000495	109	3	-7.2957	1.0	1.0	1.0	17925	0	-7.2957
RPL15	2	3.8796e-07	3.0238e-06	0.000495	110	2	-5.3683	1.0	1.0	1.0	17923	0	-5.3683
POLR2F	5	4.7348e-07	3.5736e-06	0.000507	111	5	-2.2716	1.0	1.0	1.0	17922	0	-2.2716
WDR33	5	4.7516e-07	3.5736e-06	0.000507	112	5	-2.7157	1.0	1.0	1.0	17921	0	-2.7157
RPL37A	4	4.7848e-07	3.5736e-06	0.000507	113	3	-4.9482	0.0018288	0.0076648	0.479054	287	1	-4.9482
YARS	5	4.9707e-07	3.5736e-06	0.000507	114	5	-3.722	0.99999	0.99999	1.0	17840	0	-3.722
POLD1	5	5.0452e-07	3.5736e-06	0.000507	115	5	-3.0449	1.0	1.0	1.0	17920	0	-3.0449
RUVBL2	5	5.6097e-07	3.5736e-06	0.000507	116	5	-3.247	1.0	1.0	1.0	17918	0	-3.247
UBE2I	5	5.6317e-07	3.5736e-06	0.000507	117	5	-3.6114	1.0	1.0	1.0	17917	0	-3.6114
ANAPC11	9	5.6512e-07	3.5736e-06	0.000507	118	4	-0.22523	0.42167	0.55949	1.0	9567	3	-0.22523
KIF23	5	5.7542e-07	3.5736e-06	0.000507	119	5	-2.8039	1.0	1.0	1.0	17916	0	-2.8039
SUPT16H	5	6.1196e-07	3.5736e-06	0.000507	120	5	-4.1236	1.0	1.0	1.0	17915	0	-4.1236
PHB	5	6.2295e-07	3.5736e-06	0.000507	121	5	-4.8983	1.0	1.0	1.0	17914	0	-4.8983
IMP4	5	6.4479e-07	3.5736e-06	0.000507	122	5	-2.5398	1.0	1.0	1.0	17913	0	-2.5398
LSM4	6	6.4787e-07	3.5736e-06	0.000507	123	5	-3.5493	0.99931	0.99931	1.0	17539	0	-3.5493
HNRNPL	5	6.491e-07	3.5736e-06	0.000507	124	5	-3.2908	1.0	1.0	1.0	17912	0	-3.2908
TOP2A	5	6.4917e-07	3.5736e-06	0.000507	125	4	-3.1774	0.95168	0.95189	1.0	16102	0	-3.1774
FAU	5	6.5668e-07	3.5736e-06	0.000507	126	5	-2.8516	0.99999	0.99999	1.0	17814	0	-2.8516
PSMD3	5	6.6884e-07	3.5736e-06	0.000507	127	4	-3.2049	0.99096	0.99102	1.0	17068	0	-3.2049
RPA1	5	6.7177e-07	3.8485e-06	0.000541	128	4	-3.6204	0.077023	0.1708	0.910869	3377	1	-3.6204
HIST1H2AM	5	6.7485e-07	4.1234e-06	0.00055	129	5	-2.1523	1.0	1.0	1.0	17910	0	-2.1523
LUC7L3	5	6.8351e-07	4.1234e-06	0.00055	130	5	-3.3656	1.0	1.0	1.0	17909	0	-3.3656
EIF3I	5	6.8427e-07	4.1234e-06	0.00055	131	4	-3.4951	0.20594	0.34071	1.0	6109	1	-3.4951
MAK16	5	6.8965e-07	4.1234e-06	0.00055	132	5	-3.0726	1.0	1.0	1.0	17908	0	-3.0726
CHMP2A	5	6.9523e-07	4.1234e-06	0.00055	133	5	-3.6583	0.99981	0.99983	1.0	17658	0	-3.6583
ERCC3	5	7.1433e-07	4.1234e-06	0.00055	134	5	-3.1038	1.0	1.0	1.0	17843	0	-3.1038
SUPT5H	5	7.5369e-07	4.1234e-06	0.00055	135	5	-4.2193	1.0	1.0	1.0	17868	0	-4.2193
EIF6	5	7.9466e-07	4.6731e-06	0.00061	136	5	-2.5789	0.99925	0.99925	1.0	17527	0	-2.5789
C9orf114	5	7.9727e-07	4.6731e-06	0.00061	137	4	-3.4877	0.76215	0.76714	1.0	12914	1	-3.4877
CCND1	5	8.1044e-07	4.6731e-06	0.00061	138	5	-3.1996	0.99962	0.99963	1.0	17598	0	-3.1996
SRP54	5	8.1095e-07	4.948e-06	0.000641	139	5	-3.6321	1.0	1.0	1.0	17907	0	-3.6321
PPP4C	5	8.1911e-07	5.2229e-06	0.000672	140	5	-3.0917	1.0	1.0	1.0	17906	0	-3.0917
PPWD1	5	8.7415e-07	6.3225e-06	0.000796	141	5	-3.3362	1.0	1.0	1.0	17905	0	-3.3362
SKP1	5	8.8044e-07	6.3225e-06	0.000796	142	5	-2.7619	1.0	1.0	1.0	17904	0	-2.7619
PSMD2	5	8.8533e-07	6.3225e-06	0.000796	143	5	-3.2488	1.0	1.0	1.0	17880	0	-3.2488
RPS11	5	9.3294e-07	6.8723e-06	0.000854	144	5	-4.4918	1.0	1.0	1.0	17903	0	-4.4918
ACIN1	5	9.3542e-07	6.8723e-06	0.000854	145	5	-1.7872	1.0	1.0	1.0	17902	0	-1.7872
HSPA8	4	9.6967e-07	7.1471e-06	0.000874	146	4	-5.0587	1.0	1.0	1.0	17901	0	-5.0587
TIMM17A	5	9.8272e-07	7.422e-06	0.000874	147	5	-3.3211	1.0	1.0	1.0	17900	0	-3.3211
ZBTB8OS	5	9.9571e-07	7.422e-06	0.000874	148	5	-2.1611	1.0	1.0	1.0	17899	0	-2.1611
RBMX	6	1.0007e-06	7.422e-06	0.000874	149	5	-2.9345	0.99869	0.99869	1.0	17450	0	-2.9345
ABCE1	5	1.0128e-06	7.422e-06	0.000874	150	5	-4.645	1.0	1.0	1.0	17898	0	-4.645
KIF11	5	1.0128e-06	7.422e-06	0.000874	151	5	-3.4335	1.0	1.0	1.0	17897	0	-3.4335
SF3B14	5	1.0398e-06	7.422e-06	0.000874	152	5	-4.392	1.0	1.0	1.0	17867	0	-4.392
TUBB	5	1.0462e-06	7.422e-06	0.000874	153	5	-4.6468	0.99914	0.99915	1.0	17506	0	-4.6468
RPL18	5	1.083e-06	7.9718e-06	0.000897	154	4	-3.2795	0.7313	0.74165	1.0	12478	1	-3.2795
TUT1	5	1.1007e-06	7.9718e-06	0.000897	155	4	-3.254	0.96515	0.96518	1.0	16379	0	-3.254
ABCB7	5	1.1208e-06	7.9718e-06	0.000897	156	5	-2.6391	1.0	1.0	1.0	17895	0	-2.6391
QARS	5	1.1231e-06	7.9718e-06	0.000897	157	4	-4.2866	0.98626	0.9863	1.0	16903	0	-4.2866
SNRPD2	5	1.1299e-06	7.9718e-06	0.000897	158	5	-4.0304	0.99935	0.99935	1.0	17548	0	-4.0304
MDN1	5	1.1321e-06	7.9718e-06	0.000897	159	4	-2.9976	0.99102	0.99107	1.0	17069	0	-2.9976
MRPS21	5	1.143e-06	7.9718e-06	0.000897	160	5	-1.8887	1.0	1.0	1.0	17894	0	-1.8887
PPIL2	5	1.2677e-06	8.7965e-06	0.000972	161	5	-3.3264	1.0	1.0	1.0	17893	0	-3.3264
RPS9	5	1.2733e-06	9.0714e-06	0.000972	162	4	-4.0106	0.10788	0.22431	0.950496	4243	1	-4.0106
PCNA	5	1.2745e-06	9.0714e-06	0.000972	163	5	-4.3612	0.99925	0.99925	1.0	17525	0	-4.3612
AARS	5	1.277e-06	9.0714e-06	0.000972	164	5	-3.8434	0.99996	0.99996	1.0	17738	0	-3.8434
THOC3	5	1.2819e-06	9.0714e-06	0.000972	165	4	-4.1365	0.95208	0.95228	1.0	16112	0	-4.1365
NOL6	5	1.2879e-06	9.0714e-06	0.000972	166	5	-2.822	1.0	1.0	1.0	17892	0	-2.822
PDE4DIP	22	1.3127e-06	9.0714e-06	0.000972	167	13	-1.0239	0.91981	0.92012	1.0	15495	3	-1.0239
YKT6	5	1.3934e-06	9.0714e-06	0.000972	168	5	-2.7368	1.0	1.0	1.0	17890	0	-2.7368
LAS1L	5	1.4577e-06	9.6212e-06	0.00101	169	5	-3.327	1.0	1.0	1.0	17889	0	-3.327
PSMB3	5	1.4837e-06	9.6212e-06	0.00101	170	4	-5.0485	0.99418	0.99427	1.0	17183	0	-5.0485
CCT4	5	1.5032e-06	9.896e-06	0.00101	171	5	-2.986	1.0	1.0	1.0	17888	0	-2.986
PSMA2	5	1.5374e-06	1.0171e-05	0.00101	172	5	-4.5747	1.0	1.0	1.0	17887	0	-4.5747
CDK1	5	1.546e-06	1.0171e-05	0.00101	173	5	-4.3552	1.0	1.0	1.0	17886	0	-4.3552
CPSF3	5	1.5697e-06	1.0171e-05	0.00101	174	5	-3.2843	0.99903	0.99904	1.0	17494	0	-3.2843
DTYMK	5	1.5813e-06	1.0171e-05	0.00101	175	4	-3.7916	0.022937	0.068859	0.739861	1676	1	-3.7916
SCAP	5	1.6013e-06	1.0171e-05	0.00101	176	5	-2.1865	1.0	1.0	1.0	17885	0	-2.1865
PPIL1	5	1.6064e-06	1.0171e-05	0.00101	177	5	-3.4231	1.0	1.0	1.0	17884	0	-3.4231
PPAT	5	1.6712e-06	1.0721e-05	0.00101	178	5	-3.4478	1.0	1.0	1.0	17883	0	-3.4478
TUBGCP4	5	1.6765e-06	1.0721e-05	0.00101	179	5	-2.4801	1.0	1.0	1.0	17882	0	-2.4801
PRPF38A	5	1.6804e-06	1.0721e-05	0.00101	180	5	-5.3953	1.0	1.0	1.0	17881	0	-5.3953
NUP85	5	1.706e-06	1.0721e-05	0.00101	181	4	-3.7305	0.68186	0.70496	1.0	11873	1	-3.7305
TOMM22	5	1.7134e-06	1.0721e-05	0.00101	182	4	-2.4215	0.63623	0.67457	1.0	11386	1	-2.4215
BUD31	5	1.7351e-06	1.0721e-05	0.00101	183	4	-3.4327	0.8056	0.80753	1.0	13558	0	-3.4327
COPA	5	1.7602e-06	1.0721e-05	0.00101	184	4	-4.3786	0.95984	0.95998	1.0	16264	0	-4.3786
MAD2L1	5	1.8156e-06	1.0721e-05	0.00101	185	5	-6.601	1.0	1.0	1.0	17879	0	-6.601
MRPL34	5	1.8368e-06	1.0721e-05	0.00101	186	5	-1.8153	1.0	1.0	1.0	17878	0	-1.8153
SNW1	5	1.8453e-06	1.0721e-05	0.00101	187	5	-2.9785	1.0	1.0	1.0	17877	0	-2.9785
ADSL	5	1.8601e-06	1.0721e-05	0.00101	188	5	-3.3585	0.99951	0.99952	1.0	17582	0	-3.3585
GART	5	1.8813e-06	1.0721e-05	0.00101	189	5	-3.3008	1.0	1.0	1.0	17876	0	-3.3008
SART3	5	1.8885e-06	1.0721e-05	0.00101	190	5	-3.3845	1.0	1.0	1.0	17875	0	-3.3845
EIF3D	5	1.9266e-06	1.127e-05	0.00101	191	5	-3.3254	1.0	1.0	1.0	17874	0	-3.3254
RPS7	3	1.9306e-06	1.127e-05	0.00101	192	3	-5.1133	1.0	1.0	1.0	17873	0	-5.1133
NOP58	5	1.9334e-06	1.127e-05	0.00101	193	5	-3.3401	1.0	1.0	1.0	17844	0	-3.3401
WBSCR22	5	1.9504e-06	1.127e-05	0.00101	194	4	-2.7994	0.98618	0.98622	1.0	16899	0	-2.7994
SRSF7	5	1.9538e-06	1.127e-05	0.00101	195	5	-5.7031	0.99977	0.99979	1.0	17637	0	-5.7031
RPS21	5	1.9641e-06	1.127e-05	0.00101	196	5	-5.0807	1.0	1.0	1.0	17857	0	-5.0807
PPAN	5	2.0122e-06	1.127e-05	0.00101	197	5	-2.7884	1.0	1.0	1.0	17872	0	-2.7884
LSM2	5	2.0276e-06	1.127e-05	0.00101	198	5	-3.5306	1.0	1.0	1.0	17871	0	-3.5306
CTDP1	5	2.0617e-06	1.127e-05	0.00101	199	5	-2.3286	0.99999	0.99999	1.0	17822	0	-2.3286
ZWINT	5	2.1617e-06	1.127e-05	0.00101	200	5	-2.5533	1.0	1.0	1.0	17870	0	-2.5533
MFAP1	5	2.1851e-06	1.127e-05	0.00101	201	5	-4.775	0.99991	0.99992	1.0	17698	0	-4.775
RPL18A	3	2.2454e-06	1.182e-05	0.001038	202	3	-4.2647	1.0	1.0	1.0	17845	0	-4.2647
CPSF3L	5	2.2583e-06	1.182e-05	0.001038	203	4	-3.6484	0.42297	0.5601	1.0	9578	1	-3.6484
DDX54	5	2.269e-06	1.182e-05	0.001038	204	5	-2.7634	1.0	1.0	1.0	17869	0	-2.7634
POLR2L	4	2.2784e-06	1.182e-05	0.001038	205	3	-4.0915	0.24807	0.3837	1.0	6760	1	-4.0915
CLP1	5	2.5426e-06	1.237e-05	0.001058	206	4	-3.2991	0.94666	0.94683	1.0	16011	0	-3.2991
SRSF2	5	2.6166e-06	1.237e-05	0.001058	207	5	-2.2537	1.0	1.0	1.0	17866	0	-2.2537
DHX8	5	2.6987e-06	1.292e-05	0.001058	208	5	-2.3882	1.0	1.0	1.0	17865	0	-2.3882
SUPT6H	5	2.7215e-06	1.292e-05	0.001058	209	5	-2.9466	0.99978	0.9998	1.0	17641	0	-2.9466
KIF18B	5	2.722e-06	1.292e-05	0.001058	210	5	-2.4755	1.0	1.0	1.0	17864	0	-2.4755
PSMD11	5	2.7278e-06	1.292e-05	0.001058	211	5	-2.0194	1.0	1.0	1.0	17863	0	-2.0194
PHF5A	5	2.7387e-06	1.292e-05	0.001058	212	4	-4.6635	0.98135	0.98131	1.0	16761	0	-4.6635
WDR43	5	2.7513e-06	1.292e-05	0.001058	213	5	-4.7001	1.0	1.0	1.0	17862	0	-4.7001
RBBP4	5	2.7543e-06	1.292e-05	0.001058	214	5	-2.1899	1.0	1.0	1.0	17861	0	-2.1899
LRR1	5	2.7641e-06	1.292e-05	0.001058	215	5	-4.5256	1.0	1.0	1.0	17860	0	-4.5256
RPL3	5	2.7987e-06	1.292e-05	0.001058	216	5	-4.645	1.0	1.0	1.0	17859	0	-4.645
HMGCS1	5	2.801e-06	1.292e-05	0.001058	217	4	-3.8138	0.55852	0.62878	1.0	10662	1	-3.8138
RPP25L	5	2.8267e-06	1.292e-05	0.001058	218	5	-2.4313	1.0	1.0	1.0	17858	0	-2.4313
NARS	5	2.9327e-06	1.292e-05	0.001058	219	5	-4.6531	1.0	1.0	1.0	17842	0	-4.6531
COPS6	5	2.9502e-06	1.292e-05	0.001058	220	5	-2.4196	1.0	1.0	1.0	17856	0	-2.4196
RANGAP1	5	3.0097e-06	1.347e-05	0.001098	221	5	-2.9243	0.99998	0.99998	1.0	17782	0	-2.9243
RPL10A	5	3.4347e-06	1.5669e-05	0.001264	222	5	-5.1679	1.0	1.0	1.0	17847	0	-5.1679
MAT2A	5	3.467e-06	1.6219e-05	0.001264	223	4	-3.567	0.9633	0.96339	1.0	16341	0	-3.567
PUF60	5	3.5058e-06	1.6219e-05	0.001264	224	5	-3.2243	1.0	1.0	1.0	17854	0	-3.2243
GTF2IRD2B	5	3.5201e-06	1.6219e-05	0.001264	225	5	-1.4336	1.0	1.0	1.0	17853	0	-1.4336
GMPPB	5	3.5839e-06	1.6219e-05	0.001264	226	5	-1.9338	1.0	1.0	1.0	17852	0	-1.9338
TRNT1	5	3.5876e-06	1.6219e-05	0.001264	227	5	-2.2799	1.0	1.0	1.0	17851	0	-2.2799
ABT1	5	3.5983e-06	1.6219e-05	0.001264	228	5	-3.0442	0.99979	0.99982	1.0	17653	0	-3.0442
TTC27	5	3.6511e-06	1.6219e-05	0.001264	229	5	-2.8054	0.99964	0.99965	1.0	17602	0	-2.8054
UPF1	5	3.7004e-06	1.6219e-05	0.001264	230	4	-2.6767	0.99861	0.9986	1.0	17445	0	-2.6767
RPL27	5	3.7498e-06	1.6219e-05	0.001264	231	4	-3.8573	0.99865	0.99866	1.0	17449	0	-3.8573
RRM2	5	3.9829e-06	1.7868e-05	0.001369	232	4	-4.0695	0.98976	0.98983	1.0	17038	0	-4.0695
BUB3	5	4.0062e-06	1.7868e-05	0.001369	233	4	-4.692	0.90588	0.90645	1.0	15263	0	-4.692
MTHFD1	5	4.025e-06	1.7868e-05	0.001369	234	5	-2.5125	1.0	1.0	1.0	17850	0	-2.5125
UBE2C	10	4.0606e-06	1.7868e-05	0.001369	235	8	-2.1711	0.99996	0.99997	1.0	17752	0	-2.1711
DIMT1	5	4.1244e-06	1.8967e-05	0.001441	236	5	-1.6762	1.0	1.0	1.0	17849	0	-1.6762
CHKA	5	4.1626e-06	1.8967e-05	0.001441	237	5	-3.0581	1.0	1.0	1.0	17848	0	-3.0581
SRSF3	5	4.2233e-06	1.9517e-05	0.001465	238	5	-3.4105	0.99998	0.99998	1.0	17769	0	-3.4105
BRF1	13	4.2355e-06	1.9517e-05	0.001465	239	9	-1.4936	0.98478	0.98476	1.0	16864	0	-1.4936
POLR1C	5	4.2446e-06	1.9517e-05	0.001465	240	4	-3.7426	0.83871	0.84008	1.0	14131	0	-3.7426
SF3A2	5	4.3512e-06	2.0067e-05	0.001493	242	4	-3.5733	0.9148	0.91524	1.0	15420	0	-3.5733
XAB2	5	4.3512e-06	2.0067e-05	0.001493	241	5	-3.5733	0.99996	0.99997	1.0	17750	0	-3.5733
SNRPA1	5	4.4548e-06	2.0617e-05	0.001522	243	5	-3.7538	1.0	1.0	1.0	17846	0	-3.7538
RPLP1	5	4.5445e-06	2.0617e-05	0.001522	244	5	-2.3307	0.99925	0.99925	1.0	17520	0	-2.3307
TAF6	5	5.0099e-06	2.3915e-05	0.001758	245	5	-2.6066	0.9999	0.99991	1.0	17693	0	-2.6066
NUDT21	5	5.1774e-06	2.4465e-05	0.001791	246	4	-3.4713	0.14682	0.27956	0.976251	5155	1	-3.4713
MCM3AP	5	5.2842e-06	2.5015e-05	0.001817	247	4	-2.3272	0.97982	0.97975	1.0	16728	0	-2.3272
GPN2	5	5.4072e-06	2.5015e-05	0.001817	248	5	-2.2936	0.99999	0.99999	1.0	17808	0	-2.2936
SMC5	5	5.5231e-06	2.5565e-05	0.001834	249	5	-2.2063	0.99999	0.99999	1.0	17839	0	-2.2063
RPS16	4	5.5324e-06	2.5565e-05	0.001834	250	4	-4.2665	0.99974	0.99976	1.0	17625	0	-4.2665
RBX1	5	5.5575e-06	2.5565e-05	0.001834	251	5	-4.1204	0.99999	0.99999	1.0	17838	0	-4.1204
DUT	7	5.6735e-06	2.6115e-05	0.001844	252	6	-3.163	0.67456	0.69992	1.0	11787	1	-3.163
RCL1	5	5.6974e-06	2.6115e-05	0.001844	253	5	-2.7512	0.9999	0.99991	1.0	17695	0	-2.7512
EIF1	5	5.8118e-06	2.6115e-05	0.001844	254	5	-2.2238	0.99999	0.99999	1.0	17837	0	-2.2238
ACTL6A	5	5.8333e-06	2.6115e-05	0.001844	255	5	-3.6412	0.99999	0.99999	1.0	17836	0	-3.6412
TINF2	5	5.9597e-06	2.6664e-05	0.001861	256	5	-2.3363	0.99996	0.99996	1.0	17737	0	-2.3363
ATP2A2	5	5.999e-06	2.6664e-05	0.001861	257	4	-3.703	0.71262	0.72726	1.0	12249	1	-3.703
PELO	5	6.0544e-06	2.6664e-05	0.001861	258	5	-3.4327	0.99981	0.99984	1.0	17665	0	-3.4327
NEDD8	3	6.1785e-06	2.7214e-05	0.001892	259	3	-3.3198	0.99999	0.99999	1.0	17835	0	-3.3198
TCEB2	5	6.206e-06	2.7764e-05	0.001901	260	5	-2.2686	0.99999	0.99999	1.0	17834	0	-2.2686
MYC	5	6.3044e-06	2.7764e-05	0.001901	261	5	-3.0642	0.99999	0.99999	1.0	17833	0	-3.0642
ZBTB11	5	6.3656e-06	2.7764e-05	0.001901	262	5	-1.4393	0.99999	0.99999	1.0	17832	0	-1.4393
ORAOV1	5	6.3733e-06	2.7764e-05	0.001901	263	5	-1.7997	0.99999	0.99999	1.0	17831	0	-1.7997
WDR73	5	6.4351e-06	2.8314e-05	0.00191	264	5	-1.5023	0.99999	0.99999	1.0	17830	0	-1.5023
SYS1	7	6.545e-06	2.8314e-05	0.00191	265	5	-2.5925	0.19965	0.33427	1.0	6017	1	-2.5925
POC1A	5	6.5521e-06	2.8314e-05	0.00191	266	5	-1.3525	0.99999	0.99999	1.0	17829	0	-1.3525
UBIAD1	5	6.5618e-06	2.8314e-05	0.00191	267	5	-2.5261	0.99925	0.99925	1.0	17526	0	-2.5261
WRN	5	7.379e-06	3.2712e-05	0.002198	268	5	-2.8964	0.99999	0.99999	1.0	17828	0	-2.8964
CDC16	5	7.4767e-06	3.3262e-05	0.002219	269	5	-2.865	0.99999	0.99999	1.0	17827	0	-2.865
DDX21	5	7.5954e-06	3.3262e-05	0.002219	270	5	-2.943	0.99999	0.99999	1.0	17826	0	-2.943
COG3	5	7.7515e-06	3.3811e-05	0.002247	271	5	-1.7096	0.99999	0.99999	1.0	17825	0	-1.7096
PSMA6	5	7.8284e-06	3.4911e-05	0.002311	272	4	-3.5985	0.81969	0.82138	1.0	13805	0	-3.5985
HIST1H2BH	4	8.2741e-06	3.711e-05	0.002448	273	3	-4.1744	0.048502	0.11858	0.858159	2486	1	-4.1744
HIST1H2AJ	3	8.3122e-06	3.7385e-05	0.002448	274	3	-4.1954	0.99999	0.99999	1.0	17824	0	-4.1954
SARS	5	8.3205e-06	3.766e-05	0.002448	275	5	-3.5785	0.99999	0.99999	1.0	17823	0	-3.5785
GNL3	5	8.3962e-06	3.766e-05	0.002448	276	5	-2.6931	0.99996	0.99996	1.0	17743	0	-2.6931
CCNK	5	8.4063e-06	3.766e-05	0.002448	277	5	-3.446	0.99978	0.9998	1.0	17642	0	-3.446
GARS	5	8.539e-06	3.8759e-05	0.002511	278	4	-3.3516	0.54176	0.61964	1.0	10511	1	-3.3516
SNRNP25	5	8.7984e-06	3.9309e-05	0.002537	279	4	-2.3139	0.91336	0.91384	1.0	15392	0	-2.3139
CNOT3	5	8.8675e-06	3.9859e-05	0.002555	280	5	-5.8012	0.99987	0.99989	1.0	17678	0	-5.8012
COPB1	5	8.9781e-06	3.9859e-05	0.002555	281	5	-3.137	0.99979	0.99982	1.0	17651	0	-3.137
EAPP	5	9.1461e-06	4.0409e-05	0.002571	282	5	-1.6432	0.99999	0.99999	1.0	17821	0	-1.6432
PRIM1	5	9.2148e-06	4.0409e-05	0.002571	283	4	-3.3217	0.99737	0.99737	1.0	17354	0	-3.3217
DYNC1I2	5	9.2365e-06	4.0959e-05	0.002588	284	5	-3.7154	0.99997	0.99998	1.0	17767	0	-3.7154
SLC35B1	5	9.2583e-06	4.0959e-05	0.002588	285	4	-3.2195	0.7814	0.78432	1.0	13178	1	-3.2195
ARIH1	5	9.3167e-06	4.2058e-05	0.002648	286	5	-2.6747	0.99999	0.99999	1.0	17820	0	-2.6747
CDC20	5	9.6682e-06	4.3708e-05	0.00272	287	5	-2.3231	0.99993	0.99994	1.0	17710	0	-2.3231
TRIM37	5	9.7586e-06	4.3708e-05	0.00272	288	4	-2.9348	0.92373	0.92406	1.0	15566	0	-2.9348
HEATR1	5	9.7666e-06	4.3708e-05	0.00272	289	5	-3.356	0.99925	0.99925	1.0	17533	0	-3.356
NRDE2	5	1.0006e-05	4.4257e-05	0.00272	291	5	-2.1115	0.99999	0.99999	1.0	17819	0	-2.1115
POLR2C	5	1.0006e-05	4.4257e-05	0.00272	290	5	-2.9844	0.99999	0.99999	1.0	17818	0	-2.9844
PSMC2	5	1.0034e-05	4.4257e-05	0.00272	292	4	-3.2144	0.89964	0.90019	1.0	15151	0	-3.2144
TICRR	5	1.008e-05	4.4257e-05	0.00272	293	5	-1.6909	0.99999	0.99999	1.0	17817	0	-1.6909
BCL2L1	5	1.0231e-05	4.5357e-05	0.002769	294	5	-1.845	0.99999	0.99999	1.0	17816	0	-1.845
C15orf41	5	1.0315e-05	4.5357e-05	0.002769	295	5	-2.0713	0.99999	0.99999	1.0	17815	0	-2.0713
IGBP1	5	1.0457e-05	4.5907e-05	0.002784	296	5	-3.2588	0.99988	0.99989	1.0	17688	0	-3.2588
PSMD4	5	1.0493e-05	4.5907e-05	0.002784	297	4	-3.5227	0.99689	0.99691	1.0	17325	0	-3.5227
ILF3	5	1.0528e-05	4.6456e-05	0.002807	298	5	-2.1143	0.99988	0.9999	1.0	17690	0	-2.1143
PWP2	5	1.0589e-05	4.7006e-05	0.002822	299	4	-3.1424	0.99558	0.99565	1.0	17242	0	-3.1424
PRPF8	5	1.0625e-05	4.7006e-05	0.002822	300	4	-2.4964	0.99702	0.99703	1.0	17331	0	-2.4964
ERH	5	1.1282e-05	5.3604e-05	0.003207	301	5	-5.9967	0.99999	0.99999	1.0	17813	0	-5.9967
CIRH1A	5	1.1465e-05	5.5253e-05	0.003295	302	5	-2.5546	0.99999	0.99999	1.0	17812	0	-2.5546
TANGO6	5	1.1757e-05	5.7727e-05	0.003431	303	5	-3.0977	0.99999	0.99999	1.0	17811	0	-3.0977
LARS	5	1.1964e-05	5.8552e-05	0.003469	304	4	-2.4591	0.92327	0.92356	1.0	15556	0	-2.4591
HNRNPU	5	1.2113e-05	5.9101e-05	0.00349	305	5	-1.4562	0.99999	0.99999	1.0	17810	0	-1.4562
HIST1H2AK	5	1.2164e-05	5.9651e-05	0.003511	306	5	-4.0719	0.99999	0.99999	1.0	17809	0	-4.0719
NCAPG2	5	1.2602e-05	6.24e-05	0.003649	307	5	-1.8102	0.99999	0.99999	1.0	17806	0	-1.8102
MED11	5	1.2624e-05	6.24e-05	0.003649	308	5	-2.5512	0.99998	0.99998	1.0	17776	0	-2.5512
WDR77	5	1.2665e-05	6.35e-05	0.003701	309	5	-2.4881	0.99998	0.99998	1.0	17778	0	-2.4881
PDPK1	5	1.3027e-05	6.8448e-05	0.003976	310	5	-2.9475	0.99925	0.99925	1.0	17521	0	-2.9475
MCM5	5	1.3111e-05	6.8997e-05	0.003995	311	4	-2.254	0.71774	0.73112	1.0	12311	1	-2.254
SLC38A2	5	1.3675e-05	7.2296e-05	0.004173	312	5	-2.0844	0.99999	0.99999	1.0	17804	0	-2.0844
NOTCH2NL	5	1.3714e-05	7.2846e-05	0.004191	313	5	-2.1497	0.99999	0.99999	1.0	17803	0	-2.1497
PCYT1A	5	1.4131e-05	7.3945e-05	0.004241	314	5	-2.6262	0.99999	0.99999	1.0	17802	0	-2.6262
SEH1L	5	1.4674e-05	7.6694e-05	0.004385	315	4	-2.7774	0.98831	0.98837	1.0	16972	0	-2.7774
ANKLE2	5	1.4962e-05	7.7244e-05	0.004402	316	5	-3.6279	0.99998	0.99998	1.0	17790	0	-3.6279
TCP1	5	1.5136e-05	7.8893e-05	0.004454	317	5	-3.2106	0.99998	0.99999	1.0	17801	0	-3.2106
RBM14	5	1.5156e-05	7.8893e-05	0.004454	318	5	-2.366	0.99997	0.99998	1.0	17763	0	-2.366
MEPCE	10	1.5202e-05	7.8893e-05	0.004454	319	9	-1.3181	0.96102	0.96112	1.0	16292	0	-1.3181
TRAPPC3	6	1.5506e-05	8.0543e-05	0.004505	320	5	-2.7394	0.22445	0.35958	1.0	6384	1	-2.7394
RPL6	3	1.5506e-05	8.0543e-05	0.004505	321	3	-6.9761	0.99998	0.99999	1.0	17800	0	-6.9761
DCTN3	6	1.5508e-05	8.0543e-05	0.004505	322	6	-1.2466	0.99998	0.99999	1.0	17799	0	-1.2466
DPAGT1	5	1.6189e-05	8.5491e-05	0.004669	323	5	-2.3962	0.99998	0.99999	1.0	17796	0	-2.3962
TONSL	5	1.6239e-05	8.5491e-05	0.004669	324	5	-3.5019	0.99998	0.99998	1.0	17791	0	-3.5019
WDR46	5	1.6254e-05	8.5491e-05	0.004669	325	5	-2.4554	0.99998	0.99999	1.0	17798	0	-2.4554
EIF2B4	5	1.6272e-05	8.5491e-05	0.004669	326	4	-3.7353	0.56297	0.63122	1.0	10697	1	-3.7353
WDR18	5	1.6376e-05	8.6041e-05	0.004669	327	5	-2.3982	0.99998	0.99999	1.0	17797	0	-2.3982
CDC7	5	1.6418e-05	8.6041e-05	0.004669	328	5	-3.789	0.99925	0.99925	1.0	17529	0	-3.789
SMU1	5	1.6531e-05	8.6041e-05	0.004669	329	4	-3.5067	0.9978	0.99778	1.0	17383	0	-3.5067
GINS1	5	1.6564e-05	8.659e-05	0.004669	330	5	-3.1923	0.99941	0.99942	1.0	17559	0	-3.1923
PSMC6	5	1.659e-05	8.659e-05	0.004669	331	4	-3.7268	0.90177	0.90234	1.0	15184	0	-3.7268
RPL13A	4	1.6731e-05	8.659e-05	0.004669	333	3	-3.1137	0.86513	0.86608	1.0	14582	0	-3.1137
YPEL5	5	1.6731e-05	8.659e-05	0.004669	332	5	-1.7816	0.99998	0.99999	1.0	17795	0	-1.7816
RPL14	5	1.6736e-05	8.659e-05	0.004669	334	4	-4.4411	0.75367	0.75996	1.0	12781	1	-4.4411
CDC123	5	1.704e-05	8.769e-05	0.004714	335	4	-3.2728	0.96821	0.9682	1.0	16439	0	-3.2728
DHPS	5	1.7177e-05	8.824e-05	0.004729	336	5	-1.7301	0.99998	0.99998	1.0	17794	0	-1.7301
GNL2	5	1.7416e-05	9.0439e-05	0.004819	337	5	-1.7371	0.99998	0.99998	1.0	17793	0	-1.7371
NUP214	5	1.7438e-05	9.0439e-05	0.004819	338	5	-1.785	0.99998	0.99998	1.0	17792	0	-1.785
ATR	5	1.7491e-05	9.0989e-05	0.004834	339	4	-2.7505	0.99165	0.99172	1.0	17089	0	-2.7505
PPP1R8	15	1.7598e-05	9.2088e-05	0.004878	340	11	-1.0365	0.99846	0.99845	1.0	17434	0	-1.0365
SACM1L	5	1.7924e-05	9.3738e-05	0.004936	341	5	-2.9861	0.99881	0.99882	1.0	17465	0	-2.9861
TRAPPC1	5	1.7964e-05	9.3738e-05	0.004936	342	5	-2.5009	0.99998	0.99998	1.0	17789	0	-2.5009
GTF2A2	5	1.823e-05	9.4287e-05	0.00495	343	4	-2.7155	0.98385	0.98382	1.0	16834	0	-2.7155
FNTB	5	1.8248e-05	9.4837e-05	0.004965	344	5	-2.4867	0.99998	0.99998	1.0	17788	0	-2.4867
COPS5	5	1.8502e-05	9.5937e-05	0.004993	345	4	-3.4758	0.97978	0.97972	1.0	16726	0	-3.4758
RPS29	2	1.8532e-05	9.5937e-05	0.004993	346	2	-4.6412	0.99998	0.99998	1.0	17787	0	-4.6412
EP400	5	1.8945e-05	9.7036e-05	0.005036	347	5	-1.5934	0.99998	0.99998	1.0	17786	0	-1.5934
SMG6	5	1.8982e-05	9.7586e-05	0.005036	348	5	-3.0259	0.99998	0.99998	1.0	17785	0	-3.0259
PNO1	5	1.9074e-05	9.7586e-05	0.005036	349	5	-1.5861	0.99998	0.99998	1.0	17784	0	-1.5861
BTAF1	5	1.9125e-05	9.8136e-05	0.00505	350	5	-2.3277	0.99998	0.99998	1.0	17783	0	-2.3277
MAD2L1BP	5	1.9729e-05	0.00010198	0.005233	351	5	-1.7801	0.99998	0.99998	1.0	17781	0	-1.7801
EIF2B3	5	2.0279e-05	0.00010748	0.005496	352	4	-2.6273	0.76456	0.76922	1.0	12950	1	-2.6273
TYMS	5	2.0349e-05	0.00010803	0.005496	353	5	-1.5735	0.99998	0.99998	1.0	17779	0	-1.5735
MRGBP	5	2.0413e-05	0.00010803	0.005496	354	5	-1.5352	0.99998	0.99998	1.0	17777	0	-1.5352
KPNB1	5	2.0753e-05	0.00010913	0.005533	355	4	-3.32	0.89071	0.89139	1.0	15016	0	-3.32
DNAJC9	5	2.0912e-05	0.00010968	0.005533	356	4	-2.0021	0.9938	0.99389	1.0	17171	0	-2.0021
SOD2	5	2.102e-05	0.00010968	0.005533	357	5	-1.8825	0.99998	0.99998	1.0	17775	0	-1.8825
ELAC2	5	2.1621e-05	0.00011243	0.00564	358	5	-2.3255	0.99998	0.99998	1.0	17774	0	-2.3255
RPS18	3	2.171e-05	0.00011243	0.00564	359	3	-6.7584	0.99998	0.99998	1.0	17773	0	-6.7584
CCT3	5	2.191e-05	0.00011298	0.005652	360	5	-2.0698	0.99987	0.99989	1.0	17682	0	-2.0698
TSR2	5	2.2209e-05	0.00011408	0.005691	361	5	-2.9369	0.99998	0.99998	1.0	17772	0	-2.9369
TPI1	9	2.2285e-05	0.00011463	0.005703	362	8	-1.4297	0.90779	0.90832	1.0	15298	1	-1.4297
NDUFB3	5	2.331e-05	0.00011793	0.005819	363	4	-2.4219	0.99459	0.99466	1.0	17201	0	-2.4219
PSMA4	5	2.3406e-05	0.00011793	0.005819	364	3	-3.657	0.46044	0.57786	1.0	9853	1	-3.657
NIFK	5	2.3464e-05	0.00011793	0.005819	365	4	-4.8263	0.99138	0.99144	1.0	17078	0	-4.8263
PISD	5	2.3695e-05	0.00011903	0.005857	366	4	-2.9559	0.4643	0.57972	1.0	9880	1	-2.9559
RRN3	5	2.3742e-05	0.00011958	0.005868	367	5	-3.0768	0.99998	0.99998	1.0	17771	0	-3.0768
SNUPN	5	2.3847e-05	0.00012013	0.005879	368	5	-2.1028	0.99998	0.99998	1.0	17770	0	-2.1028
DCTN5	9	2.417e-05	0.00012288	0.005981	369	7	-2.2749	0.99985	0.99987	1.0	17672	0	-2.2749
PAICS	4	2.4221e-05	0.00012288	0.005981	370	4	-3.9836	0.99922	0.99921	1.0	17514	0	-3.9836
SNAP23	6	2.424e-05	0.00012343	0.005991	371	5	-3.3816	0.99833	0.99832	1.0	17420	0	-3.3816
POP5	5	2.4575e-05	0.00012398	0.006002	372	4	-4.1293	0.98473	0.98472	1.0	16863	0	-4.1293
HIST1H2BB	3	2.5145e-05	0.00012672	0.006118	373	3	-3.2792	0.99997	0.99998	1.0	17768	0	-3.2792
NOB1	5	2.5836e-05	0.00012892	0.006208	374	5	-2.7618	0.999	0.99902	1.0	17490	0	-2.7618
POLR2B	5	2.6837e-05	0.00013387	0.006421	375	5	-3.157	0.99997	0.99998	1.0	17766	0	-3.157
DHODH	5	2.691e-05	0.00013442	0.006421	376	5	-2.1112	0.99997	0.99998	1.0	17765	0	-2.1112
UBTF	5	2.6965e-05	0.00013442	0.006421	377	4	-2.7122	0.90529	0.90587	1.0	15251	0	-2.7122
LSM7	5	2.741e-05	0.00013607	0.006483	378	5	-3.6364	0.99997	0.99997	1.0	17753	0	-3.6364
MED4	5	2.7662e-05	0.00013717	0.006518	379	4	-1.8096	0.31227	0.44912	1.0	7779	1	-1.8096
HIST1H2BC	4	2.779e-05	0.00013882	0.006579	380	3	-4.7815	0.10091	0.21245	0.945167	4048	1	-4.7815
RPS15	2	2.8059e-05	0.00014047	0.00664	381	2	-6.2713	0.99997	0.99998	1.0	17764	0	-6.2713
CDT1	5	2.8561e-05	0.00014267	0.006699	382	5	-1.6552	0.99997	0.99998	1.0	17762	0	-1.6552
SPC25	5	2.8573e-05	0.00014267	0.006699	383	4	-5.3012	0.70555	0.72199	1.0	12166	1	-5.3012
SNRNP200	5	2.8636e-05	0.00014322	0.006699	384	5	-2.3059	0.99925	0.99925	1.0	17523	0	-2.3059
SEC13	5	2.8638e-05	0.00014322	0.006699	385	5	-1.6525	0.99997	0.99998	1.0	17761	0	-1.6525
RPS4X	3	2.905e-05	0.00014597	0.006793	386	3	-3.0012	0.99997	0.99997	1.0	17760	0	-3.0012
POLR1A	5	2.927e-05	0.00014597	0.006793	387	3	-3.8016	0.33837	0.47549	1.0	8222	2	-3.8016
POP1	5	2.9584e-05	0.00014872	0.006903	388	5	-1.7903	0.99997	0.99997	1.0	17759	0	-1.7903
NPLOC4	5	3.0157e-05	0.00015201	0.007038	389	4	-2.716	0.99345	0.99354	1.0	17154	0	-2.716
MVD	5	3.0353e-05	0.00015256	0.007045	390	5	-1.5155	0.99997	0.99997	1.0	17758	0	-1.5155
CWC22	5	3.058e-05	0.00015311	0.007052	391	4	-1.9514	0.98026	0.98023	1.0	16739	0	-1.9514
XRCC6	5	3.1303e-05	0.00015751	0.007236	392	5	-2.9576	0.99997	0.99997	1.0	17757	0	-2.9576
RNPC3	5	3.1399e-05	0.00015806	0.007243	393	5	-1.8066	0.99997	0.99997	1.0	17756	0	-1.8066
PRMT1	5	3.1564e-05	0.00015861	0.00725	394	5	-2.233	0.99997	0.99997	1.0	17755	0	-2.233
TUBA1C	3	3.2415e-05	0.00015971	0.007282	395	2	-3.4921	0.86967	0.87056	1.0	14654	0	-3.4921
ATP1A1	5	3.2957e-05	0.00016246	0.007388	396	4	-2.3569	0.95866	0.9588	1.0	16243	0	-2.3569
MPHOSPH10	4	3.4371e-05	0.00017016	0.007705	397	4	-2.9379	0.99997	0.99997	1.0	17754	0	-2.9379
POLD2	5	3.4674e-05	0.00017071	0.007705	398	4	-3.396	0.99643	0.99646	1.0	17291	0	-3.396
POLR2G	5	3.4703e-05	0.00017071	0.007705	399	5	-2.4828	0.99975	0.99978	1.0	17632	0	-2.4828
DDX51	5	3.4996e-05	0.00017181	0.007735	400	4	-3.5998	0.37247	0.51013	1.0	8775	1	-3.5998
TWISTNB	5	3.588e-05	0.0001762	0.007913	401	4	-3.8717	0.043033	0.10819	0.843	2311	1	-3.8717
RPL24	3	3.6628e-05	0.00018005	0.008046	402	3	-4.9637	0.99996	0.99997	1.0	17751	0	-4.9637
MAX	11	3.6739e-05	0.00018005	0.008046	403	8	-1.5462	0.52344	0.60993	1.0	10356	3	-1.5462
IMPDH2	5	3.6791e-05	0.0001806	0.008051	404	4	-2.4793	0.85716	0.85821	1.0	14419	0	-2.4793
CDC42	5	3.6897e-05	0.0001817	0.00808	405	4	-2.2058	0.9702	0.97014	1.0	16489	0	-2.2058
CCDC115	5	3.696e-05	0.00018225	0.008084	406	5	-1.893	0.99996	0.99997	1.0	17749	0	-1.893
DDB1	5	3.7114e-05	0.0001828	0.008089	407	4	-2.7346	0.94719	0.94736	1.0	16019	0	-2.7346
RAD51	5	3.79e-05	0.00018665	0.008239	408	4	-3.2409	0.99243	0.99254	1.0	17114	0	-3.2409
POLR3H	5	3.8843e-05	0.00018995	0.008307	409	4	-1.9192	0.99577	0.99584	1.0	17250	0	-1.9192
DCP2	5	3.8946e-05	0.00018995	0.008307	410	5	-1.8413	0.99996	0.99997	1.0	17748	0	-1.8413
SDE2	5	3.897e-05	0.00018995	0.008307	411	5	-2.3776	0.99996	0.99997	1.0	17747	0	-2.3776
GEMIN8	5	3.9098e-05	0.0001905	0.008307	412	4	-2.4186	0.9898	0.98987	1.0	17040	0	-2.4186
UQCRH	5	3.9225e-05	0.0001905	0.008307	413	5	-1.107	0.99996	0.99997	1.0	17746	0	-1.107
BMS1	5	3.9771e-05	0.00019325	0.008386	414	5	-1.2321	0.99996	0.99996	1.0	17745	0	-1.2321
NGDN	5	3.9772e-05	0.00019325	0.008386	415	5	-2.3	0.99987	0.99989	1.0	17680	0	-2.3
RPP38	5	4.0021e-05	0.00019435	0.008413	416	5	-2.0677	0.99996	0.99996	1.0	17744	0	-2.0677
EXOSC8	5	4.0454e-05	0.0001971	0.008512	417	4	-1.9542	0.42901	0.56292	1.0	9621	1	-1.9542
U2SURP	5	4.083e-05	0.0001982	0.008539	418	5	-1.4963	0.99996	0.99996	1.0	17742	0	-1.4963
DDX27	5	4.0991e-05	0.00019875	0.008542	419	5	-1.7772	0.99996	0.99996	1.0	17741	0	-1.7772
MCM7	5	4.1795e-05	0.00020369	0.008734	420	4	-2.3497	0.9985	0.99849	1.0	17440	0	-2.3497
DDOST	5	4.2154e-05	0.00020534	0.008784	421	5	-1.3739	0.99996	0.99996	1.0	17740	0	-1.3739
MED20	5	4.2673e-05	0.00020754	0.008857	422	4	-2.0409	0.97311	0.973	1.0	16551	0	-2.0409
SIN3A	5	4.2827e-05	0.00020809	0.008859	423	4	-2.0726	0.99713	0.99715	1.0	17336	0	-2.0726
SSRP1	5	4.386e-05	0.00021331	0.00906	424	4	-2.6361	0.98939	0.98945	1.0	17016	0	-2.6361
BSG	9	4.4596e-05	0.00021744	0.009214	425	7	-1.1542	0.99926	0.99926	1.0	17537	0	-1.1542
SF3B2	5	4.5124e-05	0.00022129	0.009355	426	4	-2.7934	0.022586	0.06818	0.738113	1663	1	-2.7934
HIST1H2BJ	4	4.6889e-05	0.00023008	0.009704	427	3	-4.7584	0.07207	0.16199	0.906075	3214	1	-4.7584
PRPF6	5	4.7557e-05	0.00023393	0.009843	428	3	-2.7719	0.39533	0.53355	1.0	9174	1	-2.7719
PGD	5	4.7695e-05	0.00023503	0.009866	429	5	-2.1495	0.99908	0.99908	1.0	17499	0	-2.1495
SLC7A5	5	4.7925e-05	0.00023558	0.009866	430	5	-2.6311	0.99994	0.99994	1.0	17717	0	-2.6311
PMF1	5	4.8189e-05	0.00023613	0.009867	431	5	-3.2204	0.99995	0.99996	1.0	17736	0	-3.2204
NHP2	6	4.8737e-05	0.00023668	0.009867	432	4	-2.1061	0.45171	0.57366	1.0	9788	2	-2.1061
RPL31	2	4.9236e-05	0.00023778	0.009867	433	2	-4.7749	0.99995	0.99996	1.0	17735	0	-4.7749
LCE2A	4	4.9341e-05	0.00023778	0.009867	434	4	-1.5826	0.99995	0.99996	1.0	17734	0	-1.5826
CHMP4B	5	4.9601e-05	0.00024108	0.00998	435	5	-2.898	0.99995	0.99996	1.0	17733	0	-2.898
INTS9	5	4.9987e-05	0.00024273	0.00998	436	3	-3.5646	0.97128	0.97118	1.0	16512	0	-3.5646
IPPK	5	5.042e-05	0.00024328	0.00998	437	5	-1.3521	0.99995	0.99995	1.0	17732	0	-1.3521
HIST1H2AH	4	5.0557e-05	0.00024328	0.00998	438	3	-2.31	0.5926	0.64814	1.0	10955	1	-2.31
UTP20	5	5.0723e-05	0.00024328	0.00998	439	5	-2.2313	0.99995	0.99995	1.0	17731	0	-2.2313
MRPL38	5	5.0925e-05	0.00024383	0.00998	440	5	-1.449	0.99995	0.99995	1.0	17730	0	-1.449
TRAF7	5	5.2009e-05	0.00024768	0.010091	441	4	-2.8918	0.97539	0.97532	1.0	16617	0	-2.8918
TPX2	5	5.2031e-05	0.00024823	0.010091	443	4	-2.5489	0.99043	0.9905	1.0	17052	0	-2.5489
CLTC	5	5.2031e-05	0.00024823	0.010091	442	4	-2.3105	0.9945	0.99459	1.0	17198	0	-2.3105
AAMP	5	5.2204e-05	0.00024878	0.010091	444	5	-2.698	0.99977	0.9998	1.0	17639	0	-2.698
MRPL54	5	5.5283e-05	0.00026527	0.010735	445	5	-1.4634	0.99994	0.99995	1.0	17729	0	-1.4634
DHX9	5	5.6779e-05	0.00027407	0.011034	446	4	-1.9849	0.99835	0.99833	1.0	17426	0	-1.9849
TAF1C	5	5.6947e-05	0.00027462	0.011034	447	4	-1.9757	0.99197	0.99205	1.0	17099	0	-1.9757
ECSIT	12	5.7118e-05	0.00027516	0.011034	448	8	-1.2771	0.43865	0.56752	1.0	9691	2	-1.2771
PRELID1	3	5.7222e-05	0.00027516	0.011034	449	3	-2.3281	0.99994	0.99995	1.0	17727	0	-2.3281
PAFAH1B1	5	5.7259e-05	0.00027571	0.011034	450	5	-2.8258	0.99994	0.99995	1.0	17726	0	-2.8258
HIST2H2AC	4	5.7836e-05	0.00027846	0.011119	451	4	-1.548	0.99994	0.99994	1.0	17725	0	-1.548
NOL7	5	5.92e-05	0.00028286	0.011264	452	5	-1.7704	0.99994	0.99994	1.0	17724	0	-1.7704
OGT	5	5.9474e-05	0.00028396	0.011264	453	5	-2.9021	0.99994	0.99994	1.0	17723	0	-2.9021
UBE2J2	5	5.9589e-05	0.00028396	0.011264	454	5	-1.5248	0.99994	0.99994	1.0	17722	0	-1.5248
PSMG4	6	6.0374e-05	0.00029056	0.0115	455	6	-1.5763	0.99994	0.99994	1.0	17721	0	-1.5763
UTP18	5	6.0923e-05	0.00029166	0.011519	456	5	-1.1697	0.99994	0.99994	1.0	17720	0	-1.1697
POLA2	5	6.228e-05	0.00029606	0.011667	457	5	-1.3804	0.99994	0.99994	1.0	17719	0	-1.3804
LONP1	5	6.254e-05	0.00029771	0.011706	458	4	-1.7341	0.82679	0.82837	1.0	13913	0	-1.7341
VPS28	5	6.2709e-05	0.00029936	0.011745	459	4	-2.5601	0.99475	0.99482	1.0	17205	0	-2.5601
AQR	5	6.3358e-05	0.0003032	0.011862	460	5	-2.4641	0.9995	0.99952	1.0	17580	0	-2.4641
SNAPC4	5	6.3564e-05	0.0003043	0.011862	461	5	-1.6689	0.99994	0.99994	1.0	17718	0	-1.6689
CSNK1A1	5	6.3587e-05	0.0003043	0.011862	462	5	-2.2669	0.99971	0.99974	1.0	17618	0	-2.2669
RPS2	3	6.4574e-05	0.00030925	0.012029	463	3	-3.7073	0.98589	0.98592	1.0	16892	0	-3.7073
MCM2	5	6.5055e-05	0.0003109	0.012067	464	4	-2.657	0.99772	0.9977	1.0	17372	0	-2.657
POLR2E	5	6.5622e-05	0.000312	0.012079	465	4	-2.5738	0.99847	0.99846	1.0	17436	0	-2.5738
GOLGA6A	2	6.5744e-05	0.00031255	0.012079	466	2	-3.8395	0.99993	0.99994	1.0	17716	0	-3.8395
EIF2S1	5	6.6651e-05	0.0003164	0.012201	467	3	-4.8377	0.65972	0.68996	1.0	11624	1	-4.8377
PTCD3	5	6.7233e-05	0.00032025	0.012318	468	4	-1.8425	0.9968	0.99684	1.0	17314	0	-1.8425
CHAF1A	5	6.7291e-05	0.0003208	0.012318	469	5	-2.3833	0.99993	0.99994	1.0	17715	0	-2.3833
EXOSC4	5	6.7952e-05	0.0003241	0.012418	470	4	-2.4706	0.67436	0.69977	1.0	11785	1	-2.4706
RRP9	5	6.8506e-05	0.00032684	0.012497	471	4	-2.7766	0.98404	0.98403	1.0	16839	0	-2.7766
CDC5L	5	6.8975e-05	0.00032959	0.012549	472	5	-2.7467	0.99974	0.99976	1.0	17628	0	-2.7467
NLE1	7	6.898e-05	0.00032959	0.012549	473	6	-1.7955	0.99842	0.99841	1.0	17430	0	-1.7955
DDX42	5	6.9343e-05	0.00033207	0.012616	474	5	-1.4715	0.99993	0.99994	1.0	17714	0	-1.4715
NOP9	5	6.9455e-05	0.00033344	0.012642	475	5	-1.6009	0.99979	0.99982	1.0	17652	0	-1.6009
RPL19	3	6.9668e-05	0.00033619	0.012719	476	3	-3.2706	0.99993	0.99994	1.0	17713	0	-3.2706
NSF	5	7.0241e-05	0.00034004	0.012838	477	4	-3.6847	0.99303	0.99314	1.0	17136	0	-3.6847
WDR55	5	7.0488e-05	0.00034114	0.012853	478	4	-2.4406	0.33074	0.46766	1.0	8086	1	-2.4406
PRMT5	5	7.0755e-05	0.00034279	0.012888	479	5	-1.8943	0.99993	0.99994	1.0	17712	0	-1.8943
WDR82	5	7.1232e-05	0.00034554	0.01291	480	3	-2.3264	0.64655	0.68131	1.0	11488	1	-2.3264
MRPL39	5	7.1364e-05	0.00034554	0.01291	481	5	-1.5298	0.99993	0.99994	1.0	17711	0	-1.5298
ATP6V1E1	5	7.1431e-05	0.00034554	0.01291	482	4	-1.9734	0.84595	0.84726	1.0	14248	0	-1.9734
TOMM40	5	7.2561e-05	0.00035268	0.01315	483	4	-3.1188	0.70393	0.72084	1.0	12142	1	-3.1188
DDX23	5	7.2877e-05	0.00035433	0.013178	484	5	-1.5129	0.99993	0.99993	1.0	17709	0	-1.5129
RABGGTB	5	7.3093e-05	0.00035488	0.013178	485	4	-5.9039	0.21613	0.35119	1.0	6256	1	-5.9039
SRSF10	6	7.396e-05	0.00035928	0.013313	486	5	-2.4599	0.2223	0.35742	1.0	6351	1	-2.4599
RPS13	4	7.5399e-05	0.00036588	0.01353	487	3	-5.1651	0.97652	0.97645	1.0	16653	0	-5.1651
NUP98	5	7.7399e-05	0.00037522	0.013803	488	4	-2.3077	0.95014	0.95032	1.0	16067	0	-2.3077
SNRNP70	5	7.7683e-05	0.00037577	0.013803	489	5	-1.9193	0.99992	0.99993	1.0	17708	0	-1.9193
LIAS	5	7.7712e-05	0.00037632	0.013803	490	5	-1.6604	0.99992	0.99993	1.0	17707	0	-1.6604
DDX10	5	7.7717e-05	0.00037632	0.013803	491	4	-3.5886	0.43682	0.56663	1.0	9675	1	-3.5886
TAF6L	5	8.1301e-05	0.00039667	0.014519	492	5	-1.5083	0.99992	0.99993	1.0	17706	0	-1.5083
PSMA5	5	8.2084e-05	0.00040051	0.014631	493	4	-3.4968	0.98421	0.9842	1.0	16844	0	-3.4968
KAT8	5	8.2678e-05	0.00040216	0.014631	494	4	-1.8934	0.9969	0.99691	1.0	17326	0	-1.8934
EIF4E	4	8.2688e-05	0.00040216	0.014631	495	4	-3.245	0.99992	0.99993	1.0	17705	0	-3.245
PCID2	5	8.3673e-05	0.00040601	0.014732	496	4	-1.6514	0.99877	0.99877	1.0	17459	0	-1.6514
RFC4	5	8.3898e-05	0.00040656	0.014732	497	4	-1.9508	0.95856	0.95871	1.0	16240	0	-1.9508
NOC4L	5	8.5668e-05	0.00041591	0.01504	498	4	-2.631	0.70349	0.72052	1.0	12138	1	-2.631
HIST1H2BG	5	8.5809e-05	0.00041701	0.01505	499	2	-0.43603	0.6622	0.69158	1.0	11650	1	-0.43603
PSMA3	5	8.6171e-05	0.00041976	0.015119	500	5	-3.5338	0.99925	0.99925	1.0	17516	0	-3.5338
TRERF1	5	8.7213e-05	0.00042251	0.015166	501	5	-1.8083	0.99991	0.99992	1.0	17704	0	-1.8083
RAP1B	9	8.7376e-05	0.00042361	0.015166	502	7	-1.0569	0.9797	0.97965	1.0	16725	0	-1.0569
FTSJ3	5	8.744e-05	0.00042361	0.015166	503	4	-3.2943	0.9701	0.97004	1.0	16485	0	-3.2943
POLR2D	5	8.8561e-05	0.0004291	0.015333	504	5	-1.961	0.99991	0.99992	1.0	17703	0	-1.961
ENY2	5	8.9577e-05	0.00043295	0.01544	505	5	-4.1212	0.99925	0.99925	1.0	17518	0	-4.1212
NUP50	4	8.9728e-05	0.00043405	0.015448	506	4	-2.1307	0.99991	0.99992	1.0	17702	0	-2.1307
DDX47	5	9.036e-05	0.00043955	0.015613	507	4	-2.8124	0.99081	0.99089	1.0	17063	0	-2.8124
RPL36A	3	9.0827e-05	0.0004412	0.015641	508	3	-2.5229	0.99991	0.99992	1.0	17701	0	-2.5229
EIF3A	5	9.1277e-05	0.0004445	0.015727	509	5	-1.5807	0.99991	0.99992	1.0	17700	0	-1.5807
BOP1	5	9.4611e-05	0.00045934	0.01622	510	5	-1.8606	0.99949	0.9995	1.0	17574	0	-1.8606
GGPS1	5	9.5258e-05	0.00046429	0.016363	511	4	-2.621	0.32088	0.45774	1.0	7927	1	-2.621
CTPS1	5	9.5537e-05	0.00046704	0.016428	512	5	-2.3302	0.99951	0.99952	1.0	17583	0	-2.3302
GABPA	5	9.5994e-05	0.00047034	0.016511	513	5	-2.1173	0.9999	0.99992	1.0	17697	0	-2.1173
FARSB	5	9.6688e-05	0.00047474	0.016633	514	4	-3.0226	0.14973	0.28265	0.977354	5204	1	-3.0226
DCTN4	5	9.7178e-05	0.00047693	0.016678	515	5	-1.5159	0.9999	0.99992	1.0	17696	0	-1.5159
NAMPT	5	9.9563e-05	0.00048793	0.017029	516	4	-2.6472	0.99472	0.99479	1.0	17204	0	-2.6472
RPS5	4	0.0001025	0.00050277	0.017513	517	4	-3.4813	0.99684	0.99687	1.0	17317	0	-3.4813
RPL35	5	0.00010286	0.00050442	0.017537	518	5	-1.8432	0.9999	0.99991	1.0	17694	0	-1.8432
CLNS1A	5	0.00010411	0.00051102	0.017732	519	4	-2.183	0.27878	0.41497	1.0	7227	1	-2.183
HSPD1	3	0.00010492	0.00051432	0.017812	520	2	-5.6537	0.796	0.79813	1.0	13398	0	-5.6537
BRF2	5	0.00010564	0.00051762	0.017892	521	4	-2.9767	0.72797	0.739	1.0	12437	1	-2.9767
WDHD1	5	0.00010929	0.00053411	0.018416	522	4	-1.7153	0.99674	0.99677	1.0	17309	0	-1.7153
KRTAP4-11	4	0.00010981	0.00053631	0.018416	523	4	-2.7157	0.99976	0.99979	1.0	17634	0	-2.7157
CDC37	5	0.00011018	0.00053686	0.018416	524	4	-3.1376	0.99757	0.99756	1.0	17363	0	-3.1376
EIF4G1	5	0.0001102	0.00053686	0.018416	525	5	-1.2772	0.99989	0.9999	1.0	17692	0	-1.2772
PRPF40A	5	0.00011122	0.00054126	0.018531	526	5	-1.877	0.99989	0.9999	1.0	17691	0	-1.877
CXorf56	7	0.00011238	0.00054841	0.01874	527	6	-1.0842	0.71241	0.72709	1.0	12246	1	-1.0842
SRP19	6	0.00011256	0.00054951	0.018742	528	5	-2.6533	0.98806	0.98813	1.0	16965	0	-2.6533
PCBP1	5	0.00011544	0.0005616	0.019119	529	5	-2.0668	0.99952	0.99954	1.0	17587	0	-2.0668
MRPL10	5	0.00011687	0.00057205	0.019438	530	4	-1.5126	0.54527	0.62156	1.0	10537	1	-1.5126
SMC4	5	0.00011745	0.00057425	0.019476	531	5	-2.2948	0.99988	0.99989	1.0	17689	0	-2.2948
PSMB7	5	0.00011871	0.00058084	0.019662	532	3	-3.685	0.22116	0.35629	1.0	6327	2	-3.685
EXOSC2	5	0.00011913	0.00058194	0.019663	533	4	-2.4838	0.95117	0.95136	1.0	16090	0	-2.4838
MLST8	5	0.00011952	0.00058359	0.019681	534	5	-1.1137	0.99988	0.99989	1.0	17687	0	-1.1137
MRPS18A	5	0.00012016	0.00058524	0.0197	535	5	-1.6301	0.99988	0.99989	1.0	17686	0	-1.6301
ALYREF	5	0.00012174	0.00059129	0.019867	536	5	-1.9108	0.99988	0.99989	1.0	17685	0	-1.9108
EDC4	5	0.00012288	0.00059404	0.019922	537	4	-1.6941	0.99257	0.99268	1.0	17125	0	-1.6941
RNMT	5	0.00012476	0.00060173	0.020142	538	4	-2.8977	0.76308	0.76793	1.0	12924	1	-2.8977
MRPL17	5	0.00012518	0.00060283	0.020142	539	5	-1.5814	0.99987	0.99989	1.0	17684	0	-1.5814
RGPD1	1	0.00012678	0.00060723	0.020195	540	1	-9.9989	0.99987	0.99989	1.0	17683	0	-9.9989
EIF2B2	5	0.00012696	0.00060778	0.020195	541	5	-2.5768	0.99912	0.99913	1.0	17504	0	-2.5768
RBM39	5	0.00012696	0.00060778	0.020195	542	5	-3.0845	0.99918	0.99918	1.0	17511	0	-3.0845
CHERP	5	0.00012891	0.00061383	0.020358	543	4	-2.9971	0.68234	0.7053	1.0	11877	1	-2.9971
HYLS1	5	0.00013087	0.00062428	0.020666	544	3	-2.5675	0.40175	0.54014	1.0	9291	1	-2.5675
METTL15	4	0.00013138	0.00062812	0.020756	545	4	-1.6378	0.99987	0.99989	1.0	17679	0	-1.6378
PSMD6	5	0.00013567	0.00064077	0.021135	546	4	-1.9066	0.36346	0.50115	1.0	8630	1	-1.9066
HIST1H2BL	3	0.00013729	0.00064902	0.021368	547	3	-3.9528	0.99986	0.99988	1.0	17676	0	-3.9528
PTH2	5	0.00013779	0.00065121	0.021401	548	1	0.54759	0.018832	0.05811	0.72418	1437	4	0.54759
COPE	5	0.00013836	0.00065451	0.02147	549	3	-3.0446	0.95836	0.95851	1.0	16236	0	-3.0446
DDX49	5	0.00013903	0.00065946	0.02159	550	4	-1.2871	0.95725	0.95739	1.0	16212	0	-1.2871
NCAPG	5	0.00013937	0.00066056	0.02159	551	5	-1.0813	0.99986	0.99988	1.0	17675	0	-1.0813
ATP6V1C1	5	0.00014151	0.00067486	0.022017	552	5	-1.859	0.99925	0.99925	1.0	17524	0	-1.859
EPRS	5	0.00014322	0.0006842	0.022241	553	5	-2.4428	0.99981	0.99983	1.0	17657	0	-2.4428
GPR89B	2	0.00014331	0.0006842	0.022241	554	2	-2.2484	0.98091	0.98086	1.0	16749	0	-2.2484
TEFM	5	0.00014473	0.00069135	0.022393	555	5	-1.8249	0.99966	0.99969	1.0	17607	0	-1.8249
NCBP1	5	0.00014477	0.00069135	0.022393	556	5	-3.6472	0.99965	0.99967	1.0	17605	0	-3.6472
CCNL1	5	0.00014642	0.00069685	0.022531	557	5	-1.5465	0.99979	0.99982	1.0	17649	0	-1.5465
RPA2	5	0.00014773	0.00070344	0.022662	558	4	-3.3917	0.95445	0.95465	1.0	16161	0	-3.3917
POLR1B	5	0.00014776	0.00070344	0.022662	559	4	-2.8937	0.7795	0.78258	1.0	13148	1	-2.8937
SON	5	0.00014826	0.00070784	0.02273	560	4	-2.6351	0.67494	0.70019	1.0	11793	1	-2.6351
GPR89A	3	0.00014882	0.00070949	0.02273	561	1	-0.089175	0.78935	0.79175	1.0	13285	0	-0.089175
CDS2	5	0.00014925	0.00071059	0.02273	562	4	-3.5848	0.91185	0.91238	1.0	15370	0	-3.5848
KLF2	5	0.00014926	0.00071059	0.02273	563	5	-1.1569	0.99985	0.99987	1.0	17674	0	-1.1569
NAPA	5	0.00015001	0.00071554	0.022848	564	4	-3.6472	0.94453	0.94475	1.0	15968	0	-3.6472
UBAP2L	5	0.00015094	0.00071994	0.022948	565	5	-0.9743	0.99985	0.99987	1.0	17673	0	-0.9743
RINT1	5	0.00015177	0.00072214	0.022977	566	4	-1.6717	0.9934	0.99348	1.0	17153	0	-1.6717
PFDN2	5	0.00015496	0.00073698	0.023408	567	3	-2.2233	0.9264	0.92674	1.0	15613	0	-2.2233
GTF2H3	5	0.00015577	0.00074193	0.023524	568	3	-2.9041	0.0056243	0.019559	0.598432	586	2	-2.9041
DONSON	5	0.00015663	0.00074578	0.023604	569	4	-2.2406	0.99654	0.99657	1.0	17295	0	-2.2406
ANAPC10	5	0.00016126	0.00076667	0.024223	570	4	-2.3902	0.98649	0.98651	1.0	16913	0	-2.3902
ORC6	5	0.00016261	0.00076942	0.024259	571	4	-1.736	0.99845	0.99844	1.0	17433	0	-1.736
CACTIN	5	0.00016281	0.00077052	0.024259	572	3	-0.85044	0.85015	0.85142	1.0	14308	0	-0.85044
MRPL41	5	0.00016502	0.00078591	0.024658	574	5	-1.9513	0.99983	0.99986	1.0	17671	0	-1.9513
DNMT1	5	0.00016502	0.00078591	0.024658	573	4	-1.7503	0.14629	0.27901	0.975852	5149	1	-1.7503
UBR4	5	0.0001657	0.00079141	0.024761	575	5	-1.0124	0.99983	0.99986	1.0	17670	0	-1.0124
WDR36	5	0.00016585	0.00079196	0.024761	576	4	-2.365	0.96525	0.96527	1.0	16383	0	-2.365
ATP6V1G1	5	0.00016708	0.00079636	0.024855	577	4	-2.3116	0.14366	0.27632	0.974819	5101	1	-2.3116
RRP12	5	0.0001675	0.00079801	0.024864	578	5	-2.2443	0.99944	0.99945	1.0	17569	0	-2.2443
SBDS	5	0.00016924	0.0008035	0.024966	579	4	-1.5197	0.93852	0.93878	1.0	15854	0	-1.5197
CXXC1	5	0.00016952	0.00080405	0.024966	580	4	-1.6967	0.99774	0.99772	1.0	17375	0	-1.6967
ADK	5	0.00017318	0.00081835	0.025366	581	5	-1.2199	0.99983	0.99986	1.0	17669	0	-1.2199
RRS1	5	0.00017392	0.00082495	0.025527	582	5	-1.5004	0.99978	0.99981	1.0	17647	0	-1.5004
SNRNP27	5	0.0001745	0.00082769	0.025568	583	4	-2.2184	0.021259	0.064804	0.733885	1589	1	-2.2184
CDC23	5	0.00017586	0.00083264	0.025676	584	4	-3.1671	0.98746	0.98752	1.0	16942	0	-3.1671
ELL	5	0.00017627	0.00083539	0.02569	585	5	-1.2826	0.99982	0.99986	1.0	17668	0	-1.2826
FAM32A	5	0.0001765	0.00083594	0.02569	586	4	-1.4946	0.69632	0.71528	1.0	12052	1	-1.4946
CRNKL1	5	0.00017812	0.00084254	0.025849	587	4	-2.2388	0.93623	0.93653	1.0	15797	0	-2.2388
POTEJ	4	0.00017915	0.00084914	0.025998	588	4	-1.3817	0.99982	0.99985	1.0	17667	0	-1.3817
HNRNPH1	5	0.0001794	0.00085078	0.025998	589	4	-2.0895	0.073657	0.16482	0.906075	3276	1	-2.0895
GINS2	5	0.00018003	0.00085298	0.025998	590	4	-2.5309	0.63887	0.67629	1.0	11411	1	-2.5309
CPSF2	5	0.00018009	0.00085353	0.025998	591	4	-2.1249	0.67052	0.69719	1.0	11742	1	-2.1249
UQCRC1	5	0.00018019	0.00085463	0.025998	592	5	-1.7226	0.99974	0.99976	1.0	17627	0	-1.7226
TIMM44	5	0.00018069	0.00085683	0.026021	593	4	-1.6957	0.21498	0.35001	1.0	6232	1	-1.6957
CTNNBL1	5	0.00018278	0.00087113	0.026411	594	4	-1.8686	0.99812	0.9981	1.0	17407	0	-1.8686
EXOC3	5	0.00018329	0.00087333	0.026433	595	5	-1.7747	0.99907	0.99907	1.0	17496	0	-1.7747
TTC4	5	0.00018419	0.00087717	0.026505	596	5	-1.864	0.99908	0.99909	1.0	17501	0	-1.864
DIEXF	5	0.00018509	0.00087882	0.02651	597	5	-1.383	0.99981	0.99985	1.0	17666	0	-1.383
ACTR10	5	0.00018713	0.00088982	0.026685	598	5	-1.7997	0.99978	0.9998	1.0	17646	0	-1.7997
TUBG1	5	0.00018723	0.00089037	0.026685	599	4	-2.2605	0.98098	0.98093	1.0	16750	0	-2.2605
DMAP1	5	0.00018761	0.00089092	0.026685	600	5	-2.1964	0.99981	0.99984	1.0	17664	0	-2.1964
TUFM	5	0.00018819	0.00089202	0.026685	601	5	-1.7646	0.99981	0.99984	1.0	17663	0	-1.7646
DDX5	5	0.00018825	0.00089202	0.026685	602	5	-1.968	0.99981	0.99984	1.0	17662	0	-1.968
MED14	5	0.0001901	0.00089889	0.026808	603	5	-2.0428	0.99981	0.99984	1.0	17661	0	-2.0428
NCAPH2	5	0.00019063	0.00090191	0.026808	604	4	-1.737	0.96327	0.96337	1.0	16340	0	-1.737
RPLP0	5	0.00019074	0.00090191	0.026808	605	5	-1.9327	0.99981	0.99984	1.0	17660	0	-1.9327
RPL30	3	0.00019084	0.00090246	0.026808	606	3	-2.9381	0.99981	0.99984	1.0	17659	0	-2.9381
RBM25	5	0.00019108	0.00090356	0.026808	607	5	-3.1875	0.99944	0.99945	1.0	17568	0	-3.1875
NOL8	5	0.00019187	0.00090851	0.02691	608	4	-2.1816	0.99878	0.99878	1.0	17461	0	-2.1816
MRPL28	5	0.00019503	0.00092226	0.027272	609	5	-1.1924	0.9998	0.99983	1.0	17656	0	-1.1924
SNRNP35	5	0.0002001	0.000947	0.027958	610	4	-1.7477	0.99067	0.99075	1.0	17059	0	-1.7477
DCLRE1B	5	0.0002011	0.00095304	0.028091	611	5	-1.3281	0.9998	0.99982	1.0	17655	0	-1.3281
SLC20A1	5	0.00020263	0.00096074	0.028225	613	4	-1.4822	0.98636	0.9864	1.0	16906	0	-1.4822
IMMT	5	0.00020263	0.00096074	0.028225	612	5	-1.1334	0.9998	0.99982	1.0	17654	0	-1.1334
POM121C	5	0.00020425	0.00096844	0.028405	614	4	-2.3247	0.96245	0.96253	1.0	16321	0	-2.3247
SLMO2	5	0.00020642	0.00098218	0.028761	615	4	-3.0408	0.89463	0.89526	1.0	15070	0	-3.0408
CIDEB	5	0.0002076	0.00098713	0.028859	616	5	-1.0754	0.99979	0.99982	1.0	17650	0	-1.0754
WDR70	5	0.00021105	0.0010014	0.02923	617	3	-2.2815	0.98843	0.98848	1.0	16984	0	-2.2815
TRRAP	5	0.00021203	0.0010042	0.029262	618	3	-2.6751	0.68038	0.70393	1.0	11857	1	-2.6751
MED28	5	0.00021258	0.0010075	0.029311	619	5	-1.9569	0.99979	0.99981	1.0	17648	0	-1.9569
CHAF1B	5	0.00021384	0.001013	0.029424	620	4	-2.2206	0.69382	0.71348	1.0	12019	1	-2.2206
RPS6	3	0.00021411	0.0010149	0.029432	621	2	-4.9739	0.61066	0.65889	1.0	11139	1	-4.9739
HIST1H3D	5	0.0002193	0.001041	0.030108	622	4	-1.2984	0.98307	0.98305	1.0	16814	0	-1.2984
ISCU	5	0.00022026	0.0010432	0.030108	623	4	-3.2701	0.75508	0.76112	1.0	12801	1	-3.2701
RPS12	4	0.00022029	0.0010432	0.030108	624	4	-3.5509	0.99978	0.9998	1.0	17645	0	-3.5509
DDX20	5	0.00022102	0.0010476	0.030186	625	4	-2.1941	0.81072	0.81264	1.0	13646	0	-2.1941
GSPT1	5	0.0002216	0.0010537	0.030279	626	4	-1.402	0.99633	0.99638	1.0	17284	0	-1.402
ARMC7	5	0.00022166	0.0010542	0.030279	627	5	-1.5217	0.99978	0.9998	1.0	17644	0	-1.5217
PREB	5	0.00022206	0.001057	0.03031	628	5	-1.9195	0.99978	0.9998	1.0	17643	0	-1.9195
SMC1A	5	0.00022509	0.0010674	0.030561	629	3	-2.0629	0.99442	0.99451	1.0	17194	0	-2.0629
TBC1D3F	1	0.00022599	0.0010701	0.030591	630	1	-3.4563	0.99977	0.9998	1.0	17640	0	-3.4563
C12orf45	5	0.0002275	0.0010767	0.030731	631	4	-1.3533	0.99354	0.99363	1.0	17162	0	-1.3533
RSL1D1	5	0.00023076	0.0010905	0.031074	632	4	-1.9888	0.07604	0.16902	0.910869	3335	1	-1.9888
KEAP1	5	0.00023266	0.0010993	0.031223	633	5	-1.5774	0.99977	0.99979	1.0	17638	0	-1.5774
PES1	5	0.00023303	0.0011009	0.031223	634	4	-1.8742	0.94525	0.94548	1.0	15979	0	-1.8742
DDX18	5	0.00023312	0.0011009	0.031223	635	5	-3.0938	0.99908	0.99908	1.0	17498	0	-3.0938
UBA1	5	0.00023469	0.0011086	0.031392	636	3	-3.5463	0.99088	0.99096	1.0	17066	0	-3.5463
PRPF38B	5	0.00023562	0.0011125	0.031452	637	4	-3.1634	0.78361	0.78635	1.0	13205	1	-3.1634
RPL7	2	0.000236	0.0011147	0.031464	638	2	-4.0745	0.99976	0.99979	1.0	17636	0	-4.0745
YAP1	6	0.00023889	0.0011317	0.031895	639	6	-0.72577	0.99976	0.99979	1.0	17635	0	-0.72577
CCNH	5	0.00024105	0.0011449	0.032217	640	5	-1.5915	0.99943	0.99944	1.0	17566	0	-1.5915
SPDL1	5	0.00024253	0.0011515	0.032352	641	4	-1.6864	0.99701	0.99702	1.0	17330	0	-1.6864
NOP56	5	0.00024429	0.0011565	0.032405	642	5	-1.7925	0.99976	0.99978	1.0	17633	0	-1.7925
NCBP2	7	0.00024455	0.001157	0.032405	643	5	-1.3026	0.98742	0.98747	1.0	16940	0	-1.3026
NFS1	5	0.00024637	0.0011625	0.032509	644	4	-1.7195	0.47702	0.58605	1.0	9992	1	-1.7195
CACYBP	6	0.00024967	0.0011768	0.032857	645	6	-1.1307	0.99974	0.99976	1.0	17629	0	-1.1307
RBM17	4	0.00025117	0.0011862	0.033031	646	4	-2.4259	0.99975	0.99977	1.0	17631	0	-2.4259
RABGGTA	5	0.00025139	0.0011867	0.033031	647	4	-2.2256	0.64793	0.68219	1.0	11510	1	-2.2256
TAF10	5	0.00025415	0.0011977	0.033286	648	4	-2.4031	0.78822	0.79069	1.0	13268	1	-2.4031
KRAS	5	0.00025616	0.0012076	0.033509	649	4	-3.1802	0.90262	0.90316	1.0	15199	0	-3.1802
VPS25	5	0.00025706	0.0012095	0.033511	650	5	-2.0577	0.99925	0.99925	1.0	17530	0	-2.0577
SETD7	5	0.00025769	0.001212	0.033528	651	5	-1.0908	0.99974	0.99976	1.0	17630	0	-1.0908
RTCB	5	0.00026213	0.0012235	0.033795	652	5	-1.8109	0.99974	0.99976	1.0	17626	0	-1.8109
CDK11A	5	0.00026327	0.001229	0.033874	653	3	-2.7052	0.94567	0.94589	1.0	15989	0	-2.7052
ALG2	5	0.00026384	0.0012301	0.033874	654	5	-1.7661	0.99966	0.99968	1.0	17606	0	-1.7661
TARS2	5	0.0002644	0.0012323	0.033876	655	4	-2.7162	0.11989	0.24441	0.956661	4601	1	-2.7162
FCGR1B	5	0.00026515	0.001234	0.033876	656	5	-1.6008	0.99952	0.99953	1.0	17586	0	-1.6008
BYSL	5	0.00026568	0.0012378	0.03393	657	5	-2.0952	0.99933	0.99934	1.0	17545	0	-2.0952
CSTF3	8	0.00027258	0.0012675	0.034691	658	6	-1.394	0.96723	0.96725	1.0	16418	0	-1.394
CDK9	5	0.00027357	0.0012708	0.034729	659	4	-2.9633	0.99422	0.99432	1.0	17186	0	-2.9633
CCDC84	5	0.00027478	0.0012747	0.034781	660	5	-1.6382	0.99973	0.99975	1.0	17624	0	-1.6382
SNRPB	5	0.00027587	0.0012818	0.034923	661	5	-1.9598	0.99972	0.99975	1.0	17623	0	-1.9598
TFAP4	5	0.0002772	0.001289	0.035027	662	5	-1.149	0.99972	0.99975	1.0	17622	0	-1.149
DAD1	5	0.00027758	0.0012895	0.035027	663	5	-2.1638	0.99925	0.99925	1.0	17531	0	-2.1638
EIF2S2	4	0.00027909	0.0012972	0.035183	664	2	-2.3981	0.57613	0.63856	1.0	10807	1	-2.3981
U2AF1	5	0.00027994	0.0013016	0.035249	665	3	-4.7655	0.9751	0.97501	1.0	16608	0	-4.7655
AK6	4	0.00028086	0.0013066	0.03533	666	4	-3.1805	0.99972	0.99975	1.0	17621	0	-3.1805
IGF1R	5	0.00028267	0.0013181	0.035589	667	5	-0.99124	0.99972	0.99975	1.0	17620	0	-0.99124
TTC1	5	0.00028301	0.0013208	0.035609	668	4	-1.8743	0.02383	0.070684	0.744232	1709	1	-1.8743
SIGLEC11	5	0.00028412	0.0013252	0.035675	669	4	-1.3854	0.82191	0.82356	1.0	13830	0	-1.3854
SLC3A2	5	0.00028548	0.0013313	0.035784	670	5	-1.0193	0.99971	0.99974	1.0	17619	0	-1.0193
ATP5A1	5	0.00028693	0.001339	0.035937	671	5	-1.2304	0.99971	0.99974	1.0	17617	0	-1.2304
ORC1	5	0.0002875	0.0013423	0.035972	672	5	-0.97023	0.99971	0.99974	1.0	17616	0	-0.97023
HMGCR	5	0.00028857	0.0013489	0.036095	673	4	-2.5567	0.73507	0.74458	1.0	12545	1	-2.5567
SRSF6	5	0.00028958	0.0013533	0.036155	674	4	-1.4036	0.98373	0.98371	1.0	16830	0	-1.4036
CDC45	5	0.00029085	0.0013566	0.036155	675	4	-1.9906	0.99601	0.99607	1.0	17265	0	-1.9906
PSMD1	5	0.00029099	0.0013571	0.036155	676	4	-2.8126	0.59181	0.64768	1.0	10947	1	-2.8126
TXNL4B	5	0.00029255	0.0013632	0.036223	677	4	-1.4868	0.039275	0.101	0.825775	2202	1	-1.4868
NVL	5	0.00029298	0.0013637	0.036223	678	4	-1.7177	0.86636	0.86728	1.0	14601	0	-1.7177
RNF20	5	0.00029374	0.0013676	0.036272	679	5	-1.815	0.99971	0.99973	1.0	17615	0	-1.815
PSMD14	5	0.0002995	0.0013945	0.036932	680	4	-2.0417	0.13108	0.26305	0.963358	4916	1	-2.0417
MRPL23	5	0.00029993	0.0013973	0.036951	681	5	-1.3938	0.9997	0.99972	1.0	17614	0	-1.3938
GUK1	5	0.0003008	0.0014028	0.037042	682	4	-2.5417	0.9612	0.96131	1.0	16296	0	-2.5417
C2orf83	5	0.00030313	0.0014116	0.037194	683	1	-0.094054	0.84021	0.84158	1.0	14161	0	-0.094054
CINP	5	0.00030363	0.0014127	0.037194	684	5	-1.5355	0.9997	0.99972	1.0	17613	0	-1.5355
INTS12	5	0.00030814	0.001433	0.037674	685	5	-1.1771	0.99969	0.99972	1.0	17612	0	-1.1771
LOC729020	5	0.00031208	0.0014555	0.038211	686	3	-2.7701	0.62461	0.66735	1.0	11276	1	-2.7701
CIAO1	5	0.00031322	0.0014594	0.038215	687	5	-1.5136	0.99969	0.99971	1.0	17611	0	-1.5136
NOL10	5	0.00031335	0.0014599	0.038215	688	3	-4.2124	0.38111	0.51896	1.0	8921	1	-4.2124
SYMPK	5	0.00031435	0.0014638	0.03826	689	5	-0.85977	0.99969	0.99971	1.0	17610	0	-0.85977
MRPL21	8	0.00031852	0.0014814	0.038664	690	6	-1.5994	0.99986	0.99988	1.0	17677	0	-1.5994
RPL36AL	5	0.00032314	0.0014995	0.039081	691	5	-1.2286	0.99968	0.9997	1.0	17609	0	-1.2286
MARCH9	5	0.00032519	0.0015067	0.03921	692	5	-1.0847	0.99967	0.9997	1.0	17608	0	-1.0847
TXN	7	0.00032609	0.0015089	0.039211	693	4	-1.9569	0.3054	0.44227	1.0	7661	1	-1.9569
PPP1R10	5	0.00032729	0.0015133	0.039269	694	4	-1.6179	0.99431	0.99441	1.0	17190	0	-1.6179
POLR3C	5	0.00032844	0.0015188	0.039312	695	4	-1.8497	0.64433	0.67987	1.0	11462	1	-1.8497
DDX55	5	0.0003286	0.0015193	0.039312	696	4	-2.0021	0.99818	0.99816	1.0	17409	0	-2.0021
RUVBL1	5	0.00032923	0.0015215	0.039313	697	4	-2.0865	0.25147	0.38703	1.0	6809	1	-2.0865
OGDH	5	0.00032984	0.0015237	0.039313	698	4	-1.741	0.93294	0.93319	1.0	15731	0	-1.741
MCM6	5	0.00033202	0.0015331	0.039498	699	4	-1.9041	0.97575	0.97568	1.0	16631	0	-1.9041
C14orf80	5	0.00033389	0.0015413	0.039653	700	4	-1.4171	0.77691	0.78022	1.0	13105	1	-1.4171
RPL4	4	0.00033528	0.0015474	0.039752	701	3	-5.254	0.19614	0.33061	0.998486	5962	1	-5.254
ZMAT2	5	0.00033885	0.0015644	0.040133	702	5	-1.6979	0.99939	0.99939	1.0	17554	0	-1.6979
ISG20L2	5	0.00034084	0.0015754	0.040357	703	4	-1.4832	0.99816	0.99814	1.0	17408	0	-1.4832
RFC2	5	0.00034184	0.0015792	0.040399	704	3	-2.3793	0.89879	0.89935	1.0	15130	0	-2.3793
SF3B1	5	0.00034643	0.001599	0.040847	705	4	-2.0861	0.9987	0.99871	1.0	17451	0	-2.0861
RBBP5	5	0.00034815	0.0016111	0.041098	706	5	-1.3923	0.99965	0.99967	1.0	17604	0	-1.3923
U2AF2	5	0.00035096	0.0016227	0.041289	707	4	-2.5045	0.88038	0.88123	1.0	14833	0	-2.5045
RANBP1	5	0.00035137	0.0016232	0.041289	708	5	-1.6467	0.99965	0.99967	1.0	17603	0	-1.6467
WDR3	5	0.00035965	0.0016606	0.04218	709	4	-2.8418	0.8564	0.85747	1.0	14408	0	-2.8418
DR1	5	0.00036032	0.0016639	0.042201	710	4	-1.4257	0.78718	0.78972	1.0	13256	1	-1.4257
ATP6V1B2	5	0.00036069	0.0016661	0.042201	711	4	-2.5312	0.97182	0.97171	1.0	16523	0	-2.5312
CCDC94	5	0.0003659	0.0016848	0.042615	712	4	-1.8723	0.7384	0.74725	1.0	12588	1	-1.8723
SART1	5	0.0003663	0.0016876	0.042624	713	4	-2.0513	0.85642	0.85748	1.0	14409	0	-2.0513
TAF12	5	0.00036783	0.0016952	0.042759	714	5	-1.5154	0.99942	0.99942	1.0	17562	0	-1.5154
HSPE1	2	0.00037028	0.0017051	0.042943	715	2	-6.3888	0.99963	0.99964	1.0	17601	0	-6.3888
SLC2A1	5	0.0003709	0.0017073	0.042943	716	3	-2.1239	0.71518	0.72917	1.0	12279	1	-2.1239
TRIM65	5	0.00037311	0.0017172	0.043132	717	2	-0.21216	0.0082682	0.027573	0.638277	777	2	-0.21216
CARS	5	0.00037483	0.0017244	0.043181	718	5	-2.4374	0.99938	0.99938	1.0	17552	0	-2.4374
GEMIN5	5	0.00037554	0.0017266	0.043181	719	3	-1.8967	0.62598	0.66814	1.0	11292	1	-1.8967
MYL12A	5	0.00037568	0.0017277	0.043181	720	5	-1.0009	0.99962	0.99964	1.0	17600	0	-1.0009
SRCAP	5	0.00037577	0.0017288	0.043181	721	4	-1.4484	0.70006	0.71799	1.0	12094	1	-1.4484
STX5	5	0.0003819	0.0017563	0.043807	722	4	-2.4492	0.99192	0.99201	1.0	17096	0	-2.4492
DOHH	5	0.00038931	0.0017865	0.0445	723	3	-2.029	0.9097	0.91018	1.0	15334	0	-2.029
POLD3	5	0.00039189	0.001797	0.044698	724	3	-2.4892	0.99755	0.99754	1.0	17361	0	-2.4892
RELA	5	0.00039345	0.0018047	0.044828	725	5	-0.93471	0.99961	0.99962	1.0	17597	0	-0.93471
PRR13	6	0.00039634	0.0018145	0.045011	726	5	-1.723	0.94652	0.9467	1.0	16006	0	-1.723
COPB2	5	0.00039744	0.0018239	0.045181	727	4	-1.7051	0.98365	0.98363	1.0	16828	0	-1.7051
DIP2B	5	0.00039995	0.0018305	0.045282	728	5	-1.0696	0.9996	0.99961	1.0	17596	0	-1.0696
SLC25A3	5	0.0004009	0.0018349	0.045329	729	5	-1.8756	0.9996	0.99961	1.0	17595	0	-1.8756
NUP88	5	0.0004029	0.0018453	0.045489	730	4	-2.1123	0.99782	0.99779	1.0	17384	0	-2.1123
MRPL35	5	0.00040317	0.0018464	0.045489	731	4	-1.4745	0.96609	0.96613	1.0	16401	0	-1.4745
UBB	2	0.00040785	0.0018712	0.046036	732	2	-2.6476	0.95791	0.95806	1.0	16225	0	-2.6476
CTCF	5	0.00041669	0.0019069	0.046851	733	3	-2.8698	0.98354	0.98351	1.0	16822	0	-2.8698
ANAPC1	4	0.0004266	0.0019437	0.047691	734	4	-2.1481	0.99957	0.99958	1.0	17594	0	-2.1481
SAP18	5	0.00043104	0.0019652	0.048151	735	3	-0.99294	0.28391	0.42024	1.0	7320	1	-0.99294
RIOK2	5	0.00043457	0.0019817	0.048489	736	4	-2.1008	0.9951	0.99517	1.0	17219	0	-2.1008
HSCB	5	0.00044011	0.0020075	0.048964	737	4	-1.8617	0.99353	0.99362	1.0	17161	0	-1.8617
SOX9	5	0.00044039	0.0020081	0.048964	738	5	-1.5406	0.99956	0.99957	1.0	17593	0	-1.5406
TPM3	6	0.00044103	0.0020097	0.048964	739	3	-1.3378	0.99714	0.99716	1.0	17338	0	-1.3378
LYRM4	5	0.00044172	0.0020125	0.048964	740	5	-1.7871	0.99925	0.99925	1.0	17517	0	-1.7871
SPCS3	5	0.00044254	0.0020147	0.048964	741	5	-1.8754	0.9995	0.99952	1.0	17581	0	-1.8754
HIST1H2BE	3	0.00044641	0.002029	0.049245	742	1	-0.16683	0.048521	0.11861	0.858159	2487	1	-0.16683
HARS	5	0.00044733	0.0020345	0.049312	743	4	-2.005	0.84445	0.84575	1.0	14229	0	-2.005
ISYNA1	5	0.00044865	0.0020411	0.049352	744	5	-0.84046	0.99955	0.99956	1.0	17592	0	-0.84046
POLR1E	5	0.00044877	0.0020416	0.049352	745	5	-1.2219	0.99955	0.99956	1.0	17591	0	-1.2219
ATP5J2	7	0.0004511	0.0020499	0.049485	746	5	-1.3463	0.96948	0.96943	1.0	16465	0	-1.3463
PSMD12	5	0.00045727	0.0020724	0.049962	747	5	-1.2151	0.99954	0.99956	1.0	17590	0	-1.2151
PSMA1	5	0.0004602	0.0020861	0.050226	748	4	-2.8932	0.69084	0.71136	1.0	11985	1	-2.8932
URB2	5	0.00046127	0.0020911	0.050278	749	5	-1.3211	0.99954	0.99955	1.0	17589	0	-1.3211
NABP2	5	0.00046608	0.0021136	0.050752	750	4	-1.4805	0.34614	0.48354	1.0	8359	1	-1.4805
DNAJC17	5	0.00047224	0.0021406	0.051331	751	3	-2.0967	0.94621	0.94641	1.0	15999	0	-2.0967
NUF2	5	0.00047349	0.0021472	0.051352	753	3	-3.1568	0.39304	0.53121	1.0	9134	1	-3.1568
UTP15	5	0.00047349	0.0021472	0.051352	752	3	-3.8729	0.35787	0.49552	1.0	8545	1	-3.8729
IKBKAP	5	0.00047696	0.0021609	0.051613	754	5	-1.1756	0.99952	0.99954	1.0	17588	0	-1.1756
CCNB1	5	0.00048478	0.0021999	0.052475	755	5	-1.6547	0.99952	0.99953	1.0	17585	0	-1.6547
AHCY	5	0.00048865	0.0022142	0.052746	756	5	-1.9155	0.99925	0.99925	1.0	17519	0	-1.9155
RAD23A	5	0.00049059	0.0022211	0.05284	757	4	-1.6173	0.99825	0.99825	1.0	17416	0	-1.6173
NDUFB7	5	0.00049158	0.0022285	0.052947	758	5	-0.81575	0.99951	0.99952	1.0	17584	0	-0.81575
PSMD13	5	0.00049506	0.0022434	0.053229	759	4	-2.5452	0.61009	0.65855	1.0	11132	1	-2.5452
DHX33	5	0.00049952	0.0022626	0.053477	760	5	-2.3526	0.9995	0.99951	1.0	17579	0	-2.3526
FAM96B	5	0.00050034	0.0022648	0.053477	761	5	-1.103	0.9995	0.99951	1.0	17578	0	-1.103
XPOT	5	0.00050091	0.0022665	0.053477	762	5	-0.98763	0.9995	0.99951	1.0	17577	0	-0.98763
PAM16	5	0.00050181	0.0022687	0.053477	763	4	-2.0947	0.98691	0.98694	1.0	16928	0	-2.0947
PPP6R3	5	0.00050186	0.0022687	0.053477	764	5	-1.7295	0.9995	0.99951	1.0	17576	0	-1.7295
SETD2	5	0.00050376	0.0022764	0.053588	765	5	-1.1786	0.9995	0.99951	1.0	17575	0	-1.1786
MRPS6	5	0.00051154	0.0023055	0.054171	766	5	-0.77878	0.99949	0.9995	1.0	17573	0	-0.77878
RHOC	5	0.00051218	0.0023072	0.054171	767	5	-1.1519	0.99949	0.9995	1.0	17572	0	-1.1519
AKIRIN2	5	0.00051352	0.0023154	0.054224	769	4	-2.7568	0.99874	0.99874	1.0	17457	0	-2.7568
GFPT1	5	0.00051352	0.0023154	0.054224	768	3	-2.4492	0.90613	0.90669	1.0	15267	0	-2.4492
COX17	4	0.00051795	0.0023308	0.054513	770	3	-2.4123	0.058467	0.13723	0.883245	2796	1	-2.4123
EIF3C	3	0.00052082	0.002339	0.054635	771	2	-2.5899	0.94753	0.94769	1.0	16023	0	-2.5899
VARS	5	0.00052385	0.0023572	0.054897	772	4	-1.4576	0.99306	0.99316	1.0	17139	0	-1.4576
DYNLRB1	5	0.00052436	0.0023594	0.054897	773	4	-2.1657	0.99807	0.99805	1.0	17402	0	-2.1657
TSEN54	5	0.00052437	0.0023594	0.054897	774	5	-0.72772	0.99948	0.99948	1.0	17571	0	-0.72772
GABPB1	5	0.00052525	0.0023632	0.054915	775	4	-2.1357	0.057578	0.13557	0.882658	2765	1	-2.1357
ZNF217	5	0.00053264	0.0023869	0.055393	776	4	-1.1657	0.99797	0.99796	1.0	17394	0	-1.1657
SETD1A	5	0.00053513	0.0023968	0.055551	777	3	-2.0392	0.93005	0.93034	1.0	15680	0	-2.0392
DNAJC13	5	0.00053953	0.0024155	0.055913	778	4	-1.553	0.99725	0.99725	1.0	17345	0	-1.553
RBM19	5	0.00054188	0.0024265	0.056095	779	4	-1.2669	0.70949	0.72489	1.0	12205	1	-1.2669
MED27	8	0.00054481	0.002438	0.056247	780	6	-1.4637	0.99922	0.99922	1.0	17515	0	-1.4637
EIF2B1	5	0.00054558	0.0024413	0.056247	781	4	-1.9677	0.59562	0.64992	1.0	10983	1	-1.9677
HINFP	5	0.00054626	0.0024424	0.056247	782	4	-2.0115	0.99572	0.99579	1.0	17249	0	-2.0115
TUBD1	10	0.00055258	0.002466	0.056691	783	7	-1.1243	0.65983	0.69002	1.0	11625	1	-1.1243
AMD1	5	0.00055304	0.0024682	0.056691	784	4	-1.8097	0.79374	0.79595	1.0	13356	1	-1.8097
DDX41	5	0.00055431	0.0024737	0.056691	785	3	-2.0172	0.99783	0.99781	1.0	17385	0	-2.0172
MED22	5	0.0005545	0.0024743	0.056691	786	5	-0.96998	0.99945	0.99945	1.0	17570	0	-0.96998
FAM72D	5	0.0005557	0.0024798	0.056745	787	5	-2.8778	0.99891	0.99892	1.0	17475	0	-2.8778
METTL16	5	0.000558	0.0024902	0.056912	788	5	-1.8785	0.99944	0.99945	1.0	17567	0	-1.8785
NOL9	5	0.00056404	0.0025199	0.057517	789	4	-1.3088	0.89353	0.89417	1.0	15053	0	-1.3088
HIST2H2AA3	4	0.00056618	0.0025293	0.057658	790	3	-1.7873	0.99468	0.99474	1.0	17202	0	-1.7873
LTV1	5	0.00056828	0.0025386	0.057797	791	3	-2.6227	0.14454	0.27722	0.974969	5120	1	-2.6227
INTS8	5	0.00057052	0.0025502	0.057987	792	4	-1.4054	0.8655	0.86646	1.0	14586	0	-1.4054
RPL23A	2	0.00057202	0.0025579	0.058089	793	2	-5.738	0.99943	0.99943	1.0	17565	0	-5.738
VTI1B	5	0.00057299	0.002565	0.058117	794	4	-1.8578	0.99635	0.99639	1.0	17287	0	-1.8578
TRIM62	5	0.00057314	0.0025655	0.058117	795	3	-1.814	0.2426	0.37813	1.0	6670	1	-1.814
TEX10	5	0.00057506	0.0025721	0.058193	796	5	-1.2194	0.99942	0.99943	1.0	17564	0	-1.2194
ARL2	5	0.00058094	0.0025991	0.058729	797	5	-1.2668	0.99942	0.99942	1.0	17563	0	-1.2668
CCT5	5	0.00058248	0.002609	0.058879	798	3	-2.111	0.47925	0.58714	1.0	10010	1	-2.111
MEF2B	5	0.000585	0.0026205	0.058918	799	5	-0.72125	0.99942	0.99942	1.0	17561	0	-0.72125
CPSF4	5	0.00058535	0.0026222	0.058918	800	4	-1.9118	0.99876	0.99877	1.0	17458	0	-1.9118
YBX1	2	0.00058581	0.0026238	0.058918	801	2	-3.3559	0.99941	0.99942	1.0	17560	0	-3.3559
ATP6AP2	5	0.00058583	0.0026238	0.058918	802	4	-1.8515	0.98454	0.98454	1.0	16855	0	-1.8515
INO80B	5	0.00058991	0.0026442	0.059301	803	3	-1.9629	0.63389	0.67307	1.0	11353	1	-1.9629
POLR2H	9	0.00059446	0.002664	0.059633	804	5	-1.7314	0.90636	0.90693	1.0	15272	1	-1.7314
HAUS5	5	0.00059478	0.0026656	0.059633	805	5	-1.6543	0.99941	0.99941	1.0	17558	0	-1.6543
PRC1	5	0.00059546	0.0026695	0.059645	806	4	-2.1312	0.97048	0.97042	1.0	16496	0	-2.1312
BRD8	5	0.00059629	0.0026739	0.05967	807	4	-1.9683	0.93141	0.9317	1.0	15705	0	-1.9683
SRBD1	5	0.00059914	0.0026843	0.059816	808	5	-1.1741	0.9994	0.9994	1.0	17557	0	-1.1741
MCM4	5	0.00059967	0.0026871	0.059816	809	4	-1.5645	0.38216	0.52003	1.0	8938	1	-1.5645
SPDYC	5	0.0006094	0.0027338	0.060755	810	5	-0.79463	0.99939	0.99939	1.0	17556	0	-0.79463
CAD	5	0.00060999	0.002736	0.060755	811	5	-2.2188	0.99939	0.99939	1.0	17555	0	-2.2188
USP10	5	0.00061158	0.0027409	0.06079	812	3	-1.8801	0.75141	0.75806	1.0	12750	1	-1.8801
THOC6	5	0.00061403	0.0027536	0.060995	813	4	-1.2504	0.72748	0.73864	1.0	12429	1	-1.2504
RFK	5	0.00061661	0.0027662	0.0612	814	4	-1.9021	0.32446	0.4613	1.0	7983	1	-1.9021
SUV420H1	5	0.00061876	0.0027739	0.061295	815	5	-1.1145	0.99938	0.99938	1.0	17553	0	-1.1145
DDX39B	5	0.00062048	0.0027838	0.061438	816	4	-1.9659	0.97965	0.9796	1.0	16723	0	-1.9659
PPP1CB	5	0.00062198	0.0027888	0.061445	817	3	-2.2631	0.36107	0.49874	1.0	8592	1	-2.2631
SF3A1	5	0.00062267	0.002791	0.061445	818	4	-2.0623	0.9591	0.95924	1.0	16249	0	-2.0623
WDR75	5	0.00062439	0.0028014	0.0616	819	5	-1.7833	0.99938	0.99938	1.0	17551	0	-1.7833
NAA38	4	0.00062674	0.0028124	0.061766	820	4	-2.5378	0.99937	0.99937	1.0	17550	0	-2.5378
GLRX5	5	0.00063165	0.0028316	0.062113	821	4	-1.3518	0.66832	0.6957	1.0	11713	1	-1.3518
ALDOC	5	0.00063353	0.0028399	0.062218	822	4	-1.4065	0.9975	0.99749	1.0	17357	0	-1.4065
TRA2B	7	0.00063646	0.0028558	0.062492	823	6	-0.97686	0.99962	0.99963	1.0	17599	0	-0.97686
RPL26	2	0.00063705	0.0028602	0.062512	824	2	-3.0856	0.99936	0.99936	1.0	17549	0	-3.0856
CNIH2	5	0.00064963	0.0029114	0.063552	825	4	-1.0758	0.94293	0.94315	1.0	15933	0	-1.0758
RFC5	5	0.00065502	0.0029334	0.063955	826	4	-2.2043	0.94241	0.94265	1.0	15924	0	-2.2043
GNPNAT1	5	0.00065806	0.0029482	0.064201	827	5	-0.95652	0.99934	0.99934	1.0	17547	0	-0.95652
NAA10	5	0.00066318	0.0029724	0.064649	828	3	-2.0409	0.31184	0.44869	1.0	7770	2	-2.0409
MIOS	5	0.00066579	0.0029839	0.064822	829	5	-0.7983	0.99933	0.99934	1.0	17546	0	-0.7983
PTPN23	5	0.00066968	0.0029922	0.064923	830	5	-1.2827	0.99933	0.99933	1.0	17544	0	-1.2827
LIMS3	5	0.00067303	0.0030054	0.065131	831	5	-1.2048	0.99933	0.99933	1.0	17543	0	-1.2048
PTMA	3	0.00067509	0.0030158	0.065279	832	3	-3.5295	0.99932	0.99933	1.0	17542	0	-3.5295
PSMB1	5	0.00067692	0.0030241	0.065379	833	4	-1.4047	0.99314	0.99324	1.0	17143	0	-1.4047
HIST1H2BF	1	0.00067798	0.0030301	0.065431	834	1	-4.1403	0.99932	0.99932	1.0	17541	0	-4.1403
TRIP13	5	0.0006789	0.0030351	0.065452	835	4	-2.1394	0.36092	0.49856	1.0	8589	1	-2.1394
EXOSC6	5	0.00067993	0.0030384	0.065452	836	4	-1.7914	0.66966	0.6966	1.0	11729	1	-1.7914
COX6C	3	0.00068301	0.0030472	0.065563	837	3	-2.8185	0.99932	0.99931	1.0	17540	0	-2.8185
MRPL46	5	0.00068647	0.0030587	0.065733	838	4	-1.1812	0.13702	0.2695	0.968779	5009	1	-1.1812
CENPA	5	0.00068885	0.0030697	0.065891	839	5	-0.86457	0.99931	0.99931	1.0	17538	0	-0.86457
NCAPD2	5	0.00069477	0.0030977	0.066334	840	4	-1.867	0.79333	0.79554	1.0	13350	1	-1.867
MCM3	5	0.00069479	0.0030977	0.066334	841	3	-0.53282	0.20438	0.33908	1.0	6090	1	-0.53282
CHMP6	5	0.00070071	0.0031263	0.066867	842	4	-1.2463	0.99613	0.99617	1.0	17271	0	-1.2463
SMC2	5	0.0007045	0.003145	0.067187	843	3	-1.8518	0.9047	0.90526	1.0	15240	0	-1.8518
NSL1	5	0.00071209	0.0031769	0.067788	844	3	-1.6779	0.97403	0.97392	1.0	16573	0	-1.6779
GPN3	5	0.00071727	0.0031983	0.068165	845	3	-2.2269	0.56808	0.63408	1.0	10738	1	-2.2269
EXOSC3	5	0.00071957	0.0032038	0.068201	846	4	-1.8351	0.99273	0.99285	1.0	17128	0	-1.8351
TIMM23	5	0.00072412	0.0032187	0.068436	847	3	-2.2606	0.35216	0.48969	1.0	8456	1	-2.2606
TBCD	5	0.00072649	0.003228	0.068554	848	4	-1.6471	0.87134	0.8722	1.0	14688	0	-1.6471
MRPL4	5	0.00072872	0.003233	0.068578	849	4	-1.136	0.95175	0.95195	1.0	16104	0	-1.136
ABCF1	5	0.0007324	0.0032445	0.068742	850	3	-1.5049	0.4791	0.58707	1.0	10009	1	-1.5049
THOC2	5	0.00074916	0.0033215	0.069961	853	5	-1.6352	0.99925	0.99925	1.0	17536	0	-1.6352
RPLP2	5	0.00074916	0.0033215	0.069961	852	5	-1.2083	0.99925	0.99925	1.0	17528	0	-1.2083
TSC2	5	0.00074916	0.0033215	0.069961	855	5	-1.2054	0.99925	0.99925	1.0	17522	0	-1.2054
FIP1L1	5	0.00074916	0.0033215	0.069961	851	5	-1.169	0.99925	0.99925	1.0	17534	0	-1.169
KIAA0947	5	0.00074916	0.0033215	0.069961	854	5	-1.1349	0.99925	0.99925	1.0	17535	0	-1.1349
RBBP6	7	0.00075078	0.0033303	0.070065	856	6	-1.2847	0.99779	0.99777	1.0	17381	0	-1.2847
PSMD7	5	0.0007544	0.0033468	0.070329	857	5	-1.2822	0.99883	0.99884	1.0	17466	0	-1.2822
HCFC1	5	0.00075726	0.0033616	0.070559	858	4	-1.3159	0.97254	0.97243	1.0	16537	0	-1.3159
RPAP1	5	0.00075817	0.0033663	0.070575	859	4	-1.8982	0.52258	0.60948	1.0	10348	1	-1.8982
TUBB4B	5	0.00075902	0.003371	0.070591	860	4	-2.0573	0.96776	0.96775	1.0	16428	0	-2.0573
SLC39A10	5	0.0007656	0.0034045	0.07121	861	4	-1.593	0.94161	0.94184	1.0	15911	0	-1.593
WDR5	5	0.00076899	0.0034227	0.071507	862	3	-2.248	0.96596	0.96599	1.0	16399	0	-2.248
RBM22	5	0.00077227	0.0034353	0.071639	863	4	-1.6298	0.98184	0.98183	1.0	16774	0	-1.6298
NCL	5	0.00077314	0.003437	0.071639	864	5	-1.2782	0.99879	0.99879	1.0	17463	0	-1.2782
MUC20	5	0.00077839	0.00346	0.072037	865	4	-1.2186	0.99663	0.99666	1.0	17301	0	-1.2186
DRD5	5	0.0007794	0.0034644	0.072045	866	2	0.13893	0.22831	0.36345	1.0	6442	2	0.13893
ATP6AP1	5	0.00078859	0.003509	0.072849	867	3	-1.7207	0.98207	0.98206	1.0	16778	0	-1.7207
NAT10	5	0.00078918	0.0035112	0.072849	868	4	-1.8887	0.99761	0.9976	1.0	17366	0	-1.8887
HIST1H2AL	3	0.00079152	0.0035189	0.07292	869	3	-4.6247	0.99778	0.99776	1.0	17379	0	-4.6247
DIS3L	5	0.00079223	0.0035227	0.07292	870	4	-1.3267	0.98625	0.98628	1.0	16901	0	-1.3267
WARS	5	0.00080055	0.0035612	0.073632	871	4	-2.322	0.96283	0.9629	1.0	16332	0	-2.322
ANAPC4	5	0.00080321	0.0035766	0.073866	872	4	-1.976	0.74903	0.75604	1.0	12716	1	-1.976
NTMT1	5	0.00080916	0.0036063	0.074394	873	5	-0.61474	0.99919	0.99919	1.0	17513	0	-0.61474
CDC73	5	0.00081381	0.0036239	0.074648	874	5	-2.0871	0.99919	0.99918	1.0	17512	0	-2.0871
PNN	5	0.00081468	0.0036269	0.074648	875	4	-1.6635	0.98665	0.98667	1.0	16921	0	-1.6635
HMGA1	5	0.00081682	0.0036371	0.074772	876	5	-1.7479	0.99885	0.99886	1.0	17467	0	-1.7479
WSB2	8	0.00082926	0.0036844	0.075657	877	6	-0.91238	0.79665	0.79876	1.0	13411	1	-0.91238
SNAPC1	5	0.00083058	0.0036909	0.075706	878	4	-2.6437	0.034649	0.092215	0.80512	2062	1	-2.6437
XRN2	5	0.00083174	0.0036975	0.075756	879	4	-1.1257	0.845	0.84631	1.0	14238	0	-1.1257
RPL5	2	0.00083839	0.0037256	0.076243	880	2	-3.0502	0.99916	0.99916	1.0	17509	0	-3.0502
MSH3	5	0.00084364	0.0037514	0.076685	881	5	-0.7994	0.99916	0.99916	1.0	17508	0	-0.7994
LSG1	5	0.00084631	0.0037613	0.0768	882	4	-1.9282	0.99159	0.99166	1.0	17086	0	-1.9282
DBR1	5	0.00084996	0.0037729	0.076873	883	3	-1.7516	0.22471	0.35983	1.0	6388	1	-1.7516
RPL28	9	0.00085	0.0037734	0.076873	884	7	-0.79243	0.943	0.94322	1.0	15935	1	-0.79243
SERF2	8	0.00085268	0.0037839	0.076998	885	6	-1.0744	0.99917	0.99917	1.0	17510	0	-1.0744
LOC729574	3	0.00085888	0.003813	0.077504	886	3	-1.901	0.99914	0.99915	1.0	17507	0	-1.901
RRP1	5	0.00086778	0.0038559	0.078287	887	3	-3.3117	0.90211	0.90268	1.0	15191	0	-3.3117
PMPCB	5	0.00087119	0.0038669	0.078422	888	5	-1.2377	0.99913	0.99914	1.0	17505	0	-1.2377
NDE1	5	0.00087396	0.0038801	0.078557	889	4	-1.1559	0.99608	0.99611	1.0	17269	0	-1.1559
ZC3H18	5	0.0008746	0.0038823	0.078557	890	4	-1.7875	0.70827	0.72397	1.0	12192	1	-1.7875
PSMC5	5	0.00087647	0.0038889	0.078602	891	3	-3.0272	0.68177	0.7049	1.0	11871	1	-3.0272
TRIM43	5	0.00087772	0.0038955	0.078647	892	3	-2.4969	0.70109	0.71872	1.0	12107	1	-2.4969
CHCHD4	5	0.00088491	0.0039318	0.079291	893	4	-1.9964	0.97999	0.97995	1.0	16733	0	-1.9964
SDAD1	5	0.00088585	0.0039367	0.079302	894	3	-1.9665	0.92872	0.92902	1.0	15653	0	-1.9665
MVB12A	5	0.00089082	0.0039543	0.079512	895	5	-1.0157	0.99911	0.99912	1.0	17503	0	-1.0157
HENMT1	5	0.00089112	0.0039559	0.079512	896	5	-0.97141	0.99911	0.99911	1.0	17502	0	-0.97141
RPS15A	3	0.00089904	0.0039906	0.080119	897	2	-4.5473	0.46404	0.5796	1.0	9877	1	-4.5473
RTN3	11	0.00090189	0.0039994	0.080206	898	5	-0.39154	0.18421	0.31845	0.994056	5767	1	-0.39154
SOD1	5	0.00091148	0.0040368	0.080865	899	4	-1.9721	0.76195	0.76698	1.0	12911	1	-1.9721
INPP5A	5	0.00091345	0.0040489	0.080939	900	5	-1.1638	0.99896	0.99898	1.0	17481	0	-1.1638
MCRS1	5	0.00091369	0.0040494	0.080939	901	3	-0.67015	0.53219	0.61449	1.0	10422	1	-0.67015
TIGD3	5	0.0009157	0.0040577	0.081014	902	5	-1.0008	0.99908	0.99908	1.0	17500	0	-1.0008
GTF2H2	2	0.00092679	0.0041088	0.081944	903	2	-2.4148	0.99907	0.99908	1.0	17497	0	-2.4148
NDUFA13	5	0.00093536	0.0041401	0.082477	904	4	-1.5842	0.99622	0.99626	1.0	17278	0	-1.5842
ZNF559	12	0.00093728	0.0041489	0.082561	905	8	-1.1737	0.25657	0.39225	1.0	6896	3	-1.1737
NDUFB9	5	0.0009539	0.0042248	0.083886	906	4	-1.218	0.91276	0.91326	1.0	15381	0	-1.218
RBM18	5	0.00095394	0.0042248	0.083886	907	4	-1.7821	0.98973	0.98979	1.0	17036	0	-1.7821
UTP6	5	0.00095967	0.0042517	0.084235	908	5	-1.3345	0.99904	0.99905	1.0	17495	0	-1.3345
LRPPRC	5	0.00095969	0.0042517	0.084235	909	4	-1.3696	0.8944	0.89502	1.0	15067	0	-1.3696
NOMO2	5	0.00096186	0.0042671	0.084447	910	3	-1.7479	0.91927	0.91959	1.0	15486	0	-1.7479
CMPK1	5	0.00096533	0.0042787	0.084582	911	4	-1.4479	0.41011	0.54877	1.0	9412	1	-1.4479
CDK2	5	0.00096859	0.004288	0.084674	912	4	-1.5756	0.30833	0.44519	1.0	7717	1	-1.5756
NDC1	5	0.0009728	0.0043062	0.084939	913	5	-0.91333	0.99903	0.99904	1.0	17493	0	-0.91333
CHD7	5	0.00097582	0.0043177	0.085057	914	3	-1.8284	0.96298	0.96305	1.0	16335	0	-1.8284
DNM1L	5	0.00097699	0.0043215	0.085057	915	5	-0.99731	0.99902	0.99904	1.0	17492	0	-0.99731
PHAX	5	0.00099173	0.004382	0.086153	916	5	-0.71065	0.99901	0.99902	1.0	17491	0	-0.71065
MOB4	3	0.0010003	0.0044205	0.086712	917	3	-3.2701	0.999	0.99902	1.0	17489	0	-3.2701
MCL1	5	0.0010007	0.0044233	0.086712	918	4	-2.1842	0.9757	0.97564	1.0	16629	0	-2.1842
ATRIP	5	0.0010009	0.0044249	0.086712	919	4	-1.6938	0.59624	0.65027	1.0	10990	1	-1.6938
RBM33	5	0.0010029	0.0044315	0.086747	920	5	-0.67282	0.999	0.99901	1.0	17488	0	-0.67282
MRPL53	5	0.0010076	0.0044496	0.086999	921	4	-1.4369	0.9528	0.95303	1.0	16126	0	-1.4369
SNRNP40	5	0.0010087	0.004454	0.086999	922	4	-1.1335	0.35166	0.48919	1.0	8445	1	-1.1335
TLCD1	5	0.0010119	0.0044672	0.087078	923	4	-1.2026	0.99835	0.99833	1.0	17425	0	-1.2026
NR2C2AP	5	0.0010119	0.0044678	0.087078	924	5	-0.64873	0.99899	0.99901	1.0	17487	0	-0.64873
GINS4	5	0.0010137	0.0044766	0.087108	925	5	-1.0902	0.99899	0.99901	1.0	17486	0	-1.0902
PWP1	5	0.0010164	0.0044859	0.087108	926	3	-2.7153	0.41315	0.55195	1.0	9456	2	-2.7153
NUDT4	5	0.0010171	0.0044876	0.087108	927	4	-2.084	0.95399	0.95418	1.0	16148	0	-2.084
HIST1H2AC	4	0.0010177	0.0044887	0.087108	928	4	-1.3938	0.99898	0.999	1.0	17485	0	-1.3938
WEE1	5	0.0010201	0.0045008	0.087249	929	4	-2.4388	0.91166	0.91219	1.0	15369	0	-2.4388
WDR25	5	0.0010226	0.0045156	0.087443	930	5	-1.3687	0.99898	0.999	1.0	17484	0	-1.3687
CHD4	5	0.0010272	0.0045266	0.087562	931	4	-1.2828	0.81331	0.81519	1.0	13696	0	-1.2828
IFITM3	3	0.0010306	0.0045426	0.087776	932	3	-1.1704	0.99897	0.99899	1.0	17483	0	-1.1704
EMC3	5	0.0010335	0.0045525	0.087873	933	5	-0.8349	0.99897	0.99899	1.0	17482	0	-0.8349
UQCRC2	5	0.0010418	0.0045827	0.088331	934	5	-0.80209	0.99896	0.99898	1.0	17480	0	-0.80209
PRADC1	5	0.0010424	0.004586	0.088331	935	5	-1.0898	0.99896	0.99898	1.0	17479	0	-1.0898
CDCA3	5	0.0010544	0.0046366	0.089209	936	4	-1.3931	0.008624	0.028628	0.638388	802	1	-1.3931
BCS1L	5	0.0010711	0.0047212	0.090741	937	5	-0.66903	0.99893	0.99895	1.0	17478	0	-0.66903
PMPCA	5	0.0010735	0.0047322	0.090856	938	4	-1.2442	0.99268	0.9928	1.0	17126	0	-1.2442
OPA1	5	0.0010753	0.0047394	0.090896	939	5	-1.2119	0.99892	0.99894	1.0	17477	0	-1.2119
RAE1	5	0.0010864	0.0047922	0.091797	940	3	-1.1643	0.3413	0.47851	1.0	8270	1	-1.1643
VARS2	5	0.0010874	0.0047966	0.091797	941	5	-1.5938	0.99891	0.99893	1.0	17476	0	-1.5938
INTS3	5	0.0010958	0.0048411	0.092551	942	3	-1.5352	0.38725	0.52527	1.0	9027	2	-1.5352
EXOSC7	5	0.0010983	0.0048521	0.092663	943	4	-2.3124	0.083004	0.18138	0.920406	3547	1	-2.3124
AP3D1	5	0.0010997	0.0048598	0.092712	944	4	-1.1839	0.61754	0.66302	1.0	11206	1	-1.1839
VPS72	5	0.0011004	0.0048664	0.092735	945	5	-1.0422	0.9989	0.99892	1.0	17474	0	-1.0422
HAUS4	5	0.0011019	0.0048713	0.092735	946	3	-2.0168	0.95274	0.95297	1.0	16124	0	-2.0168
UFD1L	5	0.001104	0.0048823	0.092811	947	5	-1.252	0.9989	0.99891	1.0	17473	0	-1.252
RBMXL1	3	0.0011054	0.0048856	0.092811	948	3	-1.905	0.99889	0.99891	1.0	17472	0	-1.905
DNLZ	5	0.0011142	0.0049236	0.093433	949	5	-0.88031	0.99889	0.9989	1.0	17471	0	-0.88031
UBE2N	5	0.0011205	0.0049466	0.093649	950	4	-3.4528	0.9904	0.99047	1.0	17051	0	-3.4528
POLQ	5	0.0011207	0.0049472	0.093649	951	5	-0.74794	0.99888	0.9989	1.0	17470	0	-0.74794
ABCB10	3	0.0011217	0.0049505	0.093649	952	2	-3.0911	0.62367	0.66674	1.0	11265	0	-3.0911
UBA2	5	0.0011271	0.0049708	0.093935	953	4	-2.2143	0.99635	0.99639	1.0	17286	0	-2.2143
CRLF1	5	0.0011399	0.0050236	0.094833	954	5	-0.86535	0.99886	0.99887	1.0	17469	0	-0.86535
TTC37	5	0.0011525	0.0050758	0.095718	955	5	-0.89608	0.99885	0.99886	1.0	17468	0	-0.89608
XPO1	5	0.0011619	0.005111	0.096281	956	4	-1.9886	0.80587	0.80781	1.0	13566	0	-1.9886
PSMB6	5	0.0011656	0.0051275	0.096491	957	3	-1.7881	0.025235	0.073544	0.752957	1756	2	-1.7881
DHX16	5	0.0011701	0.005144	0.0967	958	4	-1.8974	0.97524	0.97517	1.0	16612	0	-1.8974
PFDN5	8	0.0011778	0.0051809	0.097241	959	6	-1.3202	0.82473	0.82637	1.0	13874	1	-1.3202
GEMIN7	5	0.0011784	0.0051836	0.097241	960	4	-1.6485	0.99422	0.99431	1.0	17185	0	-1.6485
PLRG1	5	0.0011853	0.0052144	0.097717	961	4	-1.2284	0.95912	0.95927	1.0	16251	0	-1.2284
PPP1R11	5	0.0011923	0.0052457	0.098202	962	4	-2.062	0.98493	0.98492	1.0	16867	0	-2.062
UBE2L3	6	0.0012016	0.0052881	0.098677	963	4	-1.9274	0.48489	0.59002	1.0	10052	1	-1.9274
ARID2	5	0.0012025	0.0052908	0.098677	964	5	-0.92992	0.9988	0.9988	1.0	17464	0	-0.92992
TRAPPC5	5	0.0012027	0.0052914	0.098677	965	3	-1.7463	0.75112	0.75782	1.0	12744	1	-1.7463
PPM1D	5	0.0012038	0.0052952	0.098677	966	4	-1.8558	0.99863	0.99863	1.0	17447	0	-1.8558
CDK7	5	0.0012044	0.0052985	0.098677	967	4	-1.3945	0.99542	0.9955	1.0	17230	0	-1.3945
GIT1	5	0.0012066	0.0053084	0.098759	968	4	-1.1534	0.99248	0.99259	1.0	17120	0	-1.1534
CAND1	5	0.0012167	0.0053491	0.099414	969	4	-1.2046	0.98232	0.98234	1.0	16789	0	-1.2046
THOC5	5	0.0012314	0.0054002	0.10026	970	4	-1.3211	0.50297	0.59921	1.0	10171	1	-1.3211
NCF1	5	0.0012335	0.005409	0.10032	971	3	-1.7334	0.53978	0.61856	1.0	10492	1	-1.7334
COX6B1	5	0.0012382	0.0054239	0.100492	972	4	-1.5607	0.60969	0.65832	1.0	11126	1	-1.5607
NSA2	4	0.0012451	0.0054431	0.100745	973	4	-3.2449	0.99635	0.9964	1.0	17288	0	-3.2449
SNRPE	1	0.0012623	0.0055041	0.10177	974	1	-9.2977	0.99874	0.99874	1.0	17456	0	-9.2977
RPF2	5	0.0012643	0.0055135	0.101838	975	4	-2.2179	0.39674	0.53505	1.0	9195	1	-2.2179
C6orf89	5	0.001267	0.0055217	0.101886	976	4	-1.0625	0.98616	0.98621	1.0	16898	0	-1.0625
FGF21	5	0.0012788	0.0055569	0.10243	977	4	-1.1741	0.79301	0.79524	1.0	13342	1	-1.1741
UTP23	5	0.0012834	0.005575	0.102659	978	3	-0.66815	0.46071	0.578	1.0	9856	1	-0.66815
PTDSS1	5	0.0012863	0.0055827	0.102696	979	3	-1.69	0.40454	0.54303	1.0	9331	2	-1.69
UPK3BL	5	0.0012935	0.005613	0.103147	980	3	-1.6804	0.93022	0.9305	1.0	15683	0	-1.6804
TAF1B	5	0.0013036	0.0056482	0.103688	981	4	-1.7898	0.97487	0.97477	1.0	16597	0	-1.7898
MRPL37	5	0.0013083	0.005663	0.103855	982	4	-1.4437	0.1829	0.31714	0.993908	5740	1	-1.4437
HDAC3	5	0.0013194	0.0057048	0.104514	983	4	-1.9426	0.9238	0.92413	1.0	15569	0	-1.9426
CCT8	5	0.0013295	0.0057449	0.105143	984	4	-2.3354	0.99003	0.9901	1.0	17046	0	-2.3354
MAP3K2	5	0.0013364	0.0057675	0.105448	985	4	-1.4281	0.99753	0.99753	1.0	17360	0	-1.4281
PGK1	5	0.0013388	0.0057741	0.105462	986	4	-1.3883	0.99878	0.99878	1.0	17460	0	-1.3883
LDLR	5	0.001344	0.0057878	0.105606	987	4	-1.3414	0.28799	0.42441	1.0	7393	1	-1.3414
DYNC1H1	5	0.0013601	0.0058433	0.106511	988	4	-0.68756	0.46376	0.57947	1.0	9874	1	-0.68756
ATP6V1G2	7	0.0013788	0.0059066	0.107554	989	6	-0.8195	0.99767	0.99765	1.0	17369	0	-0.8195
PPCS	8	0.0013863	0.0059379	0.108016	990	5	-1.0366	0.98378	0.98376	1.0	16833	0	-1.0366
RPS27A	3	0.0014099	0.0060143	0.109296	991	3	-2.9496	0.99859	0.99858	1.0	17444	0	-2.9496
FNTA	5	0.001413	0.0060259	0.109335	992	4	-1.2708	0.99832	0.99831	1.0	17419	0	-1.2708
MAGOH	4	0.0014132	0.0060286	0.109335	993	3	-3.2928	0.98519	0.98518	1.0	16878	0	-3.2928
IPO9	5	0.0014319	0.0060863	0.110271	994	3	-1.7685	0.21411	0.34911	1.0	6212	1	-1.7685
SRRT	5	0.0014362	0.0061006	0.110418	995	3	-2.3846	0.047601	0.11685	0.85521	2456	1	-2.3846
NDUFAB1	5	0.0014399	0.0061133	0.110536	996	4	-1.648	0.21547	0.35052	1.0	6241	1	-1.648
TIMELESS	5	0.001456	0.0061732	0.111466	997	4	-1.9017	0.50756	0.60155	1.0	10212	1	-1.9017
UTP11L	5	0.0014569	0.0061771	0.111466	998	4	-1.9711	0.01305	0.041698	0.693862	1076	1	-1.9711
SPRTN	5	0.0014944	0.0062986	0.113544	999	4	-1.5318	0.96813	0.96811	1.0	16436	0	-1.5318
C7orf26	5	0.0014991	0.0063145	0.113718	1000	4	-1.1778	0.90651	0.90707	1.0	15278	0	-1.1778
SLC16A1	5	0.001505	0.0063348	0.11397	1001	4	-1.5998	0.98798	0.98804	1.0	16963	0	-1.5998
FBXO9	5	0.0015403	0.0064618	0.116139	1002	4	-0.97175	0.87968	0.88055	1.0	14824	0	-0.97175
EIF3H	5	0.0015514	0.0065003	0.116608	1003	4	-1.1964	0.52625	0.61142	1.0	10375	1	-1.1964
TIPIN	5	0.0015515	0.0065009	0.116608	1004	3	-1.9137	0.035348	0.093513	0.806267	2088	2	-1.9137
EIF3CL	2	0.001558	0.006519	0.11677	1005	2	-1.6704	0.99844	0.99843	1.0	17432	0	-1.6704
POP7	5	0.0015596	0.0065229	0.11677	1006	3	-1.8622	0.037218	0.097093	0.814036	2148	2	-1.8622
NMT1	5	0.0015741	0.0065614	0.117342	1007	3	-1.485	0.97966	0.97961	1.0	16724	0	-1.485
UMPS	5	0.0015861	0.0066004	0.117923	1008	4	-1.5994	0.98963	0.98969	1.0	17031	0	-1.5994
C9orf16	5	0.0015921	0.006624	0.118076	1009	4	-1.0981	0.83583	0.83719	1.0	14080	0	-1.0981
TMED10	5	0.0015926	0.0066257	0.118076	1010	4	-1.4158	0.72156	0.73406	1.0	12357	1	-1.4158
CYP4F2	5	0.001597	0.0066411	0.118076	1011	4	-0.97135	0.85381	0.85498	1.0	14365	0	-0.97135
TIMM10	5	0.0015975	0.0066422	0.118076	1012	4	-1.3897	0.98213	0.98212	1.0	16782	0	-1.3897
OCM2	5	0.0015995	0.0066477	0.118076	1013	4	-0.99538	0.57251	0.63655	1.0	10772	1	-0.99538
HAPLN1	5	0.0016	0.0066499	0.118076	1014	4	-1.6504	0.99093	0.99099	1.0	17067	0	-1.6504
UQCRFS1	5	0.0016034	0.0066587	0.118076	1015	4	-2.1106	0.56999	0.63515	1.0	10758	1	-2.1106
TRAPPC8	5	0.0016043	0.0066614	0.118076	1016	4	-1.611	0.9564	0.95658	1.0	16198	0	-1.611
ATL2	5	0.001608	0.0066752	0.118203	1017	3	-2.9208	0.016182	0.050684	0.717176	1272	1	-2.9208
RNGTT	5	0.0016312	0.0067466	0.119352	1018	3	-1.6815	0.12664	0.25563	0.9601	4795	2	-1.6815
TRAF3	5	0.001634	0.0067538	0.119361	1019	4	-1.367	0.98178	0.98177	1.0	16771	0	-1.367
DDI2	5	0.0016431	0.0067807	0.119719	1020	4	-1.113	0.9871	0.98715	1.0	16930	0	-1.113
ZNRD1	5	0.0016492	0.0068088	0.119989	1021	4	-1.1248	0.99256	0.99266	1.0	17124	0	-1.1248
PFAS	5	0.0016499	0.0068093	0.119989	1022	4	-1.4575	0.78017	0.78319	1.0	13158	1	-1.4575
PMF1-BGLAP	3	0.0016595	0.0068329	0.120272	1023	2	-3.3658	0.67304	0.69886	1.0	11769	0	-3.3658
ZNF492	5	0.0016621	0.0068387	0.120272	1024	4	-1.9101	0.091458	0.19607	0.934283	3777	1	-1.9101
DYNLL1	4	0.0016699	0.0068665	0.120642	1025	3	-1.7678	0.21424	0.34924	1.0	6216	1	-1.7678
RTF1	5	0.0016867	0.0069292	0.121564	1026	3	-1.7437	0.635	0.67378	1.0	11368	1	-1.7437
GRPEL1	5	0.0016888	0.0069325	0.121564	1027	4	-1.5468	0.58361	0.64293	1.0	10879	1	-1.5468
ERBB3	5	0.0017015	0.006977	0.122226	1028	4	-1.5632	0.49329	0.59426	1.0	10109	1	-1.5632
TBCB	5	0.0017057	0.0069929	0.122386	1029	4	-1.1566	0.99788	0.99786	1.0	17389	0	-1.1566
MRPL40	5	0.001713	0.0070177	0.1227	1030	4	-1.0602	0.92475	0.92508	1.0	15586	0	-1.0602
RFC3	5	0.001729	0.0070759	0.123599	1031	3	-1.9051	0.67485	0.70013	1.0	11792	1	-1.9051
CRCT1	5	0.0017396	0.0071166	0.123982	1032	3	-1.527	0.22907	0.36421	1.0	6454	2	-1.527
KRTAP5-10	3	0.00174	0.0071183	0.123982	1033	3	-2.6596	0.99756	0.99755	1.0	17362	0	-2.6596
C1orf43	5	0.0017403	0.0071188	0.123982	1034	4	-1.2696	0.98364	0.98362	1.0	16827	0	-1.2696
ZWILCH	5	0.0017435	0.0071254	0.123982	1035	4	-1.2123	0.98953	0.98959	1.0	17024	0	-1.2123
FGFR1OP2	9	0.0017471	0.0071364	0.124054	1036	5	-1.2169	0.56511	0.63241	1.0	10713	2	-1.2169
PNPT1	5	0.001757	0.0071606	0.124354	1037	4	-1.4076	0.88742	0.88818	1.0	14957	0	-1.4076
KARS	5	0.0017611	0.0071722	0.124435	1038	3	-1.879	0.98626	0.9863	1.0	16902	0	-1.879
NMNAT1	5	0.0017658	0.0071914	0.124649	1039	4	-1.3526	0.96621	0.96626	1.0	16405	0	-1.3526
RHCE	5	0.0017817	0.0072436	0.125351	1040	4	-1.6187	0.91511	0.91554	1.0	15425	0	-1.6187
NDC80	5	0.0017821	0.0072458	0.125351	1041	2	-0.32673	0.5635	0.63151	1.0	10701	1	-0.32673
RAD51C	6	0.0017861	0.0072585	0.125449	1042	5	-1.3647	0.99047	0.99054	1.0	17054	0	-1.3647
PPIL4	5	0.0018176	0.0073684	0.127227	1043	4	-1.3161	0.10748	0.22359	0.950496	4231	1	-1.3161
COPS2	5	0.0018208	0.0073767	0.127248	1044	4	-2.4254	0.26925	0.40512	1.0	7085	1	-2.4254
BCL2L2-PABPN1	1	0.0018796	0.0075559	0.130215	1045	1	-7.5521	0.99812	0.9981	1.0	17405	0	-7.5521
APOBEC3F	7	0.0018891	0.0075856	0.130601	1046	2	0.38607	0.049989	0.12142	0.860287	2541	3	0.38607
TSR1	5	0.0018933	0.0076004	0.130732	1047	3	-1.445	0.99088	0.99095	1.0	17065	0	-1.445
CALR3	5	0.0019142	0.0076703	0.131807	1048	4	-1.0023	0.91466	0.9151	1.0	15418	0	-1.0023
RPL7A	2	0.0019217	0.0076988	0.132172	1049	2	-2.5579	0.99808	0.99805	1.0	17404	0	-2.5579
YEATS4	5	0.0019268	0.0077159	0.132339	1050	4	-2.679	0.97818	0.97813	1.0	16685	0	-2.679
CNOT1	5	0.0019304	0.0077274	0.132407	1051	3	-1.7677	0.80113	0.80318	1.0	13489	0	-1.7677
NUDC	5	0.0019341	0.0077346	0.132407	1052	4	-1.1378	0.93229	0.93256	1.0	15719	0	-1.1378
BCAS2	5	0.0019393	0.0077478	0.132507	1053	4	-1.3428	0.83597	0.83733	1.0	14081	0	-1.3428
MRTO4	5	0.001945	0.0077692	0.132747	1054	4	-1.4557	0.98277	0.98276	1.0	16802	0	-1.4557
KIAA1109	5	0.0019516	0.0077951	0.133063	1055	4	-1.0912	0.99368	0.99378	1.0	17167	0	-1.0912
HGS	5	0.0019628	0.0078291	0.13342	1056	4	-0.98951	0.69021	0.71093	1.0	11978	1	-0.98951
HIST1H2AD	4	0.0019634	0.0078308	0.13342	1057	4	-0.74541	0.99804	0.99802	1.0	17400	0	-0.74541
GPS1	5	0.0019712	0.0078561	0.133724	1058	3	-1.6392	0.96791	0.96788	1.0	16431	0	-1.6392
CCDC47	5	0.0019773	0.0078753	0.133925	1059	4	-1.0159	0.95252	0.95275	1.0	16122	0	-1.0159
RPL12	2	0.00199	0.0079232	0.134611	1060	2	-5.134	0.99801	0.99799	1.0	17398	0	-5.134
SSBP1	5	0.0019976	0.0079512	0.13496	1061	4	-1.0725	0.70163	0.71912	1.0	12114	1	-1.0725
RGPD6	1	0.0020119	0.0080034	0.135719	1062	1	-4.2823	0.99799	0.99798	1.0	17395	0	-4.2823
TRAIP	5	0.0020436	0.0081062	0.137333	1063	3	-2.0315	0.09657	0.20495	0.941403	3917	2	-2.0315
VPS18	5	0.0020698	0.0082002	0.138795	1064	4	-1.2156	0.99492	0.99499	1.0	17214	0	-1.2156
RDH5	5	0.0020903	0.008264	0.139723	1065	4	-1.088	0.99336	0.99345	1.0	17151	0	-1.088
UBE2Z	5	0.0020935	0.0082734	0.139723	1066	4	-1.5345	0.97419	0.97408	1.0	16577	0	-1.5345
ETF1	5	0.0020952	0.0082783	0.139723	1067	3	-3.0108	0.96479	0.96483	1.0	16373	0	-3.0108
NUP160	5	0.0021023	0.0083036	0.139887	1068	3	-1.57	0.06298	0.14554	0.894753	2928	2	-1.57
CCT6A	4	0.0021025	0.0083036	0.139887	1069	3	-3.6436	0.99039	0.99046	1.0	17050	0	-3.6436
NOP2	5	0.0021221	0.0083564	0.140645	1070	3	-2.5568	0.99795	0.99794	1.0	17393	0	-2.5568
MRPS14	5	0.0021289	0.0083833	0.140967	1071	4	-1.3539	0.95868	0.95882	1.0	16244	0	-1.3539
ERCC2	5	0.0021398	0.0084229	0.1415	1072	4	-1.4526	0.79085	0.79317	1.0	13305	1	-1.4526
CCDC59	5	0.002161	0.008496	0.142465	1073	3	-1.4297	0.97036	0.97029	1.0	16493	0	-1.4297
HYOU1	5	0.0021621	0.0084993	0.142465	1074	3	-1.6461	0.99228	0.99238	1.0	17105	0	-1.6461
ZNHIT3	6	0.0021638	0.0085059	0.142465	1075	4	-1.2526	0.83497	0.83639	1.0	14059	1	-1.2526
KDM8	5	0.0021661	0.008512	0.142465	1076	4	-0.91728	0.99751	0.99751	1.0	17359	0	-0.91728
ATP6V1H	5	0.0021755	0.00854	0.142801	1077	4	-1.6552	0.7321	0.74227	1.0	12490	1	-1.6552
PDCD7	5	0.0021892	0.0085812	0.143358	1078	4	-1.2358	0.99286	0.99298	1.0	17130	0	-1.2358
RARS	5	0.0022073	0.0086395	0.144198	1079	4	-1.4387	0.14784	0.28063	0.976925	5171	1	-1.4387
AFG3L2	5	0.0022503	0.0087632	0.146127	1080	4	-1.7569	0.094008	0.20051	0.939153	3845	1	-1.7569
GTF3C1	5	0.0022523	0.0087715	0.146129	1081	4	-1.4789	0.9987	0.99871	1.0	17452	0	-1.4789
VKORC1L1	8	0.0022809	0.0088484	0.147157	1082	4	-0.82699	0.41554	0.5544	1.0	9484	2	-0.82699
TIMM13	5	0.0022817	0.0088495	0.147157	1083	4	-1.1942	0.98273	0.98272	1.0	16798	0	-1.1942
PIP5K1A	9	0.0022883	0.0088671	0.147314	1084	6	-0.97141	0.89524	0.89585	1.0	15077	1	-0.97141
MTG2	5	0.0022998	0.0088979	0.147644	1085	4	-0.93792	0.94383	0.94403	1.0	15951	0	-0.93792
GTF2B	5	0.0023012	0.0089034	0.147644	1086	4	-1.9748	0.99688	0.9969	1.0	17324	0	-1.9748
DHFR	4	0.0023053	0.0089166	0.147727	1087	3	-4.4728	0.97353	0.97344	1.0	16562	0	-4.4728
C21orf59	5	0.0023139	0.0089402	0.147982	1088	4	-1.5988	0.98877	0.98883	1.0	16998	0	-1.5988
C9orf78	5	0.0023193	0.0089545	0.148083	1089	4	-1.2476	0.85961	0.86066	1.0	14468	0	-1.2476
POLR3K	5	0.0023301	0.0089936	0.148592	1090	4	-0.93392	0.9913	0.99137	1.0	17074	0	-0.93392
MED29	5	0.002342	0.0090381	0.149127	1091	3	-1.59	0.21878	0.35382	1.0	6292	2	-1.59
GOSR2	5	0.0023444	0.0090425	0.149127	1092	4	-1.8071	0.9919	0.99199	1.0	17095	0	-1.8071
SPATA5	5	0.0023593	0.009087	0.149724	1093	4	-1.7257	0.92228	0.92258	1.0	15535	0	-1.7257
EIF5A	5	0.0023679	0.0091203	0.150047	1094	4	-1.402	0.004951	0.0175	0.582151	540	1	-1.402
RPL35A	3	0.002369	0.0091233	0.150047	1095	3	-2.6469	0.98515	0.98515	1.0	16875	0	-2.6469
QRSL1	5	0.0023739	0.0091404	0.150117	1096	3	-1.5934	0.93594	0.9362	1.0	15790	0	-1.5934
AATF	5	0.0023755	0.0091442	0.150117	1097	4	-1.2114	0.99678	0.99681	1.0	17312	0	-1.2114
UPF2	5	0.0023781	0.0091574	0.150197	1098	4	-1.4008	0.19261	0.32701	0.997353	5897	1	-1.4008
MASTL	5	0.0023904	0.0091931	0.150646	1099	4	-1.3418	0.96854	0.96852	1.0	16445	0	-1.3418
CDAN1	5	0.0023941	0.0092058	0.150716	1100	3	-1.5212	0.51124	0.60344	1.0	10242	1	-1.5212
BAK1	5	0.0024025	0.0092349	0.151055	1101	3	-1.5594	0.77566	0.77906	1.0	13092	1	-1.5594
USF1	5	0.0024085	0.0092569	0.151278	1102	4	-0.91788	0.99367	0.99376	1.0	17165	0	-0.91788
KNTC1	5	0.0024212	0.0092987	0.151823	1103	4	-1.6325	0.99377	0.99386	1.0	17169	0	-1.6325
NPIPA5	1	0.0024308	0.0093333	0.15225	1104	1	-5.9874	0.99757	0.99756	1.0	17364	0	-5.9874
XRN1	5	0.002435	0.0093476	0.152345	1105	4	-1.1626	0.99873	0.99874	1.0	17455	0	-1.1626
CELSR2	5	0.0024398	0.0093658	0.152503	1106	4	-1	0.26925	0.40512	1.0	7087	1	-1
DOLK	5	0.0024672	0.0094581	0.153868	1107	4	-1.0273	0.99245	0.99256	1.0	17115	0	-1.0273
RNPS1	5	0.0024859	0.0095225	0.154742	1108	4	-1.6287	0.076971	0.17071	0.910869	3373	1	-1.6287
DHX15	5	0.0024877	0.0095291	0.154742	1109	3	-2.3912	0.90403	0.90461	1.0	15231	0	-2.3912
EXOC5	5	0.0024932	0.0095483	0.154915	1110	4	-1.2813	0.87578	0.87667	1.0	14764	0	-1.2813
ADSS	5	0.0025018	0.0095725	0.155167	1111	4	-2.1104	0.98957	0.98963	1.0	17026	0	-2.1104
UBE2D3	5	0.0025118	0.0096121	0.155669	1112	4	-1.3038	0.63304	0.67253	1.0	11348	1	-1.3038
C17orf58	8	0.0025525	0.0097369	0.157452	1113	5	-1.2477	0.99669	0.99672	1.0	17308	0	-1.2477
SCG5	5	0.0025556	0.0097435	0.157452	1114	4	-1.6238	0.9964	0.99644	1.0	17290	0	-1.6238
TFIP11	5	0.0025574	0.0097484	0.157452	1115	3	-1.0241	0.95314	0.95334	1.0	16133	0	-1.0241
ZNHIT2	5	0.0025605	0.0097616	0.157524	1116	3	-0.7117	0.91774	0.91808	1.0	15464	0	-0.7117
EIF2S3	5	0.0025802	0.0098259	0.15842	1117	4	-0.96117	0.91194	0.91247	1.0	15372	0	-0.96117
RPL32	2	0.0025834	0.0098347	0.15842	1118	2	-2.9983	0.99742	0.99741	1.0	17355	0	-2.9983
EXOSC9	5	0.0025987	0.0098716	0.158872	1119	3	-1.7939	0.93049	0.93077	1.0	15687	0	-1.7939
H2AFV	10	0.0026025	0.0098842	0.158933	1120	5	-0.68739	0.14697	0.27971	0.976251	5158	1	-0.68739
PSMG3	5	0.0026089	0.0098991	0.15903	1121	3	-0.9849	0.87431	0.8752	1.0	14740	0	-0.9849
FAM86A	5	0.0026155	0.0099183	0.159197	1122	3	-0.73319	0.10162	0.21365	0.9461	4066	1	-0.73319
DIDO1	5	0.0026201	0.0099332	0.159293	1123	3	-1.7745	0.9601	0.9602	1.0	16270	0	-1.7745
EIF2B5	5	0.0026378	0.0099936	0.16012	1124	3	-1.7967	0.040743	0.10377	0.834039	2238	1	-1.7967
SRF	5	0.0026448	0.010016	0.16033	1125	4	-0.90584	0.98303	0.983	1.0	16813	0	-0.90584
MVK	5	0.0026569	0.010051	0.16075	1126	4	-1.5925	0.82339	0.82503	1.0	13854	0	-1.5925
LSM6	5	0.0026677	0.010091	0.161258	1127	2	0.042459	0.78878	0.79123	1.0	13276	1	0.042459
BDP1	5	0.0026765	0.010115	0.161437	1128	4	-2.3188	0.92758	0.92785	1.0	15633	0	-2.3188
COPZ1	6	0.0026791	0.010121	0.161437	1129	4	-1.2891	0.27283	0.40877	1.0	7139	1	-1.2891
H2AFZ	5	0.0026856	0.010142	0.161636	1130	4	-1.0787	0.84281	0.84414	1.0	14206	0	-1.0787
KANSL3	5	0.0027069	0.010222	0.162762	1131	4	-1.4512	0.54654	0.62223	1.0	10547	1	-1.4512
RHEB	5	0.0027158	0.010261	0.16324	1132	4	-1.1085	0.75541	0.76141	1.0	12807	1	-1.1085
IFNA1	3	0.0027305	0.010306	0.163821	1133	3	-1.0831	0.99727	0.99727	1.0	17348	0	-1.0831
HAUS7	5	0.0027335	0.01032	0.163867	1134	4	-1.9016	0.7326	0.74264	1.0	12498	1	-1.9016
RBM48	5	0.0027371	0.010337	0.163867	1135	4	-1.1622	0.96088	0.96099	1.0	16289	0	-1.1622
PHF10	5	0.0027371	0.010337	0.163867	1136	4	-1.1393	0.99788	0.99786	1.0	17388	0	-1.1393
GRWD1	5	0.0027497	0.010382	0.164437	1137	3	-1.6201	0.9896	0.98966	1.0	17028	0	-1.6201
C18orf21	7	0.0027558	0.010404	0.164641	1138	5	-0.89712	0.99701	0.99702	1.0	17329	0	-0.89712
DDX24	5	0.0027805	0.010486	0.1658	1139	3	-0.78346	0.93277	0.93303	1.0	15728	0	-0.78346
DKKL1	5	0.0028098	0.010586	0.167236	1140	4	-0.96194	0.89875	0.8993	1.0	15129	0	-0.96194
PGGT1B	5	0.0028293	0.010634	0.167835	1141	4	-1.1101	0.98606	0.9861	1.0	16897	0	-1.1101
MRPL50	5	0.0028353	0.010648	0.167914	1142	3	-1.7104	0.95434	0.95453	1.0	16157	0	-1.7104
XRCC5	5	0.0028426	0.010678	0.1682	1143	3	-1.7507	0.92718	0.92748	1.0	15622	0	-1.7507
ALDOA	5	0.0028444	0.010685	0.1682	1144	4	-0.94474	0.88358	0.88445	1.0	14892	0	-0.94474
FZR1	5	0.002849	0.010695	0.168217	1145	4	-1.3812	0.99674	0.99677	1.0	17311	0	-1.3812
PIGY	4	0.0028744	0.010783	0.169443	1146	4	-0.87607	0.99713	0.99714	1.0	17335	0	-0.87607
MED30	5	0.002877	0.010792	0.169443	1147	4	-1.4539	0.67458	0.69994	1.0	11788	1	-1.4539
BUB1B	5	0.0028915	0.010832	0.169925	1148	4	-1.0534	0.93475	0.93499	1.0	15765	0	-1.0534
TPT1	6	0.0029091	0.010888	0.170648	1149	4	-1.5996	0.034966	0.092818	0.805388	2075	1	-1.5996
EXOSC5	5	0.0029144	0.01091	0.170844	1150	3	-1.5739	0.25488	0.39053	1.0	6858	1	-1.5739
MYBBP1A	5	0.0029185	0.010926	0.170945	1151	4	-1.3424	0.99765	0.99763	1.0	17368	0	-1.3424
THG1L	5	0.002932	0.010964	0.171398	1152	4	-1.7411	0.42385	0.5605	1.0	9587	1	-1.7411
NDUFA8	5	0.0029494	0.011017	0.172074	1153	4	-1.1897	0.86985	0.87073	1.0	14659	0	-1.1897
KRT12	5	0.0029657	0.011076	0.172843	1154	4	-1.3386	0.99793	0.99791	1.0	17392	0	-1.3386
STAT2	5	0.0030025	0.011182	0.174356	1155	3	-1.5958	0.98429	0.98428	1.0	16846	0	-1.5958
COX4I1	5	0.0030094	0.011204	0.174539	1156	4	-1.5968	0.99849	0.99848	1.0	17439	0	-1.5968
CNTNAP3B	5	0.0030177	0.011236	0.174885	1157	3	-1.564	0.68805	0.70942	1.0	11946	1	-1.564
RHOQ	4	0.0030227	0.01125	0.174965	1158	4	-1.6429	0.99684	0.99687	1.0	17320	0	-1.6429
SLC25A38	5	0.0030571	0.011366	0.176455	1159	4	-0.92239	0.98815	0.98821	1.0	16967	0	-0.92239
HIST2H3C	2	0.0030572	0.011366	0.176455	1160	2	-1.6448	0.99694	0.99697	1.0	17328	0	-1.6448
ALG14	5	0.0031068	0.01152	0.1787	1161	4	-1.1452	0.97708	0.97703	1.0	16664	0	-1.1452
NUS1	4	0.0031101	0.011531	0.178716	1162	3	-2.5049	0.80543	0.80737	1.0	13556	0	-2.5049
SAP30BP	5	0.0031333	0.011602	0.179661	1163	2	-0.29397	0.65394	0.68619	1.0	11570	1	-0.29397
FCGR1A	4	0.0031598	0.011693	0.1806	1165	4	-1.5013	0.99684	0.99687	1.0	17318	0	-1.5013
TCEAL3	4	0.0031598	0.011693	0.1806	1164	4	-0.93769	0.99684	0.99687	1.0	17319	0	-0.93769
LDHA	4	0.0031598	0.011693	0.1806	1166	4	-1.5803	0.99684	0.99687	1.0	17316	0	-1.5803
MT1E	2	0.0031666	0.011716	0.180801	1167	2	-2.0641	0.99683	0.99686	1.0	17315	0	-2.0641
POLE	5	0.0031767	0.01175	0.181164	1168	3	-1.1538	0.6254	0.66783	1.0	11284	1	-1.1538
SUPV3L1	5	0.0031899	0.011791	0.181652	1169	4	-1.313	0.9408	0.94102	1.0	15892	0	-1.313
USP36	5	0.0032551	0.012	0.184713	1170	3	-1.5097	0.4764	0.58573	1.0	9989	1	-1.5097
TCEB1	3	0.0032909	0.012112	0.186266	1171	2	-2.6828	0.063606	0.14668	0.895471	2950	1	-2.6828
ZNF259	5	0.0032952	0.012123	0.186266	1172	4	-1.0342	0.99477	0.99484	1.0	17207	0	-1.0342
NAA15	5	0.0032989	0.012132	0.186266	1173	4	-1.2079	0.81083	0.81276	1.0	13648	0	-1.2079
KRTAP5-6	3	0.0033199	0.012195	0.187011	1174	2	-2.3301	0.17606	0.30996	0.991316	5630	1	-2.3301
TUBGCP2	5	0.0033217	0.012202	0.187011	1175	4	-0.93242	0.9443	0.94451	1.0	15963	0	-0.93242
CCT2	5	0.0033338	0.012238	0.187407	1176	3	-1.9133	0.79439	0.79658	1.0	13372	1	-1.9133
VDAC1	3	0.0033505	0.012291	0.188064	1177	3	-1.2266	0.99665	0.99668	1.0	17305	0	-1.2266
NUTF2	5	0.0033532	0.012303	0.188089	1178	3	-1.8004	0.97759	0.97754	1.0	16672	0	-1.8004
MAST1	5	0.0034054	0.012473	0.190525	1179	4	-1.2225	0.92301	0.9233	1.0	15551	0	-1.2225
BRD4	5	0.0034149	0.012503	0.190825	1180	4	-0.99499	0.99774	0.99772	1.0	17376	0	-0.99499
ANO8	5	0.0034192	0.012514	0.190831	1181	4	-0.87648	0.95535	0.95557	1.0	16176	0	-0.87648
FDX1L	5	0.0034294	0.012546	0.191155	1182	3	-1.7532	0.99733	0.99733	1.0	17352	0	-1.7532
OIP5	5	0.0034392	0.012576	0.191454	1183	3	-1.3382	0.99203	0.99212	1.0	17100	0	-1.3382
PDCD2	7	0.0034486	0.012604	0.19171	1184	5	-0.83064	0.35205	0.48959	1.0	8454	1	-0.83064
TFAM	6	0.0034536	0.012618	0.191758	1185	4	-1.0183	0.95689	0.95704	1.0	16205	0	-1.0183
DGCR8	5	0.0035038	0.012789	0.194192	1186	4	-0.91508	0.86964	0.87053	1.0	14653	0	-0.91508
SMG5	5	0.0035416	0.012903	0.195755	1187	3	-1.454	0.69518	0.71447	1.0	12032	1	-1.454
EIF4E3	8	0.0035527	0.012946	0.196249	1188	6	-0.79865	0.085637	0.18598	0.92683	3611	2	-0.79865
MSTO1	5	0.0036017	0.013104	0.198474	1189	3	-1.818	0.94119	0.94144	1.0	15901	0	-1.818
HIST1H2BD	4	0.003633	0.013207	0.199863	1190	2	-1.2477	0.036465	0.095621	0.809469	2127	1	-1.2477
NUFIP1	5	0.0036377	0.01323	0.200052	1191	4	-1.0798	0.95562	0.95584	1.0	16184	0	-1.0798
CPSF1	5	0.0036915	0.013425	0.202693	1192	3	-1.0322	0.18767	0.32193	0.995096	5825	1	-1.0322
MED6	5	0.0036959	0.013442	0.202693	1193	4	-1.9569	0.52754	0.61208	1.0	10383	1	-1.9569
DNTTIP1	5	0.003697	0.013444	0.202693	1194	3	-1.3605	0.89908	0.89962	1.0	15138	0	-1.3605
ATP6V1D	5	0.0036994	0.013453	0.202693	1195	4	-2.2488	0.55517	0.62695	1.0	10630	1	-2.2488
KANSL2	5	0.0037014	0.013461	0.202693	1196	4	-1.2626	0.34487	0.4822	1.0	8332	1	-1.2626
GSDMA	5	0.0037078	0.013482	0.202826	1197	4	-0.86714	0.99288	0.99299	1.0	17131	0	-0.86714
MRPL18	5	0.0037112	0.013492	0.202826	1198	4	-1.5961	0.84799	0.84924	1.0	14274	0	-1.5961
VOPP1	5	0.003717	0.013509	0.202912	1199	4	-0.91124	0.6715	0.69785	1.0	11750	1	-0.91124
CCAR1	5	0.0037216	0.013525	0.202983	1200	4	-1.0772	0.19964	0.33426	1.0	6016	1	-1.0772
SLC31A1	5	0.003731	0.013557	0.203292	1201	3	-1.6158	0.99786	0.99783	1.0	17387	0	-1.6158
PRPF18	5	0.0037502	0.013615	0.203988	1202	4	-1.0013	0.41565	0.55451	1.0	9488	1	-1.0013
ZNF658	5	0.0037557	0.013632	0.203994	1203	4	-1.1481	0.97535	0.97528	1.0	16615	0	-1.1481
GTF2A1	5	0.0037576	0.013638	0.203994	1204	4	-1.1577	0.99663	0.99665	1.0	17300	0	-1.1577
SBNO1	5	0.0037771	0.013699	0.204737	1205	4	-1.07	0.47902	0.58704	1.0	10008	1	-1.07
KRTAP5-1	3	0.0037946	0.01376	0.20547	1206	2	-2.5859	0.086088	0.18678	0.92683	3626	1	-2.5859
CENPM	10	0.0038307	0.013877	0.206933	1207	6	-0.75785	0.99593	0.99599	1.0	17262	0	-0.75785
UBE2NL	4	0.0038325	0.013881	0.206933	1208	2	-0.74278	0.091569	0.19626	0.934283	3783	2	-0.74278
EWSR1	5	0.0038553	0.013949	0.207777	1209	4	-1.2135	0.9893	0.98936	1.0	17015	0	-1.2135
HIGD2A	5	0.0038696	0.013995	0.208293	1210	4	-1.4166	0.99495	0.99502	1.0	17215	0	-1.4166
GATAD2A	5	0.0039012	0.014089	0.209412	1211	4	-0.96951	0.60716	0.65681	1.0	11096	1	-0.96951
VMP1	5	0.003902	0.014093	0.209412	1212	3	-0.64791	0.89325	0.89391	1.0	15050	0	-0.64791
HTATSF1	5	0.0039126	0.014125	0.209704	1213	4	-0.91925	0.4937	0.59447	1.0	10111	1	-0.91925
ACTG1	5	0.0039203	0.014148	0.209879	1214	4	-1.0395	0.99083	0.99091	1.0	17064	0	-1.0395
EIF5	5	0.003925	0.014165	0.209879	1215	3	-1.1542	0.25566	0.39131	1.0	6878	1	-1.1542
POLRMT	5	0.003927	0.014171	0.209879	1216	4	-0.8343	0.43466	0.5656	1.0	9659	1	-0.8343
RAB6A	13	0.0039476	0.014231	0.210585	1217	6	-0.26745	0.26716	0.40297	1.0	7050	2	-0.26745
PDCD11	5	0.0039562	0.014256	0.210786	1218	3	-1.8587	0.53938	0.61836	1.0	10487	1	-1.8587
WBP1	5	0.0039788	0.014323	0.211604	1219	4	-1.2306	0.99847	0.99846	1.0	17437	0	-1.2306
POLR2I	5	0.0039899	0.01436	0.211975	1220	3	-0.76505	0.15118	0.28417	0.977354	5235	1	-0.76505
SCGB1A1	5	0.0040195	0.014453	0.213171	1221	4	-0.90635	0.86924	0.87013	1.0	14650	0	-0.90635
TOP1	5	0.0040305	0.01449	0.21354	1222	3	-1.7032	0.57125	0.63584	1.0	10767	1	-1.7032
ZNF138	7	0.0040443	0.014525	0.213891	1223	2	-0.019519	0.073037	0.1637	0.906075	3250	2	-0.019519
UBE3D	5	0.004054	0.014554	0.213987	1224	3	-1.4326	0.96369	0.96375	1.0	16354	0	-1.4326
FBL	5	0.0040547	0.014556	0.213987	1225	4	-1.1932	0.90201	0.90258	1.0	15190	0	-1.1932
PRPF4	5	0.004069	0.014605	0.214539	1226	4	-1.4399	0.99569	0.99576	1.0	17245	0	-1.4399
VEZF1	5	0.00409	0.014659	0.215155	1227	4	-1.3636	0.99453	0.9946	1.0	17199	0	-1.3636
MOCS2	9	0.0040969	0.014687	0.215383	1228	5	-0.83435	0.11237	0.23184	0.952271	4384	1	-0.83435
NBPF4	2	0.0041144	0.014749	0.216126	1229	2	-1.5313	0.99589	0.99595	1.0	17259	0	-1.5313
FAM86B1	1	0.0041285	0.014801	0.216707	1230	1	-3.3826	0.99587	0.99594	1.0	17256	0	-3.3826
HNRNPC	5	0.0041481	0.014857	0.217351	1231	3	-0.71941	0.99437	0.99447	1.0	17193	0	-0.71941
SURF6	5	0.0041599	0.014897	0.217609	1232	4	-1.1528	0.99587	0.99594	1.0	17257	0	-1.1528
ZNF254	10	0.0041606	0.014899	0.217609	1233	5	-0.50896	0.079834	0.17578	0.914741	3458	2	-0.50896
ZNF131	5	0.0041703	0.014932	0.217922	1234	4	-1.4335	0.98861	0.98865	1.0	16992	0	-1.4335
PRB4	4	0.0041754	0.014953	0.21805	1235	3	-1.8526	0.79334	0.79555	1.0	13351	0	-1.8526
LYPLA1	5	0.004219	0.015086	0.219812	1236	4	-0.94905	0.90141	0.90199	1.0	15179	0	-0.94905
SRRM2	5	0.0042351	0.015138	0.220387	1237	4	-0.94776	0.97456	0.97447	1.0	16590	0	-0.94776
MRPL52	10	0.0042658	0.015246	0.221777	1238	5	-0.62734	0.066753	0.1524	0.899249	3050	4	-0.62734
GTF2H2C	4	0.0042874	0.015318	0.222477	1239	4	-2.0973	0.99571	0.99578	1.0	17248	0	-2.0973
TLK2	5	0.0042904	0.015328	0.222477	1240	3	-1.4401	0.92284	0.92312	1.0	15547	0	-1.4401
SKIV2L2	5	0.0042913	0.015331	0.222477	1241	3	-1.3821	0.42569	0.5614	1.0	9595	1	-1.3821
C19orf53	5	0.0043017	0.015358	0.222697	1242	4	-1.3342	0.50136	0.59838	1.0	10160	1	-1.3342
FKBPL	5	0.0043295	0.015451	0.223856	1243	4	-1.5784	0.83421	0.83561	1.0	14043	0	-1.5784
DAP3	5	0.0043391	0.015477	0.224058	1244	3	-1.4139	0.97184	0.97173	1.0	16524	0	-1.4139
RNF113A	5	0.0043829	0.015609	0.225778	1245	4	-1.418	0.73632	0.74559	1.0	12561	1	-1.418
TNNC2	5	0.0043881	0.015624	0.22582	1246	3	-1.4203	0.10556	0.22034	0.950454	4169	1	-1.4203
MRPL47	6	0.0044048	0.015671	0.226172	1247	5	-1.158	0.97778	0.97774	1.0	16675	0	-1.158
EIF4EBP2	5	0.0044058	0.015673	0.226172	1248	4	-0.91962	0.9975	0.9975	1.0	17358	0	-0.91962
NUP153	5	0.0044145	0.015699	0.226363	1249	3	-1.53	0.94812	0.9483	1.0	16030	0	-1.53
CMTR1	5	0.0044251	0.015733	0.22654	1250	4	-1.3977	0.83237	0.83381	1.0	14012	0	-1.3977
DHFRL1	3	0.0044266	0.015737	0.22654	1251	2	-4.9603	0.68007	0.70372	1.0	11854	0	-4.9603
HIRA	5	0.0044318	0.01575	0.226556	1252	4	-0.79853	0.99747	0.99747	1.0	17356	0	-0.79853
PGAM4	2	0.0044378	0.015768	0.226628	1253	1	-2.0267	0.3518	0.48934	1.0	8450	1	-2.0267
MRP63	5	0.0044863	0.015913	0.228516	1254	3	-1.4895	0.66065	0.69054	1.0	11633	1	-1.4895
TRA2A	5	0.0044905	0.015925	0.228516	1255	4	-0.8691	0.7347	0.74428	1.0	12535	1	-0.8691
HJURP	5	0.0045074	0.015982	0.229129	1256	4	-1.0586	0.73301	0.74295	1.0	12507	1	-1.0586
YPEL3	8	0.0045119	0.015993	0.229129	1257	5	-0.87103	0.9806	0.98056	1.0	16746	0	-0.87103
PSMD8	5	0.0045301	0.016058	0.229875	1258	4	-1.4715	0.75634	0.76215	1.0	12823	1	-1.4715
COX6A1	5	0.0045722	0.016187	0.231549	1259	4	-0.89232	0.98328	0.98326	1.0	16816	0	-0.89232
DCAF4L2	5	0.0045872	0.016233	0.232017	1260	4	-0.90704	0.99871	0.99872	1.0	17453	0	-0.90704
PDPR	5	0.0046205	0.016346	0.233443	1261	4	-0.97955	0.94553	0.94575	1.0	15985	0	-0.97955
SMPD4	6	0.0046267	0.016367	0.233564	1262	4	-1.1642	0.99789	0.99787	1.0	17390	0	-1.1642
INTS1	5	0.0046366	0.016401	0.233857	1263	4	-0.89316	0.70077	0.7185	1.0	12104	1	-0.89316
SKA2	9	0.0046778	0.01654	0.235662	1264	6	-0.71992	0.89993	0.90047	1.0	15156	1	-0.71992
SUPT20H	5	0.0046984	0.016599	0.236313	1265	4	-0.83213	0.99588	0.99595	1.0	17258	0	-0.83213
WBP11	5	0.0047224	0.016682	0.237299	1266	4	-1.0123	0.99251	0.99261	1.0	17123	0	-1.0123
ATP1B3	5	0.0047487	0.016767	0.238331	1267	3	-1.0984	0.029225	0.081533	0.776479	1891	1	-1.0984
MARS2	5	0.0047702	0.016832	0.239064	1268	4	-0.85551	0.98575	0.98577	1.0	16889	0	-0.85551
OXA1L	5	0.0048078	0.016945	0.240475	1269	3	-1.3646	0.3036	0.44048	1.0	7633	1	-1.3646
RFC1	5	0.0048153	0.01696	0.240497	1270	3	-1.4302	0.4816	0.58833	1.0	10030	1	-1.4302
MARCH6	5	0.0048311	0.017011	0.241032	1271	3	-1.4354	0.87598	0.87686	1.0	14769	0	-1.4354
GPN1	5	0.0048641	0.017121	0.242364	1272	3	-1.1755	0.1253	0.25337	0.958378	4759	1	-1.1755
GTF2IRD2	3	0.004869	0.017132	0.242364	1273	3	-1.1896	0.99513	0.99521	1.0	17220	0	-1.1896
ALG1	5	0.0049008	0.017255	0.243801	1274	4	-1.005	0.98557	0.98557	1.0	16887	0	-1.005
ATP5B	5	0.0049031	0.017261	0.243801	1275	4	-1.0869	0.933	0.93326	1.0	15732	0	-1.0869
RTFDC1	5	0.004909	0.017283	0.243928	1276	3	-1.3616	0.076868	0.17053	0.910869	3367	1	-1.3616
MRPL55	5	0.0049459	0.017407	0.245305	1277	4	-0.9328	0.53486	0.61593	1.0	10442	1	-0.9328
NACA	10	0.0049466	0.017408	0.245305	1278	6	-0.9886	0.99773	0.9977	1.0	17373	0	-0.9886
ZNF207	5	0.0049622	0.017451	0.245717	1279	3	-0.84262	0.62255	0.66604	1.0	11252	1	-0.84262
HSF2BP	5	0.0049839	0.017525	0.246177	1281	4	-1.2349	0.95552	0.95574	1.0	16181	0	-1.2349
PAPOLA	5	0.0049839	0.017525	0.246177	1282	4	-1.0907	0.79147	0.79375	1.0	13317	1	-1.0907
NSMCE4A	5	0.0049839	0.017525	0.246177	1280	4	-0.77927	0.065593	0.15033	0.897375	3017	1	-0.77927
MAPK1	5	0.0050211	0.017643	0.247652	1283	3	-1.2995	0.93953	0.93976	1.0	15869	0	-1.2995
HRSP12	5	0.0050289	0.017669	0.247822	1284	4	-1.11	0.99834	0.99832	1.0	17422	0	-1.11
CLK3	5	0.0050392	0.017698	0.248037	1285	4	-0.8129	0.95757	0.95771	1.0	16218	0	-0.8129
VPS54	5	0.0050472	0.017724	0.248129	1286	4	-0.96052	0.96332	0.9634	1.0	16342	0	-0.96052
CCZ1B	5	0.0050495	0.017732	0.248129	1287	4	-0.7926	0.9737	0.97359	1.0	16570	0	-0.7926
OTOP1	5	0.0050711	0.017796	0.248639	1288	3	-1.4202	0.96461	0.96465	1.0	16371	0	-1.4202
GLE1	5	0.0050714	0.017796	0.248639	1289	4	-1.2512	0.74806	0.75523	1.0	12702	1	-1.2512
KRTAP12-2	4	0.0050942	0.017875	0.249539	1290	2	-1.0555	0.39812	0.53643	1.0	9214	1	-1.0555
MRPS22	5	0.0051077	0.017922	0.249666	1291	4	-1.3182	0.99715	0.99716	1.0	17339	0	-1.3182
EBNA1BP2	5	0.0051116	0.017931	0.249666	1292	4	-1.3449	0.99862	0.99861	1.0	17446	0	-1.3449
CDC26	5	0.0051155	0.017941	0.249666	1293	3	-1.3829	0.79866	0.80072	1.0	13448	1	-1.3829
KRTAP9-6	2	0.0051181	0.017948	0.249666	1294	2	-1.545	0.99488	0.99495	1.0	17212	0	-1.545
INTS4	5	0.0051252	0.017971	0.249666	1295	3	-1.4415	0.12227	0.24837	0.956706	4672	1	-1.4415
PGS1	5	0.0051276	0.01798	0.249666	1296	4	-1.0156	0.45102	0.57335	1.0	9781	1	-1.0156
CD5	5	0.0051281	0.017981	0.249666	1297	3	-1.3533	0.43322	0.56492	1.0	9646	1	-1.3533
RAD21	5	0.0051601	0.018076	0.250801	1298	4	-1.4348	0.99225	0.99234	1.0	17104	0	-1.4348
GTF2E1	5	0.0051679	0.018095	0.250867	1299	4	-1.9056	0.9957	0.99577	1.0	17246	0	-1.9056
MCEE	5	0.0051781	0.018131	0.251169	1300	4	-0.78895	0.91506	0.9155	1.0	15423	0	-0.78895
GPBP1L1	5	0.005205	0.018216	0.252156	1301	4	-1.2042	0.99138	0.99145	1.0	17079	0	-1.2042
TARS	5	0.005235	0.018303	0.253163	1302	4	-1.4206	0.89039	0.89109	1.0	15007	0	-1.4206
DARS	5	0.0052811	0.018447	0.254964	1303	3	-2.2759	0.93785	0.93811	1.0	15839	0	-2.2759
ANAPC2	5	0.0053392	0.018624	0.257209	1304	3	-1.1538	0.93447	0.93473	1.0	15761	0	-1.1538
BPTF	5	0.0053651	0.018708	0.258173	1305	4	-1.15	0.99716	0.99717	1.0	17340	0	-1.15
IPO11	5	0.0053832	0.01876	0.258688	1306	4	-1.993	0.99457	0.99465	1.0	17200	0	-1.993
NFYC	5	0.0054555	0.018964	0.261304	1307	4	-1.5992	0.24683	0.38242	1.0	6741	1	-1.5992
COASY	5	0.0054662	0.019004	0.261653	1308	3	-1.0841	0.48446	0.58982	1.0	10049	1	-1.0841
HSD17B10	5	0.0054797	0.019046	0.262036	1309	4	-1.4553	0.99758	0.99757	1.0	17365	0	-1.4553
SMC6	5	0.005486	0.019067	0.262115	1310	4	-1.3649	0.99842	0.99841	1.0	17429	0	-1.3649
KRTAP19-3	3	0.0054986	0.019109	0.262406	1311	3	-1.3578	0.9945	0.99459	1.0	17197	0	-1.3578
SRP14	5	0.005504	0.019128	0.262406	1312	3	-1.4926	0.059805	0.13961	0.888768	2828	2	-1.4926
RPL34	1	0.0055066	0.019132	0.262406	1313	1	-6.598	0.99449	0.99458	1.0	17196	0	-6.598
TOPBP1	5	0.0055202	0.019174	0.262647	1314	4	-0.98447	0.42869	0.56278	1.0	9619	1	-0.98447
NT5DC2	5	0.0055263	0.019196	0.262647	1315	4	-0.74425	0.9369	0.93719	1.0	15808	0	-0.74425
MORF4L1	4	0.0055285	0.019203	0.262647	1316	2	-2.2406	0.96255	0.96263	1.0	16324	0	-2.2406
NAA30	5	0.0055304	0.019207	0.262647	1317	4	-1.4004	0.99659	0.99662	1.0	17299	0	-1.4004
EIF1AX	5	0.0055671	0.019307	0.263815	1318	3	-1.3239	0.97991	0.97986	1.0	16731	0	-1.3239
ARPC3	5	0.0056019	0.019415	0.265079	1319	3	-1.5539	0.45571	0.57561	1.0	9821	1	-1.5539
THBS3	5	0.0056188	0.019473	0.265629	1320	4	-0.94037	0.99476	0.99483	1.0	17206	0	-0.94037
NIPBL	5	0.0056237	0.019484	0.265629	1321	4	-0.9164	0.82069	0.82237	1.0	13815	0	-0.9164
COIL	5	0.0056337	0.019516	0.265863	1322	4	-0.82491	0.99485	0.99493	1.0	17211	0	-0.82491
PPP2R1A	5	0.0056604	0.019602	0.266822	1323	4	-1.2213	0.29664	0.43334	1.0	7521	1	-1.2213
PPP1CA	5	0.0056844	0.01967	0.267547	1324	3	-1.2125	0.067836	0.15433	0.900832	3082	2	-1.2125
RPS19BP1	5	0.0057238	0.019791	0.268997	1325	3	-1.2254	0.75035	0.75715	1.0	12736	1	-1.2254
GATS	5	0.005729	0.019808	0.269018	1326	3	-1.3474	0.96093	0.96104	1.0	16291	0	-1.3474
BCL2L2	5	0.0057589	0.019908	0.269985	1327	4	-0.88679	0.98201	0.98199	1.0	16776	0	-0.88679
CD3EAP	5	0.0057592	0.019909	0.269985	1328	3	-1.3652	0.81607	0.81785	1.0	13744	0	-1.3652
RUNDC3A	5	0.0057892	0.020008	0.27109	1329	4	-0.75537	0.91357	0.91404	1.0	15396	0	-0.75537
SRP9	3	0.005793	0.020021	0.27109	1330	2	-0.78519	0.448	0.5719	1.0	9750	1	-0.78519
LCE1F	3	0.005815	0.020079	0.271538	1331	2	-1.6915	0.97982	0.97975	1.0	16727	0	-1.6915
CCNA2	5	0.0058159	0.020084	0.271538	1332	4	-1.212	0.83257	0.834	1.0	14019	0	-1.212
ARCN1	5	0.0058251	0.020106	0.271631	1333	3	-1.1462	0.23318	0.3684	1.0	6521	1	-1.1462
LSM12	5	0.0058853	0.020298	0.274021	1334	3	-1.5358	0.88781	0.88857	1.0	14964	0	-1.5358
TNPO3	5	0.0058936	0.020322	0.274146	1335	4	-1.4763	0.99783	0.99781	1.0	17386	0	-1.4763
CNPY2	5	0.0059144	0.020391	0.274867	1336	4	-0.81292	0.98836	0.98841	1.0	16978	0	-0.81292
WDR61	5	0.005932	0.020433	0.275225	1337	3	-1.3929	0.9056	0.90619	1.0	15259	0	-1.3929
TUBGCP5	5	0.0059458	0.020473	0.275559	1338	4	-1.6186	0.99691	0.99693	1.0	17327	0	-1.6186
NRBP1	5	0.0059618	0.020524	0.275961	1339	4	-1.612	0.94555	0.94578	1.0	15986	0	-1.612
PTAR1	5	0.0059647	0.020533	0.275961	1340	4	-0.90906	0.98273	0.98272	1.0	16799	0	-0.90906
CEBPZ	5	0.0059816	0.020582	0.276267	1341	4	-0.77854	0.98457	0.98456	1.0	16858	0	-0.77854
ILF2	5	0.0059841	0.020595	0.276267	1342	4	-0.9657	0.92561	0.92595	1.0	15600	0	-0.9657
KLHDC10	5	0.00599	0.020615	0.276267	1343	4	-0.88348	0.17862	0.31265	0.992207	5670	1	-0.88348
KIN	5	0.005996	0.020633	0.276267	1344	3	-1.8168	0.96367	0.96374	1.0	16353	0	-1.8168
TXNRD1	5	0.005996	0.020633	0.276267	1345	3	-1.8481	0.36744	0.5051	1.0	8698	1	-1.8481
PAF1	5	0.0060127	0.020686	0.276775	1346	4	-0.72145	0.56979	0.63502	1.0	10757	1	-0.72145
NAA20	5	0.0060251	0.02072	0.277026	1347	4	-0.99747	0.99656	0.99659	1.0	17297	0	-0.99747
PARS2	5	0.0060411	0.020765	0.277327	1348	3	-1.1182	0.9312	0.9315	1.0	15702	0	-1.1182
GTF2H4	5	0.0060432	0.020774	0.277327	1349	4	-1.3533	0.9868	0.98682	1.0	16923	0	-1.3533
NUDCD3	5	0.0060498	0.020792	0.277363	1350	3	-0.59248	0.86187	0.86289	1.0	14516	0	-0.59248
TRAPPC11	5	0.0060583	0.02081	0.2774	1351	3	-1.4961	0.97957	0.97952	1.0	16719	0	-1.4961
LCE2C	2	0.0060739	0.020861	0.277869	1352	2	-2.3834	0.99393	0.99402	1.0	17176	0	-2.3834
PRPF3	5	0.0061015	0.020942	0.278746	1353	3	-1.3833	0.17431	0.30814	0.990193	5603	2	-1.3833
HIST2H3D	2	0.006153	0.021101	0.280661	1354	2	-2.9367	0.99234	0.99245	1.0	17109	0	-2.9367
GPKOW	5	0.0061776	0.021178	0.281379	1355	3	-1.23	0.88431	0.88514	1.0	14903	0	-1.23
DEXI	5	0.0061798	0.021187	0.281379	1356	4	-0.88291	0.95753	0.95767	1.0	16217	0	-0.88291
TYW1B	5	0.0061877	0.021212	0.281514	1357	4	-0.81477	0.80764	0.80953	1.0	13593	0	-0.81477
TBP	5	0.006201	0.021254	0.281861	1358	4	-1.002	0.97369	0.97359	1.0	16569	0	-1.002
PAQR6	5	0.006221	0.02132	0.282164	1359	4	-0.86184	0.99624	0.99628	1.0	17280	0	-0.86184
ZNF486	3	0.0062212	0.02132	0.282164	1360	1	0.47307	0.45212	0.57386	1.0	9792	1	0.47307
SAMM50	5	0.0062224	0.021324	0.282164	1361	3	-1.6096	0.99242	0.99253	1.0	17113	0	-1.6096
GGTLC1	4	0.0062422	0.021382	0.282727	1362	2	-1.3714	0.73593	0.74528	1.0	12557	0	-1.3714
TRPM7	5	0.0062706	0.021471	0.28367	1363	3	-0.5504	0.94892	0.94909	1.0	16043	0	-0.5504
SPIDR	5	0.0062759	0.021485	0.28367	1364	4	-0.74154	0.83351	0.83492	1.0	14031	0	-0.74154
GTF3A	5	0.0062942	0.021535	0.284122	1365	2	-0.013436	0.064627	0.14854	0.896648	2981	1	-0.013436
NELFB	5	0.0063244	0.021628	0.285132	1366	4	-1.0312	0.95779	0.95794	1.0	16223	0	-1.0312
FAM175A	5	0.0063325	0.021651	0.285222	1367	4	-0.81926	0.97556	0.9755	1.0	16623	0	-0.81926
DENND5B	5	0.0063371	0.021666	0.285222	1368	4	-1.2784	0.96155	0.96165	1.0	16302	0	-1.2784
KIAA1524	5	0.0063447	0.021685	0.285259	1369	4	-0.8287	0.98178	0.98177	1.0	16772	0	-0.8287
TTF2	5	0.0063718	0.021778	0.28628	1370	4	-1.2039	0.98843	0.98849	1.0	16985	0	-1.2039
DPF2	5	0.0063786	0.021799	0.286345	1371	4	-0.96272	0.99792	0.9979	1.0	17391	0	-0.96272
PPP2R4	5	0.0063909	0.02184	0.286678	1372	4	-1.1158	0.99613	0.99617	1.0	17273	0	-1.1158
NRF1	5	0.0064952	0.022157	0.290623	1373	2	-0.70742	0.97011	0.97005	1.0	16486	0	-0.70742
COQ10A	5	0.0065149	0.022212	0.291139	1374	3	-1.2506	0.94521	0.94544	1.0	15977	0	-1.2506
GTF2F2	5	0.0065308	0.022258	0.291518	1375	4	-1.2915	0.68916	0.71018	1.0	11965	1	-1.2915
LSM5	5	0.006546	0.022296	0.291809	1376	4	-1.6986	0.99412	0.99423	1.0	17181	0	-1.6986
AARS2	5	0.0066306	0.022562	0.29507	1377	4	-1.2457	0.99831	0.9983	1.0	17418	0	-1.2457
CENPW	6	0.0066804	0.022735	0.29712	1378	4	-1.4427	0.47767	0.58637	1.0	9999	1	-1.4427
POU5F1	6	0.0066979	0.02279	0.297521	1379	4	-0.94993	0.99308	0.99318	1.0	17140	0	-0.94993
KRTAP19-7	3	0.0067004	0.022799	0.297521	1380	3	-0.75162	0.9933	0.99339	1.0	17149	0	-0.75162
ASH2L	5	0.0067085	0.022828	0.297686	1381	4	-2.0862	0.14823	0.28103	0.977214	5179	1	-2.0862
SARS2	5	0.0067246	0.022872	0.298051	1382	4	-1.1285	0.96967	0.96959	1.0	16469	0	-1.1285
DPY30	4	0.0067367	0.022908	0.298135	1383	2	-0.97217	0.18224	0.31646	0.993813	5734	1	-0.97217
INSL5	5	0.0067384	0.022912	0.298135	1384	4	-0.98857	0.16652	0.3	0.987008	5468	1	-0.98857
LRIG3	5	0.0067802	0.023031	0.299464	1385	4	-0.77296	0.8882	0.88896	1.0	14972	0	-0.77296
RPAIN	7	0.0067919	0.02307	0.299755	1386	4	-1.2847	0.32813	0.46505	1.0	8048	2	-1.2847
RCE1	5	0.0068043	0.023115	0.300131	1387	4	-0.665	0.12822	0.25827	0.96158	4836	1	-0.665
RABL2A	2	0.0068571	0.023277	0.302012	1388	2	-1.3949	0.99314	0.99324	1.0	17142	0	-1.3949
INTS7	5	0.0068916	0.023382	0.303145	1389	4	-1.2011	0.99526	0.99533	1.0	17227	0	-1.2011
PM20D1	5	0.0068952	0.023398	0.303145	1390	4	-0.90704	0.88633	0.88713	1.0	14933	0	-0.90704
RIPK3	5	0.0069074	0.023432	0.303375	1391	4	-0.78229	0.37118	0.50881	1.0	8757	1	-0.78229
THAP1	8	0.0069576	0.023574	0.304601	1392	4	-0.82179	0.94686	0.94703	1.0	16015	0	-0.82179
ADAMTSL4	5	0.0069637	0.023589	0.304601	1393	4	-0.73182	0.94251	0.94274	1.0	15926	0	-0.73182
DGCR14	5	0.006969	0.023603	0.304601	1394	3	-1.1823	0.94262	0.94285	1.0	15928	0	-1.1823
HAUS1	5	0.0069693	0.023603	0.304601	1395	3	-0.87075	0.98276	0.98275	1.0	16800	0	-0.87075
FAM63B	5	0.0069714	0.023612	0.304601	1396	3	-1.2901	0.97645	0.97637	1.0	16648	0	-1.2901
PI4KB	5	0.0069785	0.023638	0.304716	1397	4	-1.2311	0.42661	0.56182	1.0	9603	1	-1.2311
RBM6	5	0.0069956	0.02369	0.305171	1398	4	-1.1006	0.97054	0.97046	1.0	16497	0	-1.1006
SSU72	5	0.0070375	0.023814	0.306552	1399	3	-1.2102	0.16162	0.2949	0.984039	5397	1	-1.2102
HYPK	5	0.0070874	0.023972	0.30837	1400	3	-1.3049	0.88869	0.88941	1.0	14976	0	-1.3049
FARS2	5	0.007147	0.024147	0.310397	1401	4	-1.1673	0.85008	0.85135	1.0	14307	0	-1.1673
RRP15	5	0.0071661	0.024209	0.310974	1402	4	-1.3663	0.45283	0.5742	1.0	9799	1	-1.3663
EIF4A1	4	0.0071747	0.024234	0.31107	1403	3	-1.406	0.99133	0.99139	1.0	17075	0	-1.406
ARHGEF7	5	0.0072219	0.024375	0.312653	1404	4	-1.2374	0.35356	0.49116	1.0	8486	1	-1.2374
PPM1G	5	0.0072335	0.024398	0.312727	1405	4	-1.3177	0.99841	0.99841	1.0	17428	0	-1.3177
TSC1	5	0.0072866	0.024563	0.314617	1406	3	-1.4322	0.92024	0.92057	1.0	15507	0	-1.4322
CTR9	5	0.0072988	0.0246	0.314872	1407	4	-1.1349	0.99669	0.99672	1.0	17307	0	-1.1349
KRTAP5-11	3	0.0073035	0.024618	0.314873	1408	2	-1.6409	0.89066	0.89134	1.0	15014	0	-1.6409
EIF3G	5	0.0073378	0.024719	0.315943	1409	4	-1.2215	0.98355	0.98352	1.0	16823	0	-1.2215
PIFO	5	0.0074023	0.024917	0.318254	1410	2	0.0075122	0.71964	0.73256	1.0	12339	1	0.0075122
ELP4	5	0.0074778	0.025157	0.32108	1411	4	-1.038	0.48258	0.58885	1.0	10035	1	-1.038
GGA3	5	0.0075041	0.025238	0.321733	1412	4	-1.3413	0.83715	0.83853	1.0	14105	0	-1.3413
PRSS16	5	0.0075068	0.025243	0.321733	1413	4	-0.8453	0.99687	0.9969	1.0	17322	0	-0.8453
KCTD9	3	0.0075325	0.02532	0.322486	1414	3	-1.055	0.99247	0.99257	1.0	17117	0	-1.055
C7orf61	5	0.0075497	0.025366	0.322839	1415	4	-0.74443	0.83484	0.83626	1.0	14056	0	-0.74443
ENSA	9	0.0075783	0.025445	0.323611	1416	6	-0.96941	0.98152	0.98147	1.0	16764	0	-0.96941
DPH3	6	0.0076199	0.025572	0.325003	1417	4	-1.0052	0.59612	0.6502	1.0	10989	1	-1.0052
COX10	5	0.0076478	0.025658	0.325863	1418	4	-1.0532	0.751	0.75771	1.0	12743	1	-1.0532
TROAP	5	0.0076592	0.025688	0.326017	1419	4	-0.81126	0.96973	0.96964	1.0	16471	0	-0.81126
GINS3	6	0.0077194	0.025876	0.328166	1420	4	-1.1668	0.84268	0.84401	1.0	14205	1	-1.1668
C2orf62	5	0.0077668	0.026018	0.329366	1421	4	-0.73111	0.94672	0.94688	1.0	16014	0	-0.73111
ROMO1	5	0.0077683	0.026025	0.329366	1422	4	-0.67911	0.80063	0.80267	1.0	13482	0	-0.67911
MOCS3	5	0.0077684	0.026025	0.329366	1423	4	-1.109	0.99614	0.99618	1.0	17274	0	-1.109
TFB1M	5	0.0077762	0.026049	0.329418	1424	4	-0.76005	0.30607	0.44294	1.0	7673	1	-0.76005
TCEB3	5	0.0077809	0.026066	0.329418	1425	4	-0.80105	0.99617	0.9962	1.0	17276	0	-0.80105
MRPS25	5	0.0078162	0.026169	0.330399	1426	4	-0.87398	0.87219	0.87307	1.0	14700	0	-0.87398
BANP	5	0.0078291	0.026205	0.330399	1427	3	-1.172	0.39257	0.53071	1.0	9126	2	-1.172
IL12RB1	5	0.0078327	0.026217	0.330399	1428	4	-0.76228	0.99664	0.99666	1.0	17303	0	-0.76228
RPS25	4	0.0078356	0.026225	0.330399	1429	3	-1.994	0.31307	0.44993	1.0	7795	1	-1.994
CFC1	2	0.0078384	0.026235	0.330399	1430	2	-1.288	0.99216	0.99226	1.0	17102	0	-1.288
LOC100507003	5	0.0078485	0.026263	0.330521	1431	4	-0.80094	0.90238	0.90295	1.0	15196	0	-0.80094
NOS1	5	0.0078801	0.026352	0.33141	1432	4	-0.82966	0.043352	0.1088	0.844163	2320	1	-0.82966
TAF1	5	0.0079334	0.026517	0.333252	1433	3	-1.2217	0.9564	0.95658	1.0	16197	0	-1.2217
APOOL	5	0.0079462	0.026562	0.333585	1434	4	-1.2892	0.079398	0.17501	0.914609	3446	1	-1.2892
ZNHIT6	5	0.0079699	0.026634	0.334257	1435	4	-0.86262	0.90889	0.90937	1.0	15320	0	-0.86262
URI1	5	0.008	0.026723	0.335101	1436	3	-1.2108	0.062509	0.14465	0.894753	2910	1	-1.2108
C16orf59	5	0.0080059	0.026739	0.335101	1437	4	-0.96178	0.99594	0.996	1.0	17263	0	-0.96178
AVIL	5	0.0080123	0.02676	0.335129	1438	4	-1.1627	0.9152	0.91561	1.0	15426	0	-1.1627
NOLC1	5	0.0080396	0.026839	0.335668	1439	4	-0.81307	0.43617	0.56632	1.0	9671	1	-0.81307
KIAA1429	5	0.0080398	0.02684	0.335668	1440	3	-1.3862	0.98276	0.98275	1.0	16801	0	-1.3862
TNFRSF17	5	0.008046	0.026859	0.335668	1441	4	-0.84194	0.98152	0.98148	1.0	16765	0	-0.84194
UBAP1	5	0.0080669	0.026921	0.336164	1442	3	-1.2554	0.61026	0.65865	1.0	11134	1	-1.2554
URM1	8	0.0080716	0.026936	0.336164	1443	5	-0.76543	0.32688	0.46377	1.0	8019	2	-0.76543
APBA2	5	0.0080911	0.026998	0.336713	1444	4	-0.77776	0.97099	0.9709	1.0	16502	0	-0.77776
CCDC107	5	0.0081039	0.027032	0.336897	1445	2	-0.26736	0.88727	0.88804	1.0	14951	0	-0.26736
MRPS18C	5	0.0081298	0.027109	0.337623	1446	4	-1.4783	0.99133	0.9914	1.0	17076	0	-1.4783
ACOXL	5	0.0081428	0.027154	0.337951	1447	4	-0.67707	0.93866	0.93891	1.0	15859	0	-0.67707
KRTAP5-8	3	0.0081587	0.027207	0.338381	1448	2	-1.7435	0.91829	0.91862	1.0	15473	0	-1.7435
XRCC6BP1	5	0.0082096	0.027373	0.340085	1449	3	-1.2991	0.027743	0.078581	0.767032	1843	1	-1.2991
CACNB3	5	0.0082127	0.027382	0.340085	1450	4	-1.0259	0.99834	0.99833	1.0	17423	0	-1.0259
SLC6A9	5	0.0082617	0.027532	0.341707	1451	4	-0.69192	0.69387	0.71351	1.0	12020	1	-0.69192
DYNC1I1	5	0.0083184	0.027709	0.343667	1452	3	-1.2715	0.77735	0.78063	1.0	13113	1	-1.2715
ALPK1	5	0.0083373	0.027777	0.344114	1453	4	-0.83314	0.79596	0.79808	1.0	13397	1	-0.83314
CLPX	5	0.0083389	0.027783	0.344114	1454	4	-1.2895	0.98881	0.98888	1.0	16999	0	-1.2895
NOL11	5	0.0083538	0.027839	0.344342	1455	4	-1.1561	0.93401	0.93426	1.0	15750	0	-1.1561
NHLRC2	5	0.008354	0.027839	0.344342	1456	3	-1.2645	0.37946	0.51722	1.0	8894	2	-1.2645
MAU2	5	0.0083709	0.027892	0.344751	1457	3	-1.1582	0.6451	0.68038	1.0	11472	1	-1.1582
IDH3A	5	0.0083968	0.027958	0.345336	1458	4	-0.70212	0.75962	0.76497	1.0	12875	1	-0.70212
RPL21	2	0.0084376	0.028081	0.346619	1459	2	-5.9261	0.98892	0.98899	1.0	17000	0	-5.9261
PKMYT1	5	0.0084624	0.028156	0.347298	1460	4	-0.7862	0.9985	0.99849	1.0	17441	0	-0.7862
HIST3H3	3	0.0084844	0.028218	0.347832	1461	2	-1.6672	0.94378	0.94398	1.0	15948	0	-1.6672
MTAP	5	0.0085452	0.0284	0.349581	1462	4	-1.2287	0.57983	0.64074	1.0	10846	1	-1.2287
YWHAZ	3	0.0085457	0.028402	0.349581	1463	3	-1.2958	0.99145	0.99152	1.0	17083	0	-1.2958
C8orf59	3	0.0085513	0.028418	0.349581	1464	3	-2.2759	0.99145	0.99151	1.0	17082	0	-2.2759
TMX2	5	0.0085627	0.028453	0.349769	1465	4	-1.5419	0.76906	0.77316	1.0	13004	1	-1.5419
NDUFA9	5	0.0085788	0.028495	0.35005	1466	4	-0.66664	0.98563	0.98564	1.0	16888	0	-0.66664
NDNL2	5	0.0085973	0.028548	0.350051	1467	4	-0.74556	0.94398	0.94419	1.0	15955	0	-0.74556
VPS45	5	0.008599	0.02855	0.350051	1468	4	-0.98928	0.99764	0.99763	1.0	17367	0	-0.98928
SRRD	5	0.0086043	0.028564	0.350051	1469	3	-1.1157	0.87266	0.87355	1.0	14707	0	-1.1157
MAN2B1	5	0.00861	0.028577	0.350051	1470	4	-0.64167	0.99595	0.99601	1.0	17264	0	-0.64167
GNL3L	5	0.008615	0.028593	0.350051	1471	3	-1.3443	0.86794	0.86883	1.0	14628	0	-1.3443
ANG	5	0.0086243	0.028619	0.35013	1472	4	-1.1538	0.091305	0.19581	0.934283	3772	1	-1.1538
DDX6	5	0.0086393	0.028664	0.350443	1473	3	-1.4466	0.99071	0.99079	1.0	17061	0	-1.4466
PDE6G	5	0.0086463	0.028684	0.350454	1474	4	-1.0021	0.95821	0.95836	1.0	16230	0	-1.0021
SSB	4	0.008667	0.028739	0.350888	1475	2	-1.3735	0.92885	0.92915	1.0	15656	0	-1.3735
EP300	5	0.0086768	0.028764	0.350952	1476	4	-0.64118	0.59017	0.64673	1.0	10932	1	-0.64118
NDUFAF1	5	0.008687	0.028792	0.351063	1477	4	-0.80721	0.57952	0.64054	1.0	10844	1	-0.80721
CENPC	5	0.0087583	0.029012	0.353498	1478	3	-1.3522	0.9757	0.97564	1.0	16627	0	-1.3522
C19orf83	5	0.008773	0.02906	0.353591	1479	4	-0.98988	0.77105	0.77493	1.0	13034	1	-0.98988
MAPRE1	5	0.0087756	0.029067	0.353591	1480	4	-0.92442	0.87401	0.87489	1.0	14734	0	-0.92442
COA5	3	0.0087801	0.029078	0.353591	1481	3	-0.93591	0.99122	0.99129	1.0	17072	0	-0.93591
SNAPC3	5	0.0087944	0.029128	0.353954	1482	4	-0.80859	0.99285	0.99297	1.0	17129	0	-0.80859
TPD52L2	5	0.0088321	0.029236	0.355037	1483	4	-0.8407	0.89138	0.89208	1.0	15025	0	-0.8407
SLC7A6	5	0.0088424	0.029274	0.355258	1484	4	-1.1846	0.9918	0.99187	1.0	17093	0	-1.1846
DEFB129	5	0.0088576	0.029324	0.355626	1485	2	0.72357	0.061753	0.14326	0.893649	2887	3	0.72357
EGF	5	0.008908	0.02947	0.357145	1486	4	-0.82595	0.98443	0.98443	1.0	16851	0	-0.82595
DDTL	3	0.0089216	0.029511	0.357411	1487	3	-0.74772	0.99108	0.99114	1.0	17071	0	-0.74772
RIMBP3B	5	0.0089636	0.029641	0.358713	1488	3	-1.2702	0.38508	0.52305	1.0	8991	1	-1.2702
MRGPRX3	5	0.0089704	0.029659	0.358713	1489	4	-0.68519	0.91002	0.9105	1.0	15336	0	-0.68519
CHRND	5	0.0089791	0.029684	0.358778	1490	4	-0.66378	0.74249	0.75062	1.0	12637	1	-0.66378
FCF1	5	0.0090496	0.029889	0.361008	1491	2	0.48197	0.14095	0.27356	0.972677	5064	2	0.48197
SSBP4	5	0.0090619	0.02993	0.361263	1492	4	-0.76986	0.99585	0.99592	1.0	17255	0	-0.76986
BRAT1	5	0.0090715	0.029964	0.361433	1493	4	-0.70475	0.99525	0.99532	1.0	17226	0	-0.70475
OSBPL8	5	0.0090855	0.029996	0.361575	1494	3	-1.2363	0.98774	0.98779	1.0	16953	0	-1.2363
ALG10B	3	0.0090944	0.030019	0.361618	1495	2	-1.6866	0.50903	0.60231	1.0	10223	1	-1.6866
COQ4	5	0.0091348	0.030143	0.362865	1496	4	-0.82017	0.98832	0.98838	1.0	16975	0	-0.82017
CRIPT	5	0.0091444	0.030182	0.363093	1497	4	-1.2016	0.26232	0.39807	1.0	6970	1	-1.2016
FBXW11	5	0.0091607	0.030234	0.363471	1498	3	-1.0899	0.99419	0.99428	1.0	17184	0	-1.0899
AGO4	5	0.0091735	0.030267	0.363574	1499	4	-0.77822	0.60701	0.65671	1.0	11094	1	-0.77822
CARD8	10	0.0091779	0.030283	0.363574	1500	5	-0.43138	0.61693	0.66265	1.0	11203	1	-0.43138
PA2G4	5	0.0091871	0.03031	0.363662	1501	3	-0.64942	0.98859	0.98863	1.0	16990	0	-0.64942
PPIE	5	0.0092479	0.030486	0.365332	1502	4	-0.93849	0.61109	0.65914	1.0	11145	1	-0.93849
CIR1	5	0.0092497	0.03049	0.365332	1503	4	-1.0556	0.99736	0.99736	1.0	17353	0	-1.0556
MAGOHB	4	0.0092627	0.03053	0.365563	1504	3	-1.8027	0.1587	0.29188	0.982011	5350	1	-1.8027
SPRR2G	4	0.0093376	0.030762	0.368028	1505	2	-0.30409	0.60911	0.65799	1.0	11117	1	-0.30409
SCNM1	5	0.0093442	0.030779	0.368028	1506	4	-0.7495	0.96004	0.96015	1.0	16268	0	-0.7495
LIN52	5	0.0093506	0.030797	0.368028	1507	3	-1.3496	0.99802	0.99801	1.0	17399	0	-1.3496
KRTAP5-2	4	0.0093814	0.030882	0.368802	1508	1	0.16262	0.21756	0.35261	1.0	6276	2	0.16262
WDR83OS	5	0.0094105	0.030956	0.369437	1509	4	-0.76572	0.99836	0.99834	1.0	17427	0	-0.76572
FAM222B	5	0.0094754	0.03115	0.37111	1510	4	-0.76	0.99773	0.99771	1.0	17374	0	-0.76
C2orf49	5	0.0094776	0.031156	0.37111	1511	3	-0.95961	0.98127	0.98123	1.0	16758	0	-0.95961
SYNCRIP	5	0.00948	0.031163	0.37111	1512	4	-1.4256	0.97794	0.97789	1.0	16680	0	-1.4256
SEC61G	4	0.0094853	0.031178	0.37111	1513	2	-1.8611	0.91108	0.9116	1.0	15358	0	-1.8611
FKBP1A	5	0.0095458	0.031356	0.372984	1514	3	-1.1575	0.97916	0.97908	1.0	16706	0	-1.1575
H2AFJ	5	0.0095669	0.03141	0.373372	1515	4	-1.227	0.59036	0.64684	1.0	10934	1	-1.227
IL17A	5	0.009608	0.031537	0.374634	1516	4	-0.99481	0.99777	0.99775	1.0	17378	0	-0.99481
EIF4B	3	0.0097065	0.031818	0.377676	1517	2	-1.6843	0.87885	0.87974	1.0	14812	0	-1.6843
DHX36	5	0.0097106	0.031835	0.377676	1518	4	-0.99744	0.98847	0.98852	1.0	16987	0	-0.99744
C22orf15	5	0.0097391	0.031927	0.378082	1519	3	-1.2434	0.33261	0.46959	1.0	8123	1	-1.2434
MRPS11	5	0.009741	0.031934	0.378082	1520	4	-1.2895	0.9642	0.96426	1.0	16364	0	-1.2895
DDX59	5	0.0097438	0.031941	0.378082	1521	4	-1.197	0.99851	0.9985	1.0	17442	0	-1.197
NMD3	5	0.0097479	0.031953	0.378082	1522	3	-1.9762	0.82763	0.82915	1.0	13928	0	-1.9762
TIMM22	5	0.0097604	0.031991	0.378282	1523	4	-0.89931	0.98763	0.98769	1.0	16949	0	-0.89931
POT1	5	0.0098011	0.032122	0.379511	1524	4	-0.89775	0.59259	0.64813	1.0	10954	1	-0.89775
PTTG2	5	0.0098112	0.032144	0.379511	1525	4	-0.94878	0.47597	0.58553	1.0	9983	1	-0.94878
CNTRL	5	0.0098159	0.032158	0.379511	1526	4	-0.87004	0.9925	0.99261	1.0	17122	0	-0.87004
DEFB108B	3	0.0098285	0.032195	0.379697	1527	3	-0.93518	0.99017	0.99024	1.0	17048	0	-0.93518
MYLIP	5	0.0098456	0.032253	0.380129	1528	4	-1.5069	0.95244	0.95267	1.0	16120	0	-1.5069
BCAP29	5	0.0098967	0.032405	0.381674	1529	3	-1.7596	0.95323	0.95343	1.0	16137	0	-1.7596
HIST3H2A	5	0.0099098	0.032439	0.381826	1530	2	0.12828	0.36123	0.4989	1.0	8595	2	0.12828
MRPL16	5	0.0099303	0.032501	0.382183	1531	4	-0.90367	0.32564	0.4625	1.0	8003	1	-0.90367
FAM122A	5	0.009935	0.032517	0.382183	1532	4	-0.68063	0.99556	0.99562	1.0	17241	0	-0.68063
KIAA1324	5	0.0099406	0.032533	0.382183	1533	4	-0.84073	0.99363	0.99372	1.0	17164	0	-0.84073
LDB1	5	0.0099643	0.032597	0.38239	1534	4	-1.0909	0.87726	0.87816	1.0	14790	0	-1.0909
KANSL1	5	0.0099668	0.032607	0.38239	1535	3	-1.6391	0.18543	0.3197	0.994056	5788	1	-1.6391
VPS52	5	0.0099702	0.032614	0.38239	1536	3	-1.187	0.97628	0.97621	1.0	16642	0	-1.187
CKS2	4	0.010009	0.032722	0.383258	1537	2	-1.2652	0.1489	0.28176	0.977214	5190	1	-1.2652
HES7	5	0.010015	0.032731	0.383258	1538	3	-1.2925	0.91261	0.91311	1.0	15379	0	-1.2925
MIS12	5	0.010034	0.03279	0.383697	1539	4	-1.0094	0.94016	0.94039	1.0	15881	0	-1.0094
SHFM1	2	0.010059	0.032858	0.384245	1540	2	-1.6958	0.98994	0.99001	1.0	17044	0	-1.6958
MALL	5	0.010097	0.032976	0.385377	1541	4	-1.0269	0.42328	0.56026	1.0	9580	1	-1.0269
WDR38	5	0.010118	0.033032	0.385782	1542	4	-0.85881	0.99296	0.99307	1.0	17134	0	-0.85881
PPP1R1A	5	0.010156	0.033153	0.386918	1543	3	-0.69689	0.97944	0.97939	1.0	16717	0	-0.69689
VPS53	5	0.010162	0.033172	0.386918	1544	4	-0.82196	0.99471	0.99478	1.0	17203	0	-0.82196
NUP107	5	0.010178	0.033219	0.387206	1545	4	-0.83096	0.040982	0.10422	0.834039	2245	1	-0.83096
RNF11	5	0.010235	0.033379	0.388785	1546	3	-1.0728	0.22294	0.35807	1.0	6357	1	-1.0728
COPS8	5	0.010241	0.033397	0.388785	1547	3	-1.289	0.99554	0.99561	1.0	17240	0	-1.289
SNAPC2	5	0.010322	0.033633	0.391271	1548	4	-1.0925	0.96106	0.96117	1.0	16293	0	-1.0925
KRTAP10-11	4	0.010338	0.033678	0.391543	1549	2	-0.94209	0.1332	0.26557	0.964623	4958	1	-0.94209
USP12	3	0.010357	0.033731	0.39191	1550	3	-0.84957	0.98964	0.98971	1.0	17032	0	-0.84957
TMEM183A	5	0.010379	0.033807	0.392538	1551	4	-0.77337	0.85031	0.85156	1.0	14313	0	-0.77337
GTF3C4	5	0.010388	0.03383	0.39256	1552	3	-0.65819	0.9063	0.90686	1.0	15271	0	-0.65819
MRPL14	5	0.010393	0.033855	0.392594	1553	4	-0.85156	0.99319	0.99329	1.0	17145	0	-0.85156
MRPS5	5	0.010428	0.03397	0.393666	1554	4	-0.85232	0.87193	0.8728	1.0	14697	0	-0.85232
UBA3	5	0.010454	0.034054	0.394394	1555	3	-1.0709	0.04956	0.1206	0.859816	2526	1	-1.0709
SNRPG	1	0.010495	0.034181	0.395408	1556	1	-8.0717	0.98951	0.98956	1.0	17021	0	-8.0717
ARGLU1	5	0.010502	0.034206	0.395408	1557	4	-0.67155	0.9383	0.93855	1.0	15850	0	-0.67155
MED1	5	0.010503	0.034211	0.395408	1558	3	-1.1709	0.82827	0.82978	1.0	13943	0	-1.1709
CUL3	5	0.010509	0.03423	0.395408	1559	3	-1.09	0.98177	0.98176	1.0	16770	0	-1.09
RPS28	1	0.010556	0.034368	0.396747	1560	1	-8.0666	0.98944	0.9895	1.0	17018	0	-8.0666
MDH2	5	0.010589	0.034463	0.397597	1561	4	-0.64167	0.83996	0.84131	1.0	14155	0	-0.64167
SDHB	5	0.010604	0.034519	0.397982	1562	3	-1.6884	0.98872	0.98878	1.0	16996	0	-1.6884
NGRN	5	0.01063	0.034602	0.39843	1563	4	-0.74878	0.79332	0.79552	1.0	13349	1	-0.74878
YJEFN3	5	0.01064	0.034626	0.39843	1564	4	-0.76713	0.79	0.79238	1.0	13295	1	-0.76713
RPP14	5	0.010644	0.034635	0.39843	1565	3	-1.3751	0.24718	0.38282	1.0	6749	1	-1.3751
PKD1L1	5	0.01065	0.034657	0.39843	1566	4	-0.6469	0.83146	0.8329	1.0	13999	0	-0.6469
TPR	5	0.01066	0.034682	0.39843	1567	4	-0.80318	0.99732	0.99731	1.0	17350	0	-0.80318
MRPS17	5	0.010662	0.03469	0.39843	1568	3	-1.1945	0.8782	0.87912	1.0	14802	0	-1.1945
ACSL4	5	0.010695	0.034793	0.399356	1569	4	-0.67638	0.99445	0.99453	1.0	17195	0	-0.67638
POLR3B	5	0.010717	0.03486	0.399767	1570	4	-0.96919	0.95423	0.95443	1.0	16154	0	-0.96919
ANKRD36	5	0.010721	0.034873	0.399767	1571	3	-1.1781	0.9581	0.95824	1.0	16229	0	-1.1781
STX18	5	0.010739	0.034922	0.400067	1572	4	-1.2149	0.99778	0.99776	1.0	17380	0	-1.2149
FAM25A	3	0.010767	0.035028	0.400541	1573	2	-2.1188	0.90188	0.90245	1.0	15185	0	-2.1188
ATP5H	4	0.01077	0.035039	0.400541	1574	3	-1.0374	0.93507	0.93532	1.0	15772	0	-1.0374
RASA4	1	0.010776	0.035057	0.400541	1575	1	-3.1353	0.98922	0.98929	1.0	17012	0	-3.1353
TFDP1	5	0.010778	0.035065	0.400541	1576	4	-1.0165	0.98517	0.98517	1.0	16877	0	-1.0165
IGLON5	5	0.010784	0.035084	0.400541	1577	4	-0.65157	0.99602	0.99607	1.0	17266	0	-0.65157
MTIF2	5	0.010789	0.035097	0.400541	1578	4	-1.3215	0.93486	0.9351	1.0	15767	0	-1.3215
MRPS12	5	0.010806	0.035153	0.400934	1579	4	-0.77015	0.99825	0.99824	1.0	17415	0	-0.77015
ARHGEF35	5	0.010835	0.035236	0.401626	1580	4	-1.1136	0.99105	0.99111	1.0	17070	0	-1.1136
CTTNBP2	5	0.01088	0.035371	0.402733	1581	4	-0.71291	0.97122	0.97112	1.0	16510	0	-0.71291
UAP1	5	0.010882	0.035378	0.402733	1582	4	-1.0024	0.96842	0.96841	1.0	16441	0	-1.0024
ESF1	5	0.010891	0.035402	0.402754	1583	3	-1.2845	0.89805	0.89864	1.0	15116	0	-1.2845
AKIRIN1	6	0.010927	0.035511	0.403737	1584	4	-1.0127	0.49068	0.59294	1.0	10086	1	-1.0127
ZBTB39	5	0.010936	0.035536	0.40377	1585	4	-0.70126	0.99848	0.99846	1.0	17438	0	-0.70126
MLLT3	5	0.010979	0.035651	0.404814	1586	3	-1.1051	0.94081	0.94102	1.0	15893	0	-1.1051
NOC2L	5	0.011	0.035703	0.405151	1587	4	-0.72263	0.96574	0.96574	1.0	16393	0	-0.72263
KRR1	5	0.011015	0.035751	0.405445	1588	4	-0.92275	0.43214	0.56439	1.0	9641	1	-0.92275
GGTLC2	3	0.011027	0.035787	0.405589	1589	3	-1.2319	0.98897	0.98905	1.0	17002	0	-1.2319
HNRNPM	5	0.011048	0.035839	0.405925	1590	2	-0.0065052	0.93521	0.93544	1.0	15778	0	-0.0065052
WDR7	5	0.01113	0.036104	0.408669	1591	2	-0.49128	0.9883	0.98836	1.0	16970	0	-0.49128
RRAGA	5	0.011144	0.036142	0.408842	1592	4	-0.80104	0.8719	0.87277	1.0	14696	0	-0.80104
TRIAP1	5	0.011161	0.036193	0.409163	1593	4	-1.1152	0.86119	0.86222	1.0	14501	0	-1.1152
OCIAD2	5	0.011173	0.036234	0.409372	1594	4	-0.80607	0.9881	0.98816	1.0	16966	0	-0.80607
ALX3	5	0.011196	0.036299	0.409636	1595	4	-0.69192	0.13663	0.26909	0.968704	5001	1	-0.69192
RPL38	2	0.011202	0.036321	0.409636	1596	1	-2.939	0.64517	0.68043	1.0	11474	0	-2.939
SRFBP1	5	0.011204	0.036326	0.409636	1597	3	-1.2691	0.23025	0.36541	1.0	6474	1	-1.2691
INTS5	5	0.011234	0.036411	0.410343	1598	4	-1.1636	0.74621	0.75369	1.0	12675	1	-1.1636
C1orf109	5	0.011267	0.036512	0.410993	1599	3	-0.73359	0.041687	0.10561	0.837375	2269	2	-0.73359
LCE2D	2	0.011268	0.036514	0.410993	1600	2	-2.2139	0.979	0.97893	1.0	16702	0	-2.2139
RAD51D	5	0.011326	0.03671	0.412938	1601	3	-1.2411	0.98731	0.98735	1.0	16938	0	-1.2411
PET112	5	0.011352	0.036771	0.413314	1602	3	-1.2316	0.96723	0.96725	1.0	16417	0	-1.2316
RAC3	5	0.011363	0.036806	0.413314	1603	4	-0.88422	0.9955	0.99556	1.0	17237	0	-0.88422
C1orf195	7	0.011366	0.036812	0.413314	1604	4	-1.1512	0.5525	0.62548	1.0	10600	1	-1.1512
ICMT	5	0.011375	0.036838	0.41334	1605	4	-1.121	0.99389	0.99398	1.0	17174	0	-1.121
TIMM9	4	0.011398	0.03691	0.413645	1606	3	-1.1753	0.97203	0.9719	1.0	16529	0	-1.1753
CNOT6L	5	0.011399	0.036911	0.413645	1607	4	-0.80638	0.99828	0.99827	1.0	17417	0	-0.80638
GFM1	5	0.011441	0.037038	0.414762	1608	3	-1.2054	0.15649	0.2896	0.981238	5314	2	-1.2054
SLC6A8	5	0.011447	0.037057	0.414762	1609	2	0.23439	0.78494	0.78757	1.0	13228	1	0.23439
BECN1	5	0.011496	0.037199	0.416103	1610	3	-1.1961	0.64341	0.67926	1.0	11451	1	-1.1961
ATIC	5	0.011525	0.037284	0.416612	1611	3	-1.295	0.98645	0.98648	1.0	16909	0	-1.295
AP2S1	7	0.011527	0.037291	0.416612	1612	3	-0.28975	0.81004	0.81197	1.0	13634	1	-0.28975
NPEPPS	5	0.01158	0.037453	0.418159	1613	3	-1.2056	0.50029	0.59785	1.0	10154	1	-1.2056
SEL1L	5	0.011594	0.037505	0.418482	1614	4	-1.1039	0.87626	0.87712	1.0	14772	0	-1.1039
TUBGCP3	5	0.011604	0.037531	0.418511	1615	3	-0.89338	0.0084872	0.028223	0.638388	793	1	-0.89338
SPOP	5	0.011628	0.037616	0.419196	1616	3	-1.5467	0.92493	0.92527	1.0	15589	0	-1.5467
SRPR	5	0.011664	0.037719	0.420088	1617	3	-1.1866	0.76156	0.76664	1.0	12905	1	-1.1866
CASC5	5	0.011691	0.03781	0.420838	1618	3	-1.371	0.56613	0.63298	1.0	10722	1	-1.371
FAM50A	5	0.011729	0.037927	0.421881	1619	4	-1.0912	0.99521	0.99528	1.0	17224	0	-1.0912
XKR3	5	0.011775	0.038077	0.423295	1620	4	-0.91808	0.83672	0.83808	1.0	14097	0	-0.91808
SAFB	5	0.011795	0.038132	0.423638	1621	4	-0.82596	0.75553	0.7615	1.0	12810	1	-0.82596
RCOR1	5	0.011834	0.038247	0.424653	1622	3	-1.169	0.19511	0.32956	0.99838	5943	1	-1.169
ARMC5	5	0.011858	0.038311	0.425105	1623	4	-0.79892	0.99646	0.9965	1.0	17293	0	-0.79892
KHSRP	5	0.011921	0.038531	0.427282	1624	4	-1.0344	0.99051	0.99058	1.0	17055	0	-1.0344
POLR3E	5	0.011959	0.038643	0.428262	1625	4	-0.99554	0.8417	0.84302	1.0	14187	0	-0.99554
NPM1	3	0.011991	0.038733	0.428886	1626	2	-1.6984	0.70289	0.72008	1.0	12130	0	-1.6984
TBCC	5	0.011995	0.038747	0.428886	1627	3	-1.4019	0.045195	0.11225	0.850506	2376	2	-1.4019
TCP11X2	5	0.012041	0.038873	0.430015	1628	4	-0.71136	0.99015	0.99022	1.0	17047	0	-0.71136
CCDC23	4	0.012063	0.038935	0.430253	1629	2	-1.0664	0.95146	0.95167	1.0	16097	0	-1.0664
DNAJC22	5	0.012066	0.038942	0.430253	1630	2	-0.52313	0.33952	0.47672	1.0	8247	1	-0.52313
C3orf17	5	0.012078	0.038976	0.430365	1631	4	-0.80662	0.80231	0.80435	1.0	13508	0	-0.80662
NDUFS7	5	0.012085	0.039006	0.430423	1632	4	-0.59737	0.99176	0.99184	1.0	17092	0	-0.59737
HIST1H2AG	3	0.012108	0.039065	0.430814	1633	3	-0.6868	0.98789	0.98795	1.0	16960	0	-0.6868
ACO2	5	0.012147	0.03918	0.431817	1634	4	-0.67878	0.55187	0.62511	1.0	10596	1	-0.67878
INTS6	8	0.012173	0.039251	0.432102	1635	5	-1.0553	0.62233	0.66593	1.0	11250	1	-1.0553
INO80	5	0.012178	0.039264	0.432102	1636	3	-1.0395	0.71818	0.73145	1.0	12318	1	-1.0395
BTN2A1	5	0.012183	0.039278	0.432102	1637	3	-1.3294	0.70547	0.72193	1.0	12164	1	-1.3294
NBPF6	3	0.0122	0.039319	0.432248	1638	2	-1.3405	0.62953	0.67036	1.0	11322	0	-1.3405
INTS2	5	0.012208	0.039347	0.432248	1639	4	-0.6169	0.95235	0.95257	1.0	16118	0	-0.6169
FAF2	5	0.012215	0.039363	0.432248	1640	3	-1.0173	0.26925	0.40512	1.0	7084	2	-1.0173
SENP6	5	0.012235	0.039406	0.432461	1641	3	-1.0838	0.98973	0.98979	1.0	17037	0	-1.0838
ACTB	4	0.012254	0.039457	0.432758	1642	3	-1.0867	0.80382	0.80584	1.0	13525	0	-1.0867
KRT86	2	0.012269	0.039498	0.432935	1643	2	-1.8069	0.98773	0.98778	1.0	16952	0	-1.8069
ALG1L	2	0.012437	0.039981	0.437971	1644	2	-2.1606	0.98756	0.98763	1.0	16947	0	-2.1606
RPS10	2	0.012775	0.040944	0.445178	1645	2	-2.1157	0.98723	0.98727	1.0	16933	0	-2.1157
TTC29	5	0.012802	0.041035	0.445178	1659	4	-0.97141	0.99583	0.99591	1.0	17253	0	-0.97141
PPP1R21	5	0.012802	0.041035	0.445178	1651	4	-0.97141	0.83752	0.83892	1.0	14111	0	-0.97141
TAF13	5	0.012802	0.041035	0.445178	1652	4	-0.97141	0.49449	0.59487	1.0	10117	1	-0.97141
CITED2	5	0.012802	0.041035	0.445178	1649	4	-0.97141	0.98079	0.98073	1.0	16747	0	-0.97141
PKM	5	0.012802	0.041035	0.445178	1648	4	-1.0105	0.99193	0.99201	1.0	17098	0	-1.0105
ARMC10	5	0.012802	0.041035	0.445178	1654	4	-0.7215	0.99543	0.9955	1.0	17231	0	-0.7215
ASZ1	5	0.012802	0.041035	0.445178	1650	4	-0.81093	0.97314	0.97302	1.0	16552	0	-0.81093
SLC35C2	5	0.012802	0.041035	0.445178	1658	4	-0.97141	0.51767	0.60685	1.0	10307	1	-0.97141
TOR1AIP2	5	0.012802	0.041035	0.445178	1653	4	-0.97141	0.99388	0.99397	1.0	17173	0	-0.97141
MRPS35	5	0.012802	0.041035	0.445178	1657	4	-1.0426	0.99721	0.99721	1.0	17343	0	-1.0426
GLP1R	5	0.012802	0.041035	0.445178	1655	4	-0.97141	0.99517	0.99525	1.0	17223	0	-0.97141
PSPC1	5	0.012802	0.041035	0.445178	1656	4	-0.97141	0.98634	0.98637	1.0	16905	0	-0.97141
TADA2A	5	0.012802	0.041035	0.445178	1660	4	-0.97141	0.99424	0.99434	1.0	17187	0	-0.97141
ATP6V1F	5	0.012802	0.041035	0.445178	1647	4	-1.0441	0.95233	0.95255	1.0	16117	0	-1.0441
SDHAF2	5	0.012802	0.041033	0.445178	1646	3	-1.1161	0.96063	0.96076	1.0	16285	0	-1.1161
YWHAG	5	0.012815	0.041074	0.445333	1661	3	-1.1141	0.98411	0.9841	1.0	16840	0	-1.1141
MRPL11	5	0.012827	0.041102	0.445369	1662	3	-0.66338	0.26312	0.39886	1.0	6987	1	-0.66338
PIN4	6	0.012843	0.041146	0.445583	1663	4	-0.85496	0.93781	0.93807	1.0	15837	0	-0.85496
CSNK2B	5	0.012964	0.041476	0.44888	1664	3	-1.0635	0.68265	0.70552	1.0	11881	1	-1.0635
TYRO3	5	0.013054	0.041729	0.451214	1665	3	-1.065	0.85319	0.85438	1.0	14354	0	-1.065
HIST1H2BN	2	0.013065	0.041764	0.451214	1666	2	-3.224	0.98693	0.98696	1.0	16929	0	-3.224
ZNF285	5	0.013066	0.041767	0.451214	1667	2	-0.3673	0.76615	0.7706	1.0	12970	1	-0.3673
TRIM69	5	0.013086	0.041818	0.451501	1668	4	-1.0323	0.22478	0.3599	1.0	6389	1	-1.0323
POLD4	6	0.013116	0.041902	0.452138	1669	4	-0.75751	0.446	0.57097	1.0	9738	1	-0.75751
SYF2	5	0.013184	0.042106	0.453825	1670	3	-1.0309	0.039035	0.10054	0.824508	2196	1	-1.0309
IMPDH1	4	0.013185	0.042109	0.453825	1671	2	-0.73708	0.073445	0.16442	0.906075	3265	1	-0.73708
ATF7	8	0.013371	0.042676	0.459665	1672	3	-0.19794	0.19922	0.33383	1.0	6009	1	-0.19794
KRTAP12-3	5	0.013385	0.042725	0.459917	1673	2	0.13841	0.0083777	0.027904	0.638388	786	2	0.13841
OTUB1	5	0.013412	0.042811	0.460559	1674	4	-0.8394	0.36973	0.5074	1.0	8732	1	-0.8394
VCL	5	0.013441	0.042896	0.460768	1676	4	-0.97316	0.94598	0.9462	1.0	15996	0	-0.97316
CLASRP	5	0.013441	0.042896	0.460768	1675	3	-0.93723	0.95399	0.95418	1.0	16147	0	-0.93723
MRPS18B	5	0.013445	0.042907	0.460768	1677	3	-0.97554	0.98218	0.98217	1.0	16784	0	-0.97554
ANAPC5	5	0.01353	0.043146	0.463066	1678	3	-1.3323	0.78457	0.78724	1.0	13220	1	-1.3323
SCD	5	0.013565	0.043228	0.463669	1679	3	-1.3324	0.98358	0.98356	1.0	16825	0	-1.3324
COX5B	5	0.013601	0.043338	0.464566	1680	3	-1.0187	0.99248	0.99258	1.0	17119	0	-1.0187
RPL26L1	5	0.013621	0.043395	0.464902	1681	4	-0.90973	0.86874	0.86961	1.0	14642	0	-0.90973
CA5A	5	0.013729	0.043694	0.467691	1682	4	-0.72747	0.69702	0.71578	1.0	12058	1	-0.72747
RPL22L1	5	0.013733	0.043707	0.467691	1683	4	-1.5919	0.99846	0.99845	1.0	17435	0	-1.5919
UBR2	5	0.013759	0.043785	0.467861	1684	3	-1.0858	0.15321	0.28626	0.978403	5269	2	-1.0858
NIPA2	5	0.013766	0.043807	0.467861	1685	4	-0.73242	0.98762	0.98768	1.0	16948	0	-0.73242
PRIMA1	5	0.013768	0.043811	0.467861	1686	2	-0.4072	0.094365	0.2011	0.939546	3852	1	-0.4072
PCF11	5	0.013773	0.043827	0.467861	1687	3	-1.011	0.44873	0.57224	1.0	9756	1	-1.011
EMC8	5	0.01379	0.043877	0.468118	1688	4	-0.64791	0.88717	0.88795	1.0	14949	0	-0.64791
DIS3	5	0.013811	0.043933	0.468433	1689	4	-0.95259	0.95074	0.95093	1.0	16079	0	-0.95259
EIF4G2	5	0.013826	0.043973	0.468482	1690	3	-1.1963	0.82139	0.82307	1.0	13824	0	-1.1963
LYZL6	5	0.01383	0.043989	0.468482	1691	4	-0.61225	0.96089	0.961	1.0	16290	0	-0.61225
FANCM	5	0.013856	0.044082	0.469194	1692	3	-1.1475	0.064418	0.14817	0.896648	2974	1	-1.1475
SMG7	5	0.013885	0.044165	0.4698	1693	4	-1.1735	0.99835	0.99833	1.0	17424	0	-1.1735
TCOF1	5	0.013911	0.044237	0.470104	1694	3	-1.1098	0.62645	0.66843	1.0	11295	1	-1.1098
MRPL36	5	0.013913	0.044246	0.470104	1695	4	-0.98201	0.43038	0.56357	1.0	9626	1	-0.98201
KCMF1	5	0.014016	0.044542	0.472968	1696	3	-1.3711	0.94419	0.9444	1.0	15960	0	-1.3711
CCDC180	5	0.014091	0.044737	0.474597	1697	4	-0.65629	0.46316	0.57916	1.0	9868	1	-0.65629
LRRC37B	5	0.014096	0.044748	0.474597	1698	3	-1.1068	0.99043	0.9905	1.0	17053	0	-1.1068
GAB1	5	0.014109	0.044791	0.474685	1699	3	-1.2172	0.91233	0.91285	1.0	15375	0	-1.2172
PSMC1	2	0.014116	0.044809	0.474685	1700	1	-2.6053	0.7025	0.71979	1.0	12127	0	-2.6053
TSSK4	5	0.014148	0.044895	0.475198	1701	4	-0.72531	0.98802	0.98808	1.0	16964	0	-0.72531
FXN	5	0.014153	0.04491	0.475198	1702	4	-0.7043	0.13981	0.27238	0.971221	5050	1	-0.7043
GTF2E2	5	0.014166	0.044956	0.475402	1703	4	-1.3777	0.998	0.99799	1.0	17397	0	-1.3777
BAX	5	0.014189	0.04502	0.475797	1704	4	-0.93288	0.99812	0.9981	1.0	17406	0	-0.93288
NCDN	5	0.014203	0.045058	0.475924	1705	4	-0.69931	0.99864	0.99865	1.0	17448	0	-0.69931
CEP120	5	0.014256	0.045216	0.477311	1706	3	-0.65921	0.25414	0.38976	1.0	6844	1	-0.65921
IER5L	5	0.014306	0.045357	0.478525	1707	3	-0.92545	0.84833	0.84957	1.0	14279	0	-0.92545
MRPS2	5	0.014373	0.045547	0.480241	1708	4	-0.60734	0.78265	0.78548	1.0	13195	1	-0.60734
HIST1H4B	5	0.014394	0.045608	0.480437	1709	3	-0.85906	0.98689	0.98692	1.0	16927	0	-0.85906
PLEKHM1	5	0.014409	0.045656	0.480437	1710	3	-1.0818	0.97002	0.96995	1.0	16482	0	-1.0818
TFRC	5	0.01441	0.045661	0.480437	1711	4	-0.97778	0.79437	0.79655	1.0	13371	1	-0.97778
TARDBP	4	0.014423	0.045698	0.480437	1712	3	-1.1212	0.52716	0.61187	1.0	10380	1	-1.1212
GNAT3	5	0.014424	0.0457	0.480437	1713	3	-1.1745	0.72303	0.73515	1.0	12376	1	-1.1745
SPRYD4	5	0.014437	0.045734	0.480437	1714	4	-1.0433	0.41583	0.55468	1.0	9490	1	-1.0433
TUBGCP6	5	0.014446	0.045769	0.480437	1715	3	-1.0743	0.71718	0.73071	1.0	12303	1	-1.0743
TJAP1	5	0.014449	0.045779	0.480437	1716	4	-0.80252	0.9344	0.93466	1.0	15759	0	-0.80252
ALKBH4	5	0.014507	0.045939	0.481841	1717	4	-0.6551	0.98283	0.98282	1.0	16805	0	-0.6551
HAO2	5	0.014516	0.045969	0.481872	1718	3	-1.0609	0.99491	0.99498	1.0	17213	0	-1.0609
PAGR1	5	0.014566	0.046104	0.483009	1719	4	-0.83767	0.99823	0.99822	1.0	17414	0	-0.83767
PPP2R5C	5	0.014581	0.046144	0.483148	1720	4	-0.76907	0.9549	0.9551	1.0	16170	0	-0.76907
KXD1	5	0.014598	0.046196	0.483408	1721	3	-1.1321	0.29577	0.43246	1.0	7508	2	-1.1321
VPS16	5	0.014672	0.046413	0.485352	1722	4	-0.95356	0.97457	0.97449	1.0	16591	0	-0.95356
NDUFB5	5	0.014685	0.046449	0.485352	1723	4	-0.73794	0.9925	0.9926	1.0	17121	0	-0.73794
CALML6	5	0.014688	0.046463	0.485352	1724	4	-0.79683	0.99362	0.99372	1.0	17163	0	-0.79683
SMARCE1	5	0.014704	0.046511	0.485576	1725	3	-1.2353	0.60376	0.65475	1.0	11063	1	-1.2353
MTOR	5	0.014743	0.046625	0.486209	1726	3	-0.81202	0.83545	0.83685	1.0	14070	0	-0.81202
MARCKSL1	5	0.014744	0.046627	0.486209	1727	4	-0.58594	0.98397	0.98397	1.0	16838	0	-0.58594
REM1	5	0.014766	0.046693	0.486209	1728	4	-0.59144	0.98664	0.98666	1.0	16920	0	-0.59144
ZFYVE20	5	0.014767	0.046694	0.486209	1729	2	-0.48509	0.75952	0.76488	1.0	12871	1	-0.48509
PRCC	5	0.01479	0.046753	0.486209	1730	3	-1.4234	0.96518	0.9652	1.0	16382	0	-1.4234
CPSF6	5	0.014791	0.046757	0.486209	1731	4	-0.70334	0.47764	0.58636	1.0	9998	1	-0.70334
FAHD2B	4	0.014792	0.046761	0.486209	1732	2	-0.74957	0.86653	0.86746	1.0	14607	0	-0.74957
PRPF39	5	0.014837	0.046889	0.487265	1733	3	-0.96012	0.19079	0.3251	0.996224	5877	1	-0.96012
MYCBPAP	5	0.014863	0.046958	0.487474	1734	4	-0.64417	0.99702	0.99704	1.0	17332	0	-0.64417
MAP1S	5	0.014865	0.046964	0.487474	1735	3	-1.0577	0.73191	0.74213	1.0	12486	1	-1.0577
LCE1E	1	0.014877	0.047002	0.487592	1736	1	-3.85	0.98512	0.98511	1.0	16873	0	-3.85
ZCCHC9	5	0.014983	0.047309	0.490498	1737	4	-0.71283	0.79349	0.7957	1.0	13353	1	-0.71283
ISY1	5	0.014999	0.047348	0.490611	1738	4	-1.1431	0.99777	0.99775	1.0	17377	0	-1.1431
UNC13A	5	0.015009	0.047375	0.490611	1739	2	-0.16499	0.73473	0.74431	1.0	12536	1	-0.16499
GZMA	5	0.015065	0.047512	0.491752	1740	2	-0.18256	0.67016	0.69694	1.0	11736	1	-0.18256
GLIPR1L2	5	0.015088	0.04758	0.492169	1741	4	-0.70552	0.99725	0.99725	1.0	17346	0	-0.70552
COQ6	5	0.015141	0.047733	0.493467	1742	4	-0.63286	0.25731	0.39298	1.0	6906	1	-0.63286
UBE2V1	10	0.01516	0.047791	0.493684	1743	6	-0.93836	0.94752	0.94768	1.0	16022	1	-0.93836
KRTAP12-1	3	0.015169	0.047809	0.493684	1744	3	-0.72153	0.98483	0.98482	1.0	16865	0	-0.72153
MAGT1	5	0.015203	0.047909	0.494253	1745	3	-1.0458	0.99294	0.99306	1.0	17133	0	-1.0458
CDCA8	5	0.015207	0.047919	0.494253	1746	3	-1.5164	0.83969	0.84106	1.0	14151	0	-1.5164
NELFCD	5	0.015245	0.048026	0.494962	1747	4	-0.83956	0.93646	0.93676	1.0	15801	0	-0.83956
PGM3	5	0.01525	0.048042	0.494962	1748	4	-0.75229	0.82037	0.82203	1.0	13811	0	-0.75229
MUC15	5	0.01526	0.048075	0.495013	1749	3	-1.1456	0.93569	0.93594	1.0	15785	0	-1.1456
VPS37A	5	0.015291	0.048164	0.495646	1750	3	-1.2381	0.53986	0.61861	1.0	10494	1	-1.2381
CCDC137	5	0.01532	0.048252	0.496245	1751	4	-0.59693	0.91005	0.91053	1.0	15337	0	-0.59693
ELOF1	5	0.01533	0.048277	0.496245	1752	3	-1.0131	0.78369	0.78642	1.0	13207	1	-1.0131
NDNF	5	0.015373	0.048403	0.496862	1753	4	-0.93155	0.67856	0.70268	1.0	11840	1	-0.93155
GBA2	5	0.015383	0.048437	0.496862	1754	4	-0.63608	0.98447	0.98445	1.0	16852	0	-0.63608
ARSJ	5	0.015386	0.048444	0.496862	1755	4	-0.60214	0.80667	0.80858	1.0	13576	0	-0.60214
NCAPD3	5	0.015387	0.048447	0.496862	1756	3	-1.0197	0.94937	0.94956	1.0	16054	0	-1.0197
PDLIM5	15	0.0154	0.048491	0.49703	1757	3	0.07917	0.00010219	0.00047693	0.275534	29	6	0.07917
NANOG	3	0.015411	0.04852	0.49704	1758	3	-1.0273	0.98459	0.98458	1.0	16859	0	-1.0273
FNBP4	5	0.015501	0.048795	0.499502	1759	4	-0.92102	0.97779	0.97775	1.0	16676	0	-0.92102
KRTAP21-1	3	0.015509	0.048816	0.499502	1760	2	-1.3554	0.51178	0.60373	1.0	10248	1	-1.3554
STRADB	5	0.015581	0.049019	0.501293	1761	3	-1.1703	0.97633	0.97626	1.0	16645	0	-1.1703
NDUFB8	5	0.015628	0.049158	0.502411	1762	4	-0.66507	0.98147	0.98142	1.0	16762	0	-0.66507
MMS19	5	0.015643	0.049212	0.502411	1764	4	-1.202	0.98783	0.98789	1.0	16956	0	-1.202
PTCHD4	5	0.015643	0.049212	0.502411	1763	3	-1.0283	0.60604	0.65612	1.0	11081	1	-1.0283
CMTR2	5	0.015722	0.049426	0.504314	1765	4	-1.0091	0.99074	0.99082	1.0	17062	0	-1.0091
ADAMTS10	5	0.015733	0.049456	0.504331	1766	3	-1.23	0.7274	0.73858	1.0	12428	1	-1.23
SNF8	5	0.015748	0.049505	0.504348	1767	3	-1.0176	0.94022	0.94044	1.0	15883	0	-1.0176
CLK1	5	0.015752	0.049513	0.504348	1768	4	-0.64825	0.83483	0.83625	1.0	14055	0	-0.64825
KPNA2	5	0.015768	0.049556	0.504494	1769	3	-1.1937	0.97403	0.97393	1.0	16574	0	-1.1937
CLN6	5	0.015781	0.0496	0.504662	1770	4	-0.86948	0.96267	0.96275	1.0	16329	0	-0.86948
AGAP6	2	0.015801	0.049658	0.504959	1771	1	-1.1552	0.48782	0.59149	1.0	10071	0	-1.1552
ZNF479	5	0.015827	0.049731	0.505081	1772	4	-0.82839	0.83998	0.84134	1.0	14157	0	-0.82839
MAF1	5	0.015843	0.049775	0.505081	1773	4	-0.73459	0.99858	0.99857	1.0	17443	0	-0.73459
HOMER3	5	0.015854	0.049809	0.505081	1774	3	-1.0535	0.1358	0.26824	0.9675	4993	1	-1.0535
URB1	5	0.015861	0.049826	0.505081	1775	3	-0.91686	0.95181	0.95201	1.0	16107	0	-0.91686
ARPP19	5	0.015863	0.049827	0.505081	1776	4	-1.1998	0.62268	0.66611	1.0	11254	1	-1.1998
NAIP	5	0.015866	0.049838	0.505081	1777	3	-1.0427	0.95712	0.95726	1.0	16210	0	-1.0427
ELP6	5	0.01588	0.049871	0.505137	1778	4	-0.58931	0.99552	0.99559	1.0	17238	0	-0.58931
TTF1	5	0.015893	0.049907	0.505209	1779	3	-0.98597	0.9467	0.94686	1.0	16013	0	-0.98597
TTK	5	0.015926	0.049992	0.505593	1780	2	-0.21552	0.20759	0.34241	1.0	6129	1	-0.21552
RAB1B	5	0.015929	0.050001	0.505593	1781	4	-1.0715	0.99823	0.99822	1.0	17413	0	-1.0715
GON4L	5	0.015956	0.050083	0.506142	1782	4	-0.85522	0.99668	0.99671	1.0	17306	0	-0.85522
ARHGAP29	5	0.015966	0.050112	0.506153	1783	4	-0.76113	0.55312	0.62584	1.0	10608	1	-0.76113
C17orf53	5	0.015992	0.050192	0.506679	1784	4	-0.62182	0.9978	0.99778	1.0	17382	0	-0.62182
RIOK1	5	0.016008	0.050238	0.506856	1785	3	-1.1808	0.99141	0.99148	1.0	17080	0	-1.1808
AKAP1	5	0.016029	0.050294	0.506895	1786	4	-0.62482	0.46443	0.57979	1.0	9881	1	-0.62482
PPP1R14B	5	0.016047	0.050355	0.506895	1787	3	-0.65674	0.95159	0.9518	1.0	16100	0	-0.65674
COG7	5	0.016053	0.050371	0.506895	1788	4	-0.93157	0.9971	0.99712	1.0	17333	0	-0.93157
PLEKHG2	5	0.016055	0.050377	0.506895	1789	3	-1.0846	0.96548	0.96551	1.0	16387	0	-1.0846
TPTE2	4	0.016059	0.050383	0.506895	1790	2	-1.1341	0.03062	0.084236	0.782446	1938	1	-1.1341
CD160	5	0.016071	0.050419	0.506977	1791	4	-0.74322	0.92914	0.92941	1.0	15662	0	-0.74322
HIST1H2BK	2	0.016108	0.050531	0.507821	1792	2	-1.4541	0.98389	0.98386	1.0	16836	0	-1.4541
HAUS6	5	0.016128	0.0506	0.508228	1793	3	-0.54762	0.3648	0.50246	1.0	8649	1	-0.54762
KIF1C	5	0.016185	0.050748	0.509429	1794	4	-0.57218	0.76756	0.77184	1.0	12983	1	-0.57218
SERBP1	5	0.016198	0.050792	0.509592	1795	3	-0.98939	0.73322	0.74311	1.0	12513	1	-0.98939
C1orf52	5	0.016225	0.050858	0.50997	1796	4	-0.60218	0.98488	0.98487	1.0	16866	0	-0.60218
TBC1D10B	5	0.016251	0.050939	0.510496	1797	4	-0.61209	0.97489	0.97479	1.0	16598	0	-0.61209
KAT5	5	0.01629	0.051052	0.5112	1798	3	-0.9692	0.079811	0.17574	0.914741	3457	1	-0.9692
CCDC101	5	0.016294	0.051066	0.5112	1799	4	-0.83354	0.95833	0.95848	1.0	16233	0	-0.83354
EIF5AL1	4	0.016333	0.051175	0.51201	1800	3	-1.6281	0.98839	0.98844	1.0	16981	0	-1.6281
GEMIN2	5	0.016422	0.051417	0.514145	1801	3	-1.0518	0.68255	0.70545	1.0	11880	1	-1.0518
PIGO	5	0.016457	0.051522	0.514646	1802	4	-0.66944	0.99349	0.99358	1.0	17159	0	-0.66944
WDR48	5	0.016458	0.051525	0.514646	1803	3	-1.0133	0.10966	0.22733	0.950496	4297	1	-1.0133
CHP1	5	0.016548	0.051781	0.516708	1804	4	-0.94374	0.022423	0.067849	0.737409	1657	1	-0.94374
C3orf27	5	0.016551	0.051788	0.516708	1805	4	-0.735	0.57688	0.63899	1.0	10813	1	-0.735
NEFM	5	0.016618	0.05197	0.518237	1806	1	0.22262	0.029386	0.081854	0.77673	1896	1	0.22262
KRT8	5	0.016652	0.052073	0.518819	1807	2	0.83623	0.0021203	0.0085955	0.49774	311	3	0.83623
MELK	5	0.016656	0.052086	0.518819	1808	4	-0.84317	0.91055	0.91105	1.0	15349	0	-0.84317
S100A10	5	0.016678	0.052145	0.519118	1809	4	-0.76655	0.29418	0.43081	1.0	7479	1	-0.76655
LST1	10	0.016778	0.052431	0.521676	1810	4	-0.23055	0.053616	0.12816	0.874031	2638	1	-0.23055
SPINK2	9	0.016867	0.052691	0.523968	1811	4	-0.22809	0.80861	0.81053	1.0	13612	1	-0.22809
ATP6V0B	5	0.016924	0.052851	0.525269	1812	3	-0.92039	0.17348	0.30728	0.989942	5589	1	-0.92039
DNAJA1	5	0.016947	0.052929	0.525755	1813	4	-0.96165	0.40109	0.53947	1.0	9275	1	-0.96165
OSBP	5	0.016998	0.053076	0.526928	1814	2	-0.18351	0.54853	0.62328	1.0	10565	1	-0.18351
SRPRB	5	0.017024	0.053145	0.527325	1815	4	-0.59934	0.99427	0.99437	1.0	17188	0	-0.59934
ZNF574	5	0.017142	0.053477	0.530322	1816	4	-0.75563	0.99223	0.99232	1.0	17103	0	-0.75563
COPS4	5	0.017163	0.053543	0.530684	1817	3	-0.93014	0.70209	0.71947	1.0	12122	1	-0.93014
HEATR6	5	0.017187	0.053623	0.531187	1818	3	-1.083	0.57923	0.64036	1.0	10841	1	-1.083
COPG1	5	0.017297	0.053936	0.533992	1819	4	-0.90097	0.99408	0.99419	1.0	17178	0	-0.90097
MMS22L	5	0.017315	0.053986	0.534194	1820	3	-1.1495	0.60181	0.65356	1.0	11043	1	-1.1495
METAP2	5	0.01736	0.054124	0.535271	1821	3	-0.61151	0.98837	0.98842	1.0	16979	0	-0.61151
SLC25A51	4	0.01738	0.05419	0.535623	1822	3	-0.96151	0.95124	0.95145	1.0	16091	0	-0.96151
ZNF407	5	0.017409	0.054262	0.535959	1823	4	-0.9947	0.75979	0.7651	1.0	12880	1	-0.9947
PPRC1	5	0.017415	0.054283	0.535959	1824	3	-0.93813	0.53537	0.61621	1.0	10448	1	-0.93813
PPP2R3C	5	0.017429	0.054319	0.536012	1825	3	-1.0913	0.05211	0.12541	0.868928	2598	2	-1.0913
LETMD1	5	0.017485	0.054474	0.537241	1826	3	-1.0603	0.88532	0.88613	1.0	14920	0	-1.0603
KCNK5	5	0.017495	0.054503	0.537241	1827	4	-0.56776	0.76469	0.76932	1.0	12953	1	-0.56776
CEP170	5	0.017509	0.054542	0.537337	1828	4	-0.67132	0.98286	0.98284	1.0	16807	0	-0.67132
MRPL49	5	0.017548	0.054656	0.538164	1829	4	-0.9874	0.99212	0.99221	1.0	17101	0	-0.9874
SMC3	5	0.017572	0.054726	0.538557	1830	4	-0.80911	0.82697	0.82853	1.0	13916	0	-0.80911
RPTOR	5	0.017629	0.05486	0.538948	1831	3	-0.74667	0.72129	0.73383	1.0	12351	1	-0.74667
MRPL45	5	0.017631	0.054864	0.538948	1832	4	-0.58616	0.88613	0.88693	1.0	14929	0	-0.58616
MYSM1	5	0.017632	0.054864	0.538948	1833	3	-1.098	0.82557	0.82721	1.0	13894	0	-1.098
LTB4R2	5	0.017638	0.054885	0.538948	1834	4	-1.0134	0.58531	0.64389	1.0	10893	1	-1.0134
GRN	5	0.017669	0.054977	0.539555	1835	4	-0.52486	0.39499	0.53323	1.0	9170	1	-0.52486
MCMBP	5	0.017712	0.055095	0.540416	1836	4	-0.6649	0.83305	0.83445	1.0	14026	0	-0.6649
NDUFA11	5	0.017751	0.055208	0.541232	1837	4	-0.57892	0.99871	0.99872	1.0	17454	0	-0.57892
GSTK1	5	0.017782	0.055303	0.541758	1838	4	-0.58372	0.98597	0.98601	1.0	16895	0	-0.58372
SUPT4H1	5	0.01779	0.055322	0.541758	1839	2	-0.42103	0.35731	0.49496	1.0	8540	1	-0.42103
RAB3A	5	0.017812	0.055383	0.54206	1840	3	-1.0389	0.74941	0.75637	1.0	12723	1	-1.0389
H3F3B	4	0.017892	0.055585	0.54374	1841	2	-0.75208	0.74063	0.74911	1.0	12610	0	-0.75208
DDX52	5	0.017944	0.05572	0.544772	1842	4	-1.0557	0.2485	0.38414	1.0	6765	1	-1.0557
MAL	15	0.01798	0.055828	0.54553	1843	3	-0.082987	0.37769	0.51536	1.0	8858	4	-0.082987
ITGA1	5	0.017996	0.055873	0.545669	1844	4	-0.67953	0.99414	0.99424	1.0	17182	0	-0.67953
GCC1	5	0.018007	0.055909	0.545722	1845	4	-0.58596	0.094263	0.20093	0.939546	3849	1	-0.58596
NDUFS8	5	0.018028	0.055971	0.546037	1846	3	-0.97346	0.99806	0.99803	1.0	17401	0	-0.97346
EEF1A1	2	0.018074	0.056098	0.546885	1847	1	-2.0168	0.90966	0.91015	1.0	15332	0	-2.0168
CDK12	5	0.018084	0.056127	0.546885	1848	4	-0.97125	0.9823	0.98231	1.0	16788	0	-0.97125
CIT	5	0.018093	0.05615	0.546885	1849	4	-0.95441	0.93551	0.93575	1.0	15782	0	-0.95441
USP37	5	0.018102	0.05618	0.546885	1850	4	-0.68571	0.99717	0.99718	1.0	17341	0	-0.68571
DNAJC8	4	0.018145	0.05631	0.547863	1851	2	-1.1409	0.98619	0.98623	1.0	16900	0	-1.1409
ITM2B	5	0.018174	0.056391	0.548353	1852	3	-0.76771	0.12748	0.25704	0.960504	4815	1	-0.76771
SCRIB	5	0.018228	0.056534	0.549441	1853	4	-0.83702	0.87047	0.87133	1.0	14674	0	-0.83702
POLR3G	5	0.018277	0.056684	0.550608	1854	4	-0.70758	0.067627	0.15397	0.900832	3074	1	-0.70758
COLGALT1	5	0.018306	0.056765	0.551096	1855	4	-0.53744	0.99427	0.99437	1.0	17189	0	-0.53744
COA3	5	0.018318	0.0568	0.55114	1856	4	-0.62923	0.97871	0.97864	1.0	16694	0	-0.62923
MRPL51	5	0.018353	0.056899	0.551798	1857	3	-1.0777	0.59434	0.64916	1.0	10972	1	-1.0777
AKIP1	5	0.018381	0.056987	0.552093	1858	4	-0.83674	0.80052	0.80256	1.0	13479	0	-0.83674
ALG11	5	0.018383	0.05699	0.552093	1859	3	-1.0616	0.09304	0.19882	0.93752	3818	1	-1.0616
PCBP2	5	0.018447	0.057143	0.552916	1860	3	-1.2553	0.27381	0.40982	1.0	7155	1	-1.2553
AP2M1	5	0.018456	0.057161	0.552916	1861	3	-0.97817	0.70932	0.72475	1.0	12204	1	-0.97817
GFER	5	0.01846	0.057168	0.552916	1862	3	-1.1868	0.97959	0.97955	1.0	16720	0	-1.1868
TRIM49D1	3	0.018492	0.057238	0.553305	1863	2	-1.798	0.97864	0.97857	1.0	16693	0	-1.798
ATAD5	5	0.018573	0.057395	0.554522	1864	3	-0.91852	0.78758	0.79008	1.0	13260	1	-0.91852
CYP2F1	5	0.018627	0.057496	0.555015	1865	3	-0.6909	0.74507	0.75274	1.0	12661	1	-0.6909
NOM1	5	0.018633	0.057508	0.555015	1866	3	-0.98371	0.98685	0.98687	1.0	16925	0	-0.98371
BCDIN3D	5	0.018664	0.057566	0.55528	1867	3	-0.99396	0.8926	0.89329	1.0	15043	0	-0.99396
LENG1	5	0.018694	0.057627	0.555566	1868	3	-0.96613	0.94191	0.94213	1.0	15915	0	-0.96613
CARS2	5	0.018768	0.057776	0.556704	1869	3	-1.2002	0.81539	0.81722	1.0	13729	0	-1.2002
DSCR4	5	0.01889	0.058024	0.5588	1870	3	-0.90573	0.51245	0.60407	1.0	10253	1	-0.90573
DDA1	5	0.019024	0.058289	0.561046	1871	2	-0.31948	0.98513	0.98512	1.0	16874	0	-0.31948
LEP	5	0.019061	0.058381	0.561641	1872	3	-1.2414	0.9677	0.9677	1.0	16426	0	-1.2414
LAMTOR2	7	0.019128	0.058525	0.562458	1873	4	-0.81383	0.99808	0.99805	1.0	17403	0	-0.81383
TVP23A	5	0.019136	0.058543	0.562458	1874	3	-1.1505	0.38033	0.51815	1.0	8906	1	-1.1505
ZNF335	5	0.019144	0.05856	0.562458	1875	3	-0.59289	0.81788	0.81961	1.0	13778	0	-0.59289
RPF1	5	0.019162	0.058599	0.562533	1876	3	-1.0045	0.93111	0.93139	1.0	15700	0	-1.0045
FAM91A1	5	0.019208	0.058701	0.563209	1877	2	0.22871	0.025505	0.074083	0.754238	1768	2	0.22871
WDR12	5	0.019264	0.058808	0.563932	1878	3	-0.95578	0.86897	0.86984	1.0	14646	0	-0.95578
SMARCC2	5	0.019286	0.058853	0.564072	1879	3	-1.1063	0.27806	0.41422	1.0	7215	1	-1.1063
PELP1	5	0.019384	0.059043	0.565391	1880	2	-0.13516	0.088289	0.19054	0.929259	3692	1	-0.13516
KRTAP17-1	5	0.019388	0.059054	0.565391	1881	2	0.023676	0.63361	0.6729	1.0	11351	1	0.023676
COL5A3	5	0.019459	0.059192	0.566416	1882	3	-0.89664	0.95736	0.95749	1.0	16216	0	-0.89664
RRP7A	5	0.019495	0.05926	0.566762	1883	3	-0.97724	0.37075	0.50838	1.0	8746	2	-0.97724
BRCA2	5	0.01953	0.059337	0.567197	1884	3	-0.96033	0.74536	0.75299	1.0	12664	1	-0.96033
MRPS10	5	0.019561	0.059392	0.567421	1885	3	-1.311	0.22797	0.36309	1.0	6436	1	-1.311
ASIC1	5	0.019584	0.059441	0.567593	1886	3	-1.0177	0.0018452	0.0077142	0.479054	290	1	-1.0177
PRAMEF6	1	0.019739	0.059777	0.570493	1887	1	-2.4155	0.98026	0.98023	1.0	16740	0	-2.4155
SURF1	5	0.01981	0.059929	0.571643	1888	2	-0.087007	0.74161	0.74991	1.0	12622	1	-0.087007
BCCIP	5	0.019863	0.060044	0.572202	1889	2	0.073743	0.36165	0.49932	1.0	8608	1	0.073743
MRPL9	5	0.019875	0.060074	0.572202	1890	3	-1.014	0.669	0.69617	1.0	11721	1	-1.014
PARL	5	0.01988	0.060083	0.572202	1891	3	-0.92628	0.89964	0.90019	1.0	15152	0	-0.92628
TRIM73	3	0.019916	0.060144	0.572481	1892	2	-1.0484	0.95246	0.95269	1.0	16121	0	-1.0484
RPL17	2	0.019952	0.060212	0.572827	1893	2	-2.6522	0.9469	0.94708	1.0	16016	0	-2.6522
TGS1	5	0.019993	0.060288	0.573143	1894	3	-1.2084	0.2181	0.35314	1.0	6285	1	-1.2084
MRPS24	5	0.020006	0.06031	0.573143	1895	3	-0.92165	0.9534	0.95361	1.0	16140	0	-0.92165
EIF3L	5	0.02002	0.060341	0.573143	1896	3	-0.95731	0.83111	0.83257	1.0	13994	0	-0.95731
GPX4	5	0.020065	0.060432	0.573546	1897	3	-0.94472	0.98788	0.98794	1.0	16959	0	-0.94472
SNAPC5	4	0.020086	0.060465	0.573546	1898	3	-0.76406	0.92568	0.92602	1.0	15601	0	-0.76406
CELF5	5	0.020093	0.060479	0.573546	1899	3	-1.0141	0.99515	0.99523	1.0	17222	0	-1.0141
NDUFAF3	5	0.020206	0.06072	0.575379	1900	3	-0.96085	0.94071	0.94093	1.0	15889	0	-0.96085
UBE2F	5	0.020229	0.060763	0.575379	1901	3	-1.0288	0.90035	0.90092	1.0	15165	0	-1.0288
NUDT17	5	0.020233	0.060768	0.575379	1902	3	-0.9044	0.73976	0.74838	1.0	12602	1	-0.9044
MT1B	3	0.020252	0.060807	0.575446	1903	2	-1.2481	0.37535	0.51303	1.0	8827	1	-1.2481
MED26	5	0.020348	0.061003	0.576995	1904	3	-0.82288	0.8911	0.89178	1.0	15023	0	-0.82288
JMJD6	5	0.020688	0.061678	0.583075	1905	3	-1.0129	0.9142	0.91465	1.0	15407	0	-1.0129
SDCBP	5	0.020752	0.061804	0.583964	1906	3	-1.0169	0.78576	0.78835	1.0	13240	1	-1.0169
CXCL1	4	0.020831	0.061963	0.585158	1907	2	-0.53809	0.13807	0.27057	0.968999	5028	2	-0.53809
MCM10	5	0.020852	0.061999	0.585188	1908	2	-0.49825	0.82241	0.82406	1.0	13836	0	-0.49825
ATP12A	5	0.020922	0.062145	0.586229	1909	3	-1.0513	0.83997	0.84133	1.0	14156	0	-1.0513
RPS14	2	0.020934	0.062174	0.586229	1910	1	-2.3229	0.84295	0.84429	1.0	14207	0	-2.3229
TP53I13	5	0.021171	0.062668	0.59057	1911	3	-0.91221	0.98905	0.98913	1.0	17006	0	-0.91221
POLR1D	10	0.021228	0.062793	0.591419	1912	6	-0.67512	0.48247	0.58879	1.0	10033	3	-0.67512
PHIP	5	0.021251	0.06284	0.591419	1913	3	-1.1551	0.5751	0.63797	1.0	10799	1	-1.1551
KRTAP10-12	2	0.021261	0.062856	0.591419	1914	2	-1.7147	0.97874	0.97867	1.0	16696	0	-1.7147
H2AFX	4	0.021324	0.062992	0.592387	1915	3	-0.88832	0.54619	0.62203	1.0	10545	1	-0.88832
NAPG	5	0.021429	0.063196	0.593995	1916	3	-0.88975	0.7285	0.73942	1.0	12443	1	-0.88975
ESYT1	5	0.021458	0.063254	0.594227	1917	3	-0.94833	0.9854	0.9854	1.0	16884	0	-0.94833
NEDD1	5	0.021536	0.063399	0.595285	1918	3	-0.6111	0.042208	0.10662	0.838814	2289	1	-0.6111
THOC7	5	0.021569	0.063464	0.595542	1919	3	-2.0161	0.97566	0.9756	1.0	16625	0	-2.0161
RAC1	4	0.021585	0.063493	0.595542	1920	3	-0.84907	0.89959	0.90013	1.0	15149	0	-0.84907
NUP188	5	0.021619	0.063571	0.595969	1921	3	-0.60669	0.92389	0.92421	1.0	15571	0	-0.60669
THNSL2	5	0.021662	0.063654	0.596432	1922	3	-0.96856	0.8162	0.81798	1.0	13747	0	-0.96856
TMEM89	5	0.021681	0.063692	0.596477	1923	3	-0.89207	0.82546	0.82709	1.0	13891	0	-0.89207
IST1	8	0.02179	0.063904	0.598012	1924	5	-0.71372	0.87736	0.87827	1.0	14793	1	-0.71372
CSNK2A3	5	0.0218	0.063922	0.598012	1925	3	-1.2349	0.42126	0.55928	1.0	9564	1	-1.2349
PRUNE	5	0.021876	0.064062	0.599012	1926	3	-1.1202	0.93388	0.93415	1.0	15746	0	-1.1202
LCE1A	2	0.021894	0.064101	0.599061	1927	1	-1.5248	0.82982	0.83128	1.0	13972	0	-1.5248
MZF1	5	0.022054	0.064429	0.601816	1928	3	-1.0241	0.99589	0.99595	1.0	17260	0	-1.0241
CLCC1	5	0.022085	0.064505	0.602144	1929	2	-0.39395	0.36563	0.50328	1.0	8662	2	-0.39395
ZNF322	5	0.022103	0.064543	0.602144	1930	3	-0.82413	0.052045	0.1253	0.86888	2597	1	-0.82413
YIPF3	5	0.022122	0.06458	0.602144	1931	3	-0.95878	0.98785	0.98791	1.0	16957	0	-0.95878
CHD1	5	0.022131	0.064598	0.602144	1932	3	-0.97002	0.73509	0.74459	1.0	12546	1	-0.97002
CAPRIN2	5	0.022198	0.064719	0.602959	1933	3	-0.97074	0.9687	0.96867	1.0	16449	0	-0.97074
MRPS34	5	0.022275	0.064881	0.604157	1934	3	-0.91432	0.1128	0.23253	0.952271	4394	1	-0.91432
TAF5L	5	0.022294	0.06492	0.604209	1935	3	-0.95849	0.80945	0.81138	1.0	13626	0	-0.95849
MMP14	5	0.022394	0.065112	0.605681	1936	2	0.47311	0.09008	0.19371	0.932009	3743	3	0.47311
GJA4	5	0.022474	0.065271	0.606851	1937	2	-0.12439	0.9608	0.96091	1.0	16287	0	-0.12439
POTEG	3	0.022521	0.065363	0.607386	1938	2	-1.2521	0.59111	0.64727	1.0	10938	1	-1.2521
PRAMEF10	2	0.022589	0.065491	0.608262	1939	2	-1.0208	0.97741	0.97736	1.0	16669	0	-1.0208
KYNU	4	0.022772	0.065864	0.611145	1940	3	-1.0199	0.92063	0.92096	1.0	15514	0	-1.0199
MAP2K5	5	0.022776	0.065869	0.611145	1941	3	-1.379	0.22276	0.35789	1.0	6353	2	-1.379
PCDH18	5	0.022899	0.066092	0.612895	1942	3	-0.99237	0.32641	0.4633	1.0	8010	1	-0.99237
FAM115A	5	0.022923	0.066147	0.612998	1943	3	-0.96432	0.92308	0.92338	1.0	15552	0	-0.96432
VPS35	5	0.022933	0.066171	0.612998	1944	3	-0.952	0.69152	0.71185	1.0	11991	1	-0.952
MRPL48	5	0.022981	0.066276	0.613655	1945	2	0.43241	0.7949	0.79706	1.0	13377	1	0.43241
VEZT	5	0.023031	0.066382	0.614327	1946	3	-1.0788	0.9421	0.94232	1.0	15919	0	-1.0788
WIBG	5	0.023125	0.066589	0.615923	1947	3	-1.0663	0.93743	0.93771	1.0	15826	0	-1.0663
CCNC	5	0.02317	0.066687	0.616073	1948	3	-1.2863	0.85456	0.8557	1.0	14378	0	-1.2863
EHMT1	5	0.02318	0.066705	0.616073	1949	3	-1.042	0.94311	0.94332	1.0	15939	0	-1.042
TMEM167A	5	0.023181	0.066708	0.616073	1950	2	-0.030624	0.0037734	0.013815	0.580797	425	2	-0.030624
KRTAP4-6	3	0.023217	0.066783	0.616447	1951	1	0.30385	0.49566	0.59546	1.0	10128	1	0.30385
CDH12	4	0.023319	0.066984	0.617988	1952	1	0.30989	0.39267	0.53083	1.0	9129	1	0.30989
POLE2	5	0.023421	0.067206	0.619724	1953	3	-0.97141	0.11302	0.2329	0.952271	4401	2	-0.97141
IFNL3	4	0.023451	0.067273	0.619779	1954	3	-0.75625	0.97813	0.97808	1.0	16684	0	-0.75625
ZNF429	5	0.023455	0.067281	0.619779	1955	3	-1.2245	0.058839	0.13791	0.885103	2806	2	-1.2245
RPL22	2	0.023496	0.067369	0.620267	1956	2	-1.5845	0.9765	0.97644	1.0	16650	0	-1.5845
GPRIN2	5	0.023632	0.067678	0.622366	1957	3	-0.81353	0.155	0.28812	0.980866	5288	1	-0.81353
FAM166A	5	0.023643	0.0677	0.622366	1958	2	0.059364	0.9289	0.9292	1.0	15658	0	0.059364
SFTA2	5	0.023657	0.067728	0.622366	1959	3	-0.99382	0.64685	0.68148	1.0	11494	1	-0.99382
CITED4	5	0.023668	0.067758	0.622366	1960	1	0.5473	0.064409	0.14815	0.896648	2973	3	0.5473
RCN2	5	0.023673	0.067769	0.622366	1961	3	-1.2024	0.99726	0.99726	1.0	17347	0	-1.2024
USP8	5	0.023723	0.06786	0.622877	1962	3	-0.94049	0.74929	0.75626	1.0	12720	1	-0.94049
SSH1	5	0.023797	0.068016	0.623997	1963	3	-0.7473	0.40146	0.53983	1.0	9285	1	-0.7473
ARPC4	9	0.023825	0.068077	0.624239	1964	5	-0.65705	0.99348	0.99357	1.0	17157	0	-0.65705
ZNF780A	8	0.023852	0.068129	0.624395	1965	5	-0.90425	0.70216	0.71953	1.0	12124	1	-0.90425
COQ10B	5	0.023914	0.068261	0.625286	1966	3	-1.0085	0.47178	0.58349	1.0	9940	1	-1.0085
C19orf48	5	0.023934	0.068307	0.625391	1967	3	-0.97895	0.30417	0.44105	1.0	7643	2	-0.97895
CLSTN3	5	0.023995	0.06844	0.626168	1968	3	-0.90923	0.79705	0.79914	1.0	13416	1	-0.90923
GOT2	4	0.024008	0.068462	0.626168	1969	3	-0.76816	0.33217	0.46914	1.0	8114	1	-0.76816
HIST2H2AB	5	0.024147	0.068722	0.628025	1970	3	-0.65266	0.82159	0.82325	1.0	13826	0	-0.65266
SMIM7	5	0.024151	0.068734	0.628025	1971	3	-1.0609	0.99522	0.99529	1.0	17225	0	-1.0609
PTP4A1	5	0.024187	0.06882	0.628484	1972	3	-0.98604	0.96896	0.96893	1.0	16455	0	-0.98604
CNOT7	5	0.024234	0.068917	0.629054	1973	2	-0.21142	0.40222	0.54065	1.0	9297	1	-0.21142
FAM136A	4	0.024288	0.069032	0.629789	1974	2	-0.88982	0.93148	0.93177	1.0	15707	0	-0.88982
AP1M1	5	0.024381	0.06923	0.631008	1975	2	-0.11563	0.6874	0.70893	1.0	11939	1	-0.11563
ZNF730	3	0.024388	0.069245	0.631008	1976	2	-1.242	0.38226	0.52012	1.0	8941	1	-1.242
COG8	5	0.024406	0.069286	0.631008	1977	3	-0.96076	0.98508	0.98507	1.0	16872	0	-0.96076
MAP1LC3A	5	0.024416	0.069306	0.631008	1978	3	-0.86717	0.98293	0.98291	1.0	16810	0	-0.86717
NDUFC2	5	0.024452	0.069381	0.631192	1979	3	-0.8968	0.97796	0.9779	1.0	16681	0	-0.8968
SCFD1	5	0.024472	0.069423	0.631192	1980	3	-1.143	0.045823	0.11343	0.851495	2397	1	-1.143
SPAG5	5	0.024477	0.069431	0.631192	1981	3	-0.96154	0.99711	0.99713	1.0	17334	0	-0.96154
CENPE	5	0.024532	0.069544	0.631684	1982	2	-0.34877	0.047601	0.11685	0.85521	2454	1	-0.34877
RRP36	5	0.024537	0.069556	0.631684	1983	2	0.81644	0.014261	0.045186	0.706995	1151	3	0.81644
ACTR6	5	0.024567	0.069621	0.631959	1984	3	-1.2412	0.33229	0.46927	1.0	8117	2	-1.2412
ARHGAP33	5	0.024611	0.069717	0.632514	1985	2	0.020156	0.69513	0.71443	1.0	12031	1	0.020156
UGT2B11	4	0.024665	0.069829	0.633207	1986	2	-0.642	0.28233	0.41866	1.0	7287	1	-0.642
IARS2	5	0.024694	0.069883	0.633382	1987	2	0.17919	0.12246	0.24869	0.956706	4676	2	0.17919
SMNDC1	5	0.024852	0.070222	0.635706	1988	2	0.086983	0.096654	0.20511	0.941403	3920	1	0.086983
YWHAB	5	0.024852	0.070223	0.635706	1989	3	-0.86223	0.78995	0.79233	1.0	13294	1	-0.86223
SHOC2	5	0.024863	0.070246	0.635706	1990	3	-1.0925	0.89325	0.89391	1.0	15051	0	-1.0925
RTN4IP1	5	0.024946	0.070402	0.636799	1991	3	-1.0135	0.98994	0.99001	1.0	17043	0	-1.0135
SUDS3	5	0.02497	0.070457	0.636827	1992	3	-0.97141	0.34363	0.4809	1.0	8312	1	-0.97141
ZNF98	5	0.02499	0.070501	0.636827	1993	3	-0.97141	0.12861	0.25892	0.96158	4847	2	-0.97141
TRNAU1AP	5	0.025	0.070524	0.636827	1994	3	-0.69698	0.93326	0.93352	1.0	15735	0	-0.69698
CCDC87	5	0.02501	0.070546	0.636827	1995	2	0.01407	0.68206	0.7051	1.0	11874	1	0.01407
RHEBL1	5	0.025096	0.070719	0.637501	1996	3	-1.0182	0.59919	0.65205	1.0	11012	1	-1.0182
ZNF3	6	0.025096	0.07072	0.637501	1997	4	-0.8	0.98959	0.98965	1.0	17027	0	-0.8
HIST1H3I	5	0.025101	0.070727	0.637501	1998	3	-0.8703	0.87723	0.87812	1.0	14789	0	-0.8703
MECR	5	0.025189	0.070907	0.638802	1999	3	-0.90091	0.9204	0.92073	1.0	15509	0	-0.90091
[truncated: 16,010 more rows]
