# Supplementary material for: Genome-scale identification of cellular pathways required for cell surface recognition
Source: Genome Res. 2018 Sep;28(9):1372–82. doi: 10.1101/gr.231183.117 (PMC6120632; doi:10.1101/gr.231183.117)
Supplement: Supplemental Material [file supp_gr.231183.117_Supplemental_DataS4.zip › Supplementary Data4/Gene-level-enrichment/Day14_rep2_NCI_SNU_1.gene_summary.txt]

id	num	neg|score	neg|p-value	neg|fdr	neg|rank	neg|goodsgrna	neg|lfc	pos|score	pos|p-value	pos|fdr	pos|rank	pos|goodsgrna	pos|lfc
PSMB5	10	1.3724e-13	2.7489e-07	0.000275	1	10	-3.5459	1.0	1.0	1.0	18009	0	-3.5459
ARFRP1	12	6.8973e-13	2.7489e-07	0.000275	2	12	-2.9205	1.0	1.0	1.0	18006	0	-2.9205
RPL13	5	1.875e-12	2.7489e-07	0.000275	3	5	-5.019	1.0	1.0	1.0	18008	0	-5.019
ATP6V0C	5	1.6353e-11	2.7489e-07	0.000275	4	5	-8.5828	1.0	1.0	1.0	18007	0	-8.5828
PDE4DIP	22	1.0489e-10	2.7489e-07	0.000275	5	20	-1.4553	0.38134	0.53148	1.0	9140	1	-1.4553
SNRPD3	5	5.562e-10	2.7489e-07	0.000275	6	5	-5.4238	1.0	1.0	1.0	18005	0	-5.4238
BIRC5	5	1.0969e-09	2.7489e-07	0.000275	7	5	-3.2674	1.0	1.0	1.0	18004	0	-3.2674
SDHC	9	1.346e-09	2.7489e-07	0.000275	8	9	-2.5382	1.0	1.0	1.0	18003	0	-2.5382
SF3B5	5	1.6939e-09	2.7489e-07	0.000275	9	5	-5.1813	0.99881	0.99881	1.0	17489	0	-5.1813
CRCP	14	2.0629e-09	2.7489e-07	0.000275	10	12	-2.1378	0.24402	0.40707	1.0	7244	2	-2.1378
CDIPT	5	2.1694e-09	2.7489e-07	0.000275	11	5	-3.131	1.0	1.0	1.0	18002	0	-3.131
PLK1	5	2.3255e-09	2.7489e-07	0.000275	13	5	-7.7336	1.0	1.0	1.0	18000	0	-7.7336
NHP2L1	5	2.3255e-09	2.7489e-07	0.000275	12	5	-5.6134	1.0	1.0	1.0	18001	0	-5.6134
SF3B3	5	2.93e-09	2.7489e-07	0.000275	14	5	-3.7098	1.0	1.0	1.0	17999	0	-3.7098
IPO13	5	3.2115e-09	2.7489e-07	0.000275	15	5	-3.1745	1.0	1.0	1.0	17998	0	-3.1745
POLR2F	5	5.2825e-09	2.7489e-07	0.000275	16	5	-3.5974	1.0	1.0	1.0	17997	0	-3.5974
NUP93	5	6.7455e-09	2.7489e-07	0.000275	17	5	-5.6579	1.0	1.0	1.0	17996	0	-5.6579
RUVBL2	5	6.7857e-09	2.7489e-07	0.000275	18	5	-2.6586	1.0	1.0	1.0	17995	0	-2.6586
KIF18B	5	7.8257e-09	5.4978e-07	0.000424	19	5	-2.9736	1.0	1.0	1.0	17994	0	-2.9736
RPS19	5	9.1764e-09	5.4978e-07	0.000424	20	5	-5.5776	1.0	1.0	1.0	17945	0	-5.5776
YRDC	5	9.7387e-09	8.2467e-07	0.000424	21	5	-3.473	1.0	1.0	1.0	17993	0	-3.473
GAPDH	5	1.0745e-08	8.2467e-07	0.000424	22	5	-3.1823	1.0	1.0	1.0	17992	0	-3.1823
VCP	5	1.1003e-08	8.2467e-07	0.000424	23	5	-3.4604	1.0	1.0	1.0	17991	0	-3.4604
SPC24	5	1.1098e-08	8.2467e-07	0.000424	24	5	-3.2467	1.0	1.0	1.0	17990	0	-3.2467
POLR2A	5	1.1509e-08	8.2467e-07	0.000424	25	5	-8.0207	1.0	1.0	1.0	17989	0	-8.0207
BANF1	4	1.1879e-08	8.2467e-07	0.000424	26	4	-6.5085	1.0	1.0	1.0	17988	0	-6.5085
PUF60	5	1.2205e-08	8.2467e-07	0.000424	27	5	-8.8107	0.99999	0.99999	1.0	17866	0	-8.8107
USP39	5	1.6368e-08	8.2467e-07	0.000424	28	5	-4.0066	1.0	1.0	1.0	17987	0	-4.0066
ESPL1	5	1.6962e-08	8.2467e-07	0.000424	29	5	-3.4556	1.0	1.0	1.0	17986	0	-3.4556
ATP6V1A	5	1.9142e-08	8.2467e-07	0.000424	30	5	-3.8982	1.0	1.0	1.0	17985	0	-3.8982
RPS11	5	2.0102e-08	8.2467e-07	0.000424	31	5	-4.6578	1.0	1.0	1.0	17984	0	-4.6578
EFTUD2	5	2.0703e-08	8.2467e-07	0.000424	32	5	-4.5815	1.0	1.0	1.0	17983	0	-4.5815
CDK4	5	2.3385e-08	8.2467e-07	0.000424	33	5	-3.2715	1.0	1.0	1.0	17982	0	-3.2715
LSM4	6	2.3737e-08	8.2467e-07	0.000424	34	6	-3.814	0.99985	0.99986	1.0	17707	0	-3.814
DHDDS	5	2.7551e-08	8.2467e-07	0.000424	35	5	-4.5481	1.0	1.0	1.0	17981	0	-4.5481
MEPCE	10	3.0842e-08	1.0996e-06	0.000485	36	9	-2.2221	0.81504	0.82208	1.0	13764	1	-2.2221
CKAP5	5	3.2111e-08	1.0996e-06	0.000485	37	5	-3.9839	1.0	1.0	1.0	17946	0	-3.9839
CSE1L	5	3.8201e-08	1.3745e-06	0.000485	38	5	-3.6531	1.0	1.0	1.0	17980	0	-3.6531
PSMB4	5	4.0064e-08	1.3745e-06	0.000485	39	5	-4.191	1.0	1.0	1.0	17979	0	-4.191
AURKB	5	4.06e-08	1.3745e-06	0.000485	40	5	-2.8623	1.0	1.0	1.0	17978	0	-2.8623
UBA52	5	4.4367e-08	1.3745e-06	0.000485	41	5	-3.6241	1.0	1.0	1.0	17977	0	-3.6241
RPL18	5	4.7326e-08	1.3745e-06	0.000485	42	4	-4.5791	0.76788	0.7869	1.0	13166	1	-4.5791
LRR1	5	5.1427e-08	1.3745e-06	0.000485	43	5	-4.4081	1.0	1.0	1.0	17976	0	-4.4081
ADSL	5	5.6408e-08	1.3745e-06	0.000485	44	5	-3.3675	1.0	1.0	1.0	17975	0	-3.3675
FPGS	5	5.9267e-08	1.3745e-06	0.000485	45	5	-4.7056	1.0	1.0	1.0	17974	0	-4.7056
TBL3	5	6.3385e-08	1.3745e-06	0.000485	46	5	-3.212	1.0	1.0	1.0	17973	0	-3.212
POLD1	5	6.8238e-08	1.3745e-06	0.000485	47	5	-4.0611	1.0	1.0	1.0	17972	0	-4.0611
MTHFD1	5	7.491e-08	1.3745e-06	0.000485	48	5	-2.6032	1.0	1.0	1.0	17971	0	-2.6032
RAN	5	7.9525e-08	1.3745e-06	0.000485	49	5	-7.308	1.0	1.0	1.0	17970	0	-7.308
RPL23	5	8.0568e-08	1.3745e-06	0.000485	50	5	-5.7904	1.0	1.0	1.0	17969	0	-5.7904
RRM1	5	8.1269e-08	1.3745e-06	0.000485	51	5	-3.927	1.0	1.0	1.0	17968	0	-3.927
SARS	5	8.2925e-08	1.6493e-06	0.000517	52	5	-5.5515	1.0	1.0	1.0	17967	0	-5.5515
PSMD11	5	8.3403e-08	1.6493e-06	0.000517	53	5	-3.3329	1.0	1.0	1.0	17966	0	-3.3329
EIF4A3	5	9.0123e-08	1.9242e-06	0.000517	54	5	-5.6037	0.99999	0.99999	1.0	17827	0	-5.6037
PRPF31	5	9.0455e-08	1.9242e-06	0.000517	55	5	-2.989	1.0	1.0	1.0	17965	0	-2.989
ATP6V0D1	5	9.515e-08	1.9242e-06	0.000517	56	5	-3.411	1.0	1.0	1.0	17964	0	-3.411
FARSA	5	9.6426e-08	1.9242e-06	0.000517	57	4	-3.5604	0.1151	0.24168	0.943908	4610	1	-3.5604
EEF2	5	9.9485e-08	1.9242e-06	0.000517	58	5	-3.6355	1.0	1.0	1.0	17963	0	-3.6355
PSMA7	5	1.0962e-07	1.9242e-06	0.000517	59	5	-3.4977	1.0	1.0	1.0	17902	0	-3.4977
PAK1IP1	5	1.2196e-07	1.9242e-06	0.000517	60	5	-3.6795	1.0	1.0	1.0	17962	0	-3.6795
RPP25L	5	1.2245e-07	1.9242e-06	0.000517	61	5	-3.1424	1.0	1.0	1.0	17961	0	-3.1424
NOL6	5	1.2631e-07	1.9242e-06	0.000517	62	5	-3.4462	1.0	1.0	1.0	17887	0	-3.4462
YKT6	5	1.2657e-07	1.9242e-06	0.000517	63	5	-5.104	1.0	1.0	1.0	17960	0	-5.104
HSPA9	5	1.2897e-07	1.9242e-06	0.000517	64	5	-5.6633	1.0	1.0	1.0	17916	0	-5.6633
ATP5J2	7	1.3409e-07	1.9242e-06	0.000517	65	7	-2.4956	0.99986	0.99987	1.0	17710	0	-2.4956
CDC27	5	1.4346e-07	1.9242e-06	0.000517	66	5	-5.0327	1.0	1.0	1.0	17959	0	-5.0327
PHB2	5	1.4476e-07	1.9242e-06	0.000517	67	5	-6.4312	1.0	1.0	1.0	17958	0	-6.4312
CDC16	5	1.702e-07	2.474e-06	0.00061	68	5	-3.5949	0.99999	0.99999	1.0	17830	0	-3.5949
TUBA1B	4	1.747e-07	2.474e-06	0.00061	69	4	-3.6991	1.0	1.0	1.0	17957	0	-3.6991
UBE2M	5	1.7797e-07	2.474e-06	0.00061	70	5	-3.0454	1.0	1.0	1.0	17956	0	-3.0454
SF1	5	1.8488e-07	2.474e-06	0.00061	71	5	-4.3709	1.0	1.0	1.0	17955	0	-4.3709
NOTCH2NL	5	2.1753e-07	2.474e-06	0.00061	72	5	-2.3855	1.0	1.0	1.0	17954	0	-2.3855
CDK1	5	2.1817e-07	2.474e-06	0.00061	73	5	-3.6209	1.0	1.0	1.0	17953	0	-3.6209
WDR74	5	2.2778e-07	3.0238e-06	0.000664	74	5	-4.5062	0.99999	0.99999	1.0	17852	0	-4.5062
LSM7	5	2.3059e-07	3.0238e-06	0.000664	75	5	-3.713	1.0	1.0	1.0	17952	0	-3.713
SEC61A1	5	2.3181e-07	3.0238e-06	0.000664	76	5	-4.773	1.0	1.0	1.0	17951	0	-4.773
DNM2	5	2.3494e-07	3.0238e-06	0.000664	77	5	-3.2578	1.0	1.0	1.0	17929	0	-3.2578
RPL36	5	2.3618e-07	3.0238e-06	0.000664	78	5	-3.7048	1.0	1.0	1.0	17950	0	-3.7048
USP7	5	2.366e-07	3.0238e-06	0.000664	79	5	-5.4609	1.0	1.0	1.0	17949	0	-5.4609
HIST1H2AJ	3	2.3703e-07	3.0238e-06	0.000664	80	3	-3.7271	0.99967	0.9997	1.0	17636	0	-3.7271
CCT3	5	2.4798e-07	3.0238e-06	0.000664	81	5	-2.6369	1.0	1.0	1.0	17948	0	-2.6369
WDR43	5	2.4941e-07	3.0238e-06	0.000664	82	5	-4.5277	1.0	1.0	1.0	17947	0	-4.5277
PSMB2	5	2.7891e-07	3.5736e-06	0.0007	83	5	-3.0455	1.0	1.0	1.0	17944	0	-3.0455
DTL	5	2.8017e-07	3.5736e-06	0.0007	84	5	-1.9853	1.0	1.0	1.0	17943	0	-1.9853
IMP3	5	2.8381e-07	3.5736e-06	0.0007	85	5	-2.8311	1.0	1.0	1.0	17939	0	-2.8311
RPS8	5	2.8461e-07	3.5736e-06	0.0007	86	5	-4.5543	0.99999	0.99999	1.0	17847	0	-4.5543
NPLOC4	5	2.8993e-07	3.5736e-06	0.0007	87	5	-3.4881	1.0	1.0	1.0	17942	0	-3.4881
RPL18A	3	3.0336e-07	3.5736e-06	0.0007	88	3	-3.9676	1.0	1.0	1.0	17941	0	-3.9676
GART	5	3.3047e-07	3.5736e-06	0.0007	89	5	-3.3725	1.0	1.0	1.0	17940	0	-3.3725
NOP16	5	3.7324e-07	3.5736e-06	0.0007	90	5	-2.536	1.0	1.0	1.0	17938	0	-2.536
RPS3	4	3.9391e-07	3.5736e-06	0.0007	91	4	-7.8432	1.0	1.0	1.0	17937	0	-7.8432
IARS	5	4.0504e-07	3.5736e-06	0.0007	92	5	-3.6687	1.0	1.0	1.0	17936	0	-3.6687
SUPT5H	5	4.4948e-07	4.1234e-06	0.000707	93	5	-3.9642	1.0	1.0	1.0	17935	0	-3.9642
CHMP4B	5	4.5439e-07	4.1234e-06	0.000707	94	5	-3.3904	0.99988	0.99989	1.0	17720	0	-3.3904
MAD2L1BP	5	4.8194e-07	4.1234e-06	0.000707	95	5	-3.75	1.0	1.0	1.0	17934	0	-3.75
ERCC3	5	4.9102e-07	4.1234e-06	0.000707	96	5	-2.711	1.0	1.0	1.0	17933	0	-2.711
NCBP2	7	4.9319e-07	4.1234e-06	0.000707	97	7	-2.2847	1.0	1.0	1.0	17932	0	-2.2847
TUT1	5	4.9584e-07	4.1234e-06	0.000707	98	4	-3.1815	0.97346	0.97343	1.0	16622	0	-3.1815
RPA3	5	5.096e-07	4.1234e-06	0.000707	99	5	-2.6733	1.0	1.0	1.0	17931	0	-2.6733
MARS	5	5.195e-07	4.1234e-06	0.000707	100	5	-2.3067	0.99972	0.99973	1.0	17654	0	-2.3067
CLP1	5	5.2203e-07	4.1234e-06	0.000707	101	4	-6.2289	0.97573	0.97572	1.0	16678	0	-6.2289
GLRX5	5	5.2715e-07	4.1234e-06	0.000707	102	5	-1.7557	1.0	1.0	1.0	17930	0	-1.7557
SNRPD1	5	5.3558e-07	4.1234e-06	0.000707	103	5	-4.462	1.0	1.0	1.0	17928	0	-4.462
EIF3B	5	5.4661e-07	4.1234e-06	0.000707	104	5	-3.961	1.0	1.0	1.0	17927	0	-3.961
TAF6	5	5.5855e-07	4.1234e-06	0.000707	105	5	-2.809	0.99964	0.99967	1.0	17627	0	-2.809
FAU	5	5.8025e-07	4.6731e-06	0.000794	106	5	-2.888	0.99993	0.99994	1.0	17757	0	-2.888
PPWD1	5	6.0171e-07	5.2229e-06	0.000818	107	5	-3.7104	1.0	1.0	1.0	17926	0	-3.7104
UBE2C	10	6.0578e-07	5.2229e-06	0.000818	108	9	-1.7929	0.99996	0.99997	1.0	17780	0	-1.7929
SNAP23	6	6.0818e-07	5.2229e-06	0.000818	109	6	-3.7083	1.0	1.0	1.0	17925	0	-3.7083
UBE2I	5	6.1997e-07	5.2229e-06	0.000818	110	5	-2.4195	1.0	1.0	1.0	17924	0	-2.4195
RPL15	2	6.213e-07	5.2229e-06	0.000818	111	2	-4.6866	1.0	1.0	1.0	17923	0	-4.6866
ACIN1	5	6.2535e-07	5.2229e-06	0.000818	112	5	-1.7498	1.0	1.0	1.0	17922	0	-1.7498
TSR2	5	6.4172e-07	5.2229e-06	0.000818	113	5	-2.3244	1.0	1.0	1.0	17921	0	-2.3244
CNOT3	5	6.5656e-07	5.2229e-06	0.000818	114	5	-3.8825	1.0	1.0	1.0	17920	0	-3.8825
PPIL1	5	6.5906e-07	5.2229e-06	0.000818	115	5	-2.6336	1.0	1.0	1.0	17919	0	-2.6336
RPS23	5	6.6426e-07	5.7727e-06	0.000881	116	5	-7.7014	1.0	1.0	1.0	17894	0	-7.7014
SNRPF	5	6.9997e-07	5.7727e-06	0.000881	117	5	-6.4464	0.99765	0.99767	1.0	17400	0	-6.4464
HIST1H2BH	4	7.3954e-07	5.7727e-06	0.000881	118	3	-4.4773	0.018284	0.057662	0.712284	1454	1	-4.4773
SNW1	5	7.6899e-07	6.3225e-06	0.000957	119	5	-2.9947	1.0	1.0	1.0	17918	0	-2.9947
RCC1	5	7.8866e-07	6.5974e-06	0.00099	120	5	-5.6897	1.0	1.0	1.0	17917	0	-5.6897
PSMB3	5	7.9876e-07	6.8723e-06	0.001023	121	5	-5.8361	0.99991	0.99992	1.0	17735	0	-5.8361
AQR	5	8.1753e-07	7.422e-06	0.001087	122	5	-2.3068	0.99834	0.99835	1.0	17452	0	-2.3068
UTP20	5	8.202e-07	7.422e-06	0.001087	123	5	-3.4506	1.0	1.0	1.0	17915	0	-3.4506
SF3A2	5	9.0053e-07	7.9718e-06	0.001158	124	4	-5.4301	0.61541	0.70066	1.0	11764	1	-5.4301
MRPL38	5	9.1571e-07	8.5216e-06	0.001199	125	5	-2.2419	1.0	1.0	1.0	17914	0	-2.2419
SRSF7	5	9.5631e-07	8.5216e-06	0.001199	126	5	-3.9452	1.0	1.0	1.0	17913	0	-3.9452
TRMT112	5	9.6307e-07	8.5216e-06	0.001199	127	5	-3.4243	1.0	1.0	1.0	17912	0	-3.4243
COPA	5	9.6528e-07	8.5216e-06	0.001199	128	5	-3.5597	0.99822	0.99825	1.0	17445	0	-3.5597
TXNL4A	5	1.0787e-06	9.0714e-06	0.001201	129	4	-3.3492	0.48589	0.62722	1.0	10622	1	-3.3492
EIF3F	4	1.1178e-06	9.0714e-06	0.001201	130	4	-3.4661	1.0	1.0	1.0	17911	0	-3.4661
SUPT16H	5	1.1782e-06	9.0714e-06	0.001201	131	4	-4.145	0.98084	0.98081	1.0	16809	0	-4.145
CCND1	5	1.1899e-06	9.0714e-06	0.001201	132	5	-2.9296	0.99996	0.99996	1.0	17770	0	-2.9296
HNRNPL	5	1.2101e-06	9.0714e-06	0.001201	133	5	-3.9672	0.99999	0.99999	1.0	17829	0	-3.9672
SF3B14	5	1.2377e-06	9.0714e-06	0.001201	134	5	-7.8018	1.0	0.99999	1.0	17876	0	-7.8018
PSMD2	5	1.253e-06	9.0714e-06	0.001201	135	5	-2.8008	1.0	1.0	1.0	17910	0	-2.8008
ANAPC11	9	1.2663e-06	9.0714e-06	0.001201	136	6	-2.052	0.77049	0.7887	1.0	13194	2	-2.052
RPL37A	4	1.2923e-06	9.6212e-06	0.00122	137	3	-5.6765	0.0033251	0.013903	0.535314	466	1	-5.6765
GPN2	5	1.302e-06	9.6212e-06	0.00122	138	5	-2.7391	0.99992	0.99992	1.0	17741	0	-2.7391
XRCC6	5	1.3329e-06	9.6212e-06	0.00122	139	5	-3.2747	1.0	1.0	1.0	17909	0	-3.2747
CDC20	5	1.3634e-06	9.6212e-06	0.00122	140	5	-2.8551	0.99999	0.99999	1.0	17867	0	-2.8551
NUP85	5	1.3923e-06	9.6212e-06	0.00122	141	4	-2.852	0.25614	0.41795	1.0	7424	1	-2.852
DIMT1	5	1.4331e-06	9.6212e-06	0.00122	142	5	-2.6599	1.0	1.0	1.0	17908	0	-2.6599
EIF3I	5	1.4943e-06	1.0171e-05	0.001254	143	4	-3.9864	0.10873	0.23171	0.93773	4448	1	-3.9864
PSMC4	5	1.5267e-06	1.0171e-05	0.001254	144	5	-2.765	0.99993	0.99993	1.0	17753	0	-2.765
ILF3	5	1.5448e-06	1.0171e-05	0.001254	145	5	-2.0484	1.0	1.0	1.0	17907	0	-2.0484
UBTF	5	1.5552e-06	1.0171e-05	0.001254	146	5	-3.6905	0.99999	0.99999	1.0	17826	0	-3.6905
CCT4	5	1.6127e-06	1.0721e-05	0.001254	147	5	-5.3351	1.0	1.0	1.0	17906	0	-5.3351
CTDP1	5	1.6541e-06	1.0721e-05	0.001254	148	5	-2.5358	1.0	1.0	1.0	17905	0	-2.5358
INCENP	5	1.6844e-06	1.0721e-05	0.001254	149	5	-2.4135	1.0	1.0	1.0	17904	0	-2.4135
RPS20	4	1.7315e-06	1.0721e-05	0.001254	150	4	-3.4218	1.0	1.0	1.0	17903	0	-3.4218
KIF23	5	1.7682e-06	1.0721e-05	0.001254	151	5	-3.0639	1.0	1.0	1.0	17901	0	-3.0639
TINF2	5	1.7724e-06	1.0721e-05	0.001254	152	5	-2.2179	1.0	1.0	1.0	17900	0	-2.2179
RPL27A	5	1.7904e-06	1.0721e-05	0.001254	153	5	-4.5469	1.0	1.0	1.0	17891	0	-4.5469
GMPS	5	1.7925e-06	1.0721e-05	0.001254	154	5	-3.9061	1.0	1.0	1.0	17899	0	-3.9061
DCTN3	6	1.8413e-06	1.127e-05	0.001301	155	6	-1.5318	1.0	1.0	1.0	17898	0	-1.5318
PRMT5	5	1.8806e-06	1.127e-05	0.001301	156	5	-1.959	1.0	1.0	1.0	17897	0	-1.959
CPSF4	5	2.016e-06	1.182e-05	0.001326	157	4	-3.1694	0.78841	0.80159	1.0	13424	1	-3.1694
CSNK1A1	5	2.1311e-06	1.182e-05	0.001326	158	5	-2.636	1.0	1.0	1.0	17896	0	-2.636
IMPDH2	5	2.1552e-06	1.182e-05	0.001326	159	5	-2.313	1.0	1.0	1.0	17895	0	-2.313
FNTB	5	2.1951e-06	1.237e-05	0.001326	160	5	-2.2076	1.0	1.0	1.0	17893	0	-2.2076
MAX	11	2.2193e-06	1.237e-05	0.001326	161	7	-1.9749	0.075247	0.17628	0.893835	3551	3	-1.9749
CHKA	5	2.2322e-06	1.237e-05	0.001326	162	5	-4.0055	1.0	1.0	1.0	17892	0	-4.0055
NIP7	5	2.2526e-06	1.237e-05	0.001326	163	5	-3.0982	0.99987	0.99989	1.0	17719	0	-3.0982
CCT7	5	2.3334e-06	1.237e-05	0.001326	164	5	-2.1379	0.99956	0.99959	1.0	17607	0	-2.1379
HIST1H2AK	5	2.3552e-06	1.237e-05	0.001326	165	5	-5.157	1.0	1.0	1.0	17890	0	-5.157
EIF3A	5	2.4162e-06	1.237e-05	0.001326	166	5	-2.6382	0.99999	0.99999	1.0	17822	0	-2.6382
DKC1	5	2.5136e-06	1.237e-05	0.001326	167	5	-2.7072	0.99988	0.99989	1.0	17724	0	-2.7072
TAF12	5	2.5255e-06	1.237e-05	0.001326	168	5	-2.9108	1.0	1.0	1.0	17889	0	-2.9108
QARS	5	2.5691e-06	1.292e-05	0.001361	169	4	-4.5887	0.97484	0.9748	1.0	16658	0	-4.5887
GNB2L1	5	2.5772e-06	1.292e-05	0.001361	170	5	-2.5931	1.0	1.0	1.0	17888	0	-2.5931
RPS24	5	2.5824e-06	1.292e-05	0.001361	171	4	-3.6848	0.78581	0.79965	1.0	13395	1	-3.6848
PPP2CA	5	2.8468e-06	1.3195e-05	0.001382	172	5	-2.3433	1.0	1.0	1.0	17886	0	-2.3433
RPS7	3	2.8962e-06	1.347e-05	0.001402	173	3	-6.0478	1.0	1.0	1.0	17885	0	-6.0478
WDR18	5	2.9388e-06	1.4019e-05	0.001435	174	5	-2.3417	1.0	1.0	1.0	17884	0	-2.3417
IK	5	2.9575e-06	1.4019e-05	0.001435	175	5	-2.4839	1.0	1.0	1.0	17883	0	-2.4839
MRPL34	5	2.9721e-06	1.4019e-05	0.001435	176	5	-2.1327	1.0	1.0	1.0	17882	0	-2.1327
CIRH1A	5	3.031e-06	1.4569e-05	0.001466	177	5	-2.855	1.0	1.0	1.0	17881	0	-2.855
CXXC1	5	3.0363e-06	1.4569e-05	0.001466	178	5	-2.2559	1.0	1.0	1.0	17880	0	-2.2559
MRPS21	5	3.0715e-06	1.4569e-05	0.001466	179	5	-1.8431	1.0	1.0	1.0	17879	0	-1.8431
PISD	5	3.245e-06	1.5119e-05	0.001513	180	4	-3.5233	0.53826	0.6659	1.0	11245	1	-3.5233
COPS5	5	3.3151e-06	1.5669e-05	0.001534	181	4	-2.9647	0.9796	0.97956	1.0	16766	0	-2.9647
LUC7L3	5	3.4331e-06	1.5669e-05	0.001534	182	5	-3.3185	0.99999	0.99999	1.0	17838	0	-3.3185
RPL8	5	3.4906e-06	1.5669e-05	0.001534	183	5	-2.9944	1.0	0.99999	1.0	17875	0	-2.9944
CWC22	5	3.517e-06	1.5669e-05	0.001534	184	5	-4.5646	0.9989	0.99891	1.0	17498	0	-4.5646
NCAPG	5	3.5754e-06	1.6219e-05	0.00157	185	5	-2.0875	1.0	1.0	1.0	17878	0	-2.0875
HNRNPK	5	3.6168e-06	1.6219e-05	0.00157	186	5	-4.9221	1.0	1.0	1.0	17877	0	-4.9221
SF3B4	5	3.7612e-06	1.6493e-05	0.001588	187	5	-4.0418	0.99999	0.99999	1.0	17864	0	-4.0418
TRIM37	5	3.8228e-06	1.7318e-05	0.001659	188	4	-2.4427	0.83471	0.83853	1.0	14070	1	-2.4427
IMP4	5	3.8794e-06	1.7868e-05	0.001703	189	5	-3.8392	0.99998	0.99999	1.0	17819	0	-3.8392
RRP9	5	4.0062e-06	1.9517e-05	0.00184	190	5	-2.5421	0.99994	0.99994	1.0	17758	0	-2.5421
MAD2L1	5	4.0276e-06	1.9517e-05	0.00184	191	5	-6.5657	1.0	0.99999	1.0	17874	0	-6.5657
UPF1	5	4.0826e-06	2.0067e-05	0.001853	192	5	-2.419	0.99977	0.99979	1.0	17667	0	-2.419
RPL27	5	4.0885e-06	2.0067e-05	0.001853	193	4	-2.8983	0.97901	0.97896	1.0	16755	0	-2.8983
PSMD12	5	4.1817e-06	2.0067e-05	0.001853	194	5	-2.5372	1.0	0.99999	1.0	17873	0	-2.5372
BSG	9	4.202e-06	2.0067e-05	0.001853	195	7	-1.6548	0.99791	0.99794	1.0	17420	0	-1.6548
RPL13A	4	4.2706e-06	2.0617e-05	0.001856	196	4	-3.7049	0.99282	0.99294	1.0	17166	0	-3.7049
PRPF38A	5	4.4052e-06	2.0617e-05	0.001856	197	5	-4.1506	0.99987	0.99988	1.0	17718	0	-4.1506
SMU1	5	4.424e-06	2.0617e-05	0.001856	198	5	-5.1593	0.99962	0.99964	1.0	17619	0	-5.1593
SYS1	7	4.5085e-06	2.0617e-05	0.001856	199	6	-2.7907	0.20442	0.37122	0.995729	6714	1	-2.7907
NUP205	5	4.5714e-06	2.0617e-05	0.001856	200	5	-2.3474	1.0	0.99999	1.0	17872	0	-2.3474
RBMX	6	4.7106e-06	2.1167e-05	0.001878	201	6	-3.9458	1.0	0.99999	1.0	17871	0	-3.9458
PWP2	5	4.8093e-06	2.1167e-05	0.001878	202	4	-2.9768	0.90846	0.90955	1.0	15314	0	-2.9768
PRIM1	5	4.8197e-06	2.1167e-05	0.001878	203	5	-3.3831	0.99893	0.99894	1.0	17500	0	-3.3831
MAK16	5	4.8367e-06	2.1716e-05	0.001917	204	5	-3.481	1.0	0.99999	1.0	17870	0	-3.481
SEC13	5	5.0532e-06	2.2816e-05	0.001995	205	5	-1.8268	0.99999	0.99999	1.0	17869	0	-1.8268
PFDN6	5	5.0788e-06	2.2816e-05	0.001995	206	5	-3.274	0.99999	0.99999	1.0	17868	0	-3.274
PHB	5	5.2021e-06	2.419e-05	0.002105	207	5	-3.7516	0.99999	0.99999	1.0	17834	0	-3.7516
MDM4	15	5.2314e-06	2.4465e-05	0.002118	208	11	-1.8723	0.16968	0.32554	0.976905	5997	1	-1.8723
RBX1	5	5.438e-06	2.5015e-05	0.002155	209	5	-3.4985	0.99999	0.99999	1.0	17865	0	-3.4985
CPSF3L	5	5.5695e-06	2.5565e-05	0.002192	210	4	-3.4365	0.61767	0.70178	1.0	11782	1	-3.4365
ACTL6A	5	5.7049e-06	2.6115e-05	0.002229	211	4	-2.9513	0.88128	0.88296	1.0	14817	0	-2.9513
CXorf56	7	5.8022e-06	2.6664e-05	0.002265	212	6	-1.8738	0.99192	0.99204	1.0	17126	0	-1.8738
PPIL2	5	5.8818e-06	2.7214e-05	0.00229	213	5	-3.6382	0.99999	0.99999	1.0	17863	0	-3.6382
MDN1	5	5.9206e-06	2.7214e-05	0.00229	214	4	-3.8135	0.97766	0.97765	1.0	16722	0	-3.8135
THOC2	5	6.0272e-06	2.7764e-05	0.002304	215	5	-3.8729	0.99765	0.99767	1.0	17389	0	-3.8729
UBL5	3	6.0349e-06	2.7764e-05	0.002304	216	3	-8.5579	0.99999	0.99999	1.0	17862	0	-8.5579
ABCB7	5	6.0421e-06	2.7764e-05	0.002304	217	5	-2.8168	0.99999	0.99999	1.0	17861	0	-2.8168
KEAP1	5	6.1722e-06	2.8314e-05	0.002339	218	5	-1.775	0.99999	0.99999	1.0	17860	0	-1.775
POLR2C	5	6.3043e-06	2.8863e-05	0.002374	219	5	-3.2381	0.99993	0.99993	1.0	17751	0	-3.2381
MFAP1	5	6.4612e-06	2.9413e-05	0.002397	220	5	-3.3501	0.99996	0.99997	1.0	17783	0	-3.3501
PCBP1	5	6.4622e-06	2.9413e-05	0.002397	221	5	-1.6807	0.99999	0.99999	1.0	17859	0	-1.6807
ATP2A2	5	6.6806e-06	2.9963e-05	0.0024	222	5	-4.2678	0.99844	0.99844	1.0	17460	0	-4.2678
HEATR1	5	6.6812e-06	2.9963e-05	0.0024	223	5	-3.3595	0.99765	0.99767	1.0	17407	0	-3.3595
CDC23	5	6.7342e-06	2.9963e-05	0.0024	224	5	-4.3857	0.99999	0.99999	1.0	17851	0	-4.3857
LAS1L	5	6.8035e-06	3.0513e-05	0.0024	225	5	-2.9179	0.99999	0.99999	1.0	17858	0	-2.9179
POLR3A	5	6.8097e-06	3.0513e-05	0.0024	226	5	-2.6512	0.99998	0.99998	1.0	17804	0	-2.6512
SNRPD2	5	6.8705e-06	3.0513e-05	0.0024	227	5	-3.6278	0.99999	0.99999	1.0	17824	0	-3.6278
SLC7A1	5	6.8931e-06	3.0513e-05	0.0024	228	5	-1.8058	0.99999	0.99999	1.0	17857	0	-1.8058
UMPS	5	6.9506e-06	3.0513e-05	0.0024	229	5	-2.0279	0.99999	0.99999	1.0	17856	0	-2.0279
NOB1	5	6.9877e-06	3.1063e-05	0.002422	230	5	-1.7309	0.99999	0.99999	1.0	17855	0	-1.7309
RPL10A	5	7.0834e-06	3.1063e-05	0.002422	231	5	-3.0337	0.99999	0.99999	1.0	17854	0	-3.0337
RPL3	5	7.1865e-06	3.1612e-05	0.002454	232	5	-5.7662	0.99999	0.99999	1.0	17853	0	-5.7662
TUFM	5	7.6576e-06	3.3262e-05	0.002571	233	5	-1.6179	0.99999	0.99999	1.0	17850	0	-1.6179
ATP6V1G1	5	7.747e-06	3.3811e-05	0.002602	234	4	-3.0848	0.82558	0.83074	1.0	13924	1	-3.0848
PPP4C	5	7.9697e-06	3.4361e-05	0.002633	235	5	-2.4831	0.99999	0.99999	1.0	17849	0	-2.4831
TRIAP1	5	8.0482e-06	3.5461e-05	0.002706	236	5	-2.3943	0.99999	0.99999	1.0	17848	0	-2.3943
EIF6	5	8.0667e-06	3.6011e-05	0.002736	237	5	-2.7874	0.99765	0.99767	1.0	17392	0	-2.7874
DHX37	5	8.116e-06	3.656e-05	0.002766	238	5	-2.5912	0.99997	0.99997	1.0	17789	0	-2.5912
MYBBP1A	5	8.1506e-06	3.6835e-05	0.002773	239	5	-1.4293	0.99999	0.99999	1.0	17846	0	-1.4293
PLK4	5	8.167e-06	3.711e-05	0.002773	240	5	-3.1901	0.99999	0.99999	1.0	17845	0	-3.1901
WBSCR22	5	8.2129e-06	3.711e-05	0.002773	241	4	-3.1547	0.86954	0.8714	1.0	14622	0	-3.1547
PRPF4	5	8.2452e-06	3.766e-05	0.002803	242	4	-2.577	0.97586	0.97585	1.0	16680	0	-2.577
NFS1	5	8.3865e-06	3.821e-05	0.002832	243	4	-3.1435	0.37807	0.52846	1.0	9100	1	-3.1435
RPL11	5	8.5441e-06	3.9309e-05	0.002866	244	5	-6.7654	0.99997	0.99997	1.0	17791	0	-6.7654
PRPF19	5	8.5594e-06	3.9309e-05	0.002866	245	5	-2.7122	0.99981	0.99983	1.0	17685	0	-2.7122
MCM7	5	8.6217e-06	3.9309e-05	0.002866	246	5	-2.9485	0.99985	0.99986	1.0	17705	0	-2.9485
MCM3AP	5	8.6628e-06	3.9309e-05	0.002866	247	5	-1.9626	0.99996	0.99996	1.0	17776	0	-1.9626
AARS	5	8.7984e-06	4.0409e-05	0.002934	248	5	-2.9296	0.99996	0.99996	1.0	17768	0	-2.9296
RPS18	3	8.874e-06	4.0959e-05	0.002939	249	3	-4.3452	0.99999	0.99999	1.0	17844	0	-4.3452
SLC35B1	5	8.9628e-06	4.0959e-05	0.002939	250	5	-2.4392	0.99999	0.99999	1.0	17843	0	-2.4392
ALG2	5	9.0337e-06	4.0959e-05	0.002939	251	5	-2.0174	0.99999	0.99999	1.0	17842	0	-2.0174
TCEB2	5	9.0744e-06	4.1508e-05	0.002955	252	5	-3.8515	0.99911	0.99913	1.0	17521	0	-3.8515
DIEXF	5	9.2285e-06	4.1508e-05	0.002955	253	5	-1.4221	0.99999	0.99999	1.0	17841	0	-1.4221
RPA1	5	9.3568e-06	4.2058e-05	0.002982	254	4	-3.1885	0.44059	0.58569	1.0	9971	1	-3.1885
NLE1	7	9.4955e-06	4.3158e-05	0.003036	255	6	-2.0889	0.9997	0.99972	1.0	17644	0	-2.0889
DDX42	5	9.5057e-06	4.3158e-05	0.003036	256	5	-1.5044	0.99999	0.99999	1.0	17840	0	-1.5044
SRSF2	5	9.6067e-06	4.3708e-05	0.003063	257	5	-2.527	0.99999	0.99999	1.0	17839	0	-2.527
CHMP2A	5	9.7927e-06	4.5357e-05	0.003142	258	5	-3.5505	0.99949	0.9995	1.0	17588	0	-3.5505
DPAGT1	5	9.9039e-06	4.5357e-05	0.003142	259	5	-2.183	0.99999	0.99999	1.0	17837	0	-2.183
NOC4L	5	9.9612e-06	4.5357e-05	0.003142	260	3	-3.1037	0.68942	0.73878	1.0	12374	1	-3.1037
SSRP1	5	9.9989e-06	4.5907e-05	0.003168	261	4	-3.5186	0.99536	0.99545	1.0	17272	0	-3.5186
NXF1	5	1.015e-05	4.6456e-05	0.003193	262	5	-3.2327	0.99981	0.99982	1.0	17680	0	-3.2327
SNRPB	5	1.0203e-05	4.7006e-05	0.003207	263	5	-1.5451	0.99999	0.99999	1.0	17836	0	-1.5451
ELAC2	5	1.0265e-05	4.7006e-05	0.003207	264	5	-1.8191	0.99999	0.99999	1.0	17835	0	-1.8191
NUDT21	5	1.0358e-05	4.7556e-05	0.00322	265	4	-3.6213	0.039409	0.1128	0.804326	2525	1	-3.6213
BUB3	5	1.0397e-05	4.7556e-05	0.00322	266	4	-2.829	0.981	0.98098	1.0	16814	0	-2.829
HIST1H2BJ	4	1.0722e-05	4.9755e-05	0.003356	267	3	-3.6278	0.55008	0.67089	1.0	11306	1	-3.6278
TRAPPC1	5	1.0828e-05	5.0305e-05	0.00338	268	5	-1.5671	0.99999	0.99999	1.0	17833	0	-1.5671
WDR77	5	1.1017e-05	5.1404e-05	0.003441	269	4	-1.9996	0.99605	0.99612	1.0	17301	0	-1.9996
PSMC2	5	1.1113e-05	5.3054e-05	0.003526	270	5	-2.7985	0.99967	0.9997	1.0	17637	0	-2.7985
TIMM17A	5	1.1143e-05	5.3054e-05	0.003526	271	5	-2.4685	0.99999	0.99999	1.0	17832	0	-2.4685
DDX49	5	1.1254e-05	5.3604e-05	0.003536	272	5	-2.3122	0.99905	0.99906	1.0	17510	0	-2.3122
HIST1H2AM	5	1.129e-05	5.3604e-05	0.003536	273	5	-2.2036	0.99998	0.99998	1.0	17813	0	-2.2036
EPRS	5	1.1676e-05	5.5253e-05	0.003632	274	5	-1.785	0.99999	0.99999	1.0	17831	0	-1.785
NUP133	5	1.1864e-05	5.5803e-05	0.003641	275	5	-1.6588	0.99999	0.99999	1.0	17828	0	-1.6588
VPS28	5	1.1964e-05	5.5803e-05	0.003641	276	4	-2.2906	0.99732	0.99735	1.0	17373	0	-2.2906
PCNA	5	1.2446e-05	5.9101e-05	0.003842	277	5	-3.4941	0.99765	0.99767	1.0	17393	0	-3.4941
TUBB	5	1.2692e-05	6.0751e-05	0.003935	278	4	-3.6717	0.86889	0.87077	1.0	14609	0	-3.6717
BCL2L1	5	1.2917e-05	6.4049e-05	0.004134	279	5	-1.4378	0.99999	0.99999	1.0	17825	0	-1.4378
PSMA2	5	1.3111e-05	6.4599e-05	0.004155	280	4	-4.9053	0.98634	0.98633	1.0	16964	0	-4.9053
MAT2A	5	1.3447e-05	6.6798e-05	0.004271	281	4	-2.2232	0.079811	0.18409	0.901674	3672	1	-2.2232
GMPPB	5	1.3489e-05	6.7348e-05	0.004271	282	5	-1.5814	0.99999	0.99999	1.0	17823	0	-1.5814
EIF2B3	5	1.354e-05	6.7348e-05	0.004271	283	4	-4.699	0.79813	0.80881	1.0	13536	1	-4.699
TANGO6	5	1.3598e-05	6.7348e-05	0.004271	284	5	-2.156	0.9996	0.99962	1.0	17615	0	-2.156
TRERF1	5	1.4102e-05	6.8448e-05	0.00431	285	5	-1.9834	0.99999	0.99999	1.0	17821	0	-1.9834
DNAJA3	5	1.4218e-05	6.8448e-05	0.00431	286	5	-3.5211	0.99967	0.9997	1.0	17635	0	-3.5211
HNRNPU	5	1.4625e-05	6.9547e-05	0.004349	287	5	-2.505	0.99999	0.99999	1.0	17820	0	-2.505
HCFC1	5	1.4665e-05	6.9547e-05	0.004349	288	4	-2.534	0.96611	0.96623	1.0	16462	0	-2.534
DDX27	5	1.5093e-05	7.2296e-05	0.00449	289	5	-2.0264	0.99928	0.9993	1.0	17544	0	-2.0264
EIF2B4	5	1.5177e-05	7.2296e-05	0.00449	290	4	-4.2022	0.72273	0.75799	1.0	12685	1	-4.2022
DDX5	5	1.5346e-05	7.2846e-05	0.004508	291	5	-2.5807	0.99943	0.99943	1.0	17570	0	-2.5807
PPAN	5	1.5575e-05	7.3945e-05	0.004561	292	5	-3.4243	0.99998	0.99999	1.0	17818	0	-3.4243
ASNA1	5	1.5876e-05	7.6694e-05	0.004714	293	5	-1.4876	0.99998	0.99999	1.0	17817	0	-1.4876
CCNK	5	1.5967e-05	7.7244e-05	0.004732	294	5	-2.9699	0.99892	0.99893	1.0	17499	0	-2.9699
POTEJ	4	1.623e-05	7.8344e-05	0.00475	295	4	-2.0394	0.99998	0.99999	1.0	17816	0	-2.0394
SRSF3	5	1.6305e-05	7.8344e-05	0.00475	296	4	-6.4312	0.75897	0.78088	1.0	13066	1	-6.4312
EIF2B2	5	1.6458e-05	7.8344e-05	0.00475	297	5	-2.6187	0.99998	0.99998	1.0	17815	0	-2.6187
PDPK1	5	1.6861e-05	7.9443e-05	0.004785	298	5	-2.3055	0.99765	0.99767	1.0	17388	0	-2.3055
PHF5A	5	1.6946e-05	7.9443e-05	0.004785	299	5	-4.2841	0.99978	0.99979	1.0	17669	0	-4.2841
PPAT	5	1.6999e-05	7.9993e-05	0.004786	300	5	-3.0294	0.99998	0.99998	1.0	17814	0	-3.0294
LSM2	5	1.7083e-05	7.9993e-05	0.004786	301	5	-5.4599	0.99975	0.99977	1.0	17661	0	-5.4599
DYNLRB1	5	1.7395e-05	8.1642e-05	0.004852	302	5	-2.095	0.99971	0.99973	1.0	17650	0	-2.095
SNRNP25	5	1.7413e-05	8.1642e-05	0.004852	303	4	-2.0526	0.79552	0.80689	1.0	13515	1	-2.0526
UTP11L	5	1.7533e-05	8.2192e-05	0.004869	304	4	-3.2939	0.0071178	0.025701	0.623038	741	1	-3.2939
RBBP4	5	1.8193e-05	8.769e-05	0.005178	305	5	-2.3694	0.99997	0.99997	1.0	17796	0	-2.3694
EP400	5	1.8908e-05	9.0439e-05	0.005305	306	5	-2.0192	0.99998	0.99998	1.0	17812	0	-2.0192
GNL3	5	1.8916e-05	9.0439e-05	0.005305	307	5	-3.4429	0.99987	0.99987	1.0	17713	0	-3.4429
DHODH	5	1.9088e-05	9.0989e-05	0.00532	308	5	-5.9955	0.99998	0.99998	1.0	17811	0	-5.9955
RPL36A	3	1.9715e-05	9.3188e-05	0.005431	309	3	-4.6841	0.99998	0.99998	1.0	17810	0	-4.6841
PRELID1	3	2.0015e-05	9.3738e-05	0.005446	310	3	-4.2115	0.99975	0.99976	1.0	17658	0	-4.2115
CAPZB	5	2.0354e-05	9.6486e-05	0.005587	311	5	-2.0269	0.99998	0.99998	1.0	17809	0	-2.0269
CIDEB	5	2.0495e-05	9.7036e-05	0.005601	312	4	-2.6287	0.94769	0.948	1.0	16062	0	-2.6287
POLR2D	5	2.0856e-05	9.8686e-05	0.005673	313	5	-2.273	0.99998	0.99998	1.0	17808	0	-2.273
PSMC3	5	2.1045e-05	9.9235e-05	0.005673	314	5	-3.0915	0.99998	0.99998	1.0	17800	0	-3.0915
WDR33	5	2.1133e-05	9.9235e-05	0.005673	315	4	-2.497	0.77477	0.79168	1.0	13246	1	-2.497
DHX9	5	2.1427e-05	0.00010033	0.005709	316	5	-2.0186	0.99998	0.99998	1.0	17807	0	-2.0186
DDX54	5	2.1519e-05	0.00010088	0.005709	317	5	-2.9687	0.99992	0.99993	1.0	17746	0	-2.9687
ECD	5	2.1622e-05	0.00010143	0.005709	318	5	-2.3677	0.9995	0.99951	1.0	17595	0	-2.3677
RPS21	5	2.1636e-05	0.00010143	0.005709	319	5	-4.1412	0.99998	0.99998	1.0	17806	0	-4.1412
NOP58	5	2.1836e-05	0.00010143	0.005709	320	5	-2.4041	0.99998	0.99998	1.0	17805	0	-2.4041
GOSR2	5	2.2152e-05	0.00010198	0.005722	321	5	-1.5252	0.99998	0.99998	1.0	17803	0	-1.5252
CDC5L	5	2.2666e-05	0.00010253	0.005735	322	4	-3.0914	0.97982	0.97978	1.0	16774	0	-3.0914
DDX10	5	2.3008e-05	0.00010528	0.00587	323	4	-3.1491	0.1921	0.35873	0.991166	6518	1	-3.1491
CSTF3	8	2.3298e-05	0.00010638	0.005913	324	8	-1.8959	0.99998	0.99998	1.0	17802	0	-1.8959
MCM2	5	2.3549e-05	0.00010693	0.005925	325	4	-2.1824	0.99472	0.9948	1.0	17245	0	-2.1824
MYC	5	2.4287e-05	0.00010968	0.006059	326	5	-2.3341	0.99998	0.99998	1.0	17801	0	-2.3341
XAB2	5	2.4457e-05	0.00011023	0.006071	327	5	-3.2187	0.99991	0.99991	1.0	17733	0	-3.2187
PMPCB	5	2.4994e-05	0.00011188	0.006136	328	4	-3.276	0.98905	0.98912	1.0	17035	0	-3.276
IGBP1	5	2.5163e-05	0.00011243	0.006136	329	5	-3.4604	0.99749	0.99752	1.0	17379	0	-3.4604
KRTAP4-11	4	2.5304e-05	0.00011243	0.006136	330	4	-3.0279	0.996	0.99607	1.0	17299	0	-3.0279
ISCU	5	2.6401e-05	0.00011628	0.006326	331	3	-3.7458	0.03422	0.099773	0.787961	2276	2	-3.7458
PCID2	5	2.6617e-05	0.00011738	0.006367	332	5	-2.1213	0.9999	0.99991	1.0	17731	0	-2.1213
RPL19	3	2.668e-05	0.00011793	0.006378	333	3	-4.1672	0.99997	0.99998	1.0	17799	0	-4.1672
TRRAP	5	2.6714e-05	0.00011903	0.006418	334	3	-3.0478	0.61996	0.70284	1.0	11805	1	-3.0478
PRPF6	5	2.7029e-05	0.00011958	0.006428	335	3	-2.4474	0.12485	0.25707	0.94946	4876	2	-2.4474
RBM17	4	2.7361e-05	0.00012123	0.006478	336	4	-1.9475	0.99997	0.99998	1.0	17798	0	-1.9475
PTPN23	5	2.7369e-05	0.00012123	0.006478	337	5	-1.3691	0.99997	0.99998	1.0	17797	0	-1.3691
MCM5	5	2.7441e-05	0.00012178	0.006488	338	4	-2.6307	0.95615	0.95641	1.0	16252	0	-2.6307
COX6B1	5	2.7934e-05	0.00012398	0.006586	339	4	-2.0785	0.49626	0.63682	1.0	10767	1	-2.0785
TPT1	6	2.7979e-05	0.00012453	0.006596	340	6	-1.9691	0.99997	0.99997	1.0	17795	0	-1.9691
SMC4	5	2.8359e-05	0.00012727	0.006722	341	5	-2.2382	0.99995	0.99995	1.0	17761	0	-2.2382
RPAP1	5	2.86e-05	0.00012892	0.006789	342	5	-3.0025	0.99997	0.99997	1.0	17794	0	-3.0025
VPS18	5	2.9192e-05	0.00013167	0.006913	343	5	-1.0821	0.99997	0.99997	1.0	17793	0	-1.0821
NARS	5	2.9506e-05	0.00013332	0.00698	344	5	-3.1979	0.99856	0.99858	1.0	17467	0	-3.1979
BUD31	5	3.0112e-05	0.00013662	0.007111	345	4	-3.5625	0.53339	0.66377	1.0	11208	1	-3.5625
SUPT6H	5	3.0131e-05	0.00013662	0.007111	346	5	-2.5915	0.99986	0.99987	1.0	17711	0	-2.5915
DDX56	5	3.021e-05	0.00013717	0.007119	347	5	-4.3904	0.99992	0.99992	1.0	17744	0	-4.3904
CDC7	5	3.059e-05	0.00013882	0.007184	348	5	-3.9881	0.99765	0.99767	1.0	17398	0	-3.9881
POLR2B	5	3.0934e-05	0.00014267	0.007362	349	5	-3.3994	0.99997	0.99997	1.0	17792	0	-3.3994
CLNS1A	5	3.1034e-05	0.00014322	0.007369	350	4	-2.3094	0.78221	0.79705	1.0	13349	1	-2.3094
RPP38	5	3.1131e-05	0.00014432	0.007405	351	5	-2.9049	0.99997	0.99997	1.0	17790	0	-2.9049
RFC4	5	3.1547e-05	0.00014762	0.007531	352	4	-2.3447	0.90813	0.90924	1.0	15306	0	-2.3447
PRMT1	5	3.1711e-05	0.00014762	0.007531	353	5	-1.8301	0.99991	0.99992	1.0	17736	0	-1.8301
UBIAD1	5	3.2371e-05	0.00015036	0.007649	354	5	-2.3783	0.99765	0.99767	1.0	17394	0	-2.3783
DHX8	5	3.2979e-05	0.00015311	0.007746	355	5	-1.4479	0.99997	0.99997	1.0	17788	0	-1.4479
PPP1R8	15	3.3017e-05	0.00015311	0.007746	356	12	-1.0075	0.99863	0.99865	1.0	17473	0	-1.0075
LDB1	5	3.3273e-05	0.00015366	0.007752	357	5	-1.6303	0.99997	0.99997	1.0	17787	0	-1.6303
RPS12	4	3.3596e-05	0.00015531	0.007813	358	4	-5.2779	0.99997	0.99997	1.0	17786	0	-5.2779
TOMM22	5	3.3858e-05	0.00015696	0.007874	359	4	-3.4018	0.99001	0.99009	1.0	17059	0	-3.4018
SNRPA1	5	3.4265e-05	0.00016026	0.008017	360	5	-3.7208	0.99997	0.99997	1.0	17785	0	-3.7208
POLR2G	5	3.4412e-05	0.00016191	0.00806	361	4	-1.9928	0.99051	0.99062	1.0	17080	0	-1.9928
DUT	7	3.452e-05	0.00016246	0.00806	362	5	-3.4084	0.58371	0.68583	1.0	11554	1	-3.4084
PSMD3	5	3.4532e-05	0.00016246	0.00806	363	5	-2.3881	0.99997	0.99997	1.0	17784	0	-2.3881
EIF3C	3	3.5751e-05	0.00016576	0.008201	364	2	-3.2997	0.7518	0.77619	1.0	12974	0	-3.2997
NCAPD2	5	3.5928e-05	0.00016631	0.008206	365	5	-2.503	0.99996	0.99997	1.0	17782	0	-2.503
NAT10	5	3.6125e-05	0.00016741	0.008215	366	5	-2.2858	0.99994	0.99995	1.0	17760	0	-2.2858
CDC123	5	3.6186e-05	0.00016741	0.008215	367	4	-3.1159	0.95415	0.95441	1.0	16208	0	-3.1159
SF3B1	5	3.6244e-05	0.00016796	0.008219	368	5	-2.5793	0.99996	0.99997	1.0	17781	0	-2.5793
DNAJC9	5	3.6517e-05	0.00016906	0.008251	369	5	-2.5215	0.99992	0.99993	1.0	17750	0	-2.5215
HIST1H2AC	4	3.6725e-05	0.00016961	0.008255	370	4	-1.9413	0.99996	0.99997	1.0	17779	0	-1.9413
MRGBP	5	3.6928e-05	0.00017181	0.00834	371	5	-1.0564	0.99996	0.99997	1.0	17778	0	-1.0564
RPLP0	5	3.7427e-05	0.00017401	0.008424	372	4	-3.3514	0.99315	0.99328	1.0	17178	0	-3.3514
NIFK	5	3.8701e-05	0.0001806	0.00872	373	4	-2.9455	0.9949	0.99498	1.0	17253	0	-2.9455
SEH1L	5	3.8962e-05	0.00018115	0.008723	374	5	-1.7559	0.99996	0.99996	1.0	17777	0	-1.7559
POLR2L	4	3.9246e-05	0.0001817	0.008726	375	3	-2.9186	0.65545	0.72063	1.0	12097	1	-2.9186
SLC2A1	5	3.9586e-05	0.00018335	0.008782	376	4	-2.7591	0.95831	0.95853	1.0	16295	0	-2.7591
GTPBP4	5	3.9643e-05	0.0001839	0.008785	377	4	-1.9267	0.98563	0.98562	1.0	16950	0	-1.9267
ARIH1	5	4.0324e-05	0.000185	0.008814	378	4	-2.3689	0.99632	0.99639	1.0	17314	0	-2.3689
YARS	5	4.0618e-05	0.0001861	0.008843	379	5	-3.6144	0.99996	0.99996	1.0	17775	0	-3.6144
LSG1	5	4.1496e-05	0.0001894	0.008952	380	5	-1.6425	0.99996	0.99996	1.0	17774	0	-1.6425
RPL6	3	4.1578e-05	0.0001894	0.008952	381	3	-6.9407	0.99996	0.99996	1.0	17773	0	-6.9407
SDHAF2	5	4.2154e-05	0.00019325	0.00911	382	5	-1.8365	0.99996	0.99996	1.0	17772	0	-1.8365
MRPL21	8	4.286e-05	0.00019655	0.009242	383	8	-2.0206	0.99996	0.99996	1.0	17771	0	-2.0206
DDX21	5	4.4378e-05	0.00020232	0.009478	384	5	-3.6461	0.99996	0.99996	1.0	17769	0	-3.6461
DAD1	5	4.4876e-05	0.00020314	0.009478	385	5	-2.398	0.99765	0.99767	1.0	17405	0	-2.398
SART3	5	4.4944e-05	0.00020314	0.009478	386	5	-1.3848	0.99996	0.99996	1.0	17767	0	-1.3848
HMGCR	5	4.5921e-05	0.00020919	0.009735	387	4	-3.1905	0.77914	0.79488	1.0	13308	1	-3.1905
SART1	5	4.6017e-05	0.00020974	0.009735	388	4	-2.3915	0.82659	0.83157	1.0	13948	1	-2.3915
MVD	5	4.6233e-05	0.00021084	0.009736	389	5	-1.5448	0.99992	0.99992	1.0	17743	0	-1.5448
RANGAP1	5	4.6342e-05	0.00021139	0.009736	390	5	-1.9985	0.99992	0.99993	1.0	17747	0	-1.9985
PSMB6	5	4.6371e-05	0.00021139	0.009736	391	3	-2.5002	0.00022259	0.0010405	0.320943	58	2	-2.5002
AMD1	5	4.7806e-05	0.00021799	0.010015	392	4	-1.8825	0.54838	0.67016	1.0	11297	1	-1.8825
CPSF3	5	4.811e-05	0.00021909	0.010038	393	5	-2.8508	0.99877	0.99877	1.0	17486	0	-2.8508
PSMD4	5	4.825e-05	0.00021964	0.010038	394	5	-3.1702	0.99947	0.99947	1.0	17577	0	-3.1702
ZWINT	5	4.8289e-05	0.00022019	0.010038	395	5	-2.5796	0.99932	0.99933	1.0	17549	0	-2.5796
NAA50	5	4.8364e-05	0.00022074	0.010038	396	5	-2.4643	0.99989	0.9999	1.0	17726	0	-2.4643
CHAF1A	5	4.8832e-05	0.00022129	0.010038	397	5	-1.2073	0.99995	0.99995	1.0	17766	0	-1.2073
KRAS	5	4.9522e-05	0.00022404	0.010137	398	5	-3.4996	0.99995	0.99995	1.0	17765	0	-3.4996
COPB1	5	5.0182e-05	0.00022788	0.01026	399	5	-2.3512	0.99818	0.99821	1.0	17439	0	-2.3512
DDX20	5	5.0451e-05	0.00022788	0.01026	400	4	-2.3328	0.76343	0.78383	1.0	13121	1	-2.3328
SNUPN	5	5.1047e-05	0.00022953	0.010307	401	5	-1.2666	0.99995	0.99995	1.0	17764	0	-1.2666
POLR3K	5	5.1108e-05	0.00023008	0.010307	402	5	-1.3378	0.99995	0.99995	1.0	17763	0	-1.3378
BRF1	13	5.2073e-05	0.00023393	0.010454	403	8	-0.84967	0.99032	0.99042	1.0	17071	1	-0.84967
ZNF131	5	5.3912e-05	0.00023943	0.010673	404	5	-1.682	0.99995	0.99995	1.0	17762	0	-1.682
LCE1F	3	5.4872e-05	0.00024383	0.010842	405	3	-3.4015	0.98387	0.98386	1.0	16897	0	-3.4015
SCAP	5	5.5803e-05	0.00024823	0.010984	406	5	-2.9423	0.99982	0.99983	1.0	17688	0	-2.9423
SMC1A	5	5.5905e-05	0.00024823	0.010984	407	4	-2.3015	0.96163	0.96178	1.0	16369	0	-2.3015
SF3B2	5	5.6192e-05	0.00025097	0.011078	408	4	-1.8298	0.011658	0.039033	0.66889	1049	1	-1.8298
GARS	5	5.6234e-05	0.00025235	0.011111	409	4	-2.9824	0.87705	0.87889	1.0	14742	0	-2.9824
GTF2A2	5	5.8234e-05	0.00026142	0.011483	410	5	-2.6567	0.99994	0.99995	1.0	17759	0	-2.6567
U2AF2	5	6.0265e-05	0.00027187	0.011913	411	4	-2.4636	0.94051	0.94096	1.0	15930	0	-2.4636
TPI1	9	6.1329e-05	0.00027736	0.012124	412	7	-1.269	0.93058	0.93117	1.0	15735	1	-1.269
HARS	5	6.1765e-05	0.00027901	0.012166	413	4	-4.481	0.93586	0.93639	1.0	15838	0	-4.481
EXOSC4	5	6.3404e-05	0.00028396	0.012352	414	4	-2.1019	0.82284	0.82843	1.0	13873	1	-2.1019
PSMA6	5	6.3819e-05	0.00028561	0.012394	415	4	-3.795	0.9698	0.96982	1.0	16536	0	-3.795
ATP5B	5	6.5512e-05	0.00029276	0.012674	416	5	-1.8529	0.99993	0.99994	1.0	17756	0	-1.8529
SLMO2	5	6.6048e-05	0.00029386	0.012691	417	4	-3.3637	0.89665	0.89806	1.0	15107	0	-3.3637
SRP19	6	6.6397e-05	0.00029771	0.012826	418	6	-2.4644	0.99993	0.99994	1.0	17755	0	-2.4644
ABCE1	5	6.7952e-05	0.00030705	0.013197	419	4	-4.0635	0.74679	0.77297	1.0	12929	1	-4.0635
ERH	5	6.8389e-05	0.0003087	0.013237	420	5	-4.4343	0.9979	0.99793	1.0	17419	0	-4.4343
MCM6	5	6.8858e-05	0.0003098	0.013252	421	4	-3.8652	0.87167	0.87351	1.0	14658	0	-3.8652
MRPL35	5	7.0518e-05	0.0003164	0.013502	422	5	-1.221	0.99993	0.99993	1.0	17754	0	-1.221
SNRNP35	5	7.2183e-05	0.00032739	0.013906	423	4	-2.3772	0.55433	0.67277	1.0	11334	1	-2.3772
HIST2H2AA3	4	7.2248e-05	0.00032739	0.013906	424	4	-2.6762	0.99915	0.99916	1.0	17527	0	-2.6762
SRSF1	5	7.289e-05	0.00032959	0.013966	425	4	-3.0012	0.22971	0.39405	1.0	7029	1	-3.0012
RTCB	5	7.3449e-05	0.00033124	0.013994	426	5	-1.9853	0.9999	0.99991	1.0	17730	0	-1.9853
FTSJ3	5	7.3845e-05	0.00033179	0.013994	427	4	-3.279	0.86157	0.86354	1.0	14489	0	-3.279
CCNH	5	7.4649e-05	0.00033509	0.0141	428	5	-2.1719	0.99993	0.99993	1.0	17752	0	-2.1719
PAICS	4	7.5862e-05	0.00034004	0.014241	429	4	-2.6131	0.99559	0.99568	1.0	17282	0	-2.6131
C9orf114	5	7.6083e-05	0.00034004	0.014241	430	4	-2.2952	0.52254	0.65921	1.0	11139	1	-2.2952
DHPS	5	7.6357e-05	0.00034114	0.014254	431	5	-2.0193	0.99992	0.99993	1.0	17749	0	-2.0193
STX18	5	7.7769e-05	0.00034774	0.014496	432	5	-1.5733	0.99992	0.99993	1.0	17748	0	-1.5733
SOD2	5	7.9109e-05	0.00035488	0.014749	433	5	-1.5608	0.99908	0.99908	1.0	17517	0	-1.5608
LETM1	5	7.9403e-05	0.00035543	0.014749	434	5	-1.3643	0.99992	0.99992	1.0	17745	0	-1.3643
PGK1	5	8.03e-05	0.00035818	0.014829	435	4	-1.6395	0.89074	0.89223	1.0	14999	0	-1.6395
TOP2A	5	8.0764e-05	0.00036093	0.014897	436	4	-2.164	0.25045	0.41282	1.0	7356	1	-2.164
LCE2A	4	8.0924e-05	0.00036148	0.014897	437	4	-2.1395	0.99992	0.99992	1.0	17742	0	-2.1395
COPB2	5	8.1615e-05	0.00036643	0.015066	438	5	-2.2342	0.99983	0.99984	1.0	17697	0	-2.2342
PMF1	5	8.2845e-05	0.00036863	0.015122	439	5	-2.6017	0.99992	0.99992	1.0	17740	0	-2.6017
HIST1H2AH	4	8.4025e-05	0.00037248	0.015211	440	3	-2.1097	0.73631	0.76628	1.0	12827	1	-2.1097
NEDD8	3	8.4053e-05	0.00037248	0.015211	441	3	-2.6277	0.99992	0.99992	1.0	17739	0	-2.6277
PSMD14	5	8.4377e-05	0.00037413	0.015231	442	4	-2.9406	0.15167	0.29844	0.963263	5579	1	-2.9406
WDR70	5	8.4453e-05	0.00037468	0.015231	443	4	-2.7758	0.92652	0.92723	1.0	15653	0	-2.7758
RPS4X	3	8.4626e-05	0.00037687	0.015274	444	3	-2.9313	0.99992	0.99992	1.0	17738	0	-2.9313
BOP1	5	8.4991e-05	0.00037742	0.015274	445	5	-1.2659	0.99992	0.99992	1.0	17737	0	-1.2659
DHX15	5	8.62e-05	0.00038512	0.015551	446	4	-4.9753	0.96306	0.96319	1.0	16400	0	-4.9753
CTPS1	5	8.8431e-05	0.00039502	0.015915	447	5	-1.8779	0.99873	0.99873	1.0	17483	0	-1.8779
NSL1	5	8.9241e-05	0.00039887	0.01602	448	3	-2.0747	0.91941	0.92025	1.0	15519	0	-2.0747
CDS2	5	8.9311e-05	0.00039942	0.01602	449	4	-4.6247	0.98703	0.98704	1.0	16987	0	-4.6247
RPS9	5	8.952e-05	0.00040051	0.016029	450	4	-2.4499	0.19098	0.3571	0.989643	6497	1	-2.4499
TCP1	5	9.2839e-05	0.00041756	0.016659	451	5	-2.4883	0.99991	0.99991	1.0	17734	0	-2.4883
RFC5	5	9.3204e-05	0.00041811	0.016659	452	4	-3.1268	0.77441	0.79145	1.0	13242	1	-3.1268
OGT	5	9.4119e-05	0.00042086	0.016731	453	4	-3.2347	0.95782	0.95806	1.0	16284	0	-3.2347
EXOSC7	5	9.6469e-05	0.00043405	0.017218	454	5	-2.0144	0.99765	0.99767	1.0	17397	0	-2.0144
LRPPRC	5	9.6873e-05	0.0004357	0.017245	455	5	-1.226	0.9999	0.99991	1.0	17732	0	-1.226
BYSL	5	9.9149e-05	0.0004445	0.017555	456	4	-1.9453	0.9358	0.93633	1.0	15835	0	-1.9453
CDC42	5	0.00010111	0.00045384	0.017854	457	4	-2.6033	0.34091	0.49455	1.0	8570	1	-2.6033
CARS	5	0.00010149	0.00045549	0.017854	458	5	-3.1497	0.99898	0.99899	1.0	17503	0	-3.1497
VPS72	5	0.00010156	0.00045604	0.017854	459	5	-1.5381	0.9997	0.99972	1.0	17649	0	-1.5381
TUBA1C	3	0.00010182	0.00045604	0.017854	460	2	-3.4774	0.82026	0.82633	1.0	13829	0	-3.4774
RNPC3	5	0.00010227	0.00045714	0.017858	461	5	-2.0983	0.99967	0.9997	1.0	17640	0	-2.0983
EIF3D	5	0.00010399	0.00046649	0.018184	462	5	-2.0076	0.9999	0.99991	1.0	17729	0	-2.0076
EDC4	5	0.00010464	0.00046869	0.018212	463	5	-1.4796	0.99984	0.99985	1.0	17702	0	-1.4796
HIST1H2BF	1	0.00010473	0.00046924	0.018212	464	1	-6.168	0.9999	0.99991	1.0	17728	0	-6.168
RPS15	2	0.00010545	0.00047254	0.018301	465	2	-4.3606	0.99989	0.9999	1.0	17727	0	-4.3606
PSMD13	5	0.00010597	0.00047364	0.018304	466	4	-3.1283	0.78952	0.80243	1.0	13439	1	-3.1283
RPLP1	5	0.00010738	0.00048353	0.018647	467	5	-1.6566	0.99765	0.99767	1.0	17386	0	-1.6566
GRPEL1	5	0.0001085	0.00049233	0.018905	468	5	-2.2432	0.99959	0.99961	1.0	17614	0	-2.2432
NDUFB9	5	0.0001085	0.00049233	0.018905	469	4	-2.177	0.99021	0.9903	1.0	17068	0	-2.177
TTC27	5	0.00011114	0.00050827	0.019475	470	5	-2.9212	0.99978	0.9998	1.0	17671	0	-2.9212
THOC3	5	0.00011163	0.00051267	0.019602	471	5	-2.1197	0.99957	0.99959	1.0	17609	0	-2.1197
ARL2	5	0.00011345	0.00052037	0.019854	472	4	-1.3213	0.98352	0.98353	1.0	16887	0	-1.3213
NUP214	5	0.00011505	0.00052806	0.020105	473	5	-2.0293	0.99988	0.99989	1.0	17725	0	-2.0293
PPP1CB	5	0.00011601	0.00053191	0.020209	474	4	-2.1386	0.24441	0.40742	1.0	7249	1	-2.1386
CCT5	5	0.00011762	0.00054126	0.020521	475	3	-2.8165	0.26353	0.42453	1.0	7535	2	-2.8165
MRPL37	5	0.00011981	0.0005539	0.020956	476	4	-1.8063	0.2823	0.44154	1.0	7800	1	-1.8063
RRM2	5	0.00012095	0.00055775	0.021024	477	4	-6.4622	0.80122	0.81115	1.0	13575	1	-6.4622
EXOSC3	5	0.00012197	0.00056105	0.021024	479	5	-2.1465	0.99988	0.99989	1.0	17723	0	-2.1465
ORC6	5	0.00012197	0.00056105	0.021024	480	5	-2.6417	0.99988	0.99989	1.0	17722	0	-2.6417
SLC25A3	5	0.00012197	0.00056105	0.021024	478	5	-2.1556	0.99988	0.99989	1.0	17721	0	-2.1556
UQCRH	5	0.00012214	0.0005616	0.021024	481	5	-1.7626	0.99888	0.99888	1.0	17496	0	-1.7626
NACA	10	0.00012235	0.0005627	0.021024	482	8	-1.0424	0.99915	0.99916	1.0	17528	0	-1.0424
SPC25	5	0.00012266	0.0005649	0.02104	483	4	-3.4168	0.99432	0.99441	1.0	17225	0	-3.4168
FCGR1B	5	0.00012279	0.00056545	0.02104	484	4	-1.9148	0.98309	0.98309	1.0	16874	0	-1.9148
COPE	5	0.00012644	0.00058304	0.021649	485	4	-3.4835	0.88834	0.88991	1.0	14955	0	-3.4835
C15orf41	5	0.00012742	0.00058826	0.021715	486	5	-1.6532	0.99987	0.99988	1.0	17717	0	-1.6532
RCL1	5	0.00012742	0.00058854	0.021715	487	5	-1.9305	0.99948	0.99949	1.0	17586	0	-1.9305
GSPT1	5	0.00012781	0.00058964	0.021715	488	4	-1.52	0.96496	0.96509	1.0	16438	0	-1.52
SYT15	5	0.00012784	0.00058964	0.021715	489	5	-0.99627	0.99987	0.99988	1.0	17716	0	-0.99627
UBE2J2	5	0.00012993	0.00060008	0.022055	490	5	-0.9121	0.99987	0.99988	1.0	17715	0	-0.9121
GATAD2A	5	0.0001306	0.00060283	0.022111	491	4	-1.861	0.82175	0.82752	1.0	13849	1	-1.861
WBP11	5	0.00013163	0.00061053	0.022348	492	5	-1.8385	0.99987	0.99988	1.0	17714	0	-1.8385
ATP6V1E1	5	0.00013249	0.00061273	0.022383	493	4	-2.4676	0.72432	0.75896	1.0	12701	1	-2.4676
SRP54	5	0.00013577	0.00062318	0.022718	494	4	-5.3413	0.99247	0.9926	1.0	17155	0	-5.3413
KIAA0947	5	0.00013712	0.00062922	0.02286	495	5	-1.6159	0.99765	0.99767	1.0	17390	0	-1.6159
SBDS	5	0.00013753	0.00063032	0.02286	496	5	-2.0355	0.99952	0.99953	1.0	17598	0	-2.0355
KAT8	5	0.00013779	0.00063087	0.02286	497	4	-1.3168	0.99502	0.9951	1.0	17255	0	-1.3168
MED20	5	0.00013836	0.00063252	0.022874	498	4	-2.0086	0.94343	0.94387	1.0	15987	0	-2.0086
POLR2H	9	0.00013967	0.00064077	0.023125	499	6	-1.3943	0.99955	0.99956	1.0	17605	0	-1.3943
LIAS	5	0.0001412	0.00065066	0.023436	500	5	-1.1615	0.99986	0.99987	1.0	17712	0	-1.1615
SARS2	5	0.00014213	0.00065616	0.02354	501	4	-1.3064	0.88253	0.88418	1.0	14842	0	-1.3064
SNAPC4	5	0.00014222	0.00065616	0.02354	502	5	-1.6815	0.99971	0.99973	1.0	17652	0	-1.6815
RRP12	5	0.00014272	0.00066056	0.02365	503	5	-1.6991	0.99886	0.99886	1.0	17494	0	-1.6991
TRNAU1AP	5	0.00014401	0.00066936	0.023918	504	4	-3.2683	0.7175	0.75486	1.0	12638	1	-3.2683
LYRM4	5	0.00014532	0.00067486	0.024066	505	5	-2.0387	0.99765	0.99767	1.0	17402	0	-2.0387
PELO	5	0.00014625	0.0006776	0.024117	506	4	-2.6009	0.9967	0.99676	1.0	17333	0	-2.6009
HMGA1	5	0.00014708	0.00068255	0.024197	507	4	-2.1704	0.99304	0.99316	1.0	17171	0	-2.1704
NOP56	5	0.0001471	0.00068255	0.024197	508	4	-2.0689	0.99046	0.99057	1.0	17079	0	-2.0689
CDC45	5	0.0001479	0.00068723	0.024315	509	5	-1.756	0.99985	0.99986	1.0	17709	0	-1.756
CDC37	5	0.00014962	0.0006952	0.024549	510	5	-2.9569	0.99879	0.99879	1.0	17487	0	-2.9569
NCL	5	0.00015046	0.0006985	0.024617	511	4	-1.5316	0.99384	0.99394	1.0	17203	0	-1.5316
RPL31	2	0.00015123	0.00070289	0.024685	512	2	-4.4357	0.99985	0.99986	1.0	17708	0	-4.4357
NAMPT	5	0.00015138	0.00070399	0.024685	513	5	-2.8525	0.99977	0.99978	1.0	17666	0	-2.8525
ELL	5	0.00015154	0.00070454	0.024685	514	4	-1.0748	0.98206	0.98207	1.0	16846	0	-1.0748
VARS2	5	0.0001522	0.00070839	0.024772	515	5	-2.342	0.99984	0.99985	1.0	17701	0	-2.342
SOD1	5	0.00015361	0.00071114	0.02482	516	4	-1.7829	0.16711	0.32173	0.975093	5942	1	-1.7829
AARS2	5	0.00015386	0.00071444	0.024887	517	5	-1.409	0.99985	0.99986	1.0	17706	0	-1.409
AAMP	5	0.00015557	0.00072269	0.025125	518	4	-2.2628	0.98967	0.98974	1.0	17049	0	-2.2628
NDE1	5	0.00015668	0.00072598	0.025181	519	5	-1.5874	0.99984	0.99985	1.0	17704	0	-1.5874
METTL17	5	0.00015678	0.00072708	0.025181	520	5	-2.2617	0.99984	0.99985	1.0	17703	0	-2.2617
DPH3	6	0.00015741	0.00073148	0.025285	521	4	-1.8429	0.93703	0.93756	1.0	15861	0	-1.8429
GTF2E2	5	0.00016058	0.00074908	0.025843	522	5	-2.7277	0.99984	0.99985	1.0	17700	0	-2.7277
UQCRC1	5	0.00016179	0.00075347	0.025915	523	4	-1.5164	0.92943	0.93005	1.0	15715	0	-1.5164
SPCS3	5	0.00016187	0.00075402	0.025915	524	5	-3.6976	0.9991	0.99911	1.0	17519	0	-3.6976
PAFAH1B1	5	0.00016284	0.00075842	0.026016	525	5	-3.071	0.99967	0.9997	1.0	17638	0	-3.071
WDR3	5	0.00016418	0.00076722	0.026268	526	4	-2.9625	0.95486	0.95512	1.0	16226	0	-2.9625
RBM14	5	0.00016595	0.00077437	0.026288	527	4	-2.1941	0.97364	0.97362	1.0	16625	0	-2.1941
POLR2E	5	0.00016603	0.00077437	0.026288	528	5	-2.1932	0.99937	0.99938	1.0	17564	0	-2.1932
HSPA8	4	0.00016627	0.00077492	0.026288	529	4	-5.0608	0.99983	0.99984	1.0	17699	0	-5.0608
U2SURP	5	0.00016643	0.00077601	0.026288	530	5	-1.5201	0.99983	0.99984	1.0	17698	0	-1.5201
TWISTNB	5	0.00016645	0.00077601	0.026288	531	4	-2.918	0.65275	0.71923	1.0	12071	1	-2.918
DDX39B	5	0.0001666	0.00077656	0.026288	532	4	-1.4088	0.81773	0.82423	1.0	13799	1	-1.4088
PTMS	5	0.00017012	0.00079251	0.026777	533	5	-1.4148	0.99983	0.99984	1.0	17696	0	-1.4148
ARHGEF5	5	0.00017055	0.00079416	0.026783	534	5	-1.4602	0.99983	0.99984	1.0	17695	0	-1.4602
ABT1	5	0.00017175	0.00079636	0.026807	535	5	-2.8226	0.99926	0.99927	1.0	17538	0	-2.8226
SNRNP200	5	0.00017262	0.00079856	0.026831	536	5	-2.4083	0.99765	0.99767	1.0	17391	0	-2.4083
FNTA	5	0.00017538	0.00081395	0.027297	537	4	-2.0922	0.99695	0.99701	1.0	17355	0	-2.0922
RAD51C	6	0.0001757	0.00081615	0.02732	538	5	-1.1965	0.78866	0.80179	1.0	13429	1	-1.1965
METTL16	5	0.00017647	0.00082055	0.027416	539	5	-3.6952	0.99982	0.99984	1.0	17694	0	-3.6952
SDE2	5	0.0001787	0.00083319	0.027787	540	5	-2.9862	0.99982	0.99984	1.0	17693	0	-2.9862
HYLS1	5	0.00018025	0.00084199	0.027989	541	4	-2.5101	0.67265	0.72957	1.0	12226	1	-2.5101
TICRR	5	0.00018075	0.00084364	0.027989	542	5	-1.6547	0.99982	0.99984	1.0	17692	0	-1.6547
GPR89A	3	0.00018189	0.00084749	0.027989	543	1	0.18441	0.62474	0.70517	1.0	11849	1	0.18441
RGPD1	1	0.0001819	0.00084804	0.027989	544	1	-9.9633	0.99982	0.99983	1.0	17691	0	-9.9633
EIF2S1	5	0.00018203	0.00084804	0.027989	545	4	-3.049	0.77897	0.79476	1.0	13306	1	-3.049
SF3A3	5	0.00018225	0.00084859	0.027989	546	5	-3.1218	0.99912	0.99914	1.0	17522	0	-3.1218
EXOSC1	5	0.00018266	0.00085298	0.028083	547	5	-1.4904	0.99982	0.99983	1.0	17690	0	-1.4904
MRPS18A	5	0.00018379	0.00085793	0.028194	548	5	-1.2138	0.99982	0.99983	1.0	17687	0	-1.2138
CAD	5	0.0001847	0.00086123	0.028251	549	5	-1.8545	0.99982	0.99983	1.0	17686	0	-1.8545
NOL9	5	0.00018601	0.00086673	0.02838	550	4	-1.5415	0.98743	0.98747	1.0	17000	0	-1.5415
BRD4	5	0.00018727	0.00087223	0.028508	551	5	-1.4893	0.99981	0.99983	1.0	17684	0	-1.4893
NCBP1	5	0.00018813	0.00087662	0.028514	552	5	-2.4018	0.99981	0.99983	1.0	17683	0	-2.4018
KIF11	5	0.00018834	0.00087717	0.028514	553	4	-4.5471	0.84807	0.85062	1.0	14271	1	-4.5471
DDX23	5	0.00018842	0.00087717	0.028514	554	5	-1.7609	0.99981	0.99983	1.0	17682	0	-1.7609
HAUS5	5	0.00019019	0.00088322	0.028659	555	5	-1.6558	0.99981	0.99982	1.0	17681	0	-1.6558
PFDN2	5	0.00019226	0.00089147	0.028875	556	4	-1.8007	0.54654	0.66938	1.0	11287	1	-1.8007
GSDMA	5	0.00019314	0.00089587	0.028965	557	5	-1.2677	0.99981	0.99982	1.0	17679	0	-1.2677
CHERP	5	0.00019548	0.00090521	0.029215	558	4	-2.9403	0.62915	0.70734	1.0	11886	1	-2.9403
HSPD1	3	0.00019723	0.00091126	0.02929	559	2	-5.2623	0.53532	0.6646	1.0	11221	1	-5.2623
RAE1	5	0.00019759	0.00091291	0.02929	560	3	-2.3732	0.16382	0.31683	0.972465	5864	1	-2.3732
RRN3	5	0.0001976	0.00091291	0.02929	561	5	-1.4064	0.9998	0.99982	1.0	17678	0	-1.4064
PDCD11	5	0.00019783	0.00091511	0.02929	562	3	-3.5574	0.78078	0.79603	1.0	13335	1	-3.5574
TAF6L	5	0.00019802	0.00091566	0.02929	563	5	-1.0507	0.9998	0.99982	1.0	17677	0	-1.0507
DDB1	5	0.00019853	0.00091841	0.029326	564	3	-2.5226	0.7377	0.76711	1.0	12841	1	-2.5226
SIN3A	5	0.00019989	0.00092748	0.029563	565	5	-1.5289	0.9998	0.99981	1.0	17676	0	-1.5289
SNRNP70	5	0.0002009	0.0009349	0.029747	566	5	-3.0826	0.9992	0.99922	1.0	17533	0	-3.0826
CPSF1	5	0.00020377	0.000947	0.030078	567	4	-1.8953	0.30311	0.4605	1.0	8089	1	-1.8953
PSMG4	6	0.00020394	0.00094865	0.030078	568	6	-1.2279	0.9998	0.99981	1.0	17675	0	-1.2279
TYMS	5	0.00020633	0.00096019	0.030353	569	5	-1.3879	0.99979	0.99981	1.0	17674	0	-1.3879
NSF	5	0.00020654	0.00096184	0.030353	570	4	-4.665	0.69207	0.74027	1.0	12400	1	-4.665
NUP88	5	0.00020661	0.00096239	0.030353	571	5	-1.7727	0.99834	0.99835	1.0	17453	0	-1.7727
PHAX	5	0.00020763	0.00096624	0.030421	572	5	-1.4955	0.99979	0.9998	1.0	17673	0	-1.4955
COG3	5	0.00020901	0.00097284	0.03054	573	5	-1.8184	0.99979	0.9998	1.0	17672	0	-1.8184
SLC16A1	5	0.00020909	0.00097339	0.03054	574	4	-2.1048	0.99042	0.99053	1.0	17077	0	-2.1048
RPS5	4	0.00021241	0.00098603	0.030882	575	4	-2.5314	0.99211	0.99223	1.0	17139	0	-2.5314
HINFP	5	0.00021446	0.00099593	0.031138	576	4	-1.9415	0.96914	0.96918	1.0	16524	0	-1.9415
NVL	5	0.0002152	0.0010003	0.031222	577	4	-1.7924	0.97902	0.97897	1.0	16756	0	-1.7924
POP1	5	0.00021747	0.0010119	0.031527	578	4	-1.428	0.98855	0.9886	1.0	17022	0	-1.428
WDR55	5	0.00021815	0.0010163	0.03161	579	4	-2.3892	0.3398	0.49355	1.0	8552	1	-2.3892
TAF1C	5	0.00021898	0.0010212	0.031709	580	5	-1.139	0.99978	0.99979	1.0	17670	0	-1.139
NELFB	5	0.00021941	0.0010234	0.031722	581	4	-1.2999	0.85195	0.85424	1.0	14331	1	-1.2999
DDX18	5	0.00022064	0.0010284	0.031821	582	4	-7.1926	0.99372	0.99382	1.0	17200	0	-7.1926
U2AF1	5	0.00022105	0.0010317	0.031868	583	3	-4.7679	0.97393	0.9739	1.0	16635	0	-4.7679
POLR1B	5	0.00022305	0.0010394	0.032051	584	5	-1.9633	0.99928	0.9993	1.0	17543	0	-1.9633
EPN3	5	0.00022543	0.0010471	0.032233	585	5	-1.0131	0.99977	0.99979	1.0	17668	0	-1.0131
KPNB1	5	0.00022986	0.0010641	0.032702	586	4	-1.9223	0.95519	0.95546	1.0	16233	0	-1.9223
EIF5A	5	0.00023129	0.0010712	0.032866	587	4	-2.0285	0.013459	0.044166	0.680818	1165	1	-2.0285
DDX51	5	0.00023303	0.0010778	0.032933	588	4	-2.3947	0.40104	0.5496	1.0	9424	1	-2.3947
POM121C	5	0.00023338	0.0010784	0.032933	589	4	-2.2292	0.99244	0.99257	1.0	17153	0	-2.2292
SEC61G	4	0.00023345	0.0010789	0.032933	590	4	-3.1754	0.99977	0.99978	1.0	17665	0	-3.1754
PCYT1A	5	0.0002358	0.0010861	0.033095	591	5	-2.0736	0.99963	0.99965	1.0	17621	0	-2.0736
PFDN5	8	0.00023639	0.0010894	0.03314	592	7	-1.1651	0.98624	0.98623	1.0	16961	0	-1.1651
CDK12	5	0.0002375	0.0010971	0.033318	593	5	-1.91	0.9997	0.99972	1.0	17648	0	-1.91
EXOSC6	5	0.00023958	0.0011059	0.033528	594	4	-1.7536	0.82405	0.82942	1.0	13895	1	-1.7536
NDC80	5	0.00024152	0.0011158	0.033772	595	3	-0.69664	0.32808	0.48292	1.0	8394	2	-0.69664
RPL5	2	0.00024213	0.0011191	0.033815	596	2	-5.7507	0.99976	0.99977	1.0	17664	0	-5.7507
DGCR14	5	0.00024349	0.0011265	0.033966	597	4	-2.0371	0.99041	0.99052	1.0	17075	0	-2.0371
SRSF10	6	0.00024383	0.0011279	0.033966	598	5	-1.4817	0.44374	0.58852	1.0	10015	1	-1.4817
FBXW11	5	0.00024611	0.001135	0.034084	599	5	-3.037	0.99975	0.99977	1.0	17663	0	-3.037
ZBTB8OS	5	0.00024651	0.0011356	0.034084	600	5	-1.4443	0.99936	0.99937	1.0	17556	0	-1.4443
TARS	5	0.00024801	0.0011405	0.034135	601	5	-2.6762	0.99975	0.99977	1.0	17662	0	-2.6762
PRR13	6	0.00024844	0.0011411	0.034135	602	5	-1.6855	0.98352	0.98353	1.0	16886	0	-1.6855
RBM18	5	0.00024919	0.0011444	0.034177	603	3	-2.1647	0.28099	0.44033	1.0	7779	1	-2.1647
EIF4G1	5	0.00025117	0.0011559	0.034465	604	5	-1.5169	0.99965	0.99967	1.0	17628	0	-1.5169
ZWILCH	5	0.00025174	0.0011587	0.03449	605	5	-1.3444	0.99975	0.99976	1.0	17660	0	-1.3444
ACAD9	5	0.00025302	0.001162	0.034523	606	5	-1.0573	0.99975	0.99976	1.0	17659	0	-1.0573
GPR89B	2	0.00025354	0.0011636	0.034523	607	2	-1.9125	0.96981	0.96983	1.0	16537	0	-1.9125
TPM3	6	0.00025847	0.0011856	0.035118	608	3	-1.2074	0.84731	0.84993	1.0	14257	1	-1.2074
TAF10	5	0.00025945	0.0011883	0.035141	609	3	-2.2289	0.95154	0.95181	1.0	16146	0	-2.2289
HIST1H2BC	4	0.00026073	0.0011949	0.035228	610	3	-3.0553	0.11347	0.23916	0.941625	4572	1	-3.0553
CDK7	5	0.00026108	0.001196	0.035228	611	5	-1.7785	0.99974	0.99975	1.0	17657	0	-1.7785
CDT1	5	0.00026176	0.0011971	0.035228	612	5	-1.5496	0.99974	0.99975	1.0	17656	0	-1.5496
ABCF1	5	0.00026369	0.0012032	0.035348	613	4	-1.5678	0.65702	0.72146	1.0	12109	1	-1.5678
DDX41	5	0.00026423	0.001207	0.035403	614	5	-1.6451	0.99911	0.99912	1.0	17520	0	-1.6451
DHX33	5	0.00026726	0.0012213	0.035738	615	4	-2.0624	0.14076	0.28179	0.955294	5306	1	-2.0624
TBCD	5	0.00026754	0.0012224	0.035738	616	4	-1.3221	0.64993	0.71775	1.0	12053	1	-1.3221
RPL14	5	0.00026851	0.0012274	0.035825	617	4	-3.6944	0.81716	0.82377	1.0	13790	1	-3.6944
APBA2	5	0.0002692	0.0012329	0.035927	618	5	-0.72325	0.99973	0.99975	1.0	17655	0	-0.72325
DCTN5	9	0.00027072	0.00124	0.036077	619	8	-1.624	0.94548	0.94584	1.0	16028	1	-1.624
EIF2B1	5	0.00027231	0.0012455	0.036179	620	3	-2.1543	0.94671	0.94703	1.0	16049	0	-2.1543
BRF2	5	0.00027493	0.0012582	0.036487	621	4	-2.2742	0.8162	0.82297	1.0	13775	1	-2.2742
EXOSC2	5	0.00027668	0.001267	0.036683	622	3	-2.3833	0.99315	0.99327	1.0	17177	0	-2.3833
ZNF658	5	0.00028191	0.0012994	0.037562	623	4	-1.9393	0.70889	0.74978	1.0	12567	1	-1.9393
MRPL53	5	0.00028378	0.0013126	0.037827	624	4	-2.1438	0.85751	0.85956	1.0	14434	1	-2.1438
SAE1	6	0.0002842	0.0013153	0.037827	625	6	-1.7837	0.99966	0.99969	1.0	17632	0	-1.7837
CEBPZ	5	0.00028482	0.001317	0.037827	626	5	-1.8732	0.99928	0.9993	1.0	17546	0	-1.8732
WDR73	5	0.00028496	0.001317	0.037827	627	5	-0.98845	0.99972	0.99973	1.0	17653	0	-0.98845
POLR3H	5	0.0002881	0.0013313	0.038132	628	5	-2.4627	0.99971	0.99973	1.0	17651	0	-2.4627
WDR82	5	0.00028827	0.0013318	0.038132	629	4	-2.801	0.29072	0.44925	1.0	7907	1	-2.801
TUBGCP4	5	0.00029042	0.0013412	0.038339	630	4	-2.4805	0.99708	0.99713	1.0	17362	0	-2.4805
CCT8	5	0.00029403	0.0013566	0.038717	631	4	-4.6443	0.99737	0.9974	1.0	17375	0	-4.6443
CTCF	5	0.00029495	0.0013621	0.038813	632	3	-2.6304	0.83897	0.84236	1.0	14123	1	-2.6304
EIF2S3	5	0.00029771	0.0013758	0.039143	633	3	-2.4534	0.90285	0.90408	1.0	15221	0	-2.4534
CDC73	5	0.00029987	0.0013841	0.039315	634	5	-3.2305	0.99944	0.99945	1.0	17572	0	-3.2305
EAPP	5	0.00030144	0.0013923	0.039456	635	5	-1.2071	0.9997	0.99972	1.0	17647	0	-1.2071
SKP1	5	0.00030173	0.0013934	0.039456	636	4	-3.278	0.99549	0.99558	1.0	17277	0	-3.278
SLU7	5	0.00030248	0.0013984	0.039534	637	4	-2.9456	0.98362	0.98363	1.0	16889	0	-2.9456
RPL24	3	0.00030418	0.0014072	0.039674	638	3	-2.6845	0.9997	0.99972	1.0	17646	0	-2.6845
TTC4	5	0.00030439	0.0014077	0.039674	639	5	-1.2466	0.9997	0.99972	1.0	17645	0	-1.2466
NCAPG2	5	0.0003049	0.0014105	0.039689	640	5	-1.0708	0.9997	0.99972	1.0	17643	0	-1.0708
TRIM62	5	0.00031082	0.0014379	0.040399	641	3	-2.0276	0.14993	0.29576	0.962288	5532	1	-2.0276
GINS2	5	0.0003124	0.0014445	0.040522	642	4	-2.6221	0.34221	0.49577	1.0	8593	1	-2.6221
UBA1	5	0.00031317	0.0014473	0.040533	643	3	-3.82	0.70885	0.74976	1.0	12566	1	-3.82
HIST1H2BB	3	0.00031416	0.0014517	0.040533	644	3	-7.7014	0.99969	0.99971	1.0	17642	0	-7.7014
TBC1D3F	1	0.00031419	0.0014517	0.040533	645	1	-3.0117	0.99969	0.99971	1.0	17641	0	-3.0117
TRNT1	5	0.00031579	0.0014583	0.040591	646	5	-1.504	0.99956	0.99958	1.0	17606	0	-1.504
HDAC3	5	0.00031591	0.0014583	0.040591	647	4	-3.2277	0.99028	0.99037	1.0	17070	0	-3.2277
WDR36	5	0.00031719	0.0014616	0.04062	648	4	-2.574	0.81467	0.82178	1.0	13760	1	-2.574
WSB2	8	0.00031839	0.0014687	0.040739	649	7	-1.4759	0.95496	0.95522	1.0	16228	1	-1.4759
MED22	5	0.00031865	0.0014704	0.040739	650	5	-1.3935	0.99966	0.99968	1.0	17631	0	-1.3935
DYNC1I2	5	0.00032367	0.001488	0.041115	651	4	-2.5955	0.98151	0.98149	1.0	16831	0	-2.5955
INTS5	5	0.00032383	0.0014885	0.041115	652	4	-1.6242	0.49732	0.63782	1.0	10796	1	-1.6242
HIST2H2AC	4	0.00032769	0.001505	0.041507	653	4	-1.4559	0.99967	0.9997	1.0	17639	0	-1.4559
CSNK2B	5	0.00032922	0.0015133	0.041637	654	4	-1.3921	0.9947	0.99478	1.0	17244	0	-1.3921
TRAPPC3	6	0.00032934	0.0015144	0.041637	655	4	-2.4265	0.96507	0.96519	1.0	16441	0	-2.4265
CRNKL1	5	0.00033507	0.0015435	0.042357	656	4	-4.3315	0.96284	0.96299	1.0	16395	0	-4.3315
UBE2L3	6	0.00033555	0.0015479	0.042357	657	4	-1.9232	0.12996	0.26512	0.950997	5020	1	-1.9232
NME1	6	0.00033577	0.001549	0.042357	658	6	-0.72522	0.99966	0.99969	1.0	17634	0	-0.72522
CHAF1B	5	0.00033698	0.0015523	0.042357	659	4	-6.7908	0.63065	0.70803	1.0	11903	1	-6.7908
PSMA3	5	0.00033704	0.0015523	0.042357	660	4	-2.9777	0.0094175	0.032461	0.653736	894	1	-2.9777
RPL23A	2	0.00033793	0.0015556	0.042383	661	2	-4.0291	0.99966	0.99969	1.0	17633	0	-4.0291
ZNF254	10	0.00033984	0.0015655	0.042588	662	6	-0.5731	0.23308	0.39714	1.0	7073	3	-0.5731
USP32	5	0.00034259	0.001577	0.042837	663	4	-1.5296	0.99265	0.99277	1.0	17161	0	-1.5296
WDR5	5	0.00034488	0.001593	0.043155	664	4	-3.9637	0.95589	0.95616	1.0	16245	0	-3.9637
DDX55	5	0.00034514	0.0015935	0.043155	665	5	-0.90159	0.99965	0.99968	1.0	17630	0	-0.90159
EIF2B5	5	0.00034862	0.0016117	0.043581	666	5	-2.5075	0.99965	0.99968	1.0	17629	0	-2.5075
WDHD1	5	0.00035373	0.0016331	0.044073	667	4	-2.1343	0.99446	0.99455	1.0	17232	0	-2.1343
MRPS22	5	0.00035406	0.0016348	0.044073	668	4	-2.1545	0.99615	0.99622	1.0	17306	0	-2.1545
SMG6	5	0.00035687	0.0016452	0.044288	669	3	-2.4326	0.99505	0.99514	1.0	17256	0	-2.4326
GINS1	5	0.00035756	0.001648	0.044296	670	4	-3.8996	0.99668	0.99673	1.0	17332	0	-3.8996
RAD51	5	0.00036139	0.0016683	0.044775	671	4	-2.8154	0.99318	0.9933	1.0	17180	0	-2.8154
MARS2	5	0.00036231	0.0016733	0.044775	672	4	-1.6529	0.9964	0.99647	1.0	17321	0	-1.6529
INTS9	5	0.00036244	0.0016733	0.044775	673	4	-2.0568	0.99447	0.99457	1.0	17234	0	-2.0568
AKIRIN2	5	0.00036723	0.0016969	0.04534	674	5	-1.3808	0.99963	0.99966	1.0	17626	0	-1.3808
MAST1	5	0.0003695	0.0017084	0.045581	675	5	-1.0158	0.99963	0.99965	1.0	17625	0	-1.0158
RPS16	4	0.00037092	0.0017156	0.045651	676	4	-2.2268	0.99963	0.99965	1.0	17624	0	-2.2268
UBE2S	5	0.00037119	0.0017161	0.045651	677	5	-0.69929	0.99963	0.99965	1.0	17623	0	-0.69929
YPEL5	5	0.00037378	0.0017266	0.045828	678	5	-1.362	0.99963	0.99965	1.0	17622	0	-1.362
TRIP13	5	0.00037465	0.0017299	0.045828	679	4	-2.7666	0.51767	0.6568	1.0	11096	1	-2.7666
HSPE1	2	0.00037517	0.0017304	0.045828	680	2	-6.5472	0.99962	0.99964	1.0	17620	0	-6.5472
PSMD1	5	0.00038078	0.0017557	0.04643	681	4	-1.751	0.94437	0.94475	1.0	16010	0	-1.751
ISY1	5	0.00038808	0.0017843	0.047062	682	4	-1.7881	0.93639	0.93693	1.0	15847	0	-1.7881
COX4I1	5	0.00038859	0.0017849	0.047062	683	5	-1.507	0.99961	0.99963	1.0	17618	0	-1.507
PSMB1	5	0.00038948	0.0017898	0.047124	684	4	-1.813	0.99705	0.9971	1.0	17359	0	-1.813
CTNNBL1	5	0.00039106	0.0017964	0.047228	685	4	-1.602	0.94745	0.94776	1.0	16061	0	-1.602
POLR3E	5	0.00039262	0.0018069	0.047353	686	5	-1.1153	0.99961	0.99963	1.0	17617	0	-1.1153
SAP18	5	0.00039332	0.0018091	0.047353	687	4	-0.95404	0.82443	0.82978	1.0	13902	1	-0.95404
NHP2	6	0.00039337	0.0018091	0.047353	688	4	-1.8757	0.17884	0.33924	0.982823	6214	1	-1.8757
CIAO1	5	0.00039585	0.0018178	0.047515	689	5	-1.143	0.9996	0.99962	1.0	17616	0	-1.143
LARS	5	0.00039781	0.0018283	0.047718	690	4	-2.6141	0.98229	0.9823	1.0	16849	0	-2.6141
TOMM40	5	0.00039986	0.001836	0.04785	691	3	-1.9455	0.42591	0.57228	1.0	9780	1	-1.9455
MCM4	5	0.00040137	0.0018437	0.047981	692	4	-1.7419	0.85387	0.85605	1.0	14370	1	-1.7419
DGCR8	5	0.00040191	0.001847	0.047998	693	4	-1.7441	0.80923	0.81739	1.0	13681	1	-1.7441
TLK2	5	0.00040443	0.0018591	0.048242	694	4	-1.4652	0.99686	0.99693	1.0	17345	0	-1.4652
MRPL41	5	0.00040963	0.0018789	0.048686	695	5	-1.1387	0.99959	0.99961	1.0	17613	0	-1.1387
GEMIN4	5	0.00041114	0.0018888	0.048872	696	5	-0.82699	0.99959	0.99961	1.0	17612	0	-0.82699
VARS	5	0.00041249	0.0018937	0.04893	697	4	-1.6744	0.72975	0.76225	1.0	12756	1	-1.6744
GTF2IRD2B	5	0.00041918	0.0019234	0.049626	698	5	-1.4673	0.99958	0.9996	1.0	17610	0	-1.4673
LSM12	5	0.0004217	0.001935	0.049852	699	4	-2.5524	0.25883	0.42035	1.0	7469	1	-2.5524
ANAPC1	4	0.00042685	0.0019602	0.050431	700	4	-3.405	0.99808	0.99811	1.0	17432	0	-3.405
BTAF1	5	0.00042783	0.0019663	0.050515	701	5	-1.6356	0.99936	0.99937	1.0	17557	0	-1.6356
POP5	5	0.00042869	0.0019729	0.050612	702	3	-2.523	0.96887	0.96891	1.0	16519	0	-2.523
SDAD1	5	0.00043182	0.0019844	0.050836	703	4	-3.0488	0.95839	0.95861	1.0	16297	0	-3.0488
DHRS11	5	0.00043312	0.0019927	0.050975	704	4	-1.3707	0.80929	0.81745	1.0	13683	1	-1.3707
HIST1H2AL	3	0.0004347	0.0019987	0.051024	705	3	-3.1723	0.99957	0.99959	1.0	17608	0	-3.1723
DDX47	5	0.00043576	0.0020031	0.051024	706	4	-2.4952	0.94816	0.94848	1.0	16072	0	-2.4952
INTS12	5	0.00043578	0.0020031	0.051024	707	4	-1.4719	0.58817	0.68787	1.0	11579	1	-1.4719
RBM19	5	0.00043731	0.0020092	0.051106	708	4	-2.0456	0.79941	0.80981	1.0	13550	1	-2.0456
DTYMK	5	0.0004421	0.0020273	0.051495	709	4	-2.7939	0.035238	0.10235	0.787961	2330	1	-2.7939
DCTN4	5	0.00044636	0.0020433	0.051827	710	4	-1.2728	0.93745	0.93797	1.0	15871	0	-1.2728
GUK1	5	0.0004473	0.0020477	0.051865	711	5	-2.3016	0.99834	0.99835	1.0	17455	0	-2.3016
GEMIN6	5	0.00044908	0.0020554	0.051987	712	4	-1.5083	0.29418	0.45242	1.0	7960	1	-1.5083
CD3EAP	5	0.00045417	0.0020702	0.052216	713	4	-1.9555	0.98559	0.98558	1.0	16949	0	-1.9555
ATP5A1	5	0.00045422	0.0020702	0.052216	714	5	-1.5632	0.99955	0.99956	1.0	17604	0	-1.5632
LONP1	5	0.00045683	0.002079	0.052319	715	4	-1.729	0.99613	0.9962	1.0	17305	0	-1.729
DCP2	5	0.00045739	0.0020801	0.052319	716	5	-1.3532	0.99954	0.99956	1.0	17603	0	-1.3532
ANAPC10	5	0.00046069	0.0020982	0.052702	717	5	-1.9821	0.99836	0.99837	1.0	17457	0	-1.9821
FARSB	5	0.00046199	0.0021021	0.052725	718	4	-2.936	0.24348	0.40661	1.0	7234	1	-2.936
GOLGA6A	2	0.00046284	0.0021054	0.052734	719	2	-2.9316	0.99954	0.99955	1.0	17602	0	-2.9316
C2orf83	5	0.00046844	0.0021263	0.053183	720	1	0.15708	0.31759	0.47353	1.0	8263	2	0.15708
COPS6	5	0.00047032	0.0021351	0.053329	721	5	-1.8407	0.99953	0.99954	1.0	17601	0	-1.8407
POLR2I	5	0.00047293	0.0021428	0.053448	722	4	-1.4099	0.22483	0.38961	1.0	6965	1	-1.4099
ECSIT	12	0.00047433	0.0021499	0.053552	723	9	-0.84976	0.49054	0.63148	1.0	10694	2	-0.84976
NDUFAF3	5	0.00047551	0.0021538	0.053554	724	5	-0.88401	0.99952	0.99954	1.0	17600	0	-0.88401
RUVBL1	5	0.00047644	0.002156	0.053554	725	4	-0.95404	0.23933	0.40292	1.0	7181	1	-0.95404
RPS29	2	0.00048249	0.0021868	0.054244	726	2	-3.6415	0.99952	0.99953	1.0	17599	0	-3.6415
POGZ	5	0.000487	0.0022076	0.054618	727	5	-0.83084	0.99951	0.99953	1.0	17597	0	-0.83084
FAM175A	5	0.00048774	0.0022093	0.054618	728	5	-0.87589	0.99951	0.99953	1.0	17596	0	-0.87589
PRPF8	5	0.00048789	0.0022109	0.054618	729	4	-2.0641	0.97591	0.9759	1.0	16681	0	-2.0641
CNOT1	5	0.00049121	0.002223	0.054842	730	4	-1.9265	0.91513	0.91613	1.0	15427	0	-1.9265
POT1	5	0.00049602	0.0022428	0.055247	731	4	-1.4034	0.19803	0.3655	0.992873	6627	1	-1.4034
BMS1	5	0.0004967	0.0022456	0.055247	732	5	-1.1363	0.9995	0.99951	1.0	17594	0	-1.1363
DDOST	5	0.00049764	0.0022505	0.055293	733	4	-2.0217	0.99676	0.99683	1.0	17338	0	-2.0217
IL1RL2	5	0.00049883	0.0022566	0.055366	734	5	-0.94394	0.9995	0.99951	1.0	17593	0	-0.94394
AGPAT1	5	0.00050161	0.0022643	0.055394	735	5	-0.86258	0.9995	0.99951	1.0	17592	0	-0.86258
SACM1L	5	0.00050361	0.0022736	0.055394	736	4	-1.7054	0.84271	0.84575	1.0	14179	1	-1.7054
PPCS	8	0.00050595	0.0022797	0.055394	737	7	-1.2039	0.78561	0.7995	1.0	13390	1	-1.2039
DCLRE1B	5	0.00050655	0.0022819	0.055394	738	5	-2.3589	0.99949	0.9995	1.0	17591	0	-2.3589
LYSMD1	5	0.00050681	0.0022835	0.055394	739	5	-1.0149	0.99949	0.9995	1.0	17590	0	-1.0149
RRS1	5	0.00050761	0.0022863	0.055394	740	4	-2.2408	0.99418	0.99427	1.0	17219	0	-2.2408
DPF2	5	0.00050764	0.0022863	0.055394	741	5	-1.4904	0.99949	0.9995	1.0	17589	0	-1.4904
RBBP5	5	0.00050819	0.0022879	0.055394	742	4	-2.0186	0.94221	0.94267	1.0	15963	0	-2.0186
TCEB1	3	0.00050837	0.0022882	0.055394	743	2	-3.8937	0.16699	0.32153	0.974812	5940	1	-3.8937
TTC1	5	0.00050848	0.0022885	0.055394	744	3	-2.3705	0.12292	0.25408	0.948023	4818	1	-2.3705
MVB12A	5	0.00051295	0.0023033	0.055678	745	5	-1.0051	0.99949	0.99949	1.0	17587	0	-1.0051
RNGTT	5	0.00051726	0.0023214	0.055896	746	3	-3.1114	0.066688	0.1616	0.876041	3320	2	-3.1114
SNAPC1	5	0.00051844	0.0023247	0.055896	748	5	-1.9037	0.99948	0.99949	1.0	17583	0	-1.9037
MRPS30	5	0.00051844	0.0023247	0.055896	747	5	-1.4889	0.99948	0.99949	1.0	17584	0	-1.4889
MED28	5	0.00051844	0.0023247	0.055896	749	5	-1.9305	0.99948	0.99949	1.0	17585	0	-1.9305
TPR	5	0.00052102	0.0023357	0.056086	750	4	-1.2126	0.94404	0.94442	1.0	15998	0	-1.2126
ZNHIT2	5	0.00052169	0.0023407	0.05613	751	4	-2.356	0.87547	0.8773	1.0	14716	0	-2.356
EXOSC8	5	0.00052189	0.002344	0.056134	752	5	-1.3492	0.99947	0.99948	1.0	17579	0	-1.3492
DMAP1	5	0.00052608	0.0023621	0.056493	753	5	-1.9247	0.99947	0.99948	1.0	17582	0	-1.9247
NDUFA13	5	0.00052739	0.0023671	0.056537	754	5	-1.4892	0.99947	0.99948	1.0	17581	0	-1.4892
FDX1L	5	0.0005291	0.0023737	0.056619	755	5	-1.6616	0.99947	0.99948	1.0	17580	0	-1.6616
COG7	5	0.00053254	0.0023885	0.056898	756	5	-0.79323	0.99947	0.99948	1.0	17578	0	-0.79323
SRBD1	5	0.0005373	0.00241	0.057333	757	5	-1.5368	0.99945	0.99946	1.0	17574	0	-1.5368
NDUFA11	5	0.00054068	0.002421	0.057518	758	5	-1.1586	0.99946	0.99947	1.0	17576	0	-1.1586
PSMC5	5	0.00054809	0.002455	0.058227	759	3	-2.6779	0.29531	0.45346	1.0	7984	2	-2.6779
HJURP	5	0.00054874	0.0024572	0.058227	760	5	-1.7609	0.99888	0.99888	1.0	17495	0	-1.7609
C1orf43	5	0.00055075	0.0024644	0.05832	761	5	-1.0516	0.99945	0.99946	1.0	17575	0	-1.0516
SRRT	5	0.00055108	0.0024693	0.05836	762	4	-2.0993	0.37361	0.52434	1.0	9034	1	-2.0993
GTF2E1	5	0.00055903	0.0025067	0.059166	763	5	-1.4535	0.99944	0.99945	1.0	17573	0	-1.4535
EIF3G	5	0.00056664	0.0025408	0.059865	764	5	-2.1488	0.99902	0.99903	1.0	17509	0	-2.1488
RNF20	5	0.0005674	0.002543	0.059865	765	5	-1.9183	0.99885	0.99885	1.0	17492	0	-1.9183
XPO1	5	0.00057281	0.0025699	0.060421	766	5	-1.5278	0.99943	0.99944	1.0	17571	0	-1.5278
RPS2	3	0.00057392	0.0025743	0.060445	767	2	-3.5178	0.96876	0.96879	1.0	16516	0	-3.5178
PTH2	5	0.00057863	0.002593	0.060805	768	2	0.65337	0.025455	0.076854	0.75083	1842	3	0.65337
MED27	8	0.000588	0.0026359	0.06173	769	7	-1.1253	0.99805	0.99808	1.0	17429	0	-1.1253
PFAS	5	0.00059126	0.0026447	0.061814	770	4	-1.371	0.77397	0.79114	1.0	13238	1	-1.371
FAM103A1	5	0.0005916	0.0026464	0.061814	771	5	-1.318	0.99941	0.99942	1.0	17567	0	-1.318
DEXI	5	0.00059619	0.0026711	0.062311	772	5	-2.3427	0.99853	0.99854	1.0	17463	0	-2.3427
PREB	5	0.00060568	0.0027181	0.063325	773	4	-1.908	0.98063	0.98061	1.0	16805	0	-1.908
CPSF2	5	0.00060681	0.0027244	0.063391	774	5	-1.6774	0.99866	0.99867	1.0	17477	0	-1.6774
RPS13	4	0.00060806	0.0027294	0.063424	775	3	-2.618	0.99018	0.99027	1.0	17067	0	-2.618
RBM39	5	0.00060962	0.0027376	0.063533	776	4	-2.8001	0.97967	0.97963	1.0	16769	0	-2.8001
MVK	5	0.00061772	0.0027756	0.064286	777	4	-1.4273	0.76257	0.78329	1.0	13110	1	-1.4273
PRPF38B	5	0.0006185	0.0027772	0.064286	778	4	-2.4242	0.95497	0.95524	1.0	16230	0	-2.4242
RPL30	3	0.00062849	0.0028168	0.065036	780	3	-4.0056	0.99937	0.99938	1.0	17566	0	-4.0056
COX6C	3	0.00062849	0.0028168	0.065036	779	3	-2.1972	0.99937	0.99938	1.0	17565	0	-2.1972
EIF1AX	5	0.00063036	0.002827	0.065166	781	5	-1.2399	0.99937	0.99938	1.0	17563	0	-1.2399
TUBG1	5	0.00063127	0.0028327	0.065166	782	5	-1.3574	0.99937	0.99938	1.0	17562	0	-1.3574
PPM1D	5	0.00063142	0.0028333	0.065166	783	5	-1.3266	0.99937	0.99938	1.0	17561	0	-1.3266
USP5	5	0.00063248	0.0028371	0.065171	784	5	-0.70861	0.99937	0.99938	1.0	17560	0	-0.70861
ATP1A1	5	0.00063628	0.0028575	0.065509	785	4	-3.7201	0.99063	0.99075	1.0	17083	0	-3.7201
CCDC115	5	0.00063645	0.0028591	0.065509	786	5	-0.95468	0.99936	0.99937	1.0	17559	0	-0.95468
RPLP2	5	0.00063794	0.0028657	0.065577	787	5	-1.9413	0.99765	0.99767	1.0	17396	0	-1.9413
PRPF40A	5	0.0006389	0.0028707	0.065578	788	5	-1.7842	0.99936	0.99937	1.0	17558	0	-1.7842
RPA2	5	0.00064058	0.002874	0.065578	789	4	-2.0213	0.98489	0.98487	1.0	16928	0	-2.0213
RBM22	5	0.00064211	0.0028767	0.065578	790	4	-1.6367	0.69199	0.74022	1.0	12398	1	-1.6367
MRPL28	5	0.00064629	0.002896	0.065934	791	5	-1.0406	0.99935	0.99937	1.0	17555	0	-1.0406
METAP2	5	0.00065329	0.0029246	0.0665	792	5	-0.71	0.99935	0.99936	1.0	17554	0	-0.71
PAM16	5	0.00065657	0.002935	0.066654	793	4	-1.8919	0.98714	0.98716	1.0	16990	0	-1.8919
THTPA	8	0.00065908	0.0029487	0.066882	794	7	-0.93234	0.99982	0.99983	1.0	17689	0	-0.93234
RRP1	5	0.0006637	0.0029663	0.067196	795	4	-2.5427	0.5359	0.66485	1.0	11226	1	-2.5427
VMP1	5	0.00066794	0.0029861	0.067559	796	4	-1.7491	0.82796	0.83271	1.0	13960	1	-1.7491
SLC31A1	5	0.00067319	0.0030021	0.067835	797	5	-1.1855	0.99933	0.99934	1.0	17553	0	-1.1855
NMNAT3	5	0.00067543	0.0030136	0.06801	798	5	-0.88259	0.99932	0.99934	1.0	17552	0	-0.88259
NUBP1	5	0.00067584	0.0030175	0.068012	799	5	-1.2634	0.99932	0.99934	1.0	17551	0	-1.2634
RABGGTB	5	0.0006773	0.0030241	0.068075	800	4	-2.9118	0.13565	0.27395	0.954267	5168	1	-2.9118
KIAA1109	5	0.00067865	0.003034	0.068213	801	5	-1.2856	0.99932	0.99933	1.0	17550	0	-1.2856
TRIM65	5	0.00068578	0.003068	0.068893	802	3	-0.70833	0.0049785	0.019182	0.577811	597	2	-0.70833
FARS2	5	0.0006972	0.0031274	0.070139	803	4	-1.5421	0.77669	0.79308	1.0	13275	1	-1.5421
SRSF6	5	0.00069936	0.0031335	0.070187	804	4	-1.3617	0.92372	0.92446	1.0	15609	0	-1.3617
MPHOSPH10	4	0.00070305	0.0031494	0.070457	805	4	-3.4524	0.99863	0.99865	1.0	17475	0	-3.4524
C16orf59	5	0.00070612	0.0031648	0.070713	806	5	-0.98522	0.99929	0.99931	1.0	17548	0	-0.98522
XPOT	5	0.00071145	0.0031843	0.071041	807	5	-1.5891	0.99929	0.99931	1.0	17547	0	-1.5891
PRUNE	5	0.00071242	0.0031874	0.071041	808	4	-1.2798	0.99522	0.99532	1.0	17266	0	-1.2798
GTF2A1	5	0.00071951	0.0032165	0.07152	809	5	-0.85382	0.99928	0.9993	1.0	17545	0	-0.85382
RIOK2	5	0.00072012	0.0032198	0.07152	810	4	-1.4719	0.96722	0.96733	1.0	16486	0	-1.4719
EWSR1	5	0.0007204	0.0032214	0.07152	811	5	-1.3011	0.99814	0.99817	1.0	17436	0	-1.3011
TIMM23	5	0.0007215	0.0032247	0.07152	812	4	-1.6106	0.069112	0.16571	0.882897	3380	1	-1.6106
IL4I1	5	0.00072645	0.0032423	0.071822	813	5	-0.80613	0.99927	0.99929	1.0	17542	0	-0.80613
GNL2	5	0.00072874	0.0032528	0.071965	814	5	-1.652	0.99927	0.99929	1.0	17541	0	-1.652
PLEKHM1	5	0.00073053	0.0032594	0.072022	815	5	-1.0479	0.99927	0.99929	1.0	17540	0	-1.0479
PRADC1	5	0.00073295	0.0032693	0.072152	816	4	-1.8532	0.97515	0.97513	1.0	16665	0	-1.8532
UROD	5	0.00073573	0.0032786	0.07227	817	4	-2.3689	0.87972	0.88144	1.0	14790	0	-2.3689
TFAP4	5	0.00073859	0.0032946	0.072492	818	5	-1.0868	0.99926	0.99928	1.0	17539	0	-1.0868
FAM96B	5	0.0007388	0.0032968	0.072492	819	5	-1.2706	0.99862	0.99863	1.0	17472	0	-1.2706
ANAPC2	5	0.00074391	0.0033165	0.072839	820	3	-0.79177	0.84325	0.84623	1.0	14191	1	-0.79177
TONSL	5	0.00074501	0.003322	0.072871	821	5	-1.8034	0.99914	0.99916	1.0	17525	0	-1.8034
EXOSC9	5	0.00074633	0.0033286	0.072926	822	3	-2.2179	0.97874	0.97868	1.0	16749	0	-2.2179
RNF113A	5	0.00075625	0.0033759	0.073783	823	5	-1.7144	0.99813	0.99816	1.0	17434	0	-1.7144
NMNAT1	5	0.00075633	0.0033759	0.073783	824	5	-1.5148	0.99924	0.99926	1.0	17537	0	-1.5148
LGALS9	5	0.00075791	0.0033814	0.073813	825	5	-1.3191	0.99924	0.99926	1.0	17536	0	-1.3191
NELFA	5	0.00076156	0.0033941	0.074	826	4	-1.1731	0.77973	0.79532	1.0	13318	1	-1.1731
HIST2H3C	2	0.00076536	0.0034133	0.074329	827	2	-1.9034	0.99923	0.99925	1.0	17535	0	-1.9034
RPS15A	3	0.00077145	0.0034435	0.074897	828	2	-7.8956	0.01888	0.059285	0.713584	1486	1	-7.8956
HIST1H2BE	3	0.000777	0.0034699	0.07538	829	1	-0.079488	0.25093	0.41323	1.0	7363	1	-0.079488
NOP9	5	0.00077996	0.003487	0.07558	830	5	-1.69	0.99922	0.99924	1.0	17534	0	-1.69
TFRC	5	0.00078015	0.0034875	0.07558	831	4	-1.4022	0.90293	0.90416	1.0	15222	0	-1.4022
MARCH6	5	0.00078918	0.0035326	0.076465	832	3	-1.911	0.90049	0.90183	1.0	15168	0	-1.911
COPG1	5	0.00079074	0.0035392	0.076516	833	5	-1.2065	0.99901	0.99902	1.0	17507	0	-1.2065
ZNF217	5	0.00080547	0.0036024	0.077789	834	5	-1.5133	0.99919	0.99921	1.0	17532	0	-1.5133
DNAJC17	5	0.00081178	0.0036305	0.078301	835	3	-2.2891	0.17267	0.33004	0.978229	6076	1	-2.2891
MRPL23	5	0.0008171	0.0036558	0.078752	836	4	-1.6629	0.99211	0.99223	1.0	17136	0	-1.6629
RABGGTA	5	0.0008198	0.0036706	0.078883	837	4	-2.3522	0.74825	0.77388	1.0	12937	1	-2.3522
INPP5A	5	0.00081997	0.0036706	0.078883	838	5	-0.76941	0.99918	0.9992	1.0	17531	0	-0.76941
VPS45	5	0.00082409	0.0036849	0.078967	839	4	-1.573	0.95353	0.9538	1.0	16196	0	-1.573
POLE	5	0.00082518	0.0036866	0.078967	840	4	-1.8198	0.238	0.40172	1.0	7161	1	-1.8198
PSMG3	5	0.00082697	0.0036915	0.078967	841	3	-1.801	0.87686	0.8787	1.0	14738	0	-1.801
ROMO1	5	0.00082701	0.003692	0.078967	842	5	-1.3008	0.99917	0.99919	1.0	17530	0	-1.3008
PNN	5	0.00083164	0.0037036	0.07912	843	5	-0.98842	0.99917	0.99918	1.0	17529	0	-0.98842
RPL35	5	0.00083842	0.0037278	0.079542	844	5	-1.7124	0.99876	0.99876	1.0	17485	0	-1.7124
HNRNPC	5	0.00084474	0.0037547	0.080022	845	4	-5.0529	0.87274	0.87458	1.0	14677	0	-5.0529
EIF3H	5	0.00085094	0.0037767	0.080313	846	4	-1.3669	0.59442	0.69074	1.0	11621	1	-1.3669
TRAPPC5	5	0.00085118	0.0037773	0.080313	847	3	-1.8103	0.73916	0.76806	1.0	12857	1	-1.8103
UBE2N	5	0.00085408	0.0037888	0.080463	848	4	-4.7985	0.82998	0.83443	1.0	13997	1	-4.7985
NUP155	5	0.00085655	0.0037998	0.080602	849	5	-2.201	0.99914	0.99916	1.0	17526	0	-2.201
GNL3L	5	0.00085977	0.0038125	0.080715	850	4	-1.9364	0.99656	0.99661	1.0	17328	0	-1.9364
YJEFN3	5	0.00086003	0.0038141	0.080715	851	4	-0.98562	0.99736	0.99739	1.0	17374	0	-0.98562
WRN	5	0.00086476	0.0038306	0.080968	852	4	-2.2543	0.91238	0.91347	1.0	15376	0	-2.2543
GEMIN7	5	0.00086902	0.0038498	0.08128	853	5	-1.6597	0.99803	0.99806	1.0	17426	0	-1.6597
TRPM6	5	0.00087237	0.0038669	0.08146	854	5	-0.74508	0.99913	0.99914	1.0	17524	0	-0.74508
POLR1C	5	0.00087274	0.0038674	0.08146	855	4	-1.7397	0.86473	0.86668	1.0	14533	0	-1.7397
MRPS12	5	0.00087513	0.0038735	0.081492	856	5	-0.7836	0.99912	0.99914	1.0	17523	0	-0.7836
RHOQ	4	0.00088791	0.0039235	0.082449	857	4	-1.7721	0.99211	0.99223	1.0	17138	0	-1.7721
KRTAP12-2	4	0.00088938	0.003929	0.082468	858	2	-1.2633	0.79503	0.80654	1.0	13508	0	-1.2633
DDX11	5	0.00089225	0.0039427	0.08266	859	4	-1.5254	0.70341	0.74662	1.0	12510	1	-1.5254
RSL1D1	5	0.00091948	0.0040599	0.085016	860	4	-2.2078	0.4432	0.58805	1.0	10007	1	-2.2078
COX17	4	0.00092163	0.0040675	0.085078	861	4	-3.1949	0.99908	0.99908	1.0	17518	0	-3.1949
DBR1	5	0.00092399	0.0040813	0.085267	862	3	-1.7337	0.7914	0.80384	1.0	13464	1	-1.7337
TIMM22	5	0.00093031	0.0041071	0.085707	863	5	-0.71219	0.99907	0.99908	1.0	17516	0	-0.71219
DHX30	5	0.00093135	0.0041143	0.085727	864	5	-0.6272	0.99907	0.99907	1.0	17515	0	-0.6272
RANBP3	5	0.00093301	0.0041176	0.085727	865	5	-0.80864	0.99907	0.99907	1.0	17514	0	-0.80864
ATP6AP2	5	0.00093499	0.0041258	0.085757	866	4	-2.7339	0.98866	0.98872	1.0	17023	0	-2.7339
PSMA1	5	0.0009356	0.0041286	0.085757	867	5	-3.2381	0.99906	0.99907	1.0	17513	0	-3.2381
ZMAT2	5	0.00093936	0.0041456	0.086012	868	5	-1.0326	0.99906	0.99907	1.0	17512	0	-1.0326
TIMELESS	5	0.00094705	0.004183	0.086634	869	4	-0.95404	0.34869	0.50168	1.0	8686	1	-0.95404
NDUFB3	5	0.00094773	0.0041852	0.086634	870	5	-1.5234	0.99905	0.99906	1.0	17511	0	-1.5234
ARMC7	5	0.00095322	0.004211	0.087068	871	4	-1.5848	0.99698	0.99703	1.0	17357	0	-1.5848
CACYBP	6	0.00097897	0.0043188	0.089183	872	4	-1.2877	0.9171	0.91803	1.0	15475	0	-1.2877
COPS8	5	0.00098088	0.0043232	0.089183	873	5	-0.90408	0.99902	0.99903	1.0	17508	0	-0.90408
PELP1	5	0.00099604	0.0043848	0.090265	874	2	-0.25926	0.10662	0.22832	0.934081	4401	1	-0.25926
MRPS10	5	0.00099631	0.0043859	0.090265	875	5	-1.0465	0.999	0.99901	1.0	17505	0	-1.0465
TMED10	5	0.00099801	0.0043914	0.090265	876	4	-1.7222	0.99131	0.99138	1.0	17107	0	-1.7222
RBM25	5	0.0010006	0.0043974	0.090265	877	4	-4.0427	0.99406	0.99414	1.0	17214	0	-4.0427
CDK11A	5	0.0010014	0.0044007	0.090265	878	4	-2.2942	0.96988	0.9699	1.0	16540	0	-2.2942
CENPA	5	0.0010046	0.0044222	0.090601	879	4	-1.0923	0.98148	0.98146	1.0	16829	0	-1.0923
RAD23A	5	0.0010059	0.0044293	0.090645	880	4	-1.1394	0.98584	0.98583	1.0	16956	0	-1.1394
IKBKAP	5	0.0010091	0.0044463	0.09089	881	5	-1.2343	0.99899	0.999	1.0	17504	0	-1.2343
SPRTN	5	0.001013	0.0044606	0.091032	882	4	-2.0985	0.74603	0.77245	1.0	12920	1	-2.0985
PRPF3	5	0.0010137	0.0044634	0.091032	883	3	-2.0133	0.12999	0.26518	0.950997	5021	2	-2.0133
SNAPC2	5	0.0010177	0.0044821	0.09131	884	4	-1.3086	0.97607	0.97609	1.0	16686	0	-1.3086
DPY30	4	0.0010206	0.0044925	0.091419	885	2	-1.2741	0.36651	0.51797	1.0	8934	2	-1.2741
FAM63B	5	0.0010309	0.0045387	0.092255	886	4	-1.8249	0.98753	0.98758	1.0	17004	0	-1.8249
GBF1	5	0.0010378	0.004564	0.092664	887	3	-1.972	0.80092	0.81094	1.0	13570	1	-1.972
NELFCD	5	0.0010474	0.0046041	0.093374	888	4	-1.1501	0.98555	0.98553	1.0	16948	0	-1.1501
RAD51D	5	0.0010545	0.0046371	0.093831	889	5	-1.4675	0.99895	0.99895	1.0	17502	0	-1.4675
RAD21	5	0.0010546	0.0046371	0.093831	890	4	-2.7614	0.95195	0.95222	1.0	16155	0	-2.7614
KRTCAP2	5	0.0010656	0.004683	0.094654	891	5	-1.4738	0.99893	0.99894	1.0	17501	0	-1.4738
POLA2	5	0.0010694	0.004697	0.094831	892	3	-1.5528	0.99102	0.99111	1.0	17097	0	-1.5528
EXOC3	5	0.0010783	0.0047358	0.095475	893	4	-1.0437	0.99221	0.99233	1.0	17144	0	-1.0437
ADSS	5	0.0010798	0.0047438	0.095475	894	4	-2.3738	0.62037	0.70303	1.0	11811	1	-2.3738
ATP6V1B2	5	0.0010801	0.0047449	0.095475	895	3	-2.503	0.3931	0.54232	1.0	9297	2	-2.503
ATR	5	0.0010901	0.0047938	0.096352	896	4	-2.277	0.9946	0.99468	1.0	17240	0	-2.277
ZBTB11	5	0.0011089	0.0048823	0.098001	897	4	-1.2962	0.99171	0.99181	1.0	17117	0	-1.2962
RPF2	5	0.0011096	0.0048867	0.098001	898	4	-2.1262	0.99637	0.99643	1.0	17317	0	-2.1262
RFK	5	0.0011114	0.0048955	0.098068	899	4	-1.3237	0.038074	0.10943	0.794668	2480	1	-1.3237
ELP6	5	0.0011135	0.0049054	0.098157	900	5	-0.95947	0.99889	0.99889	1.0	17497	0	-0.95947
C17orf49	6	0.001115	0.0049148	0.098204	901	5	-1.3992	0.45096	0.59518	1.0	10117	1	-1.3992
SKIV2L2	5	0.001117	0.0049214	0.098204	902	3	-2.8078	0.51557	0.6548	1.0	11069	1	-2.8078
MT1B	3	0.0011179	0.0049241	0.098204	903	2	-2.2999	0.38786	0.5375	1.0	9233	1	-2.2999
MRPL52	10	0.0011246	0.0049422	0.098371	904	7	-1.0765	0.33004	0.48468	1.0	8423	2	-1.0765
DNAJC13	5	0.0011271	0.0049488	0.098371	905	3	-1.8414	0.79984	0.81013	1.0	13556	1	-1.8414
CCDC84	5	0.0011271	0.0049488	0.098371	906	4	-1.8944	0.9691	0.96915	1.0	16522	0	-1.8944
GTF2H3	5	0.0011293	0.004956	0.098404	907	3	-1.6699	0.17447	0.3328	0.98075	6111	1	-1.6699
HTATSF1	5	0.001134	0.0049774	0.098721	908	4	-1.0359	0.86466	0.86661	1.0	14532	0	-1.0359
NDUFAB1	5	0.0011351	0.0049862	0.098787	909	4	-2.5269	0.89544	0.89688	1.0	15083	0	-2.5269
VPS53	5	0.0011376	0.0049923	0.098798	910	5	-1.0025	0.99886	0.99886	1.0	17493	0	-1.0025
NOL8	5	0.0011462	0.0050269	0.099374	911	4	-2.0289	0.81165	0.81937	1.0	13717	1	-2.0289
GNB1L	5	0.0011493	0.0050407	0.099536	912	5	-1.6831	0.99885	0.99885	1.0	17491	0	-1.6831
NOL10	5	0.0011664	0.0051072	0.100738	913	3	-2.3671	0.73499	0.76543	1.0	12814	1	-2.3671
HIST1H2BD	4	0.001168	0.0051127	0.100738	914	3	-1.5338	0.013884	0.045413	0.684964	1194	1	-1.5338
NCAPH	5	0.0011711	0.0051226	0.100822	915	4	-1.3948	0.83919	0.84257	1.0	14127	1	-1.3948
RIOK1	5	0.0011756	0.0051506	0.101264	916	5	-1.7179	0.99882	0.99882	1.0	17490	0	-1.7179
FAM86A	5	0.0011845	0.0051946	0.10196	917	2	-0.37934	0.22649	0.39112	1.0	6991	2	-0.37934
EXOSC10	5	0.0011852	0.0051973	0.10196	918	3	-1.9014	0.85453	0.85668	1.0	14382	1	-1.9014
TRAF7	5	0.0011876	0.00521	0.102097	919	3	-1.289	0.96497	0.96509	1.0	16439	0	-1.289
MED14	5	0.0011901	0.0052226	0.102233	920	4	-1.498	0.97937	0.97933	1.0	16760	0	-1.498
OTOP1	5	0.0011974	0.0052562	0.102778	921	4	-1.906	0.97952	0.97948	1.0	16764	0	-1.906
AK6	4	0.0012004	0.0052705	0.102905	922	4	-3.4411	0.9988	0.9988	1.0	17488	0	-3.4411
C6orf89	5	0.0012022	0.0052798	0.102905	923	4	-1.3232	0.99728	0.99731	1.0	17369	0	-1.3232
CCNC	5	0.0012022	0.0052798	0.102905	924	4	-3.6687	0.95622	0.95648	1.0	16253	0	-3.6687
CSTF1	5	0.0012077	0.0053046	0.103275	925	3	-2.3805	0.20869	0.37508	0.998875	6761	1	-2.3805
NOP2	5	0.0012136	0.0053293	0.103645	926	3	-1.2533	0.93252	0.93305	1.0	15774	0	-1.2533
NGDN	5	0.0012196	0.0053573	0.104078	927	4	-1.6398	0.97045	0.9705	1.0	16552	0	-1.6398
LCE2C	2	0.0012233	0.0053738	0.104286	928	2	-3.1082	0.99201	0.99213	1.0	17131	0	-3.1082
MCM3	5	0.0012302	0.0054096	0.104866	929	4	-1.1738	0.13123	0.26707	0.951826	5053	1	-1.1738
PPP1R7	5	0.0012372	0.0054349	0.105243	930	4	-1.9969	0.47882	0.62074	1.0	10510	1	-1.9969
SLC7A5	5	0.0012417	0.0054563	0.105545	931	4	-1.9022	0.99581	0.9959	1.0	17289	0	-1.9022
ORAOV1	5	0.0012444	0.005464	0.10558	932	4	-1.6104	0.6307	0.70806	1.0	11904	1	-1.6104
RAD18	5	0.001258	0.0055283	0.106709	933	5	-0.7243	0.99874	0.99875	1.0	17484	0	-0.7243
AP1G1	5	0.0012616	0.0055415	0.106849	934	4	-1.242	0.99294	0.99306	1.0	17169	0	-1.242
RPL4	4	0.0012687	0.0055767	0.10734	935	3	-3.9632	0.58029	0.68427	1.0	11530	1	-3.9632
ZNF407	5	0.0012695	0.0055789	0.10734	936	4	-1.3658	0.95088	0.95117	1.0	16130	0	-1.3658
HIST1H2BG	5	0.0012785	0.005613	0.107881	937	2	-0.046508	0.54228	0.6676	1.0	11267	1	-0.046508
SLC38A2	5	0.0012872	0.005652	0.108515	938	5	-1.2887	0.99871	0.99872	1.0	17482	0	-1.2887
NMT1	5	0.0012964	0.0056976	0.109275	939	5	-1.3802	0.9987	0.99872	1.0	17481	0	-1.3802
TRIM73	3	0.0013014	0.005718	0.109548	940	3	-1.0805	0.9987	0.99871	1.0	17480	0	-1.0805
XRCC6BP1	5	0.0013089	0.0057482	0.11001	941	4	-1.1812	0.019768	0.061644	0.716547	1549	1	-1.1812
SBNO1	5	0.0013145	0.005768	0.110272	942	4	-1.4096	0.94197	0.94242	1.0	15960	0	-1.4096
POLRMT	5	0.001321	0.0057999	0.110689	943	4	-1.7108	0.52476	0.66015	1.0	11151	1	-1.7108
NRDE2	5	0.0013223	0.0058021	0.110689	944	5	-1.2791	0.99868	0.99869	1.0	17478	0	-1.2791
POLD2	5	0.0013324	0.0058472	0.111313	945	4	-2.2334	0.96303	0.96316	1.0	16398	0	-2.2334
UTP15	5	0.0013324	0.0058472	0.111313	946	4	-3.492	0.99445	0.99455	1.0	17231	0	-3.492
CBX3	5	0.0013333	0.0058543	0.111331	947	4	-1.6313	0.66444	0.72524	1.0	12171	1	-1.6313
HIST1H3D	5	0.0013414	0.0058906	0.111796	948	4	-1.2996	0.94082	0.94126	1.0	15936	0	-1.2996
FAM50A	5	0.0013418	0.0058912	0.111796	949	4	-1.4453	0.89362	0.89507	1.0	15051	0	-1.4453
C17orf58	8	0.0013572	0.0059654	0.113085	950	6	-1.0366	0.90712	0.90828	1.0	15286	1	-1.0366
DDI2	5	0.0013591	0.0059725	0.113101	951	5	-0.6109	0.99864	0.99865	1.0	17476	0	-0.6109
GABPA	5	0.0013681	0.0060143	0.113773	952	5	-1.7732	0.99863	0.99865	1.0	17474	0	-1.7732
NAPA	5	0.0013719	0.0060347	0.114038	953	4	-2.8509	0.98609	0.98608	1.0	16958	0	-2.8509
RINT1	5	0.001387	0.0061039	0.115226	954	4	-1.4495	0.97118	0.97118	1.0	16569	0	-1.4495
MED11	5	0.0013902	0.0061171	0.115344	955	4	-1.1653	0.94013	0.94057	1.0	15923	0	-1.1653
SDC4	5	0.001394	0.0061259	0.115344	956	5	-1.129	0.99861	0.99862	1.0	17471	0	-1.129
TRAPPC8	5	0.001395	0.0061303	0.115344	957	4	-1.6155	0.83946	0.84281	1.0	14131	1	-1.6155
CHEK1	5	0.0013977	0.0061358	0.115344	958	5	-0.9697	0.9986	0.99862	1.0	17470	0	-0.9697
SRP9	3	0.0014049	0.0061633	0.115651	959	1	-0.18243	0.17812	0.33818	0.982304	6196	1	-0.18243
PDCD2	7	0.0014057	0.006165	0.115651	960	5	-0.86221	0.12014	0.24968	0.946995	4747	1	-0.86221
ERCC2	5	0.0014157	0.0062133	0.116288	961	4	-1.9156	0.69406	0.74136	1.0	12415	1	-1.9156
SON	5	0.0014159	0.0062144	0.116288	962	4	-1.5171	0.99571	0.99579	1.0	17286	0	-1.5171
PTCD3	5	0.0014174	0.0062183	0.116288	963	5	-1.6062	0.99853	0.99855	1.0	17464	0	-1.6062
ZBTB39	5	0.0014188	0.0062271	0.116331	964	5	-0.66926	0.99858	0.9986	1.0	17469	0	-0.66926
MRPL9	5	0.0014234	0.0062441	0.116424	965	4	-1.0326	0.71204	0.75165	1.0	12591	1	-1.0326
STX5	5	0.0014251	0.006254	0.116424	966	3	-1.4813	0.9855	0.98548	1.0	16943	0	-1.4813
C17orf75	5	0.0014252	0.0062546	0.116424	967	5	-0.67432	0.99857	0.99859	1.0	17468	0	-0.67432
CCT2	5	0.0014259	0.0062579	0.116424	968	4	-2.175	0.60627	0.69635	1.0	11702	1	-2.175
HNRNPH1	5	0.0014336	0.0062832	0.116773	969	4	-1.8099	0.092198	0.20479	0.91722	4021	1	-1.8099
NUP98	5	0.0014389	0.0063046	0.117051	970	5	-1.9029	0.99856	0.99858	1.0	17466	0	-1.9029
CAND1	5	0.0014519	0.0063607	0.11785	971	4	-1.3889	0.9828	0.9828	1.0	16864	0	-1.3889
MRPS5	5	0.0014526	0.006364	0.11785	972	4	-1.0766	0.070854	0.16875	0.889514	3416	1	-1.0766
PSMD6	5	0.0014534	0.0063673	0.11785	973	3	-1.6348	0.80457	0.81374	1.0	13623	1	-1.6348
ANKLE2	5	0.001463	0.0064118	0.118502	974	4	-1.9232	0.99523	0.99533	1.0	17267	0	-1.9232
COPS2	5	0.0014649	0.0064184	0.118502	975	4	-1.6497	0.0051981	0.019869	0.584684	612	1	-1.6497
MT1E	2	0.0014657	0.0064223	0.118502	976	2	-3.2295	0.99744	0.99746	1.0	17377	0	-3.2295
EIF5	5	0.0014761	0.0064706	0.119252	977	4	-1.4836	0.11879	0.24754	0.946688	4706	1	-1.4836
MRPL44	5	0.0014772	0.0064761	0.119252	978	4	-1.4826	0.95839	0.95861	1.0	16298	0	-1.4826
HAUS7	5	0.001483	0.0065014	0.119596	979	4	-2.088	0.82193	0.82766	1.0	13853	1	-2.088
RPL7L1	2	0.0014892	0.0065278	0.119959	980	2	-3.4738	0.99851	0.99853	1.0	17462	0	-3.4738
MTOR	5	0.0014909	0.006535	0.119968	981	4	-1.2568	0.6271	0.70632	1.0	11872	1	-1.2568
SASS6	5	0.001498	0.0065657	0.12041	982	3	-1.998	0.059915	0.14987	0.864736	3121	2	-1.998
TBCB	5	0.001512	0.0066301	0.121383	983	4	-1.0272	0.99314	0.99326	1.0	17176	0	-1.0272
EXOC1	5	0.0015124	0.0066323	0.121383	984	4	-1.4493	0.89608	0.89747	1.0	15093	0	-1.4493
CDC6	5	0.0015183	0.0066625	0.121779	985	3	-1.8237	0.7403	0.7688	1.0	12861	1	-1.8237
PSMA5	5	0.0015196	0.0066675	0.121779	986	4	-2.0617	0.89309	0.89455	1.0	15042	0	-2.0617
XRCC5	5	0.0015398	0.0067609	0.123361	987	4	-1.2735	0.85938	0.86139	1.0	14456	0	-1.2735
TRAPPC2	4	0.0015586	0.0068406	0.124689	988	4	-1.0308	0.99844	0.99845	1.0	17461	0	-1.0308
ALYREF	5	0.0016024	0.0070089	0.127627	989	5	-1.017	0.9984	0.99841	1.0	17459	0	-1.017
UBE2D3	5	0.0016332	0.007132	0.129738	990	5	-1.7919	0.99837	0.99838	1.0	17458	0	-1.7919
PSMB7	5	0.0016424	0.007176	0.130406	991	3	-2.1675	0.53659	0.66516	1.0	11231	1	-2.1675
WDR83	5	0.0016467	0.0071991	0.130694	992	5	-1.1534	0.99835	0.99836	1.0	17456	0	-1.1534
HMGCS1	5	0.0016499	0.0072167	0.130708	993	3	-2.3362	0.20213	0.36913	0.995404	6677	1	-2.3362
DNTTIP1	5	0.0016502	0.0072172	0.130708	994	4	-1.1859	0.83787	0.84137	1.0	14110	1	-1.1859
HIGD2A	5	0.0016512	0.0072216	0.130708	995	4	-1.4253	0.99009	0.99018	1.0	17061	0	-1.4253
NDUFB7	5	0.0016608	0.0072623	0.131312	996	5	-1.0746	0.99834	0.99835	1.0	17454	0	-1.0746
DLST	5	0.0016674	0.0072832	0.131558	997	5	-0.68952	0.99833	0.99834	1.0	17451	0	-0.68952
TRA2B	7	0.0016697	0.007292	0.131585	998	6	-1.2638	0.99941	0.99942	1.0	17568	0	-1.2638
HAPLN4	5	0.0016887	0.0073789	0.133019	999	5	-1.0956	0.99831	0.99832	1.0	17450	0	-1.0956
CDK9	5	0.0016982	0.007413	0.1335	1000	3	-2.5469	0.98305	0.98303	1.0	16873	0	-2.5469
PHF23	5	0.0017051	0.0074432	0.133911	1001	5	-0.99144	0.99829	0.99831	1.0	17449	0	-0.99144
PPRC1	5	0.0017126	0.0074712	0.134177	1002	4	-1.2825	0.82094	0.82689	1.0	13838	1	-1.2825
WDR25	5	0.0017135	0.0074729	0.134177	1003	4	-2.4441	0.99306	0.99318	1.0	17173	0	-2.4441
HYOU1	5	0.0017168	0.0074872	0.134299	1004	4	-0.55629	0.85977	0.86177	1.0	14467	0	-0.55629
SPDL1	5	0.0017256	0.0075202	0.134757	1005	3	-2.4066	0.93761	0.93814	1.0	15872	0	-2.4066
PPP1R11	5	0.0017309	0.0075499	0.135154	1006	4	-2.131	0.98646	0.98645	1.0	16968	0	-2.131
RPS6	3	0.00174	0.0075867	0.135609	1007	2	-2.7449	0.6881	0.73806	1.0	12359	1	-2.7449
RANBP1	5	0.0017414	0.0075911	0.135609	1008	4	-1.4584	0.88493	0.88655	1.0	14892	0	-1.4584
MORN1	5	0.0017448	0.0076032	0.135609	1009	5	-1.0489	0.99826	0.99828	1.0	17448	0	-1.0489
UGT2A1	5	0.0017455	0.0076054	0.135609	1010	5	-0.93393	0.99825	0.99827	1.0	17447	0	-0.93393
RPL7	2	0.0017619	0.0076626	0.136398	1011	2	-2.4266	0.99824	0.99826	1.0	17446	0	-2.4266
CCDC137	5	0.0017623	0.0076648	0.136398	1012	4	-1.0841	0.98659	0.98658	1.0	16972	0	-1.0841
NUP50	4	0.001779	0.0077362	0.137534	1013	4	-1.1599	0.99822	0.99825	1.0	17444	0	-1.1599
ATP5F1	5	0.0017856	0.0077588	0.137558	1014	4	-1.9061	0.99201	0.99213	1.0	17132	0	-1.9061
WNT1	5	0.0017859	0.0077604	0.137558	1015	5	-0.54657	0.99821	0.99824	1.0	17443	0	-0.54657
ELOF1	5	0.0017872	0.0077676	0.137558	1016	4	-1.2544	0.91566	0.91663	1.0	15445	0	-1.2544
YBX1	2	0.0017874	0.0077681	0.137558	1017	2	-2.9454	0.99821	0.99824	1.0	17442	0	-2.9454
FZR1	5	0.0017938	0.0077984	0.13791	1018	5	-1.5259	0.99821	0.99823	1.0	17441	0	-1.5259
TXNL4B	5	0.0017953	0.0078066	0.13791	1019	4	-1.7303	0.029278	0.087079	0.76835	2041	1	-1.7303
VPS4A	5	0.0017965	0.007811	0.13791	1020	3	-1.685	0.97999	0.97998	1.0	16781	0	-1.685
UBAP2L	5	0.0018078	0.0078616	0.138667	1021	5	-1.4239	0.99799	0.99803	1.0	17425	0	-1.4239
EBNA1BP2	5	0.0018127	0.0078781	0.138793	1022	4	-1.0537	0.98748	0.98753	1.0	17003	0	-1.0537
ALG1	5	0.0018137	0.0078841	0.138793	1023	5	-0.79291	0.99819	0.99822	1.0	17440	0	-0.79291
NUFIP1	5	0.001819	0.0079039	0.139005	1024	5	-0.9996	0.99818	0.99821	1.0	17438	0	-0.9996
CHMP6	5	0.0018214	0.0079177	0.139092	1025	4	-1.4557	0.96869	0.96872	1.0	16514	0	-1.4557
SRF	5	0.0018239	0.0079243	0.139092	1026	5	-1.0569	0.99818	0.99821	1.0	17437	0	-1.0569
DARS	5	0.0018282	0.0079413	0.139255	1027	3	-2.2477	0.94367	0.94407	1.0	15991	0	-2.2477
CCAR1	5	0.0018555	0.0080474	0.140978	1028	4	-1.7657	0.035131	0.10209	0.787961	2325	1	-1.7657
URI1	5	0.0018607	0.0080677	0.141197	1029	3	-1.5971	0.12876	0.26324	0.950997	4979	1	-1.5971
SMYD5	5	0.0018648	0.008087	0.141308	1030	5	-0.95116	0.99814	0.99816	1.0	17435	0	-0.95116
DAP3	5	0.001866	0.0080897	0.141308	1031	4	-1.5228	0.99441	0.99451	1.0	17229	0	-1.5228
NSA2	4	0.0018684	0.0081002	0.141353	1032	2	-4.1558	0.98018	0.98017	1.0	16788	0	-4.1558
INO80B	5	0.0018861	0.0081667	0.142273	1033	4	-1.6294	0.54972	0.67075	1.0	11305	1	-1.6294
BAP1	5	0.001888	0.0081744	0.142273	1034	5	-0.95143	0.99811	0.99814	1.0	17433	0	-0.95143
TUBD1	10	0.0018885	0.0081766	0.142273	1035	6	-1.0389	0.34609	0.49933	1.0	8644	2	-1.0389
SRCAP	5	0.0018985	0.0082195	0.142881	1036	4	-1.1522	0.98104	0.98102	1.0	16817	0	-1.1522
NAA10	5	0.0019118	0.0082662	0.143555	1037	3	-1.8769	0.4989	0.63934	1.0	10811	2	-1.8769
POC1A	5	0.0019193	0.0082959	0.143932	1038	5	-1.0473	0.99804	0.99807	1.0	17427	0	-1.0473
KATNB1	5	0.0019274	0.0083283	0.144283	1039	5	-1.0804	0.99807	0.9981	1.0	17431	0	-1.0804
GGTLC1	4	0.0019279	0.0083322	0.144283	1040	4	-1.7068	0.99807	0.9981	1.0	17430	0	-1.7068
TARS2	5	0.0019324	0.0083498	0.144449	1041	4	-1.2197	0.21357	0.37953	1.0	6816	1	-1.2197
C12orf45	5	0.0019387	0.0083784	0.144804	1042	4	-1.5454	0.63084	0.70814	1.0	11906	1	-1.5454
WDR75	5	0.0019502	0.0084229	0.145434	1043	4	-1.5501	0.95	0.9503	1.0	16112	0	-1.5501
ANO8	5	0.0019557	0.0084498	0.14576	1044	5	-0.88208	0.99804	0.99808	1.0	17428	0	-0.88208
NOL7	5	0.001964	0.0084867	0.146255	1045	4	-1.1624	0.94997	0.95027	1.0	16111	0	-1.1624
KNTC1	5	0.0019663	0.0084971	0.146295	1046	4	-1.8157	0.98887	0.98893	1.0	17030	0	-1.8157
UBQLN1	5	0.0019715	0.0085164	0.146486	1047	4	-1.2162	0.71978	0.7562	1.0	12660	1	-1.2162
ANXA1	5	0.0019927	0.0086043	0.147858	1048	4	-1.0245	0.12748	0.26121	0.950997	4941	1	-1.0245
TIMM10	5	0.0019976	0.0086236	0.148048	1049	4	-1.5298	0.58082	0.6845	1.0	11532	1	-1.5298
HAUS8	5	0.0020002	0.0086351	0.148105	1050	4	-1.5809	0.98237	0.98239	1.0	16850	0	-1.5809
YEATS4	5	0.0020136	0.0086857	0.14883	1051	4	-1.7343	0.58144	0.68479	1.0	11538	1	-1.7343
MRPS16	5	0.0020243	0.0087352	0.149526	1052	4	-1.1279	0.94341	0.94385	1.0	15986	0	-1.1279
BUB1B	5	0.0020275	0.0087429	0.149526	1053	3	-1.4835	0.80184	0.81162	1.0	13584	1	-1.4835
BCAS2	5	0.0020306	0.0087539	0.149572	1054	4	-1.1527	0.66359	0.7248	1.0	12161	1	-1.1527
MSTO1	5	0.0020339	0.008772	0.14974	1055	4	-1.6073	0.98259	0.9826	1.0	16855	0	-1.6073
PPIE	5	0.0020375	0.0087896	0.149898	1056	5	-2.0568	0.99796	0.998	1.0	17424	0	-2.0568
WEE1	5	0.0020406	0.0088056	0.150028	1057	4	-1.9337	0.99731	0.99734	1.0	17372	0	-1.9337
NABP2	5	0.0020436	0.0088182	0.150101	1058	4	-1.5175	0.55851	0.67461	1.0	11366	1	-1.5175
SPRR2G	4	0.0020489	0.008844	0.150283	1059	2	-0.66268	0.58572	0.68675	1.0	11569	1	-0.66268
UQCRC2	5	0.0020501	0.008849	0.150283	1060	4	-1.1948	0.99707	0.99712	1.0	17361	0	-1.1948
IMPAD1	5	0.0020513	0.0088539	0.150283	1061	4	-1.4994	0.05194	0.13587	0.848374	2884	1	-1.4994
WDR83OS	5	0.0020564	0.0088792	0.150571	1062	5	-1.0105	0.99794	0.99798	1.0	17423	0	-1.0105
MAN2B1	5	0.0020592	0.0088935	0.150671	1063	5	-0.83847	0.99794	0.99798	1.0	17422	0	-0.83847
HIST2H3D	2	0.0020674	0.008932	0.151181	1064	2	-3.0155	0.99793	0.99796	1.0	17421	0	-3.0155
COPZ1	6	0.0020787	0.0089727	0.151727	1065	4	-1.2447	0.88734	0.88893	1.0	14938	1	-1.2447
SDHB	5	0.002103	0.0090672	0.153085	1066	4	-2.1062	0.40116	0.54971	1.0	9427	1	-2.1062
RPL36AL	5	0.0021041	0.00907	0.153085	1067	5	-0.59881	0.9979	0.99792	1.0	17418	0	-0.59881
C21orf59	5	0.0021165	0.0091134	0.153674	1068	5	-1.0779	0.99788	0.99791	1.0	17417	0	-1.0779
RGPD6	1	0.0021332	0.0091775	0.154571	1069	1	-4.1447	0.99787	0.9979	1.0	17416	0	-4.1447
GTF2B	5	0.0021341	0.0091838	0.154571	1070	4	-2.8788	0.98504	0.98503	1.0	16931	0	-2.8788
UAP1	5	0.002142	0.0092162	0.154972	1071	4	-1.7884	0.99343	0.99352	1.0	17187	0	-1.7884
DONSON	5	0.0021501	0.0092487	0.155373	1072	4	-1.1966	0.043246	0.12034	0.817248	2651	1	-1.1966
HAUS1	5	0.0021543	0.0092663	0.155507	1073	3	-1.508	0.91326	0.91428	1.0	15390	0	-1.508
CACTIN	5	0.0021576	0.009274	0.155507	1074	3	-0.91544	0.97218	0.97216	1.0	16597	0	-0.91544
ALAD	5	0.0021596	0.0092861	0.155565	1075	5	-0.66083	0.99784	0.99787	1.0	17415	0	-0.66083
RPL32	2	0.0021653	0.0093114	0.155844	1076	2	-4.9472	0.99783	0.99787	1.0	17414	0	-4.9472
SSU72	5	0.0021688	0.0093256	0.155938	1077	3	-1.4421	0.022839	0.069936	0.739126	1704	2	-1.4421
AFG3L2	5	0.0021837	0.0093856	0.156714	1078	5	-0.90694	0.99782	0.99785	1.0	17413	0	-0.90694
TMEM258	5	0.0021848	0.0093894	0.156714	1079	4	-1.4213	0.86526	0.86717	1.0	14541	0	-1.4213
TSEN54	5	0.0022061	0.0094763	0.158017	1080	4	-1.547	0.99475	0.99483	1.0	17248	0	-1.547
FNBP4	5	0.002215	0.0095159	0.15853	1081	5	-0.89737	0.99778	0.99781	1.0	17412	0	-0.89737
HSD3B7	5	0.0022229	0.0095467	0.158822	1082	5	-0.92658	0.99778	0.9978	1.0	17411	0	-0.92658
PFKFB4	5	0.0022275	0.0095632	0.158822	1083	5	-0.77706	0.99777	0.99779	1.0	17410	0	-0.77706
EMC1	5	0.0022286	0.009567	0.158822	1084	3	-1.6136	0.081693	0.18728	0.905373	3725	2	-1.6136
LOC729574	3	0.0022307	0.0095736	0.158822	1085	2	-2.6994	0.96229	0.96247	1.0	16384	0	-2.6994
EIF3M	5	0.0022326	0.0095774	0.158822	1086	4	-1.2899	0.99153	0.99161	1.0	17112	0	-1.2899
POLR3C	5	0.0022465	0.0096368	0.159659	1087	4	-1.1965	0.97694	0.97694	1.0	16707	0	-1.1965
CUL3	5	0.0022578	0.0096759	0.160159	1088	4	-2.8788	0.54261	0.66772	1.0	11269	1	-2.8788
DYNC1H1	5	0.0022673	0.0097193	0.160607	1089	3	-0.70962	0.78431	0.79856	1.0	13372	1	-0.70962
CENPW	6	0.0022686	0.0097231	0.160607	1090	5	-0.86511	0.24822	0.41085	1.0	7325	1	-0.86511
DOLK	5	0.0022702	0.0097297	0.160607	1091	4	-1.2294	0.99203	0.99216	1.0	17134	0	-1.2294
NXNL1	5	0.0022824	0.0097776	0.161249	1092	4	-0.98084	0.533	0.6636	1.0	11204	1	-0.98084
SLC6A17	5	0.0022872	0.0097952	0.161307	1093	3	-1.2453	0.49705	0.63756	1.0	10789	2	-1.2453
PRKAR1A	5	0.0022882	0.009799	0.161307	1094	4	-1.0399	0.99582	0.99591	1.0	17291	0	-1.0399
PABPN1	4	0.0022961	0.0098287	0.161648	1095	4	-1.3793	0.9977	0.99773	1.0	17409	0	-1.3793
COX11	5	0.0023102	0.0098793	0.162332	1096	4	-0.95092	0.88782	0.88941	1.0	14946	0	-0.95092
DCTN2	5	0.0023174	0.0099062	0.162574	1097	3	-1.2601	0.95907	0.95928	1.0	16313	0	-1.2601
MRPS7	5	0.0023203	0.009915	0.162574	1098	4	-1.0671	0.94291	0.94338	1.0	15977	0	-1.0671
NDC1	5	0.0023219	0.0099211	0.162574	1099	4	-0.95662	0.70806	0.7493	1.0	12554	1	-0.95662
EIF3CL	2	0.0023257	0.0099376	0.162696	1100	2	-1.6814	0.99767	0.9977	1.0	17408	0	-1.6814
BLOC1S2	5	0.0023522	0.01004	0.163183	1103	5	-0.95404	0.99765	0.99767	1.0	17406	0	-0.95404
PHF20	5	0.0023522	0.01004	0.163183	1105	5	-1.4577	0.99765	0.99767	1.0	17395	0	-1.4577
AHCY	5	0.0023522	0.01004	0.163183	1106	5	-0.95404	0.99765	0.99767	1.0	17385	0	-0.95404
NOP14	5	0.0023522	0.01004	0.163183	1102	5	-1.3809	0.99765	0.99767	1.0	17399	0	-1.3809
ZNF143	5	0.0023522	0.01004	0.163183	1101	5	-0.95404	0.99765	0.99767	1.0	17403	0	-0.95404
MRPS35	5	0.0023522	0.01004	0.163183	1107	5	-1.2753	0.99765	0.99767	1.0	17401	0	-1.2753
VPS25	5	0.0023522	0.01004	0.163183	1108	5	-2.1531	0.99765	0.99767	1.0	17404	0	-2.1531
TADA2A	5	0.0023522	0.01004	0.163183	1104	5	-0.95404	0.99765	0.99767	1.0	17387	0	-0.95404
MED6	5	0.0023562	0.010051	0.163223	1109	4	-1.9305	0.6046	0.69555	1.0	11688	1	-1.9305
SYF2	5	0.0023609	0.01007	0.16338	1110	3	-1.4487	0.040209	0.11476	0.807401	2559	1	-1.4487
MRPL14	5	0.0023692	0.010109	0.163856	1111	4	-1.4594	0.88282	0.88446	1.0	14852	0	-1.4594
SETD1A	5	0.0023751	0.010132	0.164007	1112	4	-1.5335	0.97702	0.97701	1.0	16709	0	-1.5335
ATP5J2-PTCD1	5	0.0023763	0.010136	0.164007	1113	3	-1.4678	0.5635	0.67678	1.0	11393	1	-1.4678
TIMM44	5	0.0023811	0.010161	0.164182	1114	4	-1.2629	0.6122	0.69914	1.0	11741	1	-1.2629
GGTLC2	3	0.0023854	0.01018	0.164182	1115	2	-2.0493	0.85318	0.8554	1.0	14362	0	-2.0493
HGS	5	0.0023858	0.010181	0.164182	1116	4	-0.91844	0.78429	0.79854	1.0	13371	1	-0.91844
SNRPE	1	0.0023867	0.010183	0.164182	1117	1	-6.1706	0.99761	0.99764	1.0	17383	0	-6.1706
NKAP	5	0.0023898	0.010193	0.164194	1118	4	-1.0736	0.99308	0.9932	1.0	17174	0	-1.0736
VHL	5	0.0023965	0.010219	0.164463	1119	3	-1.4163	0.032181	0.094464	0.781772	2173	2	-1.4163
INTS4	5	0.0024037	0.010245	0.164741	1120	3	-1.3037	0.27636	0.4361	1.0	7726	1	-1.3037
RTFDC1	5	0.0024165	0.010298	0.165442	1121	4	-1.3793	0.38421	0.53416	1.0	9172	1	-1.3793
MAGOHB	4	0.0024192	0.01031	0.165447	1122	3	-2.382	0.3157	0.47184	1.0	8242	1	-2.382
HMGCLL1	5	0.0024212	0.010317	0.165447	1123	4	-1.1522	0.082232	0.18819	0.906739	3737	1	-1.1522
HIST1H2BN	2	0.0024261	0.010331	0.165529	1124	2	-5.6594	0.99757	0.9976	1.0	17382	0	-5.6594
VDAC3	5	0.002432	0.010355	0.165769	1125	4	-1.1194	0.93583	0.93637	1.0	15836	0	-1.1194
XRN1	5	0.0024418	0.010392	0.166211	1126	4	-1.3082	0.4696	0.61231	1.0	10386	1	-1.3082
THBD	5	0.0024864	0.010562	0.168769	1127	4	-0.89316	0.88466	0.88629	1.0	14886	0	-0.89316
EIF2S2	4	0.0024891	0.010574	0.168813	1128	2	-1.5562	0.86419	0.86615	1.0	14526	0	-1.5562
UPK3BL	5	0.0024947	0.010599	0.169075	1129	5	-1.0637	0.99751	0.99754	1.0	17381	0	-1.0637
MEF2B	5	0.0025057	0.010637	0.16953	1130	5	-0.43847	0.99749	0.99753	1.0	17380	0	-0.43847
TUBB4B	5	0.0025098	0.010653	0.169634	1131	4	-1.429	0.95222	0.9525	1.0	16162	0	-1.429
SS18L2	4	0.0025158	0.010669	0.169738	1132	3	-1.5405	0.9842	0.98417	1.0	16908	0	-1.5405
ACOXL	5	0.0025418	0.01078	0.171354	1133	5	-0.62316	0.99746	0.99749	1.0	17378	0	-0.62316
THOC6	5	0.0025507	0.010814	0.171744	1134	4	-1.0577	0.64404	0.71476	1.0	12014	1	-1.0577
MOB4	3	0.0025548	0.01083	0.171845	1135	3	-3.2381	0.99665	0.9967	1.0	17330	0	-3.2381
GIPC3	5	0.0025793	0.010941	0.173455	1136	5	-0.90408	0.99742	0.99745	1.0	17376	0	-0.90408
TAF1B	5	0.0025849	0.010963	0.173642	1137	4	-1.4299	0.17515	0.33379	0.980955	6127	1	-1.4299
RDM1	5	0.0025929	0.010989	0.173867	1138	4	-1.2528	0.34473	0.49805	1.0	8627	1	-1.2528
WARS	5	0.0025949	0.010996	0.173867	1139	3	-2.6563	0.82993	0.83437	1.0	13995	1	-2.6563
PABPC1	5	0.0026284	0.01111	0.175402	1140	4	-1.4239	0.98538	0.98537	1.0	16941	0	-1.4239
URB1	5	0.0026289	0.011113	0.175402	1141	4	-1.426	0.86809	0.86998	1.0	14592	0	-1.426
ZNF259	5	0.0026384	0.011148	0.175795	1142	4	-1.416	0.96899	0.96904	1.0	16521	0	-1.416
KCMF1	5	0.0026429	0.011159	0.175814	1143	4	-1.5917	0.86818	0.87009	1.0	14595	0	-1.5917
CHMP5	5	0.0026505	0.011178	0.175959	1144	3	-1.8726	0.73991	0.76855	1.0	12860	1	-1.8726
NUDT4	5	0.0026567	0.011196	0.175959	1145	4	-1.9075	0.75548	0.7786	1.0	13012	1	-1.9075
DNM1L	5	0.0026569	0.011197	0.175959	1146	3	-1.9966	0.23507	0.39898	1.0	7109	1	-1.9966
RBM6	5	0.0026849	0.011294	0.177324	1147	4	-1.0965	0.94087	0.94131	1.0	15937	0	-1.0965
MRPL10	5	0.0026947	0.011327	0.177602	1148	4	-1.3699	0.95813	0.95836	1.0	16293	0	-1.3699
TUBGCP3	5	0.0026961	0.011331	0.177602	1149	4	-1.1104	0.0028355	0.011982	0.528065	407	1	-1.1104
C17orf104	5	0.0027016	0.011344	0.177654	1150	4	-1.2659	0.99225	0.99237	1.0	17146	0	-1.2659
KRTAP5-10	3	0.002722	0.01142	0.178687	1151	2	-2.4578	0.93202	0.93258	1.0	15767	0	-2.4578
INTS3	5	0.0027354	0.01147	0.179235	1152	3	-1.2296	0.95866	0.95888	1.0	16302	0	-1.2296
CDK2	5	0.0027371	0.011475	0.179235	1153	4	-1.6393	0.68935	0.73874	1.0	12372	1	-1.6393
KRTAP9-6	2	0.0027565	0.011533	0.179981	1154	2	-1.7342	0.99724	0.99728	1.0	17368	0	-1.7342
MOCS3	5	0.0027681	0.011576	0.180494	1155	4	-0.8414	0.99685	0.99692	1.0	17344	0	-0.8414
HSCB	5	0.0027759	0.011597	0.180663	1156	4	-1.3025	0.95794	0.95817	1.0	16288	0	-1.3025
CCDC176	5	0.0027933	0.011657	0.181369	1157	4	-1.6622	0.87497	0.87679	1.0	14709	0	-1.6622
OXA1L	5	0.0027945	0.011662	0.181369	1158	3	-1.4782	0.48957	0.63059	1.0	10677	1	-1.4782
POLD3	5	0.0028353	0.011785	0.183117	1159	4	-2.0344	0.97926	0.97921	1.0	16758	0	-2.0344
RNF7	7	0.0028554	0.01185	0.183868	1160	5	-0.93645	0.54861	0.67026	1.0	11301	1	-0.93645
ISYNA1	5	0.0028565	0.011854	0.183868	1161	4	-1.5162	0.99452	0.99461	1.0	17237	0	-1.5162
INTS8	5	0.002879	0.011921	0.184542	1162	4	-1.0376	0.23986	0.4034	1.0	7186	1	-1.0376
GINS3	6	0.0028814	0.011925	0.184542	1163	4	-1.6095	0.431	0.57696	1.0	9837	1	-1.6095
IPO11	5	0.002882	0.011928	0.184542	1164	4	-2.0482	0.82943	0.83397	1.0	13989	1	-2.0482
LSM14A	5	0.0028939	0.011972	0.185072	1165	4	-1.2998	0.97715	0.97714	1.0	16711	0	-1.2998
CCT6A	4	0.0028986	0.011984	0.185092	1166	4	-3.2023	0.9971	0.99714	1.0	17363	0	-3.2023
KIN	5	0.002906	0.012004	0.185238	1167	2	-0.26983	0.51931	0.65789	1.0	11115	1	-0.26983
PIH1D1	5	0.0029307	0.012089	0.186402	1168	3	-1.367	0.66412	0.72508	1.0	12168	1	-1.367
APOBEC3F	7	0.0029672	0.012199	0.187937	1169	1	0.67945	0.016093	0.051611	0.697274	1333	4	0.67945
NRBP1	5	0.0029821	0.012248	0.188529	1170	4	-1.1187	0.98413	0.98411	1.0	16906	0	-1.1187
C1orf109	5	0.00299	0.012271	0.188723	1171	3	-1.0556	0.047446	0.12775	0.834792	2756	2	-1.0556
NDUFS2	5	0.0029978	0.012304	0.189069	1172	4	-1.0125	0.93702	0.93755	1.0	15860	0	-1.0125
RNMT	5	0.0030073	0.012335	0.189245	1173	3	-2.6744	0.37041	0.52147	1.0	8995	1	-2.6744
SRP14	5	0.0030084	0.012337	0.189245	1174	3	-0.99691	0.052584	0.13699	0.84859	2905	2	-0.99691
VPS16	5	0.0030175	0.012371	0.189606	1175	4	-1.0969	0.74593	0.77238	1.0	12917	1	-1.0969
SRPR	5	0.0030262	0.012397	0.189849	1176	4	-0.94904	0.64822	0.71686	1.0	12042	1	-0.94904
VDAC1	3	0.0030317	0.012417	0.189982	1177	3	-1.3566	0.99697	0.99702	1.0	17356	0	-1.3566
UNC45A	5	0.0030378	0.012436	0.190115	1178	3	-1.4453	0.78892	0.80197	1.0	13431	1	-1.4453
NPIPA5	1	0.0030702	0.012534	0.191449	1179	1	-5.92	0.99693	0.99699	1.0	17352	0	-5.92
GGPS1	5	0.0031164	0.012675	0.193443	1180	4	-1.8726	0.50655	0.64646	1.0	10922	1	-1.8726
DNAJC8	4	0.0031246	0.012703	0.193715	1181	3	-1.8233	0.99033	0.99043	1.0	17072	0	-1.8233
POP7	5	0.0031417	0.012758	0.19438	1182	3	-1.337	0.42201	0.56877	1.0	9714	1	-1.337
ATP5J	6	0.0031583	0.012798	0.194827	1183	5	-0.75385	0.70777	0.74914	1.0	12550	1	-0.75385
RRAGA	5	0.0031688	0.012824	0.195055	1184	3	-1.5612	0.71029	0.75062	1.0	12576	1	-1.5612
TNPO3	5	0.0031938	0.012896	0.195994	1185	4	-2.7107	0.74282	0.7704	1.0	12890	1	-2.7107
NPM1	3	0.003227	0.013015	0.197632	1186	2	-2.5402	0.73741	0.76695	1.0	12840	0	-2.5402
ATP1B3	5	0.0032362	0.013042	0.197791	1187	4	-1.5481	0.055289	0.14177	0.85209	2993	1	-1.5481
TARDBP	4	0.0032373	0.013048	0.197791	1188	3	-1.6655	0.41159	0.55925	1.0	9563	1	-1.6655
OGDH	5	0.0032529	0.013097	0.198365	1189	4	-1.1434	0.91948	0.92033	1.0	15522	0	-1.1434
MCRS1	5	0.0032754	0.013168	0.199272	1190	4	-0.85212	0.18604	0.3498	0.987595	6377	1	-0.85212
RPS6KA1	5	0.0032871	0.013204	0.199662	1191	4	-1.0491	0.97425	0.97421	1.0	16640	0	-1.0491
RNF103-CHMP3	3	0.0033469	0.013372	0.202028	1192	2	-1.8184	0.39491	0.54397	1.0	9327	1	-1.8184
PDCD7	5	0.0033536	0.013395	0.202207	1193	4	-0.85955	0.99693	0.99699	1.0	17353	0	-0.85955
PPP1R10	5	0.0033736	0.013459	0.203008	1194	4	-1.1695	0.99517	0.99528	1.0	17263	0	-1.1695
DDX24	5	0.0034011	0.013546	0.204001	1195	4	-1.0035	0.91952	0.92037	1.0	15523	0	-1.0035
RRP15	5	0.0034024	0.013548	0.204001	1196	4	-1.5636	0.9443	0.94467	1.0	16007	0	-1.5636
ATRIP	5	0.0034106	0.01358	0.204206	1197	4	-1.2159	0.63272	0.7091	1.0	11921	1	-1.2159
ZC3H18	5	0.0034136	0.013584	0.204206	1198	4	-1.5087	0.95391	0.95417	1.0	16201	0	-1.5087
ZNF138	7	0.003429	0.013628	0.204696	1199	1	0.17089	0.07311	0.17264	0.893398	3480	3	0.17089
SMG5	5	0.0034403	0.013663	0.205045	1200	4	-1.0604	0.96297	0.9631	1.0	16397	0	-1.0604
EMC2	5	0.0034452	0.013685	0.205213	1201	4	-0.97754	0.29641	0.45447	1.0	7999	1	-0.97754
RABL2A	2	0.0034571	0.013721	0.205326	1202	2	-1.8485	0.99654	0.99659	1.0	17326	0	-1.8485
OSGEP	5	0.0034579	0.013723	0.205326	1203	4	-1.6269	0.98993	0.99002	1.0	17055	0	-1.6269
SPIDR	5	0.0034592	0.013727	0.205326	1204	4	-1.1684	0.97875	0.9787	1.0	16750	0	-1.1684
NAA30	5	0.0034749	0.013782	0.205969	1205	4	-0.90725	0.62376	0.7047	1.0	11843	1	-0.90725
PET112	5	0.0034852	0.013812	0.20625	1206	4	-1.5425	0.88825	0.88983	1.0	14952	0	-1.5425
SPRR1B	5	0.0034913	0.013831	0.206358	1207	3	-1.3302	0.34046	0.49413	1.0	8563	2	-1.3302
FAM86B1	1	0.0035332	0.013967	0.208072	1208	1	-3.3118	0.99647	0.99652	1.0	17323	0	-3.3118
PSMC6	5	0.003534	0.013969	0.208072	1209	3	-2.7796	0.87418	0.87601	1.0	14699	0	-2.7796
TOMM20	4	0.0035548	0.014039	0.2088	1210	3	-3.8225	0.81437	0.82151	1.0	13754	0	-3.8225
ILF2	5	0.0035555	0.014041	0.2088	1211	3	-1.6877	0.64298	0.71422	1.0	12006	1	-1.6877
PARS2	5	0.0035864	0.014126	0.209894	1212	4	-0.88829	0.9969	0.99696	1.0	17351	0	-0.88829
RPS10	2	0.0035906	0.01414	0.209933	1213	2	-2.4378	0.99641	0.99647	1.0	17322	0	-2.4378
GGT1	4	0.0035962	0.014158	0.210025	1214	4	-0.6884	0.9964	0.99646	1.0	17320	0	-0.6884
KANSL2	5	0.0036079	0.014194	0.210394	1215	4	-1.7587	0.96492	0.96505	1.0	16437	0	-1.7587
POLR3B	5	0.0036115	0.014209	0.210433	1216	4	-1.4472	0.7515	0.776	1.0	12971	1	-1.4472
LSM6	5	0.0036186	0.014226	0.21052	1217	3	-0.62578	0.27704	0.4367	1.0	7738	2	-0.62578
TRAPPC11	5	0.0036235	0.014241	0.210559	1218	4	-1.5439	0.47006	0.61276	1.0	10393	1	-1.5439
PSMA4	5	0.0036531	0.014331	0.211726	1219	3	-1.8553	0.053577	0.13873	0.84859	2943	2	-1.8553
FBL	5	0.0036713	0.014391	0.212279	1220	4	-1.2119	0.61578	0.70085	1.0	11766	1	-1.2119
EIF4E	4	0.0036721	0.014392	0.212279	1221	3	-1.7049	0.87481	0.87665	1.0	14707	0	-1.7049
DOHH	5	0.0036782	0.014416	0.212454	1222	3	-1.4506	0.33995	0.49369	1.0	8556	2	-1.4506
SMC5	5	0.0036932	0.014468	0.213049	1223	4	-1.2918	0.99684	0.99691	1.0	17342	0	-1.2918
IGF1R	5	0.0037419	0.014641	0.215423	1224	4	-1.1878	0.87036	0.87222	1.0	14634	0	-1.1878
GTF2H2	2	0.0037482	0.014663	0.215563	1225	2	-1.9004	0.99625	0.99632	1.0	17312	0	-1.9004
TIPIN	5	0.0038022	0.014847	0.218084	1226	3	-1.1565	0.056421	0.14379	0.855198	3028	2	-1.1565
ZNF99	4	0.0038137	0.014882	0.218431	1227	4	-0.80242	0.99619	0.99625	1.0	17308	0	-0.80242
SLC25A38	5	0.0038181	0.014898	0.218479	1228	4	-1.4235	0.74436	0.77135	1.0	12901	1	-1.4235
ACO2	5	0.0038228	0.014915	0.218551	1229	4	-0.96659	0.55243	0.67194	1.0	11323	1	-0.96659
MED4	5	0.0038266	0.014933	0.218647	1230	4	-1.2831	0.59278	0.68997	1.0	11606	1	-1.2831
CNOT6L	5	0.0038388	0.014969	0.218992	1231	4	-0.99647	0.7519	0.77625	1.0	12975	1	-0.99647
MRPS2	5	0.0038557	0.01502	0.219562	1232	4	-1.0912	0.99215	0.99227	1.0	17141	0	-1.0912
SGOL1	5	0.0038656	0.015059	0.219946	1233	4	-1.1262	0.03572	0.10356	0.787961	2354	1	-1.1262
GTF3C1	5	0.0038737	0.015078	0.220048	1234	4	-1.013	0.99678	0.99684	1.0	17339	0	-1.013
SNF8	5	0.0039346	0.015276	0.222764	1235	4	-1.6296	0.81859	0.82495	1.0	13806	1	-1.6296
FAHD2B	4	0.0039594	0.015349	0.22352	1236	2	-0.81022	0.82726	0.83211	1.0	13952	0	-0.81022
ZNF322	5	0.0039658	0.015366	0.22352	1238	4	-1.5216	0.92644	0.92716	1.0	15651	0	-1.5216
ACTR2	5	0.0039658	0.015366	0.22352	1237	4	-2.1821	0.52055	0.6584	1.0	11126	1	-2.1821
LSM5	5	0.0039784	0.015402	0.223867	1239	3	-2.6699	0.9872	0.98723	1.0	16992	0	-2.6699
CENPE	5	0.0040066	0.015493	0.225012	1240	4	-1.4789	0.80142	0.81131	1.0	13577	1	-1.4789
CHCHD4	5	0.0040273	0.015545	0.225581	1241	4	-1.6028	0.66992	0.72814	1.0	12202	1	-1.6028
HIST3H2A	5	0.0040448	0.015595	0.226124	1242	2	0.13855	0.70499	0.74752	1.0	12523	1	0.13855
ZC3H10	5	0.0040582	0.015632	0.226484	1243	3	-1.3246	0.24972	0.41219	1.0	7348	2	-1.3246
MMS22L	5	0.0041364	0.015868	0.229717	1244	3	-1.6886	0.903	0.90425	1.0	15224	0	-1.6886
EIF4B	3	0.0041441	0.015885	0.229771	1245	2	-2.0153	0.80147	0.81134	1.0	13578	0	-2.0153
TMX2	5	0.0041624	0.015942	0.230413	1246	4	-2.6014	0.90894	0.91002	1.0	15325	0	-2.6014
PPP2R4	5	0.0041703	0.015969	0.230617	1247	4	-0.85436	0.90479	0.90598	1.0	15251	0	-0.85436
SKA2	9	0.0041838	0.016018	0.231138	1248	7	-1.1635	0.99763	0.99766	1.0	17384	0	-1.1635
PAN2	5	0.0041959	0.016052	0.231445	1249	4	-0.92962	0.99517	0.99528	1.0	17262	0	-0.92962
INO80	5	0.0042078	0.016091	0.231755	1250	4	-1.3307	0.31646	0.47252	1.0	8252	1	-1.3307
GPRIN2	5	0.0042095	0.016099	0.231755	1251	3	-1.1062	0.20107	0.36822	0.994827	6664	1	-1.1062
DNLZ	5	0.0042205	0.016129	0.23197	1252	4	-0.96229	0.99534	0.99543	1.0	17269	0	-0.96229
IL12RB1	5	0.0042232	0.01614	0.23197	1253	4	-1.2853	0.9918	0.99189	1.0	17121	0	-1.2853
IARS2	5	0.0042738	0.016313	0.234267	1254	2	0.4678	0.0531	0.13789	0.84859	2921	3	0.4678
NBPF6	3	0.0042768	0.016325	0.234267	1255	2	-1.076	0.35643	0.50878	1.0	8802	1	-1.076
MED18	5	0.004294	0.016379	0.234853	1256	4	-1.5727	0.7679	0.78692	1.0	13167	1	-1.5727
COX8A	5	0.0043864	0.016659	0.238667	1257	3	-1.5245	0.19093	0.35703	0.989643	6494	1	-1.5245
MED30	5	0.0044457	0.016843	0.241114	1258	4	-1.4006	0.99324	0.99335	1.0	17181	0	-1.4006
TMEM41B	7	0.0044509	0.016858	0.241135	1259	5	-0.76774	0.9715	0.97151	1.0	16578	0	-0.76774
DRD5	5	0.004468	0.016905	0.241627	1260	3	-0.9815	0.34206	0.49563	1.0	8591	2	-0.9815
PSMD7	5	0.004489	0.016981	0.242511	1261	4	-1.3295	0.98537	0.98536	1.0	16940	0	-1.3295
ARHGEF38	5	0.0045053	0.01703	0.243025	1262	4	-1.0944	0.78432	0.79857	1.0	13373	1	-1.0944
NAIP	5	0.0045158	0.017056	0.243194	1263	3	-1.3677	0.9543	0.95458	1.0	16213	0	-1.3677
GPN1	5	0.0045397	0.017129	0.243996	1264	4	-0.62027	0.47725	0.61931	1.0	10491	1	-0.62027
PROCA1	5	0.0045456	0.01715	0.243996	1265	4	-0.82989	0.92197	0.9228	1.0	15572	0	-0.82989
PRKG2	5	0.0045477	0.017156	0.243996	1266	4	-1.1158	0.98427	0.98425	1.0	16911	0	-1.1158
PTBP1	5	0.0045509	0.017166	0.243996	1267	4	-1.0934	0.97038	0.97043	1.0	16550	0	-1.0934
NCF1	5	0.0045841	0.017267	0.245241	1268	3	-1.4283	0.25779	0.41945	1.0	7453	1	-1.4283
ATIC	5	0.0045938	0.017299	0.245492	1269	4	-0.67346	0.98526	0.98525	1.0	16935	0	-0.67346
PMF1-BGLAP	3	0.0046023	0.017323	0.24565	1270	3	-1.9658	0.9954	0.9955	1.0	17274	0	-1.9658
TSSK4	5	0.0046248	0.017401	0.246555	1271	4	-0.86314	0.99665	0.99671	1.0	17331	0	-0.86314
PES1	5	0.0046669	0.017525	0.24812	1272	4	-0.95804	0.98795	0.98802	1.0	17012	0	-0.95804
RTN3	11	0.0047324	0.01772	0.250679	1273	6	-0.58565	0.55573	0.67338	1.0	11348	3	-0.58565
SOX9	5	0.0047411	0.017747	0.25087	1274	4	-1.1523	0.70782	0.74916	1.0	12551	1	-1.1523
POLE2	5	0.0047464	0.017768	0.250969	1275	2	0.90603	0.01444	0.046959	0.691837	1222	3	0.90603
TOP1	5	0.0047763	0.017857	0.252029	1276	3	-1.5643	0.85567	0.85775	1.0	14403	1	-1.5643
TYRO3	5	0.0047911	0.0179	0.25244	1277	3	-1.5467	0.87832	0.88012	1.0	14764	0	-1.5467
RBBP6	7	0.0048056	0.017943	0.252677	1278	5	-2.2477	0.98729	0.98732	1.0	16995	0	-2.2477
VKORC1L1	8	0.004806	0.017945	0.252677	1279	4	-0.71739	0.028089	0.08387	0.758709	1990	2	-0.71739
CD37	5	0.0048265	0.018008	0.253361	1280	3	-1.0916	0.51105	0.65057	1.0	10980	1	-1.0916
HDAC1	5	0.0048427	0.018062	0.253928	1281	4	-1.1324	0.99671	0.99677	1.0	17334	0	-1.1324
DDX52	5	0.0048695	0.018139	0.254811	1282	4	-1.8279	0.67745	0.73219	1.0	12260	1	-1.8279
RAB6C	4	0.0048852	0.018188	0.2553	1283	4	-0.67329	0.99511	0.99521	1.0	17260	0	-0.67329
TRIM49D1	3	0.00494	0.018359	0.257499	1284	2	-1.8398	0.89751	0.89894	1.0	15120	0	-1.8398
PRB4	4	0.0049516	0.0184	0.257869	1285	2	-1.1847	0.56973	0.67953	1.0	11454	1	-1.1847
TYW1B	5	0.004968	0.01845	0.258377	1286	4	-0.7828	0.98333	0.98332	1.0	16881	0	-0.7828
RER1	5	0.0050061	0.018571	0.259868	1287	4	-1.2682	0.30521	0.46236	1.0	8114	1	-1.2682
HIST1H2BL	3	0.0050213	0.01863	0.260481	1288	3	-2.0861	0.99455	0.99465	1.0	17238	0	-2.0861
ERBB3	5	0.0050392	0.018679	0.260791	1289	4	-1.0798	0.671	0.72868	1.0	12213	1	-1.0798
HMGN4	4	0.0050402	0.018681	0.260791	1290	4	-0.6421	0.99496	0.99505	1.0	17254	0	-0.6421
COQ10B	5	0.0050501	0.018712	0.261026	1291	4	-0.83572	0.61923	0.7025	1.0	11794	1	-0.83572
KHSRP	5	0.005072	0.018779	0.261752	1292	4	-0.85276	0.83878	0.84218	1.0	14121	1	-0.85276
TAF8	5	0.0051133	0.018907	0.263341	1293	3	-0.65335	0.96987	0.96989	1.0	16539	0	-0.65335
ZNF492	5	0.0051281	0.018951	0.263742	1294	4	-2.1615	0.17947	0.34019	0.982823	6233	1	-2.1615
LCE2D	2	0.0051416	0.018986	0.264028	1295	2	-2.4171	0.96303	0.96316	1.0	16399	0	-2.4171
CTU2	5	0.0051562	0.01903	0.264435	1296	4	-1.1879	0.98444	0.98443	1.0	16916	0	-1.1879
NOL11	5	0.0051798	0.019107	0.265308	1297	4	-1.533	0.99011	0.9902	1.0	17064	0	-1.533
SPATA5	5	0.0051974	0.019158	0.265791	1298	4	-1.0489	0.99695	0.99701	1.0	17354	0	-1.0489
TP53RK	5	0.0052009	0.019172	0.265791	1299	4	-1.3654	0.27282	0.43286	1.0	7675	1	-1.3654
ESYT1	5	0.0052391	0.019286	0.267171	1300	4	-0.83204	0.97194	0.97192	1.0	16590	0	-0.83204
EMC7	5	0.0052533	0.019331	0.267445	1301	4	-1.2684	0.94852	0.94882	1.0	16083	0	-1.2684
EIF4A1	4	0.0052546	0.019335	0.267445	1302	3	-1.3853	0.97981	0.97977	1.0	16773	0	-1.3853
WDR12	5	0.0052728	0.019388	0.26774	1303	4	-1.1971	0.96079	0.96094	1.0	16348	0	-1.1971
SNRNP40	5	0.0052758	0.019398	0.26774	1304	4	-1.7145	0.38688	0.53661	1.0	9210	1	-1.7145
ATP6V0B	5	0.0052769	0.019401	0.26774	1305	4	-1.1634	0.61816	0.70201	1.0	11785	1	-1.1634
FUCA1	5	0.0053007	0.019488	0.268375	1306	4	-0.77686	0.94835	0.94866	1.0	16078	0	-0.77686
PM20D1	5	0.0053019	0.019489	0.268375	1307	4	-1.3154	0.97723	0.97721	1.0	16713	0	-1.3154
KRTAP4-7	4	0.0053031	0.019492	0.268375	1308	2	-0.78591	0.67771	0.73233	1.0	12264	1	-0.78591
DHFRL1	3	0.0053152	0.01953	0.268692	1309	3	-3.757	0.99468	0.99477	1.0	17243	0	-3.757
TOP3A	5	0.0053299	0.019567	0.268954	1310	4	-1.1856	0.9909	0.99098	1.0	17092	0	-1.1856
ZCCHC9	5	0.0053333	0.019579	0.268954	1311	3	-1.8969	0.46334	0.6065	1.0	10298	2	-1.8969
THOC5	5	0.0053741	0.019709	0.27053	1312	4	-1.2121	0.51877	0.65765	1.0	11112	1	-1.2121
MFN2	5	0.0053872	0.019741	0.270769	1313	4	-1.3093	0.77993	0.79545	1.0	13320	1	-1.3093
SEC22C	5	0.0053964	0.01977	0.270955	1314	4	-0.98979	0.99664	0.99669	1.0	17329	0	-0.98979
METTL14	5	0.0054082	0.019812	0.271321	1315	3	-2.2197	0.024938	0.075475	0.74799	1816	1	-2.2197
FBXO5	5	0.0054293	0.019875	0.271936	1316	3	-1.3883	0.88916	0.89072	1.0	14972	0	-1.3883
SF3A1	5	0.0054338	0.019891	0.271936	1317	4	-1.3885	0.61142	0.69875	1.0	11734	1	-1.3885
GEMIN5	5	0.0054394	0.019905	0.271936	1318	3	-1.3524	0.72441	0.75901	1.0	12702	1	-1.3524
EIF1	5	0.0054459	0.019917	0.271936	1319	4	-1.8617	0.99391	0.99401	1.0	17206	0	-1.8617
UBE2NL	4	0.0054517	0.019932	0.271936	1320	2	-0.79931	0.34825	0.50127	1.0	8679	2	-0.79931
NOMO2	5	0.0054615	0.019972	0.27227	1321	3	-1.2381	0.41845	0.56555	1.0	9655	2	-1.2381
REXO1	5	0.0054678	0.019991	0.272326	1322	4	-0.92264	0.97043	0.97048	1.0	16551	0	-0.92264
MRPL46	5	0.0054836	0.020039	0.272779	1323	4	-0.99911	0.2861	0.44495	1.0	7850	1	-0.99911
POU5F1	6	0.0054897	0.020057	0.272819	1324	5	-0.81973	0.99868	0.9987	1.0	17479	0	-0.81973
TOPBP1	5	0.0055153	0.020137	0.273697	1325	4	-1.0044	0.74582	0.77231	1.0	12914	1	-1.0044
ARHGEF35	5	0.00553	0.020187	0.27417	1326	4	-1.0217	0.99551	0.9956	1.0	17278	0	-1.0217
UTP23	5	0.0055351	0.020206	0.274217	1327	2	-0.23472	0.49915	0.63956	1.0	10812	1	-0.23472
UBR4	5	0.0055733	0.020326	0.275636	1328	4	-1.3443	0.99569	0.99577	1.0	17285	0	-1.3443
CARS2	5	0.0056064	0.020414	0.276621	1329	4	-1.302	0.39385	0.543	1.0	9308	1	-1.302
EEF1G	5	0.0056204	0.020459	0.277023	1330	3	-1.5911	0.41346	0.56097	1.0	9581	2	-1.5911
PGS1	5	0.0056523	0.020552	0.278011	1331	4	-0.88796	0.63305	0.70926	1.0	11925	1	-0.88796
KPNA2	5	0.0056611	0.020573	0.278011	1332	4	-1.0987	0.99225	0.99237	1.0	17147	0	-1.0987
GNG10	3	0.0056634	0.020578	0.278011	1333	2	-1.8702	0.4488	0.59315	1.0	10087	1	-1.8702
RPS19BP1	5	0.005674	0.020603	0.278137	1334	3	-1.191	0.75363	0.77741	1.0	12994	1	-1.191
NUP153	5	0.0056842	0.020627	0.278262	1335	3	-1.2024	0.75947	0.78122	1.0	13071	1	-1.2024
EIF3E	5	0.0057073	0.020693	0.278943	1336	4	-1.0381	0.9715	0.97151	1.0	16577	0	-1.0381
PIP5K1C	5	0.0057249	0.020752	0.279263	1337	4	-0.7375	0.98678	0.98677	1.0	16980	0	-0.7375
DNAJC2	5	0.005728	0.020763	0.279263	1338	4	-1.5623	0.06002	0.15006	0.864812	3124	1	-1.5623
PTPN11	5	0.0057299	0.020767	0.279263	1339	4	-1.2171	0.97375	0.97373	1.0	16631	0	-1.2171
KRTAP5-6	3	0.0057333	0.020779	0.279263	1340	2	-1.8508	0.18235	0.34445	0.983727	6301	1	-1.8508
GCOM1	5	0.0057477	0.020822	0.279631	1341	3	-1.3761	0.64058	0.713	1.0	11988	1	-1.3761
ENY2	5	0.0057686	0.020891	0.280345	1342	4	-1.8573	0.79586	0.80714	1.0	13516	1	-1.8573
DNAJB6	3	0.0057854	0.020946	0.280873	1343	2	-1.8483	0.86537	0.86728	1.0	14543	0	-1.8483
UBB	2	0.0058013	0.020994	0.281313	1344	2	-2.0698	0.99187	0.99198	1.0	17124	0	-2.0698
BCL2L2-PABPN1	1	0.0058152	0.021029	0.281571	1345	1	-4.2923	0.99418	0.99427	1.0	17220	0	-4.2923
HAUS6	5	0.0058352	0.02109	0.282182	1346	2	-0.091039	0.95046	0.95077	1.0	16126	0	-0.091039
RBM42	5	0.005858	0.021153	0.282512	1347	4	-0.95293	0.86382	0.86577	1.0	14523	0	-0.95293
THAP1	8	0.0058609	0.021162	0.282512	1348	5	-0.96582	0.61846	0.70215	1.0	11787	2	-0.96582
MZF1	5	0.0058643	0.021175	0.282512	1349	4	-1.0142	0.99611	0.99618	1.0	17304	0	-1.0142
KANSL3	5	0.0058657	0.021178	0.282512	1350	4	-1.5187	0.83406	0.83797	1.0	14060	1	-1.5187
TTF2	5	0.0058938	0.021263	0.283439	1351	4	-1.2351	0.88703	0.88865	1.0	14933	0	-1.2351
MRPL39	5	0.0059531	0.021446	0.28566	1352	4	-1.195	0.98724	0.98727	1.0	16994	0	-1.195
UFD1L	5	0.0059676	0.021485	0.285969	1353	3	-0.88595	0.98961	0.98967	1.0	17048	0	-0.88595
USP10	5	0.0060189	0.021641	0.287834	1354	4	-0.81683	0.95598	0.95625	1.0	16248	0	-0.81683
PTRH2	5	0.0060271	0.021659	0.28787	1355	4	-1.0357	0.38967	0.53913	1.0	9262	1	-1.0357
ACTB	4	0.0060395	0.021702	0.28822	1356	4	-1.2023	0.99396	0.99406	1.0	17208	0	-1.2023
RPL7A	2	0.0060481	0.021736	0.288343	1357	2	-2.8841	0.99395	0.99405	1.0	17207	0	-2.8841
GTF3A	5	0.0060498	0.021743	0.288343	1358	3	-0.64974	0.85146	0.85376	1.0	14319	1	-0.64974
ORC1	5	0.0060833	0.021847	0.289507	1359	3	-1.1132	0.8917	0.89318	1.0	15018	0	-1.1132
CFC1B	4	0.0060979	0.021882	0.289753	1360	3	-0.92015	0.74204	0.76989	1.0	12882	1	-0.92015
LTV1	5	0.0061645	0.022086	0.292247	1361	4	-1.7602	0.24392	0.40699	1.0	7242	1	-1.7602
NCAPH2	5	0.0061758	0.02212	0.292475	1362	4	-0.93464	0.99557	0.99565	1.0	17280	0	-0.93464
RBMXL1	3	0.0061992	0.022203	0.293323	1363	3	-1.7849	0.9938	0.9939	1.0	17201	0	-1.7849
OPA1	5	0.006205	0.022219	0.293323	1364	4	-0.88479	0.99475	0.99483	1.0	17247	0	-0.88479
GLS2	5	0.006209	0.022233	0.293323	1365	4	-1.2629	0.52116	0.65865	1.0	11129	1	-1.2629
PPIH	5	0.0062217	0.02228	0.293728	1366	4	-0.80662	0.86815	0.87005	1.0	14594	0	-0.80662
CNIH2	5	0.0062988	0.022504	0.296476	1367	4	-0.88486	0.69998	0.74468	1.0	12469	1	-0.88486
INTS2	5	0.0063047	0.022523	0.296498	1368	3	-0.76218	0.12252	0.25342	0.948023	4806	1	-0.76218
NDUFB10	5	0.0063136	0.022555	0.296708	1369	4	-1.1049	0.93154	0.93212	1.0	15757	0	-1.1049
MRPL33	2	0.0063379	0.022628	0.297452	1370	2	-1.6426	0.99366	0.99377	1.0	17199	0	-1.6426
CMTR1	5	0.0063488	0.022651	0.297532	1371	4	-0.9993	0.99619	0.99626	1.0	17309	0	-0.9993
DDTL	3	0.0063545	0.022671	0.297582	1372	3	-0.87325	0.99365	0.99375	1.0	17198	0	-0.87325
RIMBP3B	5	0.0064236	0.022888	0.299958	1373	4	-0.78172	0.658	0.72197	1.0	12117	1	-0.78172
NUTF2	5	0.0064263	0.022894	0.299958	1374	4	-0.92345	0.72738	0.76081	1.0	12734	1	-0.92345
GTF2H4	5	0.0064373	0.022927	0.299958	1375	4	-1.3224	0.67544	0.73112	1.0	12245	1	-1.3224
SUSD1	5	0.0064386	0.022931	0.299958	1376	4	-1.4272	0.96065	0.96081	1.0	16343	0	-1.4272
PIGU	5	0.0064429	0.022944	0.299958	1377	3	-1.407	0.93371	0.93425	1.0	15798	0	-1.407
MAU2	5	0.0064452	0.022952	0.299958	1378	3	-1.3109	0.59618	0.69158	1.0	11633	1	-1.3109
TANGO2	14	0.0064571	0.02299	0.300235	1379	9	-0.45891	0.90059	0.90193	1.0	15171	2	-0.45891
LIMS3	5	0.0064811	0.02306	0.300929	1380	3	-0.97755	0.99539	0.99549	1.0	17273	0	-0.97755
SLC17A7	5	0.0065114	0.023146	0.301798	1381	4	-0.72111	0.98892	0.98898	1.0	17032	0	-0.72111
CSPG4	5	0.0065163	0.02316	0.301798	1382	4	-0.84878	0.82892	0.83354	1.0	13977	1	-0.84878
SERF2	8	0.0065294	0.0232	0.30202	1383	6	-0.79045	0.98025	0.98023	1.0	16791	0	-0.79045
DHX16	5	0.006533	0.02321	0.30202	1384	4	-1.3561	0.98253	0.98255	1.0	16852	0	-1.3561
NUDCD3	5	0.0065968	0.023403	0.304311	1385	4	-0.49063	0.48944	0.63046	1.0	10674	1	-0.49063
PLGLB1	2	0.0066057	0.023431	0.304455	1386	2	-1.6273	0.99339	0.99348	1.0	17186	0	-1.6273
IPO9	5	0.0066183	0.023471	0.304757	1387	4	-0.91262	0.18636	0.35029	0.988266	6383	1	-0.91262
CORO1C	5	0.0066336	0.023518	0.305144	1388	4	-0.76857	0.15687	0.30629	0.966682	5705	1	-0.76857
MRPS24	5	0.0066615	0.023607	0.305697	1390	3	-1.1494	0.98971	0.98979	1.0	17050	0	-1.1494
GABPB1	5	0.0066615	0.023607	0.305697	1389	4	-1.1494	0.16478	0.31821	0.973037	5888	1	-1.1494
SNRNP27	5	0.0066649	0.023616	0.305697	1391	3	-1.2303	0.0095816	0.032941	0.654071	906	1	-1.2303
RPL34	1	0.0066696	0.023629	0.305697	1392	1	-8.6142	0.99333	0.99343	1.0	17183	0	-8.6142
MRPL49	5	0.0067122	0.023752	0.307076	1393	4	-1.0503	0.9959	0.99598	1.0	17294	0	-1.0503
SYMPK	5	0.0067603	0.023905	0.308831	1394	4	-1.0117	0.99434	0.99444	1.0	17226	0	-1.0117
MCCD1	5	0.0068214	0.024086	0.310842	1395	4	-0.89649	0.26307	0.42413	1.0	7528	1	-0.89649
ABCB1	5	0.006824	0.024095	0.310842	1396	3	-1.3922	0.057841	0.14629	0.859269	3066	1	-1.3922
GRWD1	5	0.006838	0.024134	0.311116	1397	4	-1.3848	0.98883	0.98888	1.0	17027	0	-1.3848
LARS2	5	0.006852	0.024165	0.311297	1398	3	-1.3245	0.29038	0.44892	1.0	7900	1	-1.3245
RCOR1	5	0.0068787	0.024249	0.312157	1399	4	-2.2088	0.99529	0.99539	1.0	17268	0	-2.2088
RAP1B	9	0.0068876	0.024278	0.312302	1400	5	-0.85963	0.25675	0.41851	1.0	7435	2	-0.85963
ZNF207	5	0.0068963	0.024312	0.31251	1401	3	-1.4168	0.54033	0.66679	1.0	11257	1	-1.4168
PIP5K1A	9	0.0069047	0.02434	0.312654	1402	6	-0.73716	0.23417	0.39816	1.0	7096	1	-0.73716
XRN2	5	0.0069197	0.024366	0.312763	1403	3	-1.2695	0.98023	0.98021	1.0	16789	0	-1.2695
POLR1A	5	0.006928	0.02439	0.312851	1404	3	-1.0892	0.89541	0.89684	1.0	15081	0	-1.0892
PGD	5	0.006961	0.024489	0.313741	1405	4	-1.0212	0.96737	0.96749	1.0	16489	0	-1.0212
C14orf80	5	0.0069643	0.0245	0.313741	1406	4	-1.2476	0.6682	0.72727	1.0	12188	1	-1.2476
FLVCR1	5	0.0069761	0.024542	0.313741	1407	3	-1.1063	0.36121	0.51316	1.0	8868	2	-1.1063
EEF1A1	2	0.0069828	0.024565	0.313741	1408	2	-3.8952	0.99302	0.99313	1.0	17170	0	-3.8952
MTG2	5	0.0069855	0.024575	0.313741	1409	4	-0.68154	0.99571	0.9958	1.0	17287	0	-0.68154
ATP6V1G2	7	0.0069879	0.024581	0.313741	1411	5	-0.71123	0.8236	0.82906	1.0	13890	1	-0.71123
FASTKD5	5	0.0069879	0.024581	0.313741	1410	4	-1.2626	0.69314	0.74085	1.0	12410	1	-1.2626
DHRS1	5	0.0070029	0.024622	0.31403	1412	4	-0.80081	0.9962	0.99627	1.0	17310	0	-0.80081
GRN	5	0.0070788	0.024847	0.316681	1413	4	-0.78644	0.33193	0.48639	1.0	8443	1	-0.78644
TEFM	5	0.0071088	0.024932	0.317542	1414	3	-1.184	0.96415	0.96427	1.0	16424	0	-1.184
PMPCA	5	0.0071215	0.024978	0.317899	1415	4	-1.0324	0.99447	0.99456	1.0	17233	0	-1.0324
LSM3	2	0.00713	0.024998	0.317933	1416	2	-1.7446	0.99287	0.99299	1.0	17168	0	-1.7446
MCL1	5	0.0071549	0.025072	0.318499	1417	3	-0.73493	0.86964	0.87152	1.0	14623	0	-0.73493
KARS	5	0.0071661	0.025104	0.318499	1418	3	-0.80011	0.98525	0.98524	1.0	16934	0	-0.80011
RHCE	5	0.007171	0.025121	0.318499	1419	3	-1.2701	0.99419	0.99428	1.0	17221	0	-1.2701
PLEKHG2	5	0.0071759	0.025132	0.318499	1420	4	-0.94473	0.94367	0.94407	1.0	15990	0	-0.94473
SP1	5	0.0071773	0.025135	0.318499	1421	3	-0.51395	0.7804	0.79578	1.0	13328	1	-0.51395
SWSAP1	5	0.0071833	0.025149	0.318499	1422	4	-1.1619	0.7803	0.79571	1.0	13326	1	-1.1619
GPKOW	5	0.0072219	0.025267	0.319764	1423	4	-0.78619	0.98554	0.98552	1.0	16945	0	-0.78619
HCK	5	0.0072398	0.025319	0.3202	1424	4	-1.1904	0.37856	0.5289	1.0	9107	1	-1.1904
ATP6V1H	5	0.00725	0.025352	0.3204	1425	4	-1.6366	0.98291	0.9829	1.0	16868	0	-1.6366
MED24	5	0.0072606	0.025373	0.320439	1426	4	-0.86263	0.84393	0.84686	1.0	14201	1	-0.86263
HENMT1	5	0.007306	0.025511	0.321949	1427	4	-1.3425	0.94475	0.94513	1.0	16019	0	-1.3425
NCAPD3	5	0.007322	0.025566	0.322417	1428	4	-0.75182	0.57385	0.68137	1.0	11478	1	-0.75182
SAFB	5	0.0073528	0.025657	0.323348	1429	4	-1.085	0.45439	0.59832	1.0	10161	1	-1.085
KRR1	5	0.0073747	0.025727	0.324001	1430	4	-0.75672	0.029332	0.087219	0.768834	2043	1	-0.75672
PNISR	5	0.0073888	0.025764	0.324238	1431	3	-1.37	0.13991	0.28051	0.955294	5286	1	-1.37
BCL2L2	5	0.0074079	0.025817	0.324683	1432	4	-0.71814	0.98144	0.98142	1.0	16827	0	-0.71814
KLF2	5	0.0074181	0.025849	0.32485	1433	4	-1.2947	0.99728	0.99731	1.0	17370	0	-1.2947
ZFYVE20	5	0.0074255	0.025875	0.324948	1434	3	-1.3294	0.49747	0.63796	1.0	10797	1	-1.3294
DIP2B	5	0.0074512	0.02595	0.325674	1435	4	-1.2857	0.98951	0.98958	1.0	17045	0	-1.2857
MOGAT3	5	0.0074598	0.025975	0.32575	1436	3	-1.1011	0.252	0.41421	1.0	7377	2	-1.1011
PRPF39	5	0.007477	0.026021	0.326109	1437	3	-2.1013	0.099873	0.21744	0.928396	4214	2	-2.1013
SUGP2	5	0.0075389	0.026206	0.328196	1438	4	-0.96883	0.57746	0.683	1.0	11507	1	-0.96883
MRPL36	5	0.0075589	0.026265	0.328704	1439	4	-0.82208	0.55202	0.67177	1.0	11320	1	-0.82208
DHFR	4	0.0075712	0.026292	0.328819	1440	3	-4.4389	0.016848	0.053702	0.701782	1378	1	-4.4389
IFITM3	3	0.0076077	0.026386	0.329766	1441	3	-0.92542	0.99239	0.99252	1.0	17152	0	-0.92542
MGAT2	5	0.0076381	0.026474	0.330629	1442	3	-1.3731	0.53599	0.66489	1.0	11227	1	-1.3731
COG1	5	0.0076794	0.026587	0.331807	1443	4	-0.81717	0.99567	0.99575	1.0	17284	0	-0.81717
ANAPC5	5	0.0076931	0.026626	0.332071	1444	3	-1.1846	0.50778	0.64755	1.0	10941	1	-1.1846
RPL35A	3	0.0077125	0.026683	0.332426	1445	2	-1.9349	0.61992	0.70282	1.0	11804	1	-1.9349
METTL21B	5	0.0077152	0.026692	0.332426	1446	4	-0.69087	0.99686	0.99693	1.0	17346	0	-0.69087
YAP1	6	0.0077465	0.026784	0.333346	1447	5	-0.73187	0.99853	0.99855	1.0	17465	0	-0.73187
NDUFS3	5	0.0077559	0.026811	0.333451	1448	3	-1.3881	0.43797	0.58329	1.0	9939	1	-1.3881
NSUN4	5	0.0077762	0.026865	0.333897	1449	4	-1.4087	0.71541	0.75363	1.0	12620	1	-1.4087
RPL26L1	5	0.0078291	0.027023	0.335626	1450	3	-1.1532	0.94253	0.943	1.0	15970	0	-1.1532
HNRNPA1	4	0.0078563	0.027103	0.336391	1451	3	-1.2452	0.89117	0.89265	1.0	15006	0	-1.2452
FCGR1A	4	0.0078919	0.027214	0.337502	1452	4	-1.1212	0.99211	0.99223	1.0	17137	0	-1.1212
SUDS3	5	0.0078971	0.02723	0.337502	1453	3	-0.95404	0.056526	0.14396	0.855643	3030	1	-0.95404
ISG20L2	5	0.0079359	0.027347	0.338714	1454	4	-1.1632	0.98695	0.98695	1.0	16986	0	-1.1632
BCS1L	5	0.0079641	0.027432	0.339514	1455	4	-1.1469	0.99604	0.99611	1.0	17300	0	-1.1469
GPX4	5	0.0079692	0.027449	0.339514	1456	4	-1.2514	0.99636	0.99643	1.0	17315	0	-1.2514
LACRT	5	0.0079835	0.027486	0.339736	1457	4	-1.0188	0.99362	0.99373	1.0	17196	0	-1.0188
SAMM50	5	0.0080128	0.027571	0.340358	1458	3	-1.6424	0.6395	0.71246	1.0	11983	1	-1.6424
PF4V1	3	0.0080152	0.027576	0.340358	1459	3	-0.9394	0.99198	0.9921	1.0	17128	0	-0.9394
RELA	5	0.0080219	0.027597	0.340358	1460	4	-0.80783	0.99167	0.99176	1.0	17116	0	-0.80783
COG8	5	0.0080267	0.027612	0.340358	1461	4	-0.73927	0.99082	0.99091	1.0	17091	0	-0.73927
TRUB2	5	0.0080492	0.027678	0.340944	1462	4	-0.76511	0.90205	0.90333	1.0	15203	0	-0.76511
UMOD	5	0.0080643	0.027721	0.341239	1463	3	-1.5154	0.77765	0.7938	1.0	13289	1	-1.5154
ACTR1A	5	0.008085	0.027789	0.341845	1464	4	-1.351	0.47297	0.6154	1.0	10427	1	-1.351
RNPS1	5	0.0081153	0.027876	0.342679	1465	4	-1.5349	0.12851	0.26286	0.950997	4971	1	-1.5349
CHRFAM7A	5	0.008125	0.02791	0.342864	1466	4	-1.2436	0.92163	0.92246	1.0	15567	0	-1.2436
DARS2	5	0.0081866	0.028104	0.345013	1467	4	-0.95894	0.99473	0.99482	1.0	17246	0	-0.95894
TBCC	5	0.0081977	0.028145	0.34527	1468	3	-0.56957	0.15225	0.29929	0.963673	5591	2	-0.56957
RPE	9	0.0082492	0.028299	0.346929	1469	4	-0.44463	0.18064	0.34194	0.983727	6255	1	-0.44463
ZNF101	5	0.008265	0.028349	0.347299	1470	4	-0.85566	0.99608	0.99615	1.0	17303	0	-0.85566
ARFGEF2	5	0.0083381	0.028567	0.349742	1471	3	-1.1457	0.92256	0.92337	1.0	15585	0	-1.1457
C7orf26	5	0.0083703	0.028674	0.350809	1472	4	-0.84762	0.71288	0.75215	1.0	12599	1	-0.84762
ESCO2	5	0.0084068	0.028772	0.351767	1473	3	-1.5548	0.65704	0.72147	1.0	12110	1	-1.5548
NOM1	5	0.0084519	0.028907	0.353181	1474	3	-1.1728	0.92322	0.92397	1.0	15596	0	-1.1728
CYSLTR2	5	0.0084966	0.029035	0.354499	1475	4	-1.1175	0.49313	0.63395	1.0	10726	1	-1.1175
CALR3	5	0.0085184	0.029103	0.355097	1476	4	-1.0329	0.12495	0.25721	0.9495	4877	1	-1.0329
CENPK	5	0.0085319	0.029147	0.355368	1477	4	-1.4025	0.90257	0.90381	1.0	15214	0	-1.4025
HSPA5	5	0.0085419	0.029173	0.355368	1478	3	-1.0397	0.26959	0.42996	1.0	7626	2	-1.0397
AP3B1	5	0.0085452	0.029185	0.355368	1479	4	-1.0548	0.948	0.94831	1.0	16068	0	-1.0548
RARS2	5	0.0086429	0.029442	0.358252	1480	4	-1.2987	0.99427	0.99437	1.0	17223	0	-1.2987
CLSPN	5	0.0086988	0.029594	0.359786	1481	4	-0.77072	0.99535	0.99544	1.0	17270	0	-0.77072
FXN	5	0.0087041	0.029608	0.359786	1482	4	-0.81297	0.11455	0.24081	0.943607	4596	1	-0.81297
ATP5D	5	0.0087531	0.029747	0.361073	1483	4	-0.75284	0.85254	0.8548	1.0	14346	1	-0.75284
NAA15	5	0.0087602	0.02977	0.361073	1484	4	-1.1164	0.83579	0.83948	1.0	14084	1	-1.1164
HIST1H2AD	4	0.0087612	0.029774	0.361073	1485	3	-1.2029	0.98084	0.9808	1.0	16808	0	-1.2029
TMEM167A	5	0.0088156	0.02993	0.362729	1486	1	0.14439	0.068826	0.16522	0.881808	3373	2	0.14439
TFAM	6	0.0088263	0.029965	0.362911	1487	4	-1.0415	0.66215	0.72405	1.0	12148	1	-1.0415
MRPL4	5	0.0089322	0.030287	0.36656	1488	4	-0.91299	0.97034	0.97039	1.0	16549	0	-0.91299
SAP130	5	0.0089669	0.030389	0.367383	1489	4	-0.78783	0.99436	0.99446	1.0	17227	0	-0.78783
RAB1B	5	0.0089704	0.030396	0.367383	1490	4	-0.97462	0.72876	0.76164	1.0	12746	1	-0.97462
UTP6	5	0.0089895	0.030447	0.367754	1491	4	-0.83735	0.99703	0.99708	1.0	17358	0	-0.83735
IER2	5	0.0090078	0.030495	0.368092	1492	3	-1.0873	0.90325	0.90449	1.0	15232	0	-1.0873
PAF1	5	0.0090165	0.030527	0.368102	1493	4	-1.1825	0.8573	0.85934	1.0	14428	1	-1.1825
ZNF559	12	0.0090243	0.030546	0.368102	1494	5	-0.3272	0.090774	0.20246	0.915235	3978	3	-0.3272
ELP5	5	0.0090299	0.030558	0.368102	1495	4	-1.129	0.84279	0.84582	1.0	14182	1	-1.129
AP2M1	5	0.0090438	0.030593	0.368279	1496	3	-1.4052	0.96334	0.96347	1.0	16404	0	-1.4052
ANKRD36	5	0.0090577	0.030636	0.368549	1497	3	-1.2395	0.87878	0.88055	1.0	14770	0	-1.2395
CENPM	10	0.0090718	0.030681	0.368843	1498	7	-0.62501	0.51989	0.65812	1.0	11119	1	-0.62501
GZMH	7	0.0090794	0.030701	0.368843	1499	4	-0.9934	0.53709	0.66539	1.0	11235	1	-0.9934
CCNB1	5	0.0091049	0.030778	0.369449	1500	4	-1.3841	0.79305	0.80504	1.0	13483	1	-1.3841
URM1	8	0.0091155	0.030804	0.369449	1501	5	-0.94182	0.24145	0.40482	1.0	7210	2	-0.94182
CHCHD7	9	0.0091233	0.03083	0.369449	1502	5	-0.84552	0.0034055	0.014245	0.537819	477	3	-0.84552
KIAA0556	5	0.0091245	0.030834	0.369449	1503	3	-0.64107	0.94422	0.94459	1.0	16004	0	-0.64107
CITED2	5	0.0091523	0.030927	0.370316	1504	4	-1.2291	0.91683	0.91777	1.0	15473	0	-1.2291
RPL28	9	0.0091726	0.03099	0.370827	1505	6	-0.60647	0.701	0.74525	1.0	12478	2	-0.60647
NFKBIE	5	0.0092013	0.031071	0.371451	1506	4	-1.5394	0.89254	0.89403	1.0	15031	0	-1.5394
MOB3A	5	0.0092062	0.031083	0.371451	1507	4	-0.69784	0.10984	0.23346	0.939927	4472	1	-0.69784
SLC35D2	5	0.0092835	0.031311	0.373638	1508	4	-0.67668	0.85314	0.85536	1.0	14361	1	-0.67668
GPRC5A	5	0.0092899	0.031324	0.373638	1509	4	-1.1873	0.98707	0.98708	1.0	16988	0	-1.1873
PRPH	5	0.0092927	0.031328	0.373638	1510	3	-1.0994	0.91451	0.91553	1.0	15414	0	-1.0994
PON2	5	0.0093129	0.031395	0.37406	1511	4	-1.0828	0.57215	0.68062	1.0	11464	1	-1.0828
SPEN	5	0.0093156	0.031405	0.37406	1512	4	-0.81818	0.8875	0.88909	1.0	14939	0	-0.81818
PRAME	5	0.0093435	0.031492	0.374626	1513	4	-1.2804	0.8991	0.90047	1.0	15145	0	-1.2804
RPL26	2	0.0093442	0.031494	0.374626	1514	2	-1.8345	0.99066	0.99077	1.0	17086	0	-1.8345
ZSCAN32	5	0.0094123	0.031678	0.376555	1515	4	-0.71675	0.99689	0.99695	1.0	17350	0	-0.71675
CENPN	5	0.0094585	0.031799	0.3775	1516	3	-1.1408	0.75914	0.781	1.0	13069	1	-1.1408
NDUFAF1	5	0.0094586	0.031799	0.3775	1517	4	-1.3987	0.99638	0.99644	1.0	17318	0	-1.3987
UTP18	5	0.0094657	0.03182	0.3775	1518	3	-1.1396	0.97984	0.97979	1.0	16777	0	-1.1396
MORF4L1	4	0.0095552	0.032078	0.380195	1519	3	-1.2278	0.9541	0.95435	1.0	16206	0	-1.2278
RPS27A	3	0.0095589	0.032089	0.380195	1520	3	-1.6883	0.98155	0.98152	1.0	16832	0	-1.6883
EIF3K	5	0.0096667	0.032422	0.38389	1521	4	-1.3654	0.71104	0.75108	1.0	12584	1	-1.3654
NUP160	5	0.0096783	0.032455	0.384028	1522	3	-1.1363	0.014277	0.0465	0.691351	1211	2	-1.1363
KMT2D	5	0.0097449	0.032644	0.386005	1523	4	-1.5065	0.97196	0.97193	1.0	16591	0	-1.5065
UPF2	5	0.0098061	0.03284	0.388071	1524	4	-1.8066	0.80693	0.81556	1.0	13647	1	-1.8066
ETF1	5	0.0098337	0.032918	0.388732	1525	4	-2.1208	0.39937	0.54809	1.0	9399	1	-2.1208
COPS4	5	0.0098499	0.032967	0.389027	1526	3	-1.3487	0.23052	0.3948	1.0	7041	1	-1.3487
LMBR1L	5	0.0098567	0.032986	0.389027	1527	4	-0.63639	0.95228	0.95257	1.0	16165	0	-0.63639
DPH1	5	0.0098704	0.033019	0.389161	1528	3	-1.1416	0.96123	0.96139	1.0	16357	0	-1.1416
NBPF4	2	0.0098868	0.033069	0.389462	1529	2	-1.4854	0.99011	0.9902	1.0	17065	0	-1.4854
KRTAP9-4	2	0.0098934	0.033088	0.389462	1530	2	-2.0868	0.99011	0.99019	1.0	17063	0	-2.0868
DNTTIP2	5	0.0099114	0.033138	0.389639	1531	4	-1.1295	0.022964	0.070256	0.740377	1708	1	-1.1295
CCDC47	5	0.0099173	0.033153	0.389639	1532	3	-1.4104	0.98043	0.9804	1.0	16797	0	-1.4104
COA6	6	0.009922	0.033168	0.389639	1533	5	-0.58542	0.92796	0.92861	1.0	15680	0	-0.58542
ALG1L	2	0.0099461	0.033241	0.390247	1534	2	-1.339	0.99005	0.99013	1.0	17060	0	-1.339
UBA3	5	0.0099761	0.033333	0.39107	1535	3	-1.2324	0.13147	0.26747	0.952371	5057	2	-1.2324
CD36	5	0.0099909	0.033378	0.391344	1536	3	-1.2912	0.03304	0.096683	0.784755	2218	1	-1.2912
MYL12A	5	0.010017	0.033441	0.391823	1537	4	-1.2444	0.96767	0.96777	1.0	16495	0	-1.2444
MAL	15	0.010046	0.033521	0.39226	1539	6	-0.0030088	0.74594	0.77238	1.0	12918	4	-0.0030088
TMED2	5	0.010046	0.03352	0.39226	1538	4	-0.86095	0.64572	0.71561	1.0	12026	1	-0.86095
GSTM3	5	0.010093	0.033679	0.393844	1540	4	-0.94358	0.97863	0.97858	1.0	16747	0	-0.94358
ARNTL2	5	0.010109	0.033726	0.394141	1541	4	-0.79672	0.66325	0.72462	1.0	12159	1	-0.79672
CA5A	5	0.010131	0.033779	0.394432	1542	4	-0.72034	0.98881	0.98887	1.0	17026	0	-0.72034
SDR9C7	5	0.010137	0.033795	0.394432	1543	4	-0.66746	0.99548	0.99557	1.0	17276	0	-0.66746
DAZAP1	5	0.01015	0.03384	0.394703	1544	3	-0.56696	0.91647	0.91743	1.0	15464	0	-0.56696
FAM91A1	5	0.01017	0.033901	0.395158	1545	2	-0.27787	0.080223	0.18479	0.902845	3686	2	-0.27787
LILRA5	8	0.010209	0.034017	0.396113	1546	6	-0.53513	0.33233	0.48676	1.0	8448	2	-0.53513
ASIC1	5	0.010213	0.034027	0.396113	1547	4	-0.99449	0.0020653	0.0088506	0.48893	326	1	-0.99449
RHEB	5	0.010229	0.034072	0.396388	1548	4	-1.2042	0.98843	0.98849	1.0	17017	0	-1.2042
PFDN1	4	0.010286	0.034252	0.398216	1549	2	-0.55056	0.061898	0.15329	0.867831	3180	2	-0.55056
KRT8	5	0.010347	0.034427	0.399997	1550	2	-0.13679	0.02979	0.088352	0.771813	2061	2	-0.13679
EIF5AL1	4	0.010447	0.034722	0.402901	1552	3	-2.27	0.98449	0.98448	1.0	16919	0	-2.27
RSPH10B2	4	0.010447	0.034722	0.402901	1551	3	-0.86049	0.96568	0.96578	1.0	16453	0	-0.86049
MSH2	5	0.010488	0.034839	0.404006	1553	4	-0.92854	0.96003	0.9602	1.0	16329	0	-0.92854
RFT1	5	0.010497	0.034867	0.404071	1554	3	-1.1523	0.36246	0.51427	1.0	8888	1	-1.1523
TUBGCP2	5	0.01052	0.034937	0.404386	1555	4	-1.0921	0.99362	0.99373	1.0	17195	0	-1.0921
OTUD5	5	0.010525	0.034945	0.404386	1556	4	-0.67034	0.77202	0.78979	1.0	13217	1	-0.67034
YWHAZ	3	0.010529	0.034962	0.404386	1557	3	-1.2248	0.98947	0.98954	1.0	17043	0	-1.2248
QRSL1	5	0.010554	0.035036	0.404966	1558	3	-0.58976	0.87471	0.87655	1.0	14705	0	-0.58976
CHD4	5	0.01056	0.035057	0.404966	1559	4	-0.7877	0.89747	0.89889	1.0	15119	0	-0.7877
CATSPERD	5	0.010574	0.035098	0.404974	1560	4	-0.68812	0.97011	0.97015	1.0	16544	0	-0.68812
ANXA8L2	2	0.010578	0.035112	0.404974	1561	2	-1.5341	0.98942	0.98949	1.0	17041	0	-1.5341
USP17L10	4	0.010583	0.035125	0.404974	1562	2	-0.95136	0.23034	0.39463	1.0	7039	2	-0.95136
NBAS	5	0.010609	0.03521	0.405697	1563	4	-0.97636	0.57655	0.6826	1.0	11500	1	-0.97636
H2AFJ	5	0.010621	0.035256	0.405925	1564	4	-0.92276	0.6178	0.70185	1.0	11783	1	-0.92276
CIR1	5	0.010629	0.035275	0.405925	1565	4	-0.8208	0.71216	0.75173	1.0	12592	1	-0.8208
MRPL43	5	0.010644	0.035319	0.406165	1566	3	-1.147	0.97565	0.97566	1.0	16677	0	-1.147
MASTL	5	0.010675	0.035414	0.406999	1567	3	-1.044	0.94695	0.94727	1.0	16052	0	-1.044
TPH2	5	0.010687	0.03545	0.407136	1568	4	-0.71507	0.48483	0.62626	1.0	10599	1	-0.71507
OCM2	5	0.010701	0.035491	0.407136	1569	4	-1.0039	0.89208	0.89356	1.0	15023	0	-1.0039
KRTAP12-3	5	0.010702	0.035494	0.407136	1570	2	0.26235	0.010894	0.036804	0.6595	1005	2	0.26235
RDH5	5	0.010746	0.035631	0.408452	1571	4	-1.004	0.93174	0.93231	1.0	15760	0	-1.004
MTBP	5	0.01077	0.035711	0.409112	1572	4	-3.5484	0.041595	0.11731	0.810744	2605	1	-3.5484
PKM	5	0.010789	0.035761	0.409418	1573	4	-0.95404	0.80105	0.81104	1.0	13574	1	-0.95404
ATF7	8	0.010823	0.035866	0.41036	1574	5	-0.76132	0.14612	0.28991	0.958841	5445	1	-0.76132
DCAF15	5	0.010836	0.0359	0.410495	1575	4	-0.56809	0.98135	0.98135	1.0	16825	0	-0.56809
ARPP19	5	0.010873	0.036006	0.411447	1576	4	-1.4555	0.71411	0.75288	1.0	12608	1	-1.4555
C1orf52	5	0.010922	0.036152	0.412844	1577	4	-0.94472	0.761	0.78225	1.0	13089	1	-0.94472
RABL2B	5	0.010944	0.03622	0.41336	1578	4	-0.63201	0.53135	0.66292	1.0	11196	1	-0.63201
SUPT4H1	5	0.011058	0.036548	0.416842	1579	2	0.0034449	0.35205	0.50473	1.0	8737	2	0.0034449
COG4	5	0.011133	0.036775	0.41916	1580	4	-0.76367	0.63453	0.70997	1.0	11941	1	-0.76367
ARCN1	5	0.011169	0.036865	0.419928	1581	3	-1.2218	0.85446	0.85662	1.0	14380	1	-1.2218
PA2G4	5	0.011291	0.037223	0.4235	1582	4	-0.91571	0.29685	0.45483	1.0	8004	1	-0.91571
CENPQ	5	0.011292	0.037226	0.4235	1583	4	-0.85667	0.98062	0.98059	1.0	16804	0	-0.85667
KIAA1279	5	0.011339	0.037356	0.424708	1584	4	-1.3118	0.97208	0.97206	1.0	16594	0	-1.3118
GATC	5	0.011355	0.037402	0.424965	1585	3	-1.0816	0.97114	0.97114	1.0	16566	0	-1.0816
SPAG5	5	0.011397	0.037523	0.42607	1586	4	-0.79255	0.98016	0.98015	1.0	16786	0	-0.79255
NEFM	5	0.01144	0.037655	0.427305	1587	1	0.048477	0.086855	0.1959	0.910486	3874	2	0.048477
TWF1	5	0.011449	0.037684	0.427361	1588	4	-0.83042	0.99269	0.99281	1.0	17162	0	-0.83042
LMX1A	5	0.011466	0.037739	0.427452	1589	3	-2.1336	0.47702	0.61909	1.0	10487	1	-2.1336
GFPT1	5	0.011466	0.037739	0.427452	1590	3	-1.4326	0.58542	0.68659	1.0	11566	1	-1.4326
PILRA	8	0.011482	0.037781	0.42765	1591	4	-0.62032	0.9778	0.97778	1.0	16725	0	-0.62032
KRTAP5-8	3	0.011527	0.037908	0.428689	1592	2	-1.5549	0.66761	0.72696	1.0	12186	1	-1.5549
PBXIP1	5	0.011532	0.03792	0.428689	1593	4	-0.68467	0.58406	0.68599	1.0	11557	1	-0.68467
SMARCE1	5	0.011572	0.038024	0.429424	1594	4	-1.4605	0.42971	0.57574	1.0	9823	1	-1.4605
TTF1	5	0.011582	0.038055	0.429424	1595	4	-0.94335	0.91019	0.91126	1.0	15347	0	-0.94335
TIMM13	5	0.011583	0.038057	0.429424	1596	3	-0.62394	0.90751	0.90864	1.0	15294	0	-0.62394
ACER1	5	0.011599	0.038104	0.429695	1597	3	-1.2873	0.8904	0.89188	1.0	14995	0	-1.2873
MRPL18	5	0.011638	0.038218	0.430709	1598	3	-1.1714	0.45371	0.59772	1.0	10151	1	-1.1714
ATL2	5	0.011663	0.038295	0.4313	1599	2	0.079739	0.023478	0.071638	0.742304	1738	2	0.079739
RPL21	2	0.011728	0.038504	0.433216	1600	2	-5.8926	0.97535	0.97533	1.0	16671	0	-5.8926
NDUFA4L2	5	0.011731	0.038513	0.433216	1601	4	-0.82629	0.77213	0.78987	1.0	13220	1	-0.82629
PPY	5	0.011747	0.038568	0.433503	1602	4	-0.73421	0.97535	0.97534	1.0	16672	0	-0.73421
RAB7A	5	0.011752	0.038587	0.433503	1603	3	-1.089	0.95978	0.95996	1.0	16325	0	-1.089
DSCR4	5	0.011825	0.038791	0.435351	1604	3	-0.75758	0.55836	0.67455	1.0	11363	1	-0.75758
TPCN2	5	0.011828	0.038799	0.435351	1605	4	-1.256	0.28014	0.43955	1.0	7770	1	-1.256
TUBG2	5	0.01186	0.038883	0.435745	1607	4	-0.89389	0.97519	0.97517	1.0	16667	0	-0.89389
PGAM4	2	0.01186	0.038882	0.435745	1606	1	-1.6736	0.70017	0.74479	1.0	12472	0	-1.6736
NT5DC2	5	0.011915	0.03907	0.437568	1608	4	-0.62069	0.87079	0.87264	1.0	14645	0	-0.62069
DUXA	4	0.011938	0.039132	0.437991	1609	3	-1.4843	0.70006	0.74473	1.0	12471	1	-1.4843
TMEM251	7	0.011965	0.039197	0.438445	1610	5	-0.6713	0.97797	0.97794	1.0	16730	0	-0.6713
CDC26	5	0.011977	0.039226	0.438498	1611	3	-1.1485	0.83289	0.83699	1.0	14035	1	-1.1485
ZC3H8	5	0.012004	0.039313	0.439203	1612	3	-1.0912	0.96041	0.96056	1.0	16339	0	-1.0912
KIAA0391	11	0.012016	0.039345	0.43928	1613	6	-0.65102	0.33364	0.48793	1.0	8461	3	-0.65102
TRMT5	5	0.012058	0.039474	0.44045	1614	4	-1.5361	0.92649	0.9272	1.0	15652	0	-1.5361
TRAF4	5	0.012074	0.039524	0.440683	1615	4	-0.62048	0.6101	0.69814	1.0	11727	1	-0.62048
FAF2	5	0.012081	0.039544	0.440683	1616	3	-1.4153	0.039756	0.11364	0.805685	2537	2	-1.4153
C9orf24	13	0.012177	0.039813	0.443411	1617	7	-0.62311	0.48836	0.62952	1.0	10655	3	-0.62311
SUZ12	5	0.012219	0.039938	0.444526	1618	4	-0.83015	0.79087	0.80345	1.0	13459	1	-0.83015
MLLT3	5	0.012231	0.039971	0.444624	1619	3	-1.285	0.43278	0.57856	1.0	9864	2	-1.285
ARHGEF7	5	0.012272	0.040102	0.445798	1620	4	-0.89502	0.6248	0.7052	1.0	11850	1	-0.89502
ITGA1	5	0.012288	0.040148	0.446036	1621	4	-0.79978	0.98794	0.98801	1.0	17011	0	-0.79978
KIAA1958	5	0.012322	0.040255	0.446952	1622	4	-0.64884	0.97509	0.97506	1.0	16663	0	-0.64884
LDLR	5	0.012345	0.040339	0.44761	1623	4	-1.0751	0.94073	0.94119	1.0	15934	0	-1.0751
BAZ1B	5	0.01236	0.040374	0.447612	1624	4	-0.95041	0.99706	0.9971	1.0	17360	0	-0.95041
CHMP4A	5	0.01237	0.040409	0.447612	1625	4	-0.80792	0.99475	0.99483	1.0	17249	0	-0.80792
YIPF3	5	0.012372	0.040414	0.447612	1626	4	-1.0493	0.99688	0.99694	1.0	17349	0	-1.0493
ARHGAP17	5	0.012408	0.040501	0.448298	1627	4	-0.66711	0.82579	0.8309	1.0	13929	1	-0.66711
VPS52	5	0.012418	0.040531	0.448351	1628	3	-1.051	0.96036	0.96052	1.0	16338	0	-1.051
TAF13	5	0.012438	0.040596	0.448799	1629	2	0.098951	0.091203	0.20318	0.915235	3995	2	0.098951
RPL38	2	0.01255	0.040918	0.451831	1630	1	-4.1035	0.45577	0.59957	1.0	10185	1	-4.1035
WFDC6	5	0.012551	0.04092	0.451831	1631	4	-0.73875	0.1166	0.24408	0.946538	4641	1	-0.73875
C3orf17	5	0.012582	0.041004	0.452476	1632	4	-1.3157	0.99305	0.99317	1.0	17172	0	-1.3157
SCFD1	5	0.012603	0.041061	0.452823	1633	4	-1.2918	0.26837	0.42886	1.0	7612	1	-1.2918
DNMT1	5	0.012613	0.041094	0.452916	1634	3	-1.2406	0.25357	0.41561	1.0	7392	1	-1.2406
SETBP1	5	0.012635	0.041149	0.453244	1635	4	-0.93168	0.83565	0.83936	1.0	14081	1	-0.93168
NOLC1	5	0.012686	0.041294	0.454565	1636	4	-0.67639	0.755	0.77828	1.0	13010	1	-0.67639
RARS	5	0.012736	0.041443	0.45592	1637	3	-0.8467	0.071168	0.16929	0.889892	3425	2	-0.8467
SMC6	5	0.012796	0.041621	0.4576	1638	4	-0.97603	0.71957	0.75608	1.0	12656	1	-0.97603
C19orf53	5	0.012901	0.041914	0.460547	1639	4	-0.71677	0.82077	0.82676	1.0	13836	1	-0.71677
CRCT1	5	0.012924	0.041991	0.460945	1640	4	-1.1386	0.69009	0.73915	1.0	12380	1	-1.1386
ATP6V1C1	5	0.012929	0.042002	0.460945	1641	4	-1.1469	0.98532	0.9853	1.0	16938	0	-1.1469
NAPG	5	0.012977	0.042135	0.461865	1642	2	-0.012566	0.073628	0.17354	0.893835	3495	2	-0.012566
GTPBP8	5	0.012988	0.04217	0.461865	1643	3	-0.9821	0.99099	0.99108	1.0	17095	0	-0.9821
ATP6AP1	5	0.012992	0.042177	0.461865	1644	4	-1.3004	0.81472	0.82182	1.0	13761	1	-1.3004
HAUS4	5	0.012995	0.042188	0.461865	1645	3	-0.92885	0.69955	0.74443	1.0	12464	1	-0.92885
CEP120	5	0.013009	0.042232	0.462065	1646	3	-1.0923	0.27692	0.43658	1.0	7734	1	-1.0923
PPP6R3	5	0.013123	0.042577	0.465554	1647	4	-1.1083	0.97562	0.97562	1.0	16676	0	-1.1083
TFIP11	5	0.013154	0.042673	0.466317	1648	3	-0.63667	0.99036	0.99046	1.0	17073	0	-0.63667
C14orf164	5	0.013178	0.042735	0.466712	1649	4	-0.75179	0.82219	0.82787	1.0	13860	1	-0.75179
RPSA	2	0.013196	0.042781	0.46694	1650	1	-2.1842	0.5252	0.66032	1.0	11154	1	-2.1842
LCE1B	3	0.013227	0.042883	0.467163	1651	2	-1.2612	0.65053	0.71807	1.0	12057	1	-1.2612
KANSL1	5	0.013229	0.042888	0.467163	1652	2	-0.018805	0.23064	0.39489	1.0	7042	2	-0.018805
KRT80	5	0.01323	0.042891	0.467163	1653	4	-0.64042	0.98918	0.98925	1.0	17037	0	-0.64042
MUC20	5	0.013233	0.042906	0.467163	1654	4	-0.85112	0.99386	0.99397	1.0	17204	0	-0.85112
PCED1B	5	0.013268	0.043013	0.468048	1655	4	-1.0436	0.98182	0.98181	1.0	16839	0	-1.0436
USP36	5	0.013288	0.043072	0.468061	1656	3	-0.80124	0.32387	0.4791	1.0	8346	1	-0.80124
VPS54	5	0.013289	0.043075	0.468061	1657	3	-1.08	0.74077	0.76909	1.0	12868	1	-1.08
EXOSC5	5	0.013295	0.043092	0.468061	1658	3	-0.86892	0.44213	0.58711	1.0	9993	1	-0.86892
PPA1	5	0.013314	0.043142	0.468284	1659	3	-1.324	0.77739	0.79359	1.0	13283	1	-1.324
CLASRP	5	0.013321	0.043165	0.468284	1660	4	-0.98939	0.99594	0.99602	1.0	17298	0	-0.98939
UNC45B	5	0.013335	0.04321	0.468316	1661	3	-1.2782	0.83229	0.83644	1.0	14028	1	-1.2782
MAPK8IP3	5	0.013337	0.04322	0.468316	1662	4	-0.56818	0.87916	0.88093	1.0	14775	0	-0.56818
CDH24	5	0.013395	0.043398	0.469836	1663	4	-0.62375	0.95467	0.95493	1.0	16223	0	-0.62375
EIF3L	5	0.013399	0.043412	0.469836	1664	4	-0.72723	0.99449	0.99459	1.0	17235	0	-0.72723
FH	5	0.013459	0.043584	0.471396	1665	3	-0.87076	0.90113	0.90244	1.0	15182	0	-0.87076
TMEM150A	5	0.013478	0.043628	0.471396	1666	4	-0.73782	0.98387	0.98386	1.0	16899	0	-0.73782
CHCHD6	5	0.013481	0.043635	0.471396	1667	4	-0.66733	0.77836	0.79433	1.0	13297	1	-0.66733
EMC3	5	0.013501	0.04369	0.471707	1668	4	-1.02	0.88269	0.88434	1.0	14847	0	-1.02
ABCB10	3	0.013548	0.043833	0.472967	1669	2	-1.1284	0.25784	0.41949	1.0	7455	1	-1.1284
SRD5A3	5	0.013588	0.043954	0.473988	1670	4	-0.88202	0.39643	0.5454	1.0	9350	1	-0.88202
CPSF6	5	0.01363	0.044069	0.474948	1671	4	-1.191	0.93009	0.93071	1.0	15727	0	-1.191
ERCC1	5	0.01368	0.044223	0.476262	1672	4	-0.70837	0.99687	0.99693	1.0	17347	0	-0.70837
PRR3	5	0.013692	0.044253	0.476262	1673	4	-1.0433	0.46956	0.61228	1.0	10385	1	-1.0433
DBF4B	5	0.013698	0.04427	0.476262	1674	3	-1.2053	0.35806	0.51022	1.0	8829	1	-1.2053
BANP	5	0.013719	0.044328	0.476604	1675	3	-1.0193	0.54891	0.6704	1.0	11303	1	-1.0193
MRPL47	6	0.013779	0.044504	0.47821	1676	4	-1.071	0.36131	0.51325	1.0	8870	2	-1.071
MRTO4	5	0.013795	0.044546	0.478368	1677	4	-0.9345	0.93616	0.9367	1.0	15843	0	-0.9345
C11orf83	5	0.013826	0.044634	0.478627	1678	4	-0.87705	0.69256	0.74053	1.0	12405	1	-0.87705
DDX1	5	0.01383	0.044646	0.478627	1679	4	-0.58638	0.69226	0.74038	1.0	12404	1	-0.58638
KRTAP10-4	2	0.013831	0.04465	0.478627	1680	1	-1.1732	0.68937	0.73875	1.0	12373	0	-1.1732
MYO1F	5	0.013864	0.044749	0.479218	1681	4	-0.73782	0.44244	0.58736	1.0	9998	1	-0.73782
C1orf131	5	0.013866	0.044758	0.479218	1682	3	-0.9599	0.40991	0.55771	1.0	9533	2	-0.9599
ANP32A	5	0.013935	0.044956	0.481051	1683	4	-0.68573	0.65235	0.71903	1.0	12069	1	-0.68573
ORAI3	5	0.013947	0.044987	0.481101	1684	4	-0.63939	0.91558	0.91655	1.0	15443	0	-0.63939
NPHP4	5	0.013998	0.045136	0.482407	1685	3	-0.92084	0.77935	0.79503	1.0	13312	1	-0.92084
MAPK7	5	0.0141	0.045396	0.484835	1686	3	-1.0472	0.90437	0.90558	1.0	15246	0	-1.0472
ZNHIT3	6	0.014116	0.045444	0.484835	1687	4	-0.85187	0.68483	0.73623	1.0	12328	1	-0.85187
CCNA2	5	0.014117	0.045444	0.484835	1688	4	-0.93465	0.93665	0.93719	1.0	15853	0	-0.93465
AHSA2	5	0.014133	0.045491	0.485052	1689	3	-1.0275	0.99283	0.99295	1.0	17167	0	-1.0275
DHRS13	5	0.014242	0.045786	0.487539	1690	4	-0.5528	0.98369	0.98369	1.0	16890	0	-0.5528
SLTM	5	0.014244	0.045793	0.487539	1691	4	-0.85231	0.077204	0.17959	0.896786	3602	1	-0.85231
NFYC	5	0.014248	0.045806	0.487539	1692	4	-0.64788	0.20924	0.3756	0.999148	6770	1	-0.64788
CYP4F2	5	0.014263	0.045849	0.487707	1693	4	-1.0606	0.56683	0.67824	1.0	11427	1	-1.0606
SGMS2	5	0.014331	0.046034	0.489395	1694	3	-1.3515	0.053523	0.13864	0.84859	2941	1	-1.3515
SHQ1	5	0.014349	0.046088	0.489673	1695	4	-0.75181	0.99414	0.99424	1.0	17217	0	-0.75181
SDHA	5	0.014386	0.046204	0.490616	1696	2	0.61372	0.023527	0.071767	0.74264	1739	3	0.61372
RAC1	4	0.01444	0.046357	0.491816	1697	3	-1.2561	0.65451	0.72015	1.0	12091	1	-1.2561
FKBPL	5	0.014447	0.046376	0.491816	1698	4	-1.0893	0.47843	0.62039	1.0	10505	1	-1.0893
POLR1E	5	0.014473	0.046442	0.491816	1699	4	-0.5964	0.78645	0.80012	1.0	13404	1	-0.5964
MARK1	5	0.014477	0.04645	0.491816	1700	3	-1.1115	0.37233	0.52319	1.0	9022	2	-1.1115
ECH1	5	0.014478	0.046453	0.491816	1701	4	-0.81518	0.98572	0.9857	1.0	16952	0	-0.81518
MRPS14	5	0.014514	0.046557	0.492587	1702	4	-1.2232	0.69301	0.74079	1.0	12409	1	-1.2232
AP3D1	5	0.014524	0.046581	0.492587	1703	4	-1.0966	0.47853	0.62048	1.0	10506	1	-1.0966
TAF2	5	0.014574	0.046724	0.493815	1704	4	-1.4729	0.90175	0.90305	1.0	15196	0	-1.4729
OVGP1	5	0.014583	0.046759	0.493885	1705	3	-0.91961	0.95448	0.95475	1.0	16218	0	-0.91961
KRTAP19-1	5	0.014633	0.046888	0.494452	1706	4	-0.78709	0.98449	0.98448	1.0	16918	0	-0.78709
MATR3	5	0.014635	0.046894	0.494452	1707	4	-0.72579	0.92834	0.92898	1.0	15689	0	-0.72579
SCRIB	5	0.01465	0.046934	0.494452	1709	4	-0.86915	0.99159	0.99168	1.0	17113	0	-0.86915
MARCH9	5	0.01465	0.046932	0.494452	1708	4	-1.0828	0.9732	0.97317	1.0	16617	0	-1.0828
BRD8	5	0.014673	0.046995	0.494452	1710	3	-1.2279	0.7585	0.78055	1.0	13056	1	-1.2279
VPS35	5	0.014682	0.047019	0.494452	1711	4	-1.1484	0.97183	0.97182	1.0	16587	0	-1.1484
TRAF3	5	0.014696	0.047057	0.494452	1712	4	-1.5529	0.99459	0.99468	1.0	17239	0	-1.5529
CDCA8	5	0.014697	0.047059	0.494452	1714	3	-1.6547	0.54199	0.66746	1.0	11265	1	-1.6547
ALDOC	5	0.014697	0.047059	0.494452	1713	4	-0.94947	0.98761	0.98766	1.0	17007	0	-0.94947
CD8B	5	0.014714	0.047111	0.494545	1715	3	-1.2248	0.99467	0.99475	1.0	17242	0	-1.2248
ACTR10	5	0.01472	0.047123	0.494545	1716	3	-1.1568	0.98098	0.98096	1.0	16813	0	-1.1568
LAMTOR2	7	0.014735	0.047162	0.49466	1717	4	-0.88879	0.96828	0.96834	1.0	16510	0	-0.88879
CENPC	5	0.014763	0.047242	0.49507	1718	3	-1.2415	0.57238	0.68072	1.0	11467	1	-1.2415
UBA2	5	0.014769	0.047256	0.49507	1719	4	-1.2804	0.77532	0.79209	1.0	13252	1	-1.2804
ATP6V1D	5	0.014778	0.047288	0.495121	1720	4	-2.3289	0.34575	0.49902	1.0	8639	1	-2.3289
RPS14	2	0.01486	0.04753	0.497371	1721	2	-4.2422	0.98115	0.98114	1.0	16820	0	-4.2422
MTHFSD	5	0.014945	0.047773	0.499623	1722	4	-0.64546	0.95695	0.9572	1.0	16267	0	-0.64546
ARL10	5	0.015056	0.048074	0.502243	1723	4	-0.71159	0.57106	0.68011	1.0	11460	1	-0.71159
TLCD1	5	0.015059	0.04808	0.502243	1724	4	-0.96235	0.99712	0.99716	1.0	17365	0	-0.96235
C14orf183	5	0.015084	0.04814	0.502577	1725	4	-0.7863	0.83129	0.83557	1.0	14016	1	-0.7863
TPX2	5	0.0151	0.048194	0.502854	1726	3	-1.3117	0.45767	0.60127	1.0	10214	1	-1.3117
GAR1	5	0.015138	0.048296	0.503327	1727	3	-1.0236	0.88564	0.88729	1.0	14909	0	-1.0236
CCDC94	5	0.015142	0.048305	0.503327	1728	3	-1.07	0.77102	0.78907	1.0	13201	1	-1.07
OSTC	5	0.015149	0.048323	0.503327	1729	3	-1.0239	0.049137	0.1308	0.837624	2811	1	-1.0239
CNTNAP3B	5	0.015237	0.048563	0.504988	1730	3	-1.0978	0.55355	0.67243	1.0	11329	1	-1.0978
NPEPPS	5	0.015249	0.048595	0.504988	1731	3	-1.1771	0.031051	0.091605	0.778169	2120	2	-1.1771
FAM25A	3	0.01527	0.048655	0.504988	1732	2	-1.8218	0.95525	0.95553	1.0	16235	0	-1.8218
IFFO1	5	0.015278	0.048676	0.504988	1735	4	-0.82705	0.99213	0.99226	1.0	17140	0	-0.82705
ACADSB	5	0.015278	0.048676	0.504988	1734	4	-0.87156	0.38396	0.53392	1.0	9170	1	-0.87156
SPCS2	5	0.015278	0.048676	0.504988	1733	4	-1.3218	0.95496	0.95523	1.0	16229	0	-1.3218
NDUFA4	2	0.015279	0.048679	0.504988	1736	2	-2.4155	0.98472	0.98471	1.0	16924	0	-2.4155
PIGH	5	0.015326	0.048815	0.506105	1737	3	-0.91754	0.71968	0.75614	1.0	12659	1	-0.91754
COMT	5	0.015404	0.049021	0.507956	1738	4	-0.6545	0.9828	0.98279	1.0	16863	0	-0.6545
MAPKAPK3	5	0.015445	0.049134	0.508831	1739	4	-0.92625	0.97626	0.97628	1.0	16691	0	-0.92625
SMG1	4	0.015487	0.049253	0.509773	1740	3	-1.0033	0.9153	0.91629	1.0	15430	0	-1.0033
RFC3	5	0.015509	0.049325	0.51006	1741	2	-0.47815	0.42087	0.56772	1.0	9689	1	-0.47815
NELFE	5	0.015523	0.049368	0.51006	1742	4	-0.81052	0.97406	0.97403	1.0	16638	0	-0.81052
CMPK1	5	0.015532	0.04939	0.51006	1743	4	-0.77914	0.43364	0.57935	1.0	9880	1	-0.77914
BGLAP	5	0.015536	0.049397	0.51006	1744	4	-0.59904	0.99099	0.99108	1.0	17096	0	-0.59904
SLC20A1	5	0.015545	0.049423	0.51006	1745	4	-0.77407	0.97294	0.97292	1.0	16614	0	-0.77407
HIP1	5	0.015568	0.049483	0.510386	1746	2	0.051367	0.88394	0.88559	1.0	14873	0	0.051367
RBM45	5	0.015599	0.049575	0.511046	1747	4	-0.71615	0.94197	0.94241	1.0	15958	0	-0.71615
MTA3	5	0.015612	0.049612	0.511139	1748	4	-0.79095	0.99507	0.99516	1.0	17258	0	-0.79095
PRC1	5	0.015626	0.049652	0.511254	1749	4	-0.78883	0.88603	0.88768	1.0	14915	0	-0.78883
USP8	5	0.015647	0.049711	0.511567	1750	3	-1.049	0.81032	0.81828	1.0	13698	1	-1.049
DOCK6	5	0.015686	0.049821	0.512334	1751	3	-1.0127	0.89938	0.90076	1.0	15149	0	-1.0127
IZUMO4	5	0.015696	0.049842	0.512334	1752	3	-0.96099	0.95852	0.95874	1.0	16299	0	-0.96099
PSMC1	2	0.015735	0.049954	0.51288	1753	1	-3.0423	0.89118	0.89266	1.0	15007	0	-3.0423
DIS3L	5	0.015745	0.049977	0.51288	1754	4	-0.80466	0.88038	0.88207	1.0	14805	0	-0.80466
RTEL1	5	0.015748	0.049981	0.51288	1755	3	-1.0673	0.96141	0.96157	1.0	16363	0	-1.0673
TROAP	5	0.015768	0.050025	0.513039	1756	3	-0.95944	0.95147	0.95174	1.0	16142	0	-0.95944
NDUFV1	5	0.015791	0.050092	0.51326	1757	3	-0.98335	0.91224	0.91331	1.0	15374	0	-0.98335
UBE2Z	5	0.015795	0.050103	0.51326	1758	4	-1.0786	0.932	0.93256	1.0	15766	0	-1.0786
HK2	5	0.015829	0.050186	0.513819	1759	4	-0.74959	0.9746	0.97454	1.0	16651	0	-0.74959
MS4A10	5	0.015864	0.050268	0.514359	1760	4	-0.60142	0.87847	0.88025	1.0	14768	0	-0.60142
MAPRE1	5	0.015878	0.050305	0.514444	1761	4	-0.98998	0.9956	0.99568	1.0	17283	0	-0.98998
NCLN	5	0.015898	0.050358	0.514703	1762	4	-0.60598	0.97728	0.97727	1.0	16716	0	-0.60598
SUGP1	5	0.015949	0.050496	0.51582	1763	4	-0.9258	0.90025	0.90161	1.0	15165	0	-0.9258
ANTXRL	5	0.015958	0.050528	0.515853	1764	2	-0.35315	0.9841	0.98409	1.0	16905	0	-0.35315
TTI1	5	0.015998	0.050645	0.516503	1765	4	-0.77733	0.67694	0.73193	1.0	12257	1	-0.77733
SUPV3L1	5	0.016	0.050649	0.516503	1766	4	-0.70707	0.98818	0.98825	1.0	17015	0	-0.70707
TXN	7	0.016105	0.050964	0.519421	1767	4	-1.9241	0.95464	0.9549	1.0	16222	0	-1.9241
CSNK2A1	5	0.016135	0.051035	0.519844	1768	4	-0.87775	0.85657	0.85864	1.0	14416	1	-0.87775
H2AFX	4	0.016151	0.051091	0.520121	1769	3	-1.4025	0.71307	0.75225	1.0	12601	1	-1.4025
KRT86	2	0.016173	0.05115	0.520426	1770	2	-1.9274	0.98191	0.9819	1.0	16842	0	-1.9274
ELP3	5	0.016198	0.051223	0.520875	1771	3	-1.0573	0.31898	0.47474	1.0	8284	1	-1.0573
GTF2H2C	4	0.016238	0.051326	0.521591	1772	2	-0.95173	0.91938	0.92023	1.0	15518	0	-0.95173
GCDH	5	0.016257	0.051378	0.521591	1773	4	-0.78517	0.4452	0.58985	1.0	10040	1	-0.78517
NUDC	5	0.016258	0.05138	0.521591	1774	4	-0.9417	0.40039	0.549	1.0	9413	1	-0.9417
TMEM150C	5	0.016277	0.051431	0.52181	1775	4	-0.64673	0.98981	0.9899	1.0	17052	0	-0.64673
ZNHIT1	5	0.016358	0.051653	0.523774	1776	4	-0.79162	0.83024	0.83465	1.0	14002	1	-0.79162
PKD1L1	5	0.016426	0.051837	0.525346	1777	3	-1.0206	0.91754	0.91847	1.0	15484	0	-1.0206
TMEM183A	5	0.016482	0.051989	0.526582	1778	3	-0.95009	0.80408	0.81334	1.0	13612	1	-0.95009
MRPL54	5	0.016494	0.052022	0.52662	1779	3	-0.979	0.87494	0.87677	1.0	14708	0	-0.979
FAM133B	3	0.016506	0.052056	0.526669	1780	2	-5.1186	0.87397	0.87578	1.0	14696	0	-5.1186
WDR46	5	0.016583	0.052276	0.528439	1781	3	-1.0181	0.38321	0.53322	1.0	9165	1	-1.0181
ZNF511	5	0.016587	0.052289	0.528439	1782	4	-0.59685	0.96694	0.96705	1.0	16482	0	-0.59685
OSTF1	5	0.016631	0.052406	0.529112	1783	3	-1.448	0.028632	0.085333	0.762389	2015	2	-1.448
FBXO28	5	0.016634	0.052415	0.529112	1784	4	-0.59769	0.53009	0.6624	1.0	11191	1	-0.59769
RFC2	5	0.016651	0.052458	0.529179	1785	3	-1.0644	0.89937	0.90075	1.0	15148	0	-1.0644
COASY	5	0.016659	0.05248	0.529179	1786	4	-0.91588	0.92529	0.92602	1.0	15636	0	-0.91588
NIPBL	5	0.016688	0.052554	0.529631	1787	4	-1.0025	0.70928	0.75001	1.0	12571	1	-1.0025
FBXO9	5	0.016735	0.052687	0.530445	1788	4	-0.63081	0.80636	0.81511	1.0	13641	1	-0.63081
FTSJ2	5	0.016737	0.052694	0.530445	1789	4	-0.58641	0.99246	0.99258	1.0	17154	0	-0.58641
CNOT2	5	0.016751	0.052738	0.530591	1790	2	0.45009	0.11037	0.23426	0.940463	4485	3	0.45009
TSR1	5	0.016763	0.052775	0.530665	1791	3	-1.1128	0.89088	0.89237	1.0	15001	0	-1.1128
AOC3	10	0.016796	0.052862	0.531144	1792	4	-0.21368	0.88914	0.8907	1.0	14970	1	-0.21368
RAB40A	3	0.016803	0.052881	0.531144	1793	3	-0.55797	0.9832	0.98319	1.0	16876	0	-0.55797
CWC25	5	0.01685	0.053017	0.531619	1794	3	-1.0978	0.76065	0.782	1.0	13085	1	-1.0978
DDX6	5	0.016851	0.053017	0.531619	1795	2	-0.41542	0.82796	0.83271	1.0	13959	1	-0.41542
UTP14A	5	0.016851	0.053017	0.531619	1796	2	-0.048675	0.12619	0.25915	0.950561	4906	2	-0.048675
ZNRD1	5	0.016892	0.053127	0.532129	1798	4	-0.61816	0.98206	0.98207	1.0	16845	0	-0.61816
MAP2K5	5	0.016892	0.053127	0.532129	1797	2	0.87316	0.015678	0.050434	0.695461	1306	3	0.87316
KRTAP4-6	3	0.016985	0.053362	0.534139	1799	1	0.023111	0.51008	0.64965	1.0	10970	1	0.023111
PPP2R1A	5	0.016994	0.053387	0.534139	1800	4	-0.78478	0.33472	0.48893	1.0	8472	1	-0.78478
MPV17L2	5	0.017021	0.053458	0.534261	1801	4	-0.75208	0.88475	0.88638	1.0	14889	0	-0.75208
DCK	5	0.017022	0.053459	0.534261	1802	4	-1.1724	0.87806	0.87986	1.0	14760	0	-1.1724
RTF1	5	0.017063	0.053582	0.535194	1803	3	-1.0656	0.13398	0.27138	0.95354	5121	1	-1.0656
PTP4A1	5	0.017083	0.053626	0.535194	1804	3	-0.62114	0.98016	0.98015	1.0	16787	0	-0.62114
GTF2IRD2	3	0.017089	0.053641	0.535194	1805	3	-1.1828	0.98291	0.9829	1.0	16869	0	-1.1828
NRF1	5	0.017107	0.053697	0.535347	1806	3	-0.55556	0.97136	0.97136	1.0	16575	0	-0.55556
DDX59	5	0.017112	0.053716	0.535347	1807	4	-1.0982	0.77288	0.7904	1.0	13230	1	-1.0982
CIT	5	0.017167	0.053869	0.536578	1808	3	-0.51253	0.98341	0.98341	1.0	16884	0	-0.51253
EP300	5	0.017187	0.053917	0.536758	1809	3	-0.84406	0.793	0.80501	1.0	13482	1	-0.84406
CREB3L2	5	0.0172	0.053955	0.536833	1810	4	-0.84026	0.57466	0.68172	1.0	11484	1	-0.84026
SLC6A8	5	0.017217	0.054	0.536991	1811	2	0.21965	0.05347	0.13855	0.84859	2940	2	0.21965
HDAC8	10	0.017288	0.054189	0.538569	1812	5	-0.66818	0.99959	0.9996	1.0	17611	0	-0.66818
GSTT2	3	0.017329	0.054284	0.539216	1813	3	-0.43524	0.98267	0.98267	1.0	16859	0	-0.43524
BPTF	5	0.017351	0.054355	0.539364	1814	4	-0.86715	0.9733	0.97327	1.0	16620	0	-0.86715
EGF	5	0.017352	0.054359	0.539364	1815	3	-1.2575	0.91322	0.91425	1.0	15389	0	-1.2575
RPS28	1	0.017391	0.054453	0.539999	1816	1	-5.134	0.98261	0.98262	1.0	16856	0	-5.134
LST1	10	0.017418	0.054529	0.540454	1817	4	-0.22475	0.094651	0.20889	0.919794	4090	1	-0.22475
CLTC	5	0.017442	0.054581	0.540674	1818	4	-0.77631	0.86083	0.86284	1.0	14480	0	-0.77631
BCL2L13	13	0.017498	0.054727	0.541825	1819	8	-0.58559	0.74651	0.77277	1.0	12926	3	-0.58559
PLA1A	5	0.017526	0.054797	0.542218	1820	4	-0.80359	0.97984	0.97979	1.0	16776	0	-0.80359
AK2	5	0.017612	0.055029	0.54422	1821	2	0.32817	0.2575	0.41919	1.0	7447	2	0.32817
TMEM199	5	0.017636	0.055085	0.544384	1822	4	-1.0246	0.98014	0.98013	1.0	16785	0	-1.0246
TMC2	5	0.017653	0.055133	0.544384	1823	3	-1.1592	0.86201	0.86397	1.0	14498	0	-1.1592
KIAA0100	5	0.017667	0.055181	0.544384	1824	4	-0.65209	0.93716	0.93768	1.0	15866	0	-0.65209
RPTOR	5	0.017669	0.055188	0.544384	1825	4	-0.59049	0.31793	0.47381	1.0	8269	1	-0.59049
MRGPRX3	5	0.017672	0.055197	0.544384	1826	4	-0.94453	0.40168	0.55018	1.0	9431	1	-0.94453
KIF5A	5	0.017686	0.055231	0.544416	1827	3	-0.91999	0.27242	0.43253	1.0	7667	2	-0.91999
SERINC4	5	0.017737	0.055369	0.545174	1828	4	-0.7327	0.95737	0.9576	1.0	16274	0	-0.7327
COX5B	5	0.01774	0.055374	0.545174	1829	2	-0.31924	0.98127	0.98126	1.0	16823	0	-0.31924
MYNN	5	0.017749	0.055398	0.545174	1830	3	-1.1649	0.70182	0.7457	1.0	12488	1	-1.1649
DUSP19	5	0.017798	0.055536	0.546086	1831	4	-0.76864	0.087316	0.19666	0.911188	3886	1	-0.76864
GLE1	5	0.017812	0.055582	0.546086	1833	3	-0.87997	0.96048	0.96064	1.0	16340	0	-0.87997
COMMD6	5	0.017812	0.055582	0.546086	1832	2	0.1662	0.40214	0.55061	1.0	9438	2	0.1662
SLC25A5	5	0.017841	0.055658	0.546538	1834	2	-0.37582	0.75848	0.78054	1.0	13055	1	-0.37582
ADAMTSL5	5	0.017893	0.055791	0.547546	1835	4	-0.50617	0.79202	0.80429	1.0	13472	1	-0.50617
CDCA3	5	0.017944	0.055925	0.548559	1836	4	-0.66961	0.010429	0.035411	0.6595	960	1	-0.66961
TFB2M	5	0.01802	0.056146	0.550427	1837	3	-0.7784	0.61798	0.70192	1.0	11784	1	-0.7784
ADCY4	5	0.018041	0.056211	0.550763	1838	3	-0.86152	0.93819	0.93866	1.0	15886	0	-0.86152
NFATC4	5	0.018154	0.056525	0.553543	1839	3	-0.98035	0.72507	0.75943	1.0	12707	1	-0.98035
KRTAP4-8	2	0.018184	0.056623	0.554194	1840	1	-2.1481	0.63657	0.71097	1.0	11960	0	-2.1481
ZNF780A	8	0.018208	0.056682	0.554356	1841	4	-0.47467	0.45911	0.60263	1.0	10243	3	-0.47467
NUP188	5	0.01822	0.056718	0.554356	1842	3	-0.9435	0.95792	0.95814	1.0	16286	0	-0.9435
ZNF730	3	0.018227	0.056732	0.554356	1843	1	-0.19068	0.9048	0.906	1.0	15252	0	-0.19068
AP2S1	7	0.01825	0.056805	0.55477	1844	5	-0.57708	0.99942	0.99943	1.0	17569	0	-0.57708
IL25	5	0.018269	0.056865	0.555059	1845	2	-0.3116	0.5379	0.66575	1.0	11242	1	-0.3116
FAM207A	3	0.018289	0.05692	0.555246	1846	2	-1.5503	0.25101	0.4133	1.0	7365	1	-1.5503
SRSF9	5	0.018297	0.056946	0.555246	1847	4	-0.54695	0.8373	0.84084	1.0	14099	1	-0.54695
WDR35	5	0.018316	0.057006	0.555535	1848	4	-0.56773	0.65384	0.71981	1.0	12083	1	-0.56773
AFP	5	0.01834	0.057078	0.555931	1849	4	-1.1583	0.5695	0.67943	1.0	11453	1	-1.1583
LYL1	5	0.018361	0.057136	0.556197	1850	4	-0.84387	0.41809	0.56521	1.0	9651	1	-0.84387
RDH10	5	0.018409	0.05727	0.557197	1851	3	-0.94932	0.78976	0.80261	1.0	13442	1	-0.94932
PTCHD4	5	0.018439	0.057351	0.557687	1852	4	-1.1362	0.87995	0.88166	1.0	14795	0	-1.1362
NUP62	5	0.018495	0.057511	0.558846	1853	4	-0.74497	0.99065	0.99076	1.0	17085	0	-0.74497
ADD1	5	0.018509	0.057551	0.558846	1854	4	-0.54339	0.75424	0.77779	1.0	13002	1	-0.54339
SFPQ	5	0.018516	0.057563	0.558846	1855	3	-0.90142	0.45919	0.60269	1.0	10245	2	-0.90142
ACTG1	5	0.018542	0.057643	0.559313	1856	3	-0.96367	0.79192	0.80422	1.0	13471	1	-0.96367
RMI2	5	0.018574	0.057728	0.559592	1857	1	0.27792	0.21469	0.38053	1.0	6832	2	0.27792
ATP5L2	4	0.018584	0.057756	0.559592	1858	2	-0.87747	0.79122	0.80372	1.0	13463	0	-0.87747
KAT2A	5	0.018588	0.057765	0.559592	1859	4	-0.71148	0.72795	0.76113	1.0	12740	1	-0.71148
CHTF8	5	0.018633	0.05788	0.560409	1860	4	-0.98246	0.99714	0.99719	1.0	17366	0	-0.98246
FEM1B	5	0.01865	0.057923	0.560523	1861	4	-0.60851	0.45941	0.6029	1.0	10248	1	-0.60851
FAM198B	5	0.018685	0.058022	0.561179	1862	4	-0.69167	0.91577	0.91674	1.0	15451	0	-0.69167
SLC5A5	5	0.018711	0.058085	0.561243	1863	3	-0.95124	0.96101	0.96116	1.0	16353	0	-0.95124
TLE4	5	0.018724	0.058116	0.561243	1864	3	-0.95724	0.52187	0.65892	1.0	11135	1	-0.95724
MTPAP	5	0.018726	0.058122	0.561243	1865	4	-0.57691	0.99591	0.99599	1.0	17296	0	-0.57691
BMP2K	5	0.018742	0.058164	0.561345	1866	3	-1.1319	0.28753	0.44626	1.0	7864	2	-1.1319
ACE	5	0.018753	0.058198	0.561376	1867	3	-0.74338	0.45608	0.59986	1.0	10190	1	-0.74338
TM6SF2	5	0.018814	0.058362	0.562352	1868	4	-1.0203	0.85778	0.85983	1.0	14437	0	-1.0203
TXNRD1	5	0.018827	0.058393	0.562352	1869	3	-1.2093	0.289	0.44762	1.0	7881	1	-1.2093
SELK	5	0.018827	0.058393	0.562352	1870	3	-1.4168	0.49705	0.63756	1.0	10788	2	-1.4168
COX6A1	5	0.0189	0.05858	0.563856	1871	4	-0.84592	0.96761	0.96771	1.0	16494	0	-0.84592
TSC2	5	0.018921	0.058636	0.564089	1872	4	-0.97762	0.99256	0.99268	1.0	17158	0	-0.97762
IFITM2	4	0.018951	0.058721	0.564608	1873	3	-0.84227	0.27275	0.4328	1.0	7672	1	-0.84227
TMEM249	5	0.018964	0.058754	0.564623	1874	3	-0.96619	0.85513	0.85725	1.0	14393	1	-0.96619
ISCA2	6	0.018977	0.05879	0.564665	1875	4	-0.77433	0.27178	0.43195	1.0	7657	2	-0.77433
PDLIM5	15	0.019012	0.058891	0.56533	1876	6	0.097341	0.0012557	0.0054673	0.464315	212	7	0.097341
ALDOA	5	0.019081	0.059097	0.567012	1877	4	-0.72753	0.9668	0.9669	1.0	16479	0	-0.72753
BSND	5	0.019093	0.059132	0.567043	1878	4	-0.57406	0.87329	0.87512	1.0	14686	0	-0.57406
ACTR8	5	0.019164	0.059328	0.56852	1879	3	-0.93648	0.9285	0.92915	1.0	15692	0	-0.93648
ZNF335	5	0.019171	0.059349	0.56852	1880	2	-0.21612	0.50297	0.6431	1.0	10857	1	-0.21612
ZNF132	5	0.019288	0.059671	0.571297	1881	4	-0.79325	0.59292	0.69003	1.0	11608	1	-0.79325
AURKA	5	0.019331	0.059782	0.572061	1882	2	-0.43307	0.56892	0.67915	1.0	11442	1	-0.43307
MYRF	5	0.019383	0.059911	0.572988	1883	4	-0.96304	0.6987	0.74397	1.0	12455	1	-0.96304
HORMAD1	5	0.019404	0.059968	0.573225	1884	4	-1.0165	0.49159	0.6325	1.0	10710	1	-1.0165
TEX10	5	0.019486	0.060213	0.574774	1885	4	-0.64054	0.96513	0.96524	1.0	16444	0	-0.64054
TGFBRAP1	5	0.019489	0.060219	0.574774	1886	4	-0.84303	0.98429	0.98428	1.0	16912	0	-0.84303
ANKRD13B	5	0.019495	0.060236	0.574774	1887	4	-0.52641	0.98441	0.98439	1.0	16915	0	-0.52641
GIT1	5	0.019501	0.060257	0.574774	1888	4	-0.76164	0.98883	0.98889	1.0	17028	0	-0.76164
MNAT1	5	0.019558	0.060406	0.575885	1889	4	-0.83082	0.97834	0.97831	1.0	16735	0	-0.83082
HPS1	5	0.019579	0.060453	0.575951	1890	2	0.04172	0.59356	0.69034	1.0	11613	1	0.04172
RPL22	2	0.019585	0.060477	0.575951	1891	2	-1.9019	0.98042	0.98038	1.0	16794	0	-1.9019
OCLN	8	0.019618	0.060581	0.576636	1892	5	-0.79039	0.69007	0.73915	1.0	12378	1	-0.79039
LIN7C	5	0.0197	0.060799	0.578413	1893	4	-1.0396	0.93827	0.93874	1.0	15887	0	-1.0396
FOPNL	5	0.019838	0.061181	0.581741	1894	4	-0.60811	0.99232	0.99244	1.0	17151	0	-0.60811
PNPT1	5	0.019866	0.061266	0.582233	1895	4	-0.59594	0.98665	0.98664	1.0	16977	0	-0.59594
GPR161	5	0.019884	0.061322	0.582464	1896	4	-0.66216	0.98264	0.98264	1.0	16858	0	-0.66216
REM1	5	0.019934	0.061452	0.583389	1897	4	-0.85365	0.98663	0.98662	1.0	16976	0	-0.85365
AMTN	5	0.019947	0.061489	0.583436	1898	4	-0.74913	0.80818	0.81654	1.0	13660	1	-0.74913
MAP3K2	5	0.019977	0.061564	0.583583	1899	4	-1.3585	0.9842	0.98418	1.0	16909	0	-1.3585
KRTAP13-1	4	0.019979	0.06157	0.583583	1900	1	0.35494	0.015105	0.04885	0.69249	1267	3	0.35494
RPL12	2	0.020008	0.061647	0.583734	1901	2	-2.8946	0.97999	0.97998	1.0	16780	0	-2.8946
PDPR	5	0.02001	0.06165	0.583734	1902	4	-0.52489	0.98842	0.98847	1.0	17016	0	-0.52489
PCK2	5	0.020078	0.061833	0.584879	1903	2	-0.070837	0.49594	0.63656	1.0	10762	2	-0.070837
SIT1	5	0.02008	0.061836	0.584879	1904	4	-0.51166	0.99152	0.9916	1.0	17111	0	-0.51166
SCGB1C1	5	0.020128	0.061972	0.585855	1905	4	-0.77431	0.94494	0.94533	1.0	16020	0	-0.77431
SPIN4	5	0.02014	0.062008	0.585886	1906	4	-0.57071	0.24687	0.40969	1.0	7300	1	-0.57071
NDUFA8	5	0.020177	0.062106	0.586325	1907	2	-0.43403	0.68596	0.73682	1.0	12341	1	-0.43403
FKBP10	5	0.020183	0.062119	0.586325	1908	4	-0.60648	0.99336	0.99345	1.0	17184	0	-0.60648
PTDSS1	5	0.020204	0.062179	0.586578	1909	3	-0.79015	0.19463	0.3624	0.991294	6578	2	-0.79015
SLC25A42	5	0.020242	0.062284	0.587266	1910	4	-0.55177	0.96419	0.96431	1.0	16426	0	-0.55177
TIGD3	5	0.020269	0.062348	0.587555	1911	4	-0.62274	0.95574	0.95602	1.0	16243	0	-0.62274
ZNF213	5	0.020309	0.062455	0.588257	1912	4	-0.84012	0.98324	0.98323	1.0	16878	0	-0.84012
CIB2	8	0.020328	0.062504	0.588415	1913	5	-0.7472	0.86102	0.86303	1.0	14483	1	-0.7472
RSL24D1	1	0.020356	0.06258	0.588817	1914	1	-3.2134	0.97964	0.97961	1.0	16767	0	-3.2134
LRIG3	5	0.02043	0.062768	0.590283	1915	3	-0.82721	0.70626	0.74825	1.0	12535	1	-0.82721
TMEM230	7	0.020629	0.063328	0.595038	1916	4	-0.85053	0.03978	0.11369	0.805685	2540	1	-0.85053
SLC7A6OS	5	0.020637	0.063346	0.595038	1917	3	-0.8571	0.19316	0.36031	0.991294	6538	1	-0.8571
SMC3	5	0.020647	0.063373	0.595038	1918	3	-0.60369	0.99124	0.99132	1.0	17104	0	-0.60369
GPBP1L1	5	0.020663	0.063417	0.595145	1919	4	-1.1052	0.99136	0.99144	1.0	17109	0	-1.1052
PKN3	5	0.020693	0.063509	0.595381	1920	4	-0.52394	0.44904	0.59337	1.0	10091	1	-0.52394
SPEF1	5	0.020693	0.063509	0.595381	1921	4	-0.65529	0.97158	0.97157	1.0	16581	0	-0.65529
COLGALT1	5	0.020713	0.063561	0.595431	1922	4	-0.69624	0.99731	0.99734	1.0	17371	0	-0.69624
TJAP1	5	0.020725	0.0636	0.595431	1923	3	-0.90398	0.96659	0.96668	1.0	16474	0	-0.90398
MRPL20	5	0.020729	0.063613	0.595431	1924	3	-1.0962	0.42336	0.57	1.0	9734	1	-1.0962
ZMAT5	5	0.020803	0.063816	0.597019	1925	4	-0.61499	0.71121	0.75118	1.0	12586	1	-0.61499
GPS1	5	0.020849	0.063916	0.597645	1926	4	-0.50527	0.68447	0.73603	1.0	12324	1	-0.50527
ZNF653	5	0.020873	0.063971	0.597849	1927	4	-0.65042	0.45879	0.60231	1.0	10237	1	-0.65042
COX10	5	0.020905	0.064059	0.59836	1928	3	-1.0021	0.98555	0.98553	1.0	16947	0	-1.0021
ZRANB2	5	0.021017	0.064364	0.600587	1930	3	-1.434	0.28721	0.44597	1.0	7859	2	-1.434
BORA	5	0.021017	0.064364	0.600587	1929	3	-1.2643	0.82959	0.83409	1.0	13992	1	-1.2643
SNAPC3	5	0.02104	0.064432	0.600907	1931	4	-0.76751	0.99675	0.99682	1.0	17337	0	-0.76751
PSMD8	5	0.021101	0.064607	0.601721	1932	3	-1.0924	0.51291	0.65228	1.0	11008	1	-1.0924
CTR9	5	0.021103	0.064612	0.601721	1933	3	-1.0191	0.9277	0.92834	1.0	15676	0	-1.0191
WARS2	5	0.021106	0.064619	0.601721	1934	4	-0.7974	0.45619	0.59995	1.0	10192	1	-0.7974
VEZT	5	0.021202	0.06489	0.603784	1935	4	-0.70852	0.697	0.74299	1.0	12438	1	-0.70852
CALCB	5	0.021208	0.064908	0.603784	1936	4	-0.55315	0.85685	0.8589	1.0	14419	1	-0.55315
SLC7A8	5	0.021285	0.065115	0.605399	1937	4	-0.59721	0.8293	0.83386	1.0	13986	1	-0.59721
YWHAG	5	0.021308	0.065178	0.605428	1938	3	-0.9855	0.95982	0.96	1.0	16326	0	-0.9855
NDOR1	5	0.021312	0.065186	0.605428	1939	3	-0.90597	0.98275	0.98275	1.0	16862	0	-0.90597
NDUFB1	5	0.021336	0.065249	0.605708	1940	3	-1.1014	0.84939	0.85183	1.0	14294	1	-1.1014
FAM32A	5	0.021369	0.06533	0.60614	1941	3	-0.45312	0.70692	0.74866	1.0	12539	1	-0.45312
SELRC1	5	0.021385	0.065363	0.60614	1942	4	-0.7597	0.99345	0.99354	1.0	17189	0	-0.7597
FSTL1	5	0.021408	0.065435	0.606496	1943	4	-0.59558	0.96133	0.96148	1.0	16360	0	-0.59558
POP4	5	0.021448	0.065543	0.607187	1944	2	-0.41022	0.85082	0.85318	1.0	14309	1	-0.41022
GUCA2A	5	0.021479	0.065628	0.607659	1945	4	-0.53805	0.95977	0.95995	1.0	16323	0	-0.53805
MELK	5	0.021514	0.065731	0.608209	1946	4	-0.98018	0.33695	0.4909	1.0	8505	1	-0.98018
SPHK1	5	0.021525	0.065755	0.608209	1947	3	-1.0313	0.53763	0.66563	1.0	11239	1	-1.0313
FAM168A	5	0.02155	0.065835	0.608639	1948	4	-0.63692	0.88179	0.88342	1.0	14834	0	-0.63692
LLPH	5	0.021566	0.065876	0.608703	1949	4	-2.7277	0.98747	0.98752	1.0	17001	0	-2.7277
PIK3C3	5	0.021582	0.065917	0.608766	1950	3	-0.82125	0.65224	0.71897	1.0	12066	1	-0.82125
SERTAD3	5	0.021596	0.065955	0.608804	1951	4	-0.70128	0.028282	0.084374	0.759365	2001	1	-0.70128
IRF9	5	0.021628	0.066035	0.609233	1952	4	-0.69827	0.96617	0.96629	1.0	16465	0	-0.69827
CPNE3	5	0.021657	0.066119	0.60924	1953	4	-0.6269	0.98257	0.98258	1.0	16853	0	-0.6269
SETD7	5	0.021664	0.066134	0.60924	1954	4	-0.55799	0.26368	0.42466	1.0	7540	1	-0.55799
MYCBPAP	5	0.021665	0.066137	0.60924	1955	2	-0.048259	0.88004	0.88174	1.0	14798	0	-0.048259
FAM161A	5	0.021713	0.066257	0.609857	1956	4	-0.64999	0.033255	0.097253	0.78539	2229	1	-0.64999
SERBP1	5	0.021719	0.066272	0.609857	1957	4	-0.67396	0.96731	0.96743	1.0	16487	0	-0.67396
CEACAM8	5	0.021773	0.066394	0.610668	1958	1	0.14598	0.15213	0.29911	0.963673	5588	2	0.14598
PLA2G4D	5	0.021791	0.066447	0.610842	1959	4	-0.55041	0.96018	0.96035	1.0	16335	0	-0.55041
SPATA5L1	5	0.021857	0.066621	0.61192	1960	4	-0.74709	0.88426	0.8859	1.0	14878	0	-0.74709
SENP6	5	0.021863	0.066632	0.61192	1961	4	-0.55546	0.73448	0.76511	1.0	12805	1	-0.55546
METTL12	5	0.021948	0.066852	0.613153	1962	4	-0.5778	0.99517	0.99527	1.0	17261	0	-0.5778
PCGF2	5	0.021955	0.066868	0.613153	1964	4	-0.6893	0.77752	0.79369	1.0	13287	1	-0.6893
TBPL2	5	0.021955	0.066868	0.613153	1963	4	-0.53585	0.90711	0.90826	1.0	15285	0	-0.53585
RAB34	5	0.021971	0.066917	0.613284	1965	4	-0.68587	0.59549	0.69125	1.0	11629	1	-0.68587
GCAT	5	0.022072	0.067193	0.615319	1966	4	-0.50017	0.97846	0.97842	1.0	16741	0	-0.50017
RUNDC3A	5	0.022078	0.067207	0.615319	1967	3	-0.95363	0.88533	0.88697	1.0	14902	0	-0.95363
RPS25	4	0.022195	0.06753	0.617766	1968	3	-1.53	0.24278	0.406	1.0	7226	1	-1.53
MYO1G	5	0.022199	0.067543	0.617766	1969	4	-0.58984	0.9887	0.98876	1.0	17024	0	-0.58984
AATF	5	0.022229	0.067631	0.618024	1970	4	-0.89122	0.99219	0.99231	1.0	17142	0	-0.89122
IFNA1	3	0.02224	0.067658	0.618024	1971	3	-0.48682	0.97776	0.97774	1.0	16723	0	-0.48682
GTPBP2	5	0.022254	0.067694	0.618024	1972	4	-0.99134	0.97076	0.97078	1.0	16558	0	-0.99134
SLC1A4	6	0.022259	0.067708	0.618024	1973	4	-0.81771	0.96823	0.9683	1.0	16507	0	-0.81771
SLC35B2	5	0.022292	0.067795	0.618235	1974	4	-0.67475	0.96884	0.96887	1.0	16517	0	-0.67475
GOSR1	5	0.022294	0.0678	0.618235	1975	3	-1.0284	0.3078	0.46467	1.0	8148	2	-1.0284
GPR152	5	0.022309	0.067839	0.618278	1976	4	-0.66675	0.99594	0.99601	1.0	17297	0	-0.66675
ANO5	5	0.022399	0.068079	0.620149	1977	4	-0.4935	0.40521	0.55336	1.0	9477	1	-0.4935
UBAP1	5	0.022432	0.068175	0.620638	1978	2	-0.36227	0.90357	0.9048	1.0	15239	0	-0.36227
SPDYE1	2	0.022439	0.068202	0.620638	1979	1	-3.7703	0.28992	0.44851	1.0	7894	1	-3.7703
UBE2D2	6	0.022472	0.068276	0.621005	1980	2	1.0107	0.0033484	0.014003	0.535314	469	4	1.0107
B3GALNT2	5	0.022593	0.068596	0.623595	1981	4	-1.5234	0.26579	0.42662	1.0	7576	1	-1.5234
MAPK1	5	0.022612	0.068648	0.623755	1982	3	-0.90871	0.91194	0.91304	1.0	15370	0	-0.90871
CTDSP2	5	0.022664	0.068789	0.624724	1983	3	-1.0665	0.4553	0.59915	1.0	10175	1	-1.0665
NHLRC2	5	0.022687	0.068849	0.624953	1984	4	-0.5174	0.98734	0.98737	1.0	16998	0	-0.5174
EIF4G2	5	0.022706	0.068897	0.625072	1985	2	-0.36098	0.84566	0.84844	1.0	14231	1	-0.36098
DENND2D	5	0.022784	0.06911	0.62661	1986	4	-0.57514	0.99551	0.9956	1.0	17279	0	-0.57514
GSAP	5	0.0228	0.069136	0.62661	1987	3	-1.0836	0.70371	0.74678	1.0	12515	1	-1.0836
SEMA4G	5	0.022822	0.069191	0.626726	1988	4	-0.60939	0.91256	0.91364	1.0	15377	0	-0.60939
UBE2O	5	0.022835	0.069233	0.626726	1989	4	-0.58395	0.34205	0.49562	1.0	8590	1	-0.58395
EML2	5	0.022859	0.069297	0.626726	1990	4	-0.56602	0.99485	0.99494	1.0	17251	0	-0.56602
ARHGAP9	5	0.022872	0.069325	0.626726	1991	4	-0.73095	0.99521	0.99532	1.0	17265	0	-0.73095
PNMAL2	5	0.022879	0.069345	0.626726	1992	3	-0.83616	0.88952	0.89105	1.0	14978	0	-0.83616
E4F1	5	0.022884	0.069358	0.626726	1993	3	-0.91029	0.95413	0.95439	1.0	16207	0	-0.91029
POTEG	3	0.022924	0.069468	0.627404	1994	1	-0.16017	0.85744	0.85948	1.0	14431	0	-0.16017
DNAJC22	5	0.022981	0.06963	0.628457	1995	4	-0.50022	0.45966	0.60313	1.0	10253	1	-0.50022
SGCE	5	0.02299	0.069654	0.628457	1996	3	-1.064	0.89621	0.89761	1.0	15096	0	-1.064
DPH2	5	0.023076	0.069904	0.630394	1997	4	-0.73466	0.97982	0.97978	1.0	16775	0	-0.73466
MLH3	5	0.023134	0.070057	0.63126	1998	4	-0.94253	0.78161	0.79661	1.0	13342	1	-0.94253
PGAM1	3	0.023152	0.070103	0.63126	1999	1	-0.2992	0.85174	0.85403	1.0	14327	0	-0.2992
[truncated: 16,010 more rows]
