# Supplementary material for: Genome-scale identification of cellular pathways required for cell surface recognition
Source: Genome Res. 2018 Sep;28(9):1372–82. doi: 10.1101/gr.231183.117 (PMC6120632; doi:10.1101/gr.231183.117)
Supplement: Supplemental Material [file supp_gr.231183.117_Supplemental_DataS4.zip › Supplementary Data4/Gene-level-enrichment/Day16_rep1_HEK_293_E.gene_summary.txt]

id	num	neg|score	neg|p-value	neg|fdr	neg|rank	neg|goodsgrna	neg|lfc	pos|score	pos|p-value	pos|fdr	pos|rank	pos|goodsgrna	pos|lfc
PSMB5	10	5.3611e-14	2.7489e-07	0.000275	1	10	-4.4011	1.0	1.0	1.0	18009	0	-4.4011
SNRPD3	5	1.431e-10	2.7489e-07	0.000275	2	5	-5.9667	1.0	1.0	1.0	18008	0	-5.9667
PSMD11	5	3.3252e-10	2.7489e-07	0.000275	3	5	-4.1733	1.0	1.0	1.0	18007	0	-4.1733
SF3B3	5	5.0189e-10	2.7489e-07	0.000275	4	5	-4.4433	1.0	1.0	1.0	18006	0	-4.4433
PLK1	5	1.4567e-09	2.7489e-07	0.000275	5	5	-7.8821	1.0	1.0	1.0	18005	0	-7.8821
POLR2A	5	1.7586e-09	2.7489e-07	0.000275	6	5	-7.5247	1.0	1.0	1.0	18004	0	-7.5247
NUP93	5	1.9703e-09	2.7489e-07	0.000275	7	5	-4.8137	1.0	1.0	1.0	18003	0	-4.8137
EIF4A3	5	2.1055e-09	2.7489e-07	0.000275	8	5	-3.5544	1.0	1.0	1.0	18002	0	-3.5544
RPS19	5	2.1118e-09	2.7489e-07	0.000275	9	5	-4.1401	1.0	1.0	1.0	18001	0	-4.1401
SF3B5	5	2.1921e-09	2.7489e-07	0.000275	10	5	-3.8426	1.0	1.0	1.0	18000	0	-3.8426
IMP3	5	2.3912e-09	2.7489e-07	0.000275	11	5	-2.6043	1.0	1.0	1.0	17999	0	-2.6043
PDE4DIP	22	2.4277e-09	2.7489e-07	0.000275	12	18	-1.5547	0.94431	0.94444	1.0	16043	1	-1.5547
LRR1	5	2.6421e-09	2.7489e-07	0.000275	13	5	-4.9443	1.0	1.0	1.0	17998	0	-4.9443
ARFRP1	12	3.1387e-09	2.7489e-07	0.000275	14	11	-2.0638	1.0	1.0	1.0	17908	0	-2.0638
EIF1AX	5	3.9685e-09	2.7489e-07	0.000275	15	5	-4.6125	1.0	1.0	1.0	17997	0	-4.6125
SDHC	9	4.2777e-09	2.7489e-07	0.000275	16	9	-2.1985	1.0	1.0	1.0	17991	0	-2.1985
RRM1	5	6.5009e-09	2.7489e-07	0.000275	17	5	-4.8403	1.0	1.0	1.0	17996	0	-4.8403
RPL13	5	6.5078e-09	2.7489e-07	0.000275	18	5	-4.4959	1.0	1.0	1.0	17990	0	-4.4959
EIF3D	5	7.7359e-09	5.4978e-07	0.000323	19	5	-3.0795	1.0	1.0	1.0	17995	0	-3.0795
BANF1	4	8.0231e-09	5.4978e-07	0.000323	20	4	-5.3707	1.0	1.0	1.0	17994	0	-5.3707
GPN2	5	8.9694e-09	5.4978e-07	0.000323	21	5	-2.178	1.0	1.0	1.0	17993	0	-2.178
SCAP	5	1.0768e-08	8.2467e-07	0.000323	22	5	-3.9124	1.0	1.0	1.0	17992	0	-3.9124
HIST1H2BH	4	1.7003e-08	8.2467e-07	0.000323	23	3	-8.4058	0.038051	0.10677	0.821011	2342	1	-8.4058
RPS20	4	1.8682e-08	8.2467e-07	0.000323	24	4	-5.3438	1.0	1.0	1.0	17989	0	-5.3438
RAN	5	2.092e-08	8.2467e-07	0.000323	25	5	-6.414	1.0	1.0	1.0	17988	0	-6.414
AARS	5	2.1471e-08	8.2467e-07	0.000323	26	5	-4.966	0.99999	0.99999	1.0	17887	0	-4.966
CDC27	5	2.3516e-08	8.2467e-07	0.000323	27	5	-6.9437	1.0	1.0	1.0	17987	0	-6.9437
CRCP	14	2.4282e-08	8.2467e-07	0.000323	28	11	-2.1447	0.16678	0.32077	0.976416	5916	1	-2.1447
MEPCE	10	2.6211e-08	8.2467e-07	0.000323	29	8	-2.3256	0.72301	0.75084	1.0	12658	1	-2.3256
POLR2F	5	2.6674e-08	8.2467e-07	0.000323	30	5	-3.8137	1.0	1.0	1.0	17986	0	-3.8137
RUVBL2	5	2.765e-08	8.2467e-07	0.000323	31	5	-2.7734	1.0	1.0	1.0	17985	0	-2.7734
PSMD2	5	3.3773e-08	8.2467e-07	0.000323	32	5	-3.8257	1.0	1.0	1.0	17984	0	-3.8257
COPA	5	3.7636e-08	8.2467e-07	0.000323	33	4	-4.9663	0.89896	0.89966	1.0	15184	0	-4.9663
SYS1	7	4.2682e-08	8.2467e-07	0.000323	34	6	-2.7965	0.32327	0.47291	1.0	8262	1	-2.7965
RPL18	5	4.6697e-08	8.2467e-07	0.000323	35	4	-3.6205	0.9675	0.96755	1.0	16530	0	-3.6205
HSPA9	5	4.6906e-08	8.2467e-07	0.000323	36	4	-3.1891	0.83573	0.83785	1.0	14107	1	-3.1891
CTDP1	5	5.5408e-08	8.2467e-07	0.000323	37	5	-2.9171	1.0	1.0	1.0	17983	0	-2.9171
RPS11	5	6.0183e-08	8.2467e-07	0.000323	38	5	-3.5628	1.0	1.0	1.0	17982	0	-3.5628
TUT1	5	7.6164e-08	8.2467e-07	0.000323	39	4	-4.7901	0.86225	0.86383	1.0	14556	0	-4.7901
POLD1	5	8.1504e-08	8.2467e-07	0.000323	40	5	-2.8365	1.0	1.0	1.0	17981	0	-2.8365
VPS28	5	9.4643e-08	8.2467e-07	0.000323	41	5	-3.4427	0.99918	0.99918	1.0	17604	0	-3.4427
EFTUD2	5	1.0185e-07	8.2467e-07	0.000323	42	5	-3.4792	1.0	1.0	1.0	17980	0	-3.4792
FPGS	5	1.1139e-07	8.2467e-07	0.000323	43	5	-2.6647	1.0	1.0	1.0	17979	0	-2.6647
ERCC3	5	1.1177e-07	8.2467e-07	0.000323	44	5	-2.9144	1.0	1.0	1.0	17978	0	-2.9144
NOL6	5	1.1452e-07	8.2467e-07	0.000323	45	5	-3.0458	1.0	1.0	1.0	17977	0	-3.0458
PUF60	5	1.2808e-07	8.2467e-07	0.000323	46	5	-3.2691	0.99996	0.99996	1.0	17830	0	-3.2691
EIF6	5	1.3533e-07	1.0996e-06	0.000339	47	4	-2.7169	0.17593	0.3347	0.979197	6154	1	-2.7169
PHB2	5	1.3639e-07	1.0996e-06	0.000339	48	5	-4.6041	1.0	1.0	1.0	17976	0	-4.6041
UBA52	5	1.4663e-07	1.3745e-06	0.000339	49	5	-3.1309	1.0	1.0	1.0	17975	0	-3.1309
UBE2I	5	1.683e-07	1.3745e-06	0.000339	50	5	-3.2206	1.0	1.0	1.0	17974	0	-3.2206
RPS8	5	1.6856e-07	1.3745e-06	0.000339	51	5	-4.0812	0.99999	0.99999	1.0	17888	0	-4.0812
CENPM	10	1.7407e-07	1.3745e-06	0.000339	52	9	-1.7177	0.99985	0.99986	1.0	17748	0	-1.7177
UTP20	5	1.7841e-07	1.3745e-06	0.000339	53	5	-2.4037	1.0	1.0	1.0	17973	0	-2.4037
PHAX	5	1.8364e-07	1.3745e-06	0.000339	54	5	-2.2693	1.0	1.0	1.0	17972	0	-2.2693
MYC	5	1.8533e-07	1.3745e-06	0.000339	55	5	-3.5629	1.0	1.0	1.0	17971	0	-3.5629
GTPBP4	5	1.8818e-07	1.3745e-06	0.000339	56	4	-3.6455	0.96822	0.96828	1.0	16545	0	-3.6455
WDR74	5	2.0274e-07	1.3745e-06	0.000339	57	5	-3.0582	1.0	1.0	1.0	17970	0	-3.0582
RPL18A	3	2.0689e-07	1.3745e-06	0.000339	58	3	-5.9739	1.0	1.0	1.0	17969	0	-5.9739
NHP2L1	5	2.1269e-07	1.3745e-06	0.000339	59	5	-4.7722	1.0	1.0	1.0	17938	0	-4.7722
PRELID1	3	2.2596e-07	1.3745e-06	0.000339	60	3	-3.0784	1.0	1.0	1.0	17968	0	-3.0784
NOB1	5	2.2831e-07	1.3745e-06	0.000339	61	5	-2.8735	1.0	1.0	1.0	17967	0	-2.8735
ESPL1	5	2.3564e-07	1.3745e-06	0.000339	62	5	-3.6445	1.0	1.0	1.0	17943	0	-3.6445
PSMG4	6	2.7064e-07	1.3745e-06	0.000339	63	6	-2.0923	1.0	1.0	1.0	17966	0	-2.0923
PSMB4	5	2.7236e-07	1.3745e-06	0.000339	64	5	-4.3025	1.0	1.0	1.0	17965	0	-4.3025
PRPF19	5	2.7426e-07	1.3745e-06	0.000339	65	5	-3.4631	0.99986	0.99986	1.0	17750	0	-3.4631
POLR3A	5	2.818e-07	1.3745e-06	0.000339	66	5	-3.6485	0.99785	0.99786	1.0	17475	0	-3.6485
DHDDS	5	2.8334e-07	1.3745e-06	0.000339	67	5	-2.3766	1.0	1.0	1.0	17964	0	-2.3766
MED11	5	2.8831e-07	1.3745e-06	0.000339	68	5	-3.144	1.0	1.0	1.0	17963	0	-3.144
RPS9	5	2.8949e-07	1.3745e-06	0.000339	69	4	-3.016	0.68699	0.72866	1.0	12286	1	-3.016
LSM4	6	3.0244e-07	1.3745e-06	0.000339	70	5	-3.3349	0.98734	0.98734	1.0	17015	0	-3.3349
PPP1R8	15	3.0693e-07	1.3745e-06	0.000339	71	12	-1.1977	0.9993	0.9993	1.0	17619	0	-1.1977
CKAP5	5	3.1302e-07	1.3745e-06	0.000339	72	5	-3.3192	1.0	1.0	1.0	17962	0	-3.3192
MTHFD1	5	3.3191e-07	1.3745e-06	0.000339	73	5	-2.0829	1.0	1.0	1.0	17961	0	-2.0829
CSE1L	5	3.6732e-07	1.9242e-06	0.000423	74	5	-3.2245	1.0	1.0	1.0	17960	0	-3.2245
UMPS	5	4.0951e-07	1.9242e-06	0.000423	75	5	-2.4292	1.0	1.0	1.0	17959	0	-2.4292
DTL	5	4.1238e-07	1.9242e-06	0.000423	76	5	-3.3826	0.99993	0.99993	1.0	17802	0	-3.3826
PMF1	5	4.3046e-07	1.9242e-06	0.000423	77	5	-3.4101	1.0	1.0	1.0	17958	0	-3.4101
CPSF3L	5	4.3745e-07	1.9242e-06	0.000423	78	4	-5.0818	0.60107	0.68215	1.0	11566	1	-5.0818
SNRNP70	5	4.5504e-07	1.9242e-06	0.000423	79	5	-2.256	1.0	1.0	1.0	17957	0	-2.256
RPL11	5	4.94e-07	1.9242e-06	0.000423	80	5	-2.9378	1.0	1.0	1.0	17956	0	-2.9378
DDX19A	5	5.2586e-07	1.9242e-06	0.000423	81	5	-2.619	0.99998	0.99998	1.0	17853	0	-2.619
RPL8	5	5.2594e-07	1.9242e-06	0.000423	82	5	-3.5201	1.0	1.0	1.0	17931	0	-3.5201
CSNK2B	5	5.4573e-07	2.474e-06	0.00049	83	5	-3.2028	1.0	1.0	1.0	17955	0	-3.2028
SUPT16H	5	5.574e-07	2.474e-06	0.00049	84	5	-2.9956	1.0	1.0	1.0	17954	0	-2.9956
POLR2H	9	5.6054e-07	2.474e-06	0.00049	85	9	-1.84	1.0	1.0	1.0	17953	0	-1.84
MCM2	5	5.6867e-07	2.474e-06	0.00049	86	4	-4.0013	0.94489	0.94501	1.0	16052	0	-4.0013
TTC27	5	5.6899e-07	2.474e-06	0.00049	87	5	-2.4741	1.0	1.0	1.0	17952	0	-2.4741
DKC1	5	5.8105e-07	2.474e-06	0.00049	88	5	-2.2361	1.0	1.0	1.0	17951	0	-2.2361
MCM7	5	6.0117e-07	2.474e-06	0.00049	89	4	-3.7759	0.9825	0.98249	1.0	16878	0	-3.7759
SNRPF	5	6.0258e-07	2.474e-06	0.00049	90	4	-4.0855	0.065958	0.15702	0.895222	3152	1	-4.0855
PRPF31	5	6.04e-07	2.474e-06	0.00049	91	5	-3.2045	1.0	1.0	1.0	17939	0	-3.2045
GNB2L1	5	7.2069e-07	3.0238e-06	0.000592	92	5	-2.2062	1.0	1.0	1.0	17950	0	-2.2062
POLR2L	4	7.4814e-07	3.5736e-06	0.000692	93	3	-4.338	0.11169	0.2342	0.952384	4428	1	-4.338
NOP16	5	8.0066e-07	4.1234e-06	0.000782	94	5	-2.49	1.0	1.0	1.0	17949	0	-2.49
LSM2	5	8.0579e-07	4.1234e-06	0.000782	95	5	-3.0813	1.0	1.0	1.0	17948	0	-3.0813
EEF2	5	8.2583e-07	4.6731e-06	0.00085	96	5	-2.5775	1.0	1.0	1.0	17947	0	-2.5775
WDR18	5	8.4627e-07	4.6731e-06	0.00085	97	5	-2.0719	1.0	1.0	1.0	17946	0	-2.0719
NIP7	5	8.5818e-07	4.6731e-06	0.00085	98	5	-3.027	1.0	1.0	1.0	17945	0	-3.027
GART	5	8.6867e-07	4.6731e-06	0.00085	99	5	-2.9758	1.0	1.0	1.0	17944	0	-2.9758
POLD3	5	9.2759e-07	5.2229e-06	0.000887	100	4	-3.6875	0.96075	0.96086	1.0	16388	0	-3.6875
TBL3	5	9.374e-07	5.2229e-06	0.000887	101	4	-2.5275	0.84371	0.84569	1.0	14251	0	-2.5275
PCNA	5	9.9275e-07	5.2229e-06	0.000887	102	4	-5.4594	0.99729	0.9973	1.0	17441	0	-5.4594
HINFP	5	9.9275e-07	5.2229e-06	0.000887	103	5	-2.8106	0.99997	0.99998	1.0	17851	0	-2.8106
PFDN6	5	1.0124e-06	5.2229e-06	0.000887	104	5	-4.003	1.0	1.0	1.0	17942	0	-4.003
ADSL	5	1.0283e-06	5.2229e-06	0.000887	105	5	-3.4125	1.0	1.0	1.0	17941	0	-3.4125
PCID2	5	1.0373e-06	5.2229e-06	0.000887	106	5	-3.6321	1.0	1.0	1.0	17940	0	-3.6321
POLR2C	5	1.0678e-06	5.7727e-06	0.000972	107	5	-4.2729	0.99993	0.99993	1.0	17796	0	-4.2729
RPS7	3	1.2266e-06	6.3225e-06	0.001054	108	3	-4.9613	1.0	1.0	1.0	17937	0	-4.9613
MAX	11	1.3135e-06	6.8723e-06	0.001086	109	7	-1.7209	0.24581	0.40047	1.0	7171	3	-1.7209
PSMB2	5	1.3247e-06	6.8723e-06	0.001086	110	5	-1.6356	1.0	1.0	1.0	17936	0	-1.6356
NOP58	5	1.4048e-06	6.8723e-06	0.001086	112	5	-2.88	1.0	1.0	1.0	17935	0	-2.88
PRPF38A	5	1.4048e-06	6.8723e-06	0.001086	111	5	-4.546	1.0	1.0	1.0	17934	0	-4.546
RPS23	5	1.4271e-06	6.8723e-06	0.001086	113	5	-4.7124	1.0	1.0	1.0	17928	0	-4.7124
TAF6	5	1.446e-06	6.8723e-06	0.001086	114	5	-1.8542	1.0	1.0	1.0	17933	0	-1.8542
TANGO6	5	1.4851e-06	7.422e-06	0.001152	115	5	-2.7156	1.0	1.0	1.0	17932	0	-2.7156
NXT1	5	1.5041e-06	7.422e-06	0.001152	116	5	-2.1637	1.0	1.0	1.0	17903	0	-2.1637
NUP133	5	1.5069e-06	7.6969e-06	0.001185	117	5	-2.9271	1.0	1.0	1.0	17919	0	-2.9271
FAU	5	1.5303e-06	7.9718e-06	0.001217	118	5	-2.9934	0.99824	0.99825	1.0	17495	0	-2.9934
GAPDH	5	1.5495e-06	8.2467e-06	0.001248	119	5	-2.4099	1.0	1.0	1.0	17921	0	-2.4099
ATP5J2	7	1.7064e-06	8.5216e-06	0.001268	120	7	-1.6008	1.0	1.0	1.0	17930	0	-1.6008
WDR43	5	1.76e-06	8.5216e-06	0.001268	121	5	-2.6916	1.0	1.0	1.0	17929	0	-2.6916
PPP1R12A	5	1.7765e-06	9.0714e-06	0.001286	122	5	-3.4905	1.0	1.0	1.0	17927	0	-3.4905
COPB2	5	1.792e-06	9.0714e-06	0.001286	123	5	-4.07	0.99976	0.99977	1.0	17707	0	-4.07
BMS1	5	1.8311e-06	9.0714e-06	0.001286	124	5	-1.6655	1.0	1.0	1.0	17926	0	-1.6655
SON	5	1.8339e-06	9.0714e-06	0.001286	125	4	-3.9837	0.76963	0.78295	1.0	13188	1	-3.9837
RPL13A	4	1.927e-06	9.0714e-06	0.001286	126	4	-4.0156	0.99964	0.99964	1.0	17670	0	-4.0156
CLP1	5	1.9951e-06	9.0714e-06	0.001286	127	5	-4.0856	0.99997	0.99997	1.0	17846	0	-4.0856
LUC7L3	5	2.0554e-06	9.6212e-06	0.001313	128	5	-2.5314	1.0	1.0	1.0	17925	0	-2.5314
RPAP1	5	2.0849e-06	9.6212e-06	0.001313	129	4	-3.7692	0.72016	0.74901	1.0	12630	1	-3.7692
KIF23	5	2.1337e-06	9.6212e-06	0.001313	130	5	-4.4559	0.99998	0.99998	1.0	17857	0	-4.4559
MRPL21	8	2.1471e-06	9.6212e-06	0.001313	131	8	-1.4821	1.0	1.0	1.0	17924	0	-1.4821
RPP38	5	2.1649e-06	9.6212e-06	0.001313	132	5	-2.0957	1.0	1.0	1.0	17923	0	-2.0957
PSMB6	5	2.1671e-06	9.896e-06	0.00134	133	4	-3.3632	0.99729	0.9973	1.0	17426	0	-3.3632
EIF3I	5	2.23e-06	1.0171e-05	0.001357	134	4	-2.7921	0.43911	0.58185	1.0	10017	1	-2.7921
SNRPD1	5	2.2489e-06	1.0171e-05	0.001357	135	5	-4.297	1.0	1.0	1.0	17922	0	-4.297
HNRNPU	5	2.4854e-06	1.237e-05	0.001614	136	5	-2.6908	1.0	1.0	1.0	17920	0	-2.6908
NLE1	7	2.6115e-06	1.237e-05	0.001614	137	7	-1.8601	0.99995	0.99995	1.0	17823	0	-1.8601
TRNT1	5	2.6352e-06	1.237e-05	0.001614	138	5	-2.9233	0.99999	0.99999	1.0	17893	0	-2.9233
PHF5A	5	2.7945e-06	1.292e-05	0.001662	139	4	-5.096	0.66523	0.71612	1.0	12092	1	-5.096
VCP	5	2.9156e-06	1.292e-05	0.001662	140	4	-5.3512	0.99686	0.99688	1.0	17399	0	-5.3512
EIF3B	5	2.9223e-06	1.347e-05	0.001696	141	5	-3.1074	1.0	1.0	1.0	17918	0	-3.1074
USP39	5	2.9972e-06	1.347e-05	0.001696	142	5	-1.9194	1.0	1.0	1.0	17917	0	-1.9194
NXF1	5	3.0908e-06	1.347e-05	0.001696	143	5	-1.6873	1.0	1.0	1.0	17916	0	-1.6873
MRPS21	5	3.31e-06	1.4569e-05	0.001809	144	5	-2.4843	0.99994	0.99994	1.0	17808	0	-2.4843
RANGAP1	5	3.3192e-06	1.4569e-05	0.001809	145	5	-3.1211	1.0	1.0	1.0	17915	0	-3.1211
AURKB	5	3.607e-06	1.5119e-05	0.001865	146	5	-3.7202	1.0	1.0	1.0	17914	0	-3.7202
EXOSC8	5	3.6186e-06	1.5669e-05	0.001881	147	4	-2.5659	0.84555	0.84749	1.0	14275	0	-2.5659
GMPS	5	3.6401e-06	1.5669e-05	0.001881	148	5	-2.2524	1.0	1.0	1.0	17913	0	-2.2524
TAF1	5	3.6684e-06	1.5669e-05	0.001881	149	5	-1.7898	1.0	1.0	1.0	17912	0	-1.7898
SARS	5	3.6702e-06	1.5669e-05	0.001881	150	4	-4.2007	0.98101	0.98101	1.0	16843	0	-4.2007
WDR33	5	3.7114e-06	1.6219e-05	0.001922	151	5	-3.2574	0.99987	0.99987	1.0	17761	0	-3.2574
HNRNPL	5	3.7306e-06	1.6219e-05	0.001922	152	5	-3.3485	1.0	1.0	1.0	17911	0	-3.3485
SUPT5H	5	3.7334e-06	1.6493e-05	0.001941	153	5	-3.2006	0.99823	0.99824	1.0	17494	0	-3.2006
PHB	5	3.7721e-06	1.6768e-05	0.001961	154	5	-3.1989	1.0	1.0	1.0	17910	0	-3.1989
NOP56	5	4.16e-06	1.9517e-05	0.002253	155	5	-2.6875	0.99989	0.99989	1.0	17778	0	-2.6875
MCM3AP	5	4.166e-06	1.9517e-05	0.002253	156	4	-2.1352	0.99035	0.99038	1.0	17105	0	-2.1352
IGBP1	5	4.3123e-06	2.0067e-05	0.002278	157	5	-2.3049	1.0	1.0	1.0	17909	0	-2.3049
RBMX	6	4.3135e-06	2.0067e-05	0.002278	158	6	-4.0833	0.99998	0.99998	1.0	17864	0	-4.0833
MED22	5	4.4606e-06	2.0617e-05	0.002278	159	5	-1.6699	1.0	1.0	1.0	17907	0	-1.6699
TUFM	5	4.507e-06	2.0617e-05	0.002278	160	5	-2.0513	1.0	1.0	1.0	17906	0	-2.0513
BUD31	5	4.519e-06	2.0617e-05	0.002278	161	4	-5.4501	0.91771	0.91816	1.0	15522	0	-5.4501
WDR77	5	4.5714e-06	2.0617e-05	0.002278	162	5	-1.7262	1.0	1.0	1.0	17905	0	-1.7262
DYNC1I2	5	4.6337e-06	2.0617e-05	0.002278	163	5	-2.2991	1.0	1.0	1.0	17904	0	-2.2991
MCM4	5	4.7266e-06	2.1167e-05	0.00231	164	4	-2.2764	0.65457	0.71028	1.0	12008	1	-2.2764
EIF3A	5	4.8432e-06	2.1167e-05	0.00231	165	4	-3.0352	0.97348	0.97341	1.0	16658	0	-3.0352
PWP2	5	4.887e-06	2.1716e-05	0.002342	166	4	-2.535	0.91383	0.91436	1.0	15454	0	-2.535
RPA1	5	4.9141e-06	2.1716e-05	0.002342	167	4	-4.548	0.98842	0.98843	1.0	17047	0	-4.548
CDC123	5	4.9722e-06	2.2266e-05	0.002387	168	5	-3.2895	0.99851	0.99852	1.0	17526	0	-3.2895
CDK1	5	5.1222e-06	2.2816e-05	0.002417	169	5	-3.6603	0.99999	0.99999	1.0	17902	0	-3.6603
ANKLE2	5	5.2698e-06	2.2816e-05	0.002417	170	5	-3.2225	0.99981	0.99982	1.0	17724	0	-3.2225
CPSF3	5	5.3708e-06	2.3366e-05	0.002424	171	5	-2.3392	0.99999	0.99999	1.0	17886	0	-2.3392
SLMO2	5	5.4109e-06	2.3366e-05	0.002424	172	5	-2.5383	0.99999	0.99999	1.0	17901	0	-2.5383
RPL19	3	5.4416e-06	2.3366e-05	0.002424	173	3	-5.6647	0.99999	0.99999	1.0	17900	0	-5.6647
SF1	5	5.4731e-06	2.4465e-05	0.002424	174	5	-3.0108	0.99998	0.99998	1.0	17855	0	-3.0108
PFDN2	5	5.4829e-06	2.5015e-05	0.002424	175	4	-3.5583	0.97255	0.9725	1.0	16638	0	-3.5583
RRP9	5	5.5575e-06	2.5015e-05	0.002424	176	5	-2.9986	0.99999	0.99999	1.0	17899	0	-2.9986
GINS2	5	5.5765e-06	2.5015e-05	0.002424	177	5	-2.2935	0.99999	0.99999	1.0	17898	0	-2.2935
SMU1	5	5.7213e-06	2.5015e-05	0.002424	178	5	-3.8443	0.99999	0.99999	1.0	17897	0	-3.8443
MAK16	5	5.889e-06	2.5565e-05	0.002424	179	5	-2.7872	0.99999	0.99999	1.0	17896	0	-2.7872
FARSA	5	6.0155e-06	2.5565e-05	0.002424	180	4	-2.998	0.21104	0.368	0.991433	6684	1	-2.998
ATP5B	5	6.1022e-06	2.5565e-05	0.002424	181	5	-2.2572	0.99996	0.99996	1.0	17831	0	-2.2572
ABCE1	5	6.2163e-06	2.5565e-05	0.002424	182	4	-4.1366	0.99757	0.99757	1.0	17462	0	-4.1366
FASN	5	6.2626e-06	2.5565e-05	0.002424	183	5	-1.6737	0.99999	0.99999	1.0	17895	0	-1.6737
RPL3	5	6.314e-06	2.5565e-05	0.002424	184	5	-5.2789	0.99999	0.99999	1.0	17894	0	-5.2789
MBTPS1	5	6.4279e-06	2.5565e-05	0.002424	185	4	-2.2936	0.8204	0.82396	1.0	13867	1	-2.2936
IMP4	5	6.5207e-06	2.5565e-05	0.002424	186	5	-2.6004	0.99999	0.99999	1.0	17892	0	-2.6004
SLC7A6OS	5	6.6562e-06	2.6115e-05	0.002424	187	4	-2.6054	0.96265	0.96278	1.0	16424	0	-2.6054
GTF2A2	5	6.7752e-06	2.6115e-05	0.002424	188	5	-2.4174	0.99999	0.99999	1.0	17891	0	-2.4174
SAE1	6	6.8787e-06	2.6115e-05	0.002424	189	6	-1.8364	0.99978	0.99979	1.0	17709	0	-1.8364
UBL5	3	6.943e-06	2.6115e-05	0.002424	190	3	-3.1681	0.99999	0.99999	1.0	17890	0	-3.1681
HNRNPK	5	6.967e-06	2.6115e-05	0.002424	191	5	-2.8839	0.99998	0.99998	1.0	17866	0	-2.8839
POLR2E	5	6.9863e-06	2.6115e-05	0.002424	192	5	-2.8905	0.99904	0.99902	1.0	17585	0	-2.8905
CPSF4	5	7.0024e-06	2.6115e-05	0.002424	193	4	-2.4501	0.99743	0.99745	1.0	17450	0	-2.4501
IARS	5	7.0209e-06	2.6115e-05	0.002424	194	5	-2.0523	0.99999	0.99999	1.0	17889	0	-2.0523
MAT2A	5	7.4554e-06	2.9413e-05	0.002689	195	5	-6.0451	0.99998	0.99998	1.0	17867	0	-6.0451
XAB2	5	7.4647e-06	2.9413e-05	0.002689	196	5	-3.6039	0.99981	0.99981	1.0	17722	0	-3.6039
BUB3	5	7.4747e-06	2.9413e-05	0.002689	197	4	-4.5366	0.9769	0.97691	1.0	16737	0	-4.5366
CDC73	5	7.6804e-06	3.0513e-05	0.002748	198	4	-3.3267	0.9951	0.99507	1.0	17309	0	-3.3267
CCT3	5	7.7757e-06	3.0513e-05	0.002748	199	5	-2.7596	0.99983	0.99984	1.0	17740	0	-2.7596
RPL28	9	7.856e-06	3.0513e-05	0.002748	200	8	-1.0466	0.96983	0.96985	1.0	16575	0	-1.0466
RPL35	5	7.8729e-06	3.1063e-05	0.002783	201	4	-3.098	0.98816	0.98817	1.0	17036	0	-3.098
SPC24	5	8.0569e-06	3.1612e-05	0.002818	202	5	-2.4704	0.99986	0.99986	1.0	17760	0	-2.4704
ATP2A2	5	8.2253e-06	3.3262e-05	0.002922	203	4	-3.2943	0.1168	0.24243	0.954911	4567	1	-3.2943
RPL23	5	8.2502e-06	3.3262e-05	0.002922	204	5	-3.7828	0.99995	0.99995	1.0	17828	0	-3.7828
ABT1	5	8.2853e-06	3.3262e-05	0.002922	205	5	-2.6668	0.99995	0.99995	1.0	17821	0	-2.6668
AKIRIN2	5	8.4402e-06	3.4361e-05	0.002989	206	5	-1.8273	0.99999	0.99999	1.0	17885	0	-1.8273
DDX47	5	8.5625e-06	3.4361e-05	0.002989	207	5	-3.0599	0.9998	0.99981	1.0	17720	0	-3.0599
NAA50	5	8.7879e-06	3.5461e-05	0.00307	208	5	-2.4811	0.99979	0.9998	1.0	17716	0	-2.4811
EIF3G	5	8.8615e-06	3.656e-05	0.00315	209	4	-2.174	0.86183	0.86341	1.0	14547	0	-2.174
SNRPD2	5	9.076e-06	3.711e-05	0.003167	210	4	-3.6946	0.86175	0.86334	1.0	14546	0	-3.6946
TSR2	5	9.1718e-06	3.711e-05	0.003167	211	5	-2.5465	0.99999	0.99999	1.0	17884	0	-2.5465
NUDT21	5	9.2529e-06	3.766e-05	0.003199	212	4	-3.1718	0.55193	0.65847	1.0	11212	1	-3.1718
BIRC5	5	9.545e-06	3.8759e-05	0.003247	213	5	-1.9175	0.99996	0.99997	1.0	17837	0	-1.9175
SUPT6H	5	9.6063e-06	3.8759e-05	0.003247	214	4	-2.4581	0.91672	0.91718	1.0	15504	0	-2.4581
MED20	5	9.6514e-06	3.9309e-05	0.003247	215	4	-3.4957	0.98519	0.98513	1.0	16957	0	-3.4957
MVD	5	9.6978e-06	3.9309e-05	0.003247	216	5	-2.0537	0.99999	0.99999	1.0	17883	0	-2.0537
SRSF3	5	9.7133e-06	3.9309e-05	0.003247	217	5	-3.2263	0.99983	0.99983	1.0	17737	0	-3.2263
ATP6V0C	5	9.7733e-06	3.9309e-05	0.003247	218	5	-1.8155	0.99999	0.99999	1.0	17882	0	-1.8155
POLA2	5	9.8636e-06	3.9859e-05	0.003263	219	4	-6.5497	0.9921	0.99209	1.0	17168	0	-6.5497
DHX33	5	9.9587e-06	3.9859e-05	0.003263	220	5	-1.9676	0.99999	0.99999	1.0	17881	0	-1.9676
INTS3	5	1.006e-05	4.0409e-05	0.003278	221	3	-2.3136	0.9101	0.91064	1.0	15379	0	-2.3136
PRPF38B	5	1.0068e-05	4.0409e-05	0.003278	222	4	-3.7805	0.98954	0.98957	1.0	17075	0	-3.7805
ATP5A1	5	1.0242e-05	4.0959e-05	0.003308	223	5	-2.6218	0.99999	0.99999	1.0	17880	0	-2.6218
FDFT1	5	1.0538e-05	4.2058e-05	0.003381	224	5	-1.4128	0.99999	0.99999	1.0	17879	0	-1.4128
POLR2I	5	1.0746e-05	4.3708e-05	0.003498	225	4	-3.3821	0.13423	0.27043	0.961577	5064	1	-3.3821
TCEB2	5	1.1006e-05	4.4807e-05	0.00357	226	5	-1.5754	0.99999	0.99999	1.0	17878	0	-1.5754
TXNL4A	5	1.1148e-05	4.7006e-05	0.003729	227	4	-3.812	0.40848	0.55292	1.0	9534	1	-3.812
LCE1F	3	1.1551e-05	4.8106e-05	0.0038	228	3	-2.4245	0.99999	0.99999	1.0	17877	0	-2.4245
ABCB7	5	1.166e-05	4.8656e-05	0.003826	229	5	-2.0177	0.99999	0.99999	1.0	17876	0	-2.0177
MED23	5	1.1715e-05	4.9205e-05	0.003836	230	4	-5.1493	0.1045	0.22248	0.945871	4236	1	-5.1493
FDPS	5	1.1754e-05	4.9205e-05	0.003836	231	5	-2.4886	0.99999	0.99999	1.0	17871	0	-2.4886
PSMC2	5	1.1806e-05	5.0305e-05	0.003905	232	5	-3.0316	0.99963	0.99963	1.0	17668	0	-3.0316
PRUNE	5	1.2493e-05	5.3604e-05	0.004125	233	5	-1.5652	0.99999	0.99999	1.0	17875	0	-1.5652
RPS24	5	1.2577e-05	5.3604e-05	0.004125	234	3	-3.0556	0.46198	0.60356	1.0	10375	1	-3.0556
RPS12	4	1.2585e-05	5.3878e-05	0.004129	235	4	-5.1869	0.99995	0.99995	1.0	17820	0	-5.1869
PPAT	5	1.2656e-05	5.4153e-05	0.004132	236	5	-2.5053	0.99999	0.99999	1.0	17874	0	-2.5053
YARS	5	1.2762e-05	5.5803e-05	0.00424	237	5	-2.4693	0.99996	0.99996	1.0	17835	0	-2.4693
DHX8	5	1.3029e-05	5.8002e-05	0.004389	238	5	-2.1349	0.99999	0.99999	1.0	17873	0	-2.1349
NFS1	5	1.3495e-05	6.0751e-05	0.004559	239	4	-2.8915	0.94096	0.94114	1.0	15981	0	-2.8915
CHKA	5	1.3526e-05	6.0751e-05	0.004559	240	5	-4.5874	0.99949	0.99949	1.0	17642	0	-4.5874
MARS	5	1.3693e-05	6.185e-05	0.004622	241	5	-2.005	0.99999	0.99999	1.0	17872	0	-2.005
PGD	5	1.3935e-05	6.295e-05	0.004685	242	5	-3.3421	0.99971	0.99972	1.0	17693	0	-3.3421
TRIM65	5	1.4011e-05	6.4049e-05	0.004747	243	3	-1.4907	0.013841	0.044817	0.719995	1119	2	-1.4907
SEH1L	5	1.4054e-05	6.4599e-05	0.004768	244	5	-3.5757	0.99992	0.99992	1.0	17794	0	-3.5757
PSMD12	5	1.4129e-05	6.5149e-05	0.004789	245	5	-3.2204	0.99995	0.99994	1.0	17818	0	-3.2204
EXOSC4	5	1.4613e-05	6.8448e-05	0.00501	246	5	-2.0036	0.99966	0.99966	1.0	17673	0	-2.0036
RCC1	5	1.4774e-05	6.8997e-05	0.00501	247	5	-3.1319	0.99996	0.99996	1.0	17836	0	-3.1319
CDC20	5	1.4828e-05	6.8997e-05	0.00501	248	4	-2.2323	0.98319	0.98315	1.0	16895	0	-2.2323
RPL37A	4	1.4927e-05	6.9547e-05	0.00503	249	3	-5.1943	0.0020049	0.0085741	0.512058	300	1	-5.1943
MFAP1	5	1.5437e-05	7.0647e-05	0.005089	250	5	-2.425	0.99995	0.99995	1.0	17824	0	-2.425
CDC5L	5	1.5634e-05	7.1197e-05	0.005108	251	5	-1.963	0.99998	0.99999	1.0	17870	0	-1.963
EIF2B4	5	1.5878e-05	7.3945e-05	0.005236	252	3	-2.5555	0.42343	0.56702	1.0	9775	1	-2.5555
PSMD3	5	1.5878e-05	7.3945e-05	0.005236	253	4	-3.4894	0.99372	0.99368	1.0	17246	0	-3.4894
RPL10A	5	1.6101e-05	7.4495e-05	0.005236	254	5	-4.3171	0.99987	0.99987	1.0	17763	0	-4.3171
TONSL	5	1.6372e-05	7.4495e-05	0.005236	255	4	-3.6246	0.99302	0.99301	1.0	17210	0	-3.6246
GRPEL1	5	1.6491e-05	7.5045e-05	0.005236	256	5	-2.3282	0.99998	0.99999	1.0	17869	0	-2.3282
HIST1H2AJ	3	1.6536e-05	7.5045e-05	0.005236	257	3	-1.7199	0.99901	0.999	1.0	17582	0	-1.7199
PAM16	5	1.659e-05	7.5045e-05	0.005236	258	4	-2.1288	0.98587	0.98582	1.0	16977	0	-2.1288
POP5	5	1.6725e-05	7.5595e-05	0.005236	259	5	-2.8656	0.99986	0.99986	1.0	17751	0	-2.8656
AAMP	5	1.6738e-05	7.5595e-05	0.005236	260	4	-3.0285	0.99332	0.99329	1.0	17227	0	-3.0285
EFNA3	5	1.6806e-05	7.6694e-05	0.005292	261	5	-1.213	0.99998	0.99998	1.0	17868	0	-1.213
PSMA6	5	1.7195e-05	7.7244e-05	0.00531	262	5	-4.9145	0.99997	0.99997	1.0	17842	0	-4.9145
OGT	5	1.7535e-05	7.9443e-05	0.00544	263	5	-2.4705	0.99926	0.99927	1.0	17613	0	-2.4705
CDC37	5	1.7588e-05	7.9993e-05	0.005457	264	4	-2.4707	0.99663	0.99663	1.0	17389	0	-2.4707
MDN1	5	1.7605e-05	8.0543e-05	0.005474	265	4	-2.859	0.73427	0.7581	1.0	12771	1	-2.859
TLK2	5	1.7835e-05	8.1642e-05	0.005527	266	5	-2.2573	0.99801	0.99803	1.0	17483	0	-2.2573
QARS	5	1.8704e-05	8.714e-05	0.005878	267	4	-2.5631	0.99705	0.99707	1.0	17417	0	-2.5631
DDX54	5	1.9297e-05	8.824e-05	0.00593	268	5	-1.7185	0.99998	0.99998	1.0	17865	0	-1.7185
ORAOV1	5	1.9997e-05	8.9889e-05	0.006018	269	4	-2.7346	0.98756	0.98758	1.0	17021	0	-2.7346
GNL2	5	2.0296e-05	9.1538e-05	0.006061	270	5	-1.4579	0.99998	0.99998	1.0	17863	0	-1.4579
SNRNP35	5	2.0299e-05	9.1538e-05	0.006061	271	5	-2.0023	0.99876	0.99876	1.0	17556	0	-2.0023
SART3	5	2.0436e-05	9.1538e-05	0.006061	272	4	-2.4204	0.99672	0.99673	1.0	17392	0	-2.4204
COPB1	5	2.0697e-05	9.3738e-05	0.006161	273	5	-3.4974	0.99998	0.99998	1.0	17862	0	-3.4974
TWISTNB	5	2.0805e-05	9.3738e-05	0.006161	274	3	-3.2414	0.093601	0.20455	0.935584	3935	1	-3.2414
SF3B4	5	2.1126e-05	9.4287e-05	0.006175	275	4	-4.3945	0.99695	0.99696	1.0	17406	0	-4.3945
NUP155	5	2.1382e-05	9.6486e-05	0.006296	276	5	-2.5848	0.99998	0.99998	1.0	17861	0	-2.5848
DIMT1	5	2.1519e-05	9.7586e-05	0.006315	277	5	-2.1796	0.99981	0.99982	1.0	17725	0	-2.1796
DHX37	5	2.1826e-05	9.8136e-05	0.006315	278	5	-2.1003	0.99998	0.99998	1.0	17860	0	-2.1003
NPAT	5	2.1919e-05	9.8686e-05	0.006315	279	5	-1.7141	0.99998	0.99998	1.0	17859	0	-1.7141
YPEL3	8	2.1956e-05	9.8686e-05	0.006315	280	6	-1.6465	0.99967	0.99968	1.0	17680	0	-1.6465
ORC6	5	2.1993e-05	9.8686e-05	0.006315	281	5	-3.5091	0.99987	0.99988	1.0	17768	0	-3.5091
ECD	5	2.2223e-05	9.9235e-05	0.006315	282	5	-2.5726	0.99993	0.99993	1.0	17797	0	-2.5726
PSMC4	5	2.2274e-05	9.9235e-05	0.006315	283	4	-2.5388	0.96129	0.96139	1.0	16398	0	-2.5388
ACIN1	5	2.2303e-05	9.9785e-05	0.006328	284	5	-1.2559	0.99998	0.99998	1.0	17858	0	-1.2559
VDAC1	3	2.2756e-05	0.00010033	0.00634	285	3	-4.7852	0.99998	0.99998	1.0	17856	0	-4.7852
FAM96B	5	2.318e-05	0.00010253	0.006456	286	4	-1.7826	0.99514	0.99511	1.0	17314	0	-1.7826
CSTF3	8	2.324e-05	0.00010308	0.006468	287	7	-1.7173	0.95373	0.9538	1.0	16232	0	-1.7173
SEC61A1	5	2.3353e-05	0.00010418	0.006515	288	5	-2.0799	0.99961	0.99961	1.0	17660	0	-2.0799
NPLOC4	5	2.3637e-05	0.00010638	0.006629	289	4	-1.8341	0.070906	0.16568	0.90136	3306	1	-1.8341
CDT1	5	2.4761e-05	0.00011133	0.00689	290	5	-2.2149	0.99998	0.99998	1.0	17852	0	-2.2149
RFC5	5	2.4889e-05	0.00011133	0.00689	291	4	-2.467	0.98862	0.98864	1.0	17053	0	-2.467
RPS16	4	2.5574e-05	0.00011408	0.007012	292	4	-3.1475	0.99983	0.99983	1.0	17738	0	-3.1475
CRLS1	8	2.5589e-05	0.00011408	0.007012	293	6	-1.8122	0.99816	0.99817	1.0	17489	0	-1.8122
MRPL35	5	2.7001e-05	0.00012068	0.007392	294	5	-1.6612	0.99997	0.99997	1.0	17850	0	-1.6612
CLNS1A	5	2.7417e-05	0.00012288	0.007476	295	4	-1.9092	0.80439	0.81021	1.0	13629	1	-1.9092
PRMT1	5	2.7441e-05	0.00012288	0.007476	296	5	-1.8195	0.9995	0.99951	1.0	17645	0	-1.8195
CAPZB	5	2.801e-05	0.00012453	0.007525	297	5	-1.4702	0.99997	0.99997	1.0	17849	0	-1.4702
PPOX	5	2.8042e-05	0.00012453	0.007525	298	5	-1.6549	0.99997	0.99997	1.0	17848	0	-1.6549
NIFK	5	2.8309e-05	0.00012562	0.007541	299	4	-2.5584	0.762	0.77739	1.0	13092	1	-2.5584
GEMIN7	5	2.8334e-05	0.00012562	0.007541	300	5	-1.9273	0.99963	0.99964	1.0	17669	0	-1.9273
DUT	7	2.8548e-05	0.00012782	0.007648	301	5	-3.3077	0.38432	0.53025	1.0	9171	1	-3.3077
ZNF259	5	2.8702e-05	0.00012837	0.007655	302	5	-1.9646	0.99997	0.99997	1.0	17847	0	-1.9646
CDC23	5	2.9286e-05	0.00013167	0.007826	303	5	-3.5042	0.99793	0.99794	1.0	17477	0	-3.5042
CCNA2	5	2.9454e-05	0.00013222	0.007833	304	5	-2.1403	0.9989	0.9989	1.0	17573	0	-2.1403
COPS5	5	2.9639e-05	0.00013387	0.007905	305	4	-2.8531	0.89347	0.8943	1.0	15104	0	-2.8531
MRPL34	5	3.0131e-05	0.00013497	0.007943	306	5	-1.7642	0.99995	0.99995	1.0	17819	0	-1.7642
MED14	5	3.0474e-05	0.00013607	0.007982	307	5	-4.6271	0.9999	0.9999	1.0	17781	0	-4.6271
CPSF2	5	3.0521e-05	0.00013717	0.008001	308	3	-3.1571	0.7582	0.77465	1.0	13048	1	-3.1571
NARS	5	3.0659e-05	0.00013772	0.008001	309	5	-2.8693	0.99928	0.99928	1.0	17616	0	-2.8693
TUBA1C	3	3.0703e-05	0.00013772	0.008001	310	2	-2.8727	0.85697	0.85858	1.0	14462	0	-2.8727
SRSF7	5	3.0927e-05	0.00013937	0.00807	311	5	-2.6282	0.9999	0.9999	1.0	17782	0	-2.6282
RAD21	5	3.1034e-05	0.00013992	0.008076	312	5	-2.8005	0.99981	0.99982	1.0	17726	0	-2.8005
RPA3	5	3.1193e-05	0.00014157	0.008145	313	5	-2.435	0.99997	0.99997	1.0	17845	0	-2.435
EPRS	5	3.1632e-05	0.00014597	0.00835	314	5	-3.5101	0.99987	0.99987	1.0	17764	0	-3.5101
RPS18	3	3.1788e-05	0.00014652	0.00835	315	3	-5.9885	0.99997	0.99997	1.0	17844	0	-5.9885
RBM19	5	3.1943e-05	0.00014652	0.00835	316	4	-1.6669	0.33405	0.48296	1.0	8417	1	-1.6669
CDIPT	5	3.2079e-05	0.00014707	0.008355	317	5	-1.7793	0.99997	0.99997	1.0	17843	0	-1.7793
PSMB1	5	3.3408e-05	0.00015421	0.008733	318	4	-2.0608	0.67947	0.72415	1.0	12211	1	-2.0608
DDX56	5	3.3492e-05	0.00015476	0.008737	319	5	-3.7816	0.99799	0.99801	1.0	17481	0	-3.7816
CDK11A	5	3.4137e-05	0.00016109	0.009066	320	5	-2.1377	0.99996	0.99997	1.0	17841	0	-2.1377
YRDC	5	3.4557e-05	0.00016301	0.009117	321	5	-2.2474	0.99972	0.99973	1.0	17697	0	-2.2474
HEATR1	5	3.4598e-05	0.00016301	0.009117	322	4	-2.5173	0.99729	0.9973	1.0	17424	0	-2.5173
EIF2S1	5	3.4822e-05	0.00016383	0.009135	323	3	-4.3139	0.30706	0.45771	1.0	8027	2	-4.3139
GNL3L	5	3.5646e-05	0.00016796	0.009336	324	4	-2.3872	0.75428	0.7719	1.0	12999	1	-2.3872
KARS	5	3.6174e-05	0.00017071	0.00943	325	5	-1.587	0.99996	0.99997	1.0	17840	0	-1.587
COPZ1	6	3.6183e-05	0.00017071	0.00943	326	4	-1.9989	0.040667	0.11157	0.832522	2412	1	-1.9989
PMF1-BGLAP	3	3.641e-05	0.00017181	0.009433	327	3	-2.8725	0.99996	0.99997	1.0	17839	0	-2.8725
LARS	5	3.6494e-05	0.00017181	0.009433	328	5	-2.444	0.99933	0.99934	1.0	17624	0	-2.444
NDUFB7	5	3.6709e-05	0.00017236	0.009435	329	5	-1.3337	0.99996	0.99997	1.0	17838	0	-1.3337
SNRNP25	5	3.7004e-05	0.00017346	0.009437	330	4	-2.2816	0.99346	0.99342	1.0	17232	0	-2.2816
KPNB1	5	3.7188e-05	0.00017346	0.009437	331	4	-3.4795	0.67615	0.72226	1.0	12183	1	-3.4795
PAICS	4	3.7678e-05	0.0001762	0.009558	332	4	-3.2859	0.99968	0.99969	1.0	17682	0	-3.2859
PSMC3	5	3.815e-05	0.0001773	0.009589	333	4	-3.1202	0.98655	0.98652	1.0	16990	0	-3.1202
ORC1	5	3.8448e-05	0.0001784	0.009619	334	4	-1.8225	0.54284	0.65423	1.0	11146	1	-1.8225
ANAPC10	5	3.8938e-05	0.00018005	0.009651	335	5	-2.7022	0.99883	0.99884	1.0	17564	0	-2.7022
NOC4L	5	3.9162e-05	0.00018005	0.009651	336	4	-2.1598	0.69909	0.73593	1.0	12408	1	-2.1598
PRMT5	5	3.9879e-05	0.000185	0.009828	337	5	-1.2668	0.99996	0.99996	1.0	17834	0	-1.2668
ATP5F1	5	3.9901e-05	0.000185	0.009828	338	5	-2.1681	0.99872	0.99872	1.0	17552	0	-2.1681
THOC2	5	3.9901e-05	0.000185	0.009828	339	4	-2.6086	0.99729	0.9973	1.0	17440	0	-2.6086
GINS1	5	4.0046e-05	0.00018555	0.009828	340	5	-3.2375	0.99996	0.99996	1.0	17833	0	-3.2375
ENSA	9	4.0702e-05	0.0001883	0.009944	341	8	-1.809	0.99998	0.99998	1.0	17854	0	-1.809
RPL31	2	4.0813e-05	0.00018885	0.009944	342	2	-4.3234	0.99996	0.99996	1.0	17832	0	-4.3234
RPL27	5	4.2334e-05	0.00019545	0.010246	343	4	-2.6907	0.99428	0.99423	1.0	17277	0	-2.6907
NFYC	5	4.2368e-05	0.00019572	0.010246	344	4	-2.3136	0.66281	0.71477	1.0	12069	1	-2.3136
XRCC6	5	4.3444e-05	0.00020094	0.010489	345	4	-3.7855	0.99403	0.99398	1.0	17262	0	-3.7855
RBBP8	5	4.3513e-05	0.00020204	0.010516	346	5	-2.2916	0.99971	0.99972	1.0	17690	0	-2.2916
NDUFS5	5	4.3704e-05	0.00020314	0.010543	347	4	-2.3671	0.70355	0.73867	1.0	12454	1	-2.3671
PSMA2	5	4.4542e-05	0.00020644	0.010683	348	5	-5.5849	0.99996	0.99996	1.0	17829	0	-5.5849
AARS2	5	4.6224e-05	0.00021249	0.010962	349	5	-1.2805	0.99995	0.99995	1.0	17827	0	-1.2805
SRP54	5	4.6269e-05	0.00021304	0.010962	350	5	-3.2021	0.99954	0.99954	1.0	17648	0	-3.2021
RPL36	5	4.6559e-05	0.00021414	0.010987	351	4	-3.3702	0.99295	0.99295	1.0	17208	0	-3.3702
PPP1R10	5	4.6846e-05	0.00021524	0.011012	352	5	-3.0179	0.99995	0.99995	1.0	17826	0	-3.0179
SNW1	5	4.7327e-05	0.00021854	0.011149	353	4	-2.2549	0.98208	0.98205	1.0	16871	0	-2.2549
EIF4E	4	4.7977e-05	0.00022404	0.011397	354	4	-3.113	0.99959	0.9996	1.0	17657	0	-3.113
NUP88	5	4.857e-05	0.00022568	0.011417	355	4	-3.0313	0.91847	0.91889	1.0	15532	0	-3.0313
TUBA1B	4	4.8669e-05	0.00022568	0.011417	356	4	-1.7903	0.99995	0.99995	1.0	17825	0	-1.7903
PFDN5	8	5.0592e-05	0.00023118	0.011662	357	8	-1.2326	0.99995	0.99995	1.0	17822	0	-1.2326
EIF4A1	4	5.2354e-05	0.00023888	0.012017	358	4	-1.8077	0.99995	0.99994	1.0	17817	0	-1.8077
SAMM50	5	5.4438e-05	0.00024548	0.012314	359	4	-2.3706	0.83195	0.83433	1.0	14037	1	-2.3706
CDC7	5	5.5091e-05	0.00024988	0.012465	360	4	-2.9282	0.99729	0.9973	1.0	17442	0	-2.9282
GNL3	5	5.511e-05	0.00024988	0.012465	361	5	-1.9784	0.99994	0.99994	1.0	17816	0	-1.9784
GLE1	5	5.5544e-05	0.00025317	0.01256	362	5	-1.5937	0.99994	0.99994	1.0	17815	0	-1.5937
PISD	5	5.5599e-05	0.00025317	0.01256	363	3	-2.8985	0.78116	0.79164	1.0	13332	1	-2.8985
HIST1H2BC	4	5.7137e-05	0.00026142	0.012898	364	3	-3.5576	0.024575	0.074155	0.775468	1719	1	-3.5576
PPP4C	5	5.7148e-05	0.00026142	0.012898	365	5	-1.9155	0.99994	0.99994	1.0	17814	0	-1.9155
PCBP1	5	5.7549e-05	0.00026307	0.012944	366	5	-1.8565	0.99994	0.99994	1.0	17813	0	-1.8565
DAP3	5	5.82e-05	0.00026527	0.013017	367	5	-2.5497	0.99994	0.99994	1.0	17812	0	-2.5497
NEDD8	3	5.8708e-05	0.00026637	0.013035	368	3	-3.3201	0.99994	0.99994	1.0	17811	0	-3.3201
ELP6	5	5.9635e-05	0.00027462	0.013403	369	5	-1.229	0.99994	0.99994	1.0	17810	0	-1.229
CIRH1A	5	5.9843e-05	0.00027626	0.01341	370	5	-2.3367	0.99994	0.99994	1.0	17809	0	-2.3367
DDX49	5	5.9871e-05	0.00027626	0.01341	371	4	-1.6968	0.1172	0.24306	0.954911	4582	1	-1.6968
HSPD1	3	6.0214e-05	0.00027901	0.013507	372	2	-5.1203	0.5693	0.66655	1.0	11341	1	-5.1203
EIF3F	4	6.1147e-05	0.00028781	0.013885	373	4	-3.0103	0.99946	0.99947	1.0	17640	0	-3.0103
POP1	5	6.1372e-05	0.00028836	0.013885	374	5	-2.0963	0.9998	0.99981	1.0	17718	0	-2.0963
RPL6	3	6.3847e-05	0.00029661	0.014206	375	3	-3.6203	0.99994	0.99993	1.0	17807	0	-3.6203
RBX1	5	6.3855e-05	0.00029661	0.014206	376	5	-2.5816	0.99994	0.99993	1.0	17806	0	-2.5816
RPLP1	5	6.4577e-05	0.00029936	0.0143	377	4	-1.5826	0.99729	0.9973	1.0	17423	0	-1.5826
RBBP4	5	6.5134e-05	0.000301	0.014341	378	4	-2.1147	0.93995	0.94014	1.0	15961	0	-2.1147
CAD	5	6.6837e-05	0.0003098	0.014631	379	5	-1.1103	0.99993	0.99993	1.0	17805	0	-1.1103
POLR3H	5	6.6862e-05	0.0003098	0.014631	380	5	-2.0543	0.99993	0.99993	1.0	17804	0	-2.0543
RAD51C	6	6.6867e-05	0.0003098	0.014631	381	6	-1.3515	0.99993	0.99993	1.0	17803	0	-1.3515
WDR70	5	6.6881e-05	0.00031035	0.014631	382	3	-2.666	0.83093	0.83339	1.0	14020	1	-2.666
EXOSC6	5	6.7622e-05	0.0003131	0.014722	383	4	-1.8293	0.11109	0.23323	0.952075	4411	1	-1.8293
ELL	5	6.8193e-05	0.00031695	0.014864	384	4	-1.8542	0.98389	0.98385	1.0	16919	0	-1.8542
CCNB1	5	6.8483e-05	0.00031805	0.014877	385	4	-2.9553	0.97988	0.97989	1.0	16818	0	-2.9553
CDC45	5	6.9358e-05	0.0003208	0.014967	386	4	-3.1309	0.99332	0.99329	1.0	17229	0	-3.1309
NUP85	5	6.9801e-05	0.0003241	0.015082	387	4	-2.0423	0.99172	0.9917	1.0	17148	0	-2.0423
RGPD1	1	7.1657e-05	0.00033234	0.015411	388	1	-9.4657	0.99993	0.99993	1.0	17801	0	-9.4657
PPAN	5	7.179e-05	0.00033289	0.015411	389	5	-1.3944	0.99993	0.99993	1.0	17800	0	-1.3944
FLVCR1	5	7.211e-05	0.00033564	0.015459	390	5	-2.5068	0.99993	0.99993	1.0	17799	0	-2.5068
TIMM13	5	7.2151e-05	0.00033564	0.015459	391	5	-1.5087	0.99993	0.99993	1.0	17798	0	-1.5087
PRIM1	5	7.2804e-05	0.00034004	0.015607	392	4	-3.1482	0.95781	0.95791	1.0	16313	0	-3.1482
PSMB3	5	7.2852e-05	0.00034059	0.015607	393	5	-2.6231	0.99991	0.99992	1.0	17790	0	-2.6231
RNGTT	5	7.5517e-05	0.00035103	0.015983	394	3	-4.6952	0.60789	0.68559	1.0	11627	1	-4.6952
SREBF2	5	7.5717e-05	0.00035158	0.015983	395	4	-1.8246	0.1155	0.2403	0.954076	4535	1	-1.8246
ISCU	5	7.5891e-05	0.00035268	0.015983	396	4	-2.8016	0.90066	0.90138	1.0	15211	0	-2.8016
LSM7	5	7.6135e-05	0.00035323	0.015983	397	5	-2.2053	0.99986	0.99986	1.0	17756	0	-2.2053
FTSJ3	5	7.6205e-05	0.00035323	0.015983	398	4	-3.4172	0.77492	0.78689	1.0	13256	1	-3.4172
UBB	2	7.7168e-05	0.00035598	0.016021	399	2	-4.3333	0.99959	0.9996	1.0	17658	0	-4.3333
NUP214	5	7.7428e-05	0.00035708	0.016021	400	5	-2.222	0.99992	0.99993	1.0	17795	0	-2.222
PSMD7	5	7.7638e-05	0.00035763	0.016021	401	4	-2.122	0.94911	0.94915	1.0	16136	0	-2.122
NAA15	5	7.7717e-05	0.00035763	0.016021	402	4	-2.4584	0.99524	0.99521	1.0	17316	0	-2.4584
WDR55	5	7.793e-05	0.00036038	0.016104	403	4	-2.0552	0.48126	0.62182	1.0	10656	1	-2.0552
POLR2B	5	7.8678e-05	0.00036423	0.016236	404	5	-3.2851	0.99938	0.99938	1.0	17629	0	-3.2851
ACO2	5	8.0436e-05	0.00037138	0.016514	405	4	-2.1918	0.90936	0.9099	1.0	15364	0	-2.1918
TRAPPC3	6	8.1287e-05	0.00037632	0.016642	406	6	-1.8015	0.99981	0.99982	1.0	17727	0	-1.8015
NDUFA13	5	8.134e-05	0.00037632	0.016642	407	5	-1.494	0.9997	0.99971	1.0	17688	0	-1.494
GSPT1	5	8.1505e-05	0.00037742	0.016642	408	5	-2.2981	0.99958	0.99958	1.0	17655	0	-2.2981
LYRM4	5	8.1642e-05	0.00037797	0.016642	409	4	-2.481	0.99729	0.9973	1.0	17430	0	-2.481
SF3A3	5	8.2167e-05	0.00037962	0.016642	410	5	-3.978	0.99938	0.99939	1.0	17632	0	-3.978
NRBP1	5	8.2334e-05	0.00038017	0.016642	411	4	-2.8005	0.44495	0.58733	1.0	10120	1	-2.8005
ATP6V0D1	5	8.2353e-05	0.00038072	0.016642	412	5	-1.9623	0.99992	0.99992	1.0	17793	0	-1.9623
PTH2	5	8.2678e-05	0.00038237	0.016673	413	1	0.50006	0.071442	0.16663	0.90136	3329	3	0.50006
AASDH	5	8.31e-05	0.00038347	0.016681	414	5	-1.3869	0.99992	0.99992	1.0	17792	0	-1.3869
POLR1C	5	8.4349e-05	0.00038897	0.016879	415	4	-2.2535	0.90299	0.90367	1.0	15251	0	-2.2535
PEAR1	5	8.5236e-05	0.00039172	0.016958	416	5	-1.4889	0.99991	0.99992	1.0	17791	0	-1.4889
RPS5	4	8.6734e-05	0.00039832	0.017202	417	3	-4.642	0.99115	0.99114	1.0	17123	0	-4.642
RPS29	2	8.7703e-05	0.00040381	0.017398	418	2	-4.855	0.99991	0.99992	1.0	17789	0	-4.855
RBBP6	7	8.9301e-05	0.00041041	0.01764	419	7	-1.8696	0.99991	0.99991	1.0	17788	0	-1.8696
BNIPL	5	9.1844e-05	0.0004258	0.018245	420	5	-0.9753	0.99991	0.99991	1.0	17787	0	-0.9753
SRP19	6	9.206e-05	0.00042745	0.018245	421	5	-2.5141	0.99553	0.99552	1.0	17332	0	-2.5141
DDX42	5	9.2365e-05	0.00042855	0.018245	422	5	-1.2562	0.99991	0.99991	1.0	17786	0	-1.2562
GTF2E1	5	9.2385e-05	0.00042855	0.018245	423	4	-2.7753	0.97308	0.97301	1.0	16651	0	-2.7753
COQ4	5	9.3052e-05	0.00043185	0.018299	424	5	-2.7147	0.99991	0.99991	1.0	17785	0	-2.7147
PSMA4	5	9.3055e-05	0.00043185	0.018299	425	3	-2.5971	0.066718	0.15836	0.895841	3181	2	-2.5971
RPAIN	7	9.5518e-05	0.00044285	0.018721	426	6	-2.0422	0.55071	0.65788	1.0	11200	1	-2.0422
PPP1CB	5	9.8387e-05	0.00045494	0.019188	427	4	-3.1793	0.092632	0.20293	0.935268	3904	1	-3.1793
TICRR	5	9.9062e-05	0.00046099	0.019397	428	5	-1.68	0.9999	0.9999	1.0	17784	0	-1.68
SNUPN	5	9.9563e-05	0.00046374	0.019467	429	5	-1.7365	0.99887	0.99887	1.0	17569	0	-1.7365
PSMA3	5	9.9797e-05	0.00046539	0.019469	430	4	-4.4773	0.065958	0.15702	0.895222	3155	1	-4.4773
EXOSC3	5	9.9818e-05	0.00046594	0.019469	431	4	-0.81726	0.73605	0.75932	1.0	12788	1	-0.81726
NOM1	5	0.00010059	0.00046869	0.019538	432	5	-0.93873	0.9999	0.9999	1.0	17783	0	-0.93873
ERCC2	5	0.00010159	0.00047281	0.019631	433	4	-1.6364	0.80143	0.80773	1.0	13582	1	-1.6364
TIMELESS	5	0.00010176	0.00047309	0.019631	434	3	-2.6529	0.60651	0.68492	1.0	11616	1	-2.6529
MRPL37	5	0.00010325	0.00047858	0.019813	435	4	-2.3095	0.1358	0.27293	0.961577	5105	1	-2.3095
CARS	5	0.00010529	0.00048793	0.020084	436	5	-2.5326	0.99989	0.9999	1.0	17780	0	-2.5326
RPS21	5	0.00010529	0.00048793	0.020084	437	4	-3.5565	0.99358	0.99355	1.0	17239	0	-3.5565
SCD	5	0.00010543	0.00048848	0.020084	438	5	-4.4576	0.99986	0.99986	1.0	17752	0	-4.4576
DYNLRB1	5	0.00010564	0.00048958	0.020084	439	4	-1.9446	0.7974	0.80442	1.0	13527	1	-1.9446
PMPCA	5	0.00010624	0.00049288	0.020172	440	5	-1.4953	0.99908	0.99907	1.0	17591	0	-1.4953
RPL36A	3	0.00010671	0.00049398	0.020172	441	3	-2.4778	0.99989	0.9999	1.0	17779	0	-2.4778
SART1	5	0.00010813	0.0005003	0.020372	442	5	-1.5387	0.99989	0.99989	1.0	17777	0	-1.5387
ACACA	5	0.00010827	0.00050112	0.020372	443	3	-2.6695	0.28696	0.43896	1.0	7732	2	-2.6695
RACGAP1	5	0.00011174	0.00052312	0.021218	444	4	-3.4494	0.99602	0.99604	1.0	17358	0	-3.4494
UQCRC2	5	0.00011212	0.00052586	0.021231	445	4	-1.7669	0.9962	0.99622	1.0	17366	0	-1.7669
MED24	5	0.00011233	0.00052641	0.021231	446	4	-1.6927	0.90243	0.9031	1.0	15240	0	-1.6927
LAS1L	5	0.00011258	0.00052696	0.021231	447	5	-2.3043	0.999	0.99899	1.0	17581	0	-2.3043
DDX18	5	0.00011374	0.00053246	0.021404	448	4	-4.0769	0.95989	0.95999	1.0	16365	0	-4.0769
GTF2A1	5	0.00011572	0.00054071	0.021609	449	5	-1.9468	0.99952	0.99953	1.0	17647	0	-1.9468
CENPC	5	0.00011587	0.00054126	0.021609	450	4	-2.88	0.98526	0.9852	1.0	16959	0	-2.88
RPL30	3	0.00011624	0.00054236	0.021609	451	3	-3.3693	0.99988	0.99989	1.0	17776	0	-3.3693
RPL24	3	0.00011624	0.00054236	0.021609	452	3	-2.9108	0.99988	0.99989	1.0	17775	0	-2.9108
AQR	5	0.00011759	0.00055006	0.021867	453	5	-2.0164	0.99871	0.99871	1.0	17549	0	-2.0164
SKP1	5	0.000119	0.0005583	0.022146	454	5	-3.3429	0.99988	0.99989	1.0	17774	0	-3.3429
POLR2D	5	0.00012066	0.00056215	0.022245	455	5	-2.1626	0.99975	0.99976	1.0	17703	0	-2.1626
DNM3	5	0.00012107	0.00056325	0.022245	456	5	-0.92879	0.99988	0.99988	1.0	17773	0	-0.92879
NUMA1	5	0.00012281	0.00057095	0.022444	457	5	-1.4617	0.99837	0.99838	1.0	17514	0	-1.4617
RNF20	5	0.00012303	0.0005715	0.022444	458	4	-1.9686	0.95577	0.95586	1.0	16267	0	-1.9686
RTCB	5	0.00012309	0.00057205	0.022444	459	5	-1.5781	0.99988	0.99988	1.0	17772	0	-1.5781
PTPN23	5	0.0001242	0.00057864	0.022571	460	5	-1.379	0.99988	0.99988	1.0	17771	0	-1.379
PYURF	5	0.00012462	0.00057974	0.022571	461	5	-1.8961	0.99988	0.99988	1.0	17770	0	-1.8961
RAD51	5	0.00012469	0.00058029	0.022571	462	5	-2.9768	0.99962	0.99962	1.0	17663	0	-2.9768
RPL14	5	0.00012473	0.00058029	0.022571	463	3	-3.7173	0.13632	0.27374	0.961577	5117	2	-3.7173
WEE1	5	0.0001255	0.00058497	0.022704	464	4	-5.3901	0.79918	0.80588	1.0	13546	1	-5.3901
POLR2G	5	0.00012683	0.00058744	0.022751	465	5	-2.5988	0.99987	0.99988	1.0	17769	0	-2.5988
FCGR1B	5	0.00012723	0.00058909	0.022753	466	5	-3.4383	0.99972	0.99973	1.0	17698	0	-3.4383
CHMP4B	5	0.00012772	0.00059129	0.022753	467	5	-2.0536	0.99987	0.99988	1.0	17767	0	-2.0536
SLC25A3	5	0.00012772	0.00059129	0.022753	468	5	-2.3479	0.99987	0.99988	1.0	17766	0	-2.3479
C9orf114	5	0.00012835	0.00059514	0.022802	469	4	-2.7323	0.56296	0.66356	1.0	11296	1	-2.7323
CHAF1A	5	0.00012846	0.00059514	0.022802	470	4	-1.9426	0.98974	0.98977	1.0	17083	0	-1.9426
INCENP	5	0.00012899	0.00059734	0.022802	471	5	-2.1025	0.99987	0.99987	1.0	17765	0	-2.1025
ISG20L2	5	0.00012904	0.00059761	0.022802	472	5	-1.4775	0.99984	0.99984	1.0	17743	0	-1.4775
ZBTB11	5	0.00013107	0.00060586	0.023067	473	5	-1.3829	0.99987	0.99987	1.0	17762	0	-1.3829
PRR13	6	0.00013163	0.00060943	0.023155	474	5	-1.6182	0.63098	0.6974	1.0	11808	1	-1.6182
RPS3	4	0.00013491	0.00061988	0.023443	475	4	-3.2875	0.99922	0.99922	1.0	17609	0	-3.2875
DTYMK	5	0.00013558	0.00062263	0.023443	476	4	-3.5113	0.27781	0.43039	1.0	7610	1	-3.5113
RPS4X	3	0.00013597	0.00062318	0.023443	477	3	-3.4381	0.99986	0.99986	1.0	17759	0	-3.4381
CDK12	5	0.000136	0.00062318	0.023443	478	5	-1.5996	0.99986	0.99986	1.0	17758	0	-1.5996
TOMM22	5	0.00013623	0.00062373	0.023443	479	4	-1.4939	0.45632	0.59816	1.0	10288	1	-1.4939
GPKOW	5	0.00013652	0.00062483	0.023443	480	5	-1.1237	0.99986	0.99986	1.0	17757	0	-1.1237
HIST1H2BB	3	0.00013764	0.00062812	0.023517	481	3	-2.3012	0.99986	0.99986	1.0	17755	0	-2.3012
RFC4	5	0.00013871	0.00063252	0.023633	482	4	-1.9083	0.97529	0.97528	1.0	16698	0	-1.9083
RINT1	5	0.00013924	0.00063637	0.023679	483	5	-1.0571	0.99986	0.99986	1.0	17754	0	-1.0571
NUP205	5	0.00013928	0.00063637	0.023679	484	5	-1.4172	0.99986	0.99986	1.0	17753	0	-1.4172
ZBTB39	5	0.00014188	0.00064792	0.024058	485	4	-1.7317	0.99621	0.99622	1.0	17367	0	-1.7317
SEC13	5	0.00014448	0.00066166	0.024518	486	5	-1.6513	0.99862	0.99864	1.0	17541	0	-1.6513
NDUFAF3	5	0.00014504	0.00066633	0.024631	487	5	-1.0891	0.99985	0.99986	1.0	17749	0	-1.0891
BRF1	13	0.00014533	0.00066771	0.024631	488	7	-1.2134	0.95588	0.95596	1.0	16272	1	-1.2134
PAF1	5	0.00014574	0.00066881	0.024631	489	4	-1.8605	0.85414	0.85585	1.0	14418	0	-1.8605
TUBG1	5	0.00014593	0.00067018	0.024631	490	4	-2.2582	0.81519	0.81941	1.0	13784	1	-2.2582
ARNT	5	0.0001494	0.0006886	0.025257	491	5	-1.0746	0.99985	0.99986	1.0	17747	0	-1.0746
DEXI	5	0.00015037	0.00069135	0.025306	492	5	-2.0926	0.99971	0.99972	1.0	17694	0	-2.0926
DDX51	5	0.00015119	0.0006941	0.025321	493	3	-2.2325	0.41429	0.55847	1.0	9623	1	-2.2325
HAPLN2	5	0.00015177	0.00069575	0.025321	494	5	-1.2018	0.99985	0.99985	1.0	17746	0	-1.2018
BOP1	5	0.00015194	0.00069685	0.025321	495	5	-1.5918	0.99846	0.99848	1.0	17523	0	-1.5918
EIF2S2	4	0.00015226	0.0006974	0.025321	496	2	-2.9749	0.82007	0.82366	1.0	13863	0	-2.9749
HIST1H2AK	5	0.0001541	0.00070509	0.025506	497	4	-2.1972	0.95739	0.95748	1.0	16304	0	-2.1972
ANAPC1	4	0.00015459	0.00070619	0.025506	498	3	-2.9099	0.98885	0.98887	1.0	17059	0	-2.9099
RAE1	5	0.00015476	0.00070674	0.025506	499	3	-1.9714	0.12068	0.24876	0.955505	4687	1	-1.9714
NOTCH2NL	5	0.00015569	0.00071114	0.025582	500	5	-1.7924	0.99984	0.99985	1.0	17745	0	-1.7924
RBM39	5	0.00015577	0.00071169	0.025582	501	4	-3.7664	0.96084	0.96096	1.0	16392	0	-3.7664
RPL27A	5	0.00015617	0.00071334	0.025591	502	5	-2.2863	0.9997	0.99971	1.0	17686	0	-2.2863
POP7	5	0.00015677	0.00071719	0.025678	503	3	-2.0989	0.40499	0.54954	1.0	9473	1	-2.0989
PSMB7	5	0.00015728	0.00071939	0.025705	504	3	-3.367	0.54701	0.65614	1.0	11173	1	-3.367
NUFIP1	5	0.0001596	0.00073093	0.026061	505	4	-2.1043	0.9386	0.93885	1.0	15929	0	-2.1043
OGDH	5	0.00016014	0.00073368	0.026061	506	4	-1.8343	0.997	0.99702	1.0	17412	0	-1.8343
COPS8	5	0.00016023	0.00073368	0.026061	507	5	-1.8316	0.99984	0.99984	1.0	17744	0	-1.8316
SNRPB	5	0.0001616	0.00073918	0.026204	508	5	-1.5469	0.9998	0.99981	1.0	17721	0	-1.5469
PTPN11	5	0.00016335	0.00074468	0.026341	509	4	-2.092	0.80526	0.81091	1.0	13639	1	-2.092
DHX9	5	0.00016405	0.00074688	0.026341	510	5	-2.9048	0.9997	0.99971	1.0	17687	0	-2.9048
CNOT3	5	0.00016422	0.00074743	0.026341	511	5	-1.5857	0.99984	0.99984	1.0	17742	0	-1.5857
DCTN3	6	0.00016572	0.00075512	0.026561	512	5	-1.5185	0.97788	0.97789	1.0	16760	0	-1.5185
PLEKHM1	5	0.00016638	0.00075897	0.026644	513	5	-1.2201	0.99983	0.99984	1.0	17741	0	-1.2201
NUTF2	5	0.0001673	0.00076062	0.02665	514	4	-3.0034	0.99453	0.99447	1.0	17284	0	-3.0034
SLC1A5	5	0.00016792	0.00076282	0.026675	515	4	-1.4849	0.96592	0.96601	1.0	16493	0	-1.4849
UQCRC1	5	0.00016991	0.00077272	0.026955	516	5	-1.7729	0.99983	0.99983	1.0	17739	0	-1.7729
IK	5	0.00017028	0.00077382	0.026955	517	5	-1.5159	0.99906	0.99905	1.0	17588	0	-1.5159
GTF2E2	5	0.00017399	0.00078756	0.027328	518	5	-2.8643	0.99983	0.99983	1.0	17736	0	-2.8643
TIMM44	5	0.00017402	0.00078756	0.027328	519	4	-1.5588	0.83839	0.84041	1.0	14154	1	-1.5588
RIOK2	5	0.00017521	0.00079416	0.02747	520	3	-2.2217	0.22705	0.38293	1.0	6891	1	-2.2217
RRP7A	5	0.00017535	0.00079471	0.02747	521	5	-2.1754	0.99982	0.99983	1.0	17735	0	-2.1754
ZNF407	5	0.00017762	0.00080735	0.027854	522	5	-1.8959	0.99982	0.99983	1.0	17734	0	-1.8959
TUBB	5	0.0001789	0.00081505	0.028031	523	4	-1.4516	0.36988	0.51673	1.0	8951	1	-1.4516
GPR161	5	0.00017897	0.0008156	0.028031	524	5	-2.191	0.99982	0.99983	1.0	17733	0	-2.191
RPF2	5	0.0001795	0.0008189	0.028091	525	4	-1.8102	0.94598	0.94605	1.0	16073	0	-1.8102
ZFC3H1	5	0.00017995	0.00082055	0.028094	526	5	-1.2879	0.99982	0.99983	1.0	17732	0	-1.2879
EXOSC9	5	0.00018081	0.0008244	0.028172	527	5	-2.568	0.99982	0.99982	1.0	17731	0	-2.568
MRPS12	5	0.00018131	0.00082714	0.028212	528	5	-1.3487	0.99982	0.99982	1.0	17730	0	-1.3487
GEMIN5	5	0.00018539	0.00084529	0.028777	529	3	-2.7395	0.96053	0.96064	1.0	16385	0	-2.7395
TTF2	5	0.00018584	0.00084749	0.028797	530	5	-1.106	0.99981	0.99982	1.0	17729	0	-1.106
NSF	5	0.00018641	0.00085078	0.028855	531	5	-4.1238	0.99981	0.99982	1.0	17728	0	-4.1238
THAP1	8	0.00018768	0.00085518	0.028949	532	5	-1.4421	0.96893	0.96897	1.0	16557	0	-1.4421
ACSL3	5	0.00018826	0.00085738	0.028969	533	4	-1.7798	0.92859	0.92886	1.0	15723	0	-1.7798
CIAO1	5	0.00018928	0.00086123	0.029045	534	4	-1.5964	0.99195	0.99194	1.0	17162	0	-1.5964
SYT11	5	0.0001899	0.00086508	0.029084	535	4	-1.3112	0.98339	0.98337	1.0	16903	0	-1.3112
H2AFZ	5	0.00019011	0.00086563	0.029084	536	5	-2.2743	0.99971	0.99972	1.0	17692	0	-2.2743
KRTAP4-11	4	0.0001903	0.00086728	0.029085	537	3	-2.087	0.98042	0.98043	1.0	16830	0	-2.087
PSMD6	5	0.0001908	0.00087058	0.029142	538	5	-4.2014	0.99981	0.99982	1.0	17723	0	-4.2014
RPS6	3	0.00019141	0.00087223	0.029143	539	2	-4.2832	0.82692	0.82975	1.0	13956	0	-4.2832
UBTF	5	0.00019235	0.00087443	0.029162	540	5	-2.3098	0.99906	0.99905	1.0	17587	0	-2.3098
MPHOSPH10	4	0.00019983	0.00090906	0.030261	541	4	-1.8188	0.9998	0.99981	1.0	17719	0	-1.8188
GTF2B	5	0.00020188	0.00091896	0.030533	542	4	-2.6387	0.49319	0.63229	1.0	10818	1	-2.6387
PIP5K1A	9	0.00020215	0.00092061	0.030533	543	5	-1.5016	0.42935	0.57262	1.0	9873	1	-1.5016
EP400	5	0.0002054	0.0009327	0.030877	544	5	-0.95563	0.99979	0.9998	1.0	17717	0	-0.95563
WDR3	5	0.00020787	0.0009459	0.031256	545	4	-2.8118	0.52785	0.64738	1.0	11055	1	-2.8118
DCTN4	5	0.00020888	0.00095249	0.031417	546	5	-1.1511	0.99979	0.9998	1.0	17715	0	-1.1511
AATF	5	0.00020939	0.00095469	0.031432	547	5	-2.0085	0.99979	0.9998	1.0	17714	0	-2.0085
HIST2H3D	2	0.00021064	0.00095799	0.031483	548	2	-3.5952	0.99979	0.9998	1.0	17713	0	-3.5952
FDX1L	5	0.00021134	0.00096074	0.031515	549	5	-1.5113	0.99979	0.9998	1.0	17712	0	-1.5113
SARS2	5	0.00021294	0.00097174	0.031818	550	4	-1.3871	0.98553	0.98548	1.0	16965	0	-1.3871
FAM175A	5	0.00021446	0.00097833	0.031918	551	5	-1.2373	0.99979	0.9998	1.0	17711	0	-1.2373
CYC1	5	0.00021452	0.00097833	0.031918	552	4	-1.787	0.16688	0.32092	0.976416	5918	1	-1.787
ANLN	5	0.00021674	0.00098823	0.032183	553	3	-2.3686	0.94979	0.94985	1.0	16152	0	-2.3686
TRIAP1	5	0.00022015	0.00099923	0.032482	554	5	-1.6029	0.99978	0.99979	1.0	17710	0	-1.6029
ACTL6A	5	0.00022137	0.0010086	0.032686	555	4	-1.81	0.99258	0.99256	1.0	17192	0	-1.81
CACYBP	6	0.0002214	0.0010091	0.032686	556	5	-1.3999	0.9793	0.97932	1.0	16804	0	-1.3999
LCE2A	4	0.00022289	0.0010157	0.03284	557	4	-1.6466	0.99978	0.99978	1.0	17708	0	-1.6466
PAK1IP1	5	0.00022585	0.0010251	0.033083	558	4	-3.2174	0.58232	0.67278	1.0	11429	1	-3.2174
INTS9	5	0.0002274	0.0010317	0.033237	559	5	-2.8197	0.99921	0.99921	1.0	17608	0	-2.8197
RPLP2	5	0.00022844	0.0010372	0.033354	560	4	-2.4882	0.99729	0.9973	1.0	17428	0	-2.4882
RPLP0	5	0.00023038	0.0010438	0.033506	561	5	-2.1069	0.99843	0.99844	1.0	17518	0	-2.1069
SRBD1	5	0.00023483	0.0010652	0.034108	562	5	-1.8963	0.99902	0.99901	1.0	17583	0	-1.8963
SRSF1	5	0.00023522	0.0010663	0.034108	563	4	-2.2972	0.11335	0.23686	0.952384	4477	1	-2.2972
ZNHIT2	5	0.00023548	0.0010696	0.03411	564	5	-2.5083	0.99973	0.99974	1.0	17699	0	-2.5083
PRPF3	5	0.00023575	0.0010701	0.03411	565	3	-1.8446	0.21584	0.3725	0.996088	6734	2	-1.8446
POLD2	5	0.00023901	0.0010844	0.034505	566	5	-2.956	0.99976	0.99977	1.0	17706	0	-2.956
GLRX5	5	0.00024217	0.0011004	0.034862	567	5	-1.8987	0.99976	0.99977	1.0	17705	0	-1.8987
ECSIT	12	0.0002422	0.0011004	0.034862	568	7	-1.0634	0.753	0.77102	1.0	12982	2	-1.0634
ARIH1	5	0.00024228	0.0011015	0.034862	569	5	-1.4602	0.99976	0.99977	1.0	17704	0	-1.4602
TRIM46	5	0.00024514	0.0011125	0.035149	570	4	-1.5003	0.81197	0.81658	1.0	13735	1	-1.5003
C2orf83	5	0.00024802	0.001124	0.035451	571	1	-0.10498	0.97345	0.97339	1.0	16657	0	-0.10498
NDUFC2	5	0.0002541	0.0011521	0.036272	572	5	-1.4348	0.99968	0.99969	1.0	17681	0	-1.4348
MRPL36	5	0.00025514	0.0011548	0.036295	573	5	-1.114	0.99974	0.99975	1.0	17702	0	-1.114
THOC3	5	0.00026324	0.0011905	0.037353	574	4	-1.7865	0.87601	0.87733	1.0	14798	0	-1.7865
PSMA7	5	0.00026401	0.0011949	0.037426	575	4	-2.0965	0.8543	0.85601	1.0	14422	0	-2.0965
NDC80	5	0.00026512	0.0011993	0.037485	576	3	-2.9522	0.65734	0.71179	1.0	12031	1	-2.9522
NCBP2	7	0.00026555	0.001201	0.037485	577	6	-1.9484	0.99832	0.99833	1.0	17505	0	-1.9484
PPP1R14D	5	0.00026668	0.0012087	0.03766	578	5	-0.8981	0.99973	0.99974	1.0	17701	0	-0.8981
MT1E	2	0.00026927	0.001223	0.038039	579	2	-2.5388	0.99973	0.99974	1.0	17700	0	-2.5388
CCNK	5	0.00026999	0.0012257	0.038059	580	5	-2.669	0.99962	0.99962	1.0	17666	0	-2.669
CDK7	5	0.00027081	0.0012307	0.038147	581	4	-2.1216	0.98476	0.9847	1.0	16943	0	-2.1216
UBE2M	5	0.00027547	0.0012472	0.038576	582	4	-1.5364	0.9887	0.98873	1.0	17055	0	-1.5364
SNAPC4	5	0.00027574	0.0012488	0.038576	583	5	-1.6295	0.99871	0.99871	1.0	17550	0	-1.6295
HIST1H2BE	3	0.00028109	0.0012774	0.039392	584	1	0.26765	0.026794	0.080067	0.788046	1828	1	0.26765
MRPL28	5	0.00028315	0.0012939	0.039832	585	5	-1.0847	0.99972	0.99973	1.0	17696	0	-1.0847
SRSF2	5	0.00028557	0.0013049	0.040051	586	4	-2.1021	0.99469	0.99464	1.0	17292	0	-2.1021
NLGN3	5	0.00028579	0.0013055	0.040051	587	4	-1.3862	0.22689	0.38277	1.0	6887	1	-1.3862
INTS7	5	0.00028725	0.0013126	0.040202	588	5	-0.94673	0.99971	0.99972	1.0	17695	0	-0.94673
DDX24	5	0.00028888	0.0013181	0.0403	589	4	-2.0995	0.74481	0.76531	1.0	12888	1	-2.0995
IRS4	5	0.00028912	0.0013203	0.0403	590	5	-0.98372	0.99971	0.99972	1.0	17691	0	-0.98372
SPRTN	5	0.00029057	0.0013241	0.040349	591	4	-1.5615	0.65246	0.70906	1.0	11992	1	-1.5615
ALDOA	5	0.0002917	0.0013291	0.040432	592	4	-1.9838	0.99203	0.99201	1.0	17164	0	-1.9838
RBM42	5	0.0002954	0.0013434	0.040709	593	4	-1.3119	0.97633	0.97633	1.0	16723	0	-1.3119
POM121C	5	0.00029555	0.0013445	0.040709	594	4	-1.3839	0.79114	0.79943	1.0	13454	1	-1.3839
CHMP2A	5	0.00029569	0.001345	0.040709	595	4	-1.5741	0.89879	0.89951	1.0	15182	0	-1.5741
TRAPPC2	4	0.00029594	0.0013472	0.040709	596	4	-2.1748	0.9997	0.99971	1.0	17689	0	-2.1748
HMGA1	5	0.0002999	0.0013648	0.041171	597	5	-1.4565	0.99925	0.99925	1.0	17612	0	-1.4565
LSM14A	5	0.00030363	0.0013824	0.041632	598	5	-1.7475	0.9997	0.99971	1.0	17685	0	-1.7475
AFG3L2	5	0.00031459	0.0014303	0.043001	599	4	-2.2172	0.99414	0.99409	1.0	17267	0	-2.2172
CRHBP	5	0.00031479	0.0014336	0.043028	600	5	-0.95783	0.99969	0.9997	1.0	17684	0	-0.95783
CXXC1	5	0.0003154	0.0014374	0.043072	601	5	-1.1213	0.99968	0.99969	1.0	17683	0	-1.1213
PLK4	5	0.0003223	0.0014621	0.04374	602	4	-2.0323	0.93931	0.93951	1.0	15947	0	-2.0323
MED27	8	0.00032556	0.0014786	0.04416	603	7	-1.0675	0.99937	0.99937	1.0	17628	0	-1.0675
EIF3C	3	0.00033122	0.0015056	0.04489	604	2	-2.4002	0.37832	0.52458	1.0	9073	1	-2.4002
DDB1	5	0.00033249	0.0015152	0.045053	605	4	-2.5094	0.70505	0.73958	1.0	12471	1	-2.5094
ACAD9	5	0.00033268	0.001516	0.045053	606	5	-1.9136	0.99967	0.99968	1.0	17679	0	-1.9136
RPL5	2	0.00033348	0.0015199	0.045093	607	2	-5.1974	0.99967	0.99967	1.0	17678	0	-5.1974
RPL4	4	0.00033431	0.0015243	0.045149	608	3	-4.8183	0.29547	0.44696	1.0	7871	1	-4.8183
MED15	5	0.00033751	0.0015364	0.045432	609	4	-1.3635	0.99495	0.99492	1.0	17301	0	-1.3635
FTSJ2	5	0.00034002	0.0015523	0.045829	610	5	-0.97376	0.99966	0.99967	1.0	17677	0	-0.97376
COX4I1	5	0.00034085	0.0015562	0.045867	611	5	-1.6151	0.99966	0.99966	1.0	17676	0	-1.6151
GOLGA6A	2	0.00034138	0.00156	0.045895	612	2	-2.7702	0.99966	0.99966	1.0	17675	0	-2.7702
CCNL1	5	0.00034178	0.0015622	0.045895	613	5	-1.0943	0.99966	0.99966	1.0	17674	0	-1.0943
UPK3BL	5	0.00034386	0.0015671	0.045965	614	4	-1.9141	0.88587	0.88694	1.0	14970	0	-1.9141
SF3B14	5	0.00034454	0.0015721	0.046036	615	4	-2.7056	0.99594	0.99596	1.0	17351	0	-2.7056
VPS72	5	0.00034561	0.0015781	0.046138	616	5	-1.1985	0.99965	0.99966	1.0	17672	0	-1.1985
NAPG	5	0.00034794	0.0015897	0.0464	617	3	-2.6673	0.49759	0.63413	1.0	10851	1	-2.6673
PSMA5	5	0.00034975	0.0015957	0.046474	618	4	-3.4989	0.25688	0.41074	1.0	7334	1	-3.4989
MVK	5	0.00035033	0.0015974	0.046474	619	4	-1.7306	0.49737	0.63405	1.0	10848	1	-1.7306
SNRNP27	5	0.00035586	0.0016221	0.047118	620	4	-2.066	0.99729	0.9973	1.0	17431	0	-2.066
DHX16	5	0.00035701	0.0016265	0.047169	621	4	-2.0506	0.97764	0.97765	1.0	16753	0	-2.0506
ATP6V1A	5	0.00035899	0.0016364	0.04738	622	5	-1.254	0.99964	0.99965	1.0	17671	0	-1.254
SF3A1	5	0.00036069	0.0016447	0.047542	623	3	-2.7658	0.22752	0.38335	1.0	6901	1	-2.7658
PSMD4	5	0.00036139	0.0016491	0.047593	624	3	-2.0694	0.74994	0.76889	1.0	12954	1	-2.0694
SSRP1	5	0.00036595	0.0016683	0.048071	625	4	-2.1421	0.93018	0.93044	1.0	15757	0	-2.1421
NAPA	5	0.00036948	0.0016843	0.048392	626	4	-4.0646	0.6328	0.6984	1.0	11823	1	-4.0646
NSDHL	5	0.0003696	0.0016848	0.048392	627	4	-1.559	0.94492	0.94504	1.0	16054	0	-1.559
BUB1B	5	0.0003734	0.0016977	0.048685	628	4	-1.8688	0.81672	0.82075	1.0	13810	1	-1.8688
CENPW	6	0.00037479	0.0017024	0.048742	629	4	-1.636	0.093286	0.20402	0.935268	3927	1	-1.636
EIF2B3	5	0.00037588	0.0017084	0.048791	630	4	-2.3542	0.99252	0.99252	1.0	17191	0	-2.3542
MED26	5	0.00037626	0.0017095	0.048791	631	4	-1.4724	0.99484	0.99479	1.0	17298	0	-1.4724
PRPF40A	5	0.00037802	0.0017216	0.049058	632	4	-1.7345	0.60746	0.68537	1.0	11624	1	-1.7345
TOE1	5	0.00038006	0.0017304	0.049169	633	5	-1.1073	0.99962	0.99962	1.0	17667	0	-1.1073
HIST1H2BF	1	0.00038033	0.001731	0.049169	634	1	-4.1285	0.99962	0.99962	1.0	17665	0	-4.1285
MRPL54	5	0.00038214	0.0017409	0.049372	635	5	-1.5826	0.99962	0.99962	1.0	17664	0	-1.5826
PDSS1	5	0.00038561	0.0017563	0.049715	636	5	-1.4546	0.99961	0.99962	1.0	17662	0	-1.4546
RPL26	2	0.00038614	0.0017585	0.049715	637	2	-3.3627	0.99961	0.99962	1.0	17661	0	-3.3627
MED28	5	0.00039335	0.0017904	0.050537	638	5	-2.8005	0.9994	0.99941	1.0	17636	0	-2.8005
DDX10	5	0.00039632	0.0018052	0.050876	639	4	-2.1573	0.34449	0.49288	1.0	8570	1	-2.1573
RHOC	5	0.00040069	0.0018255	0.051369	640	5	-1.5209	0.9996	0.9996	1.0	17659	0	-1.5209
SNRNP200	5	0.00040341	0.0018349	0.051552	641	3	-1.9694	0.93844	0.93867	1.0	15926	0	-1.9694
HIST1H2BG	5	0.00040571	0.0018464	0.051795	642	4	-2.0786	0.56968	0.66671	1.0	11345	1	-2.0786
MAD2L1	5	0.00040769	0.001853	0.051899	643	5	-3.3998	0.99955	0.99955	1.0	17651	0	-3.3998
CFL1	5	0.00041463	0.0018778	0.052498	644	4	-1.3177	0.99205	0.99203	1.0	17165	0	-1.3177
DYNC1H1	5	0.00041555	0.0018802	0.052498	645	4	-1.235	0.50624	0.63786	1.0	10908	1	-1.235
DDX39B	5	0.00041665	0.0018866	0.052593	646	4	-1.7372	0.99567	0.99566	1.0	17337	0	-1.7372
MRPL38	5	0.00042082	0.0019058	0.052996	647	5	-0.87249	0.99958	0.99959	1.0	17656	0	-0.87249
EXOSC2	5	0.00042109	0.0019069	0.052996	648	4	-1.8262	0.77056	0.78363	1.0	13198	1	-1.8262
MCM3	5	0.00042251	0.0019124	0.053067	649	4	-1.2368	0.76796	0.78173	1.0	13168	1	-1.2368
DLG3	9	0.00042511	0.0019245	0.053321	650	5	-1.8025	0.73807	0.76071	1.0	12817	2	-1.8025
BTAF1	5	0.00043057	0.0019514	0.053984	651	5	-1.4486	0.99957	0.99958	1.0	17654	0	-1.4486
RRP1	5	0.00043635	0.0019778	0.05463	652	3	-2.1973	0.80997	0.81488	1.0	13709	1	-2.1973
RSL1D1	5	0.00043817	0.001985	0.054675	653	4	-1.581	0.6958	0.73396	1.0	12381	1	-1.581
RNPC3	5	0.00043865	0.0019855	0.054675	654	5	-1.5248	0.99833	0.99834	1.0	17508	0	-1.5248
GINS4	5	0.00044172	0.0019993	0.054969	655	5	-1.5378	0.99802	0.99804	1.0	17484	0	-1.5378
COPS6	5	0.00044326	0.002007	0.055097	656	4	-1.6515	0.99314	0.99312	1.0	17214	0	-1.6515
TYW1B	5	0.00044439	0.0020103	0.055103	657	5	-1.1886	0.99956	0.99956	1.0	17653	0	-1.1886
CRNKL1	5	0.00044646	0.002018	0.05523	658	4	-2.361	0.99654	0.99654	1.0	17388	0	-2.361
RABGGTB	5	0.00044871	0.0020262	0.055372	659	4	-2.9368	0.48986	0.62994	1.0	10790	1	-2.9368
SLC25A38	5	0.00045015	0.0020317	0.055438	660	5	-2.0969	0.99955	0.99955	1.0	17652	0	-2.0969
LONP1	5	0.0004566	0.0020532	0.055884	661	4	-2.1458	0.72241	0.75044	1.0	12650	1	-2.1458
COPG1	5	0.00045721	0.0020543	0.055884	662	4	-2.1254	0.99597	0.99598	1.0	17354	0	-2.1254
BRF2	5	0.00045851	0.002062	0.056009	663	4	-2.1542	0.97272	0.97266	1.0	16640	0	-2.1542
EIF2B5	5	0.00046155	0.0020773	0.056272	664	3	-1.6275	0.024478	0.073911	0.775468	1716	1	-1.6275
IPPK	5	0.00046174	0.0020779	0.056272	665	5	-1.1241	0.99954	0.99954	1.0	17650	0	-1.1241
RPL15	2	0.00046284	0.0020839	0.056351	666	2	-3.1926	0.99954	0.99954	1.0	17649	0	-3.1926
ZNRD1	5	0.00046408	0.0020872	0.056355	667	5	-1.561	0.99917	0.99917	1.0	17603	0	-1.561
RRM2	5	0.0004712	0.0021158	0.057042	668	4	-4.682	0.73091	0.75596	1.0	12734	1	-4.682
MYBBP1A	5	0.00048356	0.0021725	0.058481	669	5	-1.8371	0.99938	0.99938	1.0	17630	0	-1.8371
ARHGAP30	5	0.0004865	0.0021862	0.058676	670	5	-0.86224	0.99951	0.99952	1.0	17646	0	-0.86224
UBA1	5	0.00048653	0.0021862	0.058676	671	4	-1.8997	0.89555	0.89632	1.0	15135	0	-1.8997
RNF113A	5	0.00049206	0.002206	0.059119	672	3	-1.7485	0.9679	0.96795	1.0	16539	0	-1.7485
EIF5A	5	0.00049292	0.0022109	0.059163	673	4	-1.7224	0.01062	0.035552	0.680796	940	1	-1.7224
SLC7A5	5	0.00049539	0.0022203	0.059325	674	5	-1.8548	0.99867	0.99868	1.0	17546	0	-1.8548
THOC5	5	0.00049615	0.0022241	0.05934	675	3	-1.5989	0.99476	0.99471	1.0	17296	0	-1.5989
MRPL14	5	0.00050541	0.0022588	0.060175	676	5	-1.9895	0.99949	0.9995	1.0	17644	0	-1.9895
RPL7L1	2	0.00050701	0.002267	0.060216	677	2	-5.332	0.99949	0.9995	1.0	17643	0	-5.332
POLR3GL	5	0.00050712	0.002267	0.060216	678	5	-1.6284	0.99844	0.99845	1.0	17519	0	-1.6284
PLAC8	5	0.00051162	0.0022824	0.060536	679	5	-1.3609	0.99863	0.99865	1.0	17542	0	-1.3609
PAQR6	5	0.00051792	0.0023072	0.061102	680	5	-1.051	0.99948	0.99949	1.0	17641	0	-1.051
PIN4	6	0.00052509	0.0023429	0.061958	681	5	-1.5018	0.99886	0.99887	1.0	17567	0	-1.5018
MCM6	5	0.00053386	0.0023786	0.062805	682	4	-1.9472	0.86749	0.86894	1.0	14639	0	-1.9472
NDUFB9	5	0.00053463	0.0023819	0.062805	683	4	-1.675	0.89331	0.89414	1.0	15102	0	-1.675
GOSR1	5	0.000537	0.0023968	0.063104	684	5	-1.2309	0.99946	0.99947	1.0	17639	0	-1.2309
TRAPPC8	5	0.00054634	0.0024336	0.063945	685	4	-1.6563	0.98818	0.98819	1.0	17037	0	-1.6563
ROMO1	5	0.00054695	0.0024358	0.063945	686	3	-1.5671	0.86019	0.8618	1.0	14513	0	-1.5671
CENPL	5	0.00056404	0.00251	0.065798	687	4	-1.9183	0.60914	0.68621	1.0	11640	1	-1.9183
GTF2IRD2B	5	0.00056721	0.0025232	0.066047	688	5	-0.72282	0.99943	0.99944	1.0	17638	0	-0.72282
C19orf53	5	0.00057449	0.0025644	0.067029	689	4	-1.5556	0.99099	0.99099	1.0	17121	0	-1.5556
C12orf45	5	0.00058555	0.0026167	0.068295	690	4	-1.2676	0.96951	0.96954	1.0	16571	0	-1.2676
TRIM62	5	0.00059722	0.0026673	0.069471	691	3	-1.3264	0.30562	0.45641	1.0	7998	1	-1.3264
TTC1	5	0.00059822	0.0026695	0.069471	692	4	-1.2266	0.11655	0.24202	0.954911	4563	1	-1.2266
NUP62	5	0.00060305	0.0026958	0.069983	693	4	-1.6637	0.89466	0.89545	1.0	15122	0	-1.6637
POLR2M	5	0.00060396	0.0026991	0.069983	694	5	-1.7634	0.9994	0.9994	1.0	17635	0	-1.7634
ZBTB8OS	5	0.00060521	0.002703	0.069983	695	5	-1.5745	0.99939	0.9994	1.0	17634	0	-1.5745
WBSCR22	5	0.00060568	0.0027046	0.069983	696	4	-1.5246	0.98304	0.983	1.0	16890	0	-1.5246
DCLRE1B	5	0.00060767	0.0027167	0.070195	697	4	-1.3158	0.98977	0.9898	1.0	17085	0	-1.3158
DDX27	5	0.00061266	0.0027371	0.070619	698	5	-1.3104	0.99939	0.9994	1.0	17633	0	-1.3104
FAM103A1	5	0.00062024	0.0027684	0.071266	699	4	-2.1762	0.9978	0.9978	1.0	17474	0	-2.1762
EIF2B2	5	0.00062078	0.0027701	0.071266	700	5	-1.2882	0.99938	0.99939	1.0	17631	0	-1.2882
TPM3	6	0.00062472	0.0027877	0.071616	701	5	-1.3757	0.99829	0.99829	1.0	17500	0	-1.3757
KIAA0947	5	0.00062852	0.0028014	0.071867	702	4	-1.5384	0.99729	0.9973	1.0	17436	0	-1.5384
TPR	5	0.00062951	0.0028069	0.071905	703	5	-1.3095	0.99934	0.99934	1.0	17625	0	-1.3095
SUPT20H	5	0.00063036	0.002811	0.071909	704	5	-1.1233	0.99937	0.99937	1.0	17627	0	-1.1233
VOPP1	5	0.00063114	0.0028157	0.071926	705	4	-1.2489	0.98728	0.98727	1.0	17014	0	-1.2489
TPT1	6	0.00063995	0.0028569	0.072876	706	5	-1.6236	0.10384	0.22144	0.945153	4218	1	-1.6236
WARS	5	0.0006444	0.0028762	0.073263	707	4	-2.1929	0.60593	0.68462	1.0	11609	1	-2.1929
CCT5	5	0.0006467	0.002885	0.073383	708	3	-1.9406	0.10022	0.21548	0.939167	4132	2	-1.9406
SDAD1	5	0.00065156	0.0029075	0.073852	709	3	-2.5243	0.95053	0.9506	1.0	16170	0	-2.5243
CCT7	5	0.00065336	0.0029136	0.073861	710	3	-2.294	0.81879	0.82254	1.0	13842	1	-2.294
PGLYRP3	5	0.00065415	0.0029169	0.073861	711	5	-1.1196	0.99935	0.99934	1.0	17626	0	-1.1196
PES1	5	0.00065542	0.0029202	0.073861	712	3	-1.619	0.35941	0.50706	1.0	8794	1	-1.619
NDUFB10	5	0.00065864	0.002935	0.074132	713	4	-1.295	0.058734	0.14426	0.882508	2937	1	-1.295
DMAP1	5	0.00066059	0.0029449	0.074278	714	3	-1.7992	0.83254	0.83487	1.0	14053	1	-1.7992
DIEXF	5	0.00066905	0.0029729	0.074881	715	5	-1.0337	0.99933	0.99933	1.0	17623	0	-1.0337
VARS2	5	0.00067144	0.0029801	0.074956	716	5	-1.3809	0.99933	0.99933	1.0	17622	0	-1.3809
BCS1L	5	0.0006793	0.0030202	0.075859	717	4	-1.3316	0.96381	0.96391	1.0	16445	0	-1.3316
HMGCR	5	0.0006822	0.0030345	0.076006	718	3	-1.1307	0.55954	0.66195	1.0	11270	1	-1.1307
PEX6	5	0.00068236	0.0030345	0.076006	719	5	-0.79593	0.99932	0.99932	1.0	17621	0	-0.79593
ARMC7	5	0.00068887	0.0030598	0.07651	720	5	-1.6596	0.99819	0.9982	1.0	17493	0	-1.6596
SRPR	5	0.00068933	0.0030631	0.07651	721	5	-0.71142	0.99931	0.99932	1.0	17620	0	-0.71142
UBQLN4	5	0.00069428	0.0030873	0.077007	722	4	-1.4865	0.97047	0.97047	1.0	16593	0	-1.4865
LSG1	5	0.00069963	0.0031076	0.077344	723	5	-1.6347	0.99819	0.99819	1.0	17492	0	-1.6347
HIST1H2AL	3	0.00070074	0.0031131	0.077344	724	3	-4.6501	0.99323	0.99321	1.0	17221	0	-4.6501
HIST1H2BJ	4	0.0007008	0.0031137	0.077344	725	3	-2.253	0.030275	0.089251	0.795358	2018	1	-2.253
MCM5	5	0.00070288	0.0031269	0.077565	726	3	-2.339	0.99696	0.99697	1.0	17410	0	-2.339
RHEB	5	0.00070423	0.0031335	0.077621	727	4	-2.0035	0.86933	0.87074	1.0	14681	0	-2.0035
CWC22	5	0.0007112	0.0031626	0.078236	728	5	-1.0057	0.99929	0.9993	1.0	17618	0	-1.0057
SMNDC1	5	0.00071654	0.003183	0.078631	729	4	-2.4288	0.10289	0.21985	0.942893	4197	1	-2.4288
HIST2H3C	2	0.00071911	0.0031945	0.078808	730	2	-2.6983	0.99928	0.99929	1.0	17617	0	-2.6983
EXOSC7	5	0.00072594	0.0032247	0.079445	731	4	-1.7574	0.99729	0.9973	1.0	17443	0	-1.7574
RRP12	5	0.00073011	0.0032368	0.079539	732	4	-1.8991	0.9936	0.99357	1.0	17240	0	-1.8991
LSM3	2	0.00073039	0.0032374	0.079539	733	2	-3.193	0.99927	0.99928	1.0	17615	0	-3.193
PTMS	5	0.00073318	0.0032467	0.07966	734	5	-1.8439	0.99927	0.99927	1.0	17614	0	-1.8439
TIMM23	5	0.00073962	0.0032797	0.080358	735	4	-2.8456	0.049137	0.12709	0.858169	2667	1	-2.8456
DDX20	5	0.00074147	0.0032841	0.080358	736	4	-1.4401	0.5581	0.66133	1.0	11261	1	-1.4401
DHODH	5	0.00074409	0.0032957	0.080367	737	4	-1.6442	0.89521	0.89597	1.0	15130	0	-1.6442
CENPN	5	0.00074442	0.0032968	0.080367	738	4	-1.1031	0.87678	0.87809	1.0	14814	0	-1.1031
ATP6V1B2	5	0.00074472	0.0032979	0.080367	739	4	-1.5152	0.92378	0.92409	1.0	15635	0	-1.5152
C21orf59	5	0.00074914	0.0033198	0.080793	740	3	-1.8471	0.98576	0.98571	1.0	16973	0	-1.8471
C17orf58	8	0.00075703	0.0033572	0.081536	741	5	-1.0664	0.70969	0.74241	1.0	12517	1	-1.0664
HSP90AB1	5	0.00075773	0.0033594	0.081536	742	5	-1.5348	0.99924	0.99924	1.0	17611	0	-1.5348
GPN3	5	0.00076044	0.0033693	0.081667	743	3	-2.4104	0.81953	0.82319	1.0	13854	1	-2.4104
PET112	5	0.0007719	0.0034293	0.083007	744	5	-1.2771	0.99923	0.99923	1.0	17610	0	-1.2771
SMG5	5	0.00077401	0.0034397	0.083148	745	4	-1.4803	0.97052	0.97053	1.0	16594	0	-1.4803
PAFAH1B1	5	0.00077956	0.0034661	0.083674	746	4	-1.7019	0.036122	0.10317	0.81356	2280	1	-1.7019
PARS2	5	0.00078249	0.0034782	0.083854	747	4	-1.2443	0.99227	0.99225	1.0	17181	0	-1.2443
RPS15	2	0.00079367	0.0035288	0.084923	748	2	-2.6408	0.99921	0.99921	1.0	17607	0	-2.6408
PRPF4	5	0.00079475	0.0035321	0.084923	749	4	-2.3267	0.88045	0.88167	1.0	14876	0	-2.3267
UTP6	5	0.00079546	0.0035381	0.084923	750	5	-1.2186	0.9992	0.99921	1.0	17606	0	-1.2186
UPF1	5	0.00079618	0.0035414	0.084923	751	4	-1.7151	0.99158	0.99157	1.0	17146	0	-1.7151
PRPF8	5	0.00079899	0.0035508	0.085034	752	4	-1.4037	0.9937	0.99367	1.0	17245	0	-1.4037
KRTAP5-10	3	0.00081183	0.0036074	0.086275	753	2	-2.9482	0.91745	0.9179	1.0	15520	0	-2.9482
ANAPC11	9	0.00081544	0.00362	0.086362	754	4	-0.45823	0.80891	0.81397	1.0	13692	2	-0.45823
SRRM1	5	0.00081548	0.0036206	0.086362	755	5	-1.0118	0.99918	0.99918	1.0	17605	0	-1.0118
FAM50A	5	0.00082692	0.0036673	0.087361	756	5	-1.1356	0.99917	0.99917	1.0	17602	0	-1.1356
CCNH	5	0.00083021	0.0036783	0.087507	757	4	-1.8928	0.9958	0.99581	1.0	17342	0	-1.8928
CCDC84	5	0.00084584	0.0037371	0.088789	758	5	-1.7267	0.99915	0.99914	1.0	17601	0	-1.7267
PTPMT1	5	0.00085094	0.0037597	0.089207	759	4	-1.1323	0.54631	0.65581	1.0	11169	1	-1.1323
HIST1H2BD	4	0.00085961	0.0038031	0.090119	760	2	-0.80126	0.0074534	0.026139	0.636993	739	1	-0.80126
TRMT112	5	0.00086408	0.0038196	0.09039	761	4	-2.0143	0.70507	0.73958	1.0	12472	1	-2.0143
CYB5B	5	0.00086785	0.0038427	0.090776	762	5	-1.2401	0.99913	0.99913	1.0	17600	0	-1.2401
ATP5L	4	0.00086814	0.003846	0.090776	763	4	-1.684	0.99913	0.99913	1.0	17599	0	-1.684
NGDN	5	0.00087079	0.0038537	0.090839	764	5	-1.6647	0.99913	0.99912	1.0	17598	0	-1.6647
MRPS14	5	0.00087205	0.0038597	0.090863	765	4	-1.6415	0.90498	0.90567	1.0	15277	0	-1.6415
NPHS1	5	0.00087483	0.0038685	0.090951	766	5	-0.6504	0.99913	0.99912	1.0	17597	0	-0.6504
SYMPK	5	0.0008767	0.0038773	0.091039	767	5	-1.4104	0.99912	0.99912	1.0	17596	0	-1.4104
GPN1	5	0.00088084	0.0038966	0.091368	768	3	-3.5022	0.34083	0.4894	1.0	8511	1	-3.5022
DNAJA3	5	0.00088209	0.0039015	0.091368	769	4	-1.7664	0.56039	0.66235	1.0	11274	1	-1.7664
RBM17	4	0.00088907	0.0039246	0.091709	770	4	-1.6905	0.99911	0.9991	1.0	17595	0	-1.6905
POGZ	5	0.00088935	0.0039263	0.091709	771	4	-1.2571	0.98485	0.98478	1.0	16947	0	-1.2571
SMC4	5	0.00089087	0.0039329	0.091744	772	4	-2.3743	0.90682	0.9075	1.0	15316	0	-2.3743
PDCD7	5	0.00089844	0.0039587	0.092228	773	3	-1.9146	0.99377	0.99374	1.0	17249	0	-1.9146
EBNA1BP2	5	0.0009033	0.0039763	0.092518	774	5	-1.4489	0.99852	0.99852	1.0	17527	0	-1.4489
KDM2A	5	0.00090714	0.0039928	0.092675	775	5	-1.052	0.99909	0.99908	1.0	17594	0	-1.052
CRCT1	5	0.0009075	0.0039933	0.092675	776	4	-1.5176	0.90259	0.90327	1.0	15245	0	-1.5176
POLR1B	5	0.00090918	0.0040021	0.09276	777	4	-1.1643	0.60465	0.68398	1.0	11597	1	-1.1643
GEMIN4	5	0.00091141	0.0040131	0.09289	778	5	-1.0855	0.99909	0.99908	1.0	17593	0	-1.0855
ARL2	5	0.00091263	0.0040181	0.09289	779	5	-1.0495	0.99909	0.99908	1.0	17592	0	-1.0495
PTCD3	5	0.00091461	0.0040274	0.092918	780	4	-1.2597	0.46098	0.60264	1.0	10361	1	-1.2597
SF3A2	5	0.00091564	0.0040296	0.092918	781	4	-1.6631	0.34146	0.49003	1.0	8519	1	-1.6631
HOPX	7	0.00092839	0.0040857	0.094091	782	5	-1.3021	0.35946	0.50711	1.0	8795	1	-1.3021
NAT10	5	0.0009298	0.0040945	0.094148	783	4	-1.9993	0.99018	0.9902	1.0	17093	0	-1.9993
ABCC10	5	0.00093151	0.0041038	0.094148	784	4	-1.3401	0.49981	0.63506	1.0	10860	1	-1.3401
RGPD6	1	0.00093154	0.0041038	0.094148	785	1	-4.7271	0.99907	0.99906	1.0	17590	0	-4.7271
PTGES3L	5	0.00093488	0.0041154	0.094292	786	5	-1.0302	0.99907	0.99906	1.0	17589	0	-1.0302
TOMM40	5	0.00094916	0.0041781	0.095607	787	4	-2.2768	0.64317	0.70389	1.0	11908	1	-2.2768
NCBP1	5	0.00095592	0.0041984	0.09595	788	4	-3.164	0.99328	0.99325	1.0	17225	0	-3.164
HAUS8	5	0.00096073	0.0042209	0.096343	789	5	-0.8788	0.99904	0.99903	1.0	17586	0	-0.8788
MRPL10	5	0.00096617	0.0042484	0.096801	790	4	-1.84	0.983	0.98296	1.0	16888	0	-1.84
RPP25L	5	0.00096691	0.0042517	0.096801	791	5	-0.73643	0.99903	0.99902	1.0	17584	0	-0.73643
RAP1B	9	0.00097979	0.0042968	0.097704	792	6	-1.3403	0.63522	0.69967	1.0	11845	2	-1.3403
POU5F1	6	0.00098253	0.0043075	0.097769	793	5	-1.1384	0.86885	0.87027	1.0	14674	1	-1.1384
UTP11L	5	0.00098419	0.0043106	0.097769	794	4	-1.7312	0.99729	0.9973	1.0	17425	0	-1.7312
NUDT17	5	0.00099604	0.0043611	0.098792	795	4	-1.1614	0.6361	0.70014	1.0	11852	1	-1.1614
YY1AP1	5	0.00099982	0.0043765	0.099016	796	5	-1.2418	0.999	0.99899	1.0	17580	0	-1.2418
BCL2L12	5	0.0010045	0.004398	0.099376	797	5	-0.58907	0.999	0.99898	1.0	17579	0	-0.58907
LIAS	5	0.0010086	0.0044172	0.099561	798	5	-0.66199	0.99899	0.99898	1.0	17578	0	-0.66199
ARPP19	5	0.0010087	0.0044172	0.099561	799	4	-1.4485	0.89948	0.90021	1.0	15191	0	-1.4485
TINF2	5	0.0010273	0.0044903	0.101083	800	5	-0.62732	0.99897	0.99897	1.0	17577	0	-0.62732
POLR1A	5	0.0010357	0.00452	0.101624	801	3	-1.9472	0.15576	0.3039	0.968176	5646	2	-1.9472
PNN	5	0.0010396	0.0045376	0.101893	802	5	-0.70004	0.99896	0.99895	1.0	17576	0	-0.70004
GGPS1	5	0.0010413	0.0045437	0.101901	803	3	-1.8646	0.49084	0.63088	1.0	10805	2	-1.8646
NAMPT	5	0.0010529	0.0045882	0.102743	804	4	-1.6584	0.99571	0.9957	1.0	17340	0	-1.6584
SNRPA1	5	0.0010544	0.0045926	0.102743	805	5	-2.524	0.99895	0.99894	1.0	17575	0	-2.524
COPE	5	0.0010616	0.0046267	0.103377	806	4	-2.4624	0.95777	0.95787	1.0	16311	0	-2.4624
BRD4	5	0.0010709	0.0046586	0.103814	807	4	-1.0999	0.98585	0.98581	1.0	16976	0	-1.0999
TMEM183A	5	0.0010713	0.0046613	0.103814	808	4	-1.1864	0.99582	0.99583	1.0	17345	0	-1.1864
ARCN1	5	0.0010718	0.0046635	0.103814	809	4	-1.3833	0.89605	0.89681	1.0	15144	0	-1.3833
ACTR8	5	0.0010754	0.0046795	0.10404	810	3	-1.8071	0.90364	0.90431	1.0	15260	0	-1.8071
EIF5	5	0.0010779	0.0046893	0.104131	811	3	-2.0539	0.35647	0.5043	1.0	8756	1	-2.0539
U2AF1	5	0.0010819	0.0047042	0.104332	812	3	-1.8131	0.94638	0.94644	1.0	16082	0	-1.8131
MRPL55	5	0.0010873	0.0047295	0.104764	813	4	-1.1471	0.86106	0.86267	1.0	14532	0	-1.1471
ZC3H13	5	0.0010888	0.0047355	0.104769	814	4	-1.251	0.96452	0.96463	1.0	16459	0	-1.251
MTO1	5	0.001099	0.0047955	0.105965	815	5	-1.353	0.9989	0.9989	1.0	17574	0	-1.353
POLR1E	5	0.001106	0.0048218	0.106417	816	5	-1.4129	0.99889	0.99889	1.0	17572	0	-1.4129
SRSF11	5	0.0011104	0.0048405	0.106629	817	5	-0.71117	0.99889	0.99889	1.0	17571	0	-0.71117
THRAP3	5	0.0011107	0.0048433	0.106629	818	5	-1.1491	0.99889	0.99889	1.0	17570	0	-1.1491
WDR1	5	0.0011158	0.0048675	0.107031	819	4	-3.053	0.695	0.73349	1.0	12371	1	-3.053
ABCF1	5	0.0011185	0.0048774	0.107118	820	4	-1.5563	0.80904	0.81409	1.0	13693	1	-1.5563
GUK1	5	0.0011249	0.0049021	0.107353	821	4	-1.1346	0.15555	0.3036	0.968176	5636	1	-1.1346
DAD1	5	0.0011255	0.0049027	0.107353	822	4	-1.3204	0.99729	0.9973	1.0	17445	0	-1.3204
RPA2	5	0.0011271	0.004906	0.107353	823	4	-1.3726	0.94057	0.94075	1.0	15973	0	-1.3726
RCL1	5	0.0011286	0.0049126	0.107367	824	5	-1.5805	0.99887	0.99887	1.0	17568	0	-1.5805
RFX5	5	0.0011328	0.004928	0.10749	825	4	-0.97042	0.99368	0.99365	1.0	17244	0	-0.97042
NUBP2	5	0.0011334	0.0049302	0.10749	826	4	-1.6215	0.87056	0.87196	1.0	14705	0	-1.6215
NDUFS1	5	0.0011402	0.0049582	0.107971	827	4	-1.1104	0.95428	0.95435	1.0	16242	0	-1.1104
SUPV3L1	5	0.0011454	0.0049791	0.108295	828	4	-1.3331	0.96294	0.96305	1.0	16428	0	-1.3331
CDK9	5	0.0011473	0.0049873	0.108344	829	5	-2.045	0.99885	0.99886	1.0	17566	0	-2.045
RPS2	3	0.0011516	0.0050044	0.108571	830	2	-2.6945	0.30697	0.45762	1.0	8024	1	-2.6945
METTL17	5	0.001153	0.0050099	0.108571	831	5	-1.4643	0.99885	0.99885	1.0	17565	0	-1.4643
HFE2	5	0.0011728	0.0050885	0.110143	832	5	-1.4093	0.99883	0.99883	1.0	17563	0	-1.4093
TRAPPC5	5	0.0011769	0.0051099	0.110474	833	3	-1.6962	0.65833	0.71233	1.0	12039	1	-1.6962
GABPA	5	0.0011851	0.0051446	0.111089	834	4	-1.7529	0.62393	0.69374	1.0	11744	1	-1.7529
POTEJ	4	0.0011899	0.0051649	0.111333	835	4	-0.82021	0.99881	0.99882	1.0	17562	0	-0.82021
HIST2H2AC	4	0.0011902	0.0051682	0.111333	836	4	-1.186	0.99881	0.99882	1.0	17561	0	-1.186
TXN	7	0.0011931	0.0051809	0.111422	837	6	-1.5805	0.39008	0.53556	1.0	9250	1	-1.5805
NOL9	5	0.0011937	0.0051847	0.111422	838	4	-1.5592	0.94571	0.94577	1.0	16070	0	-1.5592
ATP5G2	5	0.0011953	0.0051918	0.111442	839	4	-1.0899	0.98722	0.98722	1.0	17011	0	-1.0899
POP4	5	0.0011993	0.0052089	0.111601	840	2	-0.4028	0.54294	0.65428	1.0	11147	1	-0.4028
DDX59	5	0.0012006	0.0052116	0.111601	841	4	-1.4871	0.67878	0.72376	1.0	12203	1	-1.4871
POLR3B	5	0.0012062	0.0052336	0.111838	842	4	-1.8861	0.50117	0.63567	1.0	10872	1	-1.8861
PRPF18	5	0.001207	0.0052369	0.111838	843	4	-1.4	0.98903	0.98907	1.0	17065	0	-1.4
ALYREF	5	0.0012079	0.0052413	0.111838	844	5	-1.0615	0.99879	0.9988	1.0	17560	0	-1.0615
TOP1	5	0.0012117	0.0052545	0.111987	845	5	-2.2603	0.99879	0.9988	1.0	17559	0	-2.2603
DDOST	5	0.0012145	0.0052672	0.112123	846	5	-1.3746	0.99879	0.9988	1.0	17558	0	-1.3746
CCT4	5	0.0012289	0.0053282	0.113289	847	5	-1.9947	0.99865	0.99866	1.0	17545	0	-1.9947
HNRNPH1	5	0.0012372	0.0053689	0.114001	848	4	-2.1297	0.057683	0.14241	0.882508	2904	1	-2.1297
IPO13	5	0.0012382	0.0053744	0.114001	849	4	-1.783	0.99703	0.99704	1.0	17415	0	-1.783
HSD17B10	5	0.0012412	0.005387	0.114135	850	5	-0.56615	0.99876	0.99876	1.0	17557	0	-0.56615
C12orf76	5	0.0012482	0.0054162	0.114618	851	5	-0.84508	0.99875	0.99875	1.0	17555	0	-0.84508
MELK	5	0.0012545	0.0054491	0.115173	852	5	-0.90706	0.99875	0.99875	1.0	17554	0	-0.90706
RPF1	5	0.0012562	0.0054552	0.115173	853	3	-1.7349	0.87347	0.87486	1.0	14754	0	-1.7349
DNAJC17	5	0.0012613	0.0054744	0.115444	854	4	-2.447	0.33508	0.48394	1.0	8436	1	-2.447
NDUFS8	5	0.0012763	0.0055366	0.116617	855	5	-1.5295	0.99872	0.99873	1.0	17553	0	-1.5295
TAF6L	5	0.0012901	0.0056042	0.117904	856	5	-1.6871	0.99871	0.99871	1.0	17551	0	-1.6871
CD1E	23	0.001295	0.0056311	0.118218	857	13	-0.58764	0.86776	0.8692	1.0	14647	3	-0.58764
WBP11	5	0.0012953	0.0056322	0.118218	858	5	-1.6451	0.99858	0.99859	1.0	17536	0	-1.6451
KIAA1429	5	0.0012983	0.0056498	0.118289	859	3	-1.873	0.99351	0.99348	1.0	17233	0	-1.873
NSL1	5	0.0012992	0.0056526	0.118289	860	4	-1.4024	0.89061	0.89152	1.0	15054	0	-1.4024
AK6	4	0.0012996	0.0056553	0.118289	861	4	-1.7779	0.9987	0.99871	1.0	17548	0	-1.7779
COA3	5	0.0013117	0.0056965	0.119013	862	4	-1.0457	0.98409	0.98404	1.0	16928	0	-1.0457
PABPC1	5	0.0013173	0.0057218	0.119403	863	4	-1.3519	0.75169	0.77011	1.0	12971	1	-1.3519
HIST1H2AM	5	0.0013234	0.005746	0.119769	864	3	-1.6529	0.94397	0.94408	1.0	16035	0	-1.6529
SERBP1	5	0.0013442	0.0058433	0.121656	865	4	-1.519	0.99038	0.99041	1.0	17107	0	-1.519
SDE2	5	0.0013516	0.0058725	0.122122	866	5	-1.1145	0.99865	0.99866	1.0	17544	0	-1.1145
DCTN5	9	0.0013554	0.0058879	0.122301	867	6	-1.1617	0.39909	0.54401	1.0	9385	3	-1.1617
SYT15	5	0.0013575	0.0058989	0.122388	868	5	-0.93237	0.99864	0.99865	1.0	17543	0	-0.93237
SACM1L	5	0.0013866	0.0060165	0.124685	869	5	-1.2055	0.99861	0.99862	1.0	17540	0	-1.2055
CEBPZ	5	0.001402	0.0060775	0.125805	870	5	-0.86712	0.9986	0.99861	1.0	17539	0	-0.86712
DONSON	5	0.0014107	0.0061182	0.126337	871	4	-2.5341	0.36072	0.50833	1.0	8814	1	-2.5341
MRPS18A	5	0.0014115	0.0061204	0.126337	872	3	-1.5508	0.99438	0.99431	1.0	17280	0	-1.5508
SRP72	5	0.0014121	0.0061243	0.126337	873	5	-0.73086	0.99859	0.9986	1.0	17538	0	-0.73086
DGCR14	5	0.0014134	0.0061325	0.126362	874	3	-0.90023	0.29377	0.44532	1.0	7838	2	-0.90023
NDUFA11	5	0.0014189	0.0061534	0.126435	875	4	-1.0084	0.96887	0.9689	1.0	16551	0	-1.0084
NUF2	5	0.0014191	0.0061534	0.126435	876	5	-1.36	0.99858	0.9986	1.0	17537	0	-1.36
PRKACA	5	0.0014223	0.0061617	0.126435	877	5	-0.93811	0.99858	0.99859	1.0	17535	0	-0.93811
PSMD14	5	0.0014262	0.006176	0.126435	878	4	-1.5957	0.29025	0.44205	1.0	7783	1	-1.5957
POLR3C	5	0.0014264	0.006176	0.126435	879	5	-1.9292	0.99857	0.99859	1.0	17534	0	-1.9292
PABPN1	4	0.001427	0.0061782	0.126435	880	4	-1.5491	0.99857	0.99859	1.0	17533	0	-1.5491
SETD1B	5	0.0014319	0.0061913	0.126541	881	5	-0.73392	0.99857	0.99858	1.0	17532	0	-0.73392
CDC16	5	0.0014335	0.0061974	0.126541	882	5	-1.3533	0.99857	0.99858	1.0	17531	0	-1.3533
HMGCS1	5	0.0014388	0.0062161	0.126779	883	4	-2.1843	0.035372	0.1018	0.81356	2248	1	-2.1843
UQCRFS1	5	0.0014416	0.0062298	0.126839	884	3	-1.7344	0.96789	0.96794	1.0	16538	0	-1.7344
RBM22	5	0.0014422	0.0062331	0.126839	885	4	-1.1946	0.85802	0.85963	1.0	14477	0	-1.1946
GBA2	5	0.0014516	0.0062711	0.127467	886	5	-0.65206	0.99855	0.99856	1.0	17530	0	-0.65206
LYSMD1	5	0.0014635	0.0063205	0.128328	887	4	-1.794	0.96594	0.96604	1.0	16494	0	-1.794
ZNF668	5	0.0014742	0.0063623	0.129031	888	5	-0.5934	0.99853	0.99853	1.0	17529	0	-0.5934
GTPBP8	5	0.0014811	0.0063887	0.129374	889	5	-0.59637	0.99852	0.99853	1.0	17528	0	-0.59637
ATF6B	5	0.0014822	0.0063937	0.129374	890	4	-1.041	0.71603	0.74637	1.0	12591	1	-1.041
MAP1S	5	0.001484	0.0064008	0.129374	891	4	-1.5969	0.86925	0.87067	1.0	14680	0	-1.5969
NOL8	5	0.0015038	0.0064838	0.130905	892	5	-1.4395	0.9985	0.99851	1.0	17525	0	-1.4395
HSCB	5	0.0015139	0.0065278	0.131645	893	3	-1.5023	0.98332	0.98329	1.0	16902	0	-1.5023
HLA-B	5	0.0015301	0.0066015	0.132982	894	5	-0.75806	0.99847	0.99848	1.0	17524	0	-0.75806
CENPK	5	0.0015325	0.0066125	0.133055	895	4	-3.044	0.99729	0.9973	1.0	17432	0	-3.044
C1orf109	5	0.0015416	0.0066455	0.133526	896	3	-1.6395	0.17414	0.33203	0.979197	6094	1	-1.6395
EIF3J	7	0.0015432	0.0066559	0.133526	897	5	-1.4498	0.36948	0.51637	1.0	8944	1	-1.4498
PRSS16	5	0.0015441	0.0066581	0.133526	898	5	-0.99919	0.99846	0.99847	1.0	17522	0	-0.99919
SFT2D2	5	0.0015478	0.0066741	0.133696	899	5	-0.83302	0.99845	0.99846	1.0	17521	0	-0.83302
GFER	5	0.0015578	0.006718	0.134428	900	4	-1.4744	0.8174	0.82135	1.0	13825	1	-1.4744
TOP3A	5	0.0015603	0.0067285	0.134488	901	5	-1.4334	0.99844	0.99845	1.0	17520	0	-1.4334
APOBEC3F	7	0.0015809	0.0068115	0.135805	902	3	0.32947	0.12675	0.2585	0.957801	4850	3	0.32947
MED1	5	0.0015817	0.0068159	0.135805	903	3	-1.2752	0.63679	0.70047	1.0	11864	1	-1.2752
DDX41	5	0.0015823	0.006817	0.135805	904	4	-1.6443	0.98839	0.98841	1.0	17046	0	-1.6443
MAST1	5	0.001596	0.0068659	0.136628	905	5	-0.67001	0.9984	0.99842	1.0	17517	0	-0.67001
HYPK	5	0.0016007	0.0068857	0.136871	906	3	-0.89811	0.82872	0.83137	1.0	13985	1	-0.89811
PREB	5	0.0016168	0.0069599	0.138194	907	3	-2.0695	0.99122	0.99122	1.0	17127	0	-2.0695
TBC1D10B	5	0.0016199	0.0069748	0.138336	908	5	-0.65324	0.99838	0.99839	1.0	17516	0	-0.65324
U2AF2	5	0.0016278	0.0070039	0.138761	909	5	-1.724	0.99837	0.99838	1.0	17515	0	-1.724
PPIL2	5	0.0016439	0.007071	0.139759	910	5	-1.92	0.99836	0.99837	1.0	17513	0	-1.92
MRPL32	5	0.0016454	0.0070754	0.139759	911	5	-1.3928	0.99835	0.99837	1.0	17512	0	-1.3928
PFAS	5	0.0016461	0.0070776	0.139759	912	4	-1.3413	0.74486	0.76535	1.0	12889	1	-1.3413
TRRAP	5	0.00165	0.0070968	0.139986	913	3	-1.6896	0.72637	0.75306	1.0	12692	1	-1.6896
KIAA1107	5	0.001657	0.0071227	0.140342	914	5	-0.81572	0.99834	0.99836	1.0	17511	0	-0.81572
ZNF574	5	0.0016648	0.0071485	0.140697	915	5	-0.68421	0.99834	0.99835	1.0	17510	0	-0.68421
TRIM16L	5	0.0016724	0.0071744	0.140927	916	5	-0.6969	0.99833	0.99834	1.0	17509	0	-0.6969
CCDC94	5	0.0016729	0.0071782	0.140927	917	4	-1.1067	0.94107	0.94124	1.0	15983	0	-1.1067
TRMT5	5	0.0016737	0.0071837	0.140927	918	5	-0.63896	0.99833	0.99834	1.0	17507	0	-0.63896
TTC4	5	0.001678	0.0071958	0.141011	919	5	-1.4053	0.99832	0.99833	1.0	17506	0	-1.4053
AQP6	5	0.001686	0.0072315	0.141554	920	5	-0.66532	0.99831	0.99832	1.0	17504	0	-0.66532
S100A1	5	0.0016882	0.0072392	0.141554	921	5	-0.6578	0.99831	0.99832	1.0	17503	0	-0.6578
COCH	5	0.001693	0.0072618	0.141841	922	5	-1.4666	0.99831	0.99831	1.0	17502	0	-1.4666
KIN	5	0.0016965	0.007275	0.141945	923	5	-1.8626	0.9983	0.99831	1.0	17501	0	-1.8626
TRAPPC11	5	0.001703	0.0073036	0.142348	924	4	-1.7475	0.40204	0.54678	1.0	9423	1	-1.7475
VARS	5	0.0017056	0.0073129	0.142376	925	4	-1.2085	0.71115	0.74331	1.0	12533	1	-1.2085
CPSF1	5	0.0017198	0.0073728	0.143388	926	4	-1.5656	0.37822	0.52449	1.0	9071	1	-1.5656
DDX21	5	0.0017216	0.0073811	0.143393	927	4	-1.9147	0.99641	0.99641	1.0	17379	0	-1.9147
UBE2C	10	0.001729	0.0074198	0.143991	928	5	-0.68277	0.56152	0.6629	1.0	11281	2	-0.68277
SERTAD3	5	0.0017316	0.0074317	0.144065	929	4	-1.2976	0.0080491	0.027842	0.650599	770	1	-1.2976
PRPF6	5	0.0017351	0.0074421	0.144084	930	3	-1.5446	0.22226	0.37849	0.998571	6826	1	-1.5446
WNT1	5	0.0017369	0.0074525	0.144084	931	5	-0.6956	0.99826	0.99827	1.0	17499	0	-0.6956
FARSB	5	0.0017386	0.0074624	0.144084	932	3	-1.766	0.10363	0.22106	0.944509	4215	2	-1.766
USP7	5	0.0017393	0.0074646	0.144084	933	5	-0.98015	0.99826	0.99827	1.0	17498	0	-0.98015
RPL32	2	0.0017448	0.0074872	0.144231	934	2	-3.9853	0.99826	0.99826	1.0	17497	0	-3.9853
CIAPIN1	5	0.0017451	0.0074883	0.144231	935	5	-0.81634	0.99825	0.99826	1.0	17496	0	-0.81634
MARS2	5	0.0017573	0.0075367	0.145008	936	4	-0.98282	0.96501	0.96512	1.0	16469	0	-0.98282
GUSB	5	0.0017655	0.0075713	0.145519	937	4	-0.91591	0.50824	0.63869	1.0	10928	1	-0.91591
TCEB1	3	0.0017683	0.0075845	0.145617	938	2	-3.1292	0.20977	0.36674	0.990664	6666	1	-3.1292
SIN3A	5	0.0018035	0.0077241	0.148141	939	3	-1.7143	0.99031	0.99034	1.0	17103	0	-1.7143
STX5	5	0.0018132	0.0077637	0.148741	940	4	-1.2921	0.98945	0.98948	1.0	17074	0	-1.2921
ITGA10	5	0.0018149	0.0077725	0.148752	941	5	-0.67688	0.99819	0.99819	1.0	17491	0	-0.67688
CD5L	5	0.0018204	0.0077934	0.148877	942	5	-0.70614	0.99818	0.99819	1.0	17490	0	-0.70614
SERINC3	5	0.0018211	0.0077956	0.148877	943	4	-0.95013	0.98881	0.98884	1.0	17058	0	-0.95013
RFK	5	0.0018234	0.0078039	0.148877	944	3	-3.1858	0.9238	0.92412	1.0	15636	0	-3.1858
DHRS11	5	0.0018544	0.0079369	0.151255	945	4	-1.1311	0.30269	0.45367	1.0	7965	1	-1.1311
ELP3	5	0.0018577	0.0079517	0.151377	946	4	-1.1734	0.53944	0.6527	1.0	11126	1	-1.1734
MED30	5	0.0018603	0.0079638	0.151448	947	3	-1.0029	0.36843	0.5154	1.0	8928	1	-1.0029
HARS	5	0.0018678	0.0079897	0.151779	948	3	-2.228	0.99156	0.99154	1.0	17144	0	-2.228
CLSPN	5	0.0018696	0.0079996	0.151806	949	4	-1.5218	0.97719	0.97718	1.0	16742	0	-1.5218
RTFDC1	5	0.0018833	0.0080469	0.152543	950	4	-1.4359	0.50357	0.6367	1.0	10891	1	-1.4359
MED4	5	0.0018896	0.0080743	0.152903	951	4	-1.3208	0.99562	0.99562	1.0	17336	0	-1.3208
UBA2	5	0.0019188	0.0081783	0.154708	952	4	-1.1237	0.97956	0.97958	1.0	16809	0	-1.1237
APBA2	5	0.0019275	0.0082206	0.155308	953	5	-0.71259	0.99807	0.99807	1.0	17488	0	-0.71259
CASC5	5	0.0019284	0.0082272	0.155308	954	4	-1.5036	0.67161	0.71969	1.0	12149	1	-1.5036
SPATA5	5	0.001948	0.0083014	0.156362	955	5	-1.5789	0.99805	0.99806	1.0	17487	0	-1.5789
ANAPC4	5	0.0019482	0.0083025	0.156362	956	4	-1.6329	0.9721	0.97206	1.0	16625	0	-1.6329
SRSF10	6	0.0019497	0.0083091	0.156362	957	3	-0.82696	0.10746	0.22729	0.950924	4304	2	-0.82696
SPDL1	5	0.0019576	0.008341	0.156798	958	4	-1.3097	0.99019	0.99022	1.0	17097	0	-1.3097
CACNB3	5	0.0019711	0.0083982	0.157709	959	5	-1.026	0.99803	0.99804	1.0	17486	0	-1.026
FBXO5	5	0.0019733	0.0084081	0.15773	960	3	-1.6447	0.86058	0.86221	1.0	14522	0	-1.6447
PPWD1	5	0.0019772	0.0084218	0.157823	961	5	-2.5502	0.99802	0.99804	1.0	17485	0	-2.5502
RAB18	7	0.0019832	0.0084487	0.158164	962	6	-1.6029	0.95754	0.95764	1.0	16307	0	-1.6029
CD84	7	0.0019911	0.0084878	0.158729	963	5	-1.1627	0.99591	0.99592	1.0	17350	0	-1.1627
C3orf27	5	0.0020048	0.0085411	0.159561	964	5	-0.64185	0.998	0.99801	1.0	17482	0	-0.64185
PDSS2	5	0.0020169	0.0085796	0.160114	965	5	-0.81787	0.99798	0.998	1.0	17480	0	-0.81787
SNAPC3	5	0.0020409	0.0086852	0.161916	966	4	-1.1957	0.35868	0.50638	1.0	8786	1	-1.1957
PCBP2	5	0.0020471	0.0087132	0.162271	967	5	-2.2352	0.99795	0.99797	1.0	17479	0	-2.2352
MRPS27	5	0.0020506	0.0087269	0.162359	968	3	-1.7786	0.99364	0.99361	1.0	17242	0	-1.7786
INTS4	5	0.0020566	0.0087489	0.1626	969	4	-1.6675	0.13241	0.26758	0.960773	5013	1	-1.6675
BCAS2	5	0.0020633	0.0087852	0.163106	970	5	-1.8301	0.99794	0.99795	1.0	17478	0	-1.8301
NCL	5	0.0020767	0.0088363	0.163886	971	5	-1.6198	0.99789	0.99789	1.0	17476	0	-1.6198
NUP153	5	0.0021085	0.0089628	0.166061	972	4	-1.1787	0.82066	0.82421	1.0	13871	1	-1.1787
PRRC2C	5	0.0021212	0.0090051	0.166673	973	4	-1.2333	0.99701	0.99702	1.0	17413	0	-1.2333
GTF2H3	5	0.0021387	0.0090826	0.167936	974	3	-1.4649	0.99029	0.99033	1.0	17102	0	-1.4649
NRDE2	5	0.0021677	0.009175	0.169173	975	4	-2.4517	0.99451	0.99446	1.0	17281	0	-2.4517
PSMA1	5	0.0021677	0.009175	0.169173	976	4	-2.8016	0.98555	0.98549	1.0	16966	0	-2.8016
ATF7	8	0.0021682	0.0091778	0.169173	977	6	-0.96038	0.99225	0.99223	1.0	17178	0	-0.96038
TLCD1	5	0.002189	0.0092366	0.170083	978	4	-1.5672	0.81124	0.81599	1.0	13726	1	-1.5672
ZC3H18	5	0.0022036	0.0092778	0.170668	979	4	-1.0977	0.13746	0.27552	0.961577	5155	1	-1.0977
LCE2D	2	0.0022366	0.0093779	0.172333	980	2	-2.5267	0.93214	0.93236	1.0	15812	0	-2.5267
CTCF	5	0.0022595	0.0094427	0.173348	981	3	-2.0405	0.95716	0.95724	1.0	16297	0	-2.0405
SCFD1	5	0.0022792	0.0094961	0.17415	982	4	-1.472	0.75305	0.77106	1.0	12984	1	-1.472
DAPK1	5	0.002285	0.009512	0.174264	983	4	-1.1038	0.95653	0.95661	1.0	16285	0	-1.1038
TIMM10	5	0.0022966	0.0095549	0.174805	984	4	-1.0772	0.50949	0.63924	1.0	10934	1	-1.0772
C18orf21	7	0.0022988	0.009561	0.174805	985	6	-1.2654	0.99941	0.99942	1.0	17637	0	-1.2654
MRPL9	5	0.0023063	0.0095862	0.17509	986	4	-0.91512	0.69211	0.73177	1.0	12338	1	-0.91512
ERH	5	0.0023116	0.0096	0.175163	987	3	-2.034	0.96081	0.96092	1.0	16391	0	-2.034
GARS	5	0.0023151	0.0096099	0.175166	988	4	-1.5943	0.43371	0.57672	1.0	9940	1	-1.5943
DR1	5	0.0023193	0.0096209	0.175189	989	4	-1.6098	0.24634	0.40099	1.0	7182	1	-1.6098
UQCC1	5	0.0023235	0.0096357	0.175283	990	4	-0.87292	0.5251	0.64614	1.0	11038	1	-0.87292
RBMX2	4	0.0023299	0.0096605	0.175555	991	3	-1.6268	0.0881	0.19526	0.930027	3781	1	-1.6268
UFD1L	5	0.0023373	0.0096825	0.175778	992	4	-1.6075	0.99419	0.99414	1.0	17272	0	-1.6075
SPCS3	5	0.002355	0.0097402	0.176647	993	3	-2.0502	0.72178	0.75006	1.0	12642	1	-2.0502
LENG1	5	0.0023871	0.009854	0.178532	994	4	-1.3788	0.93819	0.93841	1.0	15920	0	-1.3788
HJURP	5	0.0024013	0.009893	0.179059	995	3	-1.4081	0.34363	0.49205	1.0	8555	1	-1.4081
MRPL23	5	0.0024205	0.0099573	0.179981	996	4	-1.0443	0.96996	0.96999	1.0	16579	0	-1.0443
NSUN4	5	0.0024227	0.0099639	0.179981	997	3	-0.90308	0.65805	0.71218	1.0	12036	1	-0.90308
YWHAZ	3	0.002429	0.0099788	0.180068	998	3	-1.9574	0.99757	0.99757	1.0	17460	0	-1.9574
ZNF207	5	0.0024394	0.010009	0.180433	999	2	-0.082482	0.44377	0.58626	1.0	10103	1	-0.082482
DDX55	5	0.0024458	0.010034	0.180567	1000	4	-1.7687	0.99416	0.99411	1.0	17269	0	-1.7687
CINP	5	0.0024469	0.010037	0.180567	1001	4	-1.2202	0.99579	0.99579	1.0	17341	0	-1.2202
RPL35A	3	0.0024582	0.010072	0.181019	1002	2	-2.4725	0.93456	0.93476	1.0	15853	0	-2.4725
YAE1D1	7	0.002467	0.010112	0.181564	1003	5	-1.0252	0.90688	0.90756	1.0	15319	1	-1.0252
PSMD1	5	0.0024795	0.010156	0.182045	1004	3	-1.4132	0.27158	0.42454	1.0	7533	1	-1.4132
GTF2F1	5	0.002481	0.010159	0.182045	1005	3	-1.5592	0.68807	0.72934	1.0	12296	1	-1.5592
PLRG1	5	0.0024908	0.010183	0.182287	1006	4	-1.117	0.99245	0.99244	1.0	17188	0	-1.117
NOP2	5	0.0024964	0.0102	0.182421	1007	3	-0.60375	0.96547	0.96556	1.0	16482	0	-0.60375
SSU72	5	0.0025153	0.010264	0.183379	1008	3	-1.3865	0.0052618	0.019491	0.598536	581	2	-1.3865
PPP2CA	5	0.0025344	0.010327	0.184316	1009	4	-0.96323	0.94915	0.94919	1.0	16137	0	-0.96323
SRFBP1	5	0.0025412	0.010351	0.184565	1010	3	-2.4258	0.26074	0.41438	1.0	7387	1	-2.4258
ETF1	5	0.0025472	0.010373	0.184774	1011	3	-1.1401	0.85182	0.85362	1.0	14384	0	-1.1401
RRP15	5	0.0025745	0.010465	0.186235	1012	4	-1.3942	0.96693	0.96699	1.0	16516	0	-1.3942
UROD	5	0.0025893	0.010505	0.186755	1013	4	-1.3716	0.53093	0.64881	1.0	11080	1	-1.3716
MRPL53	5	0.0025985	0.010532	0.18705	1014	4	-1.251	0.80061	0.80707	1.0	13569	1	-1.251
RPS13	4	0.0026034	0.010548	0.187148	1015	2	-1.7665	0.87233	0.87373	1.0	14734	0	-1.7665
SNAPC2	5	0.0026092	0.01056	0.187178	1016	4	-0.88406	0.84195	0.8439	1.0	14209	1	-0.88406
SENP6	5	0.0026176	0.010582	0.187346	1017	3	-1.6757	0.95322	0.9533	1.0	16219	0	-1.6757
ISCA2	6	0.0026221	0.010593	0.187346	1018	4	-1.0243	0.71926	0.74845	1.0	12617	1	-1.0243
BTF3L4	7	0.0026244	0.010601	0.187346	1019	5	-0.99359	0.41071	0.55508	1.0	9568	1	-0.99359
NAA38	4	0.0026348	0.010633	0.187552	1020	4	-2.1189	0.99737	0.99739	1.0	17447	0	-2.1189
DHFR	4	0.0026348	0.010633	0.187552	1021	4	-3.2406	0.99737	0.99739	1.0	17448	0	-3.2406
KAT8	5	0.0026434	0.010653	0.187717	1022	3	-1.3505	0.8421	0.84406	1.0	14211	1	-1.3505
NUDT4	5	0.0026531	0.010679	0.187988	1023	4	-1.6396	0.69801	0.73528	1.0	12401	1	-1.6396
HIST1H2AC	4	0.0026839	0.010769	0.18939	1024	4	-1.504	0.99732	0.99733	1.0	17446	0	-1.504
SNAPC1	5	0.0026927	0.0108	0.189756	1025	3	-1.946	0.033899	0.098606	0.807725	2195	1	-1.946
MRPS10	5	0.0027041	0.010846	0.190349	1026	4	-1.8668	0.98532	0.98525	1.0	16960	0	-1.8668
FAM25A	3	0.0027074	0.010857	0.190349	1027	2	-3.0034	0.84427	0.84624	1.0	14263	0	-3.0034
FIP1L1	5	0.0027121	0.010875	0.190349	1028	4	-1.1425	0.99729	0.9973	1.0	17437	0	-1.1425
UBAP2L	5	0.002716	0.010891	0.190349	1029	3	-1.147	0.98681	0.9868	1.0	16996	0	-1.147
TOX3	5	0.0027173	0.010895	0.190349	1030	4	-1.388	0.92575	0.92608	1.0	15670	0	-1.388
COG3	5	0.0027185	0.010897	0.190349	1031	4	-1.8708	0.98941	0.98944	1.0	17073	0	-1.8708
ENY2	5	0.0027211	0.010908	0.190349	1032	4	-2.1561	0.99729	0.9973	1.0	17429	0	-2.1561
BNIP1	5	0.0027491	0.011008	0.191848	1033	4	-2.0696	0.57578	0.66958	1.0	11382	1	-2.0696
COX10	5	0.0027518	0.011015	0.191848	1034	4	-1.0916	0.91134	0.91193	1.0	15400	0	-1.0916
MRPL4	5	0.0027725	0.011077	0.192734	1035	4	-1.1721	0.97999	0.98	1.0	16819	0	-1.1721
UBE2S	5	0.0027919	0.011145	0.193661	1036	4	-1.361	0.98691	0.98689	1.0	17000	0	-1.361
RFC2	5	0.0027943	0.011151	0.193661	1037	3	-1.5128	0.52025	0.64403	1.0	11004	1	-1.5128
MRPL41	5	0.0028049	0.011186	0.194066	1038	4	-1.3627	0.98065	0.98065	1.0	16835	0	-1.3627
DAZAP2	9	0.0028356	0.011286	0.195614	1039	7	-0.65557	0.9987	0.9987	1.0	17547	0	-0.65557
LSM6	5	0.002841	0.011309	0.195704	1040	2	0.1901	0.26936	0.42243	1.0	7502	2	0.1901
NAA25	5	0.0028414	0.011313	0.195704	1041	4	-1.1406	0.96158	0.9617	1.0	16403	0	-1.1406
TJAP1	5	0.0028482	0.011334	0.195887	1042	4	-1.3934	0.40233	0.54708	1.0	9427	1	-1.3934
NDUFAB1	5	0.0029096	0.011515	0.198831	1043	4	-1.0156	0.27227	0.42519	1.0	7543	1	-1.0156
TTI1	5	0.0029782	0.011743	0.202567	1044	4	-1.0145	0.9883	0.98831	1.0	17043	0	-1.0145
POLR3E	5	0.0029894	0.011784	0.203075	1045	3	-1.1475	0.75606	0.77315	1.0	13025	1	-1.1475
RAB1B	5	0.0030101	0.011846	0.203944	1046	4	-1.2975	0.94427	0.9444	1.0	16041	0	-1.2975
CLK2	5	0.0030128	0.011857	0.203944	1047	4	-1.7896	0.99604	0.99606	1.0	17360	0	-1.7896
NAIP	5	0.0030377	0.011934	0.205072	1048	4	-1.0926	0.95905	0.95917	1.0	16343	0	-1.0926
PDCD2	7	0.0030517	0.011978	0.205632	1049	5	-0.74322	0.20847	0.36553	0.989758	6647	1	-0.74322
TUBGCP4	5	0.0030851	0.012088	0.207331	1050	4	-1.0878	0.90179	0.9025	1.0	15228	0	-1.0878
GTF2H2C	4	0.0031299	0.012232	0.209602	1051	4	-1.1955	0.99687	0.99688	1.0	17401	0	-1.1955
LCE5A	4	0.0031363	0.012253	0.209761	1052	4	-1.2075	0.99686	0.99688	1.0	17400	0	-1.2075
POMP	5	0.0031817	0.012382	0.211736	1053	4	-1.2895	0.52985	0.64829	1.0	11075	1	-1.2895
USP10	5	0.0031878	0.012399	0.211736	1054	4	-1.3339	0.97737	0.97737	1.0	16747	0	-1.3339
SCYL1	5	0.0031895	0.012404	0.211736	1055	4	-1.0326	0.32753	0.47685	1.0	8329	1	-1.0326
SMARCE1	5	0.0032017	0.012445	0.212238	1056	3	-1.4845	0.79571	0.80307	1.0	13501	1	-1.4845
CYB561D1	12	0.0032082	0.012468	0.212422	1057	7	-0.77961	0.41999	0.56381	1.0	9722	2	-0.77961
CHMP6	5	0.0032233	0.012508	0.212904	1058	4	-1.4454	0.98959	0.98962	1.0	17077	0	-1.4454
RPS15A	3	0.003227	0.012522	0.212946	1059	2	-2.8233	0.019158	0.059523	0.749538	1427	1	-2.8233
SOD2	5	0.0032378	0.012563	0.213249	1060	4	-0.92156	0.99612	0.99615	1.0	17364	0	-0.92156
NMNAT1	5	0.0032391	0.012567	0.213249	1061	4	-1.1339	0.93644	0.93671	1.0	15884	0	-1.1339
CDC6	5	0.0032414	0.012575	0.213249	1062	4	-1.7502	0.45566	0.59752	1.0	10276	1	-1.7502
NDUFS2	5	0.0032486	0.0126	0.213467	1063	4	-1.1855	0.99424	0.99419	1.0	17275	0	-1.1855
GNA13	5	0.003315	0.012815	0.216905	1064	4	-1.9674	0.95987	0.95997	1.0	16364	0	-1.9674
MRPL45	5	0.0033259	0.012847	0.216936	1065	4	-1.2185	0.29076	0.44252	1.0	7787	1	-1.2185
H3F3B	4	0.0033267	0.012849	0.216936	1066	2	-1.1844	0.49648	0.63367	1.0	10842	1	-1.1844
CCT2	5	0.0033283	0.012853	0.216936	1067	3	-2.1219	0.039724	0.10986	0.827791	2390	2	-2.1219
ZNF830	5	0.0033429	0.012903	0.217382	1068	4	-0.9764	0.59477	0.67899	1.0	11523	1	-0.9764
RUVBL1	5	0.0033435	0.012904	0.217382	1069	2	-0.73429	0.3202	0.47003	1.0	8214	1	-0.73429
HIST1H2BN	2	0.0033472	0.012917	0.21741	1070	2	-5.9347	0.99665	0.99666	1.0	17391	0	-5.9347
WDR12	5	0.0033526	0.012936	0.217512	1071	3	-2.2084	0.97986	0.97987	1.0	16814	0	-2.2084
ZMAT5	5	0.0033882	0.013039	0.218851	1072	4	-1.3883	0.99247	0.99247	1.0	17190	0	-1.3883
CACTIN	5	0.0033883	0.013039	0.218851	1073	2	-0.33756	0.7559	0.77304	1.0	13020	1	-0.33756
SLC35B1	5	0.0034483	0.013222	0.221717	1074	4	-1.4304	0.80877	0.81384	1.0	13688	1	-1.4304
DHPS	5	0.003461	0.013257	0.222082	1075	4	-1.456	0.99127	0.99127	1.0	17132	0	-1.456
MED29	5	0.003481	0.013328	0.22274	1076	4	-1.5434	0.96277	0.96289	1.0	16426	0	-1.5434
NKX2-3	5	0.0034921	0.013358	0.22274	1078	3	-1.2939	0.74178	0.76326	1.0	12855	1	-1.2939
XPO1	5	0.0034921	0.013358	0.22274	1077	4	-1.7905	0.90578	0.90648	1.0	15291	0	-1.7905
PSMC6	5	0.0034926	0.013359	0.22274	1079	4	-2.1218	0.81065	0.81546	1.0	13717	1	-2.1218
ACTR10	5	0.0034959	0.013365	0.22274	1080	3	-1.9525	0.73874	0.76116	1.0	12823	1	-1.9525
TAF1B	5	0.0034977	0.013373	0.22274	1081	4	-0.9922	0.97323	0.97316	1.0	16652	0	-0.9922
MSTO1	5	0.0035012	0.013382	0.22274	1082	4	-1.6182	0.98975	0.98977	1.0	17084	0	-1.6182
GTF2F2	5	0.0035281	0.01346	0.223824	1083	4	-1.7317	0.59074	0.67695	1.0	11496	1	-1.7317
ICT1	5	0.0035454	0.013524	0.224686	1084	4	-1.0149	0.99757	0.99757	1.0	17463	0	-1.0149
UXT	5	0.0035645	0.013572	0.225263	1085	4	-1.1062	0.96986	0.96987	1.0	16576	0	-1.1062
SPATS1	5	0.0036095	0.013712	0.227381	1086	4	-1.4922	0.99315	0.99312	1.0	17215	0	-1.4922
NMT1	5	0.0036169	0.013734	0.227536	1087	4	-0.94273	0.82887	0.83152	1.0	13989	1	-0.94273
MT1B	3	0.0036221	0.013746	0.227536	1088	2	-1.5484	0.64582	0.70537	1.0	11934	1	-1.5484
GPR84	5	0.0036522	0.013839	0.228669	1089	4	-0.86556	0.98764	0.98766	1.0	17024	0	-0.86556
PA2G4	5	0.0036578	0.013862	0.228669	1090	4	-1.9336	0.99199	0.99197	1.0	17163	0	-1.9336
MCRS1	5	0.0036585	0.013864	0.228669	1091	4	-0.87068	0.24604	0.40068	1.0	7175	1	-0.87068
URI1	5	0.0036631	0.013878	0.228669	1092	3	-1.3868	0.10243	0.21909	0.942814	4185	2	-1.3868
ATP6V1G1	5	0.0036633	0.013879	0.228669	1093	4	-1.3214	0.31882	0.4687	1.0	8194	1	-1.3214
RPL12	2	0.0036683	0.013891	0.228669	1094	2	-4.629	0.99633	0.99634	1.0	17376	0	-4.629
ORAI3	5	0.0036913	0.01397	0.229762	1095	4	-1.4408	0.79685	0.804	1.0	13521	1	-1.4408
ATP5H	4	0.003699	0.013997	0.229871	1096	4	-0.9705	0.9963	0.9963	1.0	17371	0	-0.9705
CHTOP	5	0.0037005	0.014002	0.229871	1097	4	-1.0533	0.74658	0.76655	1.0	12910	1	-1.0533
MCL1	5	0.0037152	0.014043	0.230324	1098	4	-1.3301	0.67134	0.71953	1.0	12147	1	-1.3301
BAZ1B	5	0.003727	0.014081	0.230707	1099	4	-1.4685	0.57879	0.67109	1.0	11404	1	-1.4685
LRPPRC	5	0.0037294	0.014092	0.230707	1100	4	-1.1004	0.99538	0.99538	1.0	17326	0	-1.1004
SEMA4A	5	0.003754	0.014165	0.231702	1101	3	-1.782	0.8643	0.86588	1.0	14594	0	-1.782
HIST1H2AH	4	0.0037942	0.014295	0.233603	1102	3	-1.0522	0.65505	0.71054	1.0	12014	1	-1.0522
C1orf131	5	0.0038115	0.014346	0.234226	1103	3	-2.2757	0.92205	0.92243	1.0	15599	0	-2.2757
MRPL50	5	0.0038162	0.014363	0.234292	1104	4	-1.904	0.86021	0.86182	1.0	14515	0	-1.904
PCNP	5	0.0038336	0.014422	0.234987	1105	4	-1.4945	0.25749	0.41132	1.0	7345	1	-1.4945
PKMYT1	5	0.0038369	0.014431	0.234987	1106	4	-0.86066	0.78906	0.79776	1.0	13425	1	-0.86066
KRTAP5-6	3	0.0038568	0.014495	0.235744	1107	2	-1.9402	0.38043	0.52661	1.0	9109	1	-1.9402
DIP2B	5	0.0038599	0.01451	0.235744	1108	4	-1.3961	0.9956	0.9956	1.0	17335	0	-1.3961
NUS1	4	0.0038616	0.014517	0.235744	1109	3	-1.9113	0.4099	0.5543	1.0	9554	1	-1.9113
C8orf47	7	0.0038701	0.014549	0.23604	1110	4	-1.2908	0.97013	0.97015	1.0	16583	0	-1.2908
AGAP6	2	0.0039097	0.014663	0.237682	1111	1	-1.0849	0.22634	0.38226	1.0	6876	1	-1.0849
KATNB1	5	0.0039152	0.014677	0.237699	1112	3	-1.3208	0.9912	0.99119	1.0	17126	0	-1.3208
WDR82	5	0.003925	0.014705	0.237931	1113	3	-1.5718	0.9402	0.94038	1.0	15965	0	-1.5718
CGN	5	0.0039381	0.014744	0.238348	1114	4	-1.1821	0.82278	0.82609	1.0	13901	1	-1.1821
ARHGAP27	10	0.0039537	0.01479	0.23888	1115	7	-0.75098	0.82085	0.82436	1.0	13875	1	-0.75098
HAUS6	5	0.003961	0.014812	0.238939	1116	4	-1.314	0.63805	0.70118	1.0	11874	1	-1.314
TOP2A	5	0.0039661	0.014824	0.238939	1117	3	-1.3608	0.55688	0.66076	1.0	11250	1	-1.3608
SDHD	2	0.0039687	0.014833	0.238939	1118	2	-1.9661	0.99603	0.99605	1.0	17359	0	-1.9661
MRPS16	5	0.003989	0.0149	0.239796	1119	4	-1.2825	0.92696	0.92724	1.0	15688	0	-1.2825
FAM32A	5	0.0040079	0.014958	0.24039	1120	4	-0.94062	0.93149	0.93171	1.0	15796	0	-0.94062
PSMG3	5	0.0040124	0.014972	0.24039	1121	3	-1.3619	0.9027	0.90337	1.0	15248	0	-1.3619
RPS10	2	0.0040146	0.014977	0.24039	1122	2	-2.2815	0.99599	0.996	1.0	17355	0	-2.2815
RPL7	2	0.0040511	0.015087	0.241848	1123	2	-2.2246	0.99595	0.99596	1.0	17352	0	-2.2246
PDRG1	5	0.004054	0.015094	0.241848	1124	3	-1.6789	0.1218	0.2506	0.956686	4715	1	-1.6789
MMS22L	5	0.004064	0.015126	0.242134	1125	3	-1.6634	0.96714	0.9672	1.0	16522	0	-1.6634
CD160	5	0.0041167	0.015297	0.244621	1126	4	-0.92745	0.99327	0.99324	1.0	17224	0	-0.92745
KRR1	5	0.0041206	0.015308	0.244621	1127	4	-1.0545	0.57881	0.67111	1.0	11405	1	-1.0545
NPIPA5	1	0.0041396	0.015361	0.245238	1128	1	-4.3063	0.99586	0.99587	1.0	17348	0	-4.3063
CCT8	5	0.0041481	0.015388	0.245453	1129	3	-1.9172	0.93104	0.93126	1.0	15779	0	-1.9172
ZNF326	8	0.0041516	0.015401	0.245453	1130	6	-1.3132	0.79071	0.7991	1.0	13447	1	-1.3132
LETM1	5	0.0041559	0.015416	0.245463	1131	4	-0.95912	0.97987	0.97988	1.0	16815	0	-0.95912
DRD5	5	0.0041696	0.015463	0.245834	1132	2	0.048504	0.64712	0.70606	1.0	11945	1	0.048504
BCL2L15	5	0.0041703	0.015466	0.245834	1133	4	-1.8584	0.92706	0.92734	1.0	15691	0	-1.8584
METAP1	5	0.0042175	0.015623	0.248096	1134	4	-1.9271	0.99205	0.99203	1.0	17166	0	-1.9271
NAA20	5	0.0042215	0.015636	0.248096	1135	4	-1.3691	0.67052	0.71909	1.0	12140	1	-1.3691
MYBPHL	5	0.004249	0.015728	0.249069	1136	4	-1.3032	0.90636	0.90704	1.0	15304	0	-1.3032
SERP1	4	0.0042495	0.01573	0.249069	1137	4	-1.4589	0.99433	0.99427	1.0	17278	0	-1.4589
E2F3	5	0.0042516	0.015739	0.249069	1138	3	-1.374	0.52077	0.64427	1.0	11010	1	-1.374
KAT6A	5	0.004264	0.015776	0.249433	1139	4	-1.1079	0.99509	0.99507	1.0	17308	0	-1.1079
WARS2	5	0.0042848	0.01585	0.250395	1140	4	-0.88147	0.97305	0.97298	1.0	16649	0	-0.88147
COPS4	5	0.0042904	0.015867	0.250445	1141	3	-1.4796	0.33179	0.48083	1.0	8390	1	-1.4796
NKAP	5	0.0043069	0.015915	0.250977	1142	3	-1.2896	0.93116	0.93139	1.0	15786	0	-1.2896
USF1	5	0.0043113	0.015929	0.250977	1143	3	-1.5314	0.93826	0.93848	1.0	15922	0	-1.5314
AK4	3	0.0043218	0.01597	0.251398	1144	3	-1.107	0.99568	0.99567	1.0	17339	0	-1.107
EIF4G2	5	0.0043499	0.016044	0.252346	1145	4	-1.0065	0.91628	0.91674	1.0	15497	0	-1.0065
NELFB	5	0.0043671	0.016102	0.253041	1146	3	-1.3223	0.5461	0.65572	1.0	11166	1	-1.3223
TRIM49D1	3	0.004392	0.016168	0.253848	1147	2	-1.7891	0.51266	0.64064	1.0	10946	1	-1.7891
RRN3	5	0.004436	0.016307	0.255817	1148	4	-1.3591	0.51421	0.64132	1.0	10959	1	-1.3591
SS18L2	4	0.0044574	0.016367	0.256534	1149	2	-1.0935	0.68182	0.72561	1.0	12236	1	-1.0935
TUBG2	5	0.0044747	0.016422	0.257172	1150	3	-1.207	0.88127	0.88246	1.0	14894	0	-1.207
EIF2B1	5	0.0044859	0.016468	0.257662	1151	4	-1.2619	0.58452	0.67386	1.0	11445	1	-1.2619
CHAF1B	5	0.0044908	0.016486	0.257722	1152	3	-1.5174	0.86632	0.86782	1.0	14626	0	-1.5174
PGS1	5	0.0045122	0.016552	0.258529	1153	4	-1.2319	0.59257	0.67789	1.0	11510	1	-1.2319
ELP2	5	0.004522	0.016589	0.25888	1154	4	-1.6679	0.80029	0.8068	1.0	13562	1	-1.6679
ELP5	5	0.0045445	0.016661	0.259563	1156	4	-1.0206	0.043246	0.11634	0.840426	2493	1	-1.0206
COPS2	5	0.0045445	0.016661	0.259563	1155	3	-1.8981	0.01062	0.035552	0.680796	937	1	-1.8981
FAM86B1	1	0.0045585	0.016699	0.259929	1157	1	-2.9517	0.99544	0.99543	1.0	17328	0	-2.9517
YKT6	5	0.004568	0.016725	0.260106	1158	4	-0.93657	0.89779	0.89853	1.0	15168	0	-0.93657
C9orf24	13	0.0045784	0.016755	0.260343	1159	8	-0.73119	0.63283	0.69841	1.0	11824	1	-0.73119
LIG1	5	0.0045859	0.016778	0.260477	1160	4	-1.5484	0.93597	0.93619	1.0	15876	0	-1.5484
RBM14	5	0.0046194	0.016892	0.262018	1161	4	-0.83508	0.99621	0.99622	1.0	17368	0	-0.83508
RANBP2	5	0.0046345	0.016944	0.262602	1162	4	-1.2597	0.99396	0.99392	1.0	17256	0	-1.2597
NAA10	5	0.0046421	0.016968	0.262602	1163	3	-1.5421	0.25458	0.40861	1.0	7298	2	-1.5421
DYNLL1	4	0.0046442	0.016973	0.262602	1164	3	-1.1939	0.94748	0.94753	1.0	16102	0	-1.1939
VPS37A	5	0.0046582	0.017017	0.263048	1165	4	-0.92722	0.98962	0.98965	1.0	17080	0	-0.92722
RWDD3	5	0.0046686	0.017044	0.263247	1166	2	-0.16983	0.6663	0.71673	1.0	12100	1	-0.16983
GTF2H4	5	0.0046783	0.017073	0.26332	1167	4	-1.227	0.42725	0.57064	1.0	9833	1	-1.227
DNMT1	5	0.0046846	0.017091	0.26332	1168	4	-0.8584	0.21733	0.37396	0.996088	6758	1	-0.8584
POLA1	5	0.004687	0.0171	0.26332	1169	4	-1.3779	0.36274	0.5102	1.0	8845	1	-1.3779
PDE12	5	0.0046896	0.017107	0.26332	1170	3	-1.1179	0.9314	0.93162	1.0	15795	0	-1.1179
UBE2N	5	0.0047039	0.017152	0.263788	1171	3	-1.6215	0.69947	0.73615	1.0	12411	1	-1.6215
RABGGTA	5	0.0047482	0.017287	0.265633	1172	4	-1.0865	0.65276	0.70923	1.0	11996	1	-1.0865
SAP18	5	0.0047763	0.017378	0.266799	1173	2	-0.73429	0.36288	0.51032	1.0	8847	1	-0.73429
BRD8	5	0.0047985	0.017442	0.267559	1174	3	-2.3079	0.81856	0.82236	1.0	13838	1	-2.3079
AURKA	5	0.0048317	0.017544	0.26889	1175	2	0.14734	0.84763	0.84954	1.0	14314	0	0.14734
TGS1	5	0.0048377	0.01756	0.268914	1176	4	-1.5587	0.13903	0.27799	0.963315	5196	1	-1.5587
PELP1	5	0.0048502	0.017599	0.269197	1177	3	-0.80689	0.22515	0.38114	1.0	6860	2	-0.80689
URB1	5	0.0048527	0.017609	0.269197	1178	4	-1.4331	0.82566	0.82865	1.0	13938	1	-1.4331
ASH2L	5	0.0048601	0.017633	0.269234	1179	4	-2.8491	0.62146	0.69247	1.0	11730	1	-2.8491
TRPM6	5	0.004865	0.017646	0.269234	1180	4	-0.7931	0.97497	0.97494	1.0	16691	0	-0.7931
EEF1G	5	0.0048688	0.017656	0.269234	1181	2	0.070869	0.21774	0.37435	0.996088	6765	1	0.070869
TOPBP1	5	0.0048827	0.01771	0.269827	1182	4	-1.2986	0.53695	0.65156	1.0	11115	1	-1.2986
YIPF3	5	0.0048874	0.017726	0.269842	1183	4	-0.98482	0.96042	0.96053	1.0	16381	0	-0.98482
BCL2L2-PABPN1	1	0.0049002	0.017773	0.270333	1184	1	-4.0738	0.9951	0.99507	1.0	17312	0	-4.0738
EGR2	5	0.004927	0.017855	0.271358	1185	2	0.033042	0.20333	0.36058	0.988194	6571	1	0.033042
USP24	5	0.0049397	0.017897	0.271764	1186	4	-1.0608	0.99437	0.99431	1.0	17279	0	-1.0608
CHST8	5	0.0049493	0.017934	0.271853	1187	4	-0.88187	0.82812	0.83082	1.0	13972	1	-0.88187
KDSR	5	0.0049525	0.017942	0.271853	1188	4	-1.9589	0.9963	0.99631	1.0	17373	0	-1.9589
TAF1C	5	0.0049549	0.017948	0.271853	1189	4	-1.3262	0.99747	0.99749	1.0	17455	0	-1.3262
MRPL11	5	0.0049639	0.017978	0.27192	1190	3	-1.3362	0.67344	0.72072	1.0	12162	1	-1.3362
INTS2	5	0.0049668	0.017983	0.27192	1191	3	-2.0593	0.98925	0.98927	1.0	17069	0	-2.0593
CHCHD3	5	0.0049785	0.018024	0.272315	1192	2	0.036266	0.43304	0.57612	1.0	9930	2	0.036266
SLC25A53	5	0.0049958	0.018076	0.272567	1193	4	-1.0119	0.91245	0.91302	1.0	15423	0	-1.0119
S100A5	5	0.0049974	0.018078	0.272567	1194	3	-0.85496	0.94774	0.94777	1.0	16110	0	-0.85496
SCNM1	5	0.0050009	0.018086	0.272567	1195	4	-1.12	0.99019	0.99021	1.0	17094	0	-1.12
SKIV2L2	5	0.005028	0.018175	0.27368	1196	3	-1.465	0.25953	0.41326	1.0	7368	1	-1.465
LPAR1	5	0.0050537	0.018253	0.274618	1197	3	-1.3072	0.92386	0.92417	1.0	15639	0	-1.3072
PSMC5	5	0.0051562	0.018568	0.279105	1198	3	-1.1989	0.69134	0.73129	1.0	12332	1	-1.1989
NOL7	5	0.0051664	0.018593	0.279105	1199	4	-1.4834	0.98598	0.98594	1.0	16980	0	-1.4834
PPA2	5	0.0051679	0.018598	0.279105	1200	3	-1.3316	0.27811	0.43068	1.0	7614	1	-1.3316
ANKRD65	9	0.0051761	0.018626	0.279293	1201	2	0.51887	0.038736	0.10805	0.822954	2364	5	0.51887
DARS	5	0.0051993	0.018691	0.280005	1202	4	-2.5189	0.99452	0.99447	1.0	17283	0	-2.5189
SCG5	5	0.005205	0.018704	0.280005	1203	4	-0.97074	0.77098	0.78393	1.0	13206	1	-0.97074
WDR92	5	0.0052244	0.018762	0.280636	1204	4	-1.1115	0.99748	0.9975	1.0	17456	0	-1.1115
DHFRL1	3	0.0052328	0.018784	0.280732	1205	2	-2.8961	0.95724	0.95732	1.0	16298	0	-2.8961
NOP9	5	0.0052521	0.018842	0.281361	1206	4	-0.88077	0.76203	0.77741	1.0	13093	1	-0.88077
HAUS5	5	0.0052728	0.018901	0.282014	1207	4	-1.0103	0.89525	0.89601	1.0	15131	0	-1.0103
SF3B1	5	0.0052917	0.01896	0.282658	1208	4	-1.3032	0.96631	0.96639	1.0	16500	0	-1.3032
HSD17B7	5	0.0053149	0.019032	0.283497	1209	3	-1.6836	0.041245	0.11264	0.832589	2434	2	-1.6836
RBM25	5	0.0053433	0.019114	0.284486	1210	3	-1.5557	0.88998	0.89094	1.0	15046	0	-1.5557
PIM2	5	0.0053544	0.019154	0.284835	1211	4	-0.9083	0.93572	0.93594	1.0	15869	0	-0.9083
ATP1A1	5	0.0053854	0.019246	0.285981	1212	3	-0.80585	0.9848	0.98474	1.0	16944	0	-0.80585
SPEN	5	0.0053927	0.019271	0.286104	1213	4	-1.0669	0.93026	0.93052	1.0	15761	0	-1.0669
FAM69A	5	0.0054018	0.019299	0.286293	1214	4	-1.3613	0.9675	0.96756	1.0	16531	0	-1.3613
WBP1	5	0.0054223	0.01936	0.286962	1215	4	-1.5303	0.95811	0.95821	1.0	16316	0	-1.5303
SEC16A	5	0.0054494	0.019442	0.287931	1216	3	-1.1885	0.96362	0.96372	1.0	16443	0	-1.1885
ADSS	5	0.0054625	0.019487	0.28819	1217	3	-3.3922	0.34385	0.49229	1.0	8559	2	-3.3922
KRTAP1-5	3	0.0054635	0.019491	0.28819	1218	2	-0.67288	0.776	0.78773	1.0	13264	0	-0.67288
BDP1	5	0.005511	0.019644	0.289981	1219	4	-2.1103	0.25243	0.40661	1.0	7271	1	-2.1103
CS	5	0.005511	0.019644	0.289981	1220	4	-2.0864	0.99757	0.99757	1.0	17461	0	-2.0864
INTS8	5	0.0055429	0.019744	0.291002	1221	4	-0.8934	0.25862	0.41241	1.0	7362	1	-0.8934
PDCD11	5	0.005545	0.01975	0.291002	1222	2	0.15433	0.18155	0.34009	0.981304	6240	2	0.15433
PI4KB	5	0.0055509	0.019762	0.291002	1223	4	-0.96349	0.57131	0.66749	1.0	11357	1	-0.96349
SLC16A1	5	0.005557	0.019782	0.291064	1224	4	-0.98262	0.63892	0.70163	1.0	11878	1	-0.98262
SGSM3	5	0.0056009	0.019914	0.292766	1225	4	-1.2123	0.99129	0.99129	1.0	17133	0	-1.2123
SMG6	5	0.0056101	0.019942	0.292931	1226	4	-1.3398	0.90451	0.90519	1.0	15269	0	-1.3398
TBC1D16	5	0.0056586	0.020083	0.294758	1227	4	-0.78248	0.92099	0.92137	1.0	15577	0	-0.78248
MRPS17	5	0.0056692	0.020114	0.294974	1228	3	-0.72025	0.97434	0.97428	1.0	16676	0	-0.72025
ZNHIT3	6	0.005686	0.020162	0.295447	1229	4	-1.0651	0.68838	0.7295	1.0	12302	1	-1.0651
SCO2	5	0.0057236	0.020297	0.297171	1230	4	-0.77064	0.68701	0.72867	1.0	12287	1	-0.77064
LCE3A	5	0.0057324	0.020322	0.29729	1231	4	-0.78381	0.9558	0.95589	1.0	16269	0	-0.78381
WDR46	5	0.0057375	0.02034	0.29729	1232	4	-0.88539	0.36796	0.51497	1.0	8922	1	-0.88539
OXA1L	5	0.0057469	0.02037	0.29729	1233	3	-0.6726	0.33643	0.48524	1.0	8452	1	-0.6726
TFIP11	5	0.0057475	0.020371	0.29729	1234	4	-1.0374	0.96615	0.96624	1.0	16496	0	-1.0374
SLU7	5	0.0057853	0.020487	0.298741	1235	4	-2.8908	0.9978	0.9978	1.0	17472	0	-2.8908
YARS2	5	0.0058031	0.020539	0.299261	1236	3	-1.1831	0.29734	0.44868	1.0	7900	2	-1.1831
KRTAP19-3	3	0.0058156	0.020575	0.299539	1237	3	-0.81496	0.99418	0.99413	1.0	17271	0	-0.81496
AKR1B15	5	0.0059015	0.020842	0.303147	1238	4	-1.4094	0.025289	0.076044	0.781667	1752	1	-1.4094
WDR25	5	0.0059054	0.020856	0.303147	1239	4	-0.92035	0.83658	0.83863	1.0	14123	1	-0.92035
ZC2HC1C	5	0.0059311	0.02093	0.30398	1240	4	-0.99139	0.9577	0.9578	1.0	16310	0	-0.99139
MAP4K4	5	0.0059554	0.021003	0.304789	1241	3	-1.2964	0.66818	0.71779	1.0	12114	1	-1.2964
LMNA	5	0.0059768	0.021063	0.30542	1242	3	-1.3051	0.97804	0.97804	1.0	16765	0	-1.3051
ZSCAN31	8	0.005999	0.021144	0.306337	1243	6	-0.60981	0.9969	0.99691	1.0	17404	0	-0.60981
NEFM	5	0.0060212	0.021205	0.306982	1244	1	0.30461	0.044575	0.1187	0.84649	2524	2	0.30461
LCE2C	2	0.006031	0.021233	0.307141	1245	2	-2.2087	0.99397	0.99392	1.0	17258	0	-2.2087
GTF3C2	5	0.0060526	0.021307	0.30796	1246	4	-0.95041	0.98825	0.98826	1.0	17041	0	-0.95041
DLST	5	0.0060601	0.021327	0.307999	1247	4	-0.69198	0.99409	0.99404	1.0	17265	0	-0.69198
CTR9	5	0.0060722	0.021356	0.308172	1248	4	-1.1166	0.78919	0.79787	1.0	13426	1	-1.1166
VPS45	5	0.0060978	0.021432	0.308635	1249	4	-1.2392	0.86418	0.86576	1.0	14589	0	-1.2392
RPS19BP1	5	0.0060993	0.021436	0.308635	1250	3	-1.3653	0.8027	0.80879	1.0	13597	1	-1.3653
NDUFA9	5	0.0061018	0.021443	0.308635	1251	4	-0.76669	0.96162	0.96174	1.0	16404	0	-0.76669
UBAP2	5	0.0061057	0.021457	0.308635	1252	4	-0.96587	0.9105	0.91107	1.0	15386	0	-0.96587
DSTN	4	0.0061264	0.021524	0.309353	1253	2	-1.4035	0.074902	0.17264	0.905442	3425	1	-1.4035
NUDC	5	0.006134	0.021551	0.309493	1254	3	-1.3443	0.67447	0.72132	1.0	12173	1	-1.3443
MRTO4	5	0.006209	0.021772	0.312426	1255	4	-1.2305	0.99745	0.99746	1.0	17452	0	-1.2305
PRPF40B	5	0.006213	0.021793	0.312476	1256	4	-0.79275	0.98187	0.98182	1.0	16865	0	-0.79275
COX6A1	5	0.0062314	0.021847	0.313	1257	3	-0.46755	0.76421	0.77899	1.0	13125	1	-0.46755
NRF1	5	0.006331	0.02217	0.317371	1258	3	-1.6659	0.81195	0.81657	1.0	13734	1	-1.6659
GAR1	5	0.006342	0.022198	0.317528	1259	4	-1.051	0.95851	0.95862	1.0	16328	0	-1.051
SUMO2	2	0.0063537	0.022228	0.3177	1260	2	-2.6406	0.99365	0.99361	1.0	17243	0	-2.6406
TAF1A	5	0.0063977	0.022366	0.319427	1261	4	-0.98872	0.035881	0.10276	0.81356	2273	1	-0.98872
GTF2H2	2	0.0064224	0.022435	0.320073	1262	2	-1.5728	0.99358	0.99355	1.0	17238	0	-1.5728
RAD23A	5	0.0064262	0.022447	0.320073	1263	3	-1.2352	0.98683	0.98681	1.0	16997	0	-1.2352
TAF10	5	0.0064407	0.022487	0.320392	1264	3	-1.2443	0.61506	0.68921	1.0	11681	1	-1.2443
PDZK1	6	0.0064768	0.022598	0.321712	1265	5	-1.27	0.95235	0.95244	1.0	16199	0	-1.27
MSMO1	10	0.006495	0.022646	0.322146	1266	5	-1.1424	0.84271	0.84468	1.0	14228	2	-1.1424
KRTAP12-3	5	0.0065379	0.022768	0.323496	1267	2	0.18338	0.0015682	0.0067747	0.498343	244	2	0.18338
USP8	5	0.006542	0.022777	0.323496	1268	4	-1.4296	0.91849	0.91891	1.0	15533	0	-1.4296
ZMAT2	5	0.0065861	0.022916	0.325215	1269	2	-0.37335	0.98516	0.98511	1.0	16955	0	-0.37335
RPL38	2	0.0066272	0.023055	0.326931	1270	2	-3.3535	0.99337	0.99334	1.0	17230	0	-3.3535
AXDND1	5	0.0066452	0.023117	0.327547	1271	3	-0.63635	0.86614	0.86766	1.0	14622	0	-0.63635
ANXA9	5	0.0066728	0.023204	0.328519	1272	4	-0.78432	0.99729	0.9973	1.0	17433	0	-0.78432
TCERG1	5	0.006689	0.023255	0.328992	1273	4	-1.2586	0.96091	0.96103	1.0	16394	0	-1.2586
RRS1	5	0.0066996	0.023293	0.329262	1274	4	-1.1816	0.99225	0.99222	1.0	17177	0	-1.1816
GGTLC2	3	0.0067139	0.023333	0.329571	1275	3	-1.1109	0.99329	0.99325	1.0	17226	0	-1.1109
GPR152	5	0.0067338	0.023398	0.330236	1276	3	-1.1277	0.92581	0.92613	1.0	15672	0	-1.1277
SOD1	5	0.006766	0.023491	0.331288	1277	4	-0.87703	0.59402	0.6786	1.0	11520	1	-0.87703
NUDT11	3	0.0068002	0.023597	0.332516	1278	3	-0.88487	0.9932	0.99317	1.0	17218	0	-0.88487
ANP32E	10	0.0068113	0.023627	0.332608	1279	6	-0.90074	0.19	0.348	0.984021	6365	2	-0.90074
CCDC19	5	0.0068159	0.02364	0.332608	1280	4	-1.2357	0.99764	0.99765	1.0	17465	0	-1.2357
YBX1	2	0.0068425	0.023708	0.333049	1281	2	-2.1127	0.99316	0.99313	1.0	17216	0	-2.1127
CEP290	5	0.0068479	0.023721	0.333049	1282	4	-0.85037	0.026368	0.078913	0.786954	1804	1	-0.85037
ATR	5	0.00685	0.023727	0.333049	1283	4	-0.97829	0.97109	0.97108	1.0	16607	0	-0.97829
NVL	5	0.0069061	0.023885	0.335003	1284	3	-0.61187	0.57455	0.66899	1.0	11376	1	-0.61187
CCDC59	5	0.0069373	0.023962	0.335828	1285	3	-1.7291	0.92358	0.92389	1.0	15630	0	-1.7291
TSSK3	5	0.0069637	0.024044	0.336032	1286	4	-0.91248	0.77119	0.78408	1.0	13208	1	-0.91248
SYK	5	0.006971	0.024061	0.336032	1287	4	-1.1766	0.9959	0.99592	1.0	17349	0	-1.1766
IQCJ	9	0.0069731	0.024072	0.336032	1288	2	0.41996	0.07139	0.16655	0.90136	3326	5	0.41996
ELAC2	5	0.0069739	0.024077	0.336032	1289	4	-0.80681	0.97571	0.97569	1.0	16699	0	-0.80681
OIP5	5	0.0069753	0.02408	0.336032	1290	4	-1.0009	0.43424	0.57721	1.0	9949	1	-1.0009
TSR1	5	0.0069775	0.024089	0.336032	1291	3	-0.73723	0.80929	0.81429	1.0	13697	1	-0.73723
UTP18	5	0.0069913	0.02413	0.336163	1292	4	-1.0701	0.9968	0.99682	1.0	17396	0	-1.0701
ZNF559	12	0.0069931	0.024136	0.336163	1293	4	0.19531	0.020357	0.062765	0.755071	1496	4	0.19531
MED31	5	0.0069996	0.024155	0.336171	1294	3	-0.67652	0.43905	0.5818	1.0	10016	2	-0.67652
LSM5	5	0.0070151	0.024203	0.336584	1295	4	-3.5668	0.99567	0.99566	1.0	17338	0	-3.5668
MRPL49	5	0.0070422	0.024282	0.3374	1296	4	-0.92018	0.95944	0.95956	1.0	16356	0	-0.92018
TOMM20	4	0.0070534	0.024311	0.3374	1297	3	-2.4649	0.95515	0.95526	1.0	16259	0	-2.4649
FBL	5	0.0070604	0.024334	0.3374	1298	3	-1.7926	0.55604	0.6604	1.0	11241	1	-1.7926
FGF1	5	0.0070612	0.024337	0.3374	1299	4	-0.76335	0.65554	0.71078	1.0	12017	1	-0.76335
LMBR1L	5	0.0070684	0.024357	0.337422	1300	4	-1.1428	0.97576	0.97575	1.0	16701	0	-1.1428
FAM57B	5	0.0070802	0.024395	0.33768	1301	4	-1.1071	0.97007	0.97009	1.0	16580	0	-1.1071
IPO11	5	0.0070993	0.024466	0.338409	1302	4	-1.149	0.99712	0.99714	1.0	17421	0	-1.149
REN	5	0.0071442	0.024599	0.339796	1303	4	-0.71501	0.24295	0.39778	1.0	7134	1	-0.71501
USP6	5	0.0071516	0.024619	0.339796	1304	4	-0.78299	0.47211	0.61319	1.0	10520	1	-0.78299
TCP11	5	0.0071605	0.024645	0.339796	1305	2	-0.46614	0.36628	0.51348	1.0	8900	2	-0.46614
RABL2A	2	0.0071617	0.02465	0.339796	1306	2	-1.3709	0.99284	0.99283	1.0	17204	0	-1.3709
HIRIP3	5	0.0071662	0.024661	0.339796	1307	3	-1.1298	0.93598	0.93621	1.0	15877	0	-1.1298
GCOM1	5	0.0072048	0.024782	0.340941	1308	4	-0.94639	0.61642	0.68988	1.0	11693	1	-0.94639
WDR59	5	0.0072052	0.024782	0.340941	1309	3	-0.59518	0.42101	0.56475	1.0	9740	1	-0.59518
NDUFV1	5	0.0072164	0.024819	0.341195	1310	2	-0.45	0.98413	0.98408	1.0	16929	0	-0.45
DPM3	8	0.0072385	0.024886	0.341848	1311	5	-0.71951	0.87011	0.87151	1.0	14694	1	-0.71951
SEMA4D	5	0.0072467	0.024912	0.341931	1312	3	-1.3245	0.43961	0.58234	1.0	10024	2	-1.3245
UTP23	5	0.0072528	0.02493	0.341931	1313	3	-0.67834	0.74433	0.76499	1.0	12885	1	-0.67834
LOC729574	3	0.0073077	0.0251	0.343745	1314	3	-0.84366	0.98365	0.98363	1.0	16911	0	-0.84366
RBMXL1	3	0.0073079	0.0251	0.343745	1315	3	-1.2325	0.99269	0.99268	1.0	17199	0	-1.2325
RAD51D	5	0.0073457	0.02522	0.345132	1316	3	-0.60082	0.86983	0.87123	1.0	14690	0	-0.60082
TBP	5	0.0073762	0.025306	0.346035	1317	4	-0.96816	0.99186	0.99185	1.0	17153	0	-0.96816
EDA	5	0.007392	0.025359	0.346358	1318	4	-0.74682	0.9623	0.96243	1.0	16414	0	-0.74682
SNRPC	4	0.0073942	0.025368	0.346358	1319	3	-1.0732	0.74953	0.76859	1.0	12951	1	-1.0732
TNFAIP8L2	5	0.007514	0.025733	0.351084	1320	3	-1.206	0.35461	0.50258	1.0	8729	1	-1.206
LYPD5	5	0.0075512	0.025834	0.35219	1321	4	-0.94533	0.20525	0.36244	0.989019	6595	1	-0.94533
AASDHPPT	5	0.0075658	0.025878	0.35221	1322	4	-0.92231	0.98012	0.98013	1.0	16823	0	-0.92231
SRPK2	5	0.0075773	0.025903	0.35221	1323	4	-0.87318	0.43077	0.57399	1.0	9892	1	-0.87318
NDUFAF1	5	0.0075784	0.025904	0.35221	1324	4	-1.4812	0.95641	0.95648	1.0	16282	0	-1.4812
RNF38	5	0.007582	0.025914	0.35221	1325	4	-0.94344	0.94354	0.94367	1.0	16029	0	-0.94344
POTEG	3	0.0076189	0.026026	0.353184	1326	2	-1.6055	0.64922	0.70723	1.0	11960	1	-1.6055
BLVRB	5	0.0076206	0.02603	0.353184	1327	4	-1.2512	0.8865	0.88754	1.0	14982	0	-1.2512
AGAP2	5	0.0076298	0.026057	0.353184	1328	4	-0.80474	0.95616	0.95623	1.0	16276	0	-0.80474
AWAT1	5	0.0076331	0.026064	0.353184	1329	4	-1.2006	0.98102	0.98102	1.0	16844	0	-1.2006
PMPCB	5	0.0076565	0.026127	0.353774	1330	4	-1.1028	0.99729	0.9973	1.0	17427	0	-1.1028
CRLF3	5	0.0076701	0.026159	0.353947	1331	4	-0.8035	0.40463	0.54919	1.0	9468	1	-0.8035
PC	5	0.0076805	0.026191	0.354113	1332	4	-1.2561	0.97659	0.97659	1.0	16732	0	-1.2561
NHP2	6	0.0076992	0.026254	0.354606	1333	3	-0.90358	0.73743	0.76027	1.0	12808	1	-0.90358
LSM12	5	0.0077027	0.026267	0.354606	1334	4	-0.87461	0.56723	0.66554	1.0	11329	1	-0.87461
RPTOR	5	0.0077408	0.026388	0.355965	1335	3	-1.2306	0.19983	0.35731	0.987351	6515	1	-1.2306
U2SURP	5	0.0077533	0.026415	0.356069	1336	3	-1.0267	0.99502	0.99498	1.0	17305	0	-1.0267
RGP1	5	0.0077715	0.026462	0.356432	1337	4	-0.80013	0.98818	0.9882	1.0	17038	0	-0.80013
PEX11B	5	0.0078097	0.026571	0.357467	1338	3	-1.0282	0.44261	0.58517	1.0	10081	1	-1.0282
AHCY	5	0.0078123	0.026578	0.357467	1339	4	-1.1228	0.99729	0.9973	1.0	17434	0	-1.1228
KIF11	5	0.0078264	0.026618	0.357658	1340	4	-1.363	0.90607	0.90676	1.0	15298	0	-1.363
USPL1	5	0.0078301	0.026632	0.357658	1341	2	0.038764	0.088673	0.19623	0.930171	3799	2	0.038764
ANKRD31	5	0.0078454	0.026695	0.35824	1342	4	-0.83489	0.92247	0.92283	1.0	15604	0	-0.83489
HSPE1	2	0.007856	0.026716	0.358253	1343	2	-2.4798	0.99214	0.99213	1.0	17171	0	-2.4798
SNRPE	1	0.0078768	0.026782	0.358756	1344	1	-3.2666	0.99212	0.99211	1.0	17169	0	-3.2666
SYF2	5	0.0078849	0.026804	0.358756	1345	4	-0.74744	0.01852	0.057773	0.747153	1389	1	-0.74744
GPR89B	2	0.0078887	0.026814	0.358756	1346	1	-1.1452	0.82398	0.82715	1.0	13914	0	-1.1452
PDPK1	5	0.0079007	0.026849	0.358961	1347	4	-0.82588	0.99729	0.9973	1.0	17444	0	-0.82588
MED8	5	0.0079088	0.026875	0.359039	1348	2	0.55064	0.072936	0.16922	0.902149	3378	3	0.55064
MTMR9	5	0.0079166	0.026898	0.359082	1349	4	-1.0852	0.95913	0.95925	1.0	16347	0	-1.0852
NDUFA6	5	0.0079705	0.02706	0.360643	1350	3	-1.2626	0.98973	0.98976	1.0	17082	0	-1.2626
RCOR1	5	0.0079707	0.027061	0.360643	1351	4	-0.94203	0.80665	0.81208	1.0	13658	1	-0.94203
RPE	9	0.0079739	0.027075	0.360643	1352	5	-0.92485	0.038707	0.10799	0.822954	2362	3	-0.92485
CDC42SE1	5	0.0080334	0.027242	0.362222	1353	4	-1.2113	0.6655	0.71627	1.0	12094	1	-1.2113
DARS2	5	0.008036	0.027254	0.362222	1354	4	-1.1707	0.97027	0.97028	1.0	16588	0	-1.1707
FLAD1	5	0.0080371	0.027258	0.362222	1355	4	-0.72648	0.97154	0.9715	1.0	16616	0	-0.72648
ISY1	5	0.0080424	0.027274	0.362222	1356	3	-1.3671	0.9743	0.97425	1.0	16674	0	-1.3671
PELO	5	0.0080653	0.027339	0.362816	1357	4	-0.91348	0.99406	0.99401	1.0	17263	0	-0.91348
SYNCRIP	5	0.0080943	0.027433	0.363803	1358	4	-0.89454	0.98583	0.98579	1.0	16975	0	-0.89454
NSA2	4	0.0081224	0.02751	0.364367	1359	3	-1.8172	0.70129	0.73728	1.0	12436	1	-1.8172
ATP12A	5	0.0081238	0.027516	0.364367	1360	3	-1.2551	0.57693	0.67014	1.0	11391	1	-1.2551
MRPL24	5	0.0081561	0.027618	0.365445	1361	4	-1.2254	0.98144	0.9814	1.0	16855	0	-1.2254
RIF1	5	0.0081785	0.027689	0.366115	1362	4	-0.98605	0.90855	0.90913	1.0	15344	0	-0.98605
MRPS25	5	0.0081915	0.027733	0.366435	1363	4	-1.1554	0.94212	0.94225	1.0	16001	0	-1.1554
ATP1A4	10	0.0082608	0.027923	0.368663	1364	6	-0.7604	0.82307	0.82634	1.0	13905	1	-0.7604
XRCC5	5	0.0082904	0.028007	0.369363	1365	4	-0.79977	0.62185	0.69269	1.0	11734	1	-0.79977
NOS1AP	10	0.0082937	0.028017	0.369363	1366	5	-0.44065	0.68907	0.72993	1.0	12311	2	-0.44065
APPL2	5	0.0083052	0.028054	0.369592	1367	4	-0.71384	0.8446	0.84657	1.0	14268	0	-0.71384
PSMD13	5	0.0083349	0.02814	0.370451	1368	4	-1.2087	0.93063	0.93088	1.0	15769	0	-1.2087
C3orf17	5	0.0083488	0.028192	0.37086	1369	4	-0.93664	0.9963	0.99631	1.0	17372	0	-0.93664
ZNF143	5	0.0083649	0.02824	0.371226	1370	3	-0.67355	0.39109	0.53652	1.0	9269	1	-0.67355
KRT8	5	0.0083777	0.02827	0.371269	1371	2	0.25787	0.0050608	0.018863	0.595979	569	2	0.25787
ZFYVE27	5	0.0083844	0.028285	0.371269	1372	4	-0.90054	0.97045	0.97046	1.0	16592	0	-0.90054
RPL23A	2	0.008438	0.028451	0.373184	1373	2	-1.806	0.99156	0.99154	1.0	17145	0	-1.806
SMIM7	5	0.0084883	0.028593	0.374764	1374	4	-1.3007	0.83803	0.84007	1.0	14148	1	-1.3007
SGOL1	5	0.0084974	0.028622	0.374873	1375	2	-0.42029	0.037218	0.10525	0.818115	2316	1	-0.42029
TMEM131	5	0.0085226	0.028693	0.375536	1376	4	-1.1169	0.88826	0.88925	1.0	15009	0	-1.1169
ZNF138	7	0.0085727	0.028846	0.377262	1377	2	0.47158	0.075854	0.17425	0.905442	3463	4	0.47158
SUDS3	5	0.0086066	0.028931	0.378095	1378	2	-0.73429	0.059469	0.14552	0.882508	2968	1	-0.73429
GRID2	5	0.0086175	0.02896	0.378201	1379	4	-0.82782	0.79984	0.80644	1.0	13558	1	-0.82782
BTRC	5	0.0086649	0.029102	0.379778	1380	4	-0.7178	0.39269	0.538	1.0	9287	1	-0.7178
ATP5D	5	0.008687	0.029162	0.380285	1381	4	-0.98229	0.98653	0.9865	1.0	16989	0	-0.98229
PIH1D1	5	0.0086946	0.029183	0.380289	1382	4	-0.77747	0.96216	0.96228	1.0	16410	0	-0.77747
MBTPS2	5	0.0087801	0.029425	0.383152	1383	3	-1.6721	0.0019002	0.0081376	0.510004	285	2	-1.6721
CA5A	5	0.0087855	0.029445	0.383152	1384	3	-1.1009	0.90664	0.90733	1.0	15310	0	-1.1009
ZBTB37	5	0.0087953	0.029475	0.383254	1385	4	-1.0825	0.99463	0.99457	1.0	17287	0	-1.0825
TKT	5	0.0088083	0.02951	0.383442	1386	3	-1.0203	0.90722	0.90788	1.0	15324	0	-1.0203
RELA	5	0.0088702	0.029704	0.385685	1387	3	-1.0693	0.98685	0.98683	1.0	16999	0	-1.0693
MTHFD2	5	0.0088839	0.029744	0.385921	1388	4	-0.98802	0.92321	0.92352	1.0	15622	0	-0.98802
TREM2	5	0.0088941	0.029775	0.386042	1389	4	-0.74722	0.87155	0.87294	1.0	14722	0	-0.74722
FEN1	5	0.0089132	0.029831	0.386498	1390	3	-1.1298	0.94711	0.94715	1.0	16095	0	-1.1298
MRPL43	5	0.0089253	0.029869	0.386704	1391	4	-0.96026	0.97431	0.97425	1.0	16675	0	-0.96026
NONO	5	0.0090017	0.030109	0.389535	1392	4	-0.71051	0.99595	0.99597	1.0	17353	0	-0.71051
TPI1	9	0.0090248	0.030178	0.390151	1393	4	-0.37556	0.91608	0.91654	1.0	15493	1	-0.37556
CTNNBL1	5	0.0090383	0.030216	0.390361	1394	4	-1.0878	0.46212	0.60368	1.0	10376	1	-1.0878
DCTPP1	5	0.0090926	0.030373	0.392008	1395	4	-0.72569	0.99375	0.9937	1.0	17247	0	-0.72569
EIF4EBP2	5	0.0090966	0.030387	0.392008	1396	4	-1.1708	0.93178	0.932	1.0	15801	0	-1.1708
VASP	5	0.0091154	0.030445	0.392471	1397	4	-0.71501	0.98062	0.98062	1.0	16834	0	-0.71501
DAPK2	5	0.009123	0.030467	0.392474	1398	3	-1.2596	0.73697	0.75995	1.0	12800	1	-1.2596
CHD4	5	0.0091432	0.030528	0.392903	1399	4	-0.59792	0.78689	0.79609	1.0	13403	1	-0.59792
TCTEX1D1	5	0.0091495	0.030544	0.392903	1400	2	-0.61243	0.89129	0.89219	1.0	15063	0	-0.61243
PRCC	5	0.0091871	0.030658	0.393939	1401	4	-0.64589	0.86562	0.86715	1.0	14611	0	-0.64589
GMPPB	5	0.0091912	0.030668	0.393939	1402	4	-0.68335	0.99672	0.99673	1.0	17393	0	-0.68335
TIPIN	5	0.0092373	0.030785	0.395154	1403	2	-0.61162	0.059941	0.14637	0.882508	2985	2	-0.61162
POLR3K	5	0.0092688	0.030883	0.396008	1404	4	-1.2165	0.8158	0.81992	1.0	13794	1	-1.2165
CNTRL	5	0.009271	0.030895	0.396008	1405	4	-0.74741	0.93387	0.93407	1.0	15837	0	-0.74741
RFC3	5	0.0093167	0.031031	0.397372	1406	3	-1.7299	0.41175	0.55609	1.0	9585	1	-1.7299
GATAD2A	5	0.0093227	0.031047	0.397372	1407	4	-0.90653	0.42417	0.56772	1.0	9785	1	-0.90653
IQGAP3	5	0.009328	0.031068	0.397372	1408	3	-1.1151	0.39902	0.54395	1.0	9383	1	-1.1151
NOL10	5	0.0093435	0.031117	0.397528	1409	4	-1.4481	0.70199	0.73771	1.0	12440	1	-1.4481
CDC25A	5	0.0093513	0.031143	0.397528	1410	4	-1.0322	0.97339	0.97332	1.0	16656	0	-1.0322
BTBD7	5	0.0093549	0.031151	0.397528	1411	4	-0.78838	0.90146	0.90218	1.0	15222	0	-0.78838
GRSF1	5	0.0093621	0.031173	0.397528	1412	4	-0.96237	0.99155	0.99153	1.0	17143	0	-0.96237
TTF1	5	0.009371	0.031198	0.397528	1413	4	-0.88043	0.99284	0.99283	1.0	17205	0	-0.88043
RPL34	1	0.009376	0.031212	0.397528	1414	1	-4.2381	0.99062	0.99065	1.0	17112	0	-4.2381
PGAM4	2	0.0094254	0.031338	0.398849	1415	2	-1.9785	0.93815	0.93837	1.0	15919	0	-1.9785
VTI1B	5	0.0094484	0.0314	0.399357	1416	4	-1.206	0.50843	0.63878	1.0	10929	1	-1.206
CENPT	5	0.0094586	0.031426	0.399397	1417	4	-1.1125	0.88976	0.89072	1.0	15038	0	-1.1125
QSOX1	5	0.0094828	0.03149	0.399932	1418	4	-1.2585	0.92622	0.92652	1.0	15681	0	-1.2585
TEX35	7	0.0095096	0.031574	0.400718	1419	4	-0.56752	0.14362	0.28514	0.965566	5318	1	-0.56752
KANSL1	5	0.0095286	0.03164	0.401266	1420	2	0.42486	0.13316	0.26876	0.960773	5036	3	0.42486
CHERP	5	0.0095541	0.031726	0.401776	1421	3	-0.70651	0.80108	0.80746	1.0	13577	1	-0.70651
EPS8L3	5	0.0095552	0.03173	0.401776	1422	4	-0.77637	0.84901	0.85093	1.0	14339	0	-0.77637
RPAP3	5	0.009563	0.031747	0.401776	1423	3	-1.4621	0.83497	0.83716	1.0	14093	1	-1.4621
SLC39A11	5	0.0095825	0.031802	0.402196	1424	4	-0.71961	0.94617	0.94624	1.0	16077	0	-0.71961
USP36	5	0.0096501	0.032015	0.404444	1425	4	-0.89466	0.41905	0.56295	1.0	9704	1	-0.89466
GRWD1	5	0.0096537	0.032025	0.404444	1426	4	-1.2188	0.99633	0.99633	1.0	17375	0	-1.2188
MLLT11	5	0.0096667	0.03206	0.404605	1427	4	-1.1273	0.93721	0.93742	1.0	15901	0	-1.1273
LOC729020	5	0.0096942	0.032135	0.405272	1428	3	-1.3783	0.92056	0.92094	1.0	15569	0	-1.3783
PDLIM5	15	0.0097193	0.032202	0.405826	1429	5	0.24911	0.0022082	0.0094004	0.524571	321	6	0.24911
IGFN1	5	0.0097438	0.03227	0.406394	1430	4	-0.75968	0.91177	0.91237	1.0	15412	0	-0.75968
METTL13	5	0.009753	0.032292	0.406394	1431	2	-0.099727	0.26569	0.41901	1.0	7453	2	-0.099727
MAN1A2	5	0.0097624	0.032323	0.406469	1432	3	-1.3583	0.70201	0.73773	1.0	12441	1	-1.3583
NDUFAF7	5	0.0097715	0.032347	0.406469	1433	4	-0.9667	0.92307	0.9234	1.0	15619	0	-0.9667
EIF3CL	2	0.0097753	0.032366	0.406469	1434	2	-1.1953	0.99022	0.99025	1.0	17100	0	-1.1953
TAMM41	5	0.0097918	0.032423	0.406903	1435	4	-1.1452	0.79297	0.80085	1.0	13472	1	-1.1452
MED25	5	0.00984	0.032561	0.408023	1436	4	-0.88326	0.96648	0.96656	1.0	16504	0	-0.88326
SNCG	5	0.0098437	0.03257	0.408023	1437	4	-0.64095	0.59179	0.67749	1.0	11501	1	-0.64095
UTP3	5	0.009847	0.03258	0.408023	1438	3	-1.1321	0.073165	0.16964	0.902946	3382	2	-1.1321
SCYL3	5	0.0098693	0.032637	0.408327	1439	3	-1.0451	0.91083	0.9114	1.0	15393	0	-1.0451
RTN3	11	0.0098738	0.032651	0.408327	1440	6	-0.59958	0.058473	0.14381	0.882508	2928	4	-0.59958
COQ2	5	0.009885	0.032679	0.408327	1441	3	-1.1937	0.99676	0.99678	1.0	17395	0	-1.1937
KIAA1804	5	0.0098902	0.032695	0.408327	1442	4	-0.71602	0.98804	0.98806	1.0	17033	0	-0.71602
DDX3X	5	0.0099452	0.032856	0.410047	1443	4	-1.2577	0.91817	0.91859	1.0	15528	0	-1.2577
INHBE	5	0.0099687	0.032926	0.410501	1444	4	-0.8291	0.97054	0.97055	1.0	16595	0	-0.8291
PCMTD2	5	0.0099743	0.032938	0.410501	1445	4	-1.2546	0.41346	0.55769	1.0	9607	1	-1.2546
MFN2	5	0.0099931	0.033002	0.411025	1446	4	-0.85469	0.97244	0.9724	1.0	16634	0	-0.85469
PCF11	5	0.010012	0.033057	0.411141	1448	3	-0.92494	0.45354	0.59553	1.0	10249	1	-0.92494
OLFML2B	5	0.010012	0.033056	0.411141	1447	4	-0.78234	0.99695	0.99696	1.0	17407	0	-0.78234
SPIC	5	0.010025	0.033092	0.411281	1449	4	-1.1448	0.99706	0.99708	1.0	17418	0	-1.1448
UBE2D3	5	0.010034	0.033118	0.411332	1450	4	-0.92146	0.72843	0.75437	1.0	12711	1	-0.92146
POLE	5	0.010074	0.033236	0.412508	1451	3	-0.50656	0.62663	0.69512	1.0	11762	1	-0.50656
DUXA	4	0.010096	0.033303	0.412867	1452	3	-1.3859	0.99173	0.99172	1.0	17149	0	-1.3859
MTG2	5	0.010099	0.033311	0.412867	1453	4	-1.1784	0.85488	0.85655	1.0	14428	0	-1.1784
PLA1A	5	0.010136	0.033411	0.413823	1454	3	-1.3995	0.46074	0.60241	1.0	10359	1	-1.3995
GNAI3	5	0.010278	0.033848	0.418948	1455	4	-0.84009	0.98697	0.98695	1.0	17003	0	-0.84009
SAP30BP	5	0.010288	0.033884	0.419102	1456	2	-0.015829	0.41674	0.56085	1.0	9665	1	-0.015829
CIZ1	5	0.0103	0.033918	0.419243	1457	4	-0.70875	0.82075	0.82428	1.0	13873	1	-0.70875
USP44	5	0.010348	0.034049	0.420571	1458	2	-0.11695	0.9273	0.92756	1.0	15695	0	-0.11695
RPUSD4	5	0.010409	0.034242	0.422369	1460	4	-0.86226	0.99382	0.99378	1.0	17251	0	-0.86226
SDC2	5	0.010409	0.034242	0.422369	1459	4	-0.80009	0.99675	0.99676	1.0	17394	0	-0.80009
CBX1	5	0.010427	0.034301	0.422789	1461	3	-1.0996	0.7812	0.79168	1.0	13333	1	-1.0996
NUPL1	5	0.010439	0.034334	0.422789	1462	4	-0.74009	0.99311	0.99309	1.0	17212	0	-0.74009
NFATC2IP	5	0.010443	0.034346	0.422789	1463	4	-0.72813	0.96932	0.96935	1.0	16566	0	-0.72813
ATP5L2	4	0.010468	0.034426	0.42348	1464	2	-0.90497	0.32418	0.47375	1.0	8269	1	-0.90497
CENPE	5	0.010503	0.03453	0.424167	1465	3	-1.6717	0.024911	0.075028	0.777889	1732	1	-1.6717
SPC25	5	0.010507	0.034539	0.424167	1466	3	-0.75081	0.20287	0.36015	0.987702	6566	2	-0.75081
CLTC	5	0.010513	0.034552	0.424167	1467	4	-1.0389	0.90941	0.90996	1.0	15367	0	-1.0389
RPL17	2	0.010588	0.034772	0.426576	1468	2	-4.7784	0.98244	0.98243	1.0	16877	0	-4.7784
RPSA	2	0.01061	0.034848	0.427215	1469	1	-1.9339	0.33456	0.48344	1.0	8426	1	-1.9339
CSTF1	5	0.010633	0.034914	0.427733	1470	3	-1.6918	0.55004	0.65756	1.0	11195	1	-1.6918
HIST2H3A	2	0.010671	0.035017	0.428571	1471	2	-1.6375	0.98933	0.98935	1.0	17071	0	-1.6375
ANKRD18A	5	0.010675	0.03503	0.428571	1472	2	-0.45996	0.80706	0.81242	1.0	13664	1	-0.45996
VPS18	5	0.010699	0.03511	0.429151	1473	4	-1.196	0.78606	0.79542	1.0	13394	1	-1.196
RPS28	1	0.010704	0.035125	0.429151	1474	1	-7.5351	0.9893	0.98931	1.0	17070	0	-7.5351
CHCHD4	5	0.010712	0.03515	0.429163	1475	4	-1.2101	0.95862	0.95873	1.0	16332	0	-1.2101
SLC25A44	5	0.010746	0.035255	0.430153	1476	4	-1.1994	0.37839	0.52465	1.0	9074	1	-1.1994
LSM11	5	0.010773	0.035352	0.430988	1477	3	-1.2963	0.80856	0.81368	1.0	13685	1	-1.2963
MRPS30	5	0.010786	0.035395	0.430988	1478	4	-0.9772	0.99178	0.99177	1.0	17151	0	-0.9772
C5orf15	5	0.010786	0.035395	0.430988	1479	4	-1.5805	0.98713	0.98713	1.0	17010	0	-1.5805
BPTF	5	0.01081	0.035463	0.431519	1480	2	-0.26751	0.89793	0.89866	1.0	15172	0	-0.26751
MTBP	5	0.010887	0.035675	0.433595	1481	3	-1.7974	0.88947	0.89042	1.0	15032	0	-1.7974
XPO5	5	0.010892	0.035686	0.433595	1482	4	-0.72757	0.2165	0.37315	0.996088	6744	1	-0.72757
RTF1	5	0.01091	0.035739	0.433595	1483	3	-1.1367	0.33409	0.483	1.0	8418	2	-1.1367
MED21	5	0.010911	0.035745	0.433595	1484	2	-0.20538	0.40525	0.54978	1.0	9476	2	-0.20538
MEX3A	5	0.010918	0.035767	0.433595	1485	2	-0.16174	0.19847	0.35604	0.987351	6492	2	-0.16174
S100A14	5	0.010921	0.035778	0.433595	1486	4	-1.0571	0.97882	0.97881	1.0	16787	0	-1.0571
MIA2	5	0.010936	0.035825	0.433876	1487	3	-1.4503	0.08967	0.19793	0.932134	3824	2	-1.4503
SUGP1	5	0.010953	0.035871	0.43396	1488	4	-0.71034	0.99223	0.99221	1.0	17175	0	-0.71034
TTLL7	5	0.01096	0.035892	0.43396	1489	4	-0.87986	0.93508	0.9353	1.0	15861	0	-0.87986
MTMR4	5	0.010972	0.035928	0.43396	1491	4	-1.1331	0.95866	0.95878	1.0	16334	0	-1.1331
KIAA1211	5	0.010972	0.035927	0.43396	1490	4	-0.73803	0.93106	0.93129	1.0	15782	0	-0.73803
GNG4	3	0.010983	0.035967	0.434134	1492	3	-0.8758	0.98902	0.98905	1.0	17063	0	-0.8758
SLC13A2	5	0.010996	0.036005	0.434301	1493	4	-0.75592	0.38475	0.53062	1.0	9179	1	-0.75592
FRRS1	5	0.011007	0.036037	0.434394	1494	3	-1.2362	0.63097	0.69739	1.0	11807	1	-1.2362
KIAA1279	5	0.011067	0.036216	0.436259	1495	3	-1.556	0.83965	0.84169	1.0	14173	1	-1.556
ILDR2	5	0.0111	0.036313	0.437143	1496	4	-0.81572	0.98707	0.98706	1.0	17007	0	-0.81572
MRPS22	5	0.011126	0.036397	0.437216	1497	4	-1.3112	0.9651	0.96521	1.0	16470	0	-1.3112
HCRTR2	5	0.011127	0.036398	0.437216	1498	4	-0.62036	0.9729	0.97284	1.0	16643	0	-0.62036
MPZ	5	0.011133	0.036417	0.437216	1499	4	-0.89916	0.91496	0.91548	1.0	15471	0	-0.89916
RGS5	9	0.011146	0.036447	0.437216	1500	6	-0.82671	0.95689	0.95696	1.0	16290	1	-0.82671
ZNF236	5	0.011148	0.036452	0.437216	1501	3	-1.3263	0.090795	0.19983	0.934444	3847	1	-1.3263
CHTF8	5	0.011153	0.036465	0.437216	1502	4	-1.0066	0.99516	0.99514	1.0	17315	0	-1.0066
ELMOD3	5	0.011171	0.036513	0.437498	1503	3	-1.1447	0.98981	0.98984	1.0	17086	0	-1.1447
SRPRB	5	0.011196	0.036584	0.437843	1504	4	-0.61885	0.94884	0.94888	1.0	16131	0	-0.61885
TRAPPC1	5	0.011202	0.036605	0.437843	1505	4	-1.1676	0.99193	0.99192	1.0	17159	0	-1.1676
SORT1	5	0.011205	0.036615	0.437843	1506	3	-1.183	0.29268	0.44431	1.0	7821	1	-1.183
C8orf4	5	0.011224	0.03667	0.437983	1507	3	-1.3158	0.85877	0.86041	1.0	14488	0	-1.3158
KAT7	5	0.011228	0.036675	0.437983	1508	3	-1.3474	0.15832	0.30774	0.968176	5718	2	-1.3474
MRPL40	5	0.011237	0.036699	0.437983	1509	4	-1.095	0.77897	0.78997	1.0	13303	1	-1.095
ZNF254	10	0.011269	0.036784	0.438622	1510	4	0.3718	0.0092478	0.031472	0.667827	847	5	0.3718
HAUS4	5	0.011274	0.036801	0.438622	1511	4	-0.86924	0.9523	0.9524	1.0	16194	0	-0.86924
LELP1	5	0.011331	0.036963	0.44025	1512	1	-0.41405	0.80933	0.81432	1.0	13699	1	-0.41405
ELP4	5	0.011341	0.036988	0.440267	1513	4	-0.85148	0.96441	0.96453	1.0	16456	0	-0.85148
RBM4B	6	0.011367	0.037065	0.440892	1514	3	-0.7793	0.65014	0.70777	1.0	11966	1	-0.7793
NDUFB1	5	0.011427	0.037252	0.442469	1515	3	-1.1229	0.9082	0.9088	1.0	15339	0	-1.1229
CDRT1	5	0.011432	0.037268	0.442469	1516	3	-1.2516	0.48944	0.62952	1.0	10782	1	-1.2516
DDX23	5	0.011433	0.037274	0.442469	1517	4	-1.0521	0.99058	0.9906	1.0	17111	0	-1.0521
BCDIN3D	5	0.01144	0.037296	0.442469	1518	2	-0.34865	0.74571	0.76597	1.0	12899	1	-0.34865
SF3B2	5	0.011474	0.037399	0.443397	1519	3	-1.0486	0.0078848	0.027367	0.649605	757	1	-1.0486
ARPC3	5	0.011498	0.037469	0.443939	1520	3	-1.3716	0.76976	0.78304	1.0	13190	1	-1.3716
GPBP1L1	5	0.011546	0.037593	0.445105	1521	3	-1.3329	0.98313	0.9831	1.0	16894	0	-1.3329
DNAJC9	5	0.011562	0.037634	0.445307	1522	4	-0.76353	0.53965	0.6528	1.0	11127	1	-0.76353
MOCS2	9	0.01159	0.037715	0.44597	1523	6	-0.95276	0.68302	0.72632	1.0	12248	2	-0.95276
TARS2	5	0.011604	0.037758	0.446178	1524	3	-1.474	0.19302	0.35093	0.984457	6419	1	-1.474
RNMT	5	0.01167	0.037956	0.448085	1525	2	-0.51448	0.95202	0.95211	1.0	16187	0	-0.51448
GDPD3	5	0.011674	0.037969	0.448085	1526	4	-0.94226	0.94863	0.94866	1.0	16127	0	-0.94226
HHLA3	7	0.011686	0.038008	0.448258	1527	4	-0.8513	0.43937	0.5821	1.0	10021	2	-0.8513
EXOSC1	5	0.011701	0.038059	0.44841	1528	4	-0.90347	0.88	0.88126	1.0	14864	0	-0.90347
KRTAP5-8	3	0.011705	0.038071	0.44841	1529	2	-1.5249	0.32809	0.47735	1.0	8339	1	-1.5249
SPRYD3	5	0.011712	0.038101	0.448473	1530	2	0.02746	0.39999	0.54488	1.0	9399	2	0.02746
LST1	10	0.011751	0.038223	0.449616	1531	6	-0.53738	0.081563	0.18418	0.917966	3611	1	-0.53738
EIF2S3	5	0.011793	0.038335	0.45064	1532	3	-0.53734	0.55135	0.65818	1.0	11207	1	-0.53734
C16orf92	5	0.011807	0.038373	0.450786	1533	4	-0.66575	0.94751	0.94757	1.0	16104	0	-0.66575
NKRF	5	0.011816	0.0384	0.450815	1534	4	-0.85352	0.99425	0.9942	1.0	17276	0	-0.85352
LAMTOR5	5	0.011841	0.038462	0.451243	1535	4	-0.89974	0.94306	0.94319	1.0	16024	0	-0.89974
CACNA1G	5	0.011864	0.038528	0.451723	1536	4	-0.71386	0.63152	0.69768	1.0	11813	1	-0.71386
QTRTD1	5	0.01189	0.038604	0.452243	1537	4	-1.1174	0.98525	0.98519	1.0	16958	0	-1.1174
RHEBL1	5	0.011895	0.038622	0.452243	1538	4	-0.78203	0.82913	0.83176	1.0	13994	1	-0.78203
CCDC64	5	0.011906	0.038671	0.452522	1539	4	-1.1872	0.97887	0.97886	1.0	16790	0	-1.1872
GZMA	5	0.01193	0.038747	0.453115	1540	4	-0.84787	0.97237	0.97233	1.0	16631	0	-0.84787
FAM86A	5	0.011986	0.038907	0.454691	1541	1	-0.14588	0.29322	0.44483	1.0	7830	1	-0.14588
SNRPA	5	0.012023	0.039013	0.455635	1542	2	-0.19352	0.88117	0.88237	1.0	14893	0	-0.19352
VPS13D	5	0.012043	0.039075	0.455782	1543	3	-1.3828	0.31161	0.462	1.0	8103	2	-1.3828
BYSL	5	0.012044	0.039077	0.455782	1544	4	-0.76207	0.94901	0.94905	1.0	16133	0	-0.76207
TTC19	5	0.012053	0.039102	0.455782	1545	4	-1.4635	0.88504	0.88612	1.0	14953	0	-1.4635
XRN2	5	0.012097	0.039227	0.456941	1546	4	-1.0164	0.98421	0.98416	1.0	16931	0	-1.0164
NOA1	5	0.01217	0.039427	0.458664	1547	3	-1.2781	0.82437	0.82752	1.0	13920	1	-1.2781
PRPF4B	5	0.012175	0.039443	0.458664	1548	4	-0.87548	0.99744	0.99746	1.0	17451	0	-0.87548
TCP1	5	0.012176	0.039451	0.458664	1549	3	-0.6691	0.95252	0.95262	1.0	16201	0	-0.6691
UTP15	5	0.012191	0.039494	0.458873	1550	3	-1.8044	0.91717	0.91761	1.0	15515	0	-1.8044
PDE6G	5	0.01222	0.039569	0.459445	1551	4	-0.79326	0.97988	0.97989	1.0	16817	0	-0.79326
STAT5B	5	0.012235	0.039605	0.459484	1552	4	-0.71425	0.27496	0.42772	1.0	7573	1	-0.71425
HOMER3	5	0.012242	0.039623	0.459484	1553	4	-0.64108	0.13555	0.27254	0.961577	5097	1	-0.64108
C1orf56	5	0.012269	0.039696	0.46003	1554	3	-0.88462	0.6834	0.72655	1.0	12251	1	-0.88462
VMP1	5	0.012327	0.039877	0.461835	1555	3	-1.1234	0.67403	0.72106	1.0	12169	1	-1.1234
HAPLN4	5	0.01234	0.03993	0.462143	1556	4	-0.94206	0.99708	0.99709	1.0	17419	0	-0.94206
LCT	5	0.012375	0.040025	0.462946	1557	4	-0.82937	0.99531	0.99529	1.0	17323	0	-0.82937
CARTPT	5	0.012427	0.040174	0.464377	1558	4	-0.99474	0.96748	0.96754	1.0	16529	0	-0.99474
DEFB129	5	0.01247	0.040304	0.465572	1559	3	-1.2037	0.045	0.11946	0.84649	2538	2	-1.2037
MASTL	5	0.012574	0.040599	0.468496	1560	4	-1.1481	0.98332	0.98328	1.0	16901	0	-1.1481
ALG2	5	0.012577	0.040609	0.468496	1561	4	-0.93873	0.99409	0.99404	1.0	17266	0	-0.93873
ANKLE1	5	0.012632	0.040759	0.469926	1562	4	-0.5824	0.86968	0.87108	1.0	14687	0	-0.5824
DCAF6	5	0.012655	0.040825	0.470218	1563	4	-0.89119	0.74397	0.76473	1.0	12880	1	-0.89119
ATP6V0B	5	0.012658	0.040836	0.470218	1564	4	-0.61457	0.66097	0.71379	1.0	12058	1	-0.61457
PDE4B	5	0.012669	0.040872	0.470329	1565	4	-0.75842	0.8112	0.81595	1.0	13725	1	-0.75842
ACLY	5	0.012688	0.040926	0.470654	1566	3	-1.0492	0.99547	0.99546	1.0	17330	0	-1.0492
BRINP2	5	0.01275	0.041103	0.472213	1567	4	-0.70122	0.87251	0.87392	1.0	14737	0	-0.70122
ANAPC5	5	0.012752	0.041114	0.472213	1568	4	-1.0603	0.82233	0.82569	1.0	13898	1	-1.0603
TBC1D10C	5	0.012795	0.041246	0.473421	1569	3	-1.1389	0.85864	0.86026	1.0	14486	0	-1.1389
C2orf49	5	0.012837	0.041361	0.474443	1570	4	-1.1074	0.96148	0.96158	1.0	16401	0	-1.1074
GRASP	5	0.01291	0.041564	0.476461	1571	4	-0.93395	0.98558	0.98552	1.0	16968	0	-0.93395
PTRH2	5	0.012976	0.041742	0.478205	1572	4	-1.1468	0.88339	0.88454	1.0	14927	0	-1.1468
INTS10	5	0.013014	0.041846	0.479069	1573	3	-0.48875	0.44064	0.5833	1.0	10047	1	-0.48875
CDK2	5	0.013023	0.041871	0.479069	1574	3	-1.1678	0.39185	0.53724	1.0	9277	1	-1.1678
GNAT3	5	0.013082	0.042047	0.480471	1576	4	-0.72514	0.95912	0.95924	1.0	16346	0	-0.72514
ZNF689	5	0.013082	0.042046	0.480471	1575	3	-1.1113	0.96026	0.96037	1.0	16373	0	-1.1113
SCARB2	5	0.013101	0.042091	0.48064	1577	4	-0.93205	0.032396	0.094683	0.801708	2126	1	-0.93205
ATP8B2	5	0.01311	0.042115	0.48064	1578	4	-1.0468	0.99071	0.99072	1.0	17115	0	-1.0468
TRIM73	3	0.013153	0.042245	0.48177	1579	3	-0.62115	0.98685	0.98683	1.0	16998	0	-0.62115
CCL27	5	0.013173	0.042294	0.48177	1580	4	-0.82178	0.96681	0.96687	1.0	16512	0	-0.82178
FRS2	5	0.013173	0.042294	0.48177	1581	3	-1.1929	0.22873	0.38447	1.0	6916	1	-1.1929
RPS14	2	0.013185	0.042326	0.481822	1582	2	-3.1469	0.9589	0.959	1.0	16338	0	-3.1469
NBAS	5	0.013199	0.04237	0.481945	1583	4	-0.86585	0.90524	0.90595	1.0	15282	0	-0.86585
INO80B	5	0.013205	0.04239	0.481945	1584	3	-0.91751	0.8123	0.81688	1.0	13741	1	-0.91751
DHX15	5	0.013246	0.042512	0.483028	1585	4	-1.2643	0.92394	0.92425	1.0	15641	0	-1.2643
GNA14	5	0.013275	0.042599	0.48371	1586	4	-1.2155	0.58224	0.67274	1.0	11427	1	-1.2155
C8orf22	4	0.013288	0.042638	0.483848	1587	2	-1.0542	0.83154	0.83396	1.0	14030	0	-1.0542
RPL36AL	5	0.01331	0.042702	0.483875	1588	2	-0.42083	0.97528	0.97527	1.0	16697	0	-0.42083
IL4I1	5	0.01331	0.042702	0.483875	1589	4	-0.71653	0.86132	0.86291	1.0	14536	0	-0.71653
SRP9	3	0.013318	0.042721	0.483875	1590	1	0.092492	0.099755	0.21473	0.938382	4121	1	0.092492
MRPL22	6	0.013373	0.042892	0.485506	1591	4	-0.99722	0.98358	0.98357	1.0	16909	0	-0.99722
PAFAH1B3	5	0.013422	0.043036	0.486662	1592	2	0.34631	0.052665	0.13343	0.865503	2775	3	0.34631
SLC20A1	5	0.013427	0.043048	0.486662	1593	4	-0.91325	0.99236	0.99235	1.0	17185	0	-0.91325
GNAI1	5	0.013484	0.04321	0.487939	1594	3	-1.2155	0.9293	0.92955	1.0	15737	0	-1.2155
CTDNEP1	5	0.013486	0.043215	0.487939	1595	4	-0.74164	0.94002	0.9402	1.0	15964	0	-0.74164
TMEM167A	5	0.013514	0.04329	0.488477	1596	2	0.17231	0.010137	0.034109	0.675767	909	2	0.17231
USP1	5	0.013553	0.043393	0.48933	1597	4	-1.3239	0.085675	0.19115	0.924429	3722	1	-1.3239
TAF8	5	0.013565	0.043433	0.489483	1598	3	-1.0682	0.9708	0.9708	1.0	16599	0	-1.0682
RCE1	5	0.013662	0.043704	0.492223	1599	4	-1.014	0.8981	0.89882	1.0	15173	0	-1.014
WNT9B	5	0.013694	0.043805	0.493048	1600	3	-1.1404	0.86033	0.86194	1.0	14517	0	-1.1404
WTIP	5	0.013726	0.043886	0.493655	1601	4	-0.97229	0.99263	0.99262	1.0	17195	0	-0.97229
HCFC1	5	0.01376	0.043988	0.494237	1602	3	-0.68163	0.87602	0.87734	1.0	14799	0	-0.68163
IKBKAP	5	0.013762	0.043993	0.494237	1603	4	-0.61436	0.89104	0.89195	1.0	15060	0	-0.61436
GTF3C3	5	0.013841	0.044236	0.496635	1604	4	-0.77902	0.42282	0.56648	1.0	9766	1	-0.77902
ZNF468	8	0.013861	0.044299	0.496635	1605	4	-0.89615	0.28311	0.43535	1.0	7682	1	-0.89615
STAU2	5	0.013867	0.044321	0.496635	1606	3	-1.1729	0.80676	0.81218	1.0	13660	1	-1.1729
TMEM248	5	0.013874	0.044333	0.496635	1607	4	-0.85782	0.99778	0.99779	1.0	17471	0	-0.85782
CALD1	5	0.013878	0.044344	0.496635	1608	4	-0.9832	0.9383	0.93852	1.0	15924	0	-0.9832
CEP170	5	0.013897	0.044394	0.496651	1609	4	-0.70739	0.99774	0.99774	1.0	17468	0	-0.70739
PCMTD1	5	0.013899	0.044401	0.496651	1610	4	-0.87602	0.4135	0.55773	1.0	9608	1	-0.87602
NPEPPS	5	0.013935	0.044499	0.497449	1611	3	-1.0573	0.88853	0.8895	1.0	15014	0	-1.0573
MRPS35	5	0.01395	0.044542	0.497614	1612	3	-1.5468	0.37315	0.51979	1.0	9000	1	-1.5468
FCRLA	13	0.013975	0.044621	0.498081	1613	7	-0.58993	0.61686	0.69009	1.0	11697	2	-0.58993
GON4L	5	0.013984	0.044642	0.498081	1614	3	-1.2951	0.93953	0.93972	1.0	15952	0	-1.2951
AHCTF1	5	0.013992	0.044667	0.498081	1615	4	-1.4617	0.86403	0.8656	1.0	14587	0	-1.4617
ENAM	5	0.01402	0.044744	0.498388	1616	3	-1.3079	0.99043	0.99046	1.0	17109	0	-1.3079
REEP3	5	0.014027	0.044763	0.498388	1617	4	-1.0389	0.45926	0.60099	1.0	10334	1	-1.0389
BHLHB9	5	0.014033	0.044777	0.498388	1618	4	-0.92789	0.98582	0.98578	1.0	16974	0	-0.92789
ATP6V0A2	5	0.014085	0.04492	0.499664	1619	4	-0.81766	0.99635	0.99636	1.0	17378	0	-0.81766
RNF168	5	0.014102	0.044973	0.499954	1620	4	-0.94522	0.80035	0.80685	1.0	13563	1	-0.94522
RPP14	5	0.014125	0.045038	0.500339	1621	3	-1.6801	0.11365	0.23734	0.952384	4483	2	-1.6801
MRPS28	5	0.014134	0.045064	0.500339	1622	4	-0.81523	0.99682	0.99683	1.0	17397	0	-0.81523
EAPP	5	0.014179	0.045194	0.501482	1623	4	-0.66123	0.97717	0.97716	1.0	16741	0	-0.66123
SLFNL1	5	0.014213	0.045296	0.502295	1624	4	-0.87288	0.97734	0.97734	1.0	16746	0	-0.87288
KCNJ9	5	0.014259	0.045428	0.503449	1625	3	-1.0831	0.99713	0.99714	1.0	17422	0	-1.0831
GPR114	5	0.014289	0.045508	0.504034	1626	4	-0.66337	0.9837	0.98367	1.0	16913	0	-0.66337
PMVK	5	0.014302	0.04554	0.504077	1627	3	-0.92959	0.97497	0.97494	1.0	16690	0	-0.92959
PPIP5K1	5	0.01435	0.045668	0.505185	1628	4	-0.59348	0.78068	0.79128	1.0	13327	1	-0.59348
GRHPR	5	0.014368	0.045721	0.505452	1629	4	-0.56807	0.97253	0.97249	1.0	16637	0	-0.56807
LCE1E	1	0.014414	0.045848	0.50647	1630	1	-3.5893	0.98559	0.98552	1.0	16969	0	-3.5893
COX6B1	5	0.014427	0.045883	0.50647	1631	3	-1.185	0.43577	0.5787	1.0	9971	1	-1.185
GPR89A	3	0.014432	0.045897	0.50647	1632	1	-0.25563	0.37942	0.52566	1.0	9097	1	-0.25563
SLC5A5	5	0.014458	0.045987	0.507148	1633	4	-0.87238	0.70741	0.74102	1.0	12496	1	-0.87238
CLASRP	5	0.014525	0.046169	0.508844	1634	4	-0.93025	0.76891	0.78242	1.0	13181	1	-0.93025
RBBP5	5	0.014542	0.046222	0.50912	1635	3	-1.2701	0.91567	0.91614	1.0	15484	0	-1.2701
NUP98	5	0.01459	0.046356	0.510285	1636	4	-0.71343	0.77882	0.78985	1.0	13299	1	-0.71343
PTTG1	5	0.014606	0.0464	0.510436	1637	3	-1.4436	0.35228	0.5003	1.0	8709	2	-1.4436
RHOQ	4	0.014615	0.046426	0.510436	1638	3	-1.2236	0.99115	0.99114	1.0	17124	0	-1.2236
COX8A	5	0.014696	0.046652	0.512598	1639	3	-1.0545	0.21878	0.37528	0.996833	6778	2	-1.0545
TAF12	5	0.014713	0.046704	0.512767	1640	2	-0.47314	0.79549	0.80291	1.0	13497	1	-0.47314
C10orf25	5	0.014722	0.046724	0.512767	1641	4	-0.74177	0.98427	0.98422	1.0	16933	0	-0.74177
NDUFB4	5	0.014746	0.046794	0.51322	1642	3	-1.0965	0.59025	0.67673	1.0	11493	1	-1.0965
RGAG4	5	0.014884	0.047204	0.517194	1643	3	-0.64467	0.90062	0.90135	1.0	15209	0	-0.64467
MYL12A	5	0.014887	0.047213	0.517194	1644	4	-1.1265	0.99322	0.9932	1.0	17219	0	-1.1265
TRIM43	5	0.01502	0.047594	0.521048	1645	3	-1.2384	0.85108	0.85291	1.0	14371	0	-1.2384
SNX4	5	0.015031	0.04763	0.521122	1646	4	-1.0258	0.90582	0.90653	1.0	15292	0	-1.0258
SBK1	5	0.015046	0.04767	0.521205	1647	4	-0.67821	0.59867	0.68097	1.0	11552	1	-0.67821
LIFR	5	0.015057	0.047695	0.521205	1648	2	0.051759	0.046721	0.12264	0.853051	2589	2	0.051759
RERGL	5	0.015088	0.047782	0.521837	1649	2	0.53527	0.0069996	0.024778	0.624329	714	3	0.53527
FGD2	5	0.015128	0.047883	0.522619	1650	4	-0.61115	0.98387	0.98383	1.0	16918	0	-0.61115
CENPA	5	0.015373	0.048543	0.529499	1651	4	-0.96306	0.9976	0.9976	1.0	17464	0	-0.96306
RSAD1	5	0.015389	0.04859	0.529694	1652	4	-0.64533	0.74497	0.76543	1.0	12892	1	-0.64533
HMGCLL1	5	0.01541	0.048656	0.530092	1653	3	-1.073	0.35103	0.49915	1.0	8688	1	-1.073
ZNF730	3	0.015438	0.04874	0.530694	1654	3	-1.0541	0.98456	0.98452	1.0	16940	0	-1.0541
FAM72D	5	0.015449	0.048771	0.530702	1655	3	-1.3499	0.88051	0.88174	1.0	14877	0	-1.3499
PTPRC	10	0.015497	0.048908	0.531876	1656	5	-0.46305	0.022641	0.068972	0.76627	1621	2	-0.46305
DBR1	5	0.015509	0.048947	0.53198	1657	3	-0.73338	0.97609	0.97609	1.0	16712	0	-0.73338
TSNAX	5	0.015591	0.049168	0.534053	1658	4	-0.66971	0.07573	0.17403	0.905442	3454	1	-0.66971
HYI	5	0.015633	0.049298	0.535146	1659	4	-0.90832	0.778	0.78927	1.0	13290	1	-0.90832
VPS29	5	0.015659	0.049362	0.535521	1660	3	-1.5934	0.66378	0.71528	1.0	12080	1	-1.5934
MLST8	5	0.015673	0.049403	0.53564	1661	4	-0.83526	0.9553	0.95541	1.0	16261	0	-0.83526
NDUFAF6	5	0.015688	0.049455	0.535878	1662	4	-0.83694	0.476	0.61685	1.0	10577	1	-0.83694
PER3	5	0.015726	0.049562	0.536706	1663	4	-0.74376	0.8554	0.85705	1.0	14441	0	-0.74376
RAB6B	5	0.015756	0.049642	0.536706	1664	3	-1.1037	0.67321	0.72059	1.0	12160	1	-1.1037
HEATR6	5	0.015765	0.049664	0.536706	1665	2	-0.24602	0.45578	0.59764	1.0	10277	1	-0.24602
DROSHA	5	0.015771	0.049675	0.536706	1666	4	-0.80481	0.99527	0.99524	1.0	17318	0	-0.80481
EIF1AD	5	0.015773	0.04968	0.536706	1667	3	-0.95581	0.80373	0.80963	1.0	13617	1	-0.95581
HIST1H2AD	4	0.015831	0.049828	0.537901	1668	2	-0.73642	0.81355	0.81798	1.0	13761	0	-0.73642
TCTEX1D4	5	0.015837	0.04985	0.537901	1669	3	-1.0855	0.097212	0.21052	0.935584	4049	2	-1.0855
DENND2C	5	0.01585	0.04989	0.538006	1670	4	-0.7556	0.28378	0.43597	1.0	7692	1	-0.7556
CTPS1	5	0.01589	0.050002	0.538556	1672	4	-1.1394	0.99768	0.99769	1.0	17466	0	-1.1394
HDHD3	5	0.01589	0.049999	0.538556	1671	3	-1.1197	0.99416	0.99411	1.0	17270	0	-1.1197
BRIX1	5	0.015901	0.050031	0.538556	1673	3	-0.94854	0.46673	0.60806	1.0	10449	1	-0.94854
HNRNPA1L2	3	0.015938	0.050126	0.539258	1674	1	0.88367	0.044388	0.11837	0.845596	2521	2	0.88367
AFF3	5	0.015966	0.050211	0.539633	1675	4	-0.73025	0.99629	0.99628	1.0	17369	0	-0.73025
ZNF768	5	0.015976	0.050234	0.539633	1676	4	-0.97335	0.81968	0.82333	1.0	13860	1	-0.97335
SWSAP1	5	0.015981	0.050251	0.539633	1677	4	-0.65148	0.76194	0.77736	1.0	13090	1	-0.65148
CIT	5	0.016005	0.050336	0.540226	1678	4	-1.0113	0.98392	0.98387	1.0	16922	0	-1.0113
KIF20A	5	0.016031	0.050422	0.540831	1679	3	-0.98349	0.92642	0.92671	1.0	15683	0	-0.98349
PPFIA4	5	0.016067	0.050527	0.541628	1680	3	-1.1807	0.85961	0.86123	1.0	14503	0	-1.1807
ALDH18A1	5	0.016087	0.050584	0.541925	1681	3	-1.0971	0.14605	0.2889	0.965608	5381	1	-1.0971
SLC24A3	5	0.016188	0.050861	0.544563	1682	3	-1.0487	0.68047	0.72478	1.0	12223	1	-1.0487
SERPING1	5	0.016209	0.050918	0.544746	1683	4	-0.56802	0.94664	0.94669	1.0	16084	0	-0.56802
SLC35G5	3	0.016217	0.050939	0.544746	1684	3	-0.62347	0.98378	0.98375	1.0	16915	0	-0.62347
CA8	5	0.016228	0.050974	0.544798	1685	3	-1.1161	0.20854	0.3656	0.989758	6649	2	-1.1161
PPRC1	5	0.016278	0.051102	0.545796	1686	4	-0.51218	0.36234	0.50984	1.0	8838	1	-0.51218
CCL7	5	0.016287	0.051128	0.545796	1687	4	-0.81483	0.98846	0.98848	1.0	17050	0	-0.81483
UBXN1	5	0.016303	0.051177	0.546	1688	4	-0.57289	0.81839	0.82222	1.0	13834	1	-0.57289
ATP5J	6	0.016342	0.051284	0.546814	1689	4	-0.94469	0.14881	0.29317	0.965608	5460	1	-0.94469
IL1B	5	0.016384	0.051407	0.547803	1690	4	-0.63705	0.28967	0.44149	1.0	7773	1	-0.63705
LCE3D	2	0.016471	0.051675	0.550331	1691	2	-0.93899	0.98353	0.98352	1.0	16907	0	-0.93899
PCED1B	5	0.016541	0.051875	0.551955	1692	4	-0.68071	0.99771	0.99771	1.0	17467	0	-0.68071
PHF20	5	0.016546	0.051889	0.551955	1693	3	-1.1088	0.43905	0.5818	1.0	10015	2	-1.1088
TRPC6	5	0.016563	0.051933	0.552005	1694	3	-1.1575	0.82393	0.82711	1.0	13913	1	-1.1575
WDR36	5	0.016571	0.051954	0.552005	1695	4	-0.87579	0.18776	0.34584	0.983442	6330	1	-0.87579
HYOU1	5	0.016583	0.051992	0.552082	1696	4	-0.99556	0.98293	0.98289	1.0	16886	0	-0.99556
POLH	5	0.016597	0.052036	0.552224	1697	3	-1.161	0.84188	0.84382	1.0	14208	1	-1.161
ACTR2	5	0.016669	0.052244	0.553556	1698	2	0.37796	0.087213	0.19378	0.928145	3759	1	0.37796
DGCR8	5	0.016672	0.052254	0.553556	1700	4	-0.70403	0.98289	0.98286	1.0	16883	0	-0.70403
BANP	5	0.016672	0.052254	0.553556	1699	3	-0.52339	0.33988	0.48854	1.0	8503	1	-0.52339
NDUFC1	3	0.016686	0.05229	0.553614	1701	3	-1.2186	0.98331	0.98328	1.0	16900	0	-1.2186
LDLR	5	0.016732	0.052421	0.554668	1702	3	-0.99777	0.59629	0.67975	1.0	11535	1	-0.99777
FAM168A	5	0.016755	0.052488	0.554929	1703	3	-1.174	0.74281	0.76393	1.0	12867	1	-1.174
TEF	5	0.016762	0.052507	0.554929	1704	4	-0.77708	0.99214	0.99213	1.0	17170	0	-0.77708
MTOR	5	0.016917	0.052945	0.559226	1705	3	-1.0725	0.52034	0.64408	1.0	11005	1	-1.0725
AAAS	5	0.016961	0.053069	0.559554	1707	4	-0.8409	0.47669	0.61751	1.0	10590	1	-0.8409
CD47	5	0.016961	0.053069	0.559554	1706	4	-0.75943	0.042314	0.11465	0.836997	2465	1	-0.75943
NDUFB3	5	0.016961	0.053069	0.559554	1708	4	-1.0319	0.91357	0.91413	1.0	15450	0	-1.0319
PIGY	4	0.017038	0.053288	0.561532	1709	3	-0.94522	0.99188	0.99187	1.0	17155	0	-0.94522
TFAP2D	5	0.017115	0.053486	0.563288	1710	4	-0.52639	0.99021	0.99024	1.0	17099	0	-0.52639
CKS2	4	0.01715	0.053583	0.563989	1711	3	-1.2767	0.42581	0.56925	1.0	9809	1	-1.2767
PKHD1L1	5	0.017207	0.053747	0.565383	1712	4	-0.64747	0.61925	0.69132	1.0	11713	1	-0.64747
CPSF7	5	0.017222	0.053783	0.565429	1713	4	-0.92538	0.84547	0.84741	1.0	14273	0	-0.92538
GEMIN6	5	0.017267	0.053906	0.565969	1714	3	-0.99424	0.9896	0.98963	1.0	17079	0	-0.99424
TNFSF13	5	0.017273	0.053924	0.565969	1715	4	-1.0205	0.44278	0.58534	1.0	10084	1	-1.0205
THG1L	5	0.017275	0.053929	0.565969	1716	4	-1.2155	0.98185	0.9818	1.0	16864	0	-1.2155
NDUFS7	5	0.017334	0.054087	0.567235	1717	3	-0.55168	0.95601	0.95608	1.0	16274	0	-0.55168
WDR5	5	0.017343	0.054112	0.567235	1718	3	-1.0479	0.92725	0.92751	1.0	15693	0	-1.0479
YPEL1	5	0.017376	0.054209	0.567913	1719	3	-0.75748	0.58151	0.67239	1.0	11421	1	-0.75748
UBFD1	5	0.01741	0.054295	0.568131	1720	4	-1.1448	0.90954	0.91008	1.0	15369	0	-1.1448
FOXRED1	5	0.017417	0.054314	0.568131	1721	4	-0.83137	0.99242	0.99242	1.0	17186	0	-0.83137
PSME3	5	0.01742	0.054324	0.568131	1722	4	-0.5981	0.99645	0.99645	1.0	17383	0	-0.5981
MRPL52	10	0.017471	0.054456	0.569181	1723	5	-0.1064	0.28684	0.43885	1.0	7731	4	-0.1064
SUSD3	5	0.017523	0.054617	0.570533	1724	4	-0.69914	0.96891	0.96895	1.0	16555	0	-0.69914
HAO2	5	0.01756	0.054722	0.571293	1725	4	-0.85626	0.98535	0.98529	1.0	16961	0	-0.85626
ANAPC2	5	0.017705	0.055131	0.575148	1726	2	-0.030317	0.10191	0.21826	0.941468	4175	2	-0.030317
SMC2	5	0.017724	0.055177	0.575148	1727	3	-0.96232	0.046062	0.1214	0.850878	2569	2	-0.96232
OSGEP	5	0.017731	0.055203	0.575148	1728	3	-0.52344	0.99474	0.99469	1.0	17295	0	-0.52344
ALOX5	5	0.017739	0.055219	0.575148	1729	4	-0.62925	0.99745	0.99747	1.0	17453	0	-0.62925
SAP30L	7	0.017817	0.055442	0.577139	1730	5	-0.69778	0.33514	0.484	1.0	8438	2	-0.69778
BUB1	5	0.017842	0.05551	0.577515	1731	3	-1.2251	0.92803	0.92829	1.0	15711	0	-1.2251
ZNF782	5	0.017918	0.055706	0.578957	1732	3	-1.1275	0.68111	0.72518	1.0	12229	1	-1.1275
CCDC107	5	0.017922	0.055713	0.578957	1733	2	-0.25215	0.93099	0.93122	1.0	15777	0	-0.25215
ZCCHC24	5	0.01796	0.055822	0.579579	1734	3	-1.3493	0.83385	0.83609	1.0	14076	1	-1.3493
PPP1CA	5	0.017964	0.055837	0.579579	1735	4	-0.58389	0.92592	0.92623	1.0	15675	0	-0.58389
PIGC	5	0.018011	0.055957	0.580494	1736	4	-1.2012	0.13464	0.27109	0.961577	5071	1	-1.2012
NFYA	5	0.018056	0.056081	0.581442	1737	4	-0.60238	0.1176	0.24372	0.955326	4593	1	-0.60238
HIGD2A	5	0.018128	0.056292	0.583239	1738	4	-0.92599	0.98845	0.98846	1.0	17049	0	-0.92599
RARS2	5	0.018137	0.056319	0.583239	1739	3	-1.8371	0.9953	0.99528	1.0	17322	0	-1.8371
TMEM150C	5	0.018162	0.056392	0.583655	1740	4	-0.61893	0.99752	0.99753	1.0	17459	0	-0.61893
AHSA2	5	0.018177	0.056436	0.58378	1741	3	-1.0089	0.80307	0.80909	1.0	13604	1	-1.0089
HIST1H2AE	5	0.018258	0.056666	0.585821	1742	4	-0.57678	0.74646	0.76647	1.0	12906	1	-0.57678
LTV1	5	0.018273	0.056714	0.585979	1743	4	-1.2982	0.83307	0.83537	1.0	14065	1	-1.2982
CNTD2	5	0.018312	0.056828	0.586715	1744	4	-0.65746	0.86769	0.86914	1.0	14643	0	-0.65746
GSTM3	5	0.018321	0.05685	0.586715	1745	3	-1.485	0.92392	0.92423	1.0	15640	0	-1.485
MRPL48	5	0.018372	0.057009	0.588017	1746	2	-0.53705	0.60001	0.68163	1.0	11562	1	-0.53705
COX11	5	0.018442	0.057213	0.589783	1747	4	-0.68567	0.96756	0.96762	1.0	16534	0	-0.68567
TMEM185B	5	0.018492	0.057368	0.591043	1748	4	-0.55274	0.99422	0.99416	1.0	17273	0	-0.55274
MRPS6	5	0.018564	0.057564	0.59234	1749	3	-0.99089	0.98572	0.98566	1.0	16971	0	-0.99089
CERS2	5	0.018574	0.057588	0.59234	1750	4	-0.53834	0.65725	0.71174	1.0	12030	1	-0.53834
PBX4	5	0.018594	0.057637	0.59234	1751	4	-1.028	0.31296	0.46324	1.0	8125	1	-1.028
SKA2	9	0.018602	0.057655	0.59234	1752	6	-0.9601	0.84757	0.84948	1.0	14313	1	-0.9601
USP32	5	0.018603	0.057658	0.59234	1753	3	-1.0838	0.86269	0.86425	1.0	14566	0	-1.0838
WDR24	5	0.018664	0.057831	0.593588	1754	4	-1.1151	0.061147	0.14853	0.887062	3013	1	-1.1151
MRPL47	6	0.018667	0.057846	0.593588	1755	4	-0.85559	0.87767	0.87903	1.0	14820	1	-0.85559
KLHDC8A	5	0.018685	0.057883	0.593634	1756	4	-0.5947	0.93137	0.93159	1.0	15793	0	-0.5947
DNAJC11	5	0.018722	0.057982	0.594147	1757	4	-1.1277	0.97641	0.97641	1.0	16726	0	-1.1277
LCE1A	2	0.01873	0.057999	0.594147	1758	1	-1.5213	0.90002	0.90074	1.0	15200	0	-1.5213
VPS35	5	0.01875	0.058056	0.594389	1759	4	-1.0746	0.43119	0.5744	1.0	9895	1	-1.0746
BGLAP	5	0.018771	0.058105	0.594484	1760	2	-0.16708	0.83151	0.83393	1.0	14027	1	-0.16708
KRTCAP2	5	0.018779	0.058131	0.594484	1761	4	-0.77885	0.99774	0.99775	1.0	17469	0	-0.77885
NUP50	4	0.018804	0.058204	0.594769	1762	3	-0.92007	0.82143	0.82488	1.0	13883	0	-0.92007
LEMD2	7	0.018814	0.058229	0.594769	1763	2	-0.18907	0.81589	0.82001	1.0	13797	1	-0.18907
ODF1	5	0.018824	0.058258	0.594769	1764	3	-1.0332	0.086195	0.19206	0.924963	3739	2	-1.0332
CDC26	5	0.018857	0.058343	0.595302	1765	3	-1.0251	0.67107	0.71939	1.0	12143	1	-1.0251
SETD8	5	0.018868	0.05838	0.59534	1766	3	-1.2956	0.53668	0.65144	1.0	11112	1	-1.2956
SMARCD1	5	0.018923	0.05852	0.596112	1767	4	-0.64039	0.99642	0.99642	1.0	17380	0	-0.64039
NACA	10	0.018925	0.058522	0.596112	1768	6	-0.65023	0.54266	0.65414	1.0	11145	2	-0.65023
FCGR1A	4	0.018974	0.058655	0.597124	1769	3	-1.0265	0.99115	0.99114	1.0	17125	0	-1.0265
MRPL17	5	0.019078	0.058965	0.599941	1770	4	-0.74824	0.98018	0.98019	1.0	16824	0	-0.74824
URGCP-MRPS24	5	0.019102	0.059029	0.600251	1771	4	-0.73891	0.87425	0.87561	1.0	14771	0	-0.73891
PABPC1L2A	2	0.019123	0.059082	0.600454	1772	1	-1.1501	0.8425	0.84447	1.0	14222	0	-1.1501
ZBTB32	5	0.019146	0.05914	0.600702	1773	4	-0.64612	0.97602	0.97602	1.0	16708	0	-0.64612
KRTAP10-12	2	0.019254	0.059442	0.603433	1774	1	-1.0945	0.50662	0.63802	1.0	10913	1	-1.0945
TSEN2	5	0.019281	0.059518	0.603868	1775	3	-1.0232	0.96337	0.96349	1.0	16439	0	-1.0232
CIDEB	5	0.01932	0.059629	0.604649	1776	4	-0.64483	0.99703	0.99704	1.0	17414	0	-0.64483
ZZZ3	5	0.019358	0.059724	0.605273	1777	4	-0.64822	0.98057	0.98057	1.0	16831	0	-0.64822
ZNF335	5	0.019419	0.059898	0.606692	1778	2	-0.38455	0.14079	0.28069	0.963386	5246	1	-0.38455
RPL7A	2	0.01945	0.05999	0.60728	1779	1	-2.0032	0.89745	0.89819	1.0	15161	0	-2.0032
PPIL4	5	0.01948	0.060076	0.607818	1780	4	-0.86875	0.98632	0.98628	1.0	16983	0	-0.86875
HHIPL2	5	0.019525	0.060202	0.608497	1781	2	0.060952	0.81611	0.8202	1.0	13802	1	0.060952
GTF3C1	5	0.019541	0.060242	0.608497	1782	3	-1.0612	0.96938	0.96941	1.0	16567	0	-1.0612
RPL21	2	0.019559	0.060277	0.608497	1783	2	-2.6265	0.93911	0.93932	1.0	15940	0	-2.6265
BCKDHB	5	0.019561	0.060279	0.608497	1784	4	-0.60453	0.99752	0.99753	1.0	17458	0	-0.60453
IST1	8	0.019604	0.060399	0.609366	1785	5	-0.72782	0.70738	0.741	1.0	12495	1	-0.72782
KXD1	5	0.019673	0.060588	0.610402	1786	3	-1.0662	0.52825	0.64754	1.0	11056	1	-1.0662
OSBPL8	5	0.019676	0.060595	0.610402	1787	2	-0.45259	0.93924	0.93945	1.0	15946	0	-0.45259
HOXC8	5	0.019685	0.060623	0.610402	1788	3	-0.51593	0.67029	0.71896	1.0	12135	1	-0.51593
LOC100507003	5	0.019698	0.060657	0.610402	1789	4	-0.80249	0.93522	0.93543	1.0	15863	0	-0.80249
FCF1	5	0.019703	0.060671	0.610402	1790	3	-1.2186	0.57702	0.67018	1.0	11393	1	-1.2186
STX10	5	0.01975	0.06081	0.611426	1791	4	-0.77743	0.98725	0.98724	1.0	17012	0	-0.77743
NWD1	5	0.019762	0.060844	0.611426	1792	4	-0.59854	0.97612	0.97612	1.0	16713	0	-0.59854
KIAA1731	5	0.019774	0.060882	0.611426	1793	4	-1.2545	0.98306	0.98303	1.0	16891	0	-1.2545
PPCS	8	0.019784	0.06091	0.611426	1794	5	-0.7916	0.087676	0.19456	0.928888	3772	1	-0.7916
FAM63A	5	0.019794	0.060942	0.611426	1795	3	-0.96809	0.75706	0.77382	1.0	13035	1	-0.96809
DDIT3	7	0.019836	0.061048	0.612144	1796	5	-0.46494	0.99309	0.99308	1.0	17211	0	-0.46494
MAD2L2	5	0.019851	0.061089	0.612211	1797	4	-0.56936	0.99225	0.99222	1.0	17176	0	-0.56936
USP37	5	0.019889	0.061205	0.612957	1798	3	-0.92538	0.89389	0.8947	1.0	15112	0	-0.92538
URB2	5	0.019902	0.061244	0.612957	1799	3	-1.0284	0.91415	0.91469	1.0	15458	0	-1.0284
KRTAP4-8	2	0.019909	0.061265	0.612957	1800	2	-1.9542	0.98009	0.9801	1.0	16821	0	-1.9542
TSEN34	5	0.019943	0.06136	0.613567	1801	3	-0.87566	0.7574	0.77405	1.0	13039	1	-0.87566
MRPL39	5	0.019959	0.061408	0.613705	1802	3	-1.1818	0.030516	0.089834	0.795358	2031	2	-1.1818
DGCR6	3	0.019995	0.061514	0.614424	1803	3	-0.84895	0.98	0.98002	1.0	16820	0	-0.84895
USP21	5	0.020052	0.061654	0.614576	1804	4	-0.98946	0.66722	0.71726	1.0	12106	1	-0.98946
MAGEA1	5	0.020055	0.061661	0.614576	1805	4	-1.0719	0.84288	0.84487	1.0	14233	1	-1.0719
TMEM258	5	0.020066	0.061693	0.614576	1806	4	-0.92562	0.59079	0.67698	1.0	11497	1	-0.92562
ERMN	5	0.020072	0.06171	0.614576	1807	3	-1.1902	0.1765	0.3353	0.979197	6162	2	-1.1902
FCGR2B	4	0.020079	0.061726	0.614576	1808	2	-0.66161	0.79687	0.80401	1.0	13522	0	-0.66161
KAT5	5	0.020082	0.061734	0.614576	1809	2	-0.41091	0.12782	0.26027	0.957801	4884	2	-0.41091
ESF1	5	0.020127	0.061862	0.615505	1810	2	-0.37037	0.95447	0.95454	1.0	16247	0	-0.37037
CNOT6L	5	0.020145	0.061906	0.615603	1811	4	-0.55771	0.94257	0.9427	1.0	16011	0	-0.55771
VTN	5	0.020238	0.062155	0.617744	1812	3	-1.0032	0.63057	0.6972	1.0	11804	1	-1.0032
EXOC3	5	0.020276	0.062268	0.618051	1813	4	-0.79462	0.99535	0.99534	1.0	17325	0	-0.79462
PSMC1	2	0.02028	0.062282	0.618051	1814	1	-2.0913	0.83757	0.83962	1.0	14140	0	-2.0913
MYSM1	5	0.020289	0.062304	0.618051	1815	4	-0.63475	0.35205	0.50009	1.0	8704	1	-0.63475
AHNAK	5	0.020298	0.062323	0.618051	1816	4	-0.85597	0.30451	0.45537	1.0	7986	1	-0.85597
NDUFS3	5	0.020357	0.062476	0.618766	1817	3	-1.1167	0.98482	0.98476	1.0	16946	0	-1.1167
TMA16	5	0.02038	0.062533	0.618766	1820	3	-2.1366	0.22378	0.3799	0.999363	6846	2	-2.1366
CKAP2L	5	0.02038	0.062533	0.618766	1818	3	-1.7299	0.57424	0.66886	1.0	11373	1	-1.7299
EDIL3	5	0.02038	0.062533	0.618766	1819	3	-1.7928	0.91741	0.91786	1.0	15517	0	-1.7928
TMEM219	5	0.020399	0.062578	0.618872	1821	4	-0.70382	0.99276	0.99275	1.0	17200	0	-0.70382
SLAMF7	16	0.020417	0.062625	0.618999	1822	9	-0.43447	0.27874	0.43128	1.0	7624	3	-0.43447
GJA9	5	0.020459	0.062735	0.619746	1823	4	-0.57352	0.64322	0.70392	1.0	11911	1	-0.57352
SHQ1	5	0.020484	0.062804	0.620085	1824	4	-0.56847	0.77137	0.78421	1.0	13209	1	-0.56847
BRMS1	5	0.020498	0.062838	0.620087	1825	4	-0.56554	0.99466	0.99461	1.0	17290	0	-0.56554
NDUFA8	5	0.020512	0.062884	0.620197	1826	4	-1.0696	0.98713	0.98712	1.0	17009	0	-1.0696
INSR	5	0.020536	0.062945	0.620374	1827	4	-0.71275	0.78922	0.7979	1.0	13427	1	-0.71275
TCEAL8	5	0.020545	0.062971	0.620374	1828	3	-1.1187	0.96943	0.96945	1.0	16568	0	-1.1187
AMD1	5	0.020592	0.063105	0.621356	1829	4	-0.93517	0.13029	0.2642	0.958662	4960	1	-0.93517
SMIM12	5	0.020632	0.063219	0.621991	1830	3	-1.0936	0.63647	0.70031	1.0	11856	1	-1.0936
NUP160	5	0.020642	0.063239	0.621991	1831	3	-0.94573	0.0048317	0.018159	0.593192	547	2	-0.94573
WDR75	5	0.020672	0.063331	0.62256	1832	3	-0.94669	0.96895	0.969	1.0	16558	0	-0.94669
NOP10	3	0.0207	0.063408	0.622707	1833	3	-1.3731	0.9793	0.97932	1.0	16805	0	-1.3731
PPP1R14B	5	0.020702	0.063415	0.622707	1834	4	-0.9339	0.81638	0.82043	1.0	13807	1	-0.9339
FKBP10	5	0.020737	0.063515	0.62328	1835	2	-0.13474	0.4343	0.57727	1.0	9950	2	-0.13474
TECR	5	0.020752	0.063549	0.62328	1836	3	-0.97713	0.99525	0.99523	1.0	17317	0	-0.97713
DDR2	5	0.020762	0.063577	0.62328	1837	4	-0.74274	0.79229	0.80031	1.0	13465	1	-0.74274
OPA1	5	0.020879	0.06388	0.625367	1838	4	-0.8439	0.50971	0.63933	1.0	10936	1	-0.8439
ANKRD34A	5	0.020886	0.063901	0.625367	1839	4	-0.52601	0.079269	0.18022	0.91541	3543	1	-0.52601
LYPLA1	5	0.020887	0.063903	0.625367	1840	3	-1.0755	0.82733	0.83012	1.0	13962	1	-1.0755
TEX264	5	0.020898	0.063929	0.625367	1841	4	-0.61856	0.90034	0.90106	1.0	15204	0	-0.61856
DEFB103B	2	0.02091	0.063964	0.625367	1842	2	-1.4151	0.97909	0.9791	1.0	16797	0	-1.4151
TNNC2	5	0.020948	0.064067	0.626032	1843	4	-0.5646	0.064339	0.15421	0.893916	3103	1	-0.5646
PHF10	5	0.021102	0.064488	0.62947	1844	4	-0.60242	0.97887	0.97887	1.0	16791	0	-0.60242
SHISA6	5	0.021103	0.064488	0.62947	1845	2	0.045673	0.20002	0.35749	0.987351	6519	2	0.045673
FBXO28	5	0.02113	0.064564	0.629863	1846	3	-0.38861	0.86777	0.8692	1.0	14648	0	-0.38861
TEX10	5	0.021153	0.064636	0.63023	1847	3	-0.96664	0.75282	0.77089	1.0	12979	1	-0.96664
CCT6A	4	0.021222	0.064829	0.631764	1848	3	-2.2807	0.45553	0.59739	1.0	10274	1	-2.2807
ACTN2	5	0.021305	0.065068	0.633752	1849	3	-0.61566	0.89401	0.89483	1.0	15114	0	-0.61566
EXOC8	5	0.021416	0.06534	0.636058	1850	4	-0.8083	0.98009	0.9801	1.0	16822	0	-0.8083
PCDHGA2	5	0.02149	0.065541	0.637675	1851	4	-0.57345	0.92298	0.92332	1.0	15616	0	-0.57345
TOR1AIP2	5	0.021525	0.065636	0.638253	1852	3	-1.2302	0.99619	0.99621	1.0	17365	0	-1.2302
ATL3	5	0.021573	0.065773	0.638462	1853	4	-0.6657	0.99632	0.99633	1.0	17374	0	-0.6657
HDGF	5	0.021589	0.065818	0.638462	1854	4	-0.89899	0.90977	0.91032	1.0	15374	0	-0.89899
COMMD6	5	0.021611	0.065879	0.638462	1855	2	-0.07802	0.069693	0.16356	0.899976	3272	2	-0.07802
CMTM5	5	0.021628	0.065922	0.638462	1856	4	-0.5576	0.94622	0.94629	1.0	16079	0	-0.5576
NDUFB2	5	0.021644	0.065966	0.638462	1857	4	-0.84282	0.97304	0.97298	1.0	16648	0	-0.84282
CEP350	5	0.021651	0.065981	0.638462	1858	4	-0.50897	0.97375	0.97369	1.0	16663	0	-0.50897
HS2ST1	5	0.021656	0.065997	0.638462	1859	4	-0.72669	0.63388	0.69896	1.0	11835	1	-0.72669
RBM8A	5	0.02167	0.066039	0.638462	1860	4	-1.2772	0.86823	0.86967	1.0	14660	0	-1.2772
CWC25	5	0.021675	0.06605	0.638462	1861	2	-0.34183	0.75415	0.77182	1.0	12995	1	-0.34183
COASY	5	0.021677	0.066056	0.638462	1862	4	-0.6309	0.45723	0.59899	1.0	10299	1	-0.6309
C12orf43	5	0.021683	0.066071	0.638462	1863	4	-0.60666	0.31002	0.46052	1.0	8084	1	-0.60666
DUSP27	5	0.021688	0.066083	0.638462	1864	4	-0.81296	0.9645	0.9646	1.0	16458	0	-0.81296
UTP14A	5	0.021709	0.066147	0.638563	1865	3	-1.4499	0.14813	0.29213	0.965608	5445	1	-1.4499
IQGAP1	5	0.021718	0.066165	0.638563	1866	4	-0.50467	0.91471	0.91524	1.0	15467	0	-0.50467
STAT2	5	0.021758	0.066265	0.639189	1867	4	-0.79503	0.99375	0.99371	1.0	17248	0	-0.79503
NOLC1	5	0.021776	0.066311	0.639236	1868	3	-0.87174	0.11104	0.23315	0.952075	4410	1	-0.87174
NMD3	5	0.021799	0.066376	0.639236	1869	4	-0.87361	0.97913	0.97914	1.0	16798	0	-0.87361
ALAD	5	0.021799	0.066376	0.639236	1870	4	-0.53601	0.88114	0.88234	1.0	14892	0	-0.53601
TMEM230	7	0.021826	0.066446	0.639566	1871	4	-1.0744	0.023036	0.070048	0.768895	1640	2	-1.0744
CACNA2D2	5	0.021843	0.066491	0.639653	1872	4	-0.65534	0.79486	0.8024	1.0	13492	1	-0.65534
PCNXL2	5	0.021879	0.066571	0.639665	1873	3	-0.83508	0.99263	0.99262	1.0	17196	0	-0.83508
EIF3H	5	0.021889	0.066594	0.639665	1874	4	-0.6371	0.77217	0.78483	1.0	13218	1	-0.6371
GLTSCR2	5	0.021891	0.066598	0.639665	1875	3	-0.95421	0.92299	0.92332	1.0	15617	0	-0.95421
C19orf40	5	0.021925	0.066696	0.640193	1876	4	-0.86843	0.99038	0.99041	1.0	17106	0	-0.86843
COX6C	3	0.021947	0.066757	0.640193	1877	3	-0.65033	0.97805	0.97806	1.0	16766	0	-0.65033
SLC46A2	5	0.021948	0.06676	0.640193	1878	3	-0.88007	0.98644	0.98642	1.0	16987	0	-0.88007
RABGAP1L	15	0.021968	0.066816	0.640384	1879	6	-0.40657	0.12245	0.25165	0.957175	4734	2	-0.40657
B3GALT2	5	0.021986	0.06686	0.640465	1880	3	-1.0601	0.96319	0.9633	1.0	16432	0	-1.0601
PRDX2	5	0.022047	0.067026	0.641106	1881	4	-0.66646	0.9878	0.98782	1.0	17027	0	-0.66646
IARS2	5	0.022047	0.067026	0.641106	1882	2	0.043933	0.32266	0.47233	1.0	8249	2	0.043933
ENOX2	5	0.022051	0.067033	0.641106	1883	4	-0.69543	0.14054	0.28032	0.963386	5239	1	-0.69543
WNT2B	5	0.022097	0.06717	0.642069	1884	3	-0.90843	0.83153	0.83395	1.0	14029	1	-0.90843
TRUB2	5	0.022125	0.067238	0.64238	1885	4	-0.49772	0.99695	0.99696	1.0	17409	0	-0.49772
ATP5SL	5	0.022196	0.067426	0.643745	1886	4	-0.99613	0.92882	0.92908	1.0	15728	0	-0.99613
UNC13A	5	0.022206	0.067452	0.643745	1887	2	-0.23648	0.90683	0.90751	1.0	15317	0	-0.23648
GRN	5	0.022239	0.067547	0.644312	1888	3	-1.0221	0.22864	0.38438	1.0	6914	1	-1.0221
HEXIM1	5	0.022292	0.0677	0.645422	1889	4	-0.49011	0.93507	0.93529	1.0	15860	0	-0.49011
PRODH2	5	0.022319	0.067773	0.645778	1890	4	-0.53682	0.91837	0.91879	1.0	15530	0	-0.53682
COX7B	4	0.022356	0.067862	0.646284	1891	2	-1.5721	0.059163	0.14498	0.882508	2952	1	-1.5721
ZDHHC17	5	0.022377	0.067916	0.646292	1892	4	-0.6494	0.99465	0.9946	1.0	17289	0	-0.6494
TMEM92	5	0.022385	0.067934	0.646292	1893	2	-0.38088	0.43548	0.57839	1.0	9967	1	-0.38088
SLC50A1	10	0.022416	0.068015	0.646702	1894	4	-0.26474	0.92321	0.92352	1.0	15621	1	-0.26474
YPEL5	5	0.022437	0.068078	0.646702	1895	4	-0.6173	0.98168	0.98163	1.0	16858	0	-0.6173
SSX3	3	0.022446	0.0681	0.646702	1896	2	-1.3997	0.65764	0.71195	1.0	12033	1	-1.3997
SPATA18	5	0.022462	0.068146	0.646702	1897	4	-0.79265	0.27679	0.42942	1.0	7595	1	-0.79265
PHF23	5	0.022469	0.068157	0.646702	1898	4	-0.59881	0.99539	0.99538	1.0	17327	0	-0.59881
ADORA3	12	0.022489	0.068203	0.646714	1899	6	-0.42802	0.42436	0.56791	1.0	9788	3	-0.42802
RTN4IP1	5	0.022498	0.06823	0.646714	1900	4	-1.1183	0.51567	0.64198	1.0	10969	1	-1.1183
SETD2	5	0.022546	0.068362	0.647619	1901	4	-0.83965	0.99605	0.99607	1.0	17362	0	-0.83965
XPOT	5	0.022596	0.068502	0.648606	1902	4	-0.84772	0.99695	0.99696	1.0	17408	0	-0.84772
CITED1	5	0.022665	0.068695	0.650091	1903	4	-0.56989	0.96013	0.96024	1.0	16370	0	-0.56989
EIF1	5	0.022706	0.068804	0.650779	1904	2	-0.406	0.99332	0.99329	1.0	17228	0	-0.406
CTBP2	5	0.022737	0.068908	0.651162	1905	4	-0.73118	0.89689	0.89765	1.0	15155	0	-0.73118
ERCC6	5	0.022741	0.068916	0.651162	1906	4	-0.65143	0.92739	0.92765	1.0	15697	0	-0.65143
MOB1B	5	0.022764	0.068986	0.651429	1907	4	-0.47817	0.36445	0.51177	1.0	8868	1	-0.47817
PARP2	5	0.022776	0.069017	0.651429	1908	4	-0.77061	0.49047	0.63052	1.0	10799	1	-0.77061
CHEK1	5	0.022802	0.069076	0.651647	1909	3	-0.59597	0.91903	0.91941	1.0	15545	0	-0.59597
TFB2M	5	0.022848	0.069215	0.651817	1910	3	-0.41657	0.72933	0.75492	1.0	12722	1	-0.41657
MED12	5	0.022866	0.069263	0.651817	1911	4	-0.60996	0.95065	0.95072	1.0	16171	0	-0.60996
SLC2A1	5	0.022879	0.069296	0.651817	1912	3	-0.82822	0.30932	0.45986	1.0	8072	1	-0.82822
KDM8	5	0.022886	0.069317	0.651817	1913	4	-0.6146	0.93706	0.93729	1.0	15896	0	-0.6146
BRD7	5	0.022889	0.069326	0.651817	1915	4	-0.70228	0.98108	0.98107	1.0	16846	0	-0.70228
TAOK2	5	0.022889	0.069324	0.651817	1914	3	-1.0044	0.97158	0.97155	1.0	16618	0	-1.0044
DNTTIP2	5	0.022908	0.069383	0.651817	1916	3	-0.92044	0.98873	0.98876	1.0	17056	0	-0.92044
CSNK1A1	5	0.022913	0.06939	0.651817	1917	4	-0.91449	0.77183	0.78456	1.0	13213	1	-0.91449
DDX4	5	0.02293	0.069439	0.651817	1918	3	-0.94517	0.63868	0.70151	1.0	11876	1	-0.94517
NOS1	5	0.022937	0.069456	0.651817	1919	4	-0.67507	0.055263	0.13805	0.873295	2846	1	-0.67507
TXNL4B	5	0.022972	0.069544	0.652123	1920	3	-1.2124	0.027662	0.082358	0.791605	1869	1	-1.2124
FGFR1OP2	9	0.022984	0.069572	0.652123	1921	5	-0.77737	0.99293	0.99293	1.0	17207	0	-0.77737
ANKRD36	5	0.022994	0.069597	0.652123	1922	4	-0.97186	0.78569	0.79514	1.0	13385	1	-0.97186
KIF5A	5	0.023018	0.069663	0.652397	1923	4	-0.58979	0.96496	0.96507	1.0	16468	0	-0.58979
SAP130	5	0.023113	0.069924	0.654445	1924	3	-0.88406	0.85809	0.85971	1.0	14478	0	-0.88406
LTB4R2	5	0.023124	0.069954	0.654445	1925	4	-0.76653	0.31849	0.4684	1.0	8191	1	-0.76653
COA6	6	0.023168	0.070084	0.655319	1926	3	-0.78668	0.91348	0.91402	1.0	15447	0	-0.78668
C17orf102	5	0.023226	0.070241	0.656169	1927	4	-0.54565	0.86675	0.86824	1.0	14633	0	-0.54565
PDAP1	3	0.023228	0.070248	0.656169	1928	3	-1.1065	0.97677	0.97677	1.0	16734	0	-1.1065
PTK2B	5	0.023262	0.070339	0.656681	1929	4	-0.58049	0.86242	0.864	1.0	14558	0	-0.58049
CORO1C	5	0.023303	0.070441	0.657105	1930	4	-0.66412	0.93307	0.93326	1.0	15825	0	-0.66412
THNSL2	5	0.023315	0.070477	0.657105	1931	4	-0.9542	0.88488	0.88598	1.0	14949	0	-0.9542
SMC1A	5	0.023326	0.070517	0.657105	1932	4	-0.92707	0.93042	0.93068	1.0	15766	0	-0.92707
RPP21	5	0.023333	0.07053	0.657105	1933	3	-0.77067	0.0094996	0.032208	0.667827	867	1	-0.77067
LGALS9	5	0.023346	0.07057	0.657128	1934	3	-1.3111	0.93111	0.93134	1.0	15784	0	-1.3111
DCTN2	5	0.023363	0.070623	0.65729	1935	4	-0.76601	0.89039	0.89131	1.0	15052	0	-0.76601
IMPDH2	5	0.023413	0.070766	0.65828	1936	3	-1.1843	0.96149	0.9616	1.0	16402	0	-1.1843
NDUFA7	5	0.023461	0.070905	0.659234	1937	4	-0.63557	0.98767	0.98769	1.0	17026	0	-0.63557
C1orf122	7	0.023486	0.070969	0.659486	1938	4	-0.72199	0.40744	0.55191	1.0	9518	2	-0.72199
NCOA2	5	0.023503	0.071012	0.659539	1939	3	-0.88735	0.48	0.62065	1.0	10640	1	-0.88735
RORC	5	0.023522	0.071062	0.659664	1940	2	-0.076915	0.71986	0.74882	1.0	12624	1	-0.076915
TBKBP1	5	0.023586	0.071246	0.661038	1941	4	-0.48783	0.94432	0.94445	1.0	16044	0	-0.48783
PARK2	5	0.023615	0.071325	0.661426	1942	4	-0.61733	0.99529	0.99527	1.0	17321	0	-0.61733
CPNE2	5	0.023645	0.071421	0.661978	1943	3	-0.86098	0.92276	0.9231	1.0	15610	0	-0.86098
CD3EAP	5	0.023688	0.071545	0.662586	1944	4	-0.53275	0.59485	0.67904	1.0	11527	1	-0.53275
GOSR2	5	0.023698	0.071577	0.662586	1945	4	-0.54704	0.84446	0.84643	1.0	14266	0	-0.54704
NME1	6	0.023723	0.071634	0.662586	1947	4	-0.80771	0.96362	0.96373	1.0	16444	0	-0.80771
SPRR2G	4	0.023723	0.071633	0.662586	1946	2	-0.63286	0.53688	0.65153	1.0	11114	1	-0.63286
SNRPG	1	0.023845	0.071975	0.665111	1948	1	-3.2706	0.97615	0.97615	1.0	16716	0	-3.2706
MED6	5	0.023848	0.071981	0.665111	1949	4	-1.4322	0.72663	0.75321	1.0	12696	1	-1.4322
MED17	5	0.023992	0.072371	0.66837	1950	4	-0.75791	0.99743	0.99745	1.0	17449	0	-0.75791
ZBTB5	5	0.024019	0.072437	0.668472	1951	4	-0.63997	0.97013	0.97015	1.0	16582	0	-0.63997
HIRA	5	0.024026	0.072456	0.668472	1952	4	-0.70197	0.99653	0.99653	1.0	17387	0	-0.70197
SYTL4	5	0.024054	0.072533	0.668844	1953	4	-0.49232	0.99232	0.99231	1.0	17183	0	-0.49232
ITGA6	5	0.024096	0.072651	0.66939	1954	3	-1.2265	0.11849	0.2452	0.955505	4615	1	-1.2265
RHOA	5	0.024103	0.072667	0.66939	1955	3	-0.97848	0.19618	0.35385	0.984694	6470	1	-0.97848
RNF40	5	0.024195	0.072904	0.67123	1956	3	-0.5793	0.48975	0.62985	1.0	10787	2	-0.5793
DNAJC10	5	0.024243	0.073039	0.67138	1957	3	-1.0479	0.9833	0.98327	1.0	16899	0	-1.0479
UGT2B11	4	0.024267	0.073109	0.67138	1958	3	-0.83332	0.23278	0.38818	1.0	6984	1	-0.83332
CAPN9	5	0.024272	0.073119	0.67138	1959	4	-0.62721	0.81805	0.8219	1.0	13831	1	-0.62721
C7orf55	5	0.024279	0.073141	0.67138	1960	4	-0.80843	0.90337	0.90404	1.0	15257	0	-0.80843
CELSR2	5	0.02429	0.073166	0.67138	1961	4	-0.81343	0.99729	0.9973	1.0	17435	0	-0.81343
DNAJB13	5	0.024307	0.073224	0.67138	1962	4	-0.88509	0.97913	0.97914	1.0	16799	0	-0.88509
QRSL1	5	0.024314	0.073233	0.67138	1963	3	-0.94013	0.63216	0.69804	1.0	11817	1	-0.94013
BTBD9	5	0.024318	0.073246	0.67138	1964	4	-0.65744	0.93413	0.93432	1.0	15845	0	-0.65744
EIF5B	5	0.024322	0.073256	0.67138	1965	2	-0.17044	0.0015871	0.0068456	0.501147	246	2	-0.17044
CCDC101	5	0.024357	0.073348	0.671885	1966	4	-0.72423	0.9781	0.97811	1.0	16770	0	-0.72423
DUSP12	5	0.024401	0.073477	0.672726	1967	4	-0.75659	0.97147	0.97144	1.0	16615	0	-0.75659
PAN2	5	0.024461	0.073647	0.673672	1968	4	-0.57729	0.96187	0.96198	1.0	16407	0	-0.57729
KRT80	5	0.024474	0.073684	0.673672	1969	4	-0.56007	0.90659	0.90727	1.0	15309	0	-0.56007
MYOM2	5	0.024477	0.073693	0.673672	1970	4	-0.71729	0.61685	0.69009	1.0	11696	1	-0.71729
NPBWR1	5	0.024513	0.073793	0.674249	1971	4	-0.51917	0.77662	0.78822	1.0	13272	1	-0.51917
CITED4	5	0.024586	0.073981	0.675277	1973	1	0.53464	0.072729	0.16884	0.902066	3366	3	0.53464
EHD3	5	0.024586	0.073979	0.675277	1972	4	-0.95824	0.87038	0.87178	1.0	14700	0	-0.95824
GPR61	5	0.024626	0.074081	0.675848	1974	2	-0.38073	0.020229	0.062431	0.753367	1490	2	-0.38073
MED19	5	0.024665	0.074182	0.676428	1975	3	-1.1655	0.90747	0.90811	1.0	15327	0	-1.1655
UNC13B	5	0.024695	0.074257	0.676772	1976	3	-0.63248	0.6829	0.72625	1.0	12247	1	-0.63248
FAM212B	5	0.024737	0.074376	0.677507	1977	4	-0.53412	0.97794	0.97795	1.0	16763	0	-0.53412
KHDC1L	5	0.024777	0.074493	0.678108	1978	4	-0.71209	0.76417	0.77895	1.0	13124	1	-0.71209
SELRC1	5	0.024791	0.07453	0.678108	1979	4	-0.53066	0.49616	0.63352	1.0	10841	1	-0.53066
GINS3	6	0.024798	0.074555	0.678108	1980	4	-0.81418	0.99277	0.99276	1.0	17202	0	-0.81418
ATL2	5	0.024832	0.074645	0.678245	1981	4	-0.7434	0.0089251	0.03048	0.663026	824	1	-0.7434
PEX19	5	0.024832	0.074645	0.678245	1982	4	-0.7434	0.46242	0.60396	1.0	10383	1	-0.7434
GLS2	5	0.024852	0.074687	0.678283	1983	3	-0.7425	0.8871	0.88814	1.0	14991	0	-0.7425
HAX1	5	0.024877	0.07475	0.678328	1984	4	-0.91657	0.90242	0.9031	1.0	15239	0	-0.91657
TIMMDC1	5	0.024882	0.074767	0.678328	1985	4	-0.77714	0.99043	0.99046	1.0	17108	0	-0.77714
ZNF394	5	0.024911	0.074847	0.678709	1986	3	-0.88208	0.71525	0.74589	1.0	12582	1	-0.88208
SNRPB2	5	0.024987	0.07506	0.679791	1987	3	-0.86619	0.0009075	0.0039928	0.440564	162	2	-0.86619
N6AMT1	5	0.024992	0.075074	0.679791	1988	3	-0.83201	0.70138	0.73734	1.0	12437	1	-0.83201
HSD3B7	5	0.024994	0.075079	0.679791	1989	4	-0.9465	0.9969	0.99692	1.0	17405	0	-0.9465
RPP40	5	0.02507	0.075302	0.68118	1990	3	-0.99594	0.18013	0.33876	0.981304	6212	1	-0.99594
TARS	5	0.025079	0.075333	0.68118	1991	3	-0.77978	0.72654	0.75316	1.0	12695	1	-0.77978
MLLT6	5	0.025097	0.075376	0.68118	1992	4	-0.49179	0.80069	0.80714	1.0	13571	1	-0.49179
SALL2	5	0.025104	0.075392	0.68118	1993	4	-0.61524	0.90939	0.90993	1.0	15366	0	-0.61524
TIMP1	5	0.025116	0.075422	0.68118	1994	4	-0.60096	0.99389	0.99385	1.0	17253	0	-0.60096
FBXO43	5	0.025187	0.075614	0.682575	1995	3	-0.92216	0.049719	0.12811	0.858977	2686	1	-0.92216
GUCA1A	5	0.025211	0.075684	0.682863	1996	4	-0.71105	0.93467	0.93489	1.0	15856	0	-0.71105
METAP2	5	0.025256	0.07579	0.683473	1997	4	-0.78087	0.996	0.99601	1.0	17356	0	-0.78087
COL7A1	5	0.02528	0.075848	0.683661	1998	3	-0.83674	0.32016	0.47	1.0	8213	2	-0.83674
ACBD4	5	0.025292	0.075888	0.683671	1999	4	-0.72922	0.91194	0.91252	1.0	15415	0	-0.72922
[truncated: 16,010 more rows]
