# Supplementary material for: Genome-scale identification of cellular pathways required for cell surface recognition
Source: Genome Res. 2018 Sep;28(9):1372–82. doi: 10.1101/gr.231183.117 (PMC6120632; doi:10.1101/gr.231183.117)
Supplement: Supplemental Material [file supp_gr.231183.117_Supplemental_DataS4.zip › Supplementary Data4/Gene-level-enrichment/Day16_rep1_NCI_SNU_1.gene_summary.txt]

id	num	neg|score	neg|p-value	neg|fdr	neg|rank	neg|goodsgrna	neg|lfc	pos|score	pos|p-value	pos|fdr	pos|rank	pos|goodsgrna	pos|lfc
ARFRP1	12	1.279e-14	2.7489e-07	0.000206	1	11	-3.0756	0.99999	0.99999	1.0	17812	0	-3.0756
PSMB5	10	2.8825e-13	2.7489e-07	0.000206	2	10	-5.2811	1.0	1.0	1.0	18007	0	-5.2811
RPL13	5	1.8389e-11	2.7489e-07	0.000206	3	5	-6.0108	1.0	1.0	1.0	18009	0	-6.0108
IMP3	5	1.0301e-10	2.7489e-07	0.000206	4	5	-3.6035	1.0	1.0	1.0	18008	0	-3.6035
CRCP	14	1.1482e-10	2.7489e-07	0.000206	5	11	-2.2774	0.12982	0.26162	0.961728	4883	2	-2.2774
SF3B3	5	6.7889e-10	2.7489e-07	0.000206	6	5	-6.7076	1.0	1.0	1.0	18006	0	-6.7076
SDHC	9	9.2536e-10	2.7489e-07	0.000206	7	8	-3.1354	0.99951	0.99954	1.0	17502	0	-3.1354
UBE2M	5	9.7536e-10	2.7489e-07	0.000206	8	5	-4.3211	1.0	1.0	1.0	18005	0	-4.3211
FPGS	5	1.1253e-09	2.7489e-07	0.000206	9	5	-5.2748	1.0	1.0	1.0	18004	0	-5.2748
YRDC	5	1.4947e-09	2.7489e-07	0.000206	10	5	-4.3075	1.0	1.0	1.0	18003	0	-4.3075
ATP6V0C	5	1.5213e-09	2.7489e-07	0.000206	11	5	-5.794	1.0	1.0	1.0	18002	0	-5.794
EFTUD2	5	1.5606e-09	2.7489e-07	0.000206	12	5	-3.3013	1.0	1.0	1.0	18001	0	-3.3013
BIRC5	5	1.6677e-09	2.7489e-07	0.000206	13	5	-3.7105	1.0	1.0	1.0	18000	0	-3.7105
SPC24	5	1.7315e-09	2.7489e-07	0.000206	14	5	-4.4341	1.0	1.0	1.0	17999	0	-4.4341
NHP2L1	5	1.7369e-09	2.7489e-07	0.000206	15	5	-6.4628	1.0	1.0	1.0	17998	0	-6.4628
PUF60	5	3.1327e-09	2.7489e-07	0.000206	16	5	-7.404	1.0	1.0	1.0	17997	0	-7.404
PSMD11	5	3.8905e-09	2.7489e-07	0.000206	17	5	-4.0722	1.0	1.0	1.0	17996	0	-4.0722
RPS8	5	3.9855e-09	2.7489e-07	0.000206	18	5	-6.4725	0.99995	0.99995	1.0	17698	0	-6.4725
SNRPD3	5	4.2651e-09	2.7489e-07	0.000206	19	5	-8.4981	1.0	1.0	1.0	17995	0	-8.4981
PRPF31	5	4.6263e-09	2.7489e-07	0.000206	20	5	-5.4311	1.0	1.0	1.0	17994	0	-5.4311
FARSA	5	6.5556e-09	2.7489e-07	0.000206	21	4	-4.5419	0.22136	0.36373	1.0	6502	1	-4.5419
SF3B5	5	6.579e-09	2.7489e-07	0.000206	22	5	-4.2424	1.0	1.0	1.0	17993	0	-4.2424
RPS19	5	9.0907e-09	2.7489e-07	0.000206	23	5	-3.0435	1.0	1.0	1.0	17992	0	-3.0435
RANGAP1	5	9.1723e-09	2.7489e-07	0.000206	24	5	-3.4044	1.0	1.0	1.0	17991	0	-3.4044
HNRNPK	5	1.6335e-08	5.4978e-07	0.000265	25	5	-5.3056	1.0	1.0	1.0	17990	0	-5.3056
ESPL1	5	1.7991e-08	8.2467e-07	0.000265	26	5	-3.788	1.0	1.0	1.0	17989	0	-3.788
LRR1	5	2.5585e-08	8.2467e-07	0.000265	27	5	-3.9864	1.0	1.0	1.0	17988	0	-3.9864
RAN	5	2.7699e-08	8.2467e-07	0.000265	28	5	-6.8674	1.0	1.0	1.0	17987	0	-6.8674
BANF1	4	2.947e-08	8.2467e-07	0.000265	29	4	-6.3947	1.0	1.0	1.0	17986	0	-6.3947
VCP	5	3.2906e-08	8.2467e-07	0.000265	30	5	-4.936	0.99992	0.99992	1.0	17660	0	-4.936
SEC61A1	5	3.3139e-08	8.2467e-07	0.000265	31	5	-3.1766	1.0	1.0	1.0	17985	0	-3.1766
IPO13	5	3.3798e-08	8.2467e-07	0.000265	32	5	-4.2636	1.0	1.0	1.0	17952	0	-4.2636
CDK4	5	3.3832e-08	8.2467e-07	0.000265	33	5	-4.8601	1.0	1.0	1.0	17984	0	-4.8601
USP39	5	3.4153e-08	8.2467e-07	0.000265	34	5	-3.7	1.0	1.0	1.0	17983	0	-3.7
DNM2	5	3.6236e-08	8.2467e-07	0.000265	35	5	-5.5088	1.0	1.0	1.0	17936	0	-5.5088
RPS11	5	3.7786e-08	8.2467e-07	0.000265	36	5	-4.8337	1.0	1.0	1.0	17982	0	-4.8337
NOTCH2NL	5	4.1209e-08	8.2467e-07	0.000265	37	5	-2.6323	1.0	1.0	1.0	17981	0	-2.6323
RRM1	5	4.5462e-08	8.2467e-07	0.000265	38	5	-5.2025	1.0	1.0	1.0	17980	0	-5.2025
ATP6V1A	5	4.7563e-08	8.2467e-07	0.000265	39	5	-3.9674	1.0	1.0	1.0	17979	0	-3.9674
SUPT16H	5	4.764e-08	8.2467e-07	0.000265	40	5	-4.4123	1.0	1.0	1.0	17978	0	-4.4123
SAE1	6	5.015e-08	8.2467e-07	0.000265	41	6	-2.4534	1.0	1.0	1.0	17977	0	-2.4534
ATP6V0D1	5	5.2328e-08	8.2467e-07	0.000265	42	5	-3.7628	1.0	1.0	1.0	17976	0	-3.7628
SLC7A1	5	5.2741e-08	8.2467e-07	0.000265	43	5	-2.4467	1.0	1.0	1.0	17975	0	-2.4467
PSMB4	5	5.3914e-08	8.2467e-07	0.000265	44	5	-3.7235	1.0	1.0	1.0	17974	0	-3.7235
PPP4C	5	5.6759e-08	8.2467e-07	0.000265	45	5	-2.5604	1.0	1.0	1.0	17973	0	-2.5604
IARS	5	5.7245e-08	8.2467e-07	0.000265	46	5	-5.4487	1.0	1.0	1.0	17972	0	-5.4487
RPL8	5	5.7823e-08	8.2467e-07	0.000265	47	5	-4.0201	1.0	1.0	1.0	17971	0	-4.0201
NOP16	5	5.9085e-08	8.2467e-07	0.000265	48	5	-3.3923	1.0	1.0	1.0	17970	0	-3.3923
PRPF19	5	6.6843e-08	8.2467e-07	0.000265	49	5	-5.015	1.0	1.0	1.0	17956	0	-5.015
PSMB2	5	6.6923e-08	8.2467e-07	0.000265	50	5	-3.2232	1.0	1.0	1.0	17969	0	-3.2232
CSE1L	5	6.7426e-08	8.2467e-07	0.000265	51	5	-3.9772	1.0	1.0	1.0	17968	0	-3.9772
MEPCE	10	6.8636e-08	8.2467e-07	0.000265	52	9	-1.4583	0.96597	0.96604	1.0	16276	1	-1.4583
NAA50	5	7.1248e-08	8.2467e-07	0.000265	53	5	-3.2435	1.0	1.0	1.0	17967	0	-3.2435
SNW1	5	7.231e-08	8.2467e-07	0.000265	54	5	-3.2374	1.0	1.0	1.0	17966	0	-3.2374
MTHFD1	5	7.2845e-08	8.2467e-07	0.000265	55	5	-3.1096	1.0	1.0	1.0	17965	0	-3.1096
PLK1	5	7.3492e-08	8.2467e-07	0.000265	56	5	-3.9254	1.0	1.0	1.0	17964	0	-3.9254
PSMD2	5	7.48e-08	1.0996e-06	0.000317	57	5	-2.984	1.0	1.0	1.0	17963	0	-2.984
POLD1	5	7.6797e-08	1.3745e-06	0.000317	58	5	-4.3548	1.0	1.0	1.0	17962	0	-4.3548
EIF4A3	5	7.7223e-08	1.3745e-06	0.000317	59	5	-4.9346	1.0	1.0	1.0	17947	0	-4.9346
UBE2I	5	8.0219e-08	1.3745e-06	0.000317	60	5	-3.2378	1.0	1.0	1.0	17961	0	-3.2378
CDC20	5	8.0801e-08	1.3745e-06	0.000317	61	5	-2.7905	1.0	1.0	1.0	17960	0	-2.7905
PHB2	5	8.1328e-08	1.3745e-06	0.000317	62	5	-6.0773	1.0	1.0	1.0	17959	0	-6.0773
EIF3D	5	8.5703e-08	1.3745e-06	0.000317	63	5	-3.6353	1.0	1.0	1.0	17958	0	-3.6353
DHDDS	5	8.6686e-08	1.3745e-06	0.000317	64	5	-4.8465	1.0	1.0	1.0	17957	0	-4.8465
WDR43	5	8.7089e-08	1.3745e-06	0.000317	65	5	-5.0539	1.0	1.0	1.0	17926	0	-5.0539
PPIL2	5	1.0129e-07	1.3745e-06	0.000317	66	5	-4.7916	1.0	1.0	1.0	17955	0	-4.7916
DDX56	5	1.1027e-07	1.3745e-06	0.000317	67	5	-4.9112	1.0	1.0	1.0	17954	0	-4.9112
EIF3B	5	1.1608e-07	1.3745e-06	0.000317	68	5	-3.3981	1.0	1.0	1.0	17944	0	-3.3981
PSMB3	5	1.2019e-07	1.3745e-06	0.000317	69	5	-6.5974	1.0	1.0	1.0	17953	0	-6.5974
CDIPT	5	1.3764e-07	1.3745e-06	0.000317	70	5	-2.1223	1.0	1.0	1.0	17951	0	-2.1223
RUVBL2	5	1.38e-07	1.3745e-06	0.000317	71	5	-2.4911	1.0	1.0	1.0	17950	0	-2.4911
CAPZB	5	1.4346e-07	1.3745e-06	0.000317	72	5	-2.7693	1.0	1.0	1.0	17949	0	-2.7693
ATP5J2	7	1.4426e-07	1.3745e-06	0.000317	73	7	-1.9278	1.0	1.0	1.0	17948	0	-1.9278
CKAP5	5	1.5529e-07	1.3745e-06	0.000317	74	5	-2.8005	1.0	1.0	1.0	17946	0	-2.8005
PPAT	5	1.658e-07	1.3745e-06	0.000317	75	5	-4.2947	1.0	1.0	1.0	17945	0	-4.2947
POLR2A	5	1.6965e-07	1.3745e-06	0.000317	76	5	-5.5569	0.99997	0.99997	1.0	17733	0	-5.5569
DTL	5	1.7464e-07	1.3745e-06	0.000317	77	5	-3.5494	1.0	1.0	1.0	17902	0	-3.5494
POLR3A	5	1.9631e-07	1.3745e-06	0.000317	78	5	-4.1678	1.0	1.0	1.0	17940	0	-4.1678
UQCRC1	5	2.0518e-07	1.9242e-06	0.000377	79	5	-2.636	1.0	1.0	1.0	17943	0	-2.636
RPA3	5	2.1496e-07	1.9242e-06	0.000377	80	5	-4.0287	1.0	1.0	1.0	17942	0	-4.0287
YARS	5	2.2193e-07	1.9242e-06	0.000377	81	5	-5.2096	0.99999	0.99999	1.0	17790	0	-5.2096
ACTL6A	5	2.2537e-07	1.9242e-06	0.000377	82	5	-4.0543	1.0	1.0	1.0	17941	0	-4.0543
PSMG4	6	2.5248e-07	1.9242e-06	0.000377	83	6	-2.0117	1.0	1.0	1.0	17939	0	-2.0117
GAPDH	5	2.5772e-07	1.9242e-06	0.000377	84	5	-3.395	1.0	1.0	1.0	17938	0	-3.395
PLK4	5	2.5935e-07	1.9242e-06	0.000377	85	5	-5.8797	1.0	1.0	1.0	17937	0	-5.8797
SRSF2	5	2.7329e-07	1.9242e-06	0.000377	86	5	-4.2359	1.0	1.0	1.0	17935	0	-4.2359
MYC	5	2.8557e-07	1.9242e-06	0.000377	87	5	-2.6509	1.0	1.0	1.0	17934	0	-2.6509
PAK1IP1	5	2.9499e-07	1.9242e-06	0.000377	88	5	-3.6223	1.0	1.0	1.0	17933	0	-3.6223
TUT1	5	3.0027e-07	1.9242e-06	0.000377	89	4	-4.2726	0.94695	0.94714	1.0	15899	0	-4.2726
UBA52	5	3.1423e-07	1.9242e-06	0.000377	90	5	-4.7113	1.0	1.0	1.0	17932	0	-4.7113
SUPT5H	5	3.2539e-07	1.9242e-06	0.000377	91	5	-4.2829	0.99999	0.99999	1.0	17788	0	-4.2829
TRNT1	5	3.381e-07	1.9242e-06	0.000377	92	5	-2.7718	1.0	1.0	1.0	17931	0	-2.7718
RCC1	5	3.442e-07	2.1991e-06	0.000416	93	5	-3.4773	1.0	1.0	1.0	17930	0	-3.4773
DDX27	5	3.7602e-07	2.474e-06	0.000416	94	5	-2.2002	1.0	1.0	1.0	17929	0	-2.2002
LSM7	5	3.7633e-07	2.474e-06	0.000416	95	5	-4.6081	1.0	1.0	1.0	17878	0	-4.6081
ILF3	5	3.7883e-07	2.474e-06	0.000416	96	5	-2.4733	1.0	1.0	1.0	17928	0	-2.4733
TUBB	5	3.8083e-07	2.474e-06	0.000416	97	5	-5.8816	0.99998	0.99999	1.0	17772	0	-5.8816
RPS9	5	3.9136e-07	2.474e-06	0.000416	98	4	-3.8079	0.26109	0.40282	1.0	7093	1	-3.8079
RPS3	4	3.9183e-07	2.474e-06	0.000416	99	4	-5.7608	1.0	1.0	1.0	17927	0	-5.7608
TXNL4A	5	3.987e-07	2.474e-06	0.000416	100	4	-3.7691	0.50278	0.61344	1.0	10405	1	-3.7691
FAU	5	4.092e-07	2.474e-06	0.000416	101	5	-3.1848	0.99998	0.99998	1.0	17761	0	-3.1848
TINF2	5	4.2779e-07	2.474e-06	0.000416	102	5	-2.5256	1.0	1.0	1.0	17925	0	-2.5256
WDR74	5	4.308e-07	2.474e-06	0.000416	103	5	-5.2822	1.0	1.0	1.0	17885	0	-5.2822
TCEB2	5	4.4261e-07	2.474e-06	0.000416	104	5	-3.5631	1.0	1.0	1.0	17924	0	-3.5631
WDR18	5	4.7781e-07	2.474e-06	0.000416	105	5	-2.7329	1.0	1.0	1.0	17923	0	-2.7329
SNRPD2	5	4.8121e-07	2.474e-06	0.000416	106	5	-4.597	1.0	1.0	1.0	17922	0	-4.597
TRMT112	5	4.8414e-07	2.474e-06	0.000416	107	5	-3.5717	1.0	1.0	1.0	17921	0	-3.5717
LSM4	6	5.0585e-07	3.0238e-06	0.000461	108	6	-2.7371	1.0	1.0	1.0	17866	0	-2.7371
HIST1H2AJ	3	5.1257e-07	3.0238e-06	0.000461	109	3	-3.7483	0.99997	0.99997	1.0	17729	0	-3.7483
PPP2CA	5	5.1368e-07	3.0238e-06	0.000461	110	5	-2.15	1.0	1.0	1.0	17920	0	-2.15
PSMA7	5	5.1697e-07	3.0238e-06	0.000461	111	5	-3.7083	0.99998	0.99998	1.0	17763	0	-3.7083
SRSF7	5	5.2331e-07	3.0238e-06	0.000461	112	5	-6.5054	0.99999	0.99999	1.0	17814	0	-6.5054
TUBA1B	4	5.3521e-07	3.0238e-06	0.000461	113	4	-3.6651	1.0	1.0	1.0	17919	0	-3.6651
MDM4	15	5.4042e-07	3.0238e-06	0.000461	114	13	-1.7779	0.96397	0.96405	1.0	16238	1	-1.7779
MAD2L1	5	5.5303e-07	3.0238e-06	0.000461	115	5	-5.7573	1.0	1.0	1.0	17918	0	-5.7573
RBMX	6	5.6003e-07	3.0238e-06	0.000461	116	6	-3.3661	1.0	1.0	1.0	17917	0	-3.3661
CDC16	5	5.6317e-07	3.0238e-06	0.000461	117	5	-2.9832	1.0	1.0	1.0	17916	0	-2.9832
HIST1H2AK	5	5.6867e-07	3.0238e-06	0.000461	118	5	-3.0293	0.99995	0.99996	1.0	17710	0	-3.0293
SRP54	5	5.9794e-07	3.5736e-06	0.000528	119	5	-5.4634	1.0	1.0	1.0	17915	0	-5.4634
RPL36	5	6.1403e-07	3.5736e-06	0.000528	120	5	-4.1162	1.0	1.0	1.0	17914	0	-4.1162
KIF23	5	6.2775e-07	3.5736e-06	0.000528	121	5	-3.4743	1.0	1.0	1.0	17913	0	-3.4743
C9orf114	5	6.2993e-07	3.5736e-06	0.000528	122	4	-3.4451	0.98666	0.9866	1.0	16810	0	-3.4451
CCNK	5	6.5158e-07	4.1234e-06	0.00058	123	5	-3.5905	1.0	1.0	1.0	17912	0	-3.5905
PRPF38A	5	6.6062e-07	4.1234e-06	0.00058	124	5	-7.0745	1.0	1.0	1.0	17911	0	-7.0745
UBL5	3	7.0544e-07	4.1234e-06	0.00058	125	3	-5.9182	1.0	1.0	1.0	17910	0	-5.9182
RPS23	5	7.224e-07	4.1234e-06	0.00058	126	5	-6.0759	1.0	1.0	1.0	17901	0	-6.0759
CHKA	5	7.288e-07	4.1234e-06	0.00058	127	5	-4.599	1.0	1.0	1.0	17909	0	-4.599
MRPL21	8	7.3452e-07	4.1234e-06	0.00058	128	8	-2.1626	1.0	1.0	1.0	17908	0	-2.1626
TRIM37	5	7.6378e-07	4.6731e-06	0.000638	129	4	-3.6545	0.93737	0.93775	1.0	15707	0	-3.6545
AURKB	5	7.6617e-07	4.6731e-06	0.000638	130	5	-3.4224	1.0	1.0	1.0	17907	0	-3.4224
GNB2L1	5	7.8398e-07	4.6731e-06	0.000638	131	5	-2.5201	1.0	1.0	1.0	17906	0	-2.5201
INCENP	5	7.8614e-07	4.6731e-06	0.000638	132	5	-2.3073	1.0	1.0	1.0	17905	0	-2.3073
GART	5	8.0726e-07	5.2229e-06	0.000707	133	5	-3.2652	1.0	1.0	1.0	17904	0	-3.2652
RPS20	4	8.1501e-07	5.7727e-06	0.000732	134	4	-4.463	1.0	1.0	1.0	17903	0	-4.463
COPA	5	8.2646e-07	5.7727e-06	0.000732	135	4	-3.2371	0.84741	0.8491	1.0	14197	0	-3.2371
PPP1R8	15	8.5379e-07	5.7727e-06	0.000732	136	13	-1.3003	1.0	1.0	1.0	17855	0	-1.3003
ECD	5	8.629e-07	5.7727e-06	0.000732	137	5	-4.0001	1.0	1.0	1.0	17862	0	-4.0001
SF3B4	5	8.6322e-07	5.7727e-06	0.000732	138	5	-2.6745	1.0	1.0	1.0	17900	0	-2.6745
PDE4DIP	22	8.6471e-07	5.7727e-06	0.000732	139	16	-1.2776	0.66092	0.69958	1.0	11765	2	-1.2776
IPO11	5	8.8915e-07	5.7727e-06	0.000732	140	5	-4.3921	1.0	1.0	1.0	17898	0	-4.3921
RPL27A	5	8.8915e-07	5.7727e-06	0.000732	141	5	-4.3486	1.0	1.0	1.0	17899	0	-4.3486
BRF1	13	9.0159e-07	5.7727e-06	0.000732	142	9	-2.015	0.99911	0.99915	1.0	17433	0	-2.015
MRPL38	5	9.1734e-07	6.3225e-06	0.000744	143	5	-1.6457	1.0	1.0	1.0	17897	0	-1.6457
CSNK1A1	5	9.2388e-07	6.3225e-06	0.000744	144	5	-3.6972	1.0	1.0	1.0	17896	0	-3.6972
U2SURP	5	9.454e-07	6.3225e-06	0.000744	145	5	-2.1437	1.0	1.0	1.0	17895	0	-2.1437
CCND1	5	9.4927e-07	6.3225e-06	0.000744	146	4	-3.0831	0.97802	0.97804	1.0	16573	0	-3.0831
PSMC4	5	9.8557e-07	6.3225e-06	0.000744	147	5	-2.8168	0.99997	0.99998	1.0	17746	0	-2.8168
HNRNPL	5	9.9172e-07	6.3225e-06	0.000744	148	5	-3.9308	1.0	1.0	1.0	17864	0	-3.9308
POLR2F	5	1.0275e-06	6.3225e-06	0.000744	149	5	-2.1698	1.0	1.0	1.0	17894	0	-2.1698
TUFM	5	1.0283e-06	6.3225e-06	0.000744	150	5	-2.0916	1.0	1.0	1.0	17893	0	-2.0916
NPLOC4	5	1.0445e-06	6.3225e-06	0.000744	151	5	-3.0782	1.0	1.0	1.0	17892	0	-3.0782
CCT3	5	1.0582e-06	6.3225e-06	0.000744	152	5	-3.4452	1.0	1.0	1.0	17891	0	-3.4452
SARS	5	1.0627e-06	6.3225e-06	0.000744	153	5	-3.8431	1.0	1.0	1.0	17890	0	-3.8431
POLR2C	5	1.0721e-06	6.8723e-06	0.000769	154	5	-3.2539	0.99998	0.99998	1.0	17760	0	-3.2539
PELO	5	1.0787e-06	6.8723e-06	0.000769	155	4	-3.3405	0.98926	0.98928	1.0	16885	0	-3.3405
SNAP23	6	1.0794e-06	6.8723e-06	0.000769	156	6	-4.6187	1.0	1.0	1.0	17870	0	-4.6187
SART3	5	1.0809e-06	6.8723e-06	0.000769	157	5	-3.3179	0.99999	0.99999	1.0	17821	0	-3.3179
MCM3AP	5	1.0812e-06	6.8723e-06	0.000769	158	5	-2.4639	1.0	1.0	1.0	17889	0	-2.4639
MRPS21	5	1.0821e-06	6.8723e-06	0.000769	159	5	-2.308	1.0	1.0	1.0	17888	0	-2.308
DDX54	5	1.1085e-06	6.8723e-06	0.000769	160	5	-2.1525	1.0	1.0	1.0	17887	0	-2.1525
CDC27	5	1.1276e-06	6.8723e-06	0.000769	161	5	-4.7815	1.0	1.0	1.0	17886	0	-4.7815
MARS	5	1.1642e-06	7.422e-06	0.00081	162	4	-2.8919	0.99359	0.99359	1.0	17049	0	-2.8919
GTPBP4	5	1.1852e-06	7.422e-06	0.00081	163	4	-4.1585	0.97269	0.9727	1.0	16450	0	-4.1585
RPP25L	5	1.1985e-06	7.422e-06	0.00081	164	5	-3.4591	1.0	1.0	1.0	17884	0	-3.4591
CTDP1	5	1.2447e-06	7.422e-06	0.00081	165	5	-2.2689	1.0	1.0	1.0	17883	0	-2.2689
DIMT1	5	1.252e-06	7.9718e-06	0.00083	166	5	-2.1393	1.0	1.0	1.0	17882	0	-2.1393
CNOT3	5	1.2783e-06	7.9718e-06	0.00083	167	5	-4.1027	1.0	1.0	1.0	17881	0	-4.1027
RPL11	5	1.2815e-06	7.9718e-06	0.00083	168	5	-6.7829	1.0	1.0	1.0	17880	0	-6.7829
RPS24	5	1.3069e-06	7.9718e-06	0.00083	169	4	-4.8329	0.99796	0.99793	1.0	17300	0	-4.8329
MED20	5	1.3084e-06	7.9718e-06	0.00083	170	5	-2.6839	1.0	1.0	1.0	17879	0	-2.6839
RPL18A	3	1.3339e-06	7.9718e-06	0.00083	171	3	-4.7484	1.0	1.0	1.0	17858	0	-4.7484
PWP2	5	1.3556e-06	7.9718e-06	0.00083	172	4	-3.9689	0.95997	0.96003	1.0	16159	0	-3.9689
QARS	5	1.3844e-06	7.9718e-06	0.00083	173	4	-5.59	0.99819	0.99818	1.0	17317	0	-5.59
RPL23	5	1.4433e-06	8.5216e-06	0.000872	174	5	-3.5752	0.99991	0.99991	1.0	17649	0	-3.5752
EIF3I	5	1.4515e-06	8.5216e-06	0.000872	175	4	-4.2415	0.13496	0.26986	0.961728	5026	1	-4.2415
NIP7	5	1.453e-06	8.5216e-06	0.000872	176	5	-2.5803	1.0	1.0	1.0	17877	0	-2.5803
RPL37A	4	1.4672e-06	9.0714e-06	0.000908	177	3	-5.5204	0.00090367	0.0039708	0.419615	168	1	-5.5204
PHB	5	1.4732e-06	9.0714e-06	0.000908	178	5	-6.1839	1.0	1.0	1.0	17876	0	-6.1839
DKC1	5	1.4923e-06	9.0714e-06	0.000908	179	5	-3.6925	1.0	1.0	1.0	17875	0	-3.6925
MAX	11	1.5028e-06	9.0714e-06	0.000908	180	7	-2.5243	0.28115	0.42258	1.0	7416	3	-2.5243
SNRPD1	5	1.5697e-06	9.6212e-06	0.000957	181	5	-3.9198	1.0	1.0	1.0	17874	0	-3.9198
ARL2	5	1.5791e-06	1.0171e-05	0.00099	182	5	-2.4239	1.0	1.0	1.0	17873	0	-2.4239
MAK16	5	1.6e-06	1.0171e-05	0.00099	183	5	-3.8863	1.0	1.0	1.0	17872	0	-3.8863
GMPS	5	1.6295e-06	1.0171e-05	0.00099	184	5	-3.7362	1.0	1.0	1.0	17871	0	-3.7362
UBIAD1	5	1.6735e-06	1.0171e-05	0.00099	185	4	-4.2812	0.95728	0.95735	1.0	16093	0	-4.2812
SEC13	5	1.7974e-06	1.0721e-05	0.001032	186	5	-1.7968	1.0	1.0	1.0	17869	0	-1.7968
RPL18	5	1.8197e-06	1.0721e-05	0.001032	187	4	-4.4285	0.87963	0.88086	1.0	14707	0	-4.4285
RBBP4	5	1.8255e-06	1.127e-05	0.001046	188	5	-2.8217	1.0	1.0	1.0	17868	0	-2.8217
MDN1	5	1.8486e-06	1.127e-05	0.001046	189	4	-3.1228	0.84359	0.84533	1.0	14131	0	-3.1228
GPN2	5	1.8666e-06	1.127e-05	0.001046	190	5	-2.7038	0.99993	0.99993	1.0	17668	0	-2.7038
PRMT1	5	1.9134e-06	1.127e-05	0.001046	191	5	-2.2831	1.0	1.0	1.0	17867	0	-2.2831
EIF3F	4	1.9726e-06	1.127e-05	0.001046	192	4	-3.9911	1.0	1.0	1.0	17865	0	-3.9911
LUC7L3	5	2.0405e-06	1.127e-05	0.001046	193	5	-5.2004	0.99994	0.99994	1.0	17680	0	-5.2004
POP1	5	2.0445e-06	1.127e-05	0.001046	194	5	-2.173	1.0	1.0	1.0	17863	0	-2.173
PDPK1	5	2.1173e-06	1.182e-05	0.001046	195	5	-3.2391	0.99893	0.99896	1.0	17407	0	-3.2391
TBL3	5	2.1434e-06	1.182e-05	0.001046	196	5	-3.0364	1.0	1.0	1.0	17851	0	-3.0364
ABCE1	5	2.1706e-06	1.182e-05	0.001046	197	5	-4.3628	1.0	1.0	1.0	17860	0	-4.3628
KIF11	5	2.1706e-06	1.182e-05	0.001046	198	5	-4.6276	1.0	1.0	1.0	17859	0	-4.6276
RPL3	5	2.1706e-06	1.182e-05	0.001046	199	5	-4.6276	1.0	1.0	1.0	17861	0	-4.6276
DUT	7	2.1885e-06	1.182e-05	0.001046	200	6	-3.5091	0.43499	0.57508	1.0	9829	1	-3.5091
SF1	5	2.2388e-06	1.182e-05	0.001046	201	5	-3.3704	1.0	1.0	1.0	17857	0	-3.3704
CDT1	5	2.2842e-06	1.182e-05	0.001046	202	5	-1.8384	1.0	1.0	1.0	17856	0	-1.8384
PISD	5	2.3002e-06	1.182e-05	0.001046	203	4	-3.8113	0.53306	0.62839	1.0	10639	1	-3.8113
RPS7	3	2.3942e-06	1.237e-05	0.001046	204	3	-5.7584	1.0	1.0	1.0	17854	0	-5.7584
KEAP1	5	2.4033e-06	1.237e-05	0.001046	205	5	-2.1571	1.0	1.0	1.0	17853	0	-2.1571
HSPA8	4	2.418e-06	1.237e-05	0.001046	206	4	-6.5367	1.0	1.0	1.0	17852	0	-6.5367
USP7	5	2.4818e-06	1.237e-05	0.001046	207	5	-2.8971	1.0	1.0	1.0	17850	0	-2.8971
GMPPB	5	2.4836e-06	1.237e-05	0.001046	208	5	-2.6984	1.0	1.0	1.0	17849	0	-2.6984
BUD31	5	2.4931e-06	1.237e-05	0.001046	209	4	-3.7201	0.764	0.77243	1.0	12934	1	-3.7201
RTCB	5	2.4999e-06	1.237e-05	0.001046	210	5	-2.0824	1.0	1.0	1.0	17848	0	-2.0824
HSPA9	5	2.5558e-06	1.237e-05	0.001046	211	4	-4.861	0.9974	0.9974	1.0	17263	0	-4.861
NUP205	5	2.5624e-06	1.237e-05	0.001046	212	5	-2.1109	1.0	1.0	1.0	17847	0	-2.1109
PPAN	5	2.5754e-06	1.237e-05	0.001046	213	5	-2.8135	1.0	1.0	1.0	17846	0	-2.8135
HIST1H2BH	4	2.7105e-06	1.292e-05	0.001072	214	3	-5.1059	0.52996	0.62682	1.0	10615	1	-5.1059
TOP2A	5	2.7128e-06	1.292e-05	0.001072	215	4	-4.3215	0.15423	0.29677	0.966622	5526	1	-4.3215
SNRPB	5	2.7142e-06	1.292e-05	0.001072	216	5	-1.9967	1.0	1.0	1.0	17845	0	-1.9967
NUP93	5	2.769e-06	1.292e-05	0.001072	217	5	-2.7653	1.0	1.0	1.0	17844	0	-2.7653
NXF1	5	2.8189e-06	1.347e-05	0.001103	218	5	-3.6174	0.99999	0.99999	1.0	17779	0	-3.6174
ADSL	5	2.8327e-06	1.347e-05	0.001103	219	5	-5.1201	1.0	1.0	1.0	17843	0	-5.1201
LIAS	5	2.8772e-06	1.347e-05	0.001103	220	5	-1.9326	1.0	1.0	1.0	17842	0	-1.9326
SNRPF	5	3.0452e-06	1.4019e-05	0.001112	221	5	-3.9159	0.99893	0.99896	1.0	17403	0	-3.9159
PCNA	5	3.1219e-06	1.4019e-05	0.001112	222	4	-4.9169	0.95728	0.95735	1.0	16097	0	-4.9169
ANKLE2	5	3.1233e-06	1.4019e-05	0.001112	223	5	-2.5944	1.0	1.0	1.0	17841	0	-2.5944
EIF6	5	3.1268e-06	1.4019e-05	0.001112	224	5	-2.5757	0.99893	0.99896	1.0	17396	0	-2.5757
TPI1	9	3.1274e-06	1.4019e-05	0.001112	225	8	-1.5096	0.88523	0.8863	1.0	14810	1	-1.5096
XAB2	5	3.1298e-06	1.4019e-05	0.001112	226	5	-3.3587	1.0	1.0	1.0	17840	0	-3.3587
EEF2	5	3.1365e-06	1.4019e-05	0.001112	227	5	-2.4067	0.99998	0.99998	1.0	17766	0	-2.4067
THOC3	5	3.2249e-06	1.4569e-05	0.001151	228	4	-3.1839	0.9952	0.99523	1.0	17123	0	-3.1839
SKP1	5	3.2716e-06	1.5119e-05	0.001189	229	5	-3.3126	1.0	1.0	1.0	17839	0	-3.3126
HNRNPU	5	3.3859e-06	1.5669e-05	0.001211	230	5	-2.1375	1.0	1.0	1.0	17838	0	-2.1375
WBP1	5	3.3952e-06	1.5669e-05	0.001211	231	5	-2.4035	1.0	1.0	1.0	17837	0	-2.4035
DTYMK	5	3.4539e-06	1.5669e-05	0.001211	232	4	-4.1603	0.21584	0.35826	1.0	6418	1	-4.1603
GNL3	5	3.4958e-06	1.5669e-05	0.001211	233	5	-3.6383	0.99863	0.99865	1.0	17368	0	-3.6383
CHAF1A	5	3.6758e-06	1.6219e-05	0.001238	234	5	-2.5401	1.0	1.0	1.0	17836	0	-2.5401
RPLP1	5	3.6784e-06	1.6219e-05	0.001238	235	5	-2.6226	0.99893	0.99896	1.0	17397	0	-2.6226
AARS	5	3.6949e-06	1.6219e-05	0.001238	236	5	-5.083	0.99965	0.99967	1.0	17534	0	-5.083
RPL13A	4	3.8584e-06	1.6768e-05	0.001269	237	3	-3.757	0.93671	0.93712	1.0	15695	0	-3.757
MAD2L1BP	5	3.8588e-06	1.6768e-05	0.001269	238	5	-2.5955	1.0	1.0	1.0	17835	0	-2.5955
ALG2	5	3.9092e-06	1.7318e-05	0.001305	239	5	-2.7393	1.0	1.0	1.0	17834	0	-2.7393
PSMD3	5	4.2203e-06	1.8418e-05	0.001365	240	5	-3.4482	0.99981	0.99982	1.0	17591	0	-3.4482
VPS28	5	4.2385e-06	1.8418e-05	0.001365	241	4	-2.2803	0.98582	0.98579	1.0	16786	0	-2.2803
CDK7	5	4.2508e-06	1.8418e-05	0.001365	242	5	-2.1003	1.0	1.0	1.0	17833	0	-2.1003
SYS1	7	4.2656e-06	1.8418e-05	0.001365	243	6	-2.5606	0.27051	0.41204	1.0	7243	1	-2.5606
ATP5A1	5	4.5788e-06	2.0067e-05	0.001469	244	5	-2.3578	1.0	1.0	1.0	17832	0	-2.3578
PCYT1A	5	4.5831e-06	2.0067e-05	0.001469	245	5	-2.5547	0.99999	0.99999	1.0	17829	0	-2.5547
DPAGT1	5	4.7069e-06	2.0067e-05	0.001469	246	4	-3.1147	0.99542	0.99545	1.0	17136	0	-3.1147
NOL6	5	4.7556e-06	2.0617e-05	0.001491	247	5	-2.2162	1.0	0.99999	1.0	17831	0	-2.2162
LONP1	5	4.829e-06	2.0617e-05	0.001491	248	5	-2.5126	1.0	0.99999	1.0	17830	0	-2.5126
MRPL34	5	4.8331e-06	2.0617e-05	0.001491	249	5	-2.7996	0.99999	0.99999	1.0	17810	0	-2.7996
NUP85	5	5.0445e-06	2.2266e-05	0.001591	250	4	-2.5836	0.81984	0.82214	1.0	13755	0	-2.5836
SF3A2	5	5.0723e-06	2.2266e-05	0.001591	251	4	-3.2761	0.88669	0.88772	1.0	14835	0	-3.2761
COPS6	5	5.0949e-06	2.2266e-05	0.001591	252	5	-1.9507	0.99999	0.99999	1.0	17828	0	-1.9507
SPCS3	5	5.3372e-06	2.3366e-05	0.001657	253	5	-2.1626	0.99999	0.99999	1.0	17827	0	-2.1626
CPSF3	5	5.3488e-06	2.3366e-05	0.001657	254	5	-2.315	0.99999	0.99999	1.0	17826	0	-2.315
UBE2C	10	5.4209e-06	2.3915e-05	0.001676	255	8	-2.2424	0.99994	0.99995	1.0	17694	0	-2.2424
YPEL5	5	5.4278e-06	2.3915e-05	0.001676	256	5	-1.9751	0.99999	0.99999	1.0	17825	0	-1.9751
DHODH	5	5.506e-06	2.3915e-05	0.001676	257	5	-2.8089	0.99999	0.99999	1.0	17824	0	-2.8089
CXorf56	7	5.523e-06	2.4465e-05	0.001701	258	6	-1.931	0.30723	0.44825	1.0	7809	1	-1.931
RPF2	5	5.6069e-06	2.4465e-05	0.001701	259	4	-3.8789	0.62673	0.6789	1.0	11432	1	-3.8789
PRELID1	3	5.6488e-06	2.5015e-05	0.001726	260	3	-2.6477	0.99999	0.99999	1.0	17823	0	-2.6477
CAD	5	5.7319e-06	2.5015e-05	0.001726	261	5	-2.0106	0.99999	0.99999	1.0	17822	0	-2.0106
CCT7	5	5.7506e-06	2.5565e-05	0.001751	262	4	-2.9117	0.98003	0.98002	1.0	16625	0	-2.9117
KPNB1	5	5.8197e-06	2.5565e-05	0.001751	263	4	-3.8898	0.76617	0.77419	1.0	12962	1	-3.8898
ABT1	5	5.9675e-06	2.6664e-05	0.001805	264	5	-3.6666	0.99992	0.99992	1.0	17659	0	-3.6666
RPS21	5	6.0293e-06	2.6664e-05	0.001805	265	5	-3.7118	0.99999	0.99999	1.0	17820	0	-3.7118
EXOSC4	5	6.0465e-06	2.6664e-05	0.001805	266	4	-2.4952	0.97204	0.97205	1.0	16428	0	-2.4952
TOMM22	5	6.0624e-06	2.7214e-05	0.001822	267	4	-3.3025	0.72097	0.73962	1.0	12414	1	-3.3025
DHX37	5	6.1087e-06	2.7214e-05	0.001822	268	5	-1.9198	0.99999	0.99999	1.0	17819	0	-1.9198
DHX8	5	6.206e-06	2.7214e-05	0.001822	269	5	-2.3908	0.99999	0.99999	1.0	17818	0	-2.3908
NUP133	5	6.5207e-06	2.8314e-05	0.001889	270	5	-2.2157	0.99999	0.99999	1.0	17817	0	-2.2157
KIF18B	5	6.7995e-06	3.0513e-05	0.00202	271	5	-2.2545	0.99999	0.99999	1.0	17816	0	-2.2545
PSMA2	5	6.801e-06	3.0513e-05	0.00202	272	5	-4.1696	0.99997	0.99998	1.0	17747	0	-4.1696
PSMC3	5	6.8749e-06	3.1063e-05	0.00202	273	5	-2.5486	0.99999	0.99999	1.0	17794	0	-2.5486
MCM5	5	6.8749e-06	3.1063e-05	0.00202	274	4	-2.5486	0.85009	0.85176	1.0	14248	0	-2.5486
DNLZ	5	6.9095e-06	3.1063e-05	0.00202	275	5	-2.0868	0.99999	0.99999	1.0	17815	0	-2.0868
SRSF1	5	6.9758e-06	3.1063e-05	0.00202	276	4	-3.0771	0.89632	0.89716	1.0	14981	0	-3.0771
TONSL	5	6.9847e-06	3.1063e-05	0.00202	277	5	-3.5792	0.9997	0.99972	1.0	17545	0	-3.5792
SNRNP200	5	7.0641e-06	3.1612e-05	0.002041	278	4	-3.9575	0.9969	0.99689	1.0	17223	0	-3.9575
TANGO6	5	7.2077e-06	3.1612e-05	0.002041	279	5	-2.8476	0.99999	0.99999	1.0	17813	0	-2.8476
HIST1H2AM	5	7.5205e-06	3.3811e-05	0.002175	280	5	-2.1729	0.99999	0.99999	1.0	17811	0	-2.1729
RPL15	2	7.6872e-06	3.4911e-05	0.002237	281	2	-4.5294	0.99999	0.99999	1.0	17809	0	-4.5294
SUPT6H	5	7.8555e-06	3.5461e-05	0.002265	282	5	-2.7721	0.99999	0.99999	1.0	17808	0	-2.7721
POLR2L	4	7.8753e-06	3.6011e-05	0.002284	283	3	-3.4517	0.22195	0.36432	1.0	6514	1	-3.4517
NOP9	5	7.9105e-06	3.6011e-05	0.002284	284	5	-2.2206	0.99999	0.99999	1.0	17783	0	-2.2206
COG3	5	8.1226e-06	3.821e-05	0.002406	285	5	-2.291	0.99999	0.99999	1.0	17807	0	-2.291
RPL10A	5	8.127e-06	3.821e-05	0.002406	286	5	-8.3756	0.99998	0.99998	1.0	17752	0	-8.3756
TRAPPC1	5	8.2211e-06	3.8759e-05	0.002424	287	5	-2.1261	0.99999	0.99999	1.0	17806	0	-2.1261
TICRR	5	8.311e-06	3.9309e-05	0.002424	288	5	-2.2267	0.99999	0.99999	1.0	17805	0	-2.2267
NDUFA13	5	8.4368e-06	3.9309e-05	0.002424	289	4	-2.644	0.99841	0.99842	1.0	17343	0	-2.644
RPS18	3	8.4899e-06	3.9309e-05	0.002424	290	3	-5.9782	0.99999	0.99999	1.0	17804	0	-5.9782
EIF2B4	5	8.5082e-06	3.9309e-05	0.002424	291	4	-4.6248	0.53855	0.63124	1.0	10683	1	-4.6248
EIF2B2	5	8.5126e-06	3.9309e-05	0.002424	292	5	-3.0344	0.99999	0.99999	1.0	17803	0	-3.0344
CHMP4B	5	8.9356e-06	4.2058e-05	0.002585	293	5	-3.2308	0.99997	0.99997	1.0	17726	0	-3.2308
AQR	5	8.9522e-06	4.2608e-05	0.00261	294	5	-3.6189	0.99964	0.99966	1.0	17532	0	-3.6189
SMC4	5	9.1931e-06	4.3158e-05	0.002617	295	4	-3.0058	0.98834	0.98835	1.0	16862	0	-3.0058
RAD51	5	9.2039e-06	4.3158e-05	0.002617	296	5	-2.7312	0.99972	0.99973	1.0	17551	0	-2.7312
WDR73	5	9.2337e-06	4.3158e-05	0.002617	297	5	-1.4502	0.99999	0.99999	1.0	17802	0	-1.4502
FARS2	5	9.2801e-06	4.3708e-05	0.002633	298	4	-1.9892	0.87461	0.87591	1.0	14634	0	-1.9892
SCAP	5	9.3846e-06	4.3708e-05	0.002633	299	5	-2.888	0.99999	0.99999	1.0	17801	0	-2.888
SNRPA1	5	9.4345e-06	4.4257e-05	0.002657	300	5	-3.493	0.99999	0.99999	1.0	17800	0	-3.493
AHCY	5	9.7344e-06	4.4807e-05	0.002663	301	5	-3.2529	0.99893	0.99896	1.0	17393	0	-3.2529
LCE2A	4	9.7476e-06	4.4807e-05	0.002663	302	4	-2.4029	0.99999	0.99999	1.0	17799	0	-2.4029
CTNNBL1	5	9.8382e-06	4.4807e-05	0.002663	303	4	-4.4524	0.88752	0.88852	1.0	14843	0	-4.4524
TAF12	5	1.0097e-05	4.5357e-05	0.002687	304	5	-1.6266	0.99999	0.99999	1.0	17798	0	-1.6266
RPL14	5	1.0154e-05	4.5907e-05	0.002711	305	3	-5.707	0.85772	0.85929	1.0	14357	0	-5.707
GUK1	5	1.0225e-05	4.6456e-05	0.002716	306	5	-3.2378	0.99999	0.99999	1.0	17797	0	-3.2378
SOD2	5	1.0298e-05	4.6456e-05	0.002716	307	5	-1.9902	0.99999	0.99999	1.0	17796	0	-1.9902
SRSF3	5	1.032e-05	4.6456e-05	0.002716	308	5	-6.4486	0.99995	0.99996	1.0	17708	0	-6.4486
DDOST	5	1.048e-05	4.7006e-05	0.002731	309	5	-1.8723	0.99999	0.99999	1.0	17795	0	-1.8723
MAT2A	5	1.0481e-05	4.7006e-05	0.002731	310	4	-4.2527	0.51529	0.61962	1.0	10507	1	-4.2527
NDUFB7	5	1.0764e-05	4.8656e-05	0.002817	311	5	-1.4572	0.99999	0.99999	1.0	17793	0	-1.4572
CPSF3L	5	1.1054e-05	5.0855e-05	0.002935	312	4	-2.5597	0.40021	0.54025	1.0	9223	1	-2.5597
DHX36	5	1.1059e-05	5.1404e-05	0.002948	313	5	-1.8036	0.99999	0.99999	1.0	17792	0	-1.8036
ARIH1	5	1.1209e-05	5.1404e-05	0.002948	314	5	-1.9727	0.99999	0.99999	1.0	17791	0	-1.9727
CLP1	5	1.1361e-05	5.1954e-05	0.00297	315	4	-3.2456	0.99756	0.99754	1.0	17275	0	-3.2456
CCDC115	5	1.1453e-05	5.2504e-05	0.002992	316	5	-1.4992	0.99999	0.99999	1.0	17789	0	-1.4992
POLR3H	5	1.1639e-05	5.4153e-05	0.003076	317	5	-2.5145	0.99999	0.99999	1.0	17787	0	-2.5145
UPF1	5	1.1726e-05	5.4703e-05	0.003098	318	5	-2.6151	0.99999	0.99999	1.0	17786	0	-2.6151
PCID2	5	1.1806e-05	5.5803e-05	0.00315	319	5	-2.2414	0.99997	0.99997	1.0	17734	0	-2.2414
CHMP2A	5	1.2055e-05	5.6352e-05	0.003171	320	5	-3.1884	0.99999	0.99999	1.0	17785	0	-3.1884
RPL19	3	1.2523e-05	5.9101e-05	0.003316	321	3	-3.8623	0.99999	0.99999	1.0	17784	0	-3.8623
MCM2	5	1.261e-05	5.9651e-05	0.003326	322	4	-2.7729	0.99217	0.9922	1.0	16992	0	-2.7729
IGBP1	5	1.272e-05	5.9651e-05	0.003326	323	5	-3.6174	0.9998	0.99981	1.0	17584	0	-3.6174
MARS2	5	1.2978e-05	6.24e-05	0.003468	324	5	-1.6305	0.99999	0.99999	1.0	17782	0	-1.6305
CDC123	5	1.3158e-05	6.295e-05	0.003488	325	4	-4.27	0.99294	0.99294	1.0	17016	0	-4.27
NHP2	6	1.3276e-05	6.4049e-05	0.003538	326	4	-2.878	0.16567	0.30833	0.974949	5693	2	-2.878
DMAP1	5	1.3569e-05	6.5149e-05	0.003588	327	5	-2.7588	0.99987	0.99987	1.0	17618	0	-2.7588
CTPS1	5	1.3832e-05	6.5699e-05	0.003596	328	5	-3.1087	0.99976	0.99977	1.0	17565	0	-3.1087
LSM2	5	1.3847e-05	6.5699e-05	0.003596	329	5	-3.1863	0.99984	0.99984	1.0	17607	0	-3.1863
TUBG1	5	1.4196e-05	6.7898e-05	0.003694	330	5	-2.5011	0.99994	0.99995	1.0	17687	0	-2.5011
ALDOC	5	1.4204e-05	6.7898e-05	0.003694	331	5	-1.3632	0.99999	0.99999	1.0	17781	0	-1.3632
RRP9	5	1.4247e-05	6.8448e-05	0.003713	332	5	-3.572	0.9987	0.99872	1.0	17373	0	-3.572
SF3B14	5	1.4491e-05	6.9547e-05	0.003761	333	5	-2.4116	0.99999	0.99999	1.0	17780	0	-2.4116
SLC35B1	5	1.4875e-05	7.0647e-05	0.003798	334	4	-2.9938	0.98921	0.98924	1.0	16883	0	-2.9938
BUB3	5	1.4898e-05	7.0647e-05	0.003798	335	4	-5.1535	0.97515	0.97521	1.0	16503	0	-5.1535
PFDN6	5	1.533e-05	7.3396e-05	0.003934	336	5	-2.9868	0.99863	0.99865	1.0	17367	0	-2.9868
ACTR10	5	1.5473e-05	7.3945e-05	0.00394	337	5	-2.2963	0.99998	0.99999	1.0	17778	0	-2.2963
ECSIT	12	1.5505e-05	7.3945e-05	0.00394	338	9	-1.1926	0.70389	0.72752	1.0	12205	2	-1.1926
SMC6	5	1.5598e-05	7.5595e-05	0.004016	339	5	-2.2531	0.99998	0.99999	1.0	17777	0	-2.2531
MVK	5	1.5763e-05	7.8344e-05	0.00415	340	4	-2.4939	0.46051	0.59358	1.0	10090	1	-2.4939
PSMA6	5	1.5885e-05	7.8893e-05	0.004167	341	4	-5.4898	0.94804	0.94823	1.0	15921	0	-5.4898
CDC7	5	1.6012e-05	7.9993e-05	0.004188	342	5	-4.257	0.99893	0.99896	1.0	17394	0	-4.257
DIEXF	5	1.6036e-05	7.9993e-05	0.004188	343	5	-1.7568	0.99998	0.99999	1.0	17776	0	-1.7568
COPS5	5	1.609e-05	7.9993e-05	0.004188	344	4	-3.6508	0.88654	0.88757	1.0	14833	0	-3.6508
MRPS6	5	1.6483e-05	8.1093e-05	0.004221	345	5	-1.8399	0.99998	0.99999	1.0	17775	0	-1.8399
RCL1	5	1.6522e-05	8.1093e-05	0.004221	346	4	-2.1636	0.98735	0.98735	1.0	16838	0	-2.1636
DCP2	5	1.6673e-05	8.1642e-05	0.004237	347	5	-1.5121	0.99998	0.99999	1.0	17774	0	-1.5121
RRM2	5	1.6801e-05	8.2742e-05	0.00427	348	4	-2.5806	0.87644	0.87771	1.0	14659	0	-2.5806
AARS2	5	1.6898e-05	8.2742e-05	0.00427	349	5	-2.1583	0.99998	0.99999	1.0	17773	0	-2.1583
POLR2G	5	1.7448e-05	8.3841e-05	0.004314	350	4	-2.4316	0.99707	0.99709	1.0	17239	0	-2.4316
SOD1	5	1.7606e-05	8.4941e-05	0.004358	351	5	-3.0514	0.99998	0.99999	1.0	17771	0	-3.0514
PRPF40A	5	1.7641e-05	8.5491e-05	0.004374	352	5	-3.064	0.99998	0.99999	1.0	17770	0	-3.064
MRPL17	5	1.7815e-05	8.6041e-05	0.00439	353	5	-1.9214	0.99998	0.99998	1.0	17769	0	-1.9214
CCT8	5	1.805e-05	8.659e-05	0.004405	354	4	-5.4031	0.98702	0.98699	1.0	16822	0	-5.4031
CDK1	5	1.8356e-05	8.9339e-05	0.004519	355	5	-4.9059	0.99998	0.99998	1.0	17764	0	-4.9059
SLMO2	5	1.8393e-05	8.9339e-05	0.004519	356	4	-3.2132	0.9298	0.93016	1.0	15571	0	-3.2132
RPS16	4	1.8896e-05	9.1538e-05	0.004618	357	4	-3.965	0.99995	0.99996	1.0	17706	0	-3.965
PSMC6	5	1.8963e-05	9.2088e-05	0.004632	358	4	-4.7083	0.58305	0.65444	1.0	11043	1	-4.7083
RRN3	5	1.9037e-05	9.3188e-05	0.004675	359	5	-2.3429	0.99998	0.99998	1.0	17768	0	-2.3429
NCL	5	1.9371e-05	9.5387e-05	0.004759	360	5	-2.2217	0.99998	0.99998	1.0	17767	0	-2.2217
TRERF1	5	1.9428e-05	9.5387e-05	0.004759	361	5	-1.6746	0.99998	0.99998	1.0	17765	0	-1.6746
HEATR1	5	1.9949e-05	9.7586e-05	0.004855	362	5	-3.0481	0.99893	0.99896	1.0	17401	0	-3.0481
CIAO1	5	1.9988e-05	9.8136e-05	0.004855	363	5	-2.1489	0.99992	0.99993	1.0	17662	0	-2.1489
PSMC2	5	2.0026e-05	9.8136e-05	0.004855	364	4	-2.2666	0.13766	0.27419	0.961728	5094	1	-2.2666
SPAG5	5	2.0102e-05	9.8686e-05	0.004869	365	5	-1.5616	0.99998	0.99998	1.0	17762	0	-1.5616
RABGGTB	5	2.0417e-05	9.9235e-05	0.00487	366	4	-5.0097	0.1122	0.23253	0.946132	4426	1	-5.0097
TWISTNB	5	2.0435e-05	9.9235e-05	0.00487	367	4	-4.4799	0.07648	0.17175	0.913913	3377	1	-4.4799
HIST1H2BJ	4	2.0646e-05	9.9785e-05	0.004883	368	3	-3.5313	0.71504	0.73535	1.0	12336	1	-3.5313
NMNAT1	5	2.0905e-05	0.00010033	0.004897	369	5	-1.7496	0.99998	0.99998	1.0	17759	0	-1.7496
ERCC3	5	2.1135e-05	0.00010088	0.00491	370	5	-2.2761	0.99998	0.99998	1.0	17758	0	-2.2761
WDR33	5	2.1724e-05	0.00010308	0.00499	371	5	-2.0761	0.99997	0.99998	1.0	17749	0	-2.0761
PRPF8	5	2.1766e-05	0.00010308	0.00499	372	4	-2.5697	0.99674	0.99673	1.0	17209	0	-2.5697
CPSF2	5	2.1869e-05	0.00010363	0.005004	373	4	-2.4457	0.78507	0.79014	1.0	13233	1	-2.4457
ZBTB8OS	5	2.216e-05	0.00010473	0.00503	374	5	-2.7128	0.99994	0.99995	1.0	17690	0	-2.7128
TIMM17A	5	2.2349e-05	0.00010473	0.00503	375	5	-2.7204	0.99996	0.99996	1.0	17716	0	-2.7204
SF3A3	5	2.2821e-05	0.00010748	0.005148	376	5	-2.8322	0.99998	0.99998	1.0	17757	0	-2.8322
NCAPD2	5	2.3219e-05	0.00010858	0.005187	377	5	-2.1385	0.99998	0.99998	1.0	17756	0	-2.1385
VPS25	5	2.3593e-05	0.00011023	0.005252	378	5	-2.9674	0.99893	0.99896	1.0	17402	0	-2.9674
CAND1	5	2.3941e-05	0.00011243	0.005338	379	5	-2.0511	0.99998	0.99998	1.0	17755	0	-2.0511
WBSCR22	5	2.4045e-05	0.00011353	0.005338	380	4	-2.7637	0.99594	0.99597	1.0	17170	0	-2.7637
PCBP1	5	2.4052e-05	0.00011353	0.005338	381	5	-2.2636	0.99998	0.99998	1.0	17754	0	-2.2636
LAS1L	5	2.4097e-05	0.00011353	0.005338	382	5	-2.5266	0.99998	0.99998	1.0	17753	0	-2.5266
COPB1	5	2.4101e-05	0.00011353	0.005338	383	4	-2.6302	0.99843	0.99844	1.0	17346	0	-2.6302
SACM1L	5	2.4594e-05	0.00011518	0.005381	384	5	-3.0132	0.9991	0.99914	1.0	17432	0	-3.0132
DDX51	5	2.4752e-05	0.00011518	0.005381	385	4	-2.1679	0.46703	0.5966	1.0	10135	1	-2.1679
PNN	5	2.5003e-05	0.00011573	0.005381	386	5	-2.2874	0.99974	0.99975	1.0	17557	0	-2.2874
SEH1L	5	2.5347e-05	0.00011628	0.005381	387	5	-2.8997	0.99997	0.99998	1.0	17748	0	-2.8997
RPL35	5	2.5487e-05	0.00011628	0.005381	388	5	-1.487	0.99997	0.99998	1.0	17751	0	-1.487
NUP50	4	2.5492e-05	0.00011628	0.005381	389	4	-2.2566	0.99997	0.99998	1.0	17750	0	-2.2566
SNRNP40	5	2.5696e-05	0.00011683	0.005381	390	4	-2.2505	0.51043	0.6172	1.0	10459	1	-2.2505
EIF2B3	5	2.5789e-05	0.00011683	0.005381	391	4	-3.3953	0.99596	0.99598	1.0	17171	0	-3.3953
CMPK1	5	2.6091e-05	0.00011738	0.005393	392	4	-2.5631	0.74788	0.75976	1.0	12724	1	-2.5631
IMPDH2	5	2.7136e-05	0.00012178	0.00558	393	5	-2.9079	0.99997	0.99998	1.0	17745	0	-2.9079
KAT8	5	2.756e-05	0.00012343	0.005642	394	5	-3.1031	0.99996	0.99996	1.0	17714	0	-3.1031
NUDT21	5	2.7859e-05	0.00012617	0.005753	395	4	-3.1934	0.10838	0.22626	0.944542	4311	1	-3.1934
CDS2	5	2.8174e-05	0.00012672	0.005763	396	5	-3.3149	0.99997	0.99998	1.0	17744	0	-3.3149
POLA2	5	2.8294e-05	0.00012727	0.005773	397	5	-1.556	0.99997	0.99998	1.0	17743	0	-1.556
FBXW11	5	2.851e-05	0.00012837	0.005792	398	5	-2.5352	0.99997	0.99998	1.0	17742	0	-2.5352
NFS1	5	2.8539e-05	0.00012837	0.005792	399	4	-1.6545	0.53929	0.63162	1.0	10689	1	-1.6545
PREB	5	2.8611e-05	0.00012865	0.005792	400	5	-2.6198	0.99865	0.99867	1.0	17369	0	-2.6198
BOP1	5	2.8972e-05	0.00013002	0.005825	401	5	-1.9084	0.99997	0.99998	1.0	17741	0	-1.9084
GTF2IRD2B	5	2.9011e-05	0.00013002	0.005825	402	5	-1.2325	0.99997	0.99998	1.0	17740	0	-1.2325
RPS4X	3	2.9207e-05	0.00013112	0.00586	403	3	-5.2502	0.99997	0.99997	1.0	17739	0	-5.2502
PHF5A	5	2.9437e-05	0.00013277	0.005904	404	4	-5.4102	0.44825	0.58807	1.0	10013	1	-5.4102
FNTB	5	2.948e-05	0.00013277	0.005904	405	5	-2.7928	0.99996	0.99996	1.0	17713	0	-2.7928
ZWINT	5	2.9636e-05	0.00013387	0.005938	406	5	-1.5942	0.99997	0.99997	1.0	17738	0	-1.5942
KDM8	5	2.9768e-05	0.00013497	0.005967	407	5	-1.2137	0.99997	0.99997	1.0	17737	0	-1.2137
ARPC4	9	2.988e-05	0.00013552	0.005967	408	8	-1.431	0.99986	0.99986	1.0	17617	0	-1.431
SNUPN	5	2.9887e-05	0.00013552	0.005967	409	5	-1.763	0.99997	0.99997	1.0	17736	0	-1.763
TAF6	5	3.0026e-05	0.00013607	0.005977	410	5	-2.1489	0.99996	0.99997	1.0	17721	0	-2.1489
NOP58	5	3.0487e-05	0.00013882	0.006083	411	5	-2.9723	0.99945	0.99948	1.0	17492	0	-2.9723
PFDN5	8	3.0795e-05	0.00013992	0.00611	412	6	-1.3808	0.23349	0.37565	1.0	6688	1	-1.3808
CSTF3	8	3.0855e-05	0.00014047	0.00611	413	6	-2.0421	0.99527	0.99529	1.0	17126	0	-2.0421
SDE2	5	3.0988e-05	0.00014047	0.00611	414	5	-2.2675	0.99997	0.99997	1.0	17735	0	-2.2675
TYMS	5	3.2023e-05	0.00014542	0.006295	415	5	-2.2506	0.99997	0.99997	1.0	17732	0	-2.2506
CPSF4	5	3.2095e-05	0.00014542	0.006295	416	4	-2.4834	0.99432	0.99432	1.0	17084	0	-2.4834
CWC22	5	3.2297e-05	0.00014707	0.006351	417	5	-2.3078	0.99997	0.99997	1.0	17731	0	-2.3078
GARS	5	3.2454e-05	0.00014789	0.006372	418	4	-4.3907	0.58787	0.65713	1.0	11088	1	-4.3907
SMU1	5	3.2844e-05	0.00015036	0.006449	419	5	-4.0347	0.99988	0.99988	1.0	17625	0	-4.0347
PPWD1	5	3.29e-05	0.00015091	0.006449	420	5	-3.1562	0.99997	0.99997	1.0	17730	0	-3.1562
RSL1D1	5	3.2928e-05	0.00015091	0.006449	421	4	-2.0958	0.056421	0.13561	0.880302	2773	1	-2.0958
PSMB6	5	3.302e-05	0.00015146	0.006449	422	3	-3.2914	0.012559	0.040567	0.698414	1037	2	-3.2914
ALYREF	5	3.3086e-05	0.00015146	0.006449	423	5	-1.6977	0.99997	0.99997	1.0	17728	0	-1.6977
WDHD1	5	3.3244e-05	0.00015201	0.006457	424	5	-1.6914	0.99997	0.99997	1.0	17727	0	-1.6914
WBP11	5	3.4059e-05	0.00015586	0.006574	425	5	-1.7449	0.99997	0.99997	1.0	17725	0	-1.7449
CDC73	5	3.4094e-05	0.00015586	0.006574	426	4	-2.419	0.99712	0.99714	1.0	17240	0	-2.419
PNO1	5	3.4147e-05	0.00015586	0.006574	427	5	-2.1491	0.99997	0.99997	1.0	17724	0	-2.1491
NCAPG2	5	3.4528e-05	0.00015806	0.006651	428	4	-2.1849	0.99528	0.99531	1.0	17128	0	-2.1849
TSR2	5	3.4897e-05	0.00016191	0.006781	429	5	-2.9627	0.99996	0.99996	1.0	17718	0	-2.9627
IK	5	3.4966e-05	0.00016191	0.006781	430	5	-2.0905	0.99992	0.99992	1.0	17658	0	-2.0905
PAM16	5	3.5113e-05	0.00016356	0.006834	431	4	-1.9698	0.98715	0.98713	1.0	16827	0	-1.9698
WDR75	5	3.5706e-05	0.00016576	0.00691	432	5	-1.9816	0.99948	0.9995	1.0	17498	0	-1.9816
FTSJ3	5	3.5735e-05	0.00016631	0.006917	433	4	-2.0055	0.97028	0.97036	1.0	16377	0	-2.0055
MFAP1	5	3.6221e-05	0.00017016	0.007061	434	5	-2.751	0.99996	0.99997	1.0	17723	0	-2.751
NEDD8	3	3.6337e-05	0.00017071	0.007067	435	3	-4.5177	0.99996	0.99997	1.0	17722	0	-4.5177
GABPB1	5	3.7219e-05	0.00017456	0.00721	436	4	-2.1243	0.042873	0.11057	0.844559	2357	1	-2.1243
GTF2A2	5	3.7401e-05	0.00017593	0.00725	437	5	-2.2698	0.99996	0.99997	1.0	17720	0	-2.2698
EPRS	5	3.7506e-05	0.00017675	0.007268	438	4	-4.1453	0.9843	0.98427	1.0	16736	0	-4.1453
EDC4	5	3.7713e-05	0.0001784	0.007319	439	5	-2.1567	0.99957	0.9996	1.0	17515	0	-2.1567
RHEB	5	3.7962e-05	0.00017895	0.007324	440	4	-2.6978	0.95007	0.95024	1.0	15951	0	-2.6978
ISG20L2	5	3.9061e-05	0.00018225	0.007443	441	5	-1.6104	0.99996	0.99996	1.0	17719	0	-1.6104
HARS	5	3.9438e-05	0.00018335	0.007471	442	4	-2.4125	0.94267	0.943	1.0	15809	0	-2.4125
TCP1	5	3.9707e-05	0.0001839	0.007476	443	5	-4.2596	0.99992	0.99993	1.0	17664	0	-4.2596
ATP1A1	5	3.9804e-05	0.000185	0.007504	444	4	-2.9283	0.91328	0.91398	1.0	15275	0	-2.9283
DDX10	5	4.0881e-05	0.0001883	0.00762	445	4	-4.0336	0.62057	0.67529	1.0	11376	1	-4.0336
RPA1	5	4.107e-05	0.0001894	0.007648	446	3	-2.8188	0.068201	0.15695	0.904974	3117	1	-2.8188
KRAS	5	4.123e-05	0.0001905	0.007658	447	5	-3.2681	0.99996	0.99996	1.0	17717	0	-3.2681
YKT6	5	4.1245e-05	0.0001905	0.007658	448	5	-2.2186	0.99988	0.99987	1.0	17621	0	-2.2186
COPS8	5	4.1772e-05	0.00019215	0.007707	449	5	-2.076	0.99996	0.99996	1.0	17715	0	-2.076
DDX18	5	4.2047e-05	0.00019435	0.007778	450	5	-5.1448	0.99994	0.99994	1.0	17677	0	-5.1448
TBCD	5	4.3135e-05	0.0001993	0.007958	451	4	-2.2274	0.91792	0.9185	1.0	15348	0	-2.2274
UTP20	5	4.3657e-05	0.00020424	0.008138	452	5	-3.5325	0.99996	0.99996	1.0	17712	0	-3.5325
SMG6	5	4.3782e-05	0.00020479	0.008142	453	5	-1.7211	0.99996	0.99996	1.0	17711	0	-1.7211
LARS	5	4.4103e-05	0.00020699	0.008211	454	5	-3.7038	0.99971	0.99973	1.0	17550	0	-3.7038
WDR25	5	4.4418e-05	0.00020809	0.008236	455	4	-2.0498	0.97146	0.97149	1.0	16409	0	-2.0498
DDX21	5	4.5053e-05	0.00021029	0.008287	456	5	-3.9616	0.99973	0.99975	1.0	17555	0	-3.9616
BSG	9	4.5146e-05	0.00021029	0.008287	457	7	-1.341	0.99941	0.99943	1.0	17482	0	-1.341
TTC4	5	4.523e-05	0.00021084	0.00829	458	4	-2.157	0.9705	0.97058	1.0	16387	0	-2.157
MCM7	5	4.5497e-05	0.00021139	0.008294	459	5	-2.464	0.99995	0.99996	1.0	17709	0	-2.464
NLE1	7	4.5628e-05	0.00021249	0.008319	460	6	-1.8826	0.99954	0.99956	1.0	17506	0	-1.8826
GGTLC2	3	4.6825e-05	0.00022019	0.008602	461	3	-2.7056	0.99995	0.99996	1.0	17707	0	-2.7056
MRPS12	5	4.8324e-05	0.00022843	0.008904	462	5	-1.2894	0.99995	0.99996	1.0	17704	0	-1.2894
PPP2R4	5	4.9522e-05	0.00023338	0.009078	463	5	-2.0638	0.99995	0.99996	1.0	17703	0	-2.0638
RPS12	4	4.964e-05	0.00023393	0.009079	464	4	-4.3886	0.99995	0.99996	1.0	17702	0	-4.3886
WDR55	5	5.0596e-05	0.00023723	0.009171	465	4	-2.8494	0.30665	0.44769	1.0	7800	1	-2.8494
NCBP1	5	5.0935e-05	0.00023833	0.009171	466	5	-3.2371	0.99995	0.99996	1.0	17701	0	-3.2371
HIST1H2BL	3	5.0936e-05	0.00023833	0.009171	467	3	-3.5017	0.99995	0.99996	1.0	17700	0	-3.5017
CCT4	5	5.0966e-05	0.00023833	0.009171	468	5	-4.5321	0.99995	0.99996	1.0	17699	0	-4.5321
NAMPT	5	5.1266e-05	0.00023998	0.009215	469	4	-3.0159	0.92822	0.9286	1.0	15538	0	-3.0159
WDR82	5	5.1523e-05	0.00024053	0.009216	470	4	-2.963	0.93529	0.93564	1.0	15670	0	-2.963
RPLP2	5	5.1736e-05	0.00024163	0.009239	471	5	-2.5952	0.99893	0.99896	1.0	17399	0	-2.5952
HDAC3	5	5.2367e-05	0.00024383	0.009303	472	4	-2.9752	0.97071	0.97079	1.0	16391	0	-2.9752
TUBA1C	3	5.3332e-05	0.00024713	0.009409	473	2	-3.2164	0.95952	0.95961	1.0	16146	0	-3.2164
POC1A	5	5.3721e-05	0.00024878	0.009433	474	5	-1.2589	0.99995	0.99995	1.0	17697	0	-1.2589
NAA10	5	5.3784e-05	0.00024933	0.009433	475	3	-3.6924	0.35043	0.49105	1.0	8471	2	-3.6924
BRD4	5	5.389e-05	0.00024933	0.009433	476	5	-1.449	0.99995	0.99995	1.0	17696	0	-1.449
CDC5L	5	5.393e-05	0.00024988	0.009434	477	5	-2.9336	0.99913	0.99916	1.0	17437	0	-2.9336
RBM14	5	5.4787e-05	0.00025317	0.009539	478	5	-2.0084	0.99995	0.99995	1.0	17695	0	-2.0084
ATRIP	5	5.4908e-05	0.00025372	0.009539	479	4	-1.9109	0.3223	0.46323	1.0	8028	1	-1.9109
GPR89B	2	5.512e-05	0.00025537	0.009581	480	2	-2.6441	0.99551	0.99553	1.0	17139	0	-2.6441
EP400	5	5.5435e-05	0.00025702	0.009623	481	5	-1.7226	0.99994	0.99995	1.0	17693	0	-1.7226
RPL31	2	5.5949e-05	0.00025867	0.009645	482	2	-5.5326	0.99994	0.99995	1.0	17692	0	-5.5326
NMT1	5	5.6023e-05	0.00025867	0.009645	483	5	-1.9154	0.99994	0.99995	1.0	17691	0	-1.9154
VPS18	5	5.6793e-05	0.00026527	0.00987	484	5	-1.2265	0.99994	0.99995	1.0	17689	0	-1.2265
WRN	5	5.7818e-05	0.00026967	0.010013	485	5	-4.4494	0.99994	0.99995	1.0	17688	0	-4.4494
PPP1CB	5	5.9349e-05	0.00027571	0.010171	486	3	-4.3797	0.77735	0.78354	1.0	13114	1	-4.3797
SOX9	5	5.9474e-05	0.00027626	0.010171	487	5	-1.4864	0.99994	0.99995	1.0	17686	0	-1.4864
SNRNP70	5	5.9497e-05	0.00027626	0.010171	488	5	-2.4906	0.99994	0.99995	1.0	17685	0	-2.4906
CARS	5	5.9564e-05	0.00027626	0.010171	489	5	-4.2577	0.99994	0.99995	1.0	17681	0	-4.2577
DCTN5	9	5.9809e-05	0.00027681	0.010171	490	7	-2.4383	0.99316	0.99316	1.0	17030	0	-2.4383
ERH	5	6.0189e-05	0.00027846	0.010171	491	5	-5.4294	0.99994	0.99995	1.0	17684	0	-5.4294
ATP5B	5	6.0221e-05	0.00027846	0.010171	492	4	-1.7419	0.9921	0.99213	1.0	16987	0	-1.7419
EIF2S1	5	6.0312e-05	0.00027846	0.010171	493	3	-4.9727	0.49594	0.61021	1.0	10356	1	-4.9727
MRPL37	5	6.0485e-05	0.00027901	0.010171	494	4	-2.4088	0.10238	0.2162	0.940297	4127	1	-2.4088
RNF20	5	6.0797e-05	0.00027956	0.010171	495	5	-2.6369	0.99945	0.99949	1.0	17493	0	-2.6369
KNTC1	5	6.1028e-05	0.00028121	0.01021	496	5	-1.5565	0.99994	0.99995	1.0	17683	0	-1.5565
HIST2H2AC	4	6.1181e-05	0.00028286	0.010249	497	4	-1.9906	0.99994	0.99995	1.0	17682	0	-1.9906
AMD1	5	6.1797e-05	0.00028341	0.010249	498	4	-2.315	0.062927	0.14741	0.89374	2970	1	-2.315
LYRM4	5	6.2857e-05	0.00028781	0.010387	499	5	-2.6549	0.99893	0.99896	1.0	17414	0	-2.6549
C16orf59	5	6.4282e-05	0.00029276	0.010545	500	5	-1.3749	0.99994	0.99994	1.0	17679	0	-1.3749
CDC23	5	6.4821e-05	0.00029551	0.010622	501	5	-2.5889	0.99994	0.99994	1.0	17678	0	-2.5889
ZNF259	5	6.5959e-05	0.00029661	0.010639	502	5	-2.3887	0.99993	0.99994	1.0	17676	0	-2.3887
UBE2J2	5	6.6009e-05	0.00029716	0.010639	503	5	-1.6777	0.99993	0.99994	1.0	17675	0	-1.6777
WDR77	5	6.6193e-05	0.00029826	0.010657	504	5	-2.6423	0.99963	0.99965	1.0	17527	0	-2.6423
TIMM10	5	6.671e-05	0.00029991	0.010695	505	4	-1.6688	0.93849	0.93883	1.0	15732	0	-1.6688
ISCU	5	6.8506e-05	0.00031035	0.011046	506	4	-3.3524	0.56895	0.64687	1.0	10922	1	-3.3524
SRRT	5	6.8968e-05	0.00031145	0.011063	507	4	-2.6511	0.052019	0.12751	0.876155	2618	1	-2.6511
ATR	5	6.9602e-05	0.0003153	0.011178	508	5	-2.8025	0.99935	0.99937	1.0	17474	0	-2.8025
DHX33	5	7.002e-05	0.0003175	0.011231	509	5	-3.1614	0.99993	0.99994	1.0	17674	0	-3.1614
DYNC1I2	5	7.0093e-05	0.00031805	0.011231	510	4	-2.6536	0.99317	0.99318	1.0	17031	0	-2.6536
POLR2H	9	7.0658e-05	0.0003219	0.011342	511	7	-1.6185	0.99933	0.99936	1.0	17470	0	-1.6185
SMC1A	5	7.0753e-05	0.00032245	0.011342	512	4	-2.4761	0.99822	0.99822	1.0	17320	0	-2.4761
ANAPC1	4	7.1493e-05	0.00032465	0.011397	513	4	-3.502	0.99991	0.99991	1.0	17650	0	-3.502
MED14	5	7.2003e-05	0.00032739	0.011471	514	5	-1.436	0.99993	0.99994	1.0	17673	0	-1.436
HIST1H2BB	3	7.2333e-05	0.00032959	0.011503	515	3	-3.594	0.99993	0.99994	1.0	17672	0	-3.594
GOLGA6A	2	7.2337e-05	0.00032959	0.011503	516	2	-3.6813	0.99993	0.99994	1.0	17671	0	-3.6813
GSPT1	5	7.2637e-05	0.00033069	0.011519	517	5	-2.256	0.9987	0.99873	1.0	17374	0	-2.256
EIF3A	5	7.3432e-05	0.00033399	0.011612	518	5	-2.869	0.99993	0.99993	1.0	17670	0	-2.869
MRPL4	5	7.3755e-05	0.00033509	0.011627	519	4	-1.913	0.98667	0.9866	1.0	16811	0	-1.913
CIRH1A	5	7.395e-05	0.00033619	0.01164	520	5	-3.5532	0.99993	0.99993	1.0	17669	0	-3.5532
MCM4	5	7.4165e-05	0.00033674	0.01164	521	4	-2.31	0.77532	0.7818	1.0	13085	1	-2.31
RPL6	3	7.4361e-05	0.00033839	0.011645	522	3	-6.879	0.99993	0.99993	1.0	17667	0	-6.879
HMGCR	5	7.4646e-05	0.00033894	0.011645	523	4	-3.5717	0.72129	0.73985	1.0	12421	1	-3.5717
MRPS25	5	7.4897e-05	0.00033949	0.011645	524	5	-1.5837	0.99993	0.99993	1.0	17666	0	-1.5837
GTF3C1	5	7.4952e-05	0.00033949	0.011645	525	5	-1.5676	0.99993	0.99993	1.0	17665	0	-1.5676
MED11	5	7.5353e-05	0.00034224	0.011714	526	4	-2.0462	0.9898	0.98984	1.0	16895	0	-2.0462
DDX20	5	7.5517e-05	0.00034279	0.011714	527	4	-2.714	0.85619	0.85776	1.0	14341	0	-2.714
PSMD12	5	7.6413e-05	0.00034719	0.011842	528	5	-2.0658	0.99992	0.99993	1.0	17663	0	-2.0658
UBB	2	7.7168e-05	0.00035103	0.01195	529	2	-4.7672	0.97743	0.97748	1.0	16561	0	-4.7672
NIFK	5	7.7403e-05	0.00035213	0.011965	530	4	-4	0.99591	0.99594	1.0	17168	0	-4
DNM1L	5	7.7997e-05	0.00035543	0.012055	531	5	-1.7969	0.99992	0.99993	1.0	17661	0	-1.7969
PPIL1	5	7.825e-05	0.00035763	0.012106	532	5	-2.4686	0.99991	0.99991	1.0	17651	0	-2.4686
PAICS	4	8.0211e-05	0.00036643	0.012381	533	3	-4.146	0.96307	0.96316	1.0	16219	0	-4.146
GEMIN8	5	8.1175e-05	0.00036863	0.012432	534	5	-1.9621	0.99925	0.99928	1.0	17458	0	-1.9621
RPL28	9	8.1674e-05	0.00037083	0.012483	535	8	-1.1424	0.96012	0.96019	1.0	16164	0	-1.1424
PFDN2	5	8.219e-05	0.00037248	0.012515	536	3	-2.9574	0.87627	0.87752	1.0	14657	0	-2.9574
SBDS	5	8.2445e-05	0.00037468	0.012565	537	5	-2.0628	0.99966	0.99968	1.0	17537	0	-2.0628
RPLP0	5	8.2587e-05	0.00037577	0.012579	538	5	-2.9241	0.99979	0.9998	1.0	17583	0	-2.9241
RINT1	5	8.3421e-05	0.00037797	0.012622	539	5	-2.0335	0.99988	0.99988	1.0	17627	0	-2.0335
NGDN	5	8.3505e-05	0.00037852	0.012622	540	5	-3.2372	0.99991	0.99992	1.0	17656	0	-3.2372
CCT2	5	8.3757e-05	0.00037962	0.012622	541	4	-4.2398	0.50662	0.61537	1.0	10432	1	-4.2398
NCBP2	7	8.3834e-05	0.00038017	0.012622	542	6	-3.129	0.99684	0.99684	1.0	17216	0	-3.129
TARS	5	8.4011e-05	0.00038127	0.012622	543	4	-3.9171	0.86565	0.86704	1.0	14483	0	-3.9171
CCT6A	4	8.4054e-05	0.00038127	0.012622	544	4	-4.4132	0.99992	0.99992	1.0	17657	0	-4.4132
HNRNPH1	5	8.4857e-05	0.00038622	0.012729	545	4	-2.9963	0.027177	0.080622	0.778448	1861	1	-2.9963
PSMD6	5	8.4915e-05	0.00038622	0.012729	546	4	-2.2422	0.4414	0.58153	1.0	9934	1	-2.2422
POLD3	5	8.5127e-05	0.00038677	0.012729	547	3	-4.2904	0.98037	0.98036	1.0	16632	0	-4.2904
SNRNP25	5	8.5262e-05	0.00038732	0.012729	548	4	-2.6303	0.97746	0.97751	1.0	16562	0	-2.6303
BCL2L1	5	8.6808e-05	0.00039392	0.012922	549	5	-1.9786	0.99991	0.99992	1.0	17655	0	-1.9786
KRTAP4-11	4	8.7344e-05	0.00039722	0.013006	550	3	-2.8297	0.99343	0.99342	1.0	17041	0	-2.8297
TOP3A	5	8.7462e-05	0.00039832	0.013019	551	5	-1.3199	0.99991	0.99992	1.0	17654	0	-1.3199
RABGGTA	5	8.7649e-05	0.00039997	0.013049	552	4	-2.6986	0.629	0.68026	1.0	11452	1	-2.6986
UBA2	5	8.7995e-05	0.00040161	0.013073	553	5	-2.4722	0.99991	0.99992	1.0	17653	0	-2.4722
POLR2D	5	8.8121e-05	0.00040216	0.013073	554	5	-2.6791	0.99991	0.99992	1.0	17652	0	-2.6791
TTC27	5	8.8824e-05	0.00040601	0.013169	555	5	-3.4169	0.99966	0.99967	1.0	17536	0	-3.4169
RPP38	5	8.9076e-05	0.00040656	0.013169	556	5	-1.9355	0.99972	0.99974	1.0	17552	0	-1.9355
PSMD13	5	9.0642e-05	0.00041811	0.013518	557	4	-3.4847	0.25457	0.39645	1.0	6998	1	-3.4847
WSB2	8	9.3057e-05	0.0004313	0.01392	558	6	-1.8791	0.993	0.993	1.0	17020	0	-1.8791
TRAF7	5	9.4303e-05	0.0004357	0.014029	559	4	-2.6847	0.9916	0.99163	1.0	16967	0	-2.6847
PRMT5	5	9.4655e-05	0.00043625	0.014029	560	5	-2.3505	0.99991	0.99991	1.0	17648	0	-2.3505
MRPL41	5	9.4889e-05	0.00043762	0.014048	561	5	-1.693	0.99991	0.99991	1.0	17647	0	-1.693
PRIM1	5	9.5219e-05	0.0004401	0.014103	562	5	-2.8733	0.99923	0.99926	1.0	17454	0	-2.8733
RPA2	5	9.5656e-05	0.00044175	0.01413	563	4	-3.5281	0.82345	0.82565	1.0	13827	0	-3.5281
HIST1H2AH	4	9.64e-05	0.00044505	0.014211	564	3	-2.2203	0.84027	0.84203	1.0	14088	0	-2.2203
POLR3K	5	9.6805e-05	0.0004478	0.014273	565	5	-1.1027	0.9999	0.99991	1.0	17646	0	-1.1027
HIST1H2BC	4	9.8095e-05	0.00045384	0.014407	566	3	-3.3432	0.2641	0.40574	1.0	7131	1	-3.3432
ATP2A2	5	9.8292e-05	0.00045439	0.014407	567	4	-3.2656	0.34432	0.48498	1.0	8379	1	-3.2656
ABCB7	5	9.8339e-05	0.00045439	0.014407	568	5	-1.6942	0.9999	0.99991	1.0	17645	0	-1.6942
MAP3K2	5	9.8614e-05	0.00045659	0.014443	569	5	-1.3931	0.9999	0.99991	1.0	17644	0	-1.3931
GLRX5	5	9.8672e-05	0.00045714	0.014443	570	4	-1.8832	0.83654	0.83836	1.0	14036	0	-1.8832
EXOSC2	5	9.9563e-05	0.00046099	0.014539	571	4	-2.7455	0.96812	0.96819	1.0	16328	0	-2.7455
PAFAH1B1	5	0.00010117	0.00046704	0.014704	572	5	-3.7395	0.9999	0.99991	1.0	17643	0	-3.7395
ORC6	5	0.00010201	0.00046979	0.014749	573	5	-2.9641	0.99941	0.99943	1.0	17483	0	-2.9641
CHEK1	5	0.0001025	0.00047089	0.014749	574	4	-2.2435	0.99676	0.99676	1.0	17210	0	-2.2435
DNMT1	5	0.00010293	0.00047254	0.014749	575	4	-2.0602	0.22658	0.36887	1.0	6583	1	-2.0602
TBCB	5	0.00010297	0.00047254	0.014749	576	5	-2.1053	0.9999	0.9999	1.0	17642	0	-2.1053
SNRNP35	5	0.00010312	0.00047254	0.014749	577	4	-3.2277	0.99827	0.99827	1.0	17329	0	-3.2277
NUP88	5	0.00010395	0.00047638	0.014843	578	5	-2.3809	0.99979	0.9998	1.0	17580	0	-2.3809
GGPS1	5	0.00010491	0.00048133	0.014971	579	4	-3.805	0.80052	0.80381	1.0	13468	1	-3.805
DCLRE1B	5	0.00010514	0.00048298	0.014979	580	5	-1.2566	0.99989	0.9999	1.0	17641	0	-1.2566
DCTN3	6	0.00010567	0.00048408	0.014979	581	5	-1.5023	0.99936	0.99938	1.0	17475	0	-1.5023
MRPL10	5	0.00010577	0.00048408	0.014979	582	4	-1.922	0.98346	0.98344	1.0	16710	0	-1.922
RBM17	4	0.00010602	0.00048518	0.014987	583	4	-2.2887	0.99989	0.9999	1.0	17640	0	-2.2887
RPS15	2	0.00010659	0.00048793	0.015046	584	2	-6.0067	0.99989	0.9999	1.0	17639	0	-6.0067
POLR2E	5	0.00010732	0.00048958	0.015072	585	4	-2.5137	0.99783	0.99781	1.0	17289	0	-2.5137
WDR70	5	0.00010748	0.00049123	0.015096	586	4	-2.1998	0.97102	0.97108	1.0	16401	0	-2.1998
NAT10	5	0.0001077	0.00049343	0.015129	587	5	-2.6059	0.99989	0.9999	1.0	17638	0	-2.6059
CXXC1	5	0.00010781	0.00049398	0.015129	588	5	-1.4051	0.99989	0.9999	1.0	17637	0	-1.4051
LSG1	5	0.00010934	0.00050057	0.015305	589	5	-2.1498	0.99989	0.99989	1.0	17636	0	-2.1498
GNB1L	5	0.00010982	0.00050222	0.01533	590	5	-1.273	0.99989	0.99989	1.0	17635	0	-1.273
TTC1	5	0.00011034	0.00050442	0.015362	591	4	-3.1251	0.032235	0.090316	0.798478	2037	1	-3.1251
MED27	8	0.00011037	0.00050497	0.015362	592	6	-1.1363	0.99876	0.99878	1.0	17381	0	-1.1363
VARS	5	0.00011115	0.00050882	0.015453	593	4	-2.2108	0.88645	0.88748	1.0	14830	0	-2.2108
FZR1	5	0.00011186	0.00051157	0.01551	594	5	-2.0216	0.99989	0.99989	1.0	17634	0	-2.0216
RBM25	5	0.00011358	0.00052037	0.015747	595	5	-2.262	0.99989	0.99989	1.0	17633	0	-2.262
SETD7	5	0.0001142	0.00052147	0.015747	596	5	-1.1478	0.99989	0.99989	1.0	17632	0	-1.1478
POM121C	5	0.00011439	0.00052202	0.015747	597	4	-2.9977	0.65651	0.69691	1.0	11720	1	-2.9977
MYBBP1A	5	0.00011472	0.00052367	0.01577	598	5	-1.8028	0.99989	0.99989	1.0	17631	0	-1.8028
MPHOSPH10	4	0.00011534	0.00052586	0.01581	599	4	-2.8687	0.99988	0.99989	1.0	17630	0	-2.8687
PPP6R3	5	0.0001165	0.00052916	0.015883	600	5	-1.6472	0.99988	0.99988	1.0	17629	0	-1.6472
INTS9	5	0.00011737	0.00053246	0.015955	601	5	-2.6158	0.99954	0.99957	1.0	17507	0	-2.6158
TRRAP	5	0.00011754	0.00053411	0.015978	602	3	-3.2253	0.65187	0.69402	1.0	11675	1	-3.2253
POTEJ	4	0.00011781	0.00053768	0.016058	603	4	-1.4711	0.99988	0.99988	1.0	17628	0	-1.4711
RPL27	5	0.00011832	0.00054126	0.016101	604	4	-2.5576	0.98396	0.98393	1.0	16722	0	-2.5576
TP53RK	5	0.00011839	0.00054181	0.016101	605	4	-1.9515	0.60742	0.66786	1.0	11248	1	-1.9515
PSMB7	5	0.00011854	0.00054181	0.016101	606	3	-4.2375	0.30148	0.4427	1.0	7724	2	-4.2375
EIF1	5	0.00011882	0.00054291	0.016107	607	5	-1.7891	0.99988	0.99988	1.0	17626	0	-1.7891
DDX23	5	0.00011998	0.00054786	0.016228	608	5	-1.4671	0.99988	0.99988	1.0	17624	0	-1.4671
TAF6L	5	0.00012101	0.0005528	0.016347	609	5	-1.7723	0.99988	0.99988	1.0	17623	0	-1.7723
AAMP	5	0.00012228	0.00055995	0.016531	610	5	-2.7372	0.99952	0.99955	1.0	17504	0	-2.7372
CENPA	5	0.00012348	0.00056682	0.016707	611	4	-1.6743	0.9979	0.99787	1.0	17294	0	-1.6743
VPS72	5	0.00012387	0.0005693	0.016752	612	5	-1.2966	0.99988	0.99987	1.0	17622	0	-1.2966
NARS	5	0.0001253	0.0005737	0.016827	614	5	-3.4786	0.99982	0.99982	1.0	17597	0	-3.4786
EIF3C	3	0.0001253	0.0005737	0.016827	613	2	-3.1304	0.83016	0.83217	1.0	13931	0	-3.1304
RBMXL1	3	0.0001255	0.0005748	0.016832	615	3	-4.6776	0.99987	0.99987	1.0	17620	0	-4.6776
TARS2	5	0.00012574	0.00057644	0.016841	616	4	-3.2307	0.26987	0.41139	1.0	7231	1	-3.2307
SPRTN	5	0.00012597	0.00057699	0.016841	617	4	-2.0751	0.9493	0.94946	1.0	15943	0	-2.0751
DDX42	5	0.0001265	0.00057864	0.016851	618	5	-1.5216	0.99987	0.99987	1.0	17619	0	-1.5216
NABP2	5	0.00012666	0.00057919	0.016851	619	4	-1.5931	0.44071	0.58083	1.0	9925	1	-1.5931
NVL	5	0.00012842	0.00058414	0.016967	620	4	-2.2284	0.99801	0.99798	1.0	17308	0	-2.2284
ANAPC11	9	0.00012942	0.00058964	0.0171	621	6	-0.81546	0.4895	0.60713	1.0	10306	3	-0.81546
ACIN1	5	0.00012966	0.00059074	0.017104	622	5	-1.7611	0.99978	0.99979	1.0	17574	0	-1.7611
MUC20	5	0.00013201	0.00060173	0.017394	623	4	-2.1787	0.99185	0.99188	1.0	16977	0	-2.1787
SMC2	5	0.00013383	0.00060888	0.01756	624	4	-2.1201	0.82588	0.82804	1.0	13861	0	-2.1201
TRIM65	5	0.00013418	0.00060943	0.01756	625	2	-0.44993	0.0022304	0.0092569	0.496155	336	2	-0.44993
PPCS	8	0.00013475	0.00061053	0.017564	626	6	-1.8277	0.14302	0.28262	0.961728	5272	2	-1.8277
PRPF6	5	0.00013822	0.00062263	0.017871	627	3	-2.3581	0.35314	0.49375	1.0	8501	1	-2.3581
HMGCS1	5	0.00013836	0.00062318	0.017871	628	4	-4.269	0.23613	0.37831	1.0	6742	1	-4.269
GRPEL1	5	0.00013854	0.00062428	0.017874	629	3	-2.6298	0.67827	0.71044	1.0	11927	1	-2.6298
IMP4	5	0.00013896	0.00062702	0.017924	630	5	-2.9723	0.99986	0.99986	1.0	17616	0	-2.9723
TUBGCP4	5	0.0001396	0.00063142	0.018021	631	5	-2.6618	0.99986	0.99986	1.0	17615	0	-2.6618
PSMB1	5	0.00014154	0.00064187	0.018279	632	4	-5.0612	0.99389	0.99388	1.0	17064	0	-5.0612
NUDC	5	0.00014172	0.00064352	0.018279	633	4	-2.1119	0.7491	0.76069	1.0	12741	1	-2.1119
ELP6	5	0.00014175	0.00064352	0.018279	634	5	-1.1535	0.99986	0.99986	1.0	17614	0	-1.1535
HAUS5	5	0.00014308	0.00064957	0.018422	635	5	-1.0596	0.99986	0.99986	1.0	17613	0	-1.0596
BMS1	5	0.00014332	0.00065231	0.018446	636	5	-1.3408	0.99986	0.99986	1.0	17612	0	-1.3408
EIF5A	5	0.00014355	0.00065341	0.018446	637	4	-1.7483	0.032852	0.091508	0.800954	2053	1	-1.7483
BCS1L	5	0.00014372	0.00065451	0.018446	638	4	-1.579	0.99724	0.99725	1.0	17247	0	-1.579
METTL16	5	0.0001438	0.00065451	0.018446	639	5	-2.2556	0.99986	0.99986	1.0	17611	0	-2.2556
CHD4	5	0.00014439	0.00065726	0.018495	640	4	-2.633	0.96912	0.96921	1.0	16352	0	-2.633
SF3B1	5	0.00014457	0.00065836	0.018497	641	5	-1.5808	0.99986	0.99986	1.0	17610	0	-1.5808
GTF3C4	5	0.00014485	0.00066056	0.01853	642	5	-1.0853	0.99986	0.99986	1.0	17609	0	-1.0853
PSMA5	5	0.00015037	0.0006864	0.019225	643	4	-3.8061	0.99144	0.99148	1.0	16957	0	-3.8061
SSRP1	5	0.00015247	0.0006974	0.019502	644	5	-2.9115	0.99858	0.99859	1.0	17363	0	-2.9115
GTF2H3	5	0.00015337	0.00070014	0.019549	645	3	-3.103	0.24256	0.38464	1.0	6830	1	-3.103
IDH3A	5	0.00015409	0.00070619	0.019687	646	5	-1.8901	0.99985	0.99985	1.0	17608	0	-1.8901
RRP1	5	0.00015583	0.00071389	0.019871	647	4	-2.0502	0.6524	0.69435	1.0	11679	1	-2.0502
GEMIN7	5	0.00015617	0.00071664	0.019917	648	4	-2.35	0.99533	0.99536	1.0	17130	0	-2.35
ELAC2	5	0.00015808	0.00072818	0.020206	649	5	-2.4695	0.99984	0.99984	1.0	17606	0	-2.4695
RGPD1	1	0.00015985	0.00073918	0.020448	650	1	-9.9809	0.99984	0.99984	1.0	17605	0	-9.9809
DHPS	5	0.00015996	0.00073918	0.020448	651	5	-2.3766	0.99957	0.99959	1.0	17513	0	-2.3766
ZMAT2	5	0.00016035	0.00074083	0.020463	652	5	-1.1214	0.99984	0.99984	1.0	17604	0	-1.1214
RRP12	5	0.00016197	0.00074605	0.020575	653	5	-1.9502	0.99881	0.99883	1.0	17384	0	-1.9502
RFC4	5	0.00016234	0.00074743	0.020579	654	4	-1.7356	0.69194	0.71938	1.0	12083	1	-1.7356
KANSL3	5	0.00016291	0.00074908	0.020579	655	3	-2.5304	0.81601	0.81844	1.0	13691	1	-2.5304
NCAPG	5	0.00016309	0.00074963	0.020579	656	5	-1.0845	0.99984	0.99984	1.0	17603	0	-1.0845
POP5	5	0.00016394	0.00075677	0.020742	657	4	-3.1703	0.99414	0.99413	1.0	17075	0	-3.1703
SPC25	5	0.00016427	0.00075787	0.020742	658	4	-3.2184	0.44607	0.5862	1.0	9983	1	-3.2184
SON	5	0.00016585	0.00076722	0.020935	659	4	-2.3158	0.18388	0.32658	0.98896	5944	1	-2.3158
CDC6	5	0.00016591	0.00076722	0.020935	660	5	-1.2602	0.99983	0.99984	1.0	17602	0	-1.2602
DNAJC9	5	0.00016829	0.00077656	0.021158	661	5	-1.8606	0.99943	0.99946	1.0	17488	0	-1.8606
NOB1	5	0.0001692	0.00078151	0.02126	662	4	-2.6361	0.99826	0.99826	1.0	17327	0	-2.6361
MTG2	5	0.00017057	0.00078646	0.021363	663	4	-1.7873	0.99373	0.99373	1.0	17053	0	-1.7873
SNAPC1	5	0.000171	0.00078921	0.021373	665	5	-2.2694	0.99983	0.99983	1.0	17600	0	-2.2694
MRPS30	5	0.000171	0.00078921	0.021373	664	5	-1.2071	0.99983	0.99983	1.0	17601	0	-1.2071
SLC20A1	5	0.00017286	0.00079416	0.021474	666	5	-2.0051	0.99908	0.99911	1.0	17430	0	-2.0051
SRSF6	5	0.00017373	0.00080075	0.021603	667	4	-1.5316	0.89469	0.89556	1.0	14956	0	-1.5316
INTS12	5	0.00017383	0.0008013	0.021603	668	5	-1.4314	0.99983	0.99983	1.0	17599	0	-1.4314
FARSB	5	0.00017489	0.0008057	0.021689	669	4	-2.8294	0.20983	0.35227	1.0	6333	1	-2.8294
XRCC6	5	0.00017529	0.00080735	0.021701	670	5	-2.2939	0.99982	0.99982	1.0	17598	0	-2.2939
TPT1	6	0.00017664	0.0008123	0.021801	671	5	-1.5535	0.02361	0.071435	0.753708	1699	1	-1.5535
GTPBP8	5	0.00017936	0.00082659	0.022152	672	5	-0.92492	0.99982	0.99982	1.0	17596	0	-0.92492
RPS29	2	0.00018163	0.00083979	0.022439	673	2	-3.4591	0.99982	0.99982	1.0	17595	0	-3.4591
XRN1	5	0.00018168	0.00083979	0.022439	674	4	-1.7705	0.98557	0.98554	1.0	16774	0	-1.7705
GRWD1	5	0.00018272	0.00084419	0.022523	675	5	-1.3583	0.99982	0.99982	1.0	17593	0	-1.3583
RPS2	3	0.00018309	0.00084584	0.022534	676	3	-4.9585	0.98132	0.98131	1.0	16653	0	-4.9585
CCNB1	5	0.00018385	0.00084914	0.022588	677	5	-3.1364	0.99982	0.99982	1.0	17592	0	-3.1364
SRP19	6	0.00018625	0.00085903	0.022818	678	5	-3.7877	0.98209	0.98208	1.0	16672	0	-3.7877
EXOSC6	5	0.00018683	0.00086178	0.022857	679	4	-1.3275	0.53499	0.62939	1.0	10656	1	-1.3275
GTF2H2	2	0.00018944	0.00087388	0.023144	680	2	-3.2303	0.99981	0.99981	1.0	17590	0	-3.2303
RPL36A	3	0.00019293	0.00089037	0.023535	681	3	-2.8548	0.99981	0.99981	1.0	17589	0	-2.8548
SDHB	5	0.00019354	0.00089257	0.023535	682	4	-3.6905	0.99604	0.99607	1.0	17172	0	-3.6905
NDUFA11	5	0.00019355	0.00089257	0.023535	683	5	-1.2097	0.99981	0.99981	1.0	17588	0	-1.2097
TRAF3	5	0.00019574	0.00090301	0.023775	684	4	-2.3083	0.96222	0.96234	1.0	16204	0	-2.3083
NUDCD3	5	0.00019617	0.00090631	0.023827	685	4	-1.7297	0.68036	0.71175	1.0	11949	1	-1.7297
RPL23A	2	0.00019772	0.00091346	0.02398	686	2	-6.2289	0.9998	0.99981	1.0	17587	0	-6.2289
PARS2	5	0.00019882	0.00091731	0.024046	687	5	-1.8078	0.99958	0.99961	1.0	17517	0	-1.8078
SARS2	5	0.00020049	0.00092665	0.024256	688	5	-2.1756	0.9998	0.99981	1.0	17586	0	-2.1756
GTF2E2	5	0.00020095	0.00092885	0.024278	689	5	-2.2881	0.9998	0.99981	1.0	17585	0	-2.2881
CDCA3	5	0.00020226	0.000936	0.02443	690	4	-2.0566	0.0054451	0.019367	0.617305	565	1	-2.0566
PSMD4	5	0.00020642	0.00095469	0.024838	691	4	-3.6864	0.99778	0.99775	1.0	17285	0	-3.6864
HIST1H2AC	4	0.00020723	0.00095799	0.024838	692	4	-1.7306	0.99979	0.9998	1.0	17582	0	-1.7306
WEE1	5	0.00020733	0.00095799	0.024838	693	4	-3.1565	0.99355	0.99356	1.0	17045	0	-3.1565
UBTF	5	0.00020733	0.00095799	0.024838	694	5	-2.9382	0.99978	0.99979	1.0	17572	0	-2.9382
ISYNA1	5	0.00020741	0.00095854	0.024838	695	5	-0.9709	0.99979	0.9998	1.0	17581	0	-0.9709
CCDC94	5	0.00020871	0.00096404	0.024945	696	4	-1.9774	0.87952	0.88077	1.0	14706	0	-1.9774
EIF1AX	5	0.00021008	0.00097009	0.025065	697	5	-1.7492	0.99979	0.9998	1.0	17579	0	-1.7492
NSF	5	0.00021071	0.00097174	0.025072	698	4	-3.6381	0.84666	0.84836	1.0	14182	0	-3.6381
TUBD1	10	0.00021116	0.00097339	0.025077	699	6	-1.4562	0.38694	0.52702	1.0	9028	1	-1.4562
TMEM251	7	0.00021181	0.00097613	0.025077	700	6	-0.93624	0.98197	0.98195	1.0	16665	0	-0.93624
ZNF217	5	0.00021182	0.00097613	0.025077	701	4	-1.4961	0.98573	0.98568	1.0	16779	0	-1.4961
NRF1	5	0.00021238	0.00097778	0.025084	702	4	-2.59	0.93771	0.93807	1.0	15712	0	-2.59
BTAF1	5	0.00021554	0.00098823	0.025316	703	5	-1.6752	0.9997	0.99972	1.0	17544	0	-1.6752
TSEN54	5	0.00021613	0.00099208	0.025378	704	5	-1.2206	0.99978	0.99979	1.0	17578	0	-1.2206
DDX41	5	0.00021724	0.00099538	0.025427	705	5	-1.6508	0.99963	0.99965	1.0	17528	0	-1.6508
NOC4L	5	0.00021875	0.001002	0.025559	706	4	-2.2622	0.60912	0.66881	1.0	11266	1	-2.2622
IPPK	5	0.00021921	0.0010047	0.025592	707	5	-1.4514	0.99978	0.99979	1.0	17576	0	-1.4514
GINS1	5	0.00021953	0.0010061	0.025592	708	4	-2.3673	0.99831	0.99832	1.0	17333	0	-2.3673
NSL1	5	0.00022076	0.0010141	0.025722	709	4	-2.2462	0.99701	0.99701	1.0	17234	0	-2.2462
CCDC86	5	0.00022081	0.0010141	0.025722	710	5	-1.3731	0.99978	0.99979	1.0	17575	0	-1.3731
GNL2	5	0.00022146	0.0010207	0.025853	711	5	-1.6751	0.99978	0.99979	1.0	17573	0	-1.6751
ABCF1	5	0.00022432	0.00103	0.026053	712	3	-2.1783	0.52994	0.62681	1.0	10614	1	-2.1783
CDK9	5	0.0002253	0.0010339	0.026077	713	5	-1.9268	0.99977	0.99978	1.0	17571	0	-1.9268
COPB2	5	0.00022532	0.0010339	0.026077	714	4	-2.1864	0.99527	0.99529	1.0	17127	0	-2.1864
MTG1	5	0.00022953	0.0010504	0.026446	715	5	-0.98429	0.99977	0.99978	1.0	17570	0	-0.98429
SLC7A5	5	0.00022983	0.0010515	0.026446	716	5	-2.0212	0.99977	0.99978	1.0	17569	0	-2.0212
MRPS18A	5	0.00023102	0.0010586	0.026575	717	5	-1.2583	0.99977	0.99978	1.0	17568	0	-1.2583
RIOK2	5	0.00023146	0.0010608	0.026575	718	5	-2.0422	0.99977	0.99978	1.0	17567	0	-2.0422
PSMA4	5	0.00023181	0.0010614	0.026575	719	3	-3.2118	0.25316	0.39505	1.0	6979	2	-3.2118
CDC42	5	0.00023219	0.0010625	0.026575	720	4	-1.7502	0.80206	0.8052	1.0	13487	1	-1.7502
CHERP	5	0.00023315	0.0010663	0.026624	721	4	-2.3896	0.47026	0.59811	1.0	10165	1	-2.3896
SNF8	5	0.00023363	0.0010674	0.026624	722	4	-1.3335	0.9363	0.93671	1.0	15687	0	-1.3335
KARS	5	0.00023568	0.0010778	0.026848	723	5	-1.7755	0.99976	0.99977	1.0	17566	0	-1.7755
MRPL45	5	0.0002388	0.0010921	0.027156	724	5	-1.0919	0.99976	0.99977	1.0	17564	0	-1.0919
CYP4F2	5	0.00023887	0.0010932	0.027156	725	5	-1.7469	0.99976	0.99977	1.0	17563	0	-1.7469
SDAD1	5	0.00024053	0.0011031	0.027364	726	3	-3.5372	0.9032	0.90394	1.0	15090	0	-3.5372
GTF2B	5	0.0002413	0.0011075	0.027435	727	4	-5.05	0.9552	0.95534	1.0	16056	0	-5.05
SETD1A	5	0.00024782	0.0011353	0.028082	728	3	-3.1463	0.98699	0.98695	1.0	16820	0	-3.1463
HIST1H2BG	5	0.00024854	0.0011383	0.028082	729	2	-0.40582	0.92407	0.9245	1.0	15464	0	-0.40582
AP2M1	5	0.00024866	0.0011383	0.028082	730	5	-1.3591	0.99975	0.99976	1.0	17562	0	-1.3591
ATP6V1C1	5	0.00025149	0.0011554	0.028464	731	5	-2.2859	0.99893	0.99896	1.0	17398	0	-2.2859
PMF1	5	0.00025462	0.0011669	0.028685	732	4	-1.9061	0.99796	0.99794	1.0	17301	0	-1.9061
VMP1	5	0.00025474	0.001168	0.028685	733	4	-2.6934	0.85601	0.85757	1.0	14339	0	-2.6934
GINS2	5	0.00025526	0.0011691	0.028685	734	5	-2.7512	0.99925	0.99928	1.0	17457	0	-2.7512
DCTN4	5	0.00025573	0.0011719	0.028687	735	5	-1.7386	0.99974	0.99976	1.0	17561	0	-1.7386
NOP2	5	0.00025577	0.0011724	0.028687	736	4	-2.2551	0.96881	0.96888	1.0	16343	0	-2.2551
DNAJC13	5	0.00025687	0.0011785	0.028789	737	4	-1.8239	0.99836	0.99838	1.0	17340	0	-1.8239
CLNS1A	5	0.00025745	0.0011818	0.028789	738	4	-2.0862	0.25992	0.40169	1.0	7075	1	-2.0862
SSBP4	5	0.00025795	0.0011823	0.028789	739	5	-1.2288	0.99974	0.99975	1.0	17560	0	-1.2288
PGK1	5	0.00025874	0.0011845	0.028789	740	4	-1.7799	0.99573	0.99574	1.0	17153	0	-1.7799
IKBKAP	5	0.00025914	0.0011851	0.028789	741	5	-1.4647	0.99974	0.99975	1.0	17559	0	-1.4647
HINFP	5	0.00025921	0.0011862	0.028789	742	5	-1.7645	0.99974	0.99975	1.0	17558	0	-1.7645
MRPL53	5	0.00026058	0.0011955	0.028941	743	4	-2.4015	0.98645	0.98641	1.0	16802	0	-2.4015
CPSF1	5	0.00026115	0.0011971	0.028941	744	4	-1.9306	0.30183	0.44303	1.0	7733	1	-1.9306
HIST2H2AA3	4	0.00026199	0.0012004	0.028941	745	3	-1.9415	0.99217	0.9922	1.0	16990	0	-1.9415
BUB1B	5	0.000262	0.0012004	0.028941	746	4	-1.9084	0.98901	0.98904	1.0	16878	0	-1.9084
MRPL46	5	0.00026213	0.0012004	0.028941	747	4	-1.8257	0.23742	0.37965	1.0	6758	1	-1.8257
U2AF2	5	0.00026344	0.001207	0.029061	748	4	-2.4134	0.97702	0.97708	1.0	16551	0	-2.4134
COX6C	3	0.00026393	0.0012087	0.029062	749	3	-3.6067	0.99719	0.99721	1.0	17242	0	-3.6067
EXOC3	5	0.00026508	0.0012136	0.029142	750	5	-1.6933	0.99973	0.99975	1.0	17556	0	-1.6933
CLTC	5	0.00026621	0.0012197	0.029248	751	4	-1.8652	0.97031	0.97038	1.0	16378	0	-1.8652
SMC5	5	0.00026721	0.0012246	0.029328	752	5	-1.3371	0.99973	0.99974	1.0	17554	0	-1.3371
UBE2D3	5	0.00026967	0.0012417	0.029657	753	5	-1.832	0.99871	0.99873	1.0	17375	0	-1.832
ATP6V1G1	5	0.0002697	0.0012417	0.029657	754	4	-2.7971	0.18739	0.33001	0.992012	5991	1	-2.7971
SERBP1	5	0.00027141	0.0012494	0.029801	755	4	-1.3858	0.83926	0.84103	1.0	14078	0	-1.3858
CCNH	5	0.00027509	0.0012659	0.030115	756	5	-1.6379	0.99972	0.99974	1.0	17553	0	-1.6379
HSPD1	3	0.00027514	0.0012659	0.030115	757	2	-4.9155	0.42043	0.56048	1.0	9551	1	-4.9155
NDUFAF1	5	0.00027639	0.0012708	0.030193	758	4	-3.1288	0.9536	0.95372	1.0	16025	0	-3.1288
DONSON	5	0.00027922	0.0012857	0.030505	759	4	-2.3759	0.73327	0.7486	1.0	12554	1	-2.3759
UROD	5	0.00028149	0.0013005	0.030815	760	4	-2.2113	0.63989	0.68669	1.0	11564	1	-2.2113
RBX1	5	0.0002817	0.0013022	0.030815	761	5	-4.3002	0.99967	0.99969	1.0	17538	0	-4.3002
DAD1	5	0.00028385	0.0013153	0.031087	762	5	-3.7797	0.99893	0.99896	1.0	17405	0	-3.7797
LSM14A	5	0.00028725	0.0013313	0.031422	763	5	-1.2484	0.99971	0.99973	1.0	17549	0	-1.2484
CCAR1	5	0.00028803	0.0013357	0.031485	764	4	-1.3729	0.36011	0.50061	1.0	8613	1	-1.3729
POLR2B	5	0.000289	0.0013412	0.031573	765	5	-3.146	0.99971	0.99973	1.0	17548	0	-3.146
MRPL44	5	0.00029156	0.0013511	0.031736	766	4	-1.479	0.98549	0.98544	1.0	16771	0	-1.479
NRDE2	5	0.00029165	0.0013516	0.031736	767	5	-3.2539	0.99971	0.99972	1.0	17547	0	-3.2539
EIF2B5	5	0.00029495	0.0013632	0.031937	768	3	-3.1039	0.38499	0.52505	1.0	8997	1	-3.1039
MRPS7	5	0.00029531	0.0013637	0.031937	769	5	-0.85296	0.9997	0.99972	1.0	17546	0	-0.85296
MRPS16	5	0.00029951	0.0013852	0.032397	770	5	-1.0665	0.9997	0.99971	1.0	17543	0	-1.0665
SRBD1	5	0.0003006	0.0013929	0.032535	771	5	-2.2461	0.9997	0.99971	1.0	17542	0	-2.2461
CHAF1B	5	0.00030131	0.0013962	0.032569	772	4	-1.5601	0.78733	0.79209	1.0	13272	1	-1.5601
RFC5	5	0.00030218	0.0013995	0.032571	773	4	-2.495	0.98035	0.98035	1.0	16631	0	-2.495
MED4	5	0.00030233	0.0014	0.032571	774	4	-1.5505	0.67838	0.71051	1.0	11930	1	-1.5505
INTS5	5	0.00030248	0.0014017	0.032571	775	4	-1.7099	0.9257	0.92614	1.0	15496	0	-1.7099
PTH2	5	0.00030313	0.001405	0.032606	776	1	0.55296	0.054733	0.13248	0.878126	2713	3	0.55296
POLR1B	5	0.00030982	0.0014396	0.033366	777	4	-1.7708	0.5731	0.64902	1.0	10951	1	-1.7708
OXA1L	5	0.00031196	0.0014462	0.033476	778	3	-1.4572	0.31898	0.45994	1.0	7985	1	-1.4572
DDX49	5	0.00031304	0.0014506	0.033535	779	4	-2.5334	0.054947	0.13286	0.878126	2723	1	-2.5334
NDUFB10	5	0.00031586	0.0014643	0.033809	780	4	-1.6179	0.99746	0.99745	1.0	17269	0	-1.6179
EIF3CL	2	0.00031679	0.0014676	0.033842	781	2	-2.2102	0.99968	0.9997	1.0	17540	0	-2.2102
COX6B1	5	0.00031976	0.0014797	0.034077	782	4	-2.2935	0.43542	0.57549	1.0	9835	1	-2.2935
SIN3A	5	0.00032093	0.0014852	0.03416	783	4	-2.2958	0.96867	0.96875	1.0	16338	0	-2.2958
TJAP1	5	0.00032252	0.0014907	0.034243	784	5	-0.83396	0.99968	0.99969	1.0	17539	0	-0.83396
DDX5	5	0.00032398	0.0014962	0.03432	785	5	-3.0437	0.99955	0.99958	1.0	17510	0	-3.0437
HAUS4	5	0.00032462	0.0014979	0.03432	786	3	-1.9643	0.84403	0.84579	1.0	14141	0	-1.9643
HMGA1	5	0.00032854	0.0015138	0.034641	787	4	-2.1079	0.99822	0.99822	1.0	17321	0	-2.1079
UBE2L3	6	0.00033016	0.0015237	0.034823	788	5	-2.3021	0.79469	0.79857	1.0	13387	1	-2.3021
TRAPPC3	6	0.00033369	0.0015413	0.035181	789	5	-2.0955	0.63306	0.68258	1.0	11494	1	-2.0955
MVD	5	0.00033546	0.0015496	0.035247	790	5	-1.6557	0.99883	0.99885	1.0	17386	0	-1.6557
TOMM40	5	0.00033548	0.0015496	0.035247	791	3	-2.1273	0.72111	0.73971	1.0	12418	1	-2.1273
AP2S1	7	0.00033553	0.0015501	0.035247	792	6	-1.2142	0.99982	0.99982	1.0	17594	0	-1.2142
PRR13	6	0.00033969	0.0015693	0.03564	793	5	-1.7483	0.9851	0.98507	1.0	16760	0	-1.7483
CACYBP	6	0.00034069	0.0015721	0.035657	794	5	-1.2403	0.99663	0.99663	1.0	17204	0	-1.2403
CHMP6	5	0.00034163	0.001577	0.035725	795	5	-1.8863	0.99862	0.99864	1.0	17366	0	-1.8863
SLU7	5	0.00034323	0.0015809	0.035767	796	4	-2.0838	0.99622	0.99623	1.0	17187	0	-2.0838
ELMOD3	5	0.00034561	0.0015924	0.035983	797	5	-1.0035	0.99965	0.99967	1.0	17535	0	-1.0035
CDC37	5	0.0003527	0.0016144	0.036434	798	5	-1.7684	0.99965	0.99966	1.0	17533	0	-1.7684
YPEL3	8	0.00035631	0.0016298	0.036735	799	7	-1.0929	0.97628	0.97634	1.0	16533	0	-1.0929
TRIP13	5	0.00035668	0.0016326	0.036751	800	4	-1.7163	0.33897	0.4797	1.0	8290	1	-1.7163
RHOQ	4	0.00036111	0.0016524	0.03715	801	3	-2.1841	0.68099	0.71216	1.0	11959	1	-2.1841
SART1	5	0.00036181	0.0016568	0.037203	802	4	-1.3353	0.74378	0.7566	1.0	12675	1	-1.3353
CCT5	5	0.0003649	0.0016661	0.037357	803	3	-2.4096	0.34888	0.48949	1.0	8448	2	-2.4096
CLASRP	5	0.00036566	0.0016678	0.037357	804	5	-0.9714	0.99963	0.99965	1.0	17531	0	-0.9714
DDX55	5	0.00036862	0.0016804	0.037559	805	5	-1.1115	0.99963	0.99965	1.0	17530	0	-1.1115
COPG1	5	0.00036871	0.001681	0.037559	806	5	-1.2148	0.99963	0.99965	1.0	17529	0	-1.2148
ATP6V1E1	5	0.00037002	0.0016881	0.037672	807	4	-2.2923	0.99073	0.9908	1.0	16929	0	-2.2923
CEBPZ	5	0.00037256	0.0017002	0.037895	808	4	-1.2885	0.99848	0.99848	1.0	17352	0	-1.2885
MRGBP	5	0.00037468	0.0017079	0.038019	809	5	-1.7625	0.99963	0.99965	1.0	17526	0	-1.7625
PSMC5	5	0.00037518	0.0017101	0.038021	810	4	-2.1111	0.96284	0.96292	1.0	16216	0	-2.1111
RUVBL1	5	0.00037711	0.00172	0.038194	811	4	-2.7685	0.19655	0.33912	0.994858	6137	1	-2.7685
SUPV3L1	5	0.00037888	0.0017282	0.038283	812	5	-2.4415	0.99922	0.99925	1.0	17452	0	-2.4415
DDX47	5	0.00037906	0.0017282	0.038283	813	4	-1.969	0.98981	0.98985	1.0	16896	0	-1.969
METAP2	5	0.00038103	0.0017343	0.038369	814	5	-1.3112	0.99962	0.99964	1.0	17525	0	-1.3112
CRNKL1	5	0.00039117	0.0017794	0.039318	815	5	-2.9284	0.99961	0.99963	1.0	17524	0	-2.9284
ORAOV1	5	0.000393	0.0017893	0.039489	816	4	-1.735	0.99744	0.99743	1.0	17266	0	-1.735
ATP6V1B2	5	0.00039388	0.0017915	0.039489	817	4	-2.8604	0.86267	0.86412	1.0	14428	0	-2.8604
URM1	8	0.00039587	0.0017992	0.03961	818	5	-1.7368	0.18041	0.32321	0.987218	5894	2	-1.7368
POLR2I	5	0.00039744	0.001808	0.039755	819	4	-1.5419	0.10486	0.22033	0.94048	4219	1	-1.5419
NOP56	5	0.00039874	0.0018113	0.039779	820	5	-1.8603	0.9996	0.99962	1.0	17523	0	-1.8603
DYNLRB1	5	0.00039967	0.0018151	0.039815	821	4	-2.4334	0.96862	0.96869	1.0	16335	0	-2.4334
SYT15	5	0.00040153	0.0018233	0.039947	822	5	-0.92546	0.9996	0.99962	1.0	17522	0	-0.92546
PRPF4	5	0.0004038	0.0018305	0.040055	823	4	-2.1857	0.96239	0.9625	1.0	16207	0	-2.1857
TOP1	5	0.00040443	0.0018332	0.040067	824	4	-2.7443	0.90461	0.90536	1.0	15109	0	-2.7443
MRPL35	5	0.00040678	0.001842	0.04021	825	4	-1.9222	0.99785	0.99783	1.0	17291	0	-1.9222
MRPL28	5	0.00040797	0.001847	0.040269	826	5	-1.2231	0.99959	0.99962	1.0	17521	0	-1.2231
POT1	5	0.00040932	0.0018497	0.04028	827	4	-2.0129	0.43259	0.57267	1.0	9781	1	-2.0129
IFNA1	3	0.00040994	0.0018519	0.04028	828	3	-1.5201	0.99959	0.99961	1.0	17520	0	-1.5201
POP7	5	0.00041249	0.0018618	0.040395	829	3	-2.1751	0.10883	0.22698	0.945142	4325	2	-2.1751
FCGR1B	5	0.00041279	0.0018646	0.040395	830	4	-1.6335	0.69187	0.71933	1.0	12082	1	-1.6335
C2orf83	5	0.00041334	0.0018657	0.040395	831	1	0.083576	0.38678	0.52687	1.0	9025	2	0.083576
MAP1S	5	0.00041352	0.0018662	0.040395	832	5	-0.88856	0.99959	0.99961	1.0	17519	0	-0.88856
RPAP1	5	0.00041478	0.001875	0.040488	833	4	-2.2083	0.95745	0.95752	1.0	16105	0	-2.2083
HIST1H3D	5	0.00041499	0.001875	0.040488	834	4	-1.3285	0.84711	0.8488	1.0	14190	0	-1.3285
RAD21	5	0.00041678	0.0018816	0.040582	835	5	-3.2121	0.99958	0.99961	1.0	17518	0	-3.2121
PES1	5	0.00042092	0.0018965	0.040853	836	5	-2.1907	0.99852	0.99853	1.0	17358	0	-2.1907
EIF2B1	5	0.00042393	0.0019102	0.041038	837	4	-2.0195	0.86105	0.86256	1.0	14398	0	-2.0195
EAPP	5	0.00042479	0.0019119	0.041038	838	4	-2.2813	0.99793	0.9979	1.0	17295	0	-2.2813
EXOSC8	5	0.00042483	0.0019119	0.041038	839	4	-1.8898	0.40765	0.54767	1.0	9349	1	-1.8898
NOL8	5	0.00042596	0.0019152	0.04106	840	4	-2.5153	0.99148	0.99152	1.0	16961	0	-2.5153
CHCHD4	5	0.00042713	0.0019229	0.041176	841	4	-2.4437	0.99123	0.99128	1.0	16948	0	-2.4437
USP5	5	0.00042912	0.0019328	0.041325	842	5	-1.1501	0.99957	0.9996	1.0	17516	0	-1.1501
SLC2A1	5	0.00042947	0.0019344	0.041325	843	4	-2.191	0.4886	0.6067	1.0	10300	1	-2.191
SLC25A3	5	0.00043164	0.0019407	0.041377	844	5	-2.5238	0.99957	0.9996	1.0	17514	0	-2.5238
MRPS14	5	0.00043198	0.0019432	0.041377	845	4	-2.0761	0.9969	0.99689	1.0	17222	0	-2.0761
RPS13	4	0.0004321	0.0019437	0.041377	846	3	-2.8349	0.97048	0.97056	1.0	16384	0	-2.8349
UFD1L	5	0.0004375	0.0019756	0.041968	847	4	-1.5569	0.99779	0.99777	1.0	17286	0	-1.5569
GEMIN4	5	0.00043755	0.0019762	0.041968	848	5	-1.2209	0.99956	0.99959	1.0	17512	0	-1.2209
DDX39B	5	0.0004417	0.0019965	0.04235	849	3	-1.8284	0.86832	0.86968	1.0	14528	0	-1.8284
EIF4G1	5	0.00044404	0.0020015	0.042405	850	4	-1.8387	0.99735	0.99736	1.0	17259	0	-1.8387
SLC38A2	5	0.00044481	0.0020042	0.042414	851	4	-1.7762	0.9462	0.94643	1.0	15883	0	-1.7762
ARID2	5	0.00044634	0.0020103	0.042492	852	5	-1.1404	0.99955	0.99958	1.0	17511	0	-1.1404
ATP5F1	5	0.00044733	0.0020152	0.042543	853	5	-1.7681	0.99934	0.99936	1.0	17471	0	-1.7681
SNAPC2	5	0.00044792	0.0020174	0.042543	854	4	-1.1668	0.96494	0.96502	1.0	16254	0	-1.1668
CCNL1	5	0.00044929	0.0020218	0.042586	855	5	-1.6091	0.99955	0.99958	1.0	17509	0	-1.6091
CDK11A	5	0.00045133	0.0020323	0.042756	856	4	-2.2071	0.99731	0.99732	1.0	17256	0	-2.2071
POLR1C	5	0.00045417	0.0020427	0.042899	857	4	-2.1273	0.67461	0.70807	1.0	11892	1	-2.1273
GTF2IRD2	3	0.00045435	0.0020438	0.042899	858	3	-1.6777	0.99955	0.99957	1.0	17508	0	-1.6777
PGD	5	0.00046129	0.0020746	0.043494	859	4	-2.2104	0.9672	0.96729	1.0	16302	0	-2.2104
TPM3	6	0.00046638	0.0020999	0.043973	860	5	-1.5113	0.98898	0.98901	1.0	16877	0	-1.5113
UBE3D	5	0.00046894	0.0021131	0.044198	861	5	-0.96336	0.99953	0.99956	1.0	17505	0	-0.96336
ADK	5	0.00047334	0.0021367	0.044641	862	4	-1.8275	0.99615	0.99617	1.0	17183	0	-1.8275
UBR4	5	0.0004817	0.002173	0.045346	863	4	-1.5147	0.99737	0.99738	1.0	17262	0	-1.5147
PMPCA	5	0.00048211	0.0021758	0.045351	864	4	-1.4176	0.98872	0.98874	1.0	16872	0	-1.4176
MED28	5	0.00048398	0.0021824	0.045436	865	4	-1.9435	0.99009	0.99013	1.0	16904	0	-1.9435
GPBP1L1	5	0.00048737	0.0021966	0.045628	866	5	-0.9652	0.99951	0.99954	1.0	17503	0	-0.9652
SF3A1	5	0.00048738	0.0021966	0.045628	867	4	-3.0896	0.77881	0.78475	1.0	13134	1	-3.0896
GINS4	5	0.00048955	0.0022082	0.045815	868	5	-1.5338	0.99917	0.9992	1.0	17444	0	-1.5338
SNAPC4	5	0.00049121	0.0022153	0.04591	869	4	-1.9566	0.99615	0.99617	1.0	17182	0	-1.9566
SYMPK	5	0.00049686	0.0022379	0.046324	870	4	-1.2827	0.99539	0.99542	1.0	17133	0	-1.2827
NUP98	5	0.00049812	0.0022439	0.046388	871	4	-1.8033	0.99567	0.99569	1.0	17149	0	-1.8033
TRAPPC5	5	0.0004985	0.0022461	0.046388	872	3	-2.1489	0.88901	0.88998	1.0	14861	0	-2.1489
C21orf59	5	0.0005006	0.0022533	0.046463	873	5	-1.2439	0.9995	0.99953	1.0	17501	0	-1.2439
KDM2A	5	0.00050129	0.0022549	0.046463	874	4	-1.3497	0.99751	0.9975	1.0	17273	0	-1.3497
XRCC5	5	0.00050456	0.0022698	0.046716	875	4	-2.1442	0.98795	0.98797	1.0	16853	0	-2.1442
CENPM	10	0.00050957	0.0022918	0.047114	876	7	-1.2548	0.99995	0.99996	1.0	17705	0	-1.2548
ATP6AP2	5	0.0005133	0.0023088	0.047384	877	4	-2.6578	0.96387	0.96395	1.0	16237	0	-2.6578
TSC2	5	0.00051409	0.0023121	0.047384	878	5	-1.306	0.99893	0.99896	1.0	17406	0	-1.306
KIAA1109	5	0.00051495	0.0023148	0.047384	879	5	-1.5826	0.999	0.99903	1.0	17418	0	-1.5826
YBX1	2	0.00051523	0.0023154	0.047384	880	2	-3.8218	0.99948	0.99951	1.0	17500	0	-3.8218
PPM1G	5	0.0005208	0.0023379	0.047791	881	5	-1.7214	0.99855	0.99857	1.0	17362	0	-1.7214
STX18	5	0.00052294	0.0023473	0.047928	882	5	-1.8998	0.99948	0.99951	1.0	17499	0	-1.8998
IPO9	5	0.00052692	0.0023654	0.048243	883	4	-1.7753	0.21797	0.36038	1.0	6452	1	-1.7753
SS18L2	4	0.00052833	0.0023682	0.048245	884	4	-1.7468	0.99947	0.9995	1.0	17497	0	-1.7468
QRSL1	5	0.00052973	0.0023726	0.04828	885	4	-2.2152	0.99582	0.99585	1.0	17162	0	-2.2152
RNPS1	5	0.00053076	0.0023759	0.048292	886	4	-1.998	0.12073	0.24661	0.954892	4651	1	-1.998
RPE	9	0.00053434	0.0023946	0.048618	887	5	-1.2444	0.34402	0.48468	1.0	8371	1	-1.2444
PROCA1	5	0.0005384	0.0024155	0.048986	888	5	-0.90567	0.99946	0.99949	1.0	17496	0	-0.90567
DLD	5	0.00053953	0.0024199	0.04902	889	4	-2.165	0.99819	0.99819	1.0	17318	0	-2.165
UBA1	5	0.00053993	0.0024226	0.049021	890	3	-3.2865	0.98724	0.98723	1.0	16832	0	-3.2865
PABPN1	4	0.00054097	0.0024281	0.049077	891	4	-1.3147	0.99946	0.99949	1.0	17495	0	-1.3147
MRPS22	5	0.00054147	0.0024314	0.049089	892	3	-2.3397	0.9775	0.97755	1.0	16564	0	-2.3397
PLRG1	5	0.00054244	0.0024369	0.049145	893	5	-1.4886	0.99944	0.99947	1.0	17490	0	-1.4886
NUP160	5	0.00054375	0.0024418	0.049189	894	3	-2.1048	0.036657	0.098794	0.818895	2170	2	-2.1048
HIST1H2BE	3	0.0005456	0.0024495	0.049289	895	1	-0.31035	0.5422	0.63309	1.0	10713	1	-0.31035
GABPA	5	0.00054728	0.0024561	0.04929	896	5	-2.7409	0.99945	0.99949	1.0	17494	0	-2.7409
USP8	5	0.00054806	0.0024572	0.04929	897	4	-1.447	0.56302	0.64381	1.0	10870	1	-1.447
ZWILCH	5	0.0005484	0.0024589	0.04929	898	5	-1.618	0.99923	0.99926	1.0	17455	0	-1.618
U2AF1	5	0.00054955	0.0024616	0.04929	899	3	-4.5782	0.99008	0.99012	1.0	16903	0	-4.5782
RTFDC1	5	0.00055032	0.0024633	0.04929	900	4	-1.3274	0.24689	0.38895	1.0	6891	1	-1.3274
PDPR	5	0.0005567	0.0024916	0.049802	901	5	-0.93744	0.99944	0.99947	1.0	17491	0	-0.93744
GEMIN5	5	0.00055801	0.0024974	0.04985	902	3	-2.0502	0.42772	0.56781	1.0	9696	2	-2.0502
PSMA3	5	0.00055852	0.0024996	0.04985	903	4	-2.4964	0.093193	0.20064	0.93292	3869	1	-2.4964
TAF1C	5	0.00056	0.0025045	0.049894	904	5	-1.2171	0.99944	0.99947	1.0	17489	0	-1.2171
RGPD6	1	0.00056774	0.0025397	0.050527	905	1	-6.3237	0.99943	0.99946	1.0	17487	0	-6.3237
RBM39	5	0.00056828	0.0025419	0.050527	906	4	-2.4804	0.99351	0.99351	1.0	17044	0	-2.4804
GATC	5	0.00057197	0.0025612	0.050808	907	5	-0.93472	0.99943	0.99945	1.0	17486	0	-0.93472
PTCD3	5	0.00057215	0.0025617	0.050808	908	4	-1.7724	0.99109	0.99114	1.0	16941	0	-1.7724
C15orf41	5	0.00057554	0.0025787	0.05109	909	5	-1.6059	0.99929	0.99932	1.0	17463	0	-1.6059
DAP3	5	0.00057678	0.0025842	0.051142	910	4	-2.308	0.99217	0.9922	1.0	16991	0	-2.308
KCMF1	5	0.00058072	0.0026002	0.051401	911	5	-1.0648	0.99942	0.99945	1.0	17485	0	-1.0648
PPP1R10	5	0.00058472	0.0026183	0.051658	912	4	-1.6031	0.99844	0.99845	1.0	17348	0	-1.6031
MTFMT	5	0.00058485	0.0026189	0.051658	913	5	-0.95107	0.99942	0.99944	1.0	17484	0	-0.95107
RAD23A	5	0.00059437	0.0026552	0.052316	914	4	-1.2526	0.99765	0.99764	1.0	17280	0	-1.2526
MOCS3	5	0.00059798	0.0026761	0.052613	915	4	-1.2454	0.99386	0.99385	1.0	17062	0	-1.2454
UMPS	5	0.00059822	0.0026761	0.052613	916	5	-1.8487	0.99907	0.99911	1.0	17429	0	-1.8487
GEMIN6	5	0.00060249	0.002698	0.052987	917	5	-1.3993	0.9994	0.99943	1.0	17481	0	-1.3993
MED22	5	0.00060807	0.0027261	0.053479	918	5	-1.0854	0.99939	0.99942	1.0	17480	0	-1.0854
DYNC1H1	5	0.00061241	0.0027464	0.05382	919	4	-1.0208	0.29706	0.43828	1.0	7654	1	-1.0208
ARMC7	5	0.00061414	0.0027519	0.053869	920	5	-1.478	0.99939	0.99941	1.0	17479	0	-1.478
EIF5AL1	4	0.0006165	0.0027629	0.054025	921	4	-2.2351	0.99938	0.99941	1.0	17478	0	-2.2351
SLC31A1	5	0.00062221	0.0027816	0.054332	922	5	-1.1881	0.99938	0.9994	1.0	17477	0	-1.1881
PSMD14	5	0.00062465	0.0027926	0.05445	923	4	-2.5756	0.18884	0.33148	0.992517	6011	1	-2.5756
PFAS	5	0.0006249	0.0027937	0.05445	924	4	-1.4774	0.93144	0.93179	1.0	15604	0	-1.4774
NME6	5	0.00062869	0.0028113	0.054734	925	5	-0.92723	0.99937	0.99939	1.0	17476	0	-0.92723
NDUFB9	5	0.00063416	0.0028366	0.055166	926	4	-1.2573	0.94196	0.94227	1.0	15795	0	-1.2573
TIMM23	5	0.00063653	0.0028503	0.055374	927	3	-2.5357	0.6962	0.72224	1.0	12130	1	-2.5357
C7orf26	5	0.00063996	0.0028624	0.0555	928	4	-1.464	0.96199	0.9621	1.0	16201	0	-1.464
STX5	5	0.00064008	0.002863	0.0555	929	4	-2.1998	0.97182	0.97183	1.0	16424	0	-2.1998
PRPF38B	5	0.00064211	0.0028696	0.055568	930	4	-2.8174	0.98286	0.98283	1.0	16695	0	-2.8174
UPK3BL	5	0.00064823	0.0028927	0.055955	931	3	-1.9347	0.432	0.57209	1.0	9771	2	-1.9347
NDUFAB1	5	0.00065028	0.0028971	0.05598	932	3	-2.6135	0.66929	0.70475	1.0	11843	1	-2.6135
RFC2	5	0.00065439	0.0029108	0.056185	933	4	-2.2027	0.9288	0.92919	1.0	15554	0	-2.2027
NDUFS5	5	0.00065594	0.0029163	0.056217	934	5	-1.2066	0.99934	0.99937	1.0	17473	0	-1.2066
POLR3C	5	0.00065697	0.0029207	0.056217	935	4	-1.904	0.81611	0.81855	1.0	13695	1	-1.904
INTS8	5	0.00065709	0.0029218	0.056217	936	4	-1.4313	0.8788	0.88005	1.0	14695	0	-1.4313
WARS	5	0.00065786	0.0029273	0.056262	937	4	-1.727	0.82934	0.83139	1.0	13921	0	-1.727
UTP11L	5	0.00065903	0.0029306	0.056266	938	4	-1.9406	0.018873	0.058392	0.734599	1429	1	-1.9406
PTDSS1	5	0.00066474	0.0029498	0.056575	939	3	-2.5814	0.88674	0.88778	1.0	14836	0	-2.5814
GPN1	5	0.0006676	0.0029581	0.056644	940	3	-2.6525	0.1404	0.27848	0.961728	5176	1	-2.6525
PGS1	5	0.000668	0.0029597	0.056644	941	4	-1.7029	0.65741	0.69745	1.0	11734	1	-1.7029
CHTF8	5	0.00067351	0.0029801	0.056973	942	5	-0.86733	0.99933	0.99935	1.0	17469	0	-0.86733
PDCD11	5	0.00067624	0.0029938	0.057175	943	4	-3.2529	0.32258	0.46351	1.0	8032	1	-3.2529
RPL7	2	0.00068177	0.0030191	0.057597	944	2	-4.074	0.99932	0.99934	1.0	17468	0	-4.074
FNTA	5	0.00068349	0.0030246	0.057641	945	5	-1.7372	0.99932	0.99934	1.0	17467	0	-1.7372
ZCCHC9	5	0.00068576	0.0030373	0.05782	946	3	-3.5465	0.98957	0.9896	1.0	16893	0	-3.5465
WDR46	5	0.00069182	0.0030653	0.058292	947	4	-1.3199	0.62709	0.67911	1.0	11435	1	-1.3199
ASNA1	5	0.00069963	0.0030988	0.058848	948	5	-1.33	0.99887	0.99889	1.0	17391	0	-1.33
NDUFA4L2	5	0.00070049	0.003101	0.058848	949	5	-1.3092	0.9993	0.99933	1.0	17466	0	-1.3092
RPS5	4	0.00070467	0.0031219	0.059182	950	4	-4.3575	0.9958	0.99582	1.0	17160	0	-4.3575
RPL36AL	5	0.00070778	0.0031395	0.059453	951	5	-1.0799	0.99929	0.99932	1.0	17465	0	-1.0799
FAM86B1	1	0.00071106	0.0031538	0.059556	952	1	-4.7961	0.99929	0.99932	1.0	17464	0	-4.7961
COCH	5	0.00071145	0.0031544	0.059556	953	5	-1.0509	0.99929	0.99932	1.0	17462	0	-1.0509
RRS1	5	0.00071178	0.0031549	0.059556	954	5	-1.226	0.99929	0.99932	1.0	17461	0	-1.226
ELL	5	0.00072136	0.0031945	0.060178	955	5	-1.3701	0.99928	0.99931	1.0	17460	0	-1.3701
EXOSC7	5	0.00072137	0.0031945	0.060178	956	4	-2.8282	0.052019	0.12751	0.876155	2621	1	-2.8282
C6orf89	5	0.0007251	0.003206	0.060332	957	4	-1.1026	0.81278	0.8153	1.0	13630	1	-1.1026
RPL4	4	0.00072627	0.003211	0.060362	958	3	-4.9566	0.26477	0.40641	1.0	7143	1	-4.9566
NAA30	5	0.00073293	0.0032352	0.060753	959	5	-1.0878	0.99927	0.9993	1.0	17459	0	-1.0878
NDUFS7	5	0.00074275	0.0032759	0.061453	960	4	-1.2895	0.84266	0.84438	1.0	14115	0	-1.2895
TNPO3	5	0.00074437	0.0032825	0.061513	961	4	-2.3474	0.99607	0.9961	1.0	17175	0	-2.3474
H2AFZ	5	0.00075783	0.0033413	0.06255	962	4	-1.4493	0.9977	0.99768	1.0	17283	0	-1.4493
ADSS	5	0.00076603	0.0033836	0.063277	963	4	-4.7849	0.97678	0.97683	1.0	16545	0	-4.7849
NELFA	5	0.00076734	0.0033902	0.063334	964	4	-1.1316	0.98319	0.98314	1.0	16704	0	-1.1316
AATF	5	0.00077315	0.0034095	0.063572	965	5	-1.1813	0.99923	0.99926	1.0	17453	0	-1.1813
CDC45	5	0.00077329	0.00341	0.063572	966	4	-1.6141	0.98703	0.987	1.0	16823	0	-1.6141
NAA20	5	0.00077991	0.0034402	0.064024	967	4	-2.3278	0.88326	0.88441	1.0	14774	0	-2.3278
GTF2E1	5	0.00077996	0.0034413	0.064024	968	5	-1.3646	0.99922	0.99925	1.0	17451	0	-1.3646
MRTO4	5	0.0007822	0.0034529	0.064173	969	4	-1.5685	0.77411	0.78078	1.0	13067	1	-1.5685
DPY30	4	0.00078486	0.0034661	0.064336	970	3	-3.3841	0.94768	0.94788	1.0	15913	0	-3.3841
NDE1	5	0.00078546	0.0034688	0.064336	971	5	-1.6365	0.99921	0.99924	1.0	17450	0	-1.6365
NUFIP1	5	0.00079035	0.0034919	0.064646	972	5	-0.95444	0.99921	0.99924	1.0	17449	0	-0.95444
ERCC2	5	0.00079092	0.0034936	0.064646	973	3	-1.7869	0.4198	0.55986	1.0	9538	1	-1.7869
DNAJC17	5	0.0007915	0.0034963	0.064646	974	4	-3.2224	0.9093	0.90999	1.0	15201	0	-3.2224
EIF3G	5	0.00079267	0.0035024	0.064692	975	3	-1.9462	0.92244	0.92288	1.0	15437	0	-1.9462
NDC1	5	0.00079665	0.0035211	0.06497	976	5	-0.93629	0.9992	0.99923	1.0	17448	0	-0.93629
FAM96B	5	0.00080175	0.0035409	0.065269	977	5	-1.2126	0.99853	0.99854	1.0	17360	0	-1.2126
GTF3A	5	0.00080348	0.0035508	0.065384	978	2	-0.36112	0.040849	0.10673	0.8363	2298	1	-0.36112
NDOR1	5	0.00080564	0.003559	0.065469	979	4	-1.1441	0.94785	0.94803	1.0	15917	0	-1.1441
ZNF131	5	0.00080972	0.0035782	0.065756	980	5	-1.4967	0.99919	0.99922	1.0	17447	0	-1.4967
PSMA1	5	0.00081407	0.0035953	0.066002	981	4	-3.3922	0.87606	0.87733	1.0	14654	0	-3.3922
NDUFS8	5	0.0008194	0.0036228	0.066381	982	5	-1.4543	0.99918	0.99921	1.0	17446	0	-1.4543
SYVN1	5	0.00081978	0.0036233	0.066381	983	5	-0.82395	0.99918	0.99921	1.0	17445	0	-0.82395
GUSB	5	0.0008244	0.0036398	0.066615	984	4	-1.0574	0.29681	0.43803	1.0	7651	1	-1.0574
OIP5	5	0.00082697	0.0036481	0.066698	985	4	-1.9618	0.9963	0.99632	1.0	17195	0	-1.9618
RPS6	3	0.00082914	0.0036541	0.066741	986	2	-3.7657	0.79397	0.79793	1.0	13372	0	-3.7657
RBM22	5	0.00083298	0.0036657	0.066884	987	3	-1.7623	0.63579	0.68419	1.0	11520	1	-1.7623
TMEM201	5	0.0008413	0.0036975	0.067398	988	4	-1.0287	0.9626	0.96269	1.0	16211	0	-1.0287
NUTF2	5	0.00084268	0.0037085	0.067502	989	5	-3.7085	0.99916	0.99919	1.0	17443	0	-3.7085
POLRMT	5	0.00084347	0.0037107	0.067502	990	4	-1.9757	0.84169	0.84341	1.0	14104	0	-1.9757
MAPRE1	5	0.00084728	0.0037267	0.067665	991	5	-1.601	0.99915	0.99918	1.0	17442	0	-1.601
SMG7	5	0.00084748	0.0037272	0.067665	992	5	-0.68482	0.99915	0.99918	1.0	17441	0	-0.68482
FAM86A	5	0.00085408	0.003752	0.067969	993	2	-0.13452	0.96864	0.96871	1.0	16337	0	-0.13452
RPL24	3	0.00085426	0.0037531	0.067969	994	3	-2.881	0.99915	0.99918	1.0	17440	0	-2.881
MRPL39	5	0.00085485	0.0037553	0.067969	995	4	-2.1186	0.96778	0.96785	1.0	16321	0	-2.1186
PHF23	5	0.00085829	0.0037723	0.06817	996	5	-0.95877	0.99914	0.99918	1.0	17439	0	-0.95877
CSNK2B	5	0.00085877	0.003774	0.06817	997	4	-2.0016	0.68263	0.71326	1.0	11978	1	-2.0016
CD3EAP	5	0.00085977	0.0037817	0.06824	998	4	-2.1176	0.9574	0.95748	1.0	16101	0	-2.1176
TMED10	5	0.00086903	0.0038262	0.068916	999	5	-1.791	0.99913	0.99916	1.0	17438	0	-1.791
MRPL54	5	0.00086919	0.0038267	0.068916	1000	4	-1.2567	0.92512	0.92554	1.0	15483	0	-1.2567
ATP6V0B	5	0.00087398	0.0038432	0.069144	1001	4	-1.9028	0.17134	0.3141	0.978451	5781	1	-1.9028
TUBGCP5	5	0.00087928	0.0038611	0.069341	1002	5	-2.0298	0.99912	0.99915	1.0	17436	0	-2.0298
LOC729574	3	0.00087936	0.0038619	0.069341	1003	3	-2.0359	0.99912	0.99915	1.0	17435	0	-2.0359
HSPE1	2	0.00088302	0.0038735	0.06948	1004	2	-4.3692	0.99912	0.99915	1.0	17434	0	-4.3692
POLD2	5	0.00088585	0.003885	0.069617	1005	4	-3.2402	0.95248	0.95264	1.0	16001	0	-3.2402
RNPC3	5	0.00088886	0.0038944	0.069705	1006	4	-1.3394	0.99439	0.99439	1.0	17088	0	-1.3394
LDLR	5	0.00088961	0.0038977	0.069705	1007	3	-1.8271	0.22406	0.36641	1.0	6546	1	-1.8271
SF3B2	5	0.00090297	0.003951	0.070589	1008	4	-1.7239	0.018357	0.056957	0.731632	1402	1	-1.7239
PIK3C3	5	0.00090415	0.0039587	0.070656	1009	3	-2.0515	0.40364	0.54364	1.0	9286	2	-2.0515
COG4	5	0.00090755	0.0039713	0.070729	1010	4	-1.3868	0.55928	0.64185	1.0	10847	1	-1.3868
SCGB1C1	5	0.00090765	0.0039724	0.070729	1011	5	-1.8226	0.99909	0.99913	1.0	17431	0	-1.8226
TPX2	5	0.00090902	0.0039779	0.070729	1012	4	-1.6997	0.95024	0.95041	1.0	15955	0	-1.6997
HIST1H2AL	3	0.00090922	0.0039785	0.070729	1013	3	-3.0999	0.99726	0.99726	1.0	17249	0	-3.0999
NOL11	5	0.00091444	0.0040032	0.071099	1014	4	-1.3221	0.8784	0.87967	1.0	14687	0	-1.3221
SSBP1	5	0.00091884	0.0040208	0.071341	1015	3	-1.7528	0.85208	0.85371	1.0	14280	0	-1.7528
MRPS5	5	0.00091972	0.0040269	0.071378	1016	4	-1.3417	0.61426	0.67173	1.0	11313	1	-1.3417
NOL10	5	0.0009227	0.0040406	0.071551	1017	3	-2.5466	0.32958	0.47043	1.0	8140	1	-2.5466
SRFBP1	5	0.00092519	0.0040527	0.07169	1018	4	-1.6488	0.37671	0.5168	1.0	8854	1	-1.6488
NUP214	5	0.00092668	0.0040588	0.07169	1019	4	-1.4677	0.99398	0.99397	1.0	17068	0	-1.4677
CUL3	5	0.00092721	0.0040604	0.07169	1020	4	-2.9339	0.7339	0.74905	1.0	12562	1	-2.9339
UBE2F	5	0.00092915	0.0040681	0.071741	1021	3	-2.1372	0.59637	0.66178	1.0	11164	1	-2.1372
CNOT6L	5	0.00093135	0.0040747	0.071741	1022	5	-0.7022	0.99907	0.9991	1.0	17428	0	-0.7022
TBC1D3F	1	0.00093154	0.0040752	0.071741	1023	1	-2.9551	0.99907	0.9991	1.0	17427	0	-2.9551
FKBPL	5	0.00093759	0.0041027	0.072154	1024	4	-1.9511	0.913	0.9137	1.0	15267	0	-1.9511
HYLS1	5	0.00093871	0.0041077	0.072171	1025	4	-1.7751	0.57787	0.65164	1.0	10992	1	-1.7751
PTPN23	5	0.00094322	0.0041253	0.072409	1026	5	-1.049	0.99906	0.99909	1.0	17426	0	-1.049
COPZ1	6	0.00094846	0.0041533	0.072728	1027	5	-1.6783	0.11978	0.24509	0.953767	4627	1	-1.6783
PTAR1	5	0.00094889	0.004155	0.072728	1028	5	-1.4103	0.99905	0.99908	1.0	17425	0	-1.4103
EIF4E	4	0.00094899	0.0041555	0.072728	1029	4	-2.2111	0.99905	0.99908	1.0	17424	0	-2.2111
DDX59	5	0.0009495	0.0041605	0.072743	1030	4	-1.8404	0.99115	0.9912	1.0	16944	0	-1.8404
KRTAP5-10	3	0.00095301	0.004177	0.072848	1031	3	-3.3651	0.99677	0.99677	1.0	17211	0	-3.3651
RPIA	5	0.00095322	0.0041775	0.072848	1032	4	-1.2906	0.96577	0.96583	1.0	16274	0	-1.2906
AKIRIN2	5	0.00095361	0.0041786	0.072848	1033	3	-1.983	0.97799	0.97802	1.0	16572	0	-1.983
CITED2	5	0.00096037	0.0042094	0.073314	1034	5	-1.1972	0.99893	0.99896	1.0	17411	0	-1.1972
COX6A1	5	0.00096222	0.0042215	0.073454	1035	5	-0.84814	0.99904	0.99907	1.0	17423	0	-0.84814
AOC2	5	0.00096478	0.0042308	0.073545	1036	5	-0.79563	0.99904	0.99906	1.0	17422	0	-0.79563
ELOF1	5	0.00097824	0.0042891	0.074487	1037	4	-1.616	0.77816	0.78422	1.0	13124	1	-1.616
USP10	5	0.00098117	0.0042979	0.074567	1038	4	-1.8206	0.51551	0.61973	1.0	10508	1	-1.8206
RPL7A	2	0.00099096	0.0043358	0.075153	1039	2	-2.5173	0.99901	0.99904	1.0	17420	0	-2.5173
TRIM62	5	0.00099497	0.0043534	0.075386	1040	3	-1.7859	0.45859	0.59268	1.0	10082	1	-1.7859
UTP6	5	0.00099719	0.0043628	0.075402	1041	5	-0.92368	0.999	0.99903	1.0	17419	0	-0.92368
MAU2	5	0.00099733	0.0043628	0.075402	1042	3	-1.9974	0.59028	0.65844	1.0	11111	1	-1.9974
UQCRH	5	0.00099971	0.0043732	0.07551	1043	5	-1.3792	0.999	0.99903	1.0	17417	0	-1.3792
HCFC1	5	0.001002	0.0043837	0.075618	1044	4	-1.3511	0.97921	0.9792	1.0	16605	0	-1.3511
DPH3	6	0.0010142	0.0044408	0.076531	1045	4	-1.5119	0.96845	0.96852	1.0	16332	0	-1.5119
MRPL18	5	0.0010198	0.0044678	0.076922	1046	3	-1.9962	0.43671	0.57678	1.0	9855	2	-1.9962
IPO5	5	0.0010344	0.0045277	0.077814	1047	4	-1.1907	0.060832	0.14359	0.886212	2918	1	-1.1907
SNRNP27	5	0.0010347	0.0045283	0.077814	1048	5	-1.9824	0.99893	0.99896	1.0	17404	0	-1.9824
FAM72D	5	0.0010385	0.0045437	0.078005	1049	4	-2.2969	0.61757	0.67358	1.0	11345	1	-2.2969
NBPF4	2	0.0010394	0.0045492	0.078025	1050	2	-1.9771	0.99896	0.99899	1.0	17416	0	-1.9771
MRPL47	6	0.0010411	0.0045585	0.078036	1051	5	-1.859	0.87174	0.87302	1.0	14591	0	-1.859
NDUFB3	5	0.0010413	0.0045585	0.078036	1052	4	-1.4613	0.95462	0.95474	1.0	16046	0	-1.4613
GIT1	5	0.0010694	0.0046795	0.079408	1053	4	-1.051	0.99491	0.99493	1.0	17109	0	-1.051
WDR3	5	0.0010701	0.0046806	0.079408	1054	4	-2.2636	0.98216	0.98214	1.0	16678	0	-2.2636
MRPS27	5	0.0010704	0.0046828	0.079408	1061	5	-1.4316	0.99893	0.99896	1.0	17395	0	-1.4316
ENY2	5	0.0010704	0.0046828	0.079408	1060	5	-2.7278	0.99893	0.99896	1.0	17410	0	-2.7278
THOC2	5	0.0010704	0.0046828	0.079408	1055	5	-1.5995	0.99893	0.99896	1.0	17408	0	-1.5995
COX18	5	0.0010704	0.0046828	0.079408	1057	5	-0.95306	0.99893	0.99896	1.0	17412	0	-0.95306
MRPS35	5	0.0010704	0.0046828	0.079408	1056	5	-1.482	0.99893	0.99896	1.0	17392	0	-1.482
KIAA0947	5	0.0010704	0.0046828	0.079408	1059	5	-1.1731	0.99893	0.99896	1.0	17409	0	-1.1731
NDUFB8	5	0.0010704	0.0046828	0.079408	1062	5	-1.4287	0.99893	0.99896	1.0	17413	0	-1.4287
GLIPR1L2	5	0.0010704	0.0046828	0.079408	1058	5	-0.79364	0.99893	0.99896	1.0	17400	0	-0.79364
HYPK	5	0.0010829	0.0047344	0.080209	1063	3	-1.6819	0.99694	0.99694	1.0	17225	0	-1.6819
TAF10	5	0.0010999	0.0048185	0.081558	1064	3	-1.7894	0.88287	0.88402	1.0	14768	0	-1.7894
UBE2Z	5	0.0011052	0.0048405	0.081853	1065	3	-1.8196	0.9914	0.99144	1.0	16954	0	-1.8196
TMEM183A	5	0.0011099	0.0048592	0.082092	1066	4	-1.8172	0.99264	0.99267	1.0	17008	0	-1.8172
LIMS3	5	0.0011156	0.0048878	0.082497	1067	4	-0.92232	0.99793	0.9979	1.0	17296	0	-0.92232
PNPT1	5	0.0011202	0.0049032	0.08268	1068	4	-2.1135	0.98058	0.98058	1.0	16639	0	-2.1135
PDCD2	7	0.0011246	0.004923	0.082936	1069	5	-1.3785	0.23234	0.37451	1.0	6661	1	-1.3785
TUBGCP2	5	0.0011324	0.0049565	0.083423	1070	4	-1.3085	0.68822	0.71695	1.0	12044	1	-1.3085
PMPCB	5	0.0011344	0.0049653	0.083493	1071	4	-2.1171	0.95728	0.95735	1.0	16094	0	-2.1171
LSM6	5	0.0011387	0.0049895	0.083821	1072	2	0.32972	0.40872	0.54877	1.0	9364	2	0.32972
PLEC	5	0.0011436	0.0050066	0.084029	1073	5	-0.96261	0.99886	0.99888	1.0	17390	0	-0.96261
CSTF1	5	0.0011448	0.0050121	0.084043	1074	4	-1.6205	0.33361	0.4744	1.0	8206	1	-1.6205
NDUFAF3	5	0.0011495	0.0050341	0.084333	1075	4	-1.2802	0.99701	0.99701	1.0	17235	0	-1.2802
ATIC	5	0.0011534	0.0050522	0.084535	1076	4	-2.2587	0.9976	0.99759	1.0	17277	0	-2.2587
ANAPC10	5	0.0011559	0.0050605	0.084535	1077	4	-2.5311	0.93982	0.94013	1.0	15756	0	-2.5311
MRPL23	5	0.0011561	0.005061	0.084535	1078	5	-1.5643	0.99884	0.99887	1.0	17389	0	-1.5643
ITPA	5	0.0011576	0.0050648	0.084535	1079	5	-0.72661	0.99884	0.99887	1.0	17388	0	-0.72661
HIATL1	5	0.0011607	0.0050769	0.084598	1080	5	-0.63565	0.99884	0.99886	1.0	17387	0	-0.63565
BRF2	5	0.0011611	0.005078	0.084598	1081	4	-2.6124	0.88221	0.88336	1.0	14757	0	-2.6124
MRPL55	5	0.0011628	0.0050863	0.084657	1082	4	-1.165	0.91039	0.91108	1.0	15221	0	-1.165
ACAD9	5	0.0011769	0.0051517	0.085667	1083	4	-1.6856	0.99636	0.99638	1.0	17198	0	-1.6856
PHAX	5	0.0011787	0.0051616	0.085737	1084	5	-1.436	0.99882	0.99884	1.0	17385	0	-1.436
DGCR14	5	0.0011791	0.0051655	0.085737	1085	3	-1.7182	0.77301	0.77982	1.0	13051	1	-1.7182
PSMG3	5	0.0011814	0.0051743	0.085804	1086	4	-1.8182	0.84408	0.84584	1.0	14143	0	-1.8182
UGP2	5	0.0011847	0.0051907	0.085998	1087	4	-1.8869	0.073398	0.16627	0.908137	3293	1	-1.8869
RNGTT	5	0.0011897	0.0052149	0.08632	1088	3	-1.8639	0.18384	0.32654	0.98896	5943	2	-1.8639
C17orf58	8	0.0012079	0.0053013	0.087668	1089	6	-1.244	0.97445	0.97448	1.0	16485	0	-1.244
RBM19	5	0.0012094	0.0053106	0.087742	1090	4	-1.2374	0.76052	0.76968	1.0	12886	1	-1.2374
HIST1H2AD	4	0.001213	0.0053216	0.087843	1091	4	-0.96535	0.99879	0.99881	1.0	17383	0	-0.96535
RNF113A	5	0.0012227	0.0053595	0.088388	1092	3	-1.9041	0.91437	0.91506	1.0	15291	0	-1.9041
RBM18	5	0.0012328	0.0054134	0.089195	1093	3	-1.7792	0.95176	0.95193	1.0	15987	0	-1.7792
CCDC84	5	0.0012366	0.0054277	0.089294	1094	4	-2.2041	0.99727	0.99728	1.0	17251	0	-2.2041
TTC39A	5	0.001237	0.0054294	0.089294	1095	5	-0.80319	0.99876	0.99878	1.0	17382	0	-0.80319
GPKOW	5	0.0012396	0.0054436	0.089448	1096	4	-1.2249	0.72506	0.74256	1.0	12464	1	-1.2249
MED30	5	0.0012429	0.0054513	0.089492	1097	4	-2.2006	0.87881	0.88006	1.0	14696	0	-2.2006
SPRR2G	4	0.0012562	0.0055052	0.09023	1098	2	-0.54702	0.24785	0.38988	1.0	6907	2	-0.54702
SRCAP	5	0.0012578	0.0055096	0.09023	1099	3	-2.0421	0.58493	0.65547	1.0	11061	1	-2.0421
MLST8	5	0.0012582	0.0055113	0.09023	1100	5	-1.0764	0.99874	0.99876	1.0	17380	0	-1.0764
MRPL24	5	0.0012651	0.0055393	0.090606	1101	5	-1.1946	0.99873	0.99876	1.0	17379	0	-1.1946
NUF2	5	0.0012768	0.0055866	0.091297	1102	3	-3.8557	0.34422	0.48487	1.0	8377	1	-3.8557
CMTR1	5	0.001278	0.0055959	0.091366	1103	5	-1.1853	0.99872	0.99875	1.0	17378	0	-1.1853
CELF5	5	0.0012819	0.005613	0.091562	1104	5	-0.65251	0.99872	0.99874	1.0	17377	0	-0.65251
ILF2	5	0.0012864	0.0056311	0.091775	1105	4	-1.3001	0.99797	0.99795	1.0	17305	0	-1.3001
NAIP	5	0.0012888	0.0056424	0.091875	1106	5	-0.95149	0.99871	0.99873	1.0	17376	0	-0.95149
FRYL	5	0.001294	0.0056658	0.092172	1107	4	-1.5459	0.9912	0.99125	1.0	16945	0	-1.5459
LTB4R2	5	0.0012978	0.0056856	0.092411	1108	4	-1.0618	0.8246	0.82677	1.0	13843	0	-1.0618
TOPBP1	5	0.0013059	0.0057158	0.092678	1109	4	-1.2654	0.2697	0.41122	1.0	7229	1	-1.2654
ALG14	5	0.0013061	0.0057174	0.092678	1110	5	-0.90928	0.99869	0.99871	1.0	17372	0	-0.90928
GPS1	5	0.0013064	0.0057174	0.092678	1111	4	-1.2106	0.99588	0.9959	1.0	17166	0	-1.2106
RPUSD4	5	0.0013158	0.0057521	0.093156	1112	4	-1.1262	0.99611	0.99613	1.0	17179	0	-1.1262
TRNAU1AP	5	0.001319	0.0057642	0.093268	1113	4	-1.4707	0.42449	0.56453	1.0	9638	1	-1.4707
LETM1	5	0.0013231	0.0057807	0.093393	1114	5	-1.8787	0.99868	0.9987	1.0	17371	0	-1.8787
DPH6	6	0.0013235	0.0057823	0.093393	1115	5	-0.90354	0.50727	0.61568	1.0	10436	1	-0.90354
HNRNPC	5	0.0013376	0.0058532	0.094379	1116	4	-0.80337	0.99706	0.99706	1.0	17238	0	-0.80337
CDK12	5	0.0013379	0.0058538	0.094379	1117	4	-1.4265	0.98404	0.984	1.0	16726	0	-1.4265
DBR1	5	0.0013414	0.0058692	0.094382	1118	4	-1.7469	0.9799	0.97988	1.0	16619	0	-1.7469
NDUFV1	5	0.0013418	0.0058697	0.094382	1119	5	-0.60572	0.99866	0.99868	1.0	17370	0	-0.60572
GNL3L	5	0.0013422	0.0058697	0.094382	1120	4	-1.9716	0.98805	0.98807	1.0	16857	0	-1.9716
PRB4	4	0.0013443	0.0058785	0.094439	1121	2	-0.4591	0.68053	0.71187	1.0	11953	1	-0.4591
EXOSC3	5	0.0013496	0.0059005	0.094708	1122	4	-1.6011	0.96009	0.96016	1.0	16163	0	-1.6011
DHX9	5	0.0013569	0.0059324	0.095135	1123	4	-2.0751	0.89057	0.89151	1.0	14890	0	-2.0751
EBNA1BP2	5	0.0013854	0.0060572	0.09705	1124	5	-1.4566	0.99861	0.99863	1.0	17365	0	-1.4566
URB2	5	0.0013967	0.006105	0.097643	1125	4	-1.5766	0.98422	0.98418	1.0	16732	0	-1.5766
UPF2	5	0.0013967	0.006105	0.097643	1126	4	-1.5592	0.43609	0.57616	1.0	9842	1	-1.5592
XRN2	5	0.0014017	0.0061243	0.097863	1127	4	-1.3991	0.95271	0.95287	1.0	16005	0	-1.3991
COG6	5	0.0014089	0.0061507	0.098181	1128	4	-1.4123	0.99819	0.99818	1.0	17316	0	-1.4123
OGT	5	0.0014098	0.0061551	0.098181	1129	4	-1.7095	0.78951	0.794	1.0	13309	1	-1.7095
MRPS24	5	0.0014115	0.0061661	0.09827	1130	4	-1.7133	0.7582	0.76784	1.0	12853	1	-1.7133
COX4I1	5	0.0014185	0.0061996	0.098717	1131	5	-1.3642	0.99858	0.99859	1.0	17364	0	-1.3642
EXOSC5	5	0.0014251	0.0062227	0.098997	1132	4	-1.8854	0.49562	0.61006	1.0	10353	1	-1.8854
BYSL	5	0.00143	0.0062419	0.099171	1133	4	-1.8345	0.98108	0.98108	1.0	16648	0	-1.8345
SUGP1	5	0.0014307	0.0062447	0.099171	1134	4	-1.0586	0.71108	0.73255	1.0	12298	1	-1.0586
COIL	5	0.0014335	0.0062557	0.099259	1135	4	-1.3858	0.93347	0.93381	1.0	15647	0	-1.3858
RIMBP3B	5	0.0014362	0.0062672	0.099354	1136	4	-1.1695	0.29418	0.43548	1.0	7614	1	-1.1695
ANO8	5	0.0014584	0.00637	0.100895	1137	5	-0.79948	0.99854	0.99855	1.0	17361	0	-0.79948
LARS2	5	0.0014717	0.0064245	0.101668	1138	4	-1.8796	0.10213	0.21579	0.940297	4119	1	-1.8796
ATP5D	5	0.0014742	0.0064305	0.101674	1139	4	-1.2689	0.99105	0.9911	1.0	16939	0	-1.2689
COX11	5	0.0014772	0.0064431	0.101785	1140	5	-0.86414	0.99852	0.99853	1.0	17357	0	-0.86414
UBE2N	5	0.001487	0.0064761	0.102216	1141	3	-4.0957	0.18989	0.33255	0.992517	6032	1	-4.0957
PABPC1	5	0.0014959	0.0065146	0.102641	1142	5	-1.4985	0.9985	0.99851	1.0	17356	0	-1.4985
SPCS2	5	0.0014968	0.0065163	0.102641	1143	5	-1.213	0.9985	0.99851	1.0	17355	0	-1.213
KIN	5	0.001498	0.0065201	0.102641	1144	5	-2.0579	0.9985	0.99851	1.0	17354	0	-2.0579
PSMD1	5	0.0015229	0.0066202	0.104125	1145	4	-1.5645	0.76163	0.77057	1.0	12900	1	-1.5645
ZNF207	5	0.0015388	0.0066801	0.104976	1146	3	-0.60958	0.58976	0.65815	1.0	11104	1	-0.60958
DHX15	5	0.0015434	0.0066938	0.1051	1147	4	-1.7246	0.95798	0.95809	1.0	16116	0	-1.7246
AP3D1	5	0.001547	0.0067021	0.105138	1148	4	-1.0041	0.63938	0.68638	1.0	11556	1	-1.0041
MOB4	3	0.0015503	0.0067153	0.105253	1149	3	-3.2539	0.99845	0.99846	1.0	17350	0	-3.2539
C17orf49	6	0.0015544	0.0067312	0.105411	1150	4	-1.2154	0.68354	0.71386	1.0	11990	1	-1.2154
PET112	5	0.0015592	0.0067505	0.105621	1151	4	-1.2388	0.99305	0.99305	1.0	17022	0	-1.2388
RPP21	5	0.0015616	0.0067615	0.105701	1152	4	-1.0538	0.0086788	0.029175	0.67394	778	1	-1.0538
MCCD1	5	0.0015675	0.0067829	0.105944	1153	4	-0.99347	0.28555	0.42689	1.0	7479	1	-0.99347
PRUNE	5	0.0015827	0.0068329	0.106633	1154	4	-1.0819	0.99564	0.99565	1.0	17148	0	-1.0819
SLC16A1	5	0.001585	0.006839	0.106635	1155	3	-1.6271	0.98491	0.98487	1.0	16754	0	-1.6271
NCAPH2	5	0.0015948	0.0068676	0.106829	1157	4	-1.1831	0.98056	0.98056	1.0	16638	0	-1.1831
VARS2	5	0.0015948	0.0068676	0.106829	1156	4	-1.4513	0.94998	0.95013	1.0	15948	0	-1.4513
NOL7	5	0.0015955	0.0068692	0.106829	1158	4	-1.7556	0.93842	0.93876	1.0	15729	0	-1.7556
SBNO1	5	0.0016169	0.0069401	0.107832	1159	4	-1.2777	0.59153	0.65911	1.0	11121	1	-1.2777
CARS2	5	0.0016194	0.0069495	0.107832	1160	4	-1.6164	0.49271	0.60866	1.0	10330	1	-1.6164
SAP18	5	0.0016198	0.0069517	0.107832	1161	3	-1.0306	0.020988	0.064208	0.74565	1549	2	-1.0306
MRPL52	10	0.0016324	0.0069907	0.108336	1162	6	-0.78642	0.42408	0.56409	1.0	9630	3	-0.78642
MED6	5	0.001634	0.0069962	0.108336	1163	3	-2.073	0.93194	0.9323	1.0	15616	0	-2.073
GOSR2	5	0.0016386	0.0070061	0.108389	1164	4	-1.08	0.99796	0.99794	1.0	17303	0	-1.08
RAB6C	4	0.0016426	0.0070166	0.108389	1165	4	-1.2247	0.99836	0.99837	1.0	17339	0	-1.2247
COX15	5	0.0016433	0.0070177	0.108389	1166	3	-1.7121	0.29992	0.44115	1.0	7698	2	-1.7121
SMARCB1	5	0.0016594	0.0070715	0.109127	1167	4	-1.4493	0.99743	0.99742	1.0	17264	0	-1.4493
RPL5	2	0.0016777	0.0071249	0.109856	1168	2	-4.1796	0.99832	0.99833	1.0	17334	0	-4.1796
PRCC	5	0.0016877	0.0071617	0.110303	1169	4	-1.8204	0.99831	0.99831	1.0	17332	0	-1.8204
TRUB2	5	0.0016891	0.0071661	0.110303	1170	4	-1.2611	0.96872	0.9688	1.0	16340	0	-1.2611
CALR3	5	0.0016972	0.007193	0.110623	1171	4	-1.068	0.95659	0.95666	1.0	16082	0	-1.068
RPL32	2	0.0017209	0.0072788	0.111847	1172	2	-4.5983	0.99828	0.99828	1.0	17330	0	-4.5983
VPS35	5	0.0017224	0.007286	0.111861	1173	4	-1.8526	0.53333	0.62853	1.0	10642	1	-1.8526
ARPP19	5	0.0017372	0.0073365	0.112542	1174	4	-1.4387	0.56802	0.64639	1.0	10915	1	-1.4387
MMRN1	5	0.0017485	0.0073701	0.112887	1175	4	-1.6352	0.85964	0.86119	1.0	14383	0	-1.6352
NOL9	5	0.0017498	0.0073739	0.112887	1176	4	-1.245	0.96532	0.96539	1.0	16262	0	-1.245
UTP15	5	0.0017513	0.0073783	0.112887	1177	3	-3.6214	0.21432	0.35672	1.0	6397	2	-3.6214
KCNK5	5	0.0017562	0.0073893	0.112887	1178	4	-2.1115	0.90364	0.90437	1.0	15096	0	-2.1115
CMTR2	5	0.0017573	0.0073904	0.112887	1179	4	-1.4114	0.99149	0.99152	1.0	16962	0	-1.4114
HAUS6	5	0.001765	0.0074168	0.113194	1180	4	-1.3839	0.43287	0.57295	1.0	9784	1	-1.3839
NUDT4	5	0.0017709	0.007435	0.113375	1181	4	-2.1101	0.95032	0.95049	1.0	15958	0	-2.1101
TRA2B	7	0.0017876	0.0074894	0.114108	1182	6	-1.1923	0.99978	0.99979	1.0	17577	0	-1.1923
HSCB	5	0.0018045	0.0075455	0.114866	1183	4	-1.5793	0.99261	0.99264	1.0	17005	0	-1.5793
ZBTB11	5	0.0018296	0.0076191	0.115889	1184	4	-1.4121	0.99635	0.99636	1.0	17196	0	-1.4121
BANP	5	0.0018344	0.0076384	0.116084	1185	3	-1.6119	0.33744	0.47816	1.0	8268	2	-1.6119
C14orf80	5	0.0018455	0.0076741	0.116529	1186	4	-1.698	0.68722	0.71629	1.0	12030	1	-1.698
ICMT	5	0.0018526	0.0076988	0.116806	1187	4	-1.5358	0.90308	0.90383	1.0	15088	0	-1.5358
NELFB	5	0.0018693	0.0077544	0.117549	1188	4	-1.141	0.959	0.95909	1.0	16138	0	-1.141
HIST1H2BF	1	0.0018796	0.007778	0.117808	1189	1	-3.6126	0.99812	0.99811	1.0	17312	0	-3.6126
COASY	5	0.0018841	0.0077901	0.117818	1190	4	-1.636	0.95057	0.95074	1.0	15962	0	-1.636
TRIM69	5	0.001885	0.0077918	0.117818	1191	4	-1.2745	0.1293	0.26074	0.961728	4870	1	-1.2745
DNAJC8	4	0.0018968	0.0078324	0.118334	1192	4	-1.5186	0.9981	0.99809	1.0	17311	0	-1.5186
SPIDR	5	0.0019154	0.007888	0.119073	1193	4	-1.3834	0.9722	0.97221	1.0	16432	0	-1.3834
EXOC1	5	0.0019222	0.0079127	0.119347	1194	4	-1.418	0.99785	0.99783	1.0	17292	0	-1.418
RNMT	5	0.0019253	0.0079259	0.119446	1195	4	-1.9327	0.53695	0.63041	1.0	10671	1	-1.9327
INTS3	5	0.0019294	0.0079435	0.119611	1196	3	-1.428	0.79541	0.79918	1.0	13398	1	-1.428
EIF4A1	4	0.0019675	0.0080705	0.121422	1197	4	-1.5199	0.99803	0.99801	1.0	17310	0	-1.5199
POLE	5	0.0019866	0.0081348	0.122287	1198	4	-1.4186	0.42852	0.56858	1.0	9711	1	-1.4186
NSA2	4	0.0019946	0.0081656	0.122644	1199	3	-2.4992	0.98636	0.98631	1.0	16799	0	-2.4992
LDB1	5	0.0019966	0.0081722	0.122644	1200	4	-1.5136	0.64083	0.68725	1.0	11574	1	-1.5136
COX5B	5	0.0020061	0.0082063	0.123053	1201	4	-1.5501	0.99246	0.9925	1.0	17003	0	-1.5501
ARL6IP1	5	0.0020217	0.0082626	0.123795	1202	4	-1.3936	0.98922	0.98925	1.0	16884	0	-1.3936
RRAGA	5	0.0020243	0.0082728	0.123845	1203	3	-1.7525	0.79041	0.7948	1.0	13325	1	-1.7525
PPM1D	5	0.0020371	0.0083184	0.124424	1204	4	-1.1058	0.99701	0.99701	1.0	17233	0	-1.1058
ATG9A	5	0.0020486	0.0083575	0.124791	1205	4	-1.1121	0.98586	0.98583	1.0	16789	0	-1.1121
PAK2	5	0.0020495	0.0083591	0.124791	1206	4	-1.1789	0.99298	0.99299	1.0	17019	0	-1.1789
EIF2S2	4	0.0020515	0.0083652	0.124791	1207	3	-1.9942	0.8579	0.85947	1.0	14360	0	-1.9942
C9orf78	5	0.0020531	0.0083707	0.124791	1208	4	-1.2489	0.89755	0.89842	1.0	14998	0	-1.2489
DOCK6	5	0.0020618	0.0084059	0.125212	1209	4	-1.2406	0.92741	0.92779	1.0	15526	0	-1.2406
HAUS1	5	0.0020641	0.0084141	0.125231	1210	3	-1.7896	0.95072	0.95089	1.0	15965	0	-1.7896
PWP1	5	0.002075	0.0084487	0.125643	1211	3	-2.3669	0.29847	0.43966	1.0	7678	2	-2.3669
TIMM44	5	0.0020843	0.0084729	0.125899	1212	4	-1.0642	0.37987	0.51995	1.0	8914	1	-1.0642
NOC2L	5	0.0020873	0.0084812	0.125917	1213	4	-1.2596	0.9448	0.94509	1.0	15846	0	-1.2596
UAP1	5	0.0021078	0.008545	0.12676	1214	3	-1.8545	0.89074	0.89169	1.0	14892	0	-1.8545
DDB1	5	0.0021188	0.0085746	0.127095	1215	4	-1.5452	0.97155	0.97157	1.0	16414	0	-1.5452
NRBP1	5	0.0021733	0.0087434	0.12949	1216	4	-1.6895	0.85608	0.85765	1.0	14340	0	-1.6895
RPL26	2	0.0021833	0.0087698	0.129684	1217	2	-2.25	0.99782	0.9978	1.0	17287	0	-2.25
RARS	5	0.0021835	0.0087709	0.129684	1218	4	-1.7701	0.059206	0.14067	0.884526	2864	1	-1.7701
PMF1-BGLAP	3	0.0021919	0.0087984	0.129984	1219	3	-3.3874	0.99478	0.9948	1.0	17103	0	-3.3874
NUP62	5	0.0021957	0.0088061	0.129991	1220	4	-1.0149	0.82876	0.83082	1.0	13912	0	-1.0149
MRPL50	5	0.0022462	0.0089622	0.132188	1221	4	-1.6944	0.96996	0.97003	1.0	16370	0	-1.6944
HGS	5	0.0022516	0.0089749	0.132266	1222	4	-1.365	0.92417	0.9246	1.0	15467	0	-1.365
DRD5	5	0.0022721	0.009037	0.133072	1223	2	0.057848	0.65015	0.69296	1.0	11658	1	0.057848
COX17	4	0.0023027	0.0091327	0.134371	1224	3	-2.3693	0.02896	0.084059	0.782487	1931	1	-2.3693
RAE1	5	0.0023186	0.0091739	0.134868	1225	4	-1.4848	0.33265	0.47349	1.0	8186	1	-1.4848
BCL2L2-PABPN1	1	0.0023206	0.0091822	0.134879	1226	1	-9.1651	0.99768	0.99766	1.0	17281	0	-9.1651
POLR1E	5	0.0023278	0.0092047	0.1351	1227	4	-0.98975	0.99233	0.99236	1.0	16999	0	-0.98975
THOC6	5	0.0023397	0.0092492	0.135605	1228	4	-1.2939	0.63216	0.68206	1.0	11487	1	-1.2939
C19orf53	5	0.0023415	0.0092542	0.135605	1229	4	-1.2915	0.78654	0.79141	1.0	13257	1	-1.2915
DUXA	4	0.0023471	0.0092734	0.135776	1230	3	-1.5386	0.97935	0.97934	1.0	16607	0	-1.5386
INPP5A	5	0.0023632	0.0093267	0.136446	1231	4	-0.97578	0.99201	0.99205	1.0	16985	0	-0.97578
C1orf109	5	0.0023775	0.0093751	0.13695	1232	3	-1.6419	0.08975	0.1947	0.93127	3764	2	-1.6419
GTF2H4	5	0.0023805	0.0093905	0.13695	1234	3	-1.8513	0.90711	0.90789	1.0	15162	0	-1.8513
LRPPRC	5	0.0023805	0.0093905	0.13695	1233	4	-1.8703	0.99669	0.99668	1.0	17207	0	-1.8703
MDH2	5	0.0023811	0.0093916	0.13695	1235	4	-1.0801	0.77521	0.78172	1.0	13082	1	-1.0801
WDR36	5	0.0023828	0.0093993	0.136952	1236	4	-2.0912	0.94662	0.94682	1.0	15891	0	-2.0912
THG1L	5	0.0023906	0.0094142	0.137057	1237	4	-1.9135	0.59344	0.66014	1.0	11144	1	-1.9135
ARHGEF7	5	0.0023938	0.0094241	0.13709	1238	4	-1.0121	0.58583	0.65598	1.0	11074	1	-1.0121
UTP23	5	0.0023995	0.0094422	0.137243	1239	2	-0.43986	0.22584	0.36812	1.0	6568	1	-0.43986
VPS16	5	0.0024138	0.0094911	0.137843	1240	4	-1.4723	0.8977	0.89856	1.0	15005	0	-1.4723
MAGOHB	4	0.0024169	0.0095016	0.137845	1241	3	-2.6598	0.226	0.36827	1.0	6571	1	-2.6598
ATP6AP1	5	0.0024181	0.0095065	0.137845	1242	3	-1.363	0.93188	0.93224	1.0	15614	0	-1.363
SRPR	5	0.0024239	0.0095197	0.137902	1243	4	-0.98796	0.4842	0.6046	1.0	10259	1	-0.98796
APOBEC3F	7	0.0024283	0.0095302	0.137902	1244	3	0.24868	0.073222	0.16595	0.908137	3286	3	0.24868
TRIAP1	5	0.0024301	0.0095335	0.137902	1245	4	-1.467	0.98248	0.98248	1.0	16687	0	-1.467
KRTAP5-8	3	0.0024332	0.0095467	0.137982	1246	2	-2.2888	0.68666	0.71589	1.0	12021	0	-2.2888
TIMM13	5	0.0024591	0.0096412	0.139237	1247	4	-0.96	0.93011	0.93048	1.0	15573	0	-0.96
FAF2	5	0.0024627	0.0096588	0.139379	1248	4	-0.96261	0.65448	0.69567	1.0	11698	1	-0.96261
CENPW	6	0.0025186	0.0098347	0.141699	1249	5	-1.2028	0.45769	0.59227	1.0	10074	1	-1.2028
HIST2H3D	2	0.0025188	0.0098353	0.141699	1250	2	-3.3796	0.99748	0.99747	1.0	17270	0	-3.3796
CACTIN	5	0.0025302	0.0098732	0.142132	1251	3	-0.81473	0.97829	0.9783	1.0	16580	0	-0.81473
DKKL1	5	0.0025382	0.0099002	0.142379	1252	4	-0.93974	0.95566	0.9558	1.0	16064	0	-0.93974
INTS2	5	0.0025404	0.0099062	0.142379	1253	4	-1.0032	0.058629	0.13963	0.884221	2842	1	-1.0032
HSD17B10	5	0.0025922	0.01007	0.144618	1254	4	-1.6586	0.99744	0.99743	1.0	17267	0	-1.6586
SURF6	5	0.002595	0.010079	0.144629	1255	4	-1.4112	0.98805	0.98807	1.0	16856	0	-1.4112
SRSF10	6	0.0026099	0.010124	0.145169	1256	5	-1.6147	0.21579	0.35822	1.0	6415	1	-1.6147
SRF	5	0.0026255	0.010177	0.145801	1257	4	-1.2737	0.83385	0.83576	1.0	14000	0	-1.2737
POLG	5	0.0026391	0.010225	0.146378	1258	4	-0.95334	0.66991	0.70511	1.0	11849	1	-0.95334
HIRA	5	0.0026513	0.010256	0.146702	1259	4	-0.98245	0.99849	0.9985	1.0	17353	0	-0.98245
IZUMO4	5	0.0026542	0.010268	0.146759	1260	4	-1.0406	0.99546	0.99548	1.0	17137	0	-1.0406
POTEG	3	0.00266	0.010286	0.146901	1261	2	-0.77481	0.55165	0.63794	1.0	10787	1	-0.77481
TOX4	5	0.0026686	0.010314	0.147185	1262	4	-1.1554	0.070906	0.16184	0.906194	3214	1	-1.1554
MRPL11	5	0.0026799	0.010349	0.147562	1263	4	-2.1478	0.58882	0.65764	1.0	11095	1	-2.1478
MCM6	5	0.0026838	0.010365	0.147681	1264	4	-1.809	0.9798	0.97979	1.0	16615	0	-1.809
TMEM258	5	0.0026992	0.010423	0.148339	1265	3	-1.9712	0.82373	0.82593	1.0	13832	0	-1.9712
RAP1B	9	0.0027012	0.010428	0.148339	1266	6	-0.92286	0.18309	0.32585	0.98896	5932	1	-0.92286
EIF3H	5	0.0027143	0.010475	0.148894	1267	4	-1.1535	0.76121	0.77024	1.0	12895	1	-1.1535
TIMELESS	5	0.0027202	0.010495	0.149058	1268	4	-1.4122	0.46111	0.59385	1.0	10093	1	-1.4122
DHX16	5	0.0027549	0.010611	0.150515	1269	4	-1.6756	0.98081	0.9808	1.0	16645	0	-1.6756
INTS7	5	0.0027566	0.010614	0.150515	1270	4	-1.5266	0.99719	0.99721	1.0	17243	0	-1.5266
ACTR6	5	0.0027796	0.010684	0.151266	1272	4	-2.2616	0.69002	0.71809	1.0	12055	1	-2.2616
CLN6	5	0.0027796	0.010684	0.151266	1271	4	-1.0282	0.98001	0.98	1.0	16623	0	-1.0282
NCF1	5	0.0027877	0.010712	0.151544	1273	3	-1.6429	0.57287	0.64891	1.0	10949	1	-1.6429
GFPT1	5	0.0027923	0.010729	0.151666	1274	3	-3.0661	0.84925	0.85093	1.0	14228	0	-3.0661
DIS3L	5	0.002806	0.010771	0.152137	1275	4	-1.1858	0.96466	0.96475	1.0	16250	0	-1.1858
ATP1B3	5	0.0028374	0.010869	0.153399	1276	3	-1.3897	0.051253	0.12611	0.873822	2599	1	-1.3897
FIP1L1	5	0.0028539	0.010922	0.154031	1277	4	-2.5377	0.98979	0.98983	1.0	16894	0	-2.5377
DDI2	5	0.0028801	0.011006	0.155096	1278	4	-1.0657	0.92789	0.92826	1.0	15532	0	-1.0657
RNF7	7	0.0028832	0.011015	0.155099	1279	5	-0.98956	0.77664	0.78293	1.0	13104	1	-0.98956
ELP3	5	0.0028962	0.011054	0.155519	1280	4	-1.0925	0.5774	0.65136	1.0	10988	1	-1.0925
KRTAP12-2	4	0.0029102	0.011091	0.155923	1281	3	-1.5602	0.64607	0.69042	1.0	11620	1	-1.5602
NCAPD3	5	0.0029361	0.011181	0.157009	1282	4	-1.5035	0.7831	0.78847	1.0	13202	1	-1.5035
RHCE	5	0.0029385	0.011188	0.157009	1283	4	-0.88005	0.94051	0.94083	1.0	15765	0	-0.88005
PGAM4	2	0.0029413	0.011194	0.157009	1284	2	-3.0833	0.95936	0.95946	1.0	16143	0	-3.0833
ETF1	5	0.0029661	0.011281	0.158096	1285	3	-3.1453	0.94979	0.94994	1.0	15947	0	-3.1453
AVIL	5	0.0029688	0.011291	0.158112	1286	4	-0.99803	0.99272	0.99274	1.0	17010	0	-0.99803
NDC80	5	0.002979	0.011318	0.158374	1287	3	-1.1064	0.3826	0.52264	1.0	8964	2	-1.1064
TFIP11	5	0.0029887	0.011347	0.158519	1288	3	-1.5737	0.99183	0.99186	1.0	16975	0	-1.5737
TFAM	6	0.0029904	0.011353	0.158519	1289	4	-1.2765	0.53688	0.63037	1.0	10669	2	-1.2765
INTS4	5	0.0029908	0.011355	0.158519	1290	3	-1.3589	0.045797	0.11587	0.857503	2433	1	-1.3589
TRAPPC11	5	0.0030198	0.011451	0.159739	1291	3	-3.1262	0.92352	0.92395	1.0	15457	0	-3.1262
PAF1	5	0.0030373	0.011509	0.160427	1292	4	-1.3179	0.539	0.63146	1.0	10687	1	-1.3179
TFRC	5	0.0030699	0.011617	0.161577	1293	4	-1.017	0.91212	0.91282	1.0	15252	0	-1.017
RPS27A	3	0.0030706	0.011618	0.161577	1294	3	-2.9339	0.99693	0.99692	1.0	17224	0	-2.9339
MCRS1	5	0.0030715	0.011619	0.161577	1295	4	-0.87788	0.30356	0.44471	1.0	7756	1	-0.87788
NFYC	5	0.0030883	0.011669	0.162148	1296	4	-2.0581	0.41314	0.55327	1.0	9433	1	-2.0581
RIOK1	5	0.0030956	0.01169	0.162313	1297	4	-1.5605	0.99197	0.99201	1.0	16984	0	-1.5605
PCF11	5	0.0031021	0.011712	0.162493	1298	3	-1.4179	0.73537	0.75019	1.0	12581	1	-1.4179
MRPS34	5	0.0031106	0.01174	0.162757	1299	3	-1.474	0.060465	0.14293	0.885945	2904	1	-1.474
AFG3L2	5	0.0031165	0.01176	0.162906	1300	4	-1.712	0.083672	0.18424	0.926014	3580	1	-1.712
ATL2	5	0.0031417	0.011844	0.163864	1301	3	-2.2258	0.18989	0.33255	0.992517	6033	1	-2.2258
MT1E	2	0.0031431	0.011847	0.163864	1302	2	-2.5057	0.99686	0.99685	1.0	17217	0	-2.5057
MCM3	5	0.0031616	0.011898	0.164445	1303	3	-0.77051	0.41905	0.5591	1.0	9529	1	-0.77051
IGF1R	5	0.0031698	0.011927	0.164722	1304	4	-1.5979	0.99359	0.99359	1.0	17048	0	-1.5979
EMC3	5	0.0031924	0.011995	0.165529	1305	4	-1.3276	0.99553	0.99556	1.0	17142	0	-1.3276
TUBB4B	5	0.0032183	0.012086	0.166653	1306	4	-1.5882	0.99321	0.99321	1.0	17033	0	-1.5882
GSDMA	5	0.0032221	0.012098	0.166692	1307	4	-1.151	0.97031	0.97038	1.0	16379	0	-1.151
FDX1L	5	0.0032414	0.012149	0.167254	1308	4	-1.235	0.99784	0.99782	1.0	17290	0	-1.235
ELP5	5	0.0032445	0.012157	0.167254	1309	4	-0.97488	0.12733	0.2575	0.961728	4816	1	-0.97488
ACTR8	5	0.0032511	0.012181	0.167451	1310	4	-1.6104	0.99193	0.99197	1.0	16981	0	-1.6104
MSTO1	5	0.0032814	0.012274	0.168608	1311	4	-1.9776	0.98545	0.98541	1.0	16769	0	-1.9776
GATAD2A	5	0.0032846	0.012287	0.168653	1312	4	-1.3744	0.86451	0.86596	1.0	14463	0	-1.3744
NDUFA8	5	0.0032972	0.012318	0.168908	1313	4	-1.088	0.96054	0.96061	1.0	16172	0	-1.088
GFM1	5	0.0032989	0.012324	0.168908	1314	3	-2.1985	0.22514	0.36745	1.0	6562	2	-2.1985
MARCH6	5	0.0033312	0.01242	0.170072	1315	3	-1.9335	0.95126	0.95141	1.0	15977	0	-1.9335
NDUFA2	6	0.003336	0.012437	0.170072	1316	5	-1.2701	0.99894	0.99897	1.0	17415	0	-1.2701
PGGT1B	5	0.0033361	0.012437	0.170072	1317	4	-1.3841	0.92808	0.92844	1.0	15535	0	-1.3841
ZBTB39	5	0.0033506	0.012486	0.170427	1318	4	-1.1699	0.97163	0.97165	1.0	16419	0	-1.1699
C1orf43	5	0.0033519	0.012492	0.170427	1319	4	-1.6269	0.99141	0.99146	1.0	16955	0	-1.6269
MRPL20	5	0.0033523	0.012495	0.170427	1320	4	-1.2673	0.13206	0.26524	0.961728	4953	1	-1.2673
FAM60A	5	0.0033548	0.012501	0.170427	1321	4	-1.2522	0.91098	0.91166	1.0	15233	0	-1.2522
TAF1B	5	0.0033637	0.012526	0.170635	1322	3	-1.7077	0.10591	0.22215	0.941768	4248	2	-1.7077
PDCD10	5	0.0033856	0.012589	0.171359	1323	4	-0.88368	0.54083	0.63241	1.0	10700	1	-0.88368
NDUFS1	5	0.003414	0.012677	0.172434	1324	4	-0.9481	0.90463	0.90538	1.0	15110	0	-0.9481
PRR3	5	0.0034383	0.012754	0.173264	1325	4	-0.87518	0.83041	0.83241	1.0	13938	0	-0.87518
ZSWIM8	5	0.0034392	0.012757	0.173264	1326	4	-1.1406	0.99556	0.99558	1.0	17145	0	-1.1406
PDLIM5	15	0.0034437	0.012775	0.173372	1327	5	0.20224	0.00012651	0.00058139	0.261757	40	7	0.20224
RAD51C	6	0.0034911	0.012928	0.175314	1328	5	-1.3133	0.57035	0.64761	1.0	10934	1	-1.3133
POLR1A	5	0.0034986	0.012951	0.175502	1329	3	-1.6065	0.42282	0.56286	1.0	9610	1	-1.6065
RPL35A	3	0.0035019	0.012966	0.175571	1330	2	-2.5633	0.95176	0.95193	1.0	15988	0	-2.5633
SAFB	5	0.0035224	0.013028	0.176273	1331	4	-1.1318	0.96705	0.96713	1.0	16300	0	-1.1318
CINP	5	0.0035299	0.013058	0.176549	1332	4	-1.3667	0.99191	0.99195	1.0	16979	0	-1.3667
EIF1AD	5	0.0035585	0.013158	0.177768	1333	4	-1.4786	0.77802	0.7841	1.0	13121	1	-1.4786
IFITM3	3	0.0035722	0.013191	0.177999	1334	3	-1.1601	0.99643	0.99644	1.0	17199	0	-1.1601
DHFR	4	0.0035763	0.013203	0.177999	1335	3	-4.4557	0.088162	0.19197	0.931084	3713	1	-4.4557
PDCD7	5	0.003577	0.013205	0.177999	1336	3	-1.4377	0.90804	0.9088	1.0	15182	0	-1.4377
RNF11	5	0.0035955	0.013259	0.178592	1337	3	-1.7232	0.077023	0.17268	0.913913	3396	2	-1.7232
RPS14	2	0.0036437	0.013412	0.180395	1338	2	-2.3314	0.99636	0.99637	1.0	17197	0	-2.3314
SPDL1	5	0.0036437	0.013413	0.180395	1339	4	-1.4254	0.9785	0.9785	1.0	16585	0	-1.4254
ARPC3	5	0.0036719	0.013505	0.181502	1340	3	-1.8001	0.17357	0.31634	0.980956	5807	1	-1.8001
SKA2	9	0.0036769	0.013521	0.181581	1341	5	-1.1016	0.90761	0.90837	1.0	15175	1	-1.1016
RPS19BP1	5	0.0036923	0.013573	0.182146	1342	3	-1.3676	0.96876	0.96884	1.0	16341	0	-1.3676
NUBP2	5	0.0037211	0.013671	0.183323	1343	4	-1.1404	0.67102	0.70577	1.0	11861	1	-1.1404
ASH2L	5	0.0037365	0.013721	0.183823	1344	3	-1.9708	0.11989	0.24525	0.95378	4630	1	-1.9708
CNIH2	5	0.0037391	0.013729	0.183823	1345	4	-0.94269	0.97527	0.97534	1.0	16507	0	-0.94269
EIF4G2	5	0.0037429	0.013739	0.183827	1346	3	-1.6953	0.76417	0.77258	1.0	12939	1	-1.6953
RABL2A	2	0.0037563	0.013782	0.184208	1347	2	-2.0281	0.99624	0.99626	1.0	17190	0	-2.0281
ELP4	5	0.0037576	0.013788	0.184208	1348	4	-0.96669	0.57898	0.65224	1.0	11008	1	-0.96669
RPL30	3	0.0037793	0.013859	0.185018	1349	3	-4.3148	0.99622	0.99623	1.0	17188	0	-4.3148
PTMA	3	0.0038087	0.013953	0.186135	1350	3	-1.3159	0.99619	0.99621	1.0	17185	0	-1.3159
RTN3	11	0.0038156	0.013975	0.18629	1351	7	-0.73197	0.39737	0.53742	1.0	9178	3	-0.73197
IARS2	5	0.003827	0.014014	0.186665	1352	2	-0.068452	0.079731	0.17738	0.919005	3476	2	-0.068452
ZNF559	12	0.0038311	0.014025	0.186681	1353	6	-0.87237	0.065547	0.15215	0.899854	3045	4	-0.87237
AKR1B15	5	0.0038543	0.014095	0.187451	1354	3	-1.9276	0.14629	0.28779	0.961728	5384	1	-1.9276
VKORC1L1	8	0.0038573	0.014106	0.187451	1355	4	-1.0438	0.60655	0.66739	1.0	11238	1	-1.0438
KANSL1	5	0.0038603	0.014114	0.187451	1356	3	-0.91071	0.5719	0.64843	1.0	10942	1	-0.91071
KRT86	2	0.0038885	0.014209	0.188568	1357	2	-1.7052	0.99611	0.99613	1.0	17180	0	-1.7052
HENMT1	5	0.0039095	0.014282	0.189398	1358	4	-1.5297	0.98332	0.98328	1.0	16706	0	-1.5297
CDK2	5	0.0039193	0.014311	0.189638	1359	4	-1.3741	0.78376	0.78901	1.0	13213	1	-1.3741
MAGOH	4	0.0039443	0.014387	0.190518	1360	4	-3.0131	0.99606	0.99608	1.0	17174	0	-3.0131
CNTNAP3B	5	0.0039859	0.014507	0.191956	1361	3	-1.5185	0.85858	0.86014	1.0	14369	0	-1.5185
USP36	5	0.0039892	0.014518	0.191968	1362	3	-1.4827	0.67514	0.70843	1.0	11898	1	-1.4827
MRPS18B	5	0.0039972	0.01455	0.192248	1363	4	-1.0731	0.99572	0.99574	1.0	17152	0	-1.0731
ATP5J2-PTCD1	5	0.0040371	0.014672	0.193712	1364	4	-1.0286	0.94617	0.9464	1.0	15882	0	-1.0286
FAM32A	5	0.0040623	0.014748	0.194578	1365	4	-1.3677	0.82953	0.83155	1.0	13924	0	-1.3677
DGCR8	5	0.0040825	0.014812	0.195276	1366	4	-1.264	0.75408	0.76461	1.0	12805	1	-1.264
TIPIN	5	0.0040966	0.014847	0.19559	1367	2	-0.65261	0.26525	0.4069	1.0	7152	2	-0.65261
OGDH	5	0.0041048	0.014878	0.195859	1368	4	-1.3785	0.95358	0.95371	1.0	16024	0	-1.3785
AGPAT1	5	0.0041147	0.014908	0.196029	1369	4	-0.86572	0.99459	0.99459	1.0	17095	0	-0.86572
MPHOSPH6	5	0.0041157	0.014913	0.196029	1370	4	-1.0801	0.084957	0.18644	0.926695	3619	1	-1.0801
HYOU1	5	0.0041567	0.015048	0.19767	1371	3	-0.95191	0.97503	0.97508	1.0	16499	0	-0.95191
XPO1	5	0.0041619	0.015063	0.19772	1372	4	-1.9435	0.82775	0.82985	1.0	13895	0	-1.9435
GTF3C3	5	0.0041833	0.015144	0.198636	1373	4	-1.0901	0.35849	0.49907	1.0	8588	1	-1.0901
FCGR1A	4	0.0042038	0.015213	0.19908	1375	4	-1.3805	0.9958	0.99582	1.0	17159	0	-1.3805
TCEAL3	4	0.0042038	0.015213	0.19908	1376	4	-0.87944	0.9958	0.99582	1.0	17158	0	-0.87944
LDHA	4	0.0042038	0.015213	0.19908	1374	4	-1.4714	0.9958	0.99582	1.0	17157	0	-1.4714
MED17	5	0.0042061	0.015222	0.19908	1377	3	-1.8399	0.84095	0.84269	1.0	14097	0	-1.8399
NSUN4	5	0.0042095	0.015233	0.19908	1378	4	-1.4655	0.59219	0.65946	1.0	11128	1	-1.4655
SUPT20H	5	0.0042261	0.015279	0.199531	1379	4	-1.0026	0.99772	0.9977	1.0	17284	0	-1.0026
DNTTIP1	5	0.0042456	0.015344	0.20024	1380	4	-1.3461	0.93403	0.93437	1.0	15654	0	-1.3461
TFAP4	5	0.0042508	0.015363	0.200346	1381	4	-0.86395	0.99449	0.99449	1.0	17090	0	-0.86395
PI4KB	5	0.0042701	0.015433	0.201111	1382	4	-0.88199	0.67566	0.70874	1.0	11902	1	-0.88199
VTI1B	5	0.0042772	0.015461	0.201334	1383	4	-0.91837	0.98338	0.98336	1.0	16709	0	-0.91837
CCDC59	5	0.0042835	0.015483	0.201472	1384	4	-1.3682	0.60935	0.66892	1.0	11269	1	-1.3682
WDR5	5	0.0043078	0.015553	0.202109	1385	3	-2.0675	0.93592	0.93631	1.0	15680	0	-2.0675
SHFM1	2	0.0043083	0.015555	0.202109	1386	2	-2.9909	0.99569	0.9957	1.0	17151	0	-2.9909
HIST1H2BD	4	0.0043364	0.01564	0.203034	1387	2	-1.1085	0.031094	0.088121	0.793284	1999	1	-1.1085
TSR1	5	0.0043417	0.015656	0.203034	1388	4	-1.0531	0.97407	0.9741	1.0	16477	0	-1.0531
XPOT	5	0.0043432	0.01566	0.203034	1389	4	-1.3129	0.99064	0.99071	1.0	16922	0	-1.3129
KLF17	5	0.0043685	0.015728	0.203772	1390	4	-0.86409	0.96307	0.96316	1.0	16220	0	-0.86409
EIF2S3	5	0.0043726	0.015739	0.203775	1391	4	-1.1541	0.76445	0.77281	1.0	12943	1	-1.1541
INTS6	8	0.0043846	0.015771	0.203901	1392	6	-0.70589	0.77101	0.77814	1.0	13022	1	-0.70589
WARS2	5	0.004385	0.015772	0.203901	1393	4	-0.93298	0.80681	0.80958	1.0	13546	1	-0.93298
GML	5	0.0044167	0.015867	0.204922	1394	4	-1.296	0.43212	0.57222	1.0	9774	1	-1.296
DARS	5	0.0044191	0.015874	0.204922	1395	4	-2.2616	0.99796	0.99794	1.0	17304	0	-2.2616
PM20D1	5	0.0044402	0.015935	0.205553	1396	4	-0.83833	0.84022	0.84198	1.0	14087	0	-0.83833
TMEM92	5	0.0044464	0.015955	0.205553	1397	4	-0.98203	0.77066	0.77787	1.0	13019	1	-0.98203
POLR3B	5	0.0044481	0.015957	0.205553	1398	3	-1.7396	0.84532	0.84707	1.0	14158	0	-1.7396
COA5	3	0.0044529	0.015968	0.205553	1399	3	-0.87745	0.99555	0.99557	1.0	17144	0	-0.87745
SNRPE	1	0.0044593	0.015987	0.205557	1400	1	-4.6734	0.99554	0.99557	1.0	17143	0	-4.6734
MELK	5	0.0044601	0.015991	0.205557	1401	4	-0.84173	0.94271	0.94304	1.0	15812	0	-0.84173
NPIPA5	1	0.0044703	0.016025	0.205841	1402	1	-4.9488	0.99553	0.99555	1.0	17141	0	-4.9488
ESYT1	5	0.0044747	0.016042	0.205913	1403	3	-1.3932	0.98756	0.98756	1.0	16841	0	-1.3932
HIGD2A	5	0.0045085	0.016161	0.207297	1404	4	-0.83482	0.96352	0.96359	1.0	16230	0	-0.83482
KRTAP5-11	3	0.0045136	0.016174	0.207311	1405	2	-1.9376	0.42935	0.56939	1.0	9731	1	-1.9376
DDX11	5	0.0045212	0.016201	0.207516	1406	4	-1.0721	0.66651	0.70303	1.0	11811	1	-1.0721
COPE	5	0.0045742	0.016373	0.209564	1407	3	-1.8251	0.60857	0.6685	1.0	11261	1	-1.8251
GTF2H2C	4	0.0045782	0.016385	0.209577	1408	4	-1.0384	0.99542	0.99545	1.0	17135	0	-1.0384
CTR9	5	0.0045913	0.016434	0.210053	1409	4	-1.4897	0.99824	0.99825	1.0	17325	0	-1.4897
TRIM49D1	3	0.0046039	0.016469	0.210354	1410	2	-1.787	0.63793	0.68549	1.0	11539	1	-1.787
NPEPPS	5	0.0046094	0.016483	0.210373	1411	3	-1.569	0.39935	0.53939	1.0	9209	2	-1.569
TAF1	5	0.0046183	0.01652	0.210701	1412	4	-1.0154	0.60502	0.66654	1.0	11229	1	-1.0154
EXOSC9	5	0.0046226	0.016536	0.210755	1413	4	-1.1528	0.99656	0.99656	1.0	17202	0	-1.1528
TAF2	5	0.0046566	0.016651	0.212077	1414	4	-1.5455	0.97851	0.97851	1.0	16586	0	-1.5455
ASIC1	5	0.004681	0.016715	0.212731	1415	4	-0.95537	0.0033304	0.012756	0.549564	418	1	-0.95537
MPV17L2	5	0.004699	0.016773	0.213322	1416	4	-0.77813	0.91988	0.9204	1.0	15383	0	-0.77813
DYNLL1	4	0.0047128	0.016815	0.21371	1417	3	-1.64	0.27407	0.4155	1.0	7310	1	-1.64
CS	5	0.0047246	0.016853	0.214034	1418	4	-1.2631	0.99479	0.99481	1.0	17104	0	-1.2631
NDUFS2	5	0.0047471	0.016927	0.214832	1419	4	-0.87458	0.95265	0.95281	1.0	16002	0	-0.87458
ZNHIT2	5	0.0047589	0.016966	0.215176	1420	4	-0.676	0.97481	0.97483	1.0	16491	0	-0.676
ENKD1	5	0.0047944	0.017089	0.216571	1421	4	-0.81442	0.85223	0.85386	1.0	14282	0	-0.81442
KIAA1429	5	0.0048041	0.017117	0.216774	1422	3	-1.3813	0.38854	0.5286	1.0	9050	2	-1.3813
DAZAP1	5	0.004827	0.017184	0.21747	1423	4	-1.2285	0.99423	0.99423	1.0	17082	0	-1.2285
SAMM50	5	0.0048605	0.017289	0.218653	1424	4	-1.6509	0.8069	0.80967	1.0	13548	1	-1.6509
NANOS3	5	0.0048773	0.017343	0.219173	1425	4	-0.95247	0.98604	0.98602	1.0	16794	0	-0.95247
FAM103A1	5	0.0048827	0.017356	0.219193	1426	4	-1.5944	0.99105	0.99111	1.0	16940	0	-1.5944
MAPK1	5	0.0049034	0.017432	0.219997	1427	3	-1.5135	0.17423	0.31701	0.981777	5815	2	-1.5135
MRPL43	5	0.0049138	0.017468	0.2203	1428	4	-1.1083	0.82651	0.82863	1.0	13870	0	-1.1083
CFC1	2	0.0049508	0.017588	0.221613	1429	2	-1.462	0.99505	0.99508	1.0	17118	0	-1.462
RBBP5	5	0.0049549	0.017597	0.221613	1430	4	-1.7009	0.84087	0.8426	1.0	14096	0	-1.7009
OPA1	5	0.0049646	0.017624	0.221797	1431	4	-1.4385	0.994	0.99399	1.0	17070	0	-1.4385
CLPX	5	0.0050209	0.017801	0.223868	1432	4	-0.94035	0.89144	0.89239	1.0	14909	0	-0.94035
HIST2H3C	2	0.0050318	0.017835	0.22414	1433	2	-1.7022	0.99497	0.99499	1.0	17112	0	-1.7022
HAUS7	5	0.0050668	0.017938	0.225275	1434	4	-1.263	0.729	0.7454	1.0	12508	1	-1.263
RAB2B	5	0.00508	0.017981	0.225663	1435	4	-0.98386	0.99568	0.9957	1.0	17150	0	-0.98386
RAB34	5	0.0050865	0.018	0.225734	1436	3	-1.432	0.99001	0.99005	1.0	16902	0	-1.432
UQCRC2	5	0.0050968	0.018041	0.226088	1437	4	-1.6575	0.99795	0.99793	1.0	17299	0	-1.6575
MRPL19	5	0.0051002	0.018053	0.226088	1438	4	-0.70764	0.7872	0.79199	1.0	13269	1	-0.70764
DARS2	5	0.0051174	0.018103	0.226557	1439	4	-1.3427	0.99611	0.99613	1.0	17178	0	-1.3427
KRTAP12-3	5	0.0051371	0.018165	0.227142	1440	2	0.87639	0.0083039	0.02805	0.669856	751	3	0.87639
NAPA	5	0.005142	0.018175	0.227142	1441	4	-1.5654	0.97789	0.97791	1.0	16570	0	-1.5654
NUP155	5	0.005167	0.018259	0.228035	1442	4	-1.4902	0.99843	0.99845	1.0	17347	0	-1.4902
UQCRFS1	5	0.0051943	0.018339	0.228879	1443	3	-1.9963	0.80315	0.80618	1.0	13503	1	-1.9963
CCNA2	5	0.0052003	0.018361	0.228988	1444	4	-1.1852	0.99089	0.99095	1.0	16935	0	-1.1852
NUP153	5	0.0052281	0.018445	0.229878	1445	4	-1.27	0.99782	0.99781	1.0	17288	0	-1.27
CRCT1	5	0.005253	0.018514	0.230581	1446	4	-1.4595	0.69649	0.72245	1.0	12133	1	-1.4595
TXN	7	0.0052645	0.018551	0.230881	1447	4	-1.9435	0.056463	0.13569	0.880302	2774	2	-1.9435
GPN3	5	0.0052778	0.018593	0.231248	1448	3	-1.8077	0.3752	0.51531	1.0	8828	1	-1.8077
PPP1R7	5	0.0052935	0.018643	0.231625	1449	4	-1.0694	0.92738	0.92776	1.0	15524	0	-1.0694
YARS2	5	0.0052956	0.018649	0.231625	1450	3	-1.2214	0.469	0.59752	1.0	10156	1	-1.2214
BRAT1	5	0.0053281	0.01875	0.232714	1451	4	-0.92331	0.99696	0.99696	1.0	17227	0	-0.92331
MED18	5	0.0053393	0.01879	0.233045	1452	3	-1.3211	0.90022	0.90111	1.0	15049	0	-1.3211
SSU72	5	0.0053652	0.018871	0.233694	1453	3	-1.3333	0.070672	0.1614	0.906194	3206	2	-1.3333
SRSF11	5	0.0053657	0.018873	0.233694	1454	4	-0.86834	0.99826	0.99826	1.0	17328	0	-0.86834
RANBP1	5	0.0053684	0.018881	0.233694	1455	4	-1.4936	0.73461	0.74962	1.0	12569	1	-1.4936
REM1	5	0.0053852	0.018929	0.234125	1456	3	-1.2972	0.99699	0.99699	1.0	17231	0	-1.2972
MRPS23	5	0.0054048	0.01899	0.234714	1457	4	-0.84459	0.99385	0.99384	1.0	17061	0	-0.84459
VPS54	5	0.0054096	0.019002	0.234714	1458	4	-0.88343	0.99732	0.99733	1.0	17257	0	-0.88343
CIT	5	0.0054404	0.019108	0.235582	1459	3	-1.2424	0.93262	0.93295	1.0	15637	0	-1.2424
GBF1	5	0.0054434	0.019114	0.235582	1460	3	-1.4204	0.49425	0.60941	1.0	10342	1	-1.4204
WDR7	5	0.0054459	0.019119	0.235582	1461	4	-1.1809	0.9963	0.99632	1.0	17194	0	-1.1809
PRC1	5	0.0054471	0.019125	0.235582	1462	4	-1.4787	0.99313	0.99313	1.0	17025	0	-1.4787
WFDC6	5	0.0054575	0.019161	0.235861	1463	3	-1.4115	0.29109	0.4324	1.0	7565	1	-1.4115
EIF3M	5	0.0054738	0.01922	0.23643	1464	4	-0.91009	0.99579	0.99581	1.0	17156	0	-0.91009
SKIV2L2	5	0.0055006	0.019312	0.237404	1465	3	-1.5055	0.5421	0.63303	1.0	10712	1	-1.5055
THOC5	5	0.0055172	0.019362	0.23785	1466	4	-1.6377	0.99272	0.99274	1.0	17011	0	-1.6377
INO80B	5	0.005563	0.019509	0.239334	1467	3	-1.5024	0.70696	0.72967	1.0	12247	1	-1.5024
UBE2NL	4	0.0055632	0.019509	0.239334	1468	2	-0.80674	0.16577	0.30843	0.974949	5695	2	-0.80674
YIPF2	5	0.0055767	0.019557	0.239757	1469	4	-0.68545	0.93045	0.93082	1.0	15583	0	-0.68545
PPIL4	5	0.0055804	0.019572	0.239782	1470	4	-1.1398	0.2706	0.41213	1.0	7247	1	-1.1398
PDE12	5	0.0055999	0.019631	0.240333	1471	3	-1.3852	0.92867	0.92906	1.0	15549	0	-1.3852
ARHGEF35	5	0.0056275	0.019723	0.2413	1472	4	-1.2393	0.99581	0.99584	1.0	17161	0	-1.2393
SNX15	5	0.0057036	0.019954	0.243959	1473	4	-0.77338	0.98329	0.98324	1.0	16705	0	-0.77338
NAA15	5	0.0057425	0.02008	0.245332	1474	3	-1.6081	0.97113	0.97119	1.0	16403	0	-1.6081
TMEM205	5	0.0057551	0.020115	0.245595	1475	4	-0.84035	0.97633	0.97639	1.0	16535	0	-0.84035
TAPBP	5	0.0057703	0.020171	0.246113	1476	4	-0.93481	0.92278	0.92322	1.0	15441	0	-0.93481
MYL12A	5	0.0057886	0.020223	0.246583	1477	4	-1.4042	0.99751	0.9975	1.0	17272	0	-1.4042
MTOR	5	0.0058302	0.020344	0.247883	1478	3	-0.88126	0.57139	0.64816	1.0	10939	1	-0.88126
FASTKD5	5	0.0058388	0.020375	0.24809	1479	4	-0.91311	0.62913	0.68033	1.0	11455	1	-0.91311
CTU2	5	0.0058618	0.02044	0.248719	1480	4	-1.197	0.86754	0.86891	1.0	14516	0	-1.197
SRP14	5	0.0058705	0.020469	0.248905	1481	3	-1.5517	0.1174	0.24111	0.950769	4567	2	-1.5517
RPS15A	3	0.0058773	0.020489	0.248978	1482	2	-2.5811	0.1687	0.31139	0.976283	5744	1	-2.5811
EIF4EBP2	5	0.0058887	0.020528	0.249284	1483	4	-0.80676	0.97308	0.97309	1.0	16455	0	-0.80676
NDUFS3	5	0.0059182	0.020612	0.250088	1484	3	-1.7069	0.42154	0.56157	1.0	9578	1	-1.7069
TAF8	5	0.0059216	0.020622	0.250088	1485	2	-0.07188	0.1157	0.23834	0.947604	4526	2	-0.07188
DOLK	5	0.005932	0.020654	0.250306	1486	4	-1.2455	0.99065	0.99072	1.0	16923	0	-1.2455
HIST3H2A	5	0.0059389	0.020672	0.250358	1487	2	0.16401	0.71379	0.73444	1.0	12323	1	0.16401
AGO4	5	0.0059569	0.020734	0.250935	1488	4	-0.77772	0.55465	0.63954	1.0	10816	1	-0.77772
RUNDC3A	5	0.0059777	0.020803	0.251604	1489	4	-1.0448	0.4136	0.55373	1.0	9439	1	-1.0448
DPH2	5	0.0060114	0.020911	0.252744	1490	4	-0.81974	0.98636	0.98631	1.0	16798	0	-0.81974
MED1	5	0.0060389	0.020996	0.253604	1491	3	-1.4381	0.94686	0.94705	1.0	15895	0	-1.4381
EIF5	5	0.0060549	0.021046	0.254038	1492	4	-0.64325	0.30632	0.44739	1.0	7794	1	-0.64325
SDHAF2	5	0.006082	0.021132	0.254896	1493	4	-1.6343	0.99834	0.99835	1.0	17337	0	-1.6343
WDR12	5	0.0061015	0.021183	0.255169	1494	3	-1.2704	0.97081	0.97089	1.0	16394	0	-1.2704
KHSRP	5	0.0061044	0.021192	0.255169	1495	4	-0.97045	0.97337	0.97339	1.0	16460	0	-0.97045
CTCF	5	0.0061118	0.021211	0.255169	1496	3	-1.2651	0.83109	0.8331	1.0	13953	0	-1.2651
BCL2L2	5	0.0061163	0.021225	0.255169	1497	4	-0.74998	0.98812	0.98815	1.0	16859	0	-0.74998
SLC3A2	5	0.0061167	0.021225	0.255169	1498	3	-1.2327	0.99686	0.99686	1.0	17218	0	-1.2327
GIGYF2	5	0.0061493	0.021329	0.256247	1499	4	-0.96211	0.96765	0.96774	1.0	16316	0	-0.96211
LAGE3	5	0.0061636	0.021371	0.256578	1500	2	-0.46577	0.43408	0.57418	1.0	9809	2	-0.46577
TEFM	5	0.0061758	0.02141	0.256856	1501	4	-1.071	0.99846	0.99847	1.0	17351	0	-1.071
FAM25A	3	0.006179	0.021422	0.256856	1502	2	-2.6025	0.7046	0.72802	1.0	12215	0	-2.6025
OTUB1	5	0.0061885	0.021457	0.257027	1503	3	-1.2606	0.93198	0.93234	1.0	15618	0	-1.2606
FLVCR1	5	0.0061907	0.021465	0.257027	1504	4	-1.1961	0.98433	0.9843	1.0	16738	0	-1.1961
ARHGEF5	5	0.0062235	0.02158	0.258225	1505	3	-1.3522	0.95879	0.95887	1.0	16136	0	-1.3522
AK6	4	0.0062336	0.021607	0.258335	1506	3	-1.455	0.99263	0.99266	1.0	17006	0	-1.455
DDX24	5	0.0062411	0.021628	0.258335	1507	4	-1.4036	0.97302	0.97304	1.0	16453	0	-1.4036
UBAP2L	5	0.0062424	0.021632	0.258335	1508	4	-1.071	0.97828	0.97828	1.0	16579	0	-1.071
PDE6G	5	0.0062653	0.021707	0.259063	1509	3	-1.4066	0.97979	0.97978	1.0	16614	0	-1.4066
URI1	5	0.0062719	0.021725	0.259108	1510	4	-1.312	0.049508	0.12282	0.870147	2541	1	-1.312
EEFSEC	5	0.0062921	0.021786	0.259663	1511	4	-0.90031	0.99729	0.9973	1.0	17253	0	-0.90031
DDX46	5	0.0063005	0.021817	0.259852	1512	3	-1.4981	0.78384	0.78907	1.0	13215	1	-1.4981
RPL34	1	0.0063389	0.021934	0.261074	1513	1	-8.6318	0.99366	0.99365	1.0	17051	0	-8.6318
HAPLN1	5	0.0063748	0.022031	0.262059	1514	4	-1.4295	0.99588	0.99591	1.0	17167	0	-1.4295
YIPF3	5	0.0063786	0.022046	0.262069	1515	4	-0.83275	0.99497	0.99499	1.0	17113	0	-0.83275
WDR83	5	0.0063982	0.022103	0.262569	1516	3	-1.3616	0.94538	0.94567	1.0	15859	0	-1.3616
CHRFAM7A	5	0.0064249	0.022181	0.262874	1517	4	-1.1837	0.93422	0.93456	1.0	15657	0	-1.1837
PSMD7	5	0.0064273	0.022187	0.262874	1518	4	-1.6731	0.98244	0.98244	1.0	16685	0	-1.6731
SUV420H1	5	0.0064295	0.022195	0.262874	1519	3	-1.4352	0.99306	0.99307	1.0	17024	0	-1.4352
ALDOA	5	0.0064297	0.022196	0.262874	1520	4	-0.76285	0.98867	0.98869	1.0	16871	0	-0.76285
DDTL	3	0.0064354	0.022214	0.262874	1521	3	-0.88319	0.99356	0.99357	1.0	17047	0	-0.88319
PPP2R1A	5	0.0064362	0.022216	0.262874	1522	4	-1.2019	0.2053	0.34785	0.998956	6271	1	-1.2019
VOPP1	5	0.0064578	0.022288	0.263553	1523	4	-0.83446	0.7064	0.72928	1.0	12239	1	-0.83446
ARIH2	5	0.0064756	0.022348	0.264082	1524	4	-0.83929	0.94887	0.94904	1.0	15935	0	-0.83929
GPR89A	3	0.0064847	0.022374	0.264105	1525	1	0.051454	0.54327	0.63365	1.0	10719	1	0.051454
PHF20	5	0.0064866	0.022379	0.264105	1526	4	-1.2204	0.030327	0.086645	0.788076	1978	1	-1.2204
MZF1	5	0.0064935	0.022396	0.264133	1527	4	-0.81937	0.99688	0.99687	1.0	17221	0	-0.81937
RHOC	5	0.0065036	0.022425	0.264297	1528	4	-1.3251	0.99476	0.99478	1.0	17101	0	-1.3251
TRAF2	5	0.0065087	0.02244	0.264306	1529	4	-1.0283	0.62409	0.67736	1.0	11406	1	-1.0283
RTN4IP1	5	0.0065197	0.022467	0.26445	1530	4	-0.77983	0.99557	0.99559	1.0	17146	0	-0.77983
DOHH	5	0.006542	0.022537	0.265105	1531	3	-1.2473	0.94726	0.94745	1.0	15905	0	-1.2473
TCEB3	5	0.0065571	0.022586	0.265501	1532	4	-0.70214	0.99582	0.99585	1.0	17163	0	-0.70214
MRPL9	5	0.0065695	0.022623	0.265761	1533	4	-0.87265	0.8627	0.86415	1.0	14429	0	-0.87265
SEC61G	4	0.0065762	0.022648	0.265884	1534	3	-0.81724	0.52632	0.62502	1.0	10587	1	-0.81724
MRPS17	5	0.0066033	0.022739	0.266782	1535	3	-1.3759	0.88362	0.88475	1.0	14783	0	-1.3759
C3orf17	5	0.0066078	0.022757	0.266821	1536	3	-1.2871	0.837	0.83879	1.0	14045	0	-1.2871
DNAJA3	5	0.006656	0.022918	0.268535	1537	3	-1.643	0.97011	0.97018	1.0	16375	0	-1.643
UTP18	5	0.0066649	0.02295	0.268733	1538	4	-1.3399	0.98207	0.98205	1.0	16671	0	-1.3399
C1orf131	5	0.0066883	0.023016	0.269169	1539	3	-1.0223	0.95414	0.95425	1.0	16032	0	-1.0223
GRPEL2	5	0.006689	0.023017	0.269169	1540	4	-1.466	0.9807	0.98071	1.0	16642	0	-1.466
FAM50A	5	0.0067062	0.023073	0.269643	1541	3	-1.2636	0.93337	0.93371	1.0	15646	0	-1.2636
WDR83OS	5	0.0067221	0.023122	0.270046	1542	4	-0.96235	0.99844	0.99846	1.0	17349	0	-0.96235
DHFRL1	3	0.0067375	0.023174	0.270474	1543	2	-4.9254	0.94631	0.94652	1.0	15885	0	-4.9254
LGALS9	5	0.0067447	0.023198	0.270581	1544	4	-0.91676	0.99586	0.99588	1.0	17164	0	-0.91676
YEATS4	5	0.0067802	0.023313	0.271745	1545	4	-1.0651	0.66008	0.69907	1.0	11758	1	-1.0651
NIPBL	5	0.0067869	0.023333	0.271807	1546	3	-1.6231	0.48254	0.60382	1.0	10248	1	-1.6231
RPAIN	7	0.0067919	0.023349	0.27181	1547	4	-1.5927	0.34385	0.48451	1.0	8368	2	-1.5927
TEX10	5	0.0068078	0.023403	0.272268	1548	3	-1.4237	0.87351	0.8748	1.0	14618	0	-1.4237
GPI	5	0.0068186	0.02344	0.272514	1549	4	-1.1115	0.9932	0.99321	1.0	17032	0	-1.1115
RPAP2	5	0.0068459	0.023519	0.273258	1550	2	0.17241	0.22372	0.3661	1.0	6542	2	0.17241
HIST1H4J	3	0.0068526	0.023535	0.273267	1551	3	-1.3455	0.99315	0.99315	1.0	17026	0	-1.3455
BAP1	5	0.0068686	0.023579	0.273607	1552	4	-0.82463	0.99474	0.99476	1.0	17099	0	-0.82463
POGZ	5	0.0068758	0.023603	0.273712	1553	4	-0.82546	0.98582	0.98579	1.0	16785	0	-0.82546
MRP63	5	0.0068841	0.023628	0.273748	1554	4	-1.2572	0.70749	0.73004	1.0	12253	1	-1.2572
ACTB	4	0.0068878	0.023637	0.273748	1555	3	-1.4504	0.99331	0.99331	1.0	17036	0	-1.4504
PHF10	5	0.0068995	0.02369	0.274189	1556	4	-1.5682	0.99495	0.99497	1.0	17110	0	-1.5682
ELF2	5	0.006924	0.023751	0.274689	1557	4	-0.91143	0.036068	0.097723	0.816657	2155	1	-0.91143
RPL22L1	5	0.0069291	0.023764	0.274689	1558	3	-2.0128	0.95526	0.9554	1.0	16058	0	-2.0128
BCAS2	5	0.0069432	0.023812	0.275072	1559	3	-1.6162	0.99519	0.99522	1.0	17122	0	-1.6162
ALG1	5	0.0069898	0.023948	0.276463	1560	4	-1.4911	0.99062	0.99069	1.0	16921	0	-1.4911
MCL1	5	0.0070458	0.024095	0.277986	1561	3	-2.5037	0.99189	0.99193	1.0	16978	0	-2.5037
SCRIB	5	0.0071081	0.024297	0.280128	1562	4	-0.80126	0.9817	0.98169	1.0	16662	0	-0.80126
RMI2	5	0.0071178	0.024329	0.280322	1563	1	0.18211	0.7171	0.73681	1.0	12367	1	0.18211
ZFAND5	5	0.0071228	0.024346	0.280339	1564	4	-0.94486	0.9397	0.94001	1.0	15754	0	-0.94486
WDR48	5	0.0071641	0.024469	0.281571	1565	4	-0.95258	0.28198	0.42339	1.0	7429	1	-0.95258
PRADC1	5	0.0072264	0.024659	0.283579	1566	4	-0.85727	0.99625	0.99627	1.0	17191	0	-0.85727
ANAPC5	5	0.0072443	0.024712	0.284011	1567	3	-1.6759	0.92772	0.92808	1.0	15530	0	-1.6759
PELP1	5	0.0072725	0.024798	0.284814	1568	2	-0.12313	0.1159	0.23866	0.947604	4533	1	-0.12313
FAM117A	5	0.0073295	0.024981	0.286734	1569	4	-0.95334	0.98673	0.98668	1.0	16812	0	-0.95334
LTV1	5	0.0073473	0.025039	0.287214	1570	3	-1.6283	0.63414	0.68322	1.0	11505	1	-1.6283
RBM33	5	0.0073949	0.02519	0.288758	1571	4	-1.5237	0.99425	0.99425	1.0	17083	0	-1.5237
TRMT5	5	0.0074064	0.025227	0.289009	1572	4	-1.2524	0.99009	0.99013	1.0	16905	0	-1.2524
NAA35	5	0.0074732	0.025442	0.291286	1573	4	-0.88342	0.89021	0.89116	1.0	14881	0	-0.88342
PRPF3	5	0.0075017	0.025534	0.292145	1574	3	-1.1912	0.42023	0.56028	1.0	9546	1	-1.1912
USP9X	5	0.0075313	0.025623	0.292978	1575	3	-1.4322	0.55836	0.64137	1.0	10844	1	-1.4322
CA5A	5	0.0075681	0.025734	0.294046	1576	4	-0.88485	0.99406	0.99405	1.0	17073	0	-0.88485
GINS3	6	0.0075774	0.025759	0.294046	1577	4	-1.1788	0.97418	0.97419	1.0	16478	0	-1.1788
CDC26	5	0.0075808	0.025765	0.294046	1578	3	-1.5632	0.98406	0.98403	1.0	16728	0	-1.5632
LMBR1L	5	0.0076082	0.025851	0.294838	1579	4	-1.2635	0.9821	0.98208	1.0	16673	0	-1.2635
EWSR1	5	0.0076926	0.026103	0.297346	1580	4	-1.0973	0.99824	0.99825	1.0	17324	0	-1.0973
COQ4	5	0.0076956	0.026112	0.297346	1581	4	-1.2181	0.97967	0.97968	1.0	16613	0	-1.2181
NBPF6	3	0.0076995	0.02612	0.297346	1582	2	-1.5401	0.57327	0.64912	1.0	10954	1	-1.5401
COA3	5	0.0077332	0.026228	0.298384	1583	3	-1.5161	0.98402	0.98399	1.0	16724	0	-1.5161
RBBP6	7	0.0077603	0.026298	0.298996	1584	4	-0.9801	0.9585	0.95861	1.0	16128	0	-0.9801
PPP1R11	5	0.0077807	0.026352	0.299347	1585	4	-1.5911	0.99575	0.99576	1.0	17155	0	-1.5911
NELFCD	5	0.0077871	0.026373	0.299347	1586	4	-0.9802	0.99291	0.99291	1.0	17014	0	-0.9802
RPL22	2	0.0077887	0.026379	0.299347	1587	2	-1.6331	0.99221	0.99223	1.0	16994	0	-1.6331
PDZK1	6	0.0078019	0.026421	0.299455	1588	3	-0.57151	0.53959	0.63177	1.0	10693	2	-0.57151
ZNF138	7	0.0078064	0.026435	0.299455	1589	2	0.29004	0.091889	0.19836	0.93292	3828	3	0.29004
TYW1B	5	0.0078076	0.026439	0.299455	1590	4	-1.0083	0.81519	0.81764	1.0	13674	1	-1.0083
PPP2R3C	5	0.0078316	0.026506	0.300032	1591	3	-1.2621	0.041755	0.10846	0.839676	2326	1	-1.2621
AKIRIN1	6	0.0078449	0.026549	0.300329	1592	4	-0.91682	0.3125	0.45349	1.0	7890	2	-0.91682
MRPL14	5	0.0079166	0.026749	0.302403	1593	4	-1.152	0.99736	0.99737	1.0	17261	0	-1.152
ATF5	5	0.0080231	0.027052	0.305629	1594	3	-1.4286	0.4533	0.59036	1.0	10041	1	-1.4286
CENPC	5	0.0080643	0.027164	0.306704	1595	4	-1.397	0.82102	0.8233	1.0	13776	0	-1.397
CPAMD8	5	0.0080772	0.027201	0.306928	1596	3	-1.2191	0.42102	0.56105	1.0	9570	2	-1.2191
RPS25	4	0.008097	0.027259	0.307219	1597	2	-1.2987	0.88504	0.8861	1.0	14806	0	-1.2987
DIP2B	5	0.0080979	0.027261	0.307219	1598	4	-1.2257	0.99824	0.99824	1.0	17323	0	-1.2257
INTS1	5	0.008104	0.027282	0.307268	1599	4	-0.69234	0.33782	0.47857	1.0	8273	1	-0.69234
RPF1	5	0.008116	0.02732	0.307509	1600	3	-1.2643	0.63751	0.68523	1.0	11534	1	-1.2643
RPS10	2	0.0081302	0.027365	0.307818	1601	2	-2.1458	0.96246	0.96257	1.0	16208	0	-2.1458
NPM1	3	0.008162	0.027469	0.308649	1602	2	-1.9979	0.46255	0.59449	1.0	10104	1	-1.9979
EFCAB4A	5	0.008172	0.027504	0.308649	1603	4	-0.75447	0.098532	0.20971	0.939475	4019	1	-0.75447
NUS1	4	0.0081731	0.027506	0.308649	1604	3	-2.2569	0.88023	0.88145	1.0	14722	0	-2.2569
PPIE	5	0.0081736	0.027507	0.308649	1605	4	-0.986	0.94142	0.94173	1.0	15783	0	-0.986
ORC1	5	0.0081923	0.027567	0.309122	1606	4	-1.2246	0.99822	0.99822	1.0	17319	0	-1.2246
MARCH9	5	0.008198	0.027585	0.309133	1607	4	-0.7194	0.99295	0.99295	1.0	17017	0	-0.7194
LCE1A	2	0.00824	0.027715	0.310312	1608	1	-1.9836	0.84944	0.85112	1.0	14231	0	-1.9836
PLEKHG4	5	0.0082437	0.027725	0.310312	1609	4	-0.89628	0.8195	0.82181	1.0	13749	0	-0.89628
PLEKHM1	5	0.0082535	0.027752	0.310427	1610	4	-0.82181	0.98457	0.98454	1.0	16744	0	-0.82181
SNAPC3	5	0.0082672	0.027791	0.310664	1611	3	-1.2092	0.45136	0.58948	1.0	10033	1	-1.2092
COX10	5	0.0082781	0.027819	0.310791	1612	4	-1.0175	0.27068	0.4122	1.0	7250	1	-1.0175
DEXI	5	0.0082855	0.027843	0.310862	1613	4	-1.2883	0.97857	0.97857	1.0	16587	0	-1.2883
TRIM43	5	0.0083381	0.028008	0.312516	1614	3	-1.5507	0.34685	0.48752	1.0	8421	2	-1.5507
CBX3	5	0.0083521	0.028056	0.31285	1615	4	-0.83023	0.92378	0.92423	1.0	15460	0	-0.83023
NOMO2	5	0.008383	0.028134	0.313463	1616	3	-1.1873	0.7591	0.76855	1.0	12864	1	-1.1873
CELSR2	5	0.0083885	0.028148	0.313463	1617	4	-0.79811	0.29907	0.44029	1.0	7684	1	-0.79811
ZNF254	10	0.0083929	0.028163	0.313463	1618	6	-0.75006	0.11402	0.23556	0.947529	4471	3	-0.75006
TBP	5	0.0084879	0.028445	0.316413	1619	4	-1.4718	0.99168	0.9917	1.0	16970	0	-1.4718
LSM10	5	0.0085477	0.028623	0.318056	1620	4	-0.71909	0.92097	0.92147	1.0	15406	0	-0.71909
GADD45GIP1	5	0.0085511	0.028633	0.318056	1621	4	-1.088	0.082438	0.18212	0.923626	3551	1	-1.088
C3orf27	5	0.0085553	0.028646	0.318056	1622	4	-0.76527	0.80705	0.8098	1.0	13550	1	-0.76527
KRR1	5	0.0085792	0.028719	0.318665	1623	3	-1.0234	0.1739	0.31665	0.981322	5811	1	-1.0234
NDUFA9	5	0.0085973	0.028771	0.319048	1624	4	-0.8945	0.98464	0.98461	1.0	16747	0	-0.8945
GEMIN2	5	0.0086096	0.028798	0.319156	1625	4	-1.3982	0.78636	0.79125	1.0	13253	1	-1.3982
SLC4A7	5	0.0086404	0.028895	0.320025	1626	4	-1.1247	0.99416	0.99415	1.0	17076	0	-1.1247
SMG5	5	0.008653	0.02893	0.320224	1627	4	-0.92114	0.82324	0.82545	1.0	13822	0	-0.92114
MAPK7	5	0.00867	0.028978	0.320557	1628	4	-0.81673	0.99749	0.99748	1.0	17271	0	-0.81673
LYPD4	5	0.008698	0.029051	0.321168	1629	4	-0.73864	0.8641	0.86554	1.0	14455	0	-0.73864
KLF2	5	0.0087176	0.029099	0.3215	1630	4	-1.1448	0.99838	0.9984	1.0	17342	0	-1.1448
REEP2	5	0.0087346	0.02915	0.321867	1631	4	-0.66712	0.86217	0.86364	1.0	14419	0	-0.66712
LCE1F	3	0.0087404	0.029168	0.32187	1632	2	-1.5726	0.97213	0.97214	1.0	16431	0	-1.5726
WDR38	5	0.0087534	0.029197	0.321994	1633	4	-0.66993	0.99594	0.99596	1.0	17169	0	-0.66993
SLC25A51	4	0.0087674	0.029239	0.322061	1635	3	-1.532	0.59634	0.66176	1.0	11163	1	-1.532
GOT2	4	0.0087674	0.029239	0.322061	1634	3	-1.2988	0.31351	0.45447	1.0	7909	1	-1.2988
PRPF18	5	0.0087935	0.029313	0.322681	1636	4	-1.4723	0.86736	0.86872	1.0	14515	0	-1.4723
MRPL49	5	0.0088264	0.029406	0.323506	1637	4	-1.2159	0.99037	0.99044	1.0	16913	0	-1.2159
SERF2	8	0.0088449	0.029465	0.323949	1638	5	-0.68213	0.97839	0.9784	1.0	16582	0	-0.68213
SPTLC3	5	0.0088511	0.02949	0.324029	1639	4	-0.7056	0.32125	0.46221	1.0	8010	1	-0.7056
TAMM41	5	0.0088614	0.02952	0.324164	1640	4	-1.457	0.99797	0.99795	1.0	17306	0	-1.457
SUDS3	5	0.0089255	0.029711	0.326066	1641	3	-0.96261	0.12456	0.25295	0.960036	4743	1	-0.96261
NCLN	5	0.0089738	0.029867	0.327574	1642	4	-0.69866	0.997	0.997	1.0	17232	0	-0.69866
MALL	5	0.0089885	0.029912	0.327869	1643	3	-1.546	0.96401	0.96408	1.0	16239	0	-1.546
DPPA3	5	0.0090034	0.029965	0.328247	1644	4	-1.2788	0.99489	0.99491	1.0	17107	0	-1.2788
CYTH2	5	0.0090794	0.030204	0.330666	1645	4	-0.80623	0.98941	0.98944	1.0	16890	0	-0.80623
COX8A	5	0.0091244	0.030334	0.331891	1646	3	-1.184	0.1382	0.27505	0.961728	5111	1	-1.184
MATR3	5	0.0091412	0.030385	0.332242	1647	4	-1.522	0.96527	0.96533	1.0	16261	0	-1.522
NDUFA4	2	0.0091681	0.030469	0.332954	1648	2	-2.5002	0.99083	0.99089	1.0	16933	0	-2.5002
TXNRD1	5	0.0091887	0.030528	0.3334	1649	4	-2.6912	0.48183	0.60348	1.0	10244	1	-2.6912
TNFRSF17	5	0.0092107	0.030586	0.333834	1650	4	-0.73813	0.99498	0.995	1.0	17114	0	-0.73813
SHC1	5	0.0092195	0.030614	0.333932	1651	4	-0.6266	0.99359	0.99359	1.0	17050	0	-0.6266
KATNB1	5	0.0092364	0.030652	0.334143	1652	3	-1.2324	0.99033	0.99039	1.0	16909	0	-1.2324
SGK2	5	0.0092692	0.030754	0.335055	1653	4	-0.69691	0.99796	0.99794	1.0	17302	0	-0.69691
AGAP6	2	0.0092937	0.030832	0.33565	1654	1	-1.1532	0.28771	0.42902	1.0	7507	1	-1.1532
CEP120	5	0.0092983	0.030846	0.33565	1655	3	-1.2108	0.25684	0.39866	1.0	7034	1	-1.2108
GZMH	7	0.0093857	0.031103	0.338245	1656	4	-1.0394	0.40997	0.55008	1.0	9387	1	-1.0394
SMC3	5	0.0094475	0.031278	0.339941	1657	4	-0.84837	0.99655	0.99655	1.0	17201	0	-0.84837
ARCN1	5	0.0094543	0.031303	0.340011	1658	3	-1.2851	0.092326	0.19911	0.93292	3842	1	-1.2851
FCF1	5	0.0094903	0.031416	0.341029	1659	2	0.52295	0.045936	0.11612	0.857537	2438	3	0.52295
ZNF492	5	0.0095158	0.031486	0.341587	1660	4	-1.5267	0.11155	0.23147	0.946097	4403	1	-1.5267
EFTUD1	5	0.0095279	0.031523	0.341781	1661	4	-0.72041	0.97675	0.97681	1.0	16544	0	-0.72041
XRCC3	5	0.0095407	0.031559	0.341962	1662	4	-1.0311	0.99122	0.99127	1.0	16947	0	-1.0311
NAPG	5	0.0095816	0.031684	0.342991	1663	3	-1.2758	0.29675	0.43797	1.0	7649	1	-1.2758
LYPLA1	5	0.0095843	0.031692	0.342991	1664	4	-0.99238	0.8833	0.88445	1.0	14775	0	-0.99238
CRISP1	6	0.0096031	0.031755	0.343469	1665	4	-0.86099	0.96438	0.96447	1.0	16246	0	-0.86099
PKM	5	0.0096116	0.031781	0.343542	1666	4	-0.96261	0.9962	0.99622	1.0	17186	0	-0.96261
RPL12	2	0.0096298	0.03184	0.343978	1667	2	-3.4845	0.99037	0.99043	1.0	16912	0	-3.4845
RRP15	5	0.0096378	0.031861	0.343997	1668	4	-1.3567	0.065671	0.15236	0.900228	3048	1	-1.3567
BECN1	5	0.0096725	0.031964	0.344906	1669	3	-1.202	0.45402	0.59068	1.0	10047	1	-1.202
DDX6	5	0.009687	0.032002	0.345103	1670	3	-1.4717	0.95977	0.95983	1.0	16151	0	-1.4717
TCP11X2	5	0.0096959	0.032027	0.345163	1671	4	-0.75751	0.9846	0.98456	1.0	16745	0	-0.75751
DIS3	5	0.009713	0.032083	0.345413	1672	3	-1.3029	0.80134	0.80454	1.0	13473	1	-1.3029
ALG11	5	0.0097159	0.032088	0.345413	1673	3	-1.3214	0.9552	0.95534	1.0	16057	0	-1.3214
YJEFN3	5	0.0098048	0.032352	0.348046	1674	4	-0.79859	0.90991	0.91059	1.0	15213	0	-0.79859
TBCC	5	0.0098557	0.032499	0.34922	1675	3	-1.5489	0.058156	0.13881	0.882752	2829	2	-1.5489
ZC3H18	5	0.0098564	0.0325	0.34922	1676	4	-1.0673	0.20548	0.34804	0.999014	6273	1	-1.0673
MRPL32	5	0.009964	0.032814	0.352383	1677	4	-0.74254	0.99083	0.99089	1.0	16932	0	-0.74254
TXNL4B	5	0.0099912	0.032889	0.352579	1678	4	-0.7022	0.045425	0.11521	0.856638	2422	1	-0.7022
POLE2	5	0.0099929	0.032895	0.352579	1679	3	-0.96261	0.19149	0.33415	0.993391	6056	2	-0.96261
INTS10	5	0.0099931	0.032896	0.352579	1680	4	-0.66581	0.43637	0.57643	1.0	9850	1	-0.66581
LIN7C	5	0.010001	0.032917	0.352579	1681	4	-0.99013	0.99403	0.99401	1.0	17072	0	-0.99013
ATXN10	5	0.010008	0.032944	0.352579	1682	4	-1.3344	0.63045	0.68106	1.0	11471	1	-1.3344
TTC19	5	0.01001	0.03295	0.352579	1683	4	-1.1104	0.69572	0.72191	1.0	12126	1	-1.1104
NBAS	5	0.010038	0.033033	0.353258	1684	4	-1.3	0.94348	0.94379	1.0	15823	0	-1.3
YWHAZ	3	0.010082	0.033166	0.354267	1685	3	-1.6096	0.98776	0.98777	1.0	16847	0	-1.6096
CACNB3	5	0.010089	0.033181	0.354267	1686	3	-1.1983	0.88579	0.88684	1.0	14820	0	-1.1983
SIGLEC8	5	0.010091	0.033186	0.354267	1687	4	-0.71187	0.5104	0.61719	1.0	10458	1	-0.71187
FAM175A	5	0.010108	0.033236	0.354585	1688	4	-1.086	0.99269	0.99271	1.0	17009	0	-1.086
GLE1	5	0.010121	0.03327	0.354744	1689	4	-1.1085	0.87115	0.87246	1.0	14583	0	-1.1085
NHLRC2	5	0.010143	0.033327	0.355138	1690	3	-0.90056	0.93642	0.93684	1.0	15690	0	-0.90056
KRT12	5	0.010157	0.033382	0.355513	1691	4	-0.9813	0.99044	0.99051	1.0	16916	0	-0.9813
TUBG2	5	0.010166	0.033414	0.355649	1692	3	-1.1705	0.94721	0.9474	1.0	15904	0	-1.1705
TMA16	5	0.010185	0.033465	0.355884	1693	3	-1.4191	0.21312	0.35555	1.0	6379	2	-1.4191
SPRR1B	5	0.010196	0.033501	0.355884	1694	2	-0.31804	0.1	0.21219	0.940297	4063	2	-0.31804
IMPA1	5	0.010197	0.033503	0.355884	1695	4	-0.75246	0.16444	0.30713	0.974657	5674	1	-0.75246
URB1	5	0.010202	0.033515	0.355884	1696	4	-1.126	0.49265	0.60863	1.0	10329	1	-1.126
RELA	5	0.010239	0.033624	0.356613	1698	4	-0.72937	0.98347	0.98345	1.0	16711	0	-0.72937
BNIP1	5	0.010239	0.033623	0.356613	1697	3	-1.495	0.97088	0.97094	1.0	16395	0	-1.495
NEDD4	5	0.010251	0.033656	0.356747	1699	4	-1.2097	0.97961	0.97961	1.0	16612	0	-1.2097
NDUFB5	5	0.010262	0.033696	0.356963	1700	4	-1.2367	0.99802	0.99801	1.0	17309	0	-1.2367
DR1	5	0.010304	0.033811	0.357964	1701	3	-1.1122	0.79338	0.79738	1.0	13362	1	-1.1122
VPS45	5	0.010327	0.033874	0.358428	1702	4	-1.9635	0.9979	0.99787	1.0	17293	0	-1.9635
NDUFC2	5	0.010362	0.033978	0.359311	1703	4	-0.8822	0.98735	0.98734	1.0	16837	0	-0.8822
ATP6V1H	5	0.010384	0.034056	0.359923	1704	3	-1.2392	0.49444	0.6095	1.0	10345	1	-1.2392
VEZT	5	0.010391	0.034076	0.359923	1705	3	-1.3811	0.99099	0.99105	1.0	16937	0	-1.3811
TUBGCP3	5	0.010456	0.034274	0.361754	1706	2	-0.37369	0.0069533	0.024021	0.651505	664	1	-0.37369
BPTF	5	0.010461	0.034289	0.361754	1707	2	-0.4429	0.9942	0.99419	1.0	17079	0	-0.4429
SLC6A4	5	0.010486	0.034364	0.362325	1708	4	-0.73181	0.92038	0.92089	1.0	15395	0	-0.73181
PAGR1	5	0.010494	0.034384	0.362325	1709	4	-0.75278	0.99475	0.99477	1.0	17100	0	-0.75278
LSM5	5	0.010504	0.034418	0.362472	1710	4	-1.0446	0.99763	0.99762	1.0	17279	0	-1.0446
DLGAP5	5	0.010555	0.034576	0.363932	1711	3	-1.2501	0.58725	0.65677	1.0	11082	1	-1.2501
LCE2C	2	0.010566	0.034613	0.363973	1712	2	-2.0553	0.96629	0.96637	1.0	16286	0	-2.0553
SELRC1	5	0.010574	0.034633	0.363973	1713	4	-0.70892	0.78628	0.79119	1.0	13252	1	-0.70892
MRPS2	5	0.010583	0.034661	0.363973	1714	3	-1.0887	0.99548	0.9955	1.0	17138	0	-1.0887
TPR	5	0.010583	0.034661	0.363973	1715	4	-0.62649	0.99683	0.99683	1.0	17214	0	-0.62649
CCZ1B	5	0.010632	0.034804	0.365255	1716	4	-0.97858	0.99434	0.99435	1.0	17086	0	-0.97858
ADIPOR2	5	0.010648	0.034849	0.365515	1717	4	-0.74406	0.935	0.93535	1.0	15664	0	-0.74406
CDCA8	5	0.010668	0.03491	0.365942	1718	3	-1.4977	0.62985	0.68072	1.0	11462	1	-1.4977
THOC7	5	0.010751	0.035166	0.368413	1719	4	-1.2908	0.99841	0.99843	1.0	17345	0	-1.2908
HAPLN4	5	0.010773	0.035244	0.369022	1720	3	-1.1353	0.94568	0.94595	1.0	15873	0	-1.1353
TIMM22	5	0.010782	0.035276	0.369058	1721	4	-1.2525	0.9924	0.99243	1.0	17001	0	-1.2525
MRPL16	5	0.010792	0.035302	0.369058	1722	4	-0.92339	0.38591	0.52598	1.0	9014	1	-0.92339
KIAA0100	5	0.010795	0.035309	0.369058	1723	4	-0.94882	0.9918	0.99183	1.0	16973	0	-0.94882
NCAPH	5	0.010891	0.035588	0.371562	1724	3	-0.73814	0.99793	0.99791	1.0	17298	0	-0.73814
HOMER3	5	0.010901	0.035615	0.371562	1725	4	-1.1809	0.1401	0.278	0.961728	5169	1	-1.1809
ENSA	9	0.010907	0.035632	0.371562	1726	6	-0.96261	0.9983	0.99831	1.0	17331	0	-0.96261
MRPL36	5	0.010907	0.035632	0.371562	1727	3	-0.99619	0.98478	0.98475	1.0	16752	0	-0.99619
RALGAPA1	5	0.010994	0.035899	0.374138	1728	4	-0.94693	0.70594	0.72895	1.0	12237	1	-0.94693
MAD2L2	5	0.011089	0.036165	0.37663	1729	4	-0.69715	0.99417	0.99416	1.0	17078	0	-0.69715
TRPM7	5	0.011093	0.03618	0.37663	1730	4	-0.79298	0.42273	0.56276	1.0	9606	1	-0.79298
RAD51D	5	0.011123	0.036286	0.377481	1731	3	-1.3027	0.83249	0.83444	1.0	13967	0	-1.3027
HIST2H2AA4	1	0.011129	0.036304	0.377481	1732	1	-2.8597	0.98887	0.9889	1.0	16875	0	-2.8597
CHD1	5	0.01119	0.036475	0.378826	1733	3	-1.3314	0.95477	0.95488	1.0	16047	0	-1.3314
SUMO2	2	0.011197	0.036492	0.378826	1734	2	-4.0265	0.9888	0.98883	1.0	16874	0	-4.0265
DPH1	5	0.011198	0.036496	0.378826	1735	4	-1.0957	0.98842	0.98844	1.0	16864	0	-1.0957
PA2G4	5	0.011219	0.036566	0.379136	1736	3	-0.65332	0.33921	0.47995	1.0	8295	1	-0.65332
NSMCE2	5	0.01122	0.036568	0.379136	1737	3	-1.6237	0.11795	0.24206	0.951001	4582	1	-1.6237
EXOC5	5	0.011276	0.036728	0.380576	1738	4	-0.7269	0.98347	0.98345	1.0	16712	0	-0.7269
TCEB1	3	0.011305	0.036809	0.381194	1739	2	-1.9515	0.034633	0.094979	0.810505	2110	1	-1.9515
CHMP3	6	0.011337	0.036898	0.381891	1740	4	-1	0.86177	0.86325	1.0	14411	1	-1
PPRC1	5	0.011354	0.036943	0.382138	1741	4	-0.80086	0.51117	0.61756	1.0	10468	1	-0.80086
MMS19	5	0.011376	0.03701	0.382519	1742	4	-0.71565	0.99833	0.99833	1.0	17336	0	-0.71565
TMCO6	5	0.011381	0.037026	0.382519	1743	3	-1.0909	0.80453	0.80745	1.0	13523	1	-1.0909
ZZZ3	5	0.011387	0.037043	0.382519	1744	4	-0.76604	0.99721	0.99722	1.0	17245	0	-0.76604
H2AFJ	5	0.011431	0.037161	0.383514	1745	4	-1.1677	0.57843	0.65193	1.0	11000	1	-1.1677
MSI2	5	0.011535	0.037468	0.386459	1746	3	-1.1253	0.91756	0.91816	1.0	15341	0	-1.1253
ITGA2B	5	0.011544	0.037492	0.386487	1747	3	-1.0066	0.97399	0.974	1.0	16473	0	-1.0066
CHMP4A	5	0.011599	0.037648	0.387869	1748	4	-0.84937	0.98215	0.98212	1.0	16677	0	-0.84937
C20orf24	5	0.011622	0.037717	0.388341	1749	4	-0.93988	0.92704	0.92744	1.0	15518	0	-0.93988
MTIF2	5	0.011632	0.03775	0.388341	1750	3	-1.3481	0.97506	0.9751	1.0	16500	0	-1.3481
RFC3	5	0.011635	0.037758	0.388341	1751	3	-1.1512	0.42413	0.56415	1.0	9632	2	-1.1512
ATF7	8	0.011674	0.037871	0.389278	1752	4	-0.40938	0.21166	0.35411	1.0	6357	2	-0.40938
C19orf83	5	0.011765	0.038163	0.392055	1753	3	-1.1369	0.85446	0.85607	1.0	14310	0	-1.1369
TSPAN31	5	0.011778	0.038197	0.392181	1754	3	-1.1168	0.62507	0.67793	1.0	11417	1	-1.1168
BAX	5	0.011794	0.038233	0.39233	1755	4	-0.66604	0.99665	0.99664	1.0	17205	0	-0.66604
PRMT2	5	0.011822	0.038306	0.392851	1756	4	-0.71289	0.99315	0.99315	1.0	17027	0	-0.71289
RPL38	2	0.011838	0.038348	0.393061	1757	1	-4.3398	0.75105	0.76225	1.0	12766	0	-4.3398
CSRP2BP	5	0.011854	0.038392	0.393288	1758	4	-1.1562	0.97709	0.97714	1.0	16554	0	-1.1562
SKIV2L	5	0.011885	0.038485	0.394022	1759	4	-0.58733	0.93569	0.93606	1.0	15678	0	-0.58733
TRAPPC9	5	0.011919	0.038604	0.394929	1760	4	-0.75258	0.66717	0.70343	1.0	11820	1	-0.75258
VHL	5	0.011923	0.038618	0.394929	1761	3	-1.009	0.02134	0.065193	0.747393	1568	2	-1.009
NUP188	5	0.011975	0.038775	0.396267	1762	3	-1.0808	0.93244	0.93277	1.0	15634	0	-1.0808
UBA6	5	0.011982	0.038793	0.396267	1763	3	-1.1803	0.24727	0.38931	1.0	6898	1	-1.1803
SLC30A6	5	0.012097	0.039129	0.399477	1764	4	-0.76619	0.99075	0.99082	1.0	16930	0	-0.76619
LOC729020	5	0.012124	0.039196	0.39993	1765	4	-1.2185	0.96238	0.9625	1.0	16206	0	-1.2185
LST1	10	0.012148	0.039265	0.40041	1766	6	-0.72955	0.049517	0.12284	0.870147	2542	1	-0.72955
GID8	5	0.012196	0.039396	0.401522	1767	4	-0.80205	0.95971	0.95978	1.0	16149	0	-0.80205
KRTAP21-2	5	0.012204	0.039421	0.401542	1768	2	-0.0013899	0.82294	0.82515	1.0	13816	0	-0.0013899
ERAL1	5	0.012212	0.039444	0.401555	1769	4	-0.70743	0.19367	0.33629	0.993391	6096	1	-0.70743
DDX52	5	0.01226	0.039577	0.402546	1770	3	-1.9266	0.69108	0.71879	1.0	12070	1	-1.9266
C19orf80	5	0.012268	0.039599	0.402546	1771	4	-0.9483	0.96974	0.9698	1.0	16365	0	-0.9483
WNT1	5	0.012271	0.039609	0.402546	1772	4	-0.73144	0.99552	0.99554	1.0	17140	0	-0.73144
USB1	5	0.012285	0.039647	0.40271	1773	4	-0.62436	0.84617	0.84788	1.0	14176	0	-0.62436
TBC1D10B	5	0.012298	0.039693	0.402723	1774	4	-0.63762	0.54225	0.63313	1.0	10714	1	-0.63762
PRPF39	5	0.012301	0.0397	0.402723	1775	3	-1.0934	0.15601	0.29853	0.967392	5555	1	-1.0934
RARS2	5	0.012312	0.039732	0.402723	1776	3	-1.4593	0.95188	0.95206	1.0	15992	0	-1.4593
NAA25	5	0.012322	0.039755	0.402723	1777	3	-1.2295	0.37991	0.52	1.0	8916	1	-1.2295
ZNF22	5	0.012331	0.039791	0.402723	1778	4	-0.94927	0.58398	0.65497	1.0	11050	1	-0.94927
SLC4A1	5	0.012336	0.039805	0.402723	1779	4	-0.6962	0.90321	0.90396	1.0	15091	0	-0.6962
PDIK1L	5	0.012344	0.03983	0.402723	1780	4	-0.8721	0.84565	0.84738	1.0	14166	0	-0.8721
KIAA0391	11	0.012349	0.039843	0.402723	1781	5	-0.33589	0.42243	0.56246	1.0	9598	3	-0.33589
ANAPC2	5	0.012359	0.039866	0.402723	1782	3	-1.0056	0.97176	0.97178	1.0	16422	0	-1.0056
KPNA2	5	0.012361	0.039872	0.402723	1783	4	-1.0978	0.97844	0.97844	1.0	16583	0	-1.0978
KRTAP4-6	3	0.012433	0.040059	0.40411	1784	1	0.19197	0.54989	0.63704	1.0	10769	1	0.19197
MRPL33	2	0.01244	0.04008	0.40411	1785	2	-1.4054	0.98756	0.98756	1.0	16842	0	-1.4054
RB1CC1	5	0.01245	0.040107	0.40411	1786	4	-1.2078	0.99489	0.99491	1.0	17108	0	-1.2078
STIP1	5	0.012452	0.040109	0.40411	1787	4	-0.83352	0.95834	0.95844	1.0	16123	0	-0.83352
DPF2	5	0.012455	0.040122	0.40411	1788	4	-0.70999	0.988	0.98802	1.0	16854	0	-0.70999
GAB1	5	0.012577	0.04047	0.407393	1789	4	-0.76313	0.89119	0.89213	1.0	14903	0	-0.76313
KRTAP5-6	3	0.012598	0.040533	0.407796	1790	2	-1.7485	0.16279	0.30545	0.971885	5660	1	-1.7485
LSM12	5	0.012615	0.040583	0.408077	1791	4	-0.84391	0.89319	0.89411	1.0	14932	0	-0.84391
NEDD1	5	0.012663	0.04072	0.40922	1792	3	-1.1918	0.022288	0.067793	0.749196	1625	1	-1.1918
ASF1B	5	0.012771	0.041017	0.411979	1793	3	-1.0437	0.83366	0.83556	1.0	13996	0	-1.0437
OTOP1	5	0.012803	0.041119	0.41277	1794	3	-1.1787	0.98727	0.98725	1.0	16833	0	-1.1787
LCE1E	1	0.01286	0.04127	0.414057	1795	1	-4.7025	0.98714	0.98712	1.0	16826	0	-4.7025
TAX1BP3	5	0.012915	0.041428	0.41531	1796	4	-0.72355	0.94684	0.94704	1.0	15894	0	-0.72355
DPH5	5	0.012918	0.041441	0.41531	1797	4	-0.81843	0.99644	0.99645	1.0	17200	0	-0.81843
TMX2	5	0.012936	0.041484	0.415508	1798	3	-2.092	0.67878	0.71077	1.0	11932	1	-2.092
EXOSC1	5	0.012951	0.041523	0.415668	1799	4	-0.88948	0.72213	0.74045	1.0	12429	1	-0.88948
DPP3	5	0.012967	0.041571	0.415701	1800	4	-0.63116	0.55303	0.63872	1.0	10801	1	-0.63116
FBL	5	0.012968	0.041572	0.415701	1801	4	-0.84767	0.72109	0.7397	1.0	12417	1	-0.84767
CKS2	4	0.013053	0.041824	0.417982	1802	3	-1.2702	0.42134	0.56136	1.0	9574	1	-1.2702
BCCIP	5	0.013069	0.041872	0.418233	1803	2	0.39508	0.025079	0.075366	0.763218	1775	2	0.39508
PRDX5	9	0.013116	0.042004	0.419008	1804	6	-0.64082	0.57424	0.64963	1.0	10965	1	-0.64082
SIRPA	5	0.013121	0.042018	0.419008	1805	2	-0.38758	0.19729	0.33985	0.994858	6150	1	-0.38758
ZNF486	3	0.013122	0.042019	0.419008	1806	1	1.0966	0.013863	0.044324	0.699827	1138	2	1.0966
UCN2	5	0.013153	0.042122	0.4198	1807	4	-0.68019	0.98557	0.98553	1.0	16773	0	-0.68019
CHP1	5	0.013176	0.042178	0.420081	1808	4	-0.59343	0.027662	0.08156	0.778448	1885	1	-0.59343
BDP1	5	0.013183	0.042197	0.420081	1809	4	-2.4356	0.8612	0.86271	1.0	14402	0	-2.4356
LCN2	5	0.013199	0.042243	0.420302	1810	4	-0.69046	0.73958	0.75338	1.0	12633	1	-0.69046
GIPC3	5	0.013256	0.042412	0.421754	1811	4	-0.63164	0.98787	0.98788	1.0	16851	0	-0.63164
AOC3	10	0.013344	0.042679	0.424177	1812	6	-0.61653	0.42755	0.56763	1.0	9691	1	-0.61653
RPS28	1	0.013378	0.042778	0.424926	1813	1	-8.0486	0.98662	0.98657	1.0	16807	0	-8.0486
SRP9	3	0.013466	0.043044	0.427328	1814	1	-0.50988	0.24661	0.38867	1.0	6885	1	-0.50988
MRGPRX3	5	0.013516	0.043173	0.428375	1815	3	-1.1926	0.88228	0.88343	1.0	14758	0	-1.1926
EPS15L1	5	0.01356	0.043299	0.429387	1816	4	-0.68744	0.99724	0.99726	1.0	17248	0	-0.68744
KRTAP19-3	3	0.013574	0.043344	0.429541	1817	3	-1.2143	0.98643	0.98638	1.0	16801	0	-1.2143
NGRN	5	0.01358	0.043362	0.429541	1818	4	-0.96679	0.51378	0.61885	1.0	10489	1	-0.96679
GZMA	5	0.013609	0.043455	0.429954	1819	4	-0.67638	0.63537	0.68394	1.0	11516	1	-0.67638
CHD7	5	0.013614	0.04347	0.429954	1820	4	-1.2602	0.99084	0.9909	1.0	16934	0	-1.2602
HLA-DMA	5	0.013616	0.043475	0.429954	1821	4	-0.92074	0.47689	0.60119	1.0	10204	1	-0.92074
TSG101	5	0.013653	0.043581	0.430761	1822	4	-1.5349	0.46946	0.59773	1.0	10161	1	-1.5349
TLK2	5	0.013669	0.043627	0.430981	1823	3	-0.99139	0.87099	0.87231	1.0	14578	0	-0.99139
BRIX1	5	0.013708	0.04373	0.431765	1824	4	-0.77657	0.89053	0.89148	1.0	14888	0	-0.77657
RBM48	5	0.013726	0.043776	0.431979	1825	4	-1.0262	0.5311	0.62741	1.0	10623	1	-1.0262
RPL21	2	0.013766	0.043893	0.432892	1826	1	-3.2519	0.8588	0.86037	1.0	14371	0	-3.2519
SEC63	5	0.013811	0.044018	0.433669	1827	4	-0.86319	0.025397	0.076197	0.763574	1797	1	-0.86319
TLCD1	5	0.013813	0.04402	0.433669	1828	3	-1.1146	0.98224	0.98222	1.0	16679	0	-1.1146
NISCH	5	0.013864	0.044183	0.43504	1829	4	-0.57574	0.96918	0.96926	1.0	16353	0	-0.57574
RAB1B	5	0.013889	0.04426	0.43556	1830	3	-0.55241	0.98805	0.98807	1.0	16858	0	-0.55241
FAM96A	7	0.01398	0.044532	0.437998	1831	5	-0.85652	0.99058	0.99065	1.0	16919	0	-0.85652
MVB12A	5	0.014014	0.044636	0.438648	1832	4	-0.65534	0.98367	0.98364	1.0	16718	0	-0.65534
KRTAP21-1	3	0.01402	0.044653	0.438648	1833	2	-1.4232	0.49036	0.60754	1.0	10312	1	-1.4232
CENPL	5	0.014027	0.044671	0.438648	1834	3	-0.99044	0.35705	0.49767	1.0	8565	1	-0.99044
CD1E	23	0.014073	0.044796	0.439634	1835	10	-0.32245	0.42396	0.56396	1.0	9628	6	-0.32245
GRSF1	5	0.014129	0.044949	0.440893	1836	4	-0.95553	0.95209	0.95227	1.0	15995	0	-0.95553
USF1	5	0.014148	0.045001	0.441071	1837	4	-1.0675	0.98724	0.98722	1.0	16830	0	-1.0675
DNAJB6	3	0.014151	0.045016	0.441071	1838	2	-1.5999	0.94795	0.94813	1.0	15919	0	-1.5999
RSPH10B2	4	0.014191	0.045135	0.441999	1839	3	-0.79743	0.82867	0.83073	1.0	13911	0	-0.79743
SMPD4	6	0.014206	0.045179	0.44219	1840	4	-0.81701	0.96558	0.96565	1.0	16268	0	-0.81701
VCL	5	0.014232	0.045257	0.442709	1841	4	-0.65768	0.99793	0.9979	1.0	17297	0	-0.65768
NARS2	5	0.014239	0.045281	0.442709	1842	3	-1.726	0.57307	0.64901	1.0	10950	1	-1.726
GTF2A1	5	0.014254	0.045324	0.442883	1843	3	-1.12	0.98601	0.98598	1.0	16792	0	-1.12
CHTOP	5	0.014278	0.045391	0.443148	1844	4	-0.67108	0.95055	0.95072	1.0	15961	0	-0.67108
C12orf45	5	0.014281	0.0454	0.443148	1845	3	-1.2062	0.59529	0.66118	1.0	11156	1	-1.2062
REEP4	5	0.014417	0.045795	0.446765	1846	4	-0.94582	0.2096	0.35204	1.0	6328	1	-0.94582
SPDYC	5	0.014424	0.045822	0.446786	1847	4	-0.94726	0.83941	0.84118	1.0	14080	0	-0.94726
HJURP	5	0.014442	0.045871	0.447021	1848	3	-1.0317	0.84061	0.84234	1.0	14093	0	-1.0317
FUCA1	5	0.014465	0.045938	0.447432	1849	4	-0.79148	0.99698	0.99698	1.0	17229	0	-0.79148
MOGS	5	0.014478	0.045978	0.447576	1850	4	-0.93381	0.52982	0.62675	1.0	10613	1	-0.93381
GGTLC1	4	0.014494	0.046031	0.447853	1851	2	-1.0351	0.97644	0.9765	1.0	16540	0	-1.0351
HIST1H2BN	2	0.014509	0.046069	0.447974	1852	2	-2.7977	0.98549	0.98544	1.0	16770	0	-2.7977
GOSR1	5	0.014525	0.046117	0.448203	1853	4	-0.75253	0.79389	0.79787	1.0	13369	1	-0.75253
TPRKB	5	0.014535	0.046148	0.44826	1854	3	-1.2986	0.050116	0.12395	0.872457	2558	1	-1.2986
NCALD	5	0.014557	0.046211	0.448638	1855	3	-1.2229	0.52136	0.62262	1.0	10554	1	-1.2229
PPP2R5E	5	0.014666	0.046521	0.450937	1856	3	-1.2949	0.46103	0.59382	1.0	10092	1	-1.2949
PYGM	5	0.014669	0.046536	0.450937	1857	3	-0.94051	0.30315	0.44434	1.0	7752	1	-0.94051
MECR	5	0.01467	0.046536	0.450937	1858	4	-0.79003	0.96358	0.96364	1.0	16232	0	-0.79003
LRIG3	5	0.014675	0.046549	0.450937	1859	4	-0.74518	0.84733	0.849	1.0	14194	0	-0.74518
SPRY2	5	0.0147	0.046605	0.451243	1860	4	-0.68291	0.81493	0.81741	1.0	13669	1	-0.68291
SAP30BP	5	0.014733	0.046691	0.451765	1861	3	-2.507	0.39433	0.53435	1.0	9135	1	-2.507
IQCB1	5	0.014742	0.046717	0.451765	1862	4	-0.75676	0.94593	0.94616	1.0	15880	0	-0.75676
SMIM7	5	0.014747	0.046734	0.451765	1863	2	-0.45674	0.97115	0.97121	1.0	16404	0	-0.45674
PGAM1	3	0.01476	0.046768	0.451852	1864	2	-1.0153	0.95007	0.95024	1.0	15952	0	-1.0153
ZBTB7A	5	0.014896	0.047196	0.455337	1865	4	-0.78773	0.99833	0.99833	1.0	17335	0	-0.78773
TRMT10A	5	0.014903	0.047216	0.455337	1866	3	-1.278	0.94018	0.9405	1.0	15761	0	-1.278
CCDC137	5	0.014903	0.047218	0.455337	1867	4	-0.83173	0.99483	0.99486	1.0	17105	0	-0.83173
MCEE	5	0.014906	0.04723	0.455337	1868	4	-0.65268	0.89453	0.89541	1.0	14952	0	-0.65268
ARMC5	5	0.014931	0.04731	0.455861	1869	4	-0.67989	0.99815	0.99814	1.0	17314	0	-0.67989
LAMTOR2	7	0.014946	0.047354	0.456041	1870	5	-0.53808	0.99969	0.99971	1.0	17541	0	-0.53808
HNRNPUL1	5	0.014965	0.047407	0.456092	1871	4	-0.57343	0.91139	0.9121	1.0	15239	0	-0.57343
RHD	5	0.014972	0.047428	0.456092	1872	4	-0.83456	0.99672	0.99672	1.0	17208	0	-0.83456
LRP1B	5	0.014983	0.047463	0.456092	1873	4	-0.74924	0.98477	0.98474	1.0	16750	0	-0.74924
ARHGAP27	10	0.015009	0.047525	0.456092	1874	6	-0.56403	0.97373	0.97374	1.0	16467	0	-0.56403
HIST3H3	3	0.015011	0.047535	0.456092	1875	2	-1.8122	0.92566	0.9261	1.0	15494	0	-1.8122
DNASE2	5	0.015012	0.047536	0.456092	1877	3	-1.2504	0.96781	0.96787	1.0	16323	0	-1.2504
LIN52	5	0.015012	0.047536	0.456092	1876	4	-1.0345	0.99687	0.99687	1.0	17219	0	-1.0345
KMT2D	5	0.015035	0.047605	0.456503	1878	3	-1.2657	0.59794	0.66266	1.0	11179	1	-1.2657
RFTN1	5	0.015076	0.047709	0.457261	1879	4	-0.92503	0.77388	0.78059	1.0	13063	1	-0.92503
RND2	5	0.015161	0.047935	0.459177	1880	3	-1.1664	0.98536	0.98532	1.0	16766	0	-1.1664
PIGY	4	0.015174	0.047971	0.459285	1881	3	-1.7316	0.98573	0.98569	1.0	16780	0	-1.7316
EXOC2	5	0.0152	0.048044	0.459736	1882	4	-0.91842	0.99273	0.99276	1.0	17012	0	-0.91842
TFDP1	5	0.015219	0.048097	0.459805	1883	4	-1.1521	0.98653	0.98648	1.0	16804	0	-1.1521
CSAD	5	0.015222	0.048102	0.459805	1884	3	-1.0104	0.71452	0.73498	1.0	12328	1	-1.0104
PLTP	5	0.015241	0.048142	0.459853	1885	4	-0.64238	0.73435	0.74941	1.0	12565	1	-0.64238
FAM91A1	5	0.015246	0.048158	0.459853	1886	2	-0.011645	0.013325	0.042774	0.698414	1101	2	-0.011645
FAM104B	5	0.015295	0.048292	0.460889	1887	3	-1.2645	0.90958	0.91026	1.0	15210	0	-1.2645
FKBP1A	5	0.015391	0.048566	0.463257	1888	4	-0.94263	0.92173	0.9222	1.0	15423	0	-0.94263
CDH12	4	0.01541	0.048617	0.463499	1889	1	0.17926	0.17848	0.32125	0.985605	5869	2	0.17926
SYF2	5	0.015449	0.048729	0.464322	1890	3	-1.1123	0.014767	0.046906	0.703605	1199	1	-1.1123
CNPY2	5	0.015472	0.048786	0.464611	1891	4	-0.86068	0.99381	0.9938	1.0	17058	0	-0.86068
RCN2	5	0.015486	0.048826	0.464747	1892	4	-0.72913	0.7071	0.72977	1.0	12248	1	-0.72913
PIN4	6	0.015522	0.048943	0.465422	1893	4	-1.1114	0.78044	0.78615	1.0	13162	1	-1.1114
EMC7	5	0.015524	0.048948	0.465422	1894	4	-0.6683	0.95457	0.95468	1.0	16044	0	-0.6683
KCNA2	5	0.015561	0.049045	0.466091	1895	3	-1.2017	0.17042	0.31316	0.977926	5766	2	-1.2017
MCM10	5	0.015638	0.049282	0.468027	1896	3	-0.6309	0.15543	0.29797	0.967054	5549	1	-0.6309
BATF	5	0.015643	0.0493	0.468027	1897	4	-0.77066	0.77304	0.77984	1.0	13052	1	-0.77066
LEP	5	0.015708	0.049468	0.469371	1898	4	-0.75104	0.94808	0.94827	1.0	15922	0	-0.75104
HFE2	5	0.015733	0.049544	0.469721	1899	3	-1.0168	0.9356	0.93596	1.0	15675	0	-1.0168
BAK1	5	0.015736	0.049557	0.469721	1900	4	-0.77642	0.97679	0.97684	1.0	16546	0	-0.77642
NUP43	5	0.015785	0.049692	0.47075	1901	2	-0.30878	0.30293	0.44412	1.0	7749	2	-0.30878
CLCN5	10	0.015797	0.04972	0.470773	1902	6	-0.73248	0.0039067	0.014589	0.561264	467	2	-0.73248
SREK1	5	0.015846	0.049852	0.471769	1903	3	-1.1966	0.89607	0.89692	1.0	14975	0	-1.1966
MT1B	3	0.0159	0.050001	0.472936	1904	2	-1.3701	0.34315	0.48383	1.0	8353	1	-1.3701
HEATR3	5	0.01591	0.050031	0.472974	1905	2	-0.46599	0.18989	0.33255	0.992517	6034	1	-0.46599
DHX35	5	0.015958	0.05018	0.473705	1906	4	-0.60947	0.99402	0.99401	1.0	17071	0	-0.60947
HIST1H2AG	3	0.015959	0.050182	0.473705	1907	3	-0.6558	0.98404	0.984	1.0	16727	0	-0.6558
ISY1	5	0.015963	0.050199	0.473705	1908	4	-0.77025	0.97737	0.97742	1.0	16560	0	-0.77025
GTF2F2	5	0.015968	0.050214	0.473705	1909	3	-1.1526	0.3789	0.51899	1.0	8895	1	-1.1526
ROMO1	5	0.016003	0.050322	0.474478	1910	4	-0.75493	0.76051	0.76966	1.0	12885	1	-0.75493
ZNF622	5	0.016016	0.050357	0.474561	1911	4	-0.57759	0.99769	0.99767	1.0	17282	0	-0.57759
SLC39A7	5	0.01604	0.050427	0.474965	1912	4	-0.71862	0.73337	0.74867	1.0	12555	1	-0.71862
CNOT1	5	0.016111	0.05063	0.476627	1913	3	-1.0177	0.48585	0.60536	1.0	10273	1	-1.0177
ANAPC4	5	0.01616	0.050771	0.477707	1914	3	-1.1568	0.72981	0.74602	1.0	12514	1	-1.1568
UXS1	5	0.016336	0.051281	0.482256	1915	3	-1.1118	0.47254	0.59919	1.0	10179	1	-1.1118
OBP2B	4	0.016345	0.051308	0.482257	1916	3	-0.893	0.99374	0.99374	1.0	17055	0	-0.893
DCTN2	5	0.016365	0.051361	0.482502	1917	3	-1.0002	0.50932	0.61666	1.0	10449	1	-1.0002
ULBP2	4	0.016419	0.051527	0.483809	1918	3	-0.83083	0.44705	0.58718	1.0	9997	1	-0.83083
NACA	10	0.01646	0.051655	0.484759	1919	6	-0.71941	0.99934	0.99936	1.0	17472	0	-0.71941
RAB1A	7	0.016509	0.051786	0.485299	1920	5	-0.77421	0.14419	0.28448	0.961728	5310	1	-0.77421
ATAD5	5	0.016559	0.051934	0.485299	1921	3	-0.95005	0.46074	0.59369	1.0	10091	1	-0.95005
TRIM73	3	0.016676	0.052271	0.485299	1922	2	-1.1015	0.97553	0.97561	1.0	16513	0	-1.1015
ABCB10	3	0.016691	0.052314	0.485299	1923	2	-1.1556	0.64869	0.69206	1.0	11646	0	-1.1556
ZNF878	5	0.016737	0.05244	0.485299	1944	4	-0.89854	0.55819	0.64129	1.0	10841	1	-0.89854
TM2D2	5	0.016737	0.05244	0.485299	1933	4	-0.95984	0.56985	0.64735	1.0	10929	1	-0.95984
TTC29	5	0.016737	0.05244	0.485299	1932	4	-0.6664	0.99722	0.99723	1.0	17246	0	-0.6664
CPSF6	5	0.016737	0.05244	0.485299	1928	4	-0.96261	0.12252	0.24958	0.957651	4693	1	-0.96261
MBD3	5	0.016737	0.05244	0.485299	1939	4	-0.97634	0.97871	0.97871	1.0	16590	0	-0.97634
AMBN	5	0.016737	0.05244	0.485299	1940	4	-0.96261	0.69989	0.72477	1.0	12166	1	-0.96261
YBEY	5	0.016737	0.05244	0.485299	1925	4	-0.5926	0.99726	0.99728	1.0	17250	0	-0.5926
PSG6	5	0.016737	0.05244	0.485299	1930	4	-0.7069	0.76626	0.77427	1.0	12964	1	-0.7069
PSPC1	5	0.016737	0.05244	0.485299	1926	4	-1.1499	0.98552	0.98548	1.0	16772	0	-1.1499
NARFL	5	0.016737	0.05244	0.485299	1938	4	-1.3472	0.97498	0.97502	1.0	16496	0	-1.3472
GPR61	5	0.016737	0.05244	0.485299	1931	4	-0.97271	0.99761	0.99759	1.0	17278	0	-0.97271
TSEN34	5	0.016737	0.05244	0.485299	1946	4	-0.94486	0.98272	0.9827	1.0	16693	0	-0.94486
NANOGNB	5	0.016737	0.05244	0.485299	1945	4	-0.96261	0.92024	0.92075	1.0	15392	0	-0.96261
WBSCR16	5	0.016737	0.05244	0.485299	1936	4	-0.80547	0.99574	0.99576	1.0	17154	0	-0.80547
SLC35C2	5	0.016737	0.05244	0.485299	1924	4	-1.0334	0.47656	0.60103	1.0	10203	1	-1.0334
TOR1AIP2	5	0.016737	0.05244	0.485299	1943	4	-1.0248	0.91558	0.91621	1.0	15308	0	-1.0248
BAG5	5	0.016737	0.05244	0.485299	1927	4	-0.82325	0.91246	0.91316	1.0	15261	0	-0.82325
TSPAN9	5	0.016737	0.05244	0.485299	1935	4	-0.76433	0.9559	0.95601	1.0	16067	0	-0.76433
ZNF627	5	0.016737	0.05244	0.485299	1937	4	-0.85693	0.96623	0.96631	1.0	16285	0	-0.85693
ZNF763	5	0.016737	0.05244	0.485299	1942	4	-0.96261	0.74607	0.75838	1.0	12703	1	-0.96261
ATP6V1F	5	0.016737	0.05244	0.485299	1934	4	-0.96519	0.9934	0.99341	1.0	17039	0	-0.96519
CD2	5	0.016737	0.05244	0.485299	1941	4	-0.98416	0.98417	0.98414	1.0	16731	0	-0.98416
IKZF4	5	0.016737	0.05244	0.485299	1929	4	-0.96261	0.9762	0.97626	1.0	16530	0	-0.96261
BMP8B	5	0.016773	0.052542	0.485995	1947	3	-0.9274	0.35088	0.49153	1.0	8475	1	-0.9274
TUBGCP6	5	0.016818	0.052669	0.486915	1948	3	-1.051	0.78563	0.79062	1.0	13242	1	-1.051
TPTE2	4	0.016859	0.052783	0.487722	1949	2	-1.328	0.22338	0.36576	1.0	6537	1	-1.328
PLGLB1	2	0.016909	0.052925	0.488737	1950	2	-1.9657	0.98309	0.98304	1.0	16700	0	-1.9657
SNRPG	1	0.016928	0.052974	0.488737	1951	1	-5.1721	0.98307	0.98303	1.0	16699	0	-5.1721
IL9R	4	0.016928	0.052974	0.488737	1952	3	-1.2682	0.59181	0.65924	1.0	11124	1	-1.2682
PSMC1	2	0.01696	0.053075	0.48942	1953	1	-2.7382	0.68715	0.71623	1.0	12028	0	-2.7382
PINX1	5	0.016998	0.053179	0.490127	1954	2	-0.45494	0.94491	0.9452	1.0	15848	0	-0.45494
UGT2B11	4	0.017019	0.053235	0.490393	1955	2	-0.95623	0.28535	0.42668	1.0	7474	1	-0.95623
PIGW	5	0.017086	0.053426	0.491898	1956	3	-1.5558	0.99381	0.9938	1.0	17059	0	-1.5558
RPTOR	5	0.017298	0.05401	0.49702	1957	3	-1.044	0.82465	0.82682	1.0	13845	0	-1.044
YWHAG	5	0.017498	0.054554	0.501767	1958	4	-0.51734	0.99391	0.9939	1.0	17065	0	-0.51734
CLSTN3	5	0.01751	0.054591	0.50185	1959	3	-1.0358	0.69748	0.72312	1.0	12148	1	-1.0358
RASGEF1B	5	0.01756	0.054723	0.502811	1960	3	-1.1233	0.70466	0.72806	1.0	12217	1	-1.1233
ICT1	5	0.01759	0.054802	0.502966	1961	3	-0.98225	0.64324	0.68868	1.0	11603	1	-0.98225
CHRND	5	0.017593	0.054817	0.502966	1962	4	-0.55034	0.77947	0.78532	1.0	13146	1	-0.55034
RPP40	5	0.017598	0.054824	0.502966	1963	4	-0.93191	0.10949	0.22807	0.946097	4339	1	-0.93191
MAGT1	5	0.01761	0.054869	0.502988	1964	4	-0.59493	0.9052	0.90597	1.0	15121	0	-0.59493
RFT1	5	0.017617	0.054882	0.502988	1965	2	0.082124	0.49902	0.61166	1.0	10381	1	0.082124
ATP6V1D	5	0.017633	0.054918	0.503005	1966	4	-0.96261	0.39827	0.5383	1.0	9195	1	-0.96261
BTRC	5	0.017638	0.05494	0.503005	1967	4	-1.0465	0.99248	0.99253	1.0	17004	0	-1.0465
PPP1R14B	5	0.017675	0.055045	0.503715	1968	4	-0.7415	0.90432	0.90507	1.0	15104	0	-0.7415
SDHD	2	0.017698	0.055109	0.504038	1969	2	-2.6195	0.9823	0.98229	1.0	16681	0	-2.6195
AZI2	5	0.017769	0.055305	0.505581	1970	2	0.024093	0.26526	0.40691	1.0	7153	2	0.024093
HAUS8	5	0.017799	0.05539	0.506093	1971	2	-0.1644	0.8611	0.8626	1.0	14399	0	-0.1644
TACC3	5	0.01787	0.05558	0.507579	1972	4	-0.66221	0.89633	0.89717	1.0	14982	0	-0.66221
TBCA	5	0.017903	0.055668	0.508125	1973	4	-0.68535	0.29996	0.44119	1.0	7699	1	-0.68535
ZNHIT3	6	0.01792	0.055709	0.508238	1974	4	-0.9409	0.9532	0.95335	1.0	16016	0	-0.9409
TMEM97	5	0.017944	0.055779	0.508623	1975	4	-0.58772	0.38366	0.52372	1.0	8977	1	-0.58772
ZFP69	5	0.017996	0.055923	0.509673	1976	4	-1.0784	0.99834	0.99835	1.0	17338	0	-1.0784
NRAS	5	0.018011	0.055959	0.509746	1977	3	-0.99883	0.029978	0.086005	0.787421	1967	2	-0.99883
ANXA1	5	0.018043	0.056058	0.510141	1978	3	-1.1205	0.22109	0.36346	1.0	6496	1	-1.1205
ZNF141	4	0.018044	0.056059	0.510141	1979	2	-0.30456	0.0044243	0.016185	0.577934	502	2	-0.30456
C15orf52	5	0.018059	0.056098	0.510239	1980	4	-0.55372	0.96986	0.96992	1.0	16366	0	-0.55372
FAHD2B	4	0.018071	0.056133	0.510301	1981	2	-0.8475	0.88008	0.88131	1.0	14719	0	-0.8475
GLYR1	5	0.018084	0.056175	0.510418	1982	4	-0.67199	0.99194	0.99197	1.0	16982	0	-0.67199
TADA2A	5	0.018113	0.056258	0.51092	1983	4	-0.81359	0.99396	0.99395	1.0	17067	0	-0.81359
ACTG1	5	0.018143	0.056353	0.51152	1984	4	-0.81821	0.99204	0.99208	1.0	16986	0	-0.81821
C1orf52	5	0.018166	0.056414	0.511632	1985	4	-0.90434	0.99184	0.99187	1.0	16976	0	-0.90434
ING3	7	0.018174	0.056433	0.511632	1986	5	-0.85369	0.18091	0.32371	0.987927	5901	2	-0.85369
C1orf122	7	0.018184	0.056451	0.511632	1987	3	-0.17138	0.46265	0.59453	1.0	10105	2	-0.17138
PTMS	5	0.018194	0.056479	0.511632	1988	4	-0.67115	0.97694	0.977	1.0	16549	0	-0.67115
SETD8	5	0.018217	0.056544	0.511889	1989	2	-0.10881	0.81265	0.81517	1.0	13628	1	-0.10881
SULT2B1	5	0.018225	0.056564	0.511889	1990	4	-0.70024	0.98876	0.98878	1.0	16873	0	-0.70024
INO80	5	0.018254	0.05666	0.512497	1991	3	-0.90362	0.94223	0.94255	1.0	15801	0	-0.90362
RBM6	5	0.01828	0.056738	0.512945	1992	3	-0.9444	0.97719	0.97723	1.0	16558	0	-0.9444
CCDC107	5	0.018302	0.056808	0.513324	1993	2	-0.25007	0.85371	0.85531	1.0	14303	0	-0.25007
RNF8	5	0.018357	0.056969	0.514263	1995	3	-1.0471	0.84729	0.84897	1.0	14193	0	-1.0471
KRTAP17-1	5	0.018357	0.056968	0.514263	1994	2	0.10436	0.85496	0.85656	1.0	14323	0	0.10436
ZFYVE20	5	0.018381	0.057043	0.51467	1996	4	-0.72799	0.99502	0.99504	1.0	17115	0	-0.72799
IER2	5	0.0184	0.0571	0.514928	1997	3	-0.99527	0.83669	0.83848	1.0	14038	0	-0.99527
DNAJA1	5	0.018457	0.057242	0.515755	1998	4	-0.55791	0.41454	0.55466	1.0	9455	1	-0.55791
CERS1	5	0.01846	0.057252	0.515755	1999	4	-0.52275	0.95296	0.95311	1.0	16014	0	-0.52275
[truncated: 16,010 more rows]
