# Supplementary material for: Genome-scale identification of cellular pathways required for cell surface recognition
Source: Genome Res. 2018 Sep;28(9):1372–82. doi: 10.1101/gr.231183.117 (PMC6120632; doi:10.1101/gr.231183.117)
Supplement: Supplemental Material [file supp_gr.231183.117_Supplemental_DataS4.zip › Supplementary Data4/Gene-level-enrichment/Day16_rep2_NCI_SNU_1.gene_summary.txt]

id	num	neg|score	neg|p-value	neg|fdr	neg|rank	neg|goodsgrna	neg|lfc	pos|score	pos|p-value	pos|fdr	pos|rank	pos|goodsgrna	pos|lfc
PSMB5	10	2.2608e-11	2.7489e-07	0.000485	1	10	-5.3768	1.0	1.0	1.0	18008	0	-5.3768
SNRPD3	5	1.0761e-10	2.7489e-07	0.000485	2	5	-8.5061	1.0	1.0	1.0	18009	0	-8.5061
RPL13	5	5.4327e-10	2.7489e-07	0.000485	3	5	-7.3767	1.0	1.0	1.0	18007	0	-7.3767
ATP6V0C	5	6.8658e-10	2.7489e-07	0.000485	4	5	-4.9192	1.0	1.0	1.0	18006	0	-4.9192
IPO13	5	5.4788e-09	2.7489e-07	0.000485	5	5	-4.5706	1.0	1.0	1.0	17979	0	-4.5706
GNB2L1	5	7.4716e-09	2.7489e-07	0.000485	6	5	-8.0721	1.0	1.0	1.0	18005	0	-8.0721
TBL3	5	7.7359e-09	2.7489e-07	0.000485	7	5	-4.2112	1.0	1.0	1.0	18004	0	-4.2112
BIRC5	5	7.8657e-09	2.7489e-07	0.000485	8	5	-7.8143	1.0	1.0	1.0	17973	0	-7.8143
UBE2I	5	9.0299e-09	2.7489e-07	0.000485	9	5	-6.5723	1.0	1.0	1.0	18003	0	-6.5723
HNRNPL	5	1.2764e-08	8.2467e-07	0.000485	10	5	-6.5851	1.0	1.0	1.0	18002	0	-6.5851
DKC1	5	1.3196e-08	8.2467e-07	0.000485	11	5	-4.1891	1.0	1.0	1.0	18001	0	-4.1891
SF3B5	5	1.4595e-08	8.2467e-07	0.000485	12	5	-7.4796	1.0	1.0	1.0	18000	0	-7.4796
YKT6	5	1.7573e-08	8.2467e-07	0.000485	13	5	-4.2763	1.0	1.0	1.0	17999	0	-4.2763
CRCP	14	2.0322e-08	8.2467e-07	0.000485	14	11	-4.5708	0.59965	0.67345	1.0	11443	2	-4.5708
PDE4DIP	22	2.0917e-08	8.2467e-07	0.000485	15	17	-2.129	0.67239	0.71395	1.0	12132	3	-2.129
ARFRP1	12	2.1751e-08	8.2467e-07	0.000485	16	11	-2.6169	0.99995	0.99996	1.0	17805	0	-2.6169
YRDC	5	2.6339e-08	8.2467e-07	0.000485	17	5	-4.6105	1.0	1.0	1.0	17998	0	-4.6105
ESPL1	5	3.0831e-08	8.2467e-07	0.000485	18	5	-5.1149	1.0	1.0	1.0	17997	0	-5.1149
SDHC	9	3.3136e-08	8.2467e-07	0.000485	19	9	-6.0713	1.0	1.0	1.0	17991	0	-6.0713
PSMB4	5	4.4512e-08	8.2467e-07	0.000485	20	5	-6.2579	1.0	1.0	1.0	17996	0	-6.2579
HIST1H2AJ	3	4.8214e-08	1.0996e-06	0.000485	21	3	-4.9417	0.99995	0.99996	1.0	17808	0	-4.9417
NHP2L1	5	4.9979e-08	1.3745e-06	0.000485	22	5	-4.322	1.0	1.0	1.0	17995	0	-4.322
PUF60	5	5.6759e-08	1.3745e-06	0.000485	23	5	-8.4374	1.0	1.0	1.0	17994	0	-8.4374
HSPA9	5	7.3932e-08	1.3745e-06	0.000485	24	5	-7.4433	1.0	1.0	1.0	17945	0	-7.4433
PSMA7	5	7.7986e-08	1.3745e-06	0.000485	25	5	-5.278	0.99999	0.99999	1.0	17880	0	-5.278
SUPT16H	5	7.8722e-08	1.3745e-06	0.000485	26	5	-7.6673	1.0	1.0	1.0	17993	0	-7.6673
SF3B14	5	8.0801e-08	1.3745e-06	0.000485	27	5	-7.3334	1.0	1.0	1.0	17992	0	-7.3334
VCP	5	8.2204e-08	1.3745e-06	0.000485	28	5	-5.785	0.99974	0.99975	1.0	17700	0	-5.785
RPL18	5	8.3486e-08	1.3745e-06	0.000485	29	4	-5.5064	0.42254	0.56452	1.0	9752	1	-5.5064
RAN	5	8.644e-08	1.3745e-06	0.000485	30	5	-7.3336	1.0	1.0	1.0	17990	0	-7.3336
RPS20	4	8.9738e-08	1.3745e-06	0.000485	31	4	-8.111	1.0	1.0	1.0	17989	0	-8.111
CDIPT	5	1.0073e-07	1.3745e-06	0.000485	32	5	-3.2282	1.0	1.0	1.0	17988	0	-3.2282
WDR43	5	1.1121e-07	1.3745e-06	0.000485	33	5	-8.5582	1.0	1.0	1.0	17967	0	-8.5582
GART	5	1.1192e-07	1.3745e-06	0.000485	34	5	-5.8916	1.0	1.0	1.0	17987	0	-5.8916
HIST1H2BH	4	1.1303e-07	1.3745e-06	0.000485	35	3	-8.7778	0.01811	0.056433	0.778007	1300	1	-8.7778
EIF4A3	5	1.2811e-07	1.3745e-06	0.000485	36	5	-8.2271	0.99988	0.99989	1.0	17758	0	-8.2271
RPL23	5	1.3219e-07	1.3745e-06	0.000485	37	5	-6.7011	1.0	1.0	1.0	17986	0	-6.7011
SPC24	5	1.4171e-07	1.3745e-06	0.000485	38	5	-4.9823	1.0	1.0	1.0	17985	0	-4.9823
CCND1	5	1.4719e-07	1.3745e-06	0.000485	39	5	-3.5774	1.0	1.0	1.0	17984	0	-3.5774
HNRNPK	5	1.623e-07	1.3745e-06	0.000485	40	5	-7.7843	1.0	1.0	1.0	17983	0	-7.7843
PSMB3	5	1.6601e-07	1.3745e-06	0.000485	41	5	-6.7909	1.0	1.0	1.0	17982	0	-6.7909
INCENP	5	1.6684e-07	1.3745e-06	0.000485	42	5	-3.6151	1.0	1.0	1.0	17981	0	-3.6151
RPL18A	3	1.6697e-07	1.3745e-06	0.000485	43	3	-5.5152	1.0	1.0	1.0	17980	0	-5.5152
IMP3	5	1.713e-07	1.3745e-06	0.000485	44	5	-3.9703	1.0	1.0	1.0	17966	0	-3.9703
SLC7A1	5	1.9803e-07	1.3745e-06	0.000485	45	5	-3.4584	1.0	1.0	1.0	17978	0	-3.4584
BRF1	13	1.9979e-07	1.3745e-06	0.000485	46	11	-2.7255	0.86438	0.86605	1.0	14685	1	-2.7255
RPL11	5	2.1573e-07	1.3745e-06	0.000485	47	5	-7.9549	1.0	1.0	1.0	17977	0	-7.9549
PFDN6	5	2.2326e-07	1.3745e-06	0.000485	48	5	-6.4876	1.0	1.0	1.0	17976	0	-6.4876
EFTUD2	5	2.3285e-07	1.3745e-06	0.000485	49	5	-4.2688	0.99926	0.99926	1.0	17609	0	-4.2688
PHB2	5	2.4273e-07	1.3745e-06	0.000485	50	5	-6.4566	1.0	1.0	1.0	17975	0	-6.4566
COPA	5	2.4417e-07	1.3745e-06	0.000485	51	4	-4.3957	0.91219	0.91311	1.0	15514	0	-4.3957
PSMC4	5	2.79e-07	1.9242e-06	0.000517	52	5	-5.5642	0.99981	0.99982	1.0	17727	0	-5.5642
FPGS	5	2.7954e-07	1.9242e-06	0.000517	53	5	-4.8275	1.0	1.0	1.0	17974	0	-4.8275
AURKB	5	2.8461e-07	1.9242e-06	0.000517	54	5	-8.1565	0.99999	0.99999	1.0	17856	0	-8.1565
PLK1	5	2.9896e-07	1.9242e-06	0.000517	55	5	-5.4401	1.0	1.0	1.0	17972	0	-5.4401
ERCC3	5	3.0533e-07	1.9242e-06	0.000517	56	5	-3.8882	1.0	1.0	1.0	17971	0	-3.8882
LSM7	5	3.1394e-07	1.9242e-06	0.000517	57	5	-5.6453	0.99997	0.99997	1.0	17827	0	-5.6453
FARSA	5	3.3709e-07	1.9242e-06	0.000517	58	4	-3.8199	0.23725	0.38642	1.0	6924	1	-3.8199
WDR74	5	3.4402e-07	1.9242e-06	0.000517	59	5	-3.8598	1.0	1.0	1.0	17970	0	-3.8598
EEF2	5	3.5993e-07	1.9242e-06	0.000517	60	5	-5.426	1.0	1.0	1.0	17969	0	-5.426
CDC16	5	3.7205e-07	1.9242e-06	0.000517	61	5	-3.1743	1.0	1.0	1.0	17968	0	-3.1743
RPL36	5	3.8284e-07	1.9242e-06	0.000517	62	5	-6.6553	1.0	1.0	1.0	17920	0	-6.6553
SF1	5	3.8284e-07	1.9242e-06	0.000517	63	5	-8.0772	1.0	1.0	1.0	17944	0	-8.0772
RPL8	5	3.9136e-07	1.9242e-06	0.000517	64	4	-4.7694	0.99319	0.99318	1.0	17219	0	-4.7694
NIFK	5	4.055e-07	1.9242e-06	0.000517	65	4	-4.2789	0.83433	0.83646	1.0	14176	0	-4.2789
CDK4	5	4.4983e-07	1.9242e-06	0.000517	66	5	-6.2181	1.0	1.0	1.0	17917	0	-6.2181
ANAPC11	9	4.9219e-07	1.9242e-06	0.000517	67	5	-3.4079	0.68645	0.72253	1.0	12284	1	-3.4079
DTL	5	5.303e-07	2.474e-06	0.000619	68	5	-3.2915	1.0	1.0	1.0	17965	0	-3.2915
RPS8	5	5.3746e-07	2.474e-06	0.000619	69	5	-7.7478	0.9994	0.99941	1.0	17625	0	-7.7478
RPS24	5	5.4941e-07	2.474e-06	0.000619	70	5	-6.1643	0.99939	0.9994	1.0	17620	0	-6.1643
RPL15	2	5.5373e-07	2.474e-06	0.000619	71	2	-5.8382	1.0	1.0	1.0	17964	0	-5.8382
EIF3B	5	5.8025e-07	2.474e-06	0.000619	72	5	-4.9865	0.99999	0.99999	1.0	17863	0	-4.9865
CDC23	5	6.1495e-07	3.0238e-06	0.000698	73	5	-2.1263	0.99998	0.99998	1.0	17844	0	-2.1263
SNRPF	5	6.241e-07	3.0238e-06	0.000698	74	5	-7.9494	0.99852	0.99849	1.0	17520	0	-7.9494
POLR2D	5	6.2896e-07	3.0238e-06	0.000698	75	5	-7.2547	1.0	1.0	1.0	17963	0	-7.2547
CCT3	5	6.3198e-07	3.0238e-06	0.000698	76	5	-6.274	1.0	1.0	1.0	17962	0	-6.274
CHMP2A	5	6.4394e-07	3.0238e-06	0.000698	77	4	-7.9382	0.98852	0.98847	1.0	17062	0	-7.9382
RPS3	4	6.59e-07	3.0238e-06	0.000698	78	4	-7.8688	1.0	1.0	1.0	17961	0	-7.8688
NXF1	5	6.7869e-07	3.5736e-06	0.000795	79	5	-3.4129	1.0	1.0	1.0	17960	0	-3.4129
ATP6V0D1	5	7.1067e-07	3.5736e-06	0.000795	80	5	-4.6058	1.0	1.0	1.0	17959	0	-4.6058
USP39	5	7.2541e-07	3.5736e-06	0.000795	81	5	-3.2899	1.0	1.0	1.0	17958	0	-3.2899
UBE2M	5	7.6546e-07	4.1234e-06	0.000895	82	5	-3.6529	1.0	1.0	1.0	17957	0	-3.6529
SEC61A1	5	7.7824e-07	4.1234e-06	0.000895	83	5	-4.1567	1.0	1.0	1.0	17956	0	-4.1567
SUPT5H	5	8.5093e-07	5.2229e-06	0.001107	84	4	-7.23	0.96253	0.96259	1.0	16441	0	-7.23
XAB2	5	8.7886e-07	5.2229e-06	0.001107	85	5	-5.0865	1.0	1.0	1.0	17955	0	-5.0865
TSR2	5	9.4134e-07	5.7727e-06	0.00113	86	5	-5.9521	0.99994	0.99995	1.0	17795	0	-5.9521
POLR2L	4	9.4937e-07	5.7727e-06	0.00113	87	3	-5.9698	0.15105	0.29576	0.965615	5516	1	-5.9698
COX4I1	5	9.879e-07	5.7727e-06	0.00113	88	5	-3.0276	1.0	1.0	1.0	17954	0	-3.0276
IK	5	9.8964e-07	5.7727e-06	0.00113	89	5	-2.3704	1.0	1.0	1.0	17953	0	-2.3704
CNOT3	5	1.0027e-06	5.7727e-06	0.00113	90	5	-5.7915	1.0	1.0	1.0	17952	0	-5.7915
NCBP2	7	1.0323e-06	5.7727e-06	0.00113	91	7	-2.7288	1.0	1.0	1.0	17951	0	-2.7288
DNM2	5	1.0382e-06	5.7727e-06	0.00113	92	5	-5.1928	1.0	1.0	1.0	17950	0	-5.1928
CDK1	5	1.0784e-06	6.3225e-06	0.001199	93	5	-3.9957	1.0	1.0	1.0	17949	0	-3.9957
PSMC3	5	1.0877e-06	6.3225e-06	0.001199	94	5	-2.8692	1.0	1.0	1.0	17948	0	-2.8692
SNRPD2	5	1.1007e-06	6.3225e-06	0.001199	95	4	-5.0137	0.97558	0.97546	1.0	16713	0	-5.0137
DUT	7	1.1453e-06	6.5974e-06	0.001225	96	6	-4.5376	0.29254	0.4394	1.0	7762	1	-4.5376
RCC1	5	1.1464e-06	6.5974e-06	0.001225	97	5	-5.8025	1.0	1.0	1.0	17947	0	-5.8025
SF3B4	5	1.1985e-06	7.422e-06	0.001364	98	5	-4.1849	1.0	1.0	1.0	17946	0	-4.1849
CCNK	5	1.3401e-06	8.5216e-06	0.001476	99	5	-3.9788	1.0	1.0	1.0	17943	0	-3.9788
SF3B3	5	1.3423e-06	8.5216e-06	0.001476	100	5	-3.1994	1.0	1.0	1.0	17942	0	-3.1994
SRSF7	5	1.3479e-06	8.5216e-06	0.001476	101	5	-7.7205	1.0	1.0	1.0	17936	0	-7.7205
POLR2A	5	1.3713e-06	8.5216e-06	0.001476	102	4	-4.6303	0.99635	0.99632	1.0	17368	0	-4.6303
NARS	5	1.4308e-06	8.5216e-06	0.001476	103	5	-8.2697	1.0	1.0	1.0	17941	0	-8.2697
VPS28	5	1.4433e-06	8.5216e-06	0.001476	104	4	-3.4379	0.99336	0.99335	1.0	17225	0	-3.4379
NUP85	5	1.4901e-06	9.0714e-06	0.001485	105	4	-4.0379	0.82808	0.83045	1.0	14063	1	-4.0379
RPS11	5	1.5547e-06	9.0714e-06	0.001485	106	5	-7.1901	1.0	1.0	1.0	17940	0	-7.1901
UBL5	3	1.5799e-06	9.0714e-06	0.001485	107	3	-8.4403	1.0	1.0	1.0	17939	0	-8.4403
TRNT1	5	1.6712e-06	9.0714e-06	0.001485	108	5	-2.6567	1.0	1.0	1.0	17938	0	-2.6567
SYS1	7	1.6906e-06	9.0714e-06	0.001485	109	6	-2.7217	0.2271	0.37659	0.99969	6783	1	-2.7217
PPP4C	5	1.6949e-06	9.0714e-06	0.001485	110	4	-3.9454	0.98983	0.98979	1.0	17103	0	-3.9454
UBA52	5	1.8135e-06	9.6212e-06	0.001561	111	5	-3.7776	1.0	1.0	1.0	17937	0	-3.7776
QARS	5	1.947e-06	1.0171e-05	0.001635	112	5	-4.6933	0.99979	0.9998	1.0	17723	0	-4.6933
NCAPD2	5	1.9932e-06	1.0721e-05	0.001679	113	5	-4.5813	1.0	1.0	1.0	17935	0	-4.5813
TOP2A	5	2.0177e-06	1.0721e-05	0.001679	114	4	-7.5765	0.89774	0.89887	1.0	15244	0	-7.5765
NEDD8	3	2.0617e-06	1.0721e-05	0.001679	115	3	-8.4947	1.0	1.0	1.0	17934	0	-8.4947
DIMT1	5	2.1183e-06	1.127e-05	0.00172	116	5	-2.6196	1.0	1.0	1.0	17933	0	-2.6196
TRERF1	5	2.1231e-06	1.127e-05	0.00172	117	5	-3.24	1.0	1.0	1.0	17932	0	-3.24
NIP7	5	2.2472e-06	1.127e-05	0.00172	118	5	-3.2165	1.0	1.0	1.0	17931	0	-3.2165
NCBP1	5	2.3608e-06	1.182e-05	0.001789	119	5	-4.8566	0.99997	0.99997	1.0	17834	0	-4.8566
PAK1IP1	5	2.3945e-06	1.237e-05	0.00181	120	5	-4.3043	1.0	1.0	1.0	17930	0	-4.3043
PSMD2	5	2.4112e-06	1.237e-05	0.00181	121	5	-3.3903	1.0	1.0	1.0	17929	0	-3.3903
XRCC6	5	2.421e-06	1.292e-05	0.00181	122	5	-4.4334	1.0	1.0	1.0	17928	0	-4.4334
ACTL6A	5	2.4484e-06	1.292e-05	0.00181	123	4	-7.0824	0.99537	0.99537	1.0	17326	0	-7.0824
LRR1	5	2.5219e-06	1.347e-05	0.00181	124	5	-4.6055	0.99998	0.99998	1.0	17849	0	-4.6055
LCE2A	4	2.5378e-06	1.347e-05	0.00181	125	4	-3.262	1.0	1.0	1.0	17927	0	-3.262
RUVBL2	5	2.5384e-06	1.347e-05	0.00181	126	5	-3.3253	1.0	1.0	1.0	17908	0	-3.3253
LSM4	6	2.5891e-06	1.347e-05	0.00181	127	6	-5.2729	0.99993	0.99994	1.0	17789	0	-5.2729
DDX51	5	2.6224e-06	1.347e-05	0.00181	128	4	-3.3665	0.78205	0.78986	1.0	13351	1	-3.3665
RPS23	5	2.6289e-06	1.347e-05	0.00181	129	5	-5.2195	1.0	1.0	1.0	17926	0	-5.2195
RPL37A	4	2.6801e-06	1.347e-05	0.00181	130	3	-7.1497	0.0028852	0.011736	0.619369	339	1	-7.1497
GINS1	5	2.6814e-06	1.347e-05	0.00181	131	5	-6.0426	1.0	1.0	1.0	17925	0	-6.0426
PSMB2	5	2.7278e-06	1.347e-05	0.00181	132	5	-3.0301	1.0	1.0	1.0	17924	0	-3.0301
CDC5L	5	2.7631e-06	1.347e-05	0.00181	133	5	-4.0888	1.0	1.0	1.0	17923	0	-4.0888
RPL27A	5	2.7799e-06	1.347e-05	0.00181	134	5	-5.182	1.0	1.0	1.0	17922	0	-5.182
DDX49	5	2.8724e-06	1.4019e-05	0.001843	135	5	-3.8928	0.99823	0.9982	1.0	17495	0	-3.8928
HARS	5	2.9388e-06	1.4019e-05	0.001843	136	5	-2.4596	1.0	1.0	1.0	17921	0	-2.4596
CPSF4	5	3.0642e-06	1.4019e-05	0.001843	137	4	-3.4407	0.88126	0.88264	1.0	14957	0	-3.4407
TUBB	5	3.1571e-06	1.4569e-05	0.001861	138	5	-5.1041	1.0	1.0	1.0	17919	0	-5.1041
ADSL	5	3.1952e-06	1.4569e-05	0.001861	139	5	-4.2987	0.99986	0.99987	1.0	17745	0	-4.2987
PSMD11	5	3.2141e-06	1.4569e-05	0.001861	140	5	-4.9641	0.99992	0.99993	1.0	17777	0	-4.9641
DDX56	5	3.2201e-06	1.4569e-05	0.001861	141	5	-3.0311	1.0	1.0	1.0	17918	0	-3.0311
DDX54	5	3.3078e-06	1.5669e-05	0.001973	142	5	-3.6584	1.0	1.0	1.0	17916	0	-3.6584
CDC27	5	3.3101e-06	1.5669e-05	0.001973	143	5	-4.6033	1.0	1.0	1.0	17915	0	-4.6033
PFDN5	8	3.4655e-06	1.6219e-05	0.001974	144	8	-3.2323	0.99999	0.99999	1.0	17869	0	-3.2323
SNRPD1	5	3.5034e-06	1.6219e-05	0.001974	145	5	-6.5234	1.0	1.0	1.0	17914	0	-6.5234
COPS5	5	3.5302e-06	1.6219e-05	0.001974	146	4	-4.9571	0.93457	0.93503	1.0	15919	0	-4.9571
RBX1	5	3.656e-06	1.6219e-05	0.001974	147	5	-3.2404	1.0	1.0	1.0	17913	0	-3.2404
PRPF38A	5	3.661e-06	1.6219e-05	0.001974	148	5	-4.4077	1.0	1.0	1.0	17912	0	-4.4077
EIF6	5	3.7114e-06	1.6768e-05	0.002013	149	5	-2.7369	0.99852	0.99849	1.0	17531	0	-2.7369
SKP1	5	3.7118e-06	1.6768e-05	0.002013	150	5	-3.0304	1.0	1.0	1.0	17911	0	-3.0304
MARS	5	3.9405e-06	1.8967e-05	0.002218	151	5	-2.436	1.0	1.0	1.0	17910	0	-2.436
ISCU	5	3.9762e-06	1.8967e-05	0.002218	152	3	-8.7301	0.093346	0.20224	0.924541	3939	1	-8.7301
TAF6	5	3.9931e-06	1.8967e-05	0.002218	153	5	-2.1047	1.0	1.0	1.0	17909	0	-2.1047
EIF3I	5	4.0589e-06	1.8967e-05	0.002218	154	4	-7.4872	0.10096	0.21515	0.932959	4153	1	-7.4872
UBE2C	10	4.292e-06	2.0067e-05	0.002332	155	10	-2.084	1.0	1.0	1.0	17907	0	-2.084
CDC20	5	4.3349e-06	2.0617e-05	0.00238	156	5	-2.4027	1.0	1.0	1.0	17906	0	-2.4027
EIF3A	5	4.4114e-06	2.1167e-05	0.002428	157	4	-3.1558	0.97456	0.97444	1.0	16701	0	-3.1558
CLP1	5	4.4808e-06	2.1716e-05	0.00243	158	5	-7.121	0.99976	0.99977	1.0	17709	0	-7.121
KIF23	5	4.4924e-06	2.1716e-05	0.00243	159	5	-4.5179	1.0	1.0	1.0	17905	0	-4.5179
PHB	5	4.5172e-06	2.2266e-05	0.00243	160	5	-4.8887	1.0	1.0	1.0	17904	0	-4.8887
MDN1	5	4.6154e-06	2.2266e-05	0.00243	161	4	-7.2636	0.84725	0.84922	1.0	14406	0	-7.2636
DHODH	5	4.6426e-06	2.2266e-05	0.00243	162	5	-3.9688	1.0	1.0	1.0	17903	0	-3.9688
WDR18	5	4.6456e-06	2.2266e-05	0.00243	163	5	-3.1115	1.0	1.0	1.0	17902	0	-3.1115
RPL19	3	4.6496e-06	2.2266e-05	0.00243	164	3	-5.1333	1.0	1.0	1.0	17901	0	-5.1333
DDX5	5	4.6577e-06	2.2266e-05	0.00243	165	4	-4.462	0.967	0.96705	1.0	16529	0	-4.462
PPP1R8	15	4.8057e-06	2.2816e-05	0.002475	166	12	-1.6177	0.99502	0.995	1.0	17298	1	-1.6177
MAK16	5	4.8398e-06	2.3366e-05	0.00252	167	5	-4.8415	1.0	0.99999	1.0	17900	0	-4.8415
ATP5F1	5	5.1174e-06	2.6664e-05	0.002825	168	5	-3.3799	0.99999	0.99999	1.0	17899	0	-3.3799
PCNA	5	5.1316e-06	2.6664e-05	0.002825	169	5	-8.3334	0.99852	0.99849	1.0	17532	0	-8.3334
NAA50	5	5.1562e-06	2.6664e-05	0.002825	170	5	-3.2893	0.99941	0.99942	1.0	17629	0	-3.2893
HIST1H2AK	5	5.2484e-06	2.7764e-05	0.002897	171	5	-2.5423	0.99829	0.99826	1.0	17502	0	-2.5423
WDR77	5	5.3472e-06	2.7764e-05	0.002897	172	5	-2.5001	0.99999	0.99999	1.0	17898	0	-2.5001
ABCB7	5	5.4177e-06	2.8314e-05	0.002897	173	5	-3.0533	0.99999	0.99999	1.0	17897	0	-3.0533
WDHD1	5	5.5817e-06	2.8314e-05	0.002897	174	5	-2.7564	0.99999	0.99999	1.0	17896	0	-2.7564
BANF1	4	5.6042e-06	2.8314e-05	0.002897	175	4	-5.8608	0.99999	0.99999	1.0	17895	0	-5.8608
SMU1	5	5.6144e-06	2.8314e-05	0.002897	176	4	-6.2237	0.98905	0.98902	1.0	17085	0	-6.2237
NOP58	5	5.7108e-06	2.8863e-05	0.002914	177	5	-4.3356	0.99999	0.99999	1.0	17894	0	-4.3356
SNW1	5	5.7213e-06	2.8863e-05	0.002914	178	5	-5.2943	0.99999	0.99999	1.0	17893	0	-5.2943
PPP2CA	5	5.9871e-06	2.9963e-05	0.002914	179	5	-1.9636	0.99999	0.99999	1.0	17892	0	-1.9636
MAD2L1BP	5	6.1292e-06	3.0513e-05	0.002914	180	5	-6.7909	0.99999	0.99999	1.0	17891	0	-6.7909
POLD1	5	6.2399e-06	3.1063e-05	0.002914	181	5	-3.7066	0.99999	0.99999	1.0	17890	0	-3.7066
RPS19	5	6.293e-06	3.1063e-05	0.002914	182	5	-2.4929	0.99999	0.99999	1.0	17889	0	-2.4929
TUT1	5	6.3124e-06	3.1063e-05	0.002914	183	4	-5.2909	0.92996	0.93049	1.0	15834	0	-5.2909
HEATR1	5	6.3371e-06	3.1063e-05	0.002914	184	5	-5.6698	0.99852	0.99849	1.0	17513	0	-5.6698
GTF3C1	5	6.3887e-06	3.1063e-05	0.002914	185	5	-2.229	0.99999	0.99999	1.0	17888	0	-2.229
GAPDH	5	6.4545e-06	3.1063e-05	0.002914	186	5	-3.186	0.99999	0.99999	1.0	17887	0	-3.186
GNL3	5	6.5197e-06	3.1063e-05	0.002914	187	5	-7.8152	0.99837	0.99835	1.0	17507	0	-7.8152
ABCE1	5	6.5207e-06	3.1063e-05	0.002914	189	5	-5.5052	0.99999	0.99999	1.0	17886	0	-5.5052
RPL3	5	6.5207e-06	3.1063e-05	0.002914	188	5	-7.0926	0.99999	0.99999	1.0	17885	0	-7.0926
RANGAP1	5	6.5679e-06	3.1063e-05	0.002914	190	5	-2.3187	0.99999	0.99999	1.0	17884	0	-2.3187
WBP11	5	6.643e-06	3.1063e-05	0.002914	191	5	-2.409	0.99999	0.99999	1.0	17883	0	-2.409
NUP93	5	6.655e-06	3.1063e-05	0.002914	192	5	-3.7311	0.99999	0.99999	1.0	17862	0	-3.7311
LUC7L3	5	6.9588e-06	3.1612e-05	0.002935	193	5	-4.0048	0.99999	0.99999	1.0	17882	0	-4.0048
GTF2A2	5	7.0792e-06	3.1612e-05	0.002935	194	5	-4.1985	0.99999	0.99999	1.0	17881	0	-4.1985
NOC4L	5	7.3272e-06	3.2712e-05	0.003021	195	4	-4.3301	0.41414	0.55639	1.0	9620	1	-4.3301
DCTN3	6	7.5691e-06	3.4361e-05	0.003157	196	6	-1.5232	0.99999	0.99999	1.0	17879	0	-1.5232
HIST1H2AM	5	7.8171e-06	3.5461e-05	0.003225	197	5	-3.0073	0.99996	0.99996	1.0	17821	0	-3.0073
RIOK2	5	7.8237e-06	3.5461e-05	0.003225	198	5	-2.4173	0.99999	0.99999	1.0	17878	0	-2.4173
RPL27	5	7.9812e-06	3.6285e-05	0.003284	199	5	-2.5143	0.99999	0.99999	1.0	17877	0	-2.5143
CSE1L	5	8.1506e-06	3.821e-05	0.003441	200	5	-3.0255	0.99999	0.99999	1.0	17876	0	-3.0255
RPP25L	5	8.2778e-06	3.9309e-05	0.003522	201	5	-2.9522	0.99999	0.99999	1.0	17875	0	-2.9522
MCM5	5	8.3861e-06	3.9859e-05	0.003554	202	4	-4.6758	0.57471	0.66065	1.0	11239	1	-4.6758
ATP6V1A	5	8.6835e-06	4.0959e-05	0.003616	203	5	-5.7123	0.99976	0.99977	1.0	17707	0	-5.7123
RPS18	3	8.726e-06	4.0959e-05	0.003616	204	3	-8.0515	0.99999	0.99999	1.0	17874	0	-8.0515
COPB1	5	9.1821e-06	4.3708e-05	0.003821	205	5	-2.07	0.99999	0.99999	1.0	17873	0	-2.07
NUDT21	5	9.1978e-06	4.3708e-05	0.003821	206	4	-5.7024	0.033362	0.095301	0.835266	2052	1	-5.7024
PPCS	8	9.4652e-06	4.4257e-05	0.00385	207	7	-3.0254	0.99272	0.99274	1.0	17199	0	-3.0254
PRMT5	5	9.8439e-06	4.6456e-05	0.003993	208	5	-2.3524	0.99999	0.99999	1.0	17872	0	-2.3524
CIRH1A	5	9.8896e-06	4.6456e-05	0.003993	209	4	-4.6751	0.98993	0.98989	1.0	17106	0	-4.6751
PSMD4	5	9.9355e-06	4.7006e-05	0.003993	210	4	-3.3161	0.99742	0.99738	1.0	17435	0	-3.3161
NHP2	6	1.0007e-05	4.7006e-05	0.003993	211	5	-4.2787	0.99191	0.99191	1.0	17169	0	-4.2787
PCBP1	5	1.001e-05	4.7006e-05	0.003993	212	5	-2.8544	0.9977	0.99765	1.0	17452	0	-2.8544
AARS	5	1.0109e-05	4.7556e-05	0.004002	213	5	-6.4185	0.99992	0.99993	1.0	17782	0	-6.4185
IMP4	5	1.0136e-05	4.7556e-05	0.004002	214	5	-3.4497	0.99999	0.99999	1.0	17871	0	-3.4497
TONSL	5	1.0457e-05	4.8106e-05	0.004011	215	5	-2.8725	0.99875	0.99873	1.0	17552	0	-2.8725
SNRNP25	5	1.0493e-05	4.8106e-05	0.004011	216	4	-4.037	0.56173	0.6542	1.0	11127	1	-4.037
UBTF	5	1.0644e-05	5.0305e-05	0.004175	217	5	-2.9793	0.99999	0.99999	1.0	17870	0	-2.9793
MDM4	15	1.0656e-05	5.0855e-05	0.004182	218	12	-2.0895	0.11765	0.24252	0.946569	4614	2	-2.0895
SAE1	6	1.0719e-05	5.0855e-05	0.004182	219	6	-2.8762	0.9999	0.99992	1.0	17768	0	-2.8762
HINFP	5	1.0918e-05	5.1404e-05	0.004208	220	5	-6.2765	0.99992	0.99994	1.0	17783	0	-6.2765
WDR55	5	1.1204e-05	5.4153e-05	0.004413	221	4	-2.6731	0.55578	0.6513	1.0	11078	1	-2.6731
MED11	5	1.1246e-05	5.4703e-05	0.004418	222	5	-4.1347	0.99999	0.99999	1.0	17868	0	-4.1347
PRPF3	5	1.1325e-05	5.4703e-05	0.004418	223	3	-4.1208	0.38059	0.52385	1.0	9126	2	-4.1208
GSPT1	5	1.1595e-05	5.5803e-05	0.004486	224	5	-2.2499	0.99999	0.99999	1.0	17867	0	-2.2499
CSTF3	8	1.1606e-05	5.6078e-05	0.004488	225	7	-2.0047	0.99971	0.99973	1.0	17694	0	-2.0047
MFAP1	5	1.1657e-05	5.6352e-05	0.00449	226	5	-4.3073	0.99985	0.99985	1.0	17738	0	-4.3073
HIST1H2BB	3	1.1841e-05	5.7452e-05	0.004558	227	3	-4.2208	0.99999	0.99999	1.0	17866	0	-4.2208
TTC4	5	1.2003e-05	5.8552e-05	0.004605	228	5	-3.3777	0.99771	0.99766	1.0	17454	0	-3.3777
IARS	5	1.203e-05	5.8552e-05	0.004605	229	5	-2.8016	0.9999	0.99991	1.0	17765	0	-2.8016
KIF11	5	1.2222e-05	5.9101e-05	0.004628	230	5	-4.6354	0.99999	0.99999	1.0	17865	0	-4.6354
TBCB	5	1.2261e-05	5.9651e-05	0.00465	231	5	-3.0988	0.99999	0.99999	1.0	17864	0	-3.0988
ERH	5	1.3046e-05	6.5699e-05	0.0051	232	5	-4.8209	0.99999	0.99999	1.0	17861	0	-4.8209
C16orf59	5	1.3228e-05	6.6249e-05	0.005118	233	5	-2.0861	0.99999	0.99999	1.0	17860	0	-2.0861
TCEB2	5	1.3236e-05	6.6798e-05	0.005118	234	5	-3.2823	0.99864	0.99861	1.0	17537	0	-3.2823
TINF2	5	1.3287e-05	6.6798e-05	0.005118	235	5	-3.0865	0.99999	0.99999	1.0	17859	0	-3.0865
TUFM	5	1.3321e-05	6.7348e-05	0.005118	236	5	-2.0757	0.99999	0.99999	1.0	17858	0	-2.0757
UROD	5	1.3353e-05	6.7348e-05	0.005118	237	4	-3.1146	0.70982	0.73733	1.0	12532	1	-3.1146
DDX20	5	1.3483e-05	6.8448e-05	0.005177	238	4	-3.2554	0.94451	0.94483	1.0	16093	0	-3.2554
GEMIN6	5	1.3679e-05	6.8997e-05	0.005177	239	5	-3.103	0.99999	0.99999	1.0	17857	0	-3.103
PHF5A	5	1.3715e-05	6.8997e-05	0.005177	240	5	-5.1015	0.99987	0.99988	1.0	17749	0	-5.1015
RPA1	5	1.4114e-05	7.0922e-05	0.0053	241	4	-4.9239	0.082232	0.18344	0.923	3555	1	-4.9239
POLR3A	5	1.4269e-05	7.2296e-05	0.00538	242	5	-3.1042	0.99999	0.99999	1.0	17855	0	-3.1042
CAPZB	5	1.4339e-05	7.2846e-05	0.005399	243	5	-3.4188	0.99869	0.99867	1.0	17542	0	-3.4188
MYC	5	1.4552e-05	7.3945e-05	0.005458	244	5	-2.6978	0.99953	0.99955	1.0	17654	0	-2.6978
DPAGT1	5	1.5109e-05	7.5595e-05	0.005534	245	5	-2.7486	0.99998	0.99999	1.0	17854	0	-2.7486
GUK1	5	1.5117e-05	7.5595e-05	0.005534	246	5	-3.4348	0.99998	0.99999	1.0	17853	0	-3.4348
RPS9	5	1.5307e-05	7.6145e-05	0.005552	247	4	-3.3801	0.064026	0.1514	0.910216	2993	1	-3.3801
AQR	5	1.61e-05	8.1642e-05	0.005905	248	5	-2.2507	0.99998	0.99998	1.0	17852	0	-2.2507
HIST1H2BJ	4	1.6125e-05	8.1642e-05	0.005905	249	3	-4.2758	0.68448	0.72131	1.0	12266	1	-4.2758
POLR2F	5	1.6254e-05	8.2742e-05	0.005952	250	5	-1.9447	0.99998	0.99998	1.0	17851	0	-1.9447
RPS21	5	1.6557e-05	8.3292e-05	0.005952	251	5	-4.0238	0.99998	0.99998	1.0	17850	0	-4.0238
GTF2H3	5	1.6577e-05	8.3292e-05	0.005952	252	4	-4.2251	0.12381	0.25258	0.949748	4788	1	-4.2251
PRMT1	5	1.6915e-05	8.5491e-05	0.005998	253	5	-3.2879	0.99998	0.99998	1.0	17848	0	-3.2879
ANAPC10	5	1.698e-05	8.5491e-05	0.005998	254	4	-3.8276	0.98845	0.9884	1.0	17061	0	-3.8276
BUB3	5	1.7021e-05	8.5491e-05	0.005998	255	4	-2.7695	0.95959	0.95968	1.0	16389	0	-2.7695
NAMPT	5	1.7075e-05	8.6041e-05	0.005998	256	4	-5.1866	0.69667	0.72893	1.0	12398	1	-5.1866
CAD	5	1.7143e-05	8.6041e-05	0.005998	257	5	-2.0546	0.99998	0.99998	1.0	17847	0	-2.0546
CPSF3	5	1.7343e-05	8.659e-05	0.005998	258	4	-3.12	0.96167	0.96174	1.0	16422	0	-3.12
SF3A2	5	1.7378e-05	8.659e-05	0.005998	259	4	-3.5782	0.89848	0.89961	1.0	15259	0	-3.5782
FAU	5	1.7413e-05	8.659e-05	0.005998	260	5	-2.6204	0.99972	0.99973	1.0	17696	0	-2.6204
NUDC	5	1.7629e-05	8.824e-05	0.006089	261	3	-3.8427	0.95986	0.95994	1.0	16392	0	-3.8427
TXNL4B	5	1.7871e-05	8.9889e-05	0.006179	262	4	-3.2284	0.9338	0.93426	1.0	15909	0	-3.2284
CDC123	5	1.8175e-05	9.3188e-05	0.006381	263	4	-4.3269	0.97998	0.97987	1.0	16844	0	-4.3269
CDC45	5	1.8284e-05	9.4287e-05	0.006432	264	4	-3.7021	0.85674	0.8585	1.0	14563	0	-3.7021
DIEXF	5	1.9319e-05	9.9235e-05	0.006744	265	5	-2.9074	0.99996	0.99996	1.0	17815	0	-2.9074
AHCY	5	1.9546e-05	9.9785e-05	0.006756	266	5	-2.4756	0.99852	0.99849	1.0	17529	0	-2.4756
C15orf41	5	1.9606e-05	0.00010033	0.006768	267	5	-2.7393	0.99998	0.99998	1.0	17846	0	-2.7393
MAT2A	5	1.967e-05	0.00010088	0.006779	268	4	-5.9816	0.033148	0.094887	0.835266	2043	1	-5.9816
CTDP1	5	1.9758e-05	0.00010143	0.006791	269	5	-2.2448	0.99998	0.99998	1.0	17845	0	-2.2448
OGT	5	2.0446e-05	0.00010418	0.006949	270	4	-3.3403	0.99583	0.99582	1.0	17342	0	-3.3403
EPRS	5	2.0535e-05	0.00010638	0.007044	271	5	-3.6524	0.99982	0.99982	1.0	17730	0	-3.6524
DHDDS	5	2.0555e-05	0.00010638	0.007044	272	4	-3.4825	0.99583	0.99582	1.0	17343	0	-3.4825
SARS	5	2.1427e-05	0.00010693	0.007054	273	5	-4.9508	0.99998	0.99998	1.0	17843	0	-4.9508
KPNB1	5	2.1663e-05	0.00010803	0.007101	274	5	-6.0069	0.99994	0.99995	1.0	17801	0	-6.0069
RPS29	2	2.2628e-05	0.00011023	0.007219	275	2	-6.3263	0.99998	0.99998	1.0	17842	0	-6.3263
SOD2	5	2.331e-05	0.00011518	0.007515	276	5	-2.4221	0.9983	0.99828	1.0	17503	0	-2.4221
GPN2	5	2.3462e-05	0.00011628	0.007531	277	4	-2.4412	0.95307	0.95319	1.0	16254	0	-2.4412
ABCF1	5	2.3464e-05	0.00011628	0.007531	278	4	-3.5611	0.51841	0.63353	1.0	10825	1	-3.5611
RPL31	2	2.3582e-05	0.00011683	0.007531	279	2	-8.9952	0.99998	0.99998	1.0	17841	0	-8.9952
SF3A3	5	2.3703e-05	0.00011738	0.007531	280	4	-6.4722	0.99638	0.99635	1.0	17371	0	-6.4722
EIF3M	5	2.3764e-05	0.00011793	0.007531	281	5	-3.4035	0.99998	0.99998	1.0	17839	0	-3.4035
SNRPA1	5	2.3764e-05	0.00011793	0.007531	282	5	-5.5369	0.99998	0.99998	1.0	17840	0	-5.5369
ATP5J2	7	2.4085e-05	0.00012013	0.007625	283	5	-3.9272	0.99949	0.9995	1.0	17646	0	-3.9272
CAND1	5	2.4436e-05	0.00012068	0.007625	284	4	-3.9727	0.97758	0.97746	1.0	16781	0	-3.9727
SRSF3	5	2.456e-05	0.00012068	0.007625	285	5	-6.4566	0.99991	0.99992	1.0	17769	0	-6.4566
MEPCE	10	2.475e-05	0.00012123	0.007633	286	8	-1.9042	0.87384	0.87534	1.0	14840	1	-1.9042
ACIN1	5	2.4852e-05	0.00012178	0.007641	287	5	-3.2191	0.99998	0.99998	1.0	17838	0	-3.2191
CHERP	5	2.5721e-05	0.00012398	0.007661	288	4	-5.809	0.84359	0.84563	1.0	14344	0	-5.809
SUPT6H	5	2.5783e-05	0.00012453	0.007661	289	5	-3.6342	0.99866	0.99863	1.0	17540	0	-3.6342
EIF2B3	5	2.5988e-05	0.00012453	0.007661	290	5	-4.577	0.99967	0.99968	1.0	17679	0	-4.577
RBBP4	5	2.6063e-05	0.00012453	0.007661	291	5	-2.5635	0.99997	0.99998	1.0	17837	0	-2.5635
CXXC1	5	2.6265e-05	0.00012507	0.007661	292	5	-3.2888	0.99997	0.99998	1.0	17836	0	-3.2888
RPS5	4	2.628e-05	0.00012507	0.007661	293	4	-5.9674	0.99456	0.99453	1.0	17273	0	-5.9674
SART3	5	2.645e-05	0.00012507	0.007661	294	5	-4.3354	0.99799	0.99796	1.0	17477	0	-4.3354
KAT8	5	2.756e-05	0.00013057	0.007971	295	5	-5.9158	0.99877	0.99875	1.0	17556	0	-5.9158
YARS	5	2.7685e-05	0.00013112	0.007978	296	5	-2.1569	0.99997	0.99997	1.0	17835	0	-2.1569
FAM96B	5	2.7947e-05	0.00013167	0.007984	297	5	-2.9202	0.99995	0.99996	1.0	17806	0	-2.9202
LONP1	5	2.8396e-05	0.00013415	0.008096	298	5	-3.0029	0.99997	0.99997	1.0	17833	0	-3.0029
PRPF40A	5	2.8434e-05	0.00013442	0.008096	299	5	-3.6106	0.99997	0.99997	1.0	17832	0	-3.6106
PMPCB	5	2.8839e-05	0.00013717	0.008234	300	4	-4.6241	0.88358	0.88496	1.0	14990	0	-4.6241
PRPF31	5	2.927e-05	0.00013882	0.008306	301	5	-2.9636	0.99997	0.99997	1.0	17831	0	-2.9636
CDK7	5	2.9335e-05	0.00013937	0.008311	302	5	-2.5868	0.99997	0.99997	1.0	17830	0	-2.5868
PPM1D	5	2.9643e-05	0.00014267	0.00848	303	5	-1.7453	0.99997	0.99997	1.0	17829	0	-1.7453
RPLP2	5	2.9922e-05	0.00014432	0.008549	304	5	-3.3758	0.99852	0.99849	1.0	17526	0	-3.3758
NUP155	5	3.0393e-05	0.00014652	0.008595	305	5	-2.4929	0.99997	0.99997	1.0	17828	0	-2.4929
PSMD12	5	3.0408e-05	0.00014652	0.008595	306	4	-6.3254	0.99597	0.99595	1.0	17351	0	-6.3254
PPIL2	5	3.0474e-05	0.00014652	0.008595	307	5	-2.9583	0.99907	0.99908	1.0	17586	0	-2.9583
THOC3	5	3.0554e-05	0.00014707	0.008599	308	4	-3.785	0.99202	0.99204	1.0	17174	0	-3.785
SNRNP35	5	3.1711e-05	0.00015696	0.009148	309	4	-3.112	0.99555	0.99554	1.0	17332	0	-3.112
RAD51	5	3.251e-05	0.00016081	0.009342	310	5	-3.3747	0.99888	0.99889	1.0	17568	0	-3.3747
TEFM	5	3.2743e-05	0.00016136	0.009344	311	5	-1.9702	0.99997	0.99997	1.0	17826	0	-1.9702
DDX47	5	3.2912e-05	0.00016191	0.009346	312	4	-3.1036	0.38321	0.52637	1.0	9170	1	-3.1036
PRPF6	5	3.3057e-05	0.00016246	0.009347	313	3	-2.6705	0.1829	0.33386	0.981379	6121	1	-2.6705
PPAT	5	3.3672e-05	0.00016686	0.00957	314	5	-2.8201	0.99997	0.99997	1.0	17825	0	-2.8201
TARS	5	3.3708e-05	0.00016796	0.009602	315	5	-3.4353	0.99997	0.99997	1.0	17824	0	-3.4353
WBSCR22	5	3.5468e-05	0.00017785	0.010136	316	4	-4.3182	0.81424	0.8175	1.0	13840	1	-4.3182
CXorf56	7	3.6233e-05	0.0001817	0.01029	317	7	-2.2835	0.99996	0.99997	1.0	17822	0	-2.2835
COPS6	5	3.6305e-05	0.0001817	0.01029	318	5	-5.5691	0.99992	0.99993	1.0	17781	0	-5.5691
XRCC5	5	3.6547e-05	0.0001828	0.01032	319	4	-2.4985	0.87169	0.87326	1.0	14804	0	-2.4985
TRIM62	5	3.7427e-05	0.00018775	0.010562	320	3	-3.355	0.30282	0.4495	1.0	7901	1	-3.355
CDS2	5	3.7558e-05	0.0001883	0.010562	321	4	-3.653	0.99402	0.994	1.0	17250	0	-3.653
RPS12	4	3.7862e-05	0.00018885	0.010562	322	4	-4.3664	0.99996	0.99996	1.0	17820	0	-4.3664
INTS12	5	3.8296e-05	0.00018995	0.010591	323	5	-2.2336	0.99996	0.99996	1.0	17819	0	-2.2336
MED20	5	3.8457e-05	0.00019105	0.010619	324	3	-3.0469	0.91615	0.91692	1.0	15590	0	-3.0469
DBR1	5	3.8823e-05	0.0001938	0.010736	325	5	-1.9426	0.99996	0.99996	1.0	17818	0	-1.9426
MCM6	5	3.8938e-05	0.00019435	0.010736	326	3	-5.6289	0.82194	0.82464	1.0	13970	1	-5.6289
RPL10A	5	3.9586e-05	0.00019847	0.010876	327	5	-4.1699	0.99974	0.99976	1.0	17703	0	-4.1699
DDX39B	5	3.9611e-05	0.00019875	0.010876	328	4	-2.7359	0.9695	0.96946	1.0	16581	0	-2.7359
LTV1	5	3.9613e-05	0.00019875	0.010876	329	5	-2.9678	0.99996	0.99996	1.0	17817	0	-2.9678
TCP1	5	3.9971e-05	0.0001993	0.010876	330	5	-2.1373	0.99996	0.99996	1.0	17816	0	-2.1373
NOTCH2NL	5	4.0987e-05	0.00020314	0.011053	331	4	-3.952	0.99319	0.99318	1.0	17220	0	-3.952
SARS2	5	4.4542e-05	0.00022074	0.011974	332	5	-2.0483	0.99996	0.99996	1.0	17814	0	-2.0483
FNTB	5	4.5146e-05	0.00022404	0.012109	333	5	-2.3624	0.99995	0.99996	1.0	17813	0	-2.3624
PRPF8	5	4.5339e-05	0.00022459	0.012109	334	4	-3.932	0.81234	0.81579	1.0	13800	1	-3.932
CBX3	5	4.5515e-05	0.00022623	0.012162	335	4	-2.8075	0.94239	0.94276	1.0	16059	0	-2.8075
ECD	5	4.5855e-05	0.00022843	0.012207	336	5	-3.2816	0.9987	0.99867	1.0	17543	0	-3.2816
ATP5A1	5	4.5887e-05	0.00022843	0.012207	337	5	-3.1576	0.99995	0.99996	1.0	17812	0	-3.1576
SNRNP200	5	4.6462e-05	0.00022953	0.012223	338	4	-3.7382	0.99651	0.99647	1.0	17379	0	-3.7382
POLR2C	5	4.6525e-05	0.00023008	0.012223	339	5	-3.2611	0.99995	0.99996	1.0	17811	0	-3.2611
SCAP	5	4.696e-05	0.00023118	0.012245	340	4	-2.8683	0.97965	0.97954	1.0	16837	0	-2.8683
PAICS	4	4.8183e-05	0.00023778	0.012558	341	4	-4.358	0.99995	0.99996	1.0	17810	0	-4.358
DHX37	5	4.893e-05	0.00023943	0.012608	342	5	-1.5624	0.99995	0.99996	1.0	17809	0	-1.5624
CCNH	5	4.9472e-05	0.00024053	0.012629	343	5	-2.2423	0.99995	0.99996	1.0	17807	0	-2.2423
HIST1H2BC	4	5.0433e-05	0.00024383	0.012765	344	3	-6.1516	0.84782	0.84981	1.0	14414	0	-6.1516
TRMT112	5	5.1383e-05	0.00024713	0.012891	345	4	-4.4758	0.99685	0.9968	1.0	17395	0	-4.4758
ABT1	5	5.1587e-05	0.00024768	0.012891	346	5	-2.9126	0.99995	0.99995	1.0	17804	0	-2.9126
SMC1A	5	5.1814e-05	0.00024878	0.012911	347	5	-3.0867	0.99972	0.99973	1.0	17695	0	-3.0867
TBCD	5	5.2498e-05	0.00025152	0.013016	348	4	-3.354	0.99138	0.99135	1.0	17156	0	-3.354
MCM3AP	5	5.2764e-05	0.00025262	0.013036	349	4	-2.5844	0.99333	0.99332	1.0	17223	0	-2.5844
NVL	5	5.3215e-05	0.00025482	0.013093	350	5	-2.2879	0.99995	0.99995	1.0	17803	0	-2.2879
CCT5	5	5.3684e-05	0.00025537	0.013093	351	3	-4.1077	0.81912	0.82199	1.0	13927	1	-4.1077
RRM1	5	5.389e-05	0.00025592	0.013093	352	5	-2.9409	0.99995	0.99995	1.0	17802	0	-2.9409
SRP54	5	5.4458e-05	0.00025702	0.013103	353	4	-4.924	0.97335	0.97328	1.0	16673	0	-4.924
SART1	5	5.4621e-05	0.00025757	0.013103	354	4	-2.356	0.84869	0.85066	1.0	14427	0	-2.356
CKAP5	5	5.6462e-05	0.00026527	0.013435	355	5	-3.8592	0.99994	0.99995	1.0	17800	0	-3.8592
PTPN11	5	5.6517e-05	0.00026582	0.013435	356	5	-2.5616	0.99994	0.99995	1.0	17799	0	-2.5616
RPL6	3	5.7026e-05	0.00026692	0.013435	357	3	-6.9662	0.99994	0.99995	1.0	17798	0	-6.9662
TAF6L	5	5.7259e-05	0.00026802	0.013435	358	5	-1.4808	0.99994	0.99995	1.0	17797	0	-1.4808
MRPL21	8	5.7271e-05	0.00026802	0.013435	359	8	-1.5222	0.99994	0.99995	1.0	17796	0	-1.5222
EIF3F	4	5.7442e-05	0.00026857	0.013435	360	4	-5.3602	0.99935	0.99936	1.0	17617	0	-5.3602
NOL9	5	5.939e-05	0.00027626	0.013782	361	4	-3.5758	0.83264	0.8348	1.0	14145	0	-3.5758
SKA2	9	6.0691e-05	0.00028286	0.014072	362	6	-3.0034	0.9605	0.96058	1.0	16404	0	-3.0034
RBMX	6	6.1587e-05	0.00028506	0.014142	363	5	-4.8741	0.99803	0.998	1.0	17479	0	-4.8741
LARS	5	6.1999e-05	0.00028671	0.014173	364	5	-4.5332	0.99826	0.99823	1.0	17499	0	-4.5332
MCM7	5	6.2038e-05	0.00028726	0.014173	365	4	-4.6243	0.9973	0.99727	1.0	17428	0	-4.6243
TTC27	5	6.2379e-05	0.00028891	0.014216	366	5	-6.4443	0.99978	0.99979	1.0	17719	0	-6.4443
ILF3	5	6.2662e-05	0.00029001	0.014231	367	5	-2.271	0.99994	0.99995	1.0	17794	0	-2.271
CIAO1	5	6.3214e-05	0.00029276	0.014288	368	5	-1.5076	0.99994	0.99995	1.0	17793	0	-1.5076
EIF2B1	5	6.3263e-05	0.00029276	0.014288	369	4	-3.0703	0.67589	0.71604	1.0	12171	1	-3.0703
DCTN5	9	6.4844e-05	0.00029936	0.014571	370	8	-3.6272	0.9997	0.99971	1.0	17688	0	-3.6272
UPF1	5	6.5512e-05	0.00030155	0.014638	371	5	-2.9904	0.99993	0.99995	1.0	17792	0	-2.9904
MPHOSPH10	4	6.6242e-05	0.0003054	0.014785	372	4	-3.1253	0.99993	0.99995	1.0	17791	0	-3.1253
RAB7A	5	6.6849e-05	0.00030705	0.014825	373	5	-2.7046	0.99993	0.99995	1.0	17790	0	-2.7046
POLR1C	5	6.7808e-05	0.0003131	0.015077	374	4	-3.4813	0.35333	0.49815	1.0	8680	1	-3.4813
PWP2	5	6.8741e-05	0.00031695	0.015221	375	4	-3.0576	0.95583	0.95597	1.0	16311	0	-3.0576
GGTLC2	3	7.0907e-05	0.00032904	0.015714	376	3	-3.7399	0.99993	0.99994	1.0	17788	0	-3.7399
DNAJC9	5	7.0934e-05	0.00032904	0.015714	377	5	-2.9227	0.99909	0.99909	1.0	17590	0	-2.9227
RUVBL1	5	7.138e-05	0.00033014	0.015714	378	4	-4.4477	0.17999	0.33101	0.980925	6077	1	-4.4477
C9orf114	5	7.1714e-05	0.00033069	0.015714	379	4	-3.6456	0.69187	0.72594	1.0	12343	1	-3.6456
CHMP4B	5	7.3378e-05	0.00034004	0.016073	381	5	-3.8128	0.99993	0.99994	1.0	17787	0	-3.8128
ORC6	5	7.3378e-05	0.00034004	0.016073	380	5	-2.6345	0.99993	0.99994	1.0	17786	0	-2.6345
TIMM17A	5	7.4319e-05	0.00034224	0.016134	382	5	-2.4417	0.99877	0.99875	1.0	17557	0	-2.4417
TXNL4A	5	7.4783e-05	0.00034444	0.016196	383	4	-2.5618	0.55615	0.65149	1.0	11081	1	-2.5618
EIF3D	5	7.5326e-05	0.00034774	0.016308	384	5	-3.2556	0.99992	0.99994	1.0	17785	0	-3.2556
SRSF2	5	7.5965e-05	0.00034939	0.016343	385	5	-2.4329	0.99992	0.99994	1.0	17784	0	-2.4329
SLC20A1	5	7.7824e-05	0.00035763	0.016685	386	4	-2.8553	0.93484	0.9353	1.0	15927	0	-2.8553
EIF5A	5	8.0487e-05	0.00036973	0.017205	387	4	-3.0797	0.027824	0.082685	0.814147	1828	1	-3.0797
WDR33	5	8.1242e-05	0.00037413	0.017365	388	5	-2.0014	0.99992	0.99993	1.0	17780	0	-2.0014
GZMH	7	8.1461e-05	0.00037577	0.017384	389	6	-2.2136	0.23456	0.38377	1.0	6893	1	-2.2136
USP7	5	8.17e-05	0.00037687	0.017384	390	5	-2.0455	0.99992	0.99993	1.0	17779	0	-2.0455
MRPL35	5	8.1833e-05	0.00037742	0.017384	391	5	-4.6292	0.99992	0.99993	1.0	17778	0	-4.6292
RAD21	5	8.2278e-05	0.00037907	0.017415	392	4	-2.9371	0.85099	0.85294	1.0	14470	0	-2.9371
RPL14	5	8.4529e-05	0.00039227	0.01793	393	4	-4.675	0.99044	0.99043	1.0	17121	0	-4.675
CCT7	5	8.4549e-05	0.00039227	0.01793	394	5	-2.5454	0.99992	0.99993	1.0	17776	0	-2.5454
DTYMK	5	8.537e-05	0.00039392	0.01796	395	5	-4.1686	0.99946	0.99947	1.0	17640	0	-4.1686
TRNAU1AP	5	8.6689e-05	0.00039997	0.018189	396	4	-2.8762	0.98125	0.98114	1.0	16879	0	-2.8762
COX5B	5	8.8561e-05	0.00041041	0.018595	397	5	-2.6076	0.99991	0.99992	1.0	17774	0	-2.6076
RPS4X	3	8.8903e-05	0.00041096	0.018595	398	3	-6.8754	0.99991	0.99992	1.0	17773	0	-6.8754
UBE2D3	5	9.1228e-05	0.00042416	0.019144	399	5	-2.121	0.99991	0.99992	1.0	17772	0	-2.121
NUP205	5	9.1746e-05	0.00042635	0.019196	400	5	-1.6554	0.99991	0.99992	1.0	17771	0	-1.6554
RPA2	5	9.2912e-05	0.00043295	0.0193	401	4	-3.6328	0.96746	0.96752	1.0	16535	0	-3.6328
GRWD1	5	9.2937e-05	0.00043295	0.0193	402	5	-1.3224	0.99991	0.99992	1.0	17770	0	-1.3224
SAP18	5	9.3016e-05	0.00043295	0.0193	403	4	-0.96654	0.21828	0.36813	0.991532	6685	1	-0.96654
CLNS1A	5	9.3055e-05	0.00043295	0.0193	404	4	-3.5747	0.37186	0.51554	1.0	8988	1	-3.5747
MAX	11	9.5245e-05	0.0004412	0.019619	405	7	-2.4536	0.42535	0.56727	1.0	9795	3	-2.4536
TOMM22	5	9.6158e-05	0.0004456	0.019765	406	4	-4.7385	0.72578	0.748	1.0	12677	1	-4.7385
PSMA3	5	9.7976e-05	0.00045109	0.01996	407	4	-2.8493	0.021015	0.064374	0.781733	1480	1	-2.8493
IGBP1	5	9.9049e-05	0.00045714	0.020178	408	3	-4.166	0.84549	0.84753	1.0	14373	0	-4.166
FCGR1B	5	9.9477e-05	0.00045989	0.020225	409	5	-5.182	0.9999	0.99991	1.0	17767	0	-5.182
MED27	8	9.9619e-05	0.00046044	0.020225	410	7	-1.7055	0.79674	0.80216	1.0	13554	1	-1.7055
COPB2	5	0.00010325	0.00047638	0.020874	411	4	-4.3792	0.97185	0.9718	1.0	16635	0	-4.3792
RPS13	4	0.00010446	0.00048298	0.021112	412	4	-3.0778	0.9999	0.99991	1.0	17766	0	-3.0778
RRP12	5	0.00010477	0.00048463	0.021133	413	5	-2.7953	0.99982	0.99983	1.0	17732	0	-2.7953
ACTR2	5	0.00010507	0.00048683	0.021177	414	5	-2.7495	0.99989	0.99991	1.0	17764	0	-2.7495
NOP16	5	0.00010572	0.00049068	0.021279	415	5	-2.2244	0.99989	0.99991	1.0	17763	0	-2.2244
CACTIN	5	0.00010614	0.00049178	0.021279	416	2	-0.21108	0.88904	0.89038	1.0	15094	0	-0.21108
SNRNP70	5	0.00010624	0.00049288	0.021279	417	4	-6.6476	0.94497	0.94527	1.0	16105	0	-6.6476
HDAC3	5	0.00010638	0.00049398	0.021279	418	4	-5.8787	0.99388	0.99386	1.0	17243	0	-5.8787
RPLP1	5	0.00010691	0.00049508	0.021279	419	5	-2.2469	0.99852	0.99849	1.0	17525	0	-2.2469
KRAS	5	0.00010752	0.00049948	0.021417	420	5	-3.523	0.99989	0.9999	1.0	17762	0	-3.523
ELP3	5	0.00010922	0.00050607	0.021648	421	4	-3.5755	0.56208	0.65436	1.0	11130	1	-3.5755
GTPBP4	5	0.00010939	0.00050772	0.021667	422	5	-3.8488	0.99989	0.9999	1.0	17761	0	-3.8488
ARPC4	9	0.00011013	0.00050992	0.02171	423	8	-1.5071	0.99996	0.99997	1.0	17823	0	-1.5071
DNTTIP2	5	0.00011076	0.00051267	0.021775	424	5	-2.2986	0.99989	0.9999	1.0	17760	0	-2.2986
NPLOC4	5	0.0001124	0.00052202	0.02212	425	5	-3.5734	0.99967	0.99968	1.0	17677	0	-3.5734
ATP6V1B2	5	0.00011448	0.00053356	0.022556	426	4	-4.0235	0.58176	0.66424	1.0	11289	1	-4.0235
SDHAF2	5	0.00011537	0.00053906	0.022735	427	5	-2.5019	0.99807	0.99805	1.0	17481	0	-2.5019
HIST1H2BF	1	0.00011575	0.00054181	0.022798	428	1	-6.9578	0.99988	0.99989	1.0	17759	0	-6.9578
PPIL1	5	0.00011694	0.00054621	0.022929	429	5	-3.2246	0.99981	0.99982	1.0	17728	0	-3.2246
RINT1	5	0.00011916	0.00055775	0.023359	430	5	-1.6773	0.99988	0.99989	1.0	17757	0	-1.6773
MRPL23	5	0.00012012	0.00056105	0.023443	431	5	-2.619	0.99988	0.99989	1.0	17756	0	-2.619
DYNC1I2	5	0.00012348	0.00057699	0.024001	432	5	-4.2931	0.99821	0.99818	1.0	17490	0	-4.2931
DLD	5	0.00012412	0.00057864	0.024001	433	5	-2.1971	0.99988	0.99988	1.0	17755	0	-2.1971
NOL8	5	0.00012429	0.00057974	0.024001	434	5	-3.5277	0.99988	0.99988	1.0	17754	0	-3.5277
PRPF19	5	0.00012437	0.00057974	0.024001	435	5	-2.4743	0.99988	0.99988	1.0	17753	0	-2.4743
ARL2	5	0.0001262	0.00058909	0.024266	436	5	-3.1052	0.99987	0.99988	1.0	17752	0	-3.1052
TWISTNB	5	0.00012641	0.00059019	0.024266	437	5	-4.5789	0.99987	0.99988	1.0	17751	0	-4.5789
DAP3	5	0.00012679	0.00059019	0.024266	438	5	-3.111	0.99987	0.99988	1.0	17750	0	-3.111
TPI1	9	0.00012738	0.00059349	0.024336	439	6	-1.5316	0.36393	0.50815	1.0	8867	1	-1.5316
WSB2	8	0.00012785	0.00059459	0.024336	440	6	-1.7994	0.73713	0.75584	1.0	12804	2	-1.7994
PSMA6	5	0.00012962	0.00060228	0.024595	441	4	-5.3933	0.98334	0.98324	1.0	16934	0	-5.3933
POLR2E	5	0.00013015	0.00060448	0.024629	442	5	-3.155	0.9997	0.99971	1.0	17687	0	-3.155
AARS2	5	0.00013288	0.00061878	0.025155	443	5	-2.1172	0.99985	0.99986	1.0	17741	0	-2.1172
PSMD13	5	0.00013403	0.00062428	0.025204	444	4	-4.4635	0.99631	0.99628	1.0	17364	0	-4.4635
DYDC1	5	0.00013412	0.00062483	0.025204	445	5	-1.6397	0.99987	0.99987	1.0	17748	0	-1.6397
CCT4	5	0.00013451	0.00062537	0.025204	446	5	-5.3602	0.99976	0.99977	1.0	17712	0	-5.3602
PCID2	5	0.00013534	0.00062757	0.025204	447	5	-1.6098	0.99986	0.99987	1.0	17747	0	-1.6098
TARS2	5	0.00013583	0.00062867	0.025204	448	4	-3.1441	0.22352	0.37313	0.996405	6744	1	-3.1441
POP1	5	0.00013605	0.00062922	0.025204	449	5	-2.0226	0.99986	0.99987	1.0	17746	0	-2.0226
AAMP	5	0.00013632	0.00062977	0.025204	450	4	-2.9595	0.96551	0.96556	1.0	16499	0	-2.9595
PTH2	5	0.00013779	0.00063527	0.025277	451	1	0.35175	0.21106	0.36108	0.987879	6582	2	0.35175
KNTC1	5	0.00013806	0.00063582	0.025277	452	5	-2.0107	0.99986	0.99987	1.0	17744	0	-2.0107
NOL6	5	0.0001381	0.00063582	0.025277	453	5	-2.0322	0.99779	0.99775	1.0	17461	0	-2.0322
RPP38	5	0.00013919	0.00064132	0.025439	454	5	-4.2817	0.99986	0.99987	1.0	17743	0	-4.2817
YJEFN3	5	0.00014051	0.00064627	0.025579	455	5	-1.4505	0.99986	0.99987	1.0	17742	0	-1.4505
TUBG1	5	0.00014114	0.00064902	0.025632	456	5	-2.8355	0.9992	0.9992	1.0	17602	0	-2.8355
RBM22	5	0.00014297	0.00066001	0.026009	457	4	-2.3736	0.88384	0.88523	1.0	14996	0	-2.3736
HYLS1	5	0.00014498	0.00067156	0.026406	458	4	-2.6471	0.1933	0.34391	0.984303	6287	1	-2.6471
HSPD1	3	0.00014637	0.00067705	0.026564	459	3	-8.7039	0.99985	0.99986	1.0	17740	0	-8.7039
CCT2	5	0.00014698	0.00068035	0.026578	460	4	-4.8608	0.52162	0.635	1.0	10844	1	-4.8608
DCLRE1B	5	0.00014707	0.00068035	0.026578	461	5	-2.1955	0.99985	0.99986	1.0	17739	0	-2.1955
MTHFD1	5	0.00014865	0.0006908	0.026891	462	5	-2.2925	0.99951	0.99953	1.0	17652	0	-2.2925
ATP2A2	5	0.00014883	0.00069135	0.026891	463	5	-7.6051	0.99789	0.99784	1.0	17468	0	-7.6051
CDC42	5	0.0001504	0.00069795	0.027089	464	4	-3.9564	0.12767	0.25882	0.950981	4898	1	-3.9564
DHX15	5	0.00015681	0.00072983	0.028266	465	4	-3.4155	0.94579	0.94607	1.0	16119	0	-3.4155
TMED10	5	0.0001586	0.00074028	0.028609	466	5	-2.1689	0.99762	0.99758	1.0	17447	0	-2.1689
NLE1	7	0.00015907	0.00074358	0.028656	467	5	-2.2467	0.99536	0.99535	1.0	17324	0	-2.2467
PREB	5	0.00015921	0.00074468	0.028656	468	4	-4.2017	0.97665	0.97648	1.0	16749	0	-4.2017
C6orf89	5	0.00015964	0.00074853	0.028702	469	5	-1.5106	0.99984	0.99985	1.0	17737	0	-1.5106
RBM14	5	0.0001598	0.00074908	0.028702	470	5	-2.6319	0.99984	0.99985	1.0	17736	0	-2.6319
NUP50	4	0.00016047	0.00075182	0.028747	471	4	-2.0113	0.99984	0.99985	1.0	17735	0	-2.0113
HMGCS1	5	0.00016229	0.00075622	0.028853	472	4	-6.5931	0.96192	0.96199	1.0	16428	0	-6.5931
VARS2	5	0.00016795	0.00078261	0.029797	473	5	-2.7495	0.99983	0.99984	1.0	17734	0	-2.7495
CARS	5	0.00017014	0.00079031	0.030027	474	4	-3.4408	0.89979	0.90092	1.0	15287	0	-3.4408
UTP11L	5	0.00017154	0.00079636	0.030149	475	5	-3.1868	0.99852	0.99849	1.0	17524	0	-3.1868
TUBGCP4	5	0.00017159	0.00079746	0.030149	476	5	-2.7318	0.99983	0.99983	1.0	17733	0	-2.7318
PPP1R7	5	0.00017224	0.00079856	0.030149	477	5	-4.5075	0.99894	0.99895	1.0	17572	0	-4.5075
EXOSC4	5	0.00017421	0.00080405	0.030293	478	4	-2.2489	0.93264	0.93311	1.0	15881	0	-2.2489
POTEJ	4	0.00017618	0.00081505	0.030643	479	3	-3.1701	0.98168	0.98156	1.0	16883	0	-3.1701
ANAPC1	4	0.00017747	0.00081945	0.030745	480	4	-5.0068	0.99673	0.99668	1.0	17390	0	-5.0068
THG1L	5	0.00017831	0.0008244	0.030777	481	4	-2.9099	0.90573	0.90679	1.0	15395	0	-2.9099
IPO11	5	0.00017876	0.00082549	0.030777	482	5	-2.5856	0.99971	0.99972	1.0	17692	0	-2.5856
AFG3L2	5	0.000179	0.00082604	0.030777	483	5	-3.1195	0.99893	0.99894	1.0	17570	0	-3.1195
CCT6A	4	0.00017922	0.00082714	0.030777	484	4	-6.1663	0.99982	0.99983	1.0	17731	0	-6.1663
MRPS22	5	0.00018079	0.00083429	0.030979	485	4	-2.4212	0.99095	0.99094	1.0	17141	0	-2.4212
RPS7	3	0.00018231	0.00084254	0.031221	486	3	-2.9491	0.99982	0.99982	1.0	17729	0	-2.9491
RHEB	5	0.00018617	0.00085793	0.031726	487	4	-6.0626	0.9722	0.97213	1.0	16640	0	-6.0626
TUBD1	10	0.00018782	0.00086618	0.031965	488	6	-1.7149	0.11184	0.23306	0.944913	4440	2	-1.7149
PDPK1	5	0.00018867	0.00086948	0.031976	489	5	-3.3923	0.99852	0.99849	1.0	17528	0	-3.3923
SRSF10	6	0.00018922	0.00087003	0.031976	490	5	-1.8148	0.92778	0.9283	1.0	15795	0	-1.8148
HAUS5	5	0.00019011	0.00087278	0.032012	491	4	-2.38	0.99232	0.99235	1.0	17185	0	-2.38
ZNF90	5	0.0001932	0.00088542	0.03241	492	5	-2.5759	0.99981	0.99981	1.0	17726	0	-2.5759
OSGEP	5	0.00019722	0.00090466	0.033047	493	4	-2.6012	0.99685	0.9968	1.0	17394	0	-2.6012
AKIRIN2	5	0.00019799	0.00090851	0.03312	494	5	-1.705	0.9998	0.99981	1.0	17725	0	-1.705
SLC2A1	5	0.00020021	0.00091731	0.033373	495	4	-3.4968	0.15278	0.29841	0.966204	5561	1	-3.4968
ENSA	9	0.00020182	0.0009272	0.033665	496	8	-1.8244	0.75599	0.76957	1.0	13009	1	-1.8244
ADSS	5	0.00020741	0.00095414	0.034574	497	5	-3.2741	0.99979	0.9998	1.0	17724	0	-3.2741
RGPD1	1	0.00021497	0.00098218	0.035518	498	1	-9.989	0.99979	0.99979	1.0	17722	0	-9.989
METTL16	5	0.00021581	0.00098603	0.035586	499	5	-2.3634	0.99978	0.99979	1.0	17721	0	-2.3634
NUP133	5	0.00021684	0.00099098	0.035693	500	5	-2.5429	0.99978	0.99979	1.0	17720	0	-2.5429
UFD1L	5	0.00022152	0.0010174	0.03657	501	3	-4.2391	0.84992	0.8519	1.0	14453	0	-4.2391
PPP6R3	5	0.00022351	0.0010234	0.036715	502	5	-2.8903	0.99978	0.99978	1.0	17718	0	-2.8903
PELO	5	0.00022603	0.0010317	0.036913	503	4	-2.1083	0.93353	0.93399	1.0	15903	0	-2.1083
ACAD9	5	0.00022674	0.0010339	0.036913	504	5	-1.7624	0.99977	0.99978	1.0	17717	0	-1.7624
TUBA1B	4	0.00022741	0.0010366	0.036913	505	4	-2.8368	0.99949	0.99951	1.0	17649	0	-2.8368
U2AF2	5	0.00022756	0.0010372	0.036913	506	4	-3.8691	0.89661	0.89774	1.0	15218	0	-3.8691
GTF2IRD2B	5	0.00022831	0.0010416	0.036997	507	5	-1.4081	0.99977	0.99978	1.0	17716	0	-1.4081
PRELID1	3	0.00023097	0.0010548	0.037392	508	3	-2.9266	0.99977	0.99978	1.0	17715	0	-2.9266
HIST1H2AH	4	0.00023204	0.0010586	0.037455	509	3	-2.4689	0.82983	0.83213	1.0	14086	0	-2.4689
UBA1	5	0.00023338	0.001063	0.037463	510	4	-4.7763	0.72793	0.74945	1.0	12703	1	-4.7763
CIDEB	5	0.00023341	0.001063	0.037463	511	5	-1.4534	0.99977	0.99978	1.0	17714	0	-1.4534
EIF3G	5	0.00023456	0.0010668	0.037491	512	4	-2.9956	0.99739	0.99736	1.0	17434	0	-2.9956
NUP153	5	0.00023502	0.0010679	0.037491	513	5	-1.8133	0.99976	0.99977	1.0	17713	0	-1.8133
BUD31	5	0.00023604	0.0010729	0.037591	514	4	-2.4993	0.82405	0.8266	1.0	14002	1	-2.4993
UMPS	5	0.00023692	0.0010795	0.037676	515	5	-1.6476	0.99976	0.99977	1.0	17711	0	-1.6476
RNPC3	5	0.00023702	0.0010795	0.037676	516	4	-2.4403	0.9485	0.94868	1.0	16172	0	-2.4403
NRDE2	5	0.0002395	0.0010905	0.037986	517	5	-3.2252	0.99976	0.99977	1.0	17710	0	-3.2252
HIST1H2BG	5	0.00023991	0.0010943	0.037992	518	3	-1.6033	0.52787	0.63792	1.0	10889	1	-1.6033
PPWD1	5	0.00024001	0.0010949	0.037992	519	4	-4.501	0.99296	0.99296	1.0	17209	0	-4.501
COPZ1	6	0.00024197	0.0011059	0.0383	520	4	-2.713	0.28627	0.43335	1.0	7659	1	-2.713
COX6C	3	0.00024287	0.0011103	0.038324	521	3	-3.8791	0.99976	0.99977	1.0	17708	0	-3.8791
RNF20	5	0.00024303	0.0011108	0.038324	522	4	-3.7172	0.99551	0.99549	1.0	17330	0	-3.7172
POLR2H	9	0.00024485	0.0011229	0.038631	523	7	-3.523	0.98548	0.98533	1.0	16987	0	-3.523
SLC7A5	5	0.00024514	0.001124	0.038631	524	4	-1.9178	0.87349	0.875	1.0	14830	0	-1.9178
CCDC84	5	0.0002488	0.001135	0.038934	525	5	-3.7744	0.99975	0.99976	1.0	17706	0	-3.7744
ACTR10	5	0.00024974	0.0011408	0.039012	526	4	-3.7675	0.97022	0.97019	1.0	16596	0	-3.7675
FTSJ3	5	0.00025001	0.0011416	0.039012	527	4	-3.9642	0.47248	0.61287	1.0	10533	1	-3.9642
SYMPK	5	0.00025148	0.0011482	0.039108	528	5	-1.2492	0.99975	0.99976	1.0	17705	0	-1.2492
UTP20	5	0.00025163	0.0011488	0.039108	529	5	-2.1977	0.99975	0.99976	1.0	17704	0	-2.1977
PDCD11	5	0.00025304	0.0011548	0.039166	530	3	-5.8903	0.67174	0.71356	1.0	12122	1	-5.8903
CCT8	5	0.00025304	0.0011548	0.039166	531	4	-7.3421	0.7412	0.75878	1.0	12846	1	-7.3421
GMPS	5	0.00025372	0.0011603	0.039278	532	5	-2.9493	0.99781	0.99778	1.0	17463	0	-2.9493
RPLP0	5	0.00025443	0.0011636	0.039316	533	4	-3.0773	0.99743	0.99739	1.0	17436	0	-3.0773
PSMD7	5	0.00025848	0.0011785	0.039743	534	4	-3.2669	0.97014	0.97011	1.0	16593	0	-3.2669
FZR1	5	0.00026018	0.001184	0.039854	535	5	-2.5129	0.99974	0.99975	1.0	17702	0	-2.5129
MRPL17	5	0.00026334	0.0011977	0.040241	536	5	-1.6846	0.99974	0.99975	1.0	17701	0	-1.6846
SEC13	5	0.0002682	0.0012219	0.040978	537	5	-2.2957	0.99873	0.99871	1.0	17547	0	-2.2957
BCL2L1	5	0.00026935	0.0012296	0.041156	538	5	-1.7733	0.99973	0.99974	1.0	17699	0	-1.7733
RPAIN	7	0.00027005	0.0012318	0.041156	539	5	-2.7023	0.59597	0.67155	1.0	11409	1	-2.7023
MRPL34	5	0.00027343	0.0012466	0.041575	540	5	-1.8818	0.99813	0.9981	1.0	17485	0	-1.8818
RPA3	5	0.00027574	0.0012604	0.041757	541	4	-2.7348	0.99601	0.996	1.0	17352	0	-2.7348
SRSF1	5	0.0002758	0.0012604	0.041757	542	4	-3.4095	0.53867	0.64304	1.0	10961	1	-3.4095
TPT1	6	0.00027605	0.0012609	0.041757	543	6	-1.6369	0.99972	0.99974	1.0	17698	0	-1.6369
SUPV3L1	5	0.00027656	0.0012631	0.041757	544	4	-1.7979	0.98177	0.98164	1.0	16886	0	-1.7979
C1orf43	5	0.00027658	0.0012637	0.041757	545	5	-2.6819	0.99972	0.99974	1.0	17697	0	-2.6819
DDX27	5	0.00027756	0.0012719	0.041908	546	5	-2.9231	0.99808	0.99805	1.0	17482	0	-2.9231
PNPT1	5	0.00027778	0.001273	0.041908	547	4	-2.5759	0.88922	0.89055	1.0	15097	0	-2.5759
TUBA1C	3	0.0002783	0.0012752	0.041908	548	2	-5.2322	0.93235	0.93282	1.0	15875	0	-5.2322
KANSL3	5	0.0002811	0.0012912	0.042354	549	4	-3.1626	0.40014	0.54269	1.0	9420	1	-3.1626
HJURP	5	0.00028412	0.0013077	0.042817	550	5	-2.4147	0.99877	0.99875	1.0	17558	0	-2.4147
DHX33	5	0.00028617	0.001317	0.042985	551	4	-2.7603	0.3849	0.52796	1.0	9194	1	-2.7603
RPS2	3	0.00028659	0.0013175	0.042985	552	3	-4.7668	0.9886	0.98855	1.0	17065	0	-4.7668
MRPL28	5	0.00028839	0.0013263	0.043194	553	5	-1.9035	0.99971	0.99972	1.0	17693	0	-1.9035
KIF18B	5	0.0002944	0.0013483	0.043831	554	4	-1.8377	0.99287	0.99288	1.0	17205	0	-1.8377
EIF4E	4	0.00029599	0.0013549	0.043861	555	4	-4.3736	0.9997	0.99972	1.0	17691	0	-4.3736
RCL1	5	0.00029618	0.0013566	0.043861	556	5	-2.2227	0.9997	0.99972	1.0	17689	0	-2.2227
MED28	5	0.00029618	0.0013566	0.043861	557	5	-3.4912	0.9997	0.99972	1.0	17690	0	-3.4912
PSMC2	5	0.00029756	0.0013615	0.043942	558	5	-3.4997	0.99874	0.99871	1.0	17550	0	-3.4997
WDR3	5	0.00030126	0.0013791	0.04443	559	4	-4.3438	0.99699	0.99694	1.0	17402	0	-4.3438
ARIH1	5	0.00030355	0.0013879	0.044493	560	5	-2.9384	0.9997	0.99971	1.0	17686	0	-2.9384
RPL35	5	0.00030423	0.0013885	0.044493	561	5	-1.9784	0.9997	0.99971	1.0	17685	0	-1.9784
DHX9	5	0.00030437	0.0013885	0.044493	562	4	-3.8631	0.88829	0.88959	1.0	15079	0	-3.8631
MED22	5	0.00030547	0.0013945	0.044607	563	4	-2.3159	0.95405	0.95415	1.0	16270	0	-2.3159
RPL5	2	0.00030802	0.0014088	0.044985	564	2	-6.4513	0.99969	0.99971	1.0	17684	0	-6.4513
CDC6	5	0.00031056	0.0014209	0.04529	565	5	-2.883	0.99944	0.99945	1.0	17636	0	-2.883
CDK9	5	0.00031319	0.0014281	0.045438	566	3	-6.0479	0.92745	0.92797	1.0	15788	0	-6.0479
GOLGA6A	2	0.00031444	0.0014325	0.045497	567	2	-3.6649	0.99969	0.9997	1.0	17683	0	-3.6649
CENPA	5	0.00031828	0.0014533	0.04608	568	5	-1.3214	0.99968	0.99969	1.0	17682	0	-1.3214
PHAX	5	0.00031894	0.0014561	0.046086	569	5	-1.4463	0.99968	0.99969	1.0	17681	0	-1.4463
DHPS	5	0.00032184	0.0014687	0.046404	570	5	-2.2924	0.99925	0.99925	1.0	17608	0	-2.2924
TAF12	5	0.00032521	0.001483	0.046744	571	5	-3.3064	0.99958	0.9996	1.0	17666	0	-3.3064
RBM25	5	0.00032555	0.0014847	0.046744	572	5	-1.6125	0.99967	0.99969	1.0	17680	0	-1.6125
GARS	5	0.00032752	0.001494	0.046956	573	4	-2.594	0.44085	0.58239	1.0	10038	1	-2.594
ATR	5	0.00032821	0.0014973	0.046978	574	4	-3.359	0.98895	0.98892	1.0	17080	0	-3.359
DAD1	5	0.00033069	0.0015089	0.047167	575	5	-5.5418	0.99852	0.99849	1.0	17516	0	-5.5418
HAUS7	5	0.00033171	0.0015127	0.047167	576	4	-4.0566	0.78256	0.79031	1.0	13356	1	-4.0566
CCNA2	5	0.00033186	0.0015138	0.047167	577	5	-1.4454	0.99967	0.99968	1.0	17678	0	-1.4454
COPE	5	0.00033186	0.0015138	0.047167	578	4	-2.5899	0.9209	0.9216	1.0	15689	0	-2.5899
SF3B1	5	0.00033468	0.0015298	0.047533	579	4	-4.9259	0.99316	0.99315	1.0	17217	0	-4.9259
UBIAD1	5	0.00033499	0.0015309	0.047533	580	4	-2.4545	0.01073	0.035571	0.734632	872	1	-2.4545
SNAPC1	5	0.00033615	0.0015364	0.047622	581	4	-4.2901	0.99709	0.99703	1.0	17410	0	-4.2901
SGSM3	5	0.00034043	0.0015562	0.048021	582	5	-1.2474	0.99966	0.99967	1.0	17676	0	-1.2474
NFS1	5	0.00034058	0.0015567	0.048021	583	4	-2.7996	0.43189	0.5737	1.0	9907	1	-2.7996
PPP1CB	5	0.00034068	0.0015573	0.048021	584	4	-2.7133	0.46523	0.60601	1.0	10428	1	-2.7133
VPS25	5	0.00034167	0.0015638	0.048091	585	4	-3.6758	0.98587	0.98575	1.0	17000	0	-3.6758
DDX42	5	0.00034262	0.0015649	0.048091	586	5	-1.6293	0.99966	0.99967	1.0	17675	0	-1.6293
POLR1B	5	0.00034386	0.0015699	0.048091	587	3	-2.45	0.91512	0.91593	1.0	15570	0	-2.45
RAD51D	5	0.00034392	0.0015702	0.048091	588	5	-1.1769	0.99966	0.99967	1.0	17674	0	-1.1769
NELFB	5	0.00034499	0.0015748	0.048152	589	4	-2.0264	0.99655	0.9965	1.0	17384	0	-2.0264
EIF2B4	5	0.0003474	0.0015864	0.04833	590	4	-1.984	0.41021	0.55255	1.0	9563	1	-1.984
SRSF11	5	0.0003476	0.0015875	0.04833	591	4	-2.59	0.99075	0.99074	1.0	17134	0	-2.59
LSM2	5	0.00034805	0.0015891	0.04833	592	5	-2.1001	0.99965	0.99967	1.0	17673	0	-2.1001
SBNO1	5	0.00034999	0.001593	0.04833	593	4	-4.3051	0.1598	0.30929	0.969476	5745	1	-4.3051
ISYNA1	5	0.00035032	0.0015941	0.04833	594	5	-1.6402	0.99965	0.99967	1.0	17672	0	-1.6402
SLC16A1	5	0.00035137	0.0015985	0.048382	595	5	-1.9345	0.99965	0.99966	1.0	17671	0	-1.9345
POP7	5	0.00035307	0.0016089	0.048616	596	3	-2.6108	0.94182	0.94219	1.0	16048	0	-2.6108
C2orf83	5	0.00035823	0.0016293	0.049148	597	3	-0.7974	0.35574	0.50046	1.0	8724	2	-0.7974
NCAPG2	5	0.00036968	0.0016766	0.050452	598	5	-1.6876	0.99959	0.99961	1.0	17668	0	-1.6876
SNRPB	5	0.00037045	0.0016821	0.050452	599	5	-1.9638	0.99764	0.9976	1.0	17449	0	-1.9638
MTOR	5	0.00037055	0.0016826	0.050452	600	3	-3.0943	0.49674	0.62361	1.0	10673	1	-3.0943
C1orf109	5	0.0003709	0.0016837	0.050452	601	3	-2.9304	0.73741	0.75604	1.0	12808	1	-2.9304
CHKA	5	0.00037215	0.0016903	0.050566	602	4	-6.3926	0.98593	0.98581	1.0	17002	0	-6.3926
MRPL41	5	0.00037341	0.0016936	0.05058	603	5	-2.4398	0.99962	0.99963	1.0	17670	0	-2.4398
BCS1L	5	0.00037992	0.0017249	0.051431	604	5	-2.1411	0.99949	0.9995	1.0	17648	0	-2.1411
CWC22	5	0.00038058	0.0017293	0.051477	605	5	-2.5838	0.99871	0.99869	1.0	17546	0	-2.5838
TRA2B	7	0.00038151	0.0017354	0.051572	606	6	-1.5764	0.86262	0.86429	1.0	14648	1	-1.5764
DNM1L	5	0.00038233	0.0017387	0.051585	607	4	-2.7222	0.046646	0.12006	0.870808	2481	1	-2.7222
EIF2S2	4	0.00038286	0.0017436	0.051646	608	2	-2.8149	0.76029	0.77282	1.0	13072	0	-2.8149
POLR2G	5	0.00038735	0.0017651	0.05211	609	5	-2.9752	0.99961	0.99963	1.0	17669	0	-2.9752
VARS	5	0.00038748	0.0017651	0.05211	610	3	-2.6502	0.57117	0.6589	1.0	11209	1	-2.6502
C19orf53	5	0.00038858	0.0017689	0.052118	611	4	-4.6795	0.98701	0.98691	1.0	17028	0	-4.6795
DDB1	5	0.00038895	0.0017711	0.052118	612	4	-3.4897	0.91865	0.91935	1.0	15652	0	-3.4897
DNMT1	5	0.0003941	0.0017953	0.052743	613	4	-3.4088	0.76556	0.77684	1.0	13139	1	-3.4088
INTS9	5	0.00039477	0.0017983	0.052746	614	4	-1.9306	0.97972	0.9796	1.0	16841	0	-1.9306
DDX11	5	0.00039601	0.0018052	0.052862	615	4	-1.9046	0.7829	0.79059	1.0	13362	1	-1.9046
CTNNBL1	5	0.00040432	0.0018431	0.053885	616	4	-2.5714	0.36556	0.50969	1.0	8893	1	-2.5714
FARSB	5	0.00040805	0.0018613	0.054327	617	4	-4.4589	0.63411	0.69181	1.0	11731	1	-4.4589
MRPS21	5	0.00041179	0.0018767	0.054688	618	5	-1.5874	0.99959	0.9996	1.0	17667	0	-1.5874
ANAPC2	5	0.00041334	0.0018838	0.054807	619	3	-1.655	0.9558	0.95595	1.0	16310	0	-1.655
NAT10	5	0.0004171	0.0018987	0.05515	620	5	-2.0229	0.99958	0.9996	1.0	17665	0	-2.0229
PPAN	5	0.00042291	0.0019234	0.055769	621	5	-2.0937	0.99958	0.99959	1.0	17664	0	-2.0937
RPL13A	4	0.00042338	0.0019262	0.055769	622	3	-2.7746	0.99007	0.99005	1.0	17109	0	-2.7746
TUBB4B	5	0.00043046	0.0019635	0.05676	623	5	-2.0537	0.99957	0.99959	1.0	17663	0	-2.0537
SDHB	5	0.00043217	0.0019718	0.056907	624	4	-4.7421	0.8145	0.81772	1.0	13847	1	-4.7421
YBX1	2	0.00043275	0.0019756	0.056927	625	2	-5.3482	0.99957	0.99958	1.0	17662	0	-5.3482
GTF3C4	5	0.00043428	0.0019811	0.056994	626	5	-2.444	0.99957	0.99958	1.0	17661	0	-2.444
UBE2J2	5	0.00043552	0.0019883	0.057108	627	5	-1.713	0.99956	0.99958	1.0	17660	0	-1.713
GINS2	5	0.00043853	0.002002	0.057399	628	5	-5.5865	0.99825	0.99822	1.0	17497	0	-5.5865
CMTR2	5	0.00043914	0.0020048	0.057399	629	5	-2.6171	0.99956	0.99957	1.0	17659	0	-2.6171
EXOC3	5	0.00043994	0.0020108	0.057481	630	5	-0.9769	0.99956	0.99957	1.0	17658	0	-0.9769
RBBP5	5	0.00044249	0.0020191	0.057534	631	4	-4.3949	0.97047	0.97045	1.0	16607	0	-4.3949
PSMA2	5	0.00044249	0.0020191	0.057534	632	5	-7.0096	0.99822	0.99819	1.0	17492	0	-7.0096
CPSF1	5	0.0004445	0.0020257	0.057555	633	4	-2.383	0.65036	0.70107	1.0	11902	1	-2.383
TANGO6	5	0.00044462	0.0020262	0.057555	634	4	-2.0768	0.98891	0.98887	1.0	17079	0	-2.0768
ZNF644	10	0.000447	0.0020383	0.057808	635	8	-1.4876	0.20439	0.35457	0.984905	6483	2	-1.4876
HTATSF1	5	0.00044992	0.0020526	0.058112	636	5	-1.2058	0.99955	0.99956	1.0	17657	0	-1.2058
DOLK	5	0.00045213	0.0020603	0.058112	637	5	-1.1714	0.99955	0.99956	1.0	17656	0	-1.1714
CDT1	5	0.0004528	0.002062	0.058112	638	5	-2.171	0.99895	0.99896	1.0	17574	0	-2.171
BRD8	5	0.000453	0.002062	0.058112	639	4	-2.0364	0.79823	0.80345	1.0	13581	1	-2.0364
ATP5B	5	0.00045535	0.0020696	0.058238	640	4	-2.3926	0.99036	0.99034	1.0	17118	0	-2.3926
SIN3A	5	0.00046408	0.002107	0.059197	641	5	-1.726	0.99805	0.99803	1.0	17480	0	-1.726
EIF2B2	5	0.00046602	0.0021169	0.059337	642	5	-3.8797	0.99953	0.99955	1.0	17655	0	-3.8797
TRAPPC3	6	0.00046643	0.0021186	0.059337	643	4	-2.6032	0.24598	0.39475	1.0	7052	1	-2.6032
RRM2	5	0.00046889	0.0021307	0.059583	644	4	-6.4876	0.46131	0.6022	1.0	10374	1	-6.4876
SPRTN	5	0.00047141	0.00214	0.059751	645	4	-1.8554	0.95542	0.95559	1.0	16303	0	-1.8554
MRPS18A	5	0.00047261	0.0021455	0.059781	646	5	-1.4209	0.99953	0.99954	1.0	17653	0	-1.4209
HSPA8	4	0.00047282	0.0021477	0.059781	647	4	-4.7093	0.99909	0.9991	1.0	17591	0	-4.7093
ISY1	5	0.00047374	0.0021521	0.059811	648	4	-4.5789	0.83012	0.8324	1.0	14092	1	-4.5789
LYRM4	5	0.00047453	0.002156	0.059825	649	5	-3.5777	0.99852	0.99849	1.0	17519	0	-3.5777
WDR5	5	0.00047809	0.0021736	0.060221	650	4	-6.9662	0.99585	0.99584	1.0	17345	0	-6.9662
LAS1L	5	0.00047965	0.0021796	0.060296	651	5	-2.3852	0.99799	0.99796	1.0	17476	0	-2.3852
PISD	5	0.00048171	0.0021911	0.060522	652	4	-2.5206	0.96785	0.96789	1.0	16544	0	-2.5206
TICRR	5	0.00048483	0.0022093	0.06093	653	5	-2.7702	0.99801	0.99798	1.0	17478	0	-2.7702
PSMD3	5	0.00048823	0.0022214	0.061122	654	4	-2.3378	0.98609	0.98598	1.0	17007	0	-2.3378
COX6B1	5	0.00048851	0.002223	0.061122	655	4	-1.8452	0.56946	0.65806	1.0	11193	1	-1.8452
DUXA	4	0.00049105	0.0022329	0.0613	656	4	-2.6493	0.99792	0.99789	1.0	17472	0	-2.6493
RPAP1	5	0.00049208	0.0022368	0.061312	657	5	-3.7274	0.99951	0.99952	1.0	17651	0	-3.7274
NOP9	5	0.00049686	0.0022571	0.061776	658	4	-1.921	0.90557	0.90666	1.0	15393	0	-1.921
USP5	5	0.00050604	0.002289	0.062534	659	5	-0.95192	0.99949	0.99951	1.0	17650	0	-0.95192
RRP9	5	0.00050693	0.0022918	0.062534	660	5	-1.6902	0.99898	0.99899	1.0	17578	0	-1.6902
SMARCB1	5	0.00051	0.0023033	0.062754	661	5	-1.9102	0.99949	0.9995	1.0	17647	0	-1.9102
RPUSD4	5	0.00051366	0.0023187	0.063078	662	4	-2.0378	0.99507	0.99505	1.0	17304	0	-2.0378
NOP56	5	0.00051514	0.0023242	0.063132	663	5	-1.2328	0.99948	0.99949	1.0	17645	0	-1.2328
MAD2L1	5	0.00052125	0.0023467	0.063648	664	4	-5.3865	0.97476	0.97464	1.0	16705	0	-5.3865
HSPE1	2	0.00052403	0.002366	0.064074	665	2	-7.909	0.99948	0.99948	1.0	17644	0	-7.909
NOB1	5	0.00052955	0.0023841	0.064468	666	5	-2.5157	0.99911	0.99912	1.0	17593	0	-2.5157
FNTA	5	0.00053152	0.0023962	0.064698	667	4	-4.0647	0.99218	0.99221	1.0	17177	0	-4.0647
NDUFAF1	5	0.00053603	0.0024149	0.065067	668	3	-3.4667	0.97707	0.97692	1.0	16766	0	-3.4667
RPL7	2	0.00053621	0.0024171	0.065067	669	2	-4.0342	0.99946	0.99947	1.0	17643	0	-4.0342
TSG101	5	0.00053827	0.0024281	0.065168	671	5	-1.5402	0.99946	0.99947	1.0	17642	0	-1.5402
NDUFB3	5	0.00053827	0.0024281	0.065168	670	5	-1.9361	0.99946	0.99947	1.0	17641	0	-1.9361
PNN	5	0.00055062	0.0024743	0.066309	672	4	-2.5934	0.94592	0.9462	1.0	16122	0	-2.5934
NDUFB2	5	0.00055136	0.0024787	0.066328	673	5	-1.1722	0.99945	0.99946	1.0	17639	0	-1.1722
DDX10	5	0.00055236	0.0024825	0.066332	674	4	-3.4438	0.54779	0.6474	1.0	11025	1	-3.4438
DYNLRB1	5	0.00055464	0.0024908	0.066423	675	5	-1.5979	0.99945	0.99945	1.0	17638	0	-1.5979
LDB1	5	0.00055628	0.0024957	0.066423	676	5	-1.7493	0.99944	0.99945	1.0	17637	0	-1.7493
MED6	5	0.00055676	0.0024979	0.066423	677	5	-1.9495	0.99944	0.99945	1.0	17635	0	-1.9495
PSMG4	6	0.00055752	0.0025007	0.066423	678	6	-1.4396	0.99944	0.99945	1.0	17634	0	-1.4396
CDCA3	5	0.0005615	0.002521	0.066864	679	4	-1.7935	0.0045117	0.016893	0.649644	467	1	-1.7935
EIF4G1	5	0.00056496	0.0025331	0.067086	680	4	-1.6796	0.98981	0.98977	1.0	17102	0	-1.6796
SBDS	5	0.00057006	0.0025606	0.067715	681	4	-2.5221	0.99643	0.99641	1.0	17377	0	-2.5221
DMAP1	5	0.00057232	0.0025727	0.067879	682	4	-1.9817	0.95882	0.95892	1.0	16366	0	-1.9817
WDR25	5	0.00057275	0.0025743	0.067879	683	4	-5.3972	0.98268	0.98255	1.0	16910	0	-5.3972
ASNA1	5	0.00057633	0.0025947	0.068315	684	5	-1.3259	0.99942	0.99943	1.0	17633	0	-1.3259
GTF2E2	5	0.00057831	0.0026073	0.068548	685	5	-3.4445	0.99942	0.99943	1.0	17632	0	-3.4445
SDAD1	5	0.00058186	0.0026211	0.068809	686	5	-1.5305	0.99942	0.99943	1.0	17631	0	-1.5305
GLRX5	5	0.00058816	0.0026546	0.069588	687	4	-2.0364	0.99639	0.99637	1.0	17372	0	-2.0364
MYBBP1A	5	0.00059153	0.0026645	0.069746	688	5	-1.8516	0.99941	0.99942	1.0	17630	0	-1.8516
HNRNPH1	5	0.00059304	0.00267	0.069788	689	4	-2.8645	0.024154	0.072873	0.794408	1652	1	-2.8645
C7orf26	5	0.00059485	0.0026772	0.069815	690	4	-2.0623	0.99661	0.99656	1.0	17385	0	-2.0623
EIF3C	3	0.00059588	0.002681	0.069815	691	2	-3.2852	0.90875	0.90972	1.0	15448	0	-3.2852
ADK	5	0.00059608	0.0026827	0.069815	692	5	-1.5788	0.9994	0.99942	1.0	17628	0	-1.5788
INTS4	5	0.00059677	0.0026876	0.069843	693	4	-2.2816	0.9835	0.98339	1.0	16943	0	-2.2816
DDX21	5	0.00059739	0.0026931	0.069885	694	5	-5.0218	0.9994	0.99941	1.0	17627	0	-5.0218
NDUFA13	5	0.00059943	0.0027024	0.070025	695	5	-2.1281	0.9994	0.99941	1.0	17626	0	-2.1281
PGS1	5	0.00060063	0.0027063	0.070025	696	4	-2.1297	0.66587	0.71006	1.0	12064	1	-2.1297
EXOSC2	5	0.00060208	0.0027112	0.070053	697	4	-3.1682	0.9401	0.94052	1.0	16017	0	-3.1682
COX17	4	0.00060426	0.0027255	0.070056	698	4	-3.6368	0.9994	0.9994	1.0	17623	0	-3.6368
NGDN	5	0.0006047	0.0027272	0.070056	700	4	-6.8032	0.97856	0.97844	1.0	16800	0	-6.8032
COPS8	5	0.0006047	0.0027272	0.070056	699	4	-6.8032	0.89087	0.89213	1.0	15123	0	-6.8032
DDOST	5	0.00060491	0.0027294	0.070056	701	5	-1.9319	0.9994	0.9994	1.0	17622	0	-1.9319
CDC37	5	0.00060764	0.0027431	0.070056	702	3	-2.8906	0.97732	0.97719	1.0	16771	0	-2.8906
POP5	5	0.00060779	0.0027437	0.070056	703	4	-2.6675	0.92659	0.92715	1.0	15774	0	-2.6675
SNAP23	6	0.000608	0.0027448	0.070056	704	4	-2.8778	0.87046	0.87204	1.0	14782	1	-2.8778
MVB12A	5	0.00060815	0.0027453	0.070056	705	5	-1.2398	0.99939	0.9994	1.0	17621	0	-1.2398
POLE	5	0.00060961	0.0027497	0.070056	706	3	-2.6406	0.1675	0.3188	0.973949	5892	1	-2.6406
SDE2	5	0.00060986	0.0027503	0.070056	707	4	-4.8361	0.83268	0.83484	1.0	14146	0	-4.8361
FKBPL	5	0.00061158	0.0027558	0.070097	708	3	-3.3608	0.78194	0.78977	1.0	13350	1	-3.3608
PRC1	5	0.00061452	0.0027681	0.070312	709	4	-1.9992	0.98463	0.9845	1.0	16972	0	-1.9992
VPS18	5	0.00061593	0.0027772	0.070358	710	5	-1.1143	0.99938	0.99939	1.0	17619	0	-1.1143
SETD1A	5	0.00061602	0.0027778	0.070358	711	4	-2.6796	0.99729	0.99725	1.0	17426	0	-2.6796
SMC4	5	0.000618	0.0027844	0.070426	712	4	-3.1725	0.99223	0.99225	1.0	17180	0	-3.1725
CSNK1A1	5	0.00062574	0.0028267	0.071397	713	5	-1.9248	0.99937	0.99938	1.0	17618	0	-1.9248
CHAF1A	5	0.00062948	0.0028426	0.071699	714	4	-2.7282	0.99704	0.99698	1.0	17406	0	-2.7282
CDK2	5	0.00064516	0.0029086	0.07326	715	4	-2.9174	0.9969	0.99686	1.0	17398	0	-2.9174
NUP160	5	0.00065387	0.0029394	0.073932	716	3	-2.58	0.0093628	0.031531	0.718781	790	2	-2.58
HNRNPU	5	0.00065838	0.0029581	0.074237	717	5	-1.2395	0.99934	0.99935	1.0	17616	0	-1.2395
BRF2	5	0.00065864	0.0029597	0.074237	718	5	-1.7136	0.99927	0.99927	1.0	17610	0	-1.7136
CHD4	5	0.00066071	0.0029685	0.074278	719	4	-1.9751	0.93312	0.93356	1.0	15892	0	-1.9751
VPS45	5	0.00066123	0.0029696	0.074278	720	4	-1.9791	0.60299	0.67517	1.0	11472	1	-1.9791
DDX18	5	0.00066943	0.0030021	0.074985	721	4	-4.0988	0.96668	0.96673	1.0	16523	0	-4.0988
GPR89B	2	0.00067236	0.0030131	0.075148	722	2	-2.191	0.95653	0.95666	1.0	16323	0	-2.191
GGPS1	5	0.0006735	0.0030169	0.075148	723	4	-2.6244	0.96002	0.96011	1.0	16394	0	-2.6244
NOL7	5	0.00067624	0.0030318	0.075336	724	5	-1.547	0.99932	0.99933	1.0	17615	0	-1.547
RFC2	5	0.00067677	0.0030329	0.075336	725	3	-2.7661	0.79264	0.79865	1.0	13494	1	-2.7661
WDR82	5	0.00068222	0.0030576	0.075846	726	4	-4.0238	0.9689	0.96887	1.0	16565	0	-4.0238
SNRNP27	5	0.0006858	0.0030724	0.075996	727	5	-2.3923	0.99852	0.99849	1.0	17514	0	-2.3923
DNLZ	5	0.00068657	0.0030752	0.075996	728	5	-1.9536	0.99931	0.99932	1.0	17614	0	-1.9536
CMPK1	5	0.00068682	0.0030763	0.075996	729	3	-3.5297	0.64812	0.69975	1.0	11883	1	-3.5297
WDR70	5	0.00068894	0.0030867	0.076149	730	4	-2.2025	0.37539	0.51888	1.0	9030	1	-2.2025
MTG2	5	0.00069397	0.0031104	0.076618	731	4	-1.9017	0.82706	0.82947	1.0	14052	1	-1.9017
CTR9	5	0.00069482	0.0031142	0.076618	732	4	-3.05	0.71547	0.74107	1.0	12582	1	-3.05
UQCRC1	5	0.00069719	0.0031252	0.076776	733	5	-1.1235	0.9993	0.99931	1.0	17613	0	-1.1235
SF3A1	5	0.00069868	0.0031296	0.076776	734	4	-2.7988	0.70165	0.7321	1.0	12448	1	-2.7988
GTF2B	5	0.00069965	0.0031335	0.076776	735	4	-6.566	0.14396	0.28459	0.959295	5336	1	-6.566
NOL10	5	0.00070181	0.0031472	0.077008	736	5	-4.8233	0.9993	0.99931	1.0	17612	0	-4.8233
ATL3	5	0.00070233	0.0031516	0.077011	737	4	-1.9756	0.96663	0.96668	1.0	16520	0	-1.9756
MOCS3	5	0.00070914	0.0031808	0.077618	738	4	-2.0835	0.99047	0.99046	1.0	17123	0	-2.0835
PCYT1A	5	0.00071372	0.0031989	0.077955	739	4	-2.5703	0.93158	0.93207	1.0	15860	0	-2.5703
NDUFA11	5	0.00071564	0.003206	0.077985	740	5	-1.7895	0.99928	0.9993	1.0	17611	0	-1.7895
NDUFB9	5	0.00071681	0.0032088	0.077985	741	5	-2.0929	0.9988	0.99878	1.0	17559	0	-2.0929
WDR75	5	0.00071874	0.003217	0.07808	742	4	-2.3356	0.81554	0.81871	1.0	13858	1	-2.3356
PPIL4	5	0.00073739	0.0032847	0.079614	743	4	-1.8756	0.064078	0.15149	0.910216	2994	1	-1.8756
PSMB6	5	0.00075139	0.0033446	0.080832	744	4	-2.3836	0.13413	0.26913	0.957288	5063	1	-2.3836
SS18L2	4	0.00075167	0.0033457	0.080832	745	4	-2.7407	0.99908	0.99909	1.0	17588	0	-2.7407
CDK12	5	0.0007523	0.0033506	0.080832	746	5	-1.2	0.99925	0.99925	1.0	17607	0	-1.2
ARHGEF5	5	0.00075265	0.0033528	0.080832	747	5	-1.914	0.99925	0.99925	1.0	17606	0	-1.914
NUP214	5	0.00076426	0.0033985	0.081822	748	5	-1.9673	0.99924	0.99924	1.0	17605	0	-1.9673
UBE2V1	10	0.00076649	0.0034117	0.082	749	8	-1.6556	0.63803	0.69398	1.0	11780	2	-1.6556
PARS2	5	0.00076762	0.003415	0.082	750	5	-1.3586	0.99923	0.99923	1.0	17604	0	-1.3586
POLR3H	5	0.0007711	0.0034304	0.08226	751	4	-2.819	0.98747	0.98739	1.0	17039	0	-2.819
PGGT1B	5	0.00077751	0.0034545	0.08273	752	4	-2.0841	0.70485	0.73418	1.0	12481	1	-2.0841
SNRNP40	5	0.00078337	0.0034853	0.083356	753	3	-2.8345	0.58544	0.66609	1.0	11318	1	-2.8345
CDK11A	5	0.00078511	0.0034908	0.083377	754	4	-2.4695	0.52915	0.6385	1.0	10895	1	-2.4695
U2AF1	5	0.00078995	0.0035145	0.083831	755	4	-4.6768	0.99686	0.99681	1.0	17396	0	-4.6768
RPL7A	2	0.0007974	0.0035464	0.084381	756	2	-6.0228	0.9992	0.9992	1.0	17603	0	-6.0228
MAP3K2	5	0.00079757	0.0035469	0.084381	757	5	-2.1373	0.999	0.99901	1.0	17580	0	-2.1373
PRPF38B	5	0.00080498	0.0035782	0.085014	758	4	-2.8307	0.97086	0.97082	1.0	16615	0	-2.8307
EIF2S1	5	0.00081028	0.003603	0.085489	759	4	-2.6636	0.95645	0.95658	1.0	16320	0	-2.6636
GEMIN7	5	0.0008299	0.0036747	0.087077	760	4	-1.8244	0.98888	0.98884	1.0	17077	0	-1.8244
CPSF3L	5	0.00083087	0.00368	0.087086	761	4	-2.0128	0.66947	0.71224	1.0	12094	1	-2.0128
SRSF6	5	0.00083236	0.0036877	0.087153	762	4	-1.7977	0.84125	0.84328	1.0	14306	0	-1.7977
NUTF2	5	0.00083505	0.0036937	0.087182	763	5	-4.4938	0.99916	0.99917	1.0	17600	0	-4.4938
IL4I1	5	0.00083715	0.0037025	0.0872	764	5	-1.1301	0.99916	0.99916	1.0	17599	0	-1.1301
MRPL14	5	0.00083774	0.0037041	0.0872	765	4	-1.6006	0.89786	0.89899	1.0	15247	0	-1.6006
UBD	5	0.00085152	0.0037602	0.088367	766	5	-1.0111	0.99915	0.99915	1.0	17598	0	-1.0111
POLR1E	5	0.00085229	0.0037635	0.088367	767	5	-1.1747	0.99915	0.99915	1.0	17597	0	-1.1747
LSM5	5	0.00085454	0.0037784	0.0886	768	4	-4.5789	0.98901	0.98897	1.0	17083	0	-4.5789
STX5	5	0.00085548	0.0037833	0.0886	769	5	-1.3385	0.99914	0.99915	1.0	17596	0	-1.3385
METTL17	5	0.00085713	0.0037938	0.08873	770	5	-1.1133	0.99914	0.99914	1.0	17595	0	-1.1133
PRPF39	5	0.00085977	0.0038048	0.088871	771	4	-4.3865	0.21815	0.36801	0.991532	6682	1	-4.3865
KEAP1	5	0.00086238	0.0038146	0.088987	772	5	-1.9384	0.99914	0.99914	1.0	17594	0	-1.9384
TRIAP1	5	0.00086445	0.0038212	0.089026	773	4	-1.6863	0.9909	0.99089	1.0	17140	0	-1.6863
PRR13	6	0.00086949	0.0038482	0.089537	774	5	-2.0136	0.88403	0.8854	1.0	14998	0	-2.0136
RRP1	5	0.00088209	0.0039048	0.090738	775	4	-2.503	0.65509	0.70389	1.0	11944	1	-2.503
SNUPN	5	0.00089387	0.0039532	0.091744	776	4	-1.5517	0.9941	0.99409	1.0	17254	0	-1.5517
PSMC6	5	0.0009042	0.00399	0.092479	777	5	-1.4206	0.9991	0.9991	1.0	17592	0	-1.4206
NAPG	5	0.00090916	0.0040093	0.092806	778	2	-0.4279	0.31374	0.4599	1.0	8075	1	-0.4279
FAM50A	5	0.00091427	0.0040362	0.09331	779	5	-1.8349	0.99909	0.99909	1.0	17589	0	-1.8349
H2AFJ	5	0.00091692	0.0040439	0.093368	780	3	-3.3834	0.38172	0.52492	1.0	9142	2	-3.3834
DIP2B	5	0.00091856	0.0040516	0.093426	781	5	-2.017	0.99908	0.99908	1.0	17587	0	-2.017
EIF1AX	5	0.00094637	0.004183	0.096298	782	5	-1.3512	0.99905	0.99906	1.0	17585	0	-1.3512
C21orf59	5	0.00094705	0.0041869	0.096298	783	4	-1.3068	0.94872	0.9489	1.0	16177	0	-1.3068
SMC6	5	0.00095153	0.0042088	0.096503	784	4	-2.0673	0.97289	0.97284	1.0	16658	0	-2.0673
PMF1	5	0.00095247	0.0042105	0.096503	785	5	-2.2706	0.99905	0.99905	1.0	17584	0	-2.2706
WRN	5	0.00095424	0.004216	0.096503	786	4	-5.0218	0.99277	0.99278	1.0	17201	0	-5.0218
NOL11	5	0.00095459	0.0042182	0.096503	787	5	-1.4287	0.99905	0.99904	1.0	17583	0	-1.4287
ANKLE2	5	0.00095592	0.0042226	0.096503	788	5	-2.8325	0.99759	0.99756	1.0	17446	0	-2.8325
BTAF1	5	0.00095691	0.0042281	0.096506	789	5	-1.5836	0.99904	0.99904	1.0	17582	0	-1.5836
SRP19	6	0.00096244	0.0042534	0.096851	790	4	-2.5743	0.34815	0.49318	1.0	8608	1	-2.5743
DHX8	5	0.00096265	0.0042539	0.096851	791	5	-1.255	0.99904	0.99904	1.0	17581	0	-1.255
HIST1H2AL	3	0.00096821	0.0042732	0.097166	792	3	-4.5806	0.99755	0.99751	1.0	17441	0	-4.5806
NAA10	5	0.00098744	0.0043485	0.098754	793	3	-1.2513	0.67199	0.71372	1.0	12126	1	-1.2513
RFC4	5	0.00099006	0.0043606	0.098904	794	4	-1.5794	0.89955	0.90067	1.0	15284	0	-1.5794
IPO9	5	0.00099598	0.0043815	0.099041	795	4	-2.572	0.13383	0.26867	0.956592	5058	1	-2.572
CSNK2B	5	0.00099601	0.0043815	0.099041	796	4	-2.3904	0.99354	0.99353	1.0	17231	0	-2.3904
SOD1	5	0.00099666	0.0043831	0.099041	797	5	-3.8972	0.99797	0.99794	1.0	17474	0	-3.8972
UAP1	5	0.0010027	0.004404	0.099388	798	4	-2.2496	0.98322	0.9831	1.0	16929	0	-2.2496
NAPA	5	0.0010185	0.0044821	0.100646	800	5	-3.6381	0.99814	0.99811	1.0	17486	0	-3.6381
KIN	5	0.0010185	0.0044821	0.100646	801	4	-3.6381	0.99695	0.99691	1.0	17401	0	-3.6381
PNPLA8	5	0.0010185	0.0044821	0.100646	802	4	-3.6381	0.98221	0.98209	1.0	16898	0	-3.6381
MED4	5	0.0010185	0.0044821	0.100646	799	4	-2.1949	0.9165	0.91727	1.0	15597	0	-2.1949
SNF8	5	0.0010233	0.0045035	0.100888	803	4	-2.4001	0.99269	0.9927	1.0	17196	0	-2.4001
AGPAT1	5	0.0010235	0.0045041	0.100888	804	5	-1.4033	0.99898	0.99899	1.0	17579	0	-1.4033
WDR83OS	5	0.0010293	0.0045261	0.101255	805	5	-1.1415	0.99897	0.99898	1.0	17577	0	-1.1415
GMPPB	5	0.0010311	0.0045332	0.101261	806	5	-1.5338	0.99897	0.99898	1.0	17576	0	-1.5338
KRR1	5	0.001033	0.0045376	0.101261	807	4	-1.8003	0.058996	0.14247	0.901694	2844	1	-1.8003
TYRO3	5	0.0010347	0.0045464	0.101332	808	5	-1.9382	0.99897	0.99897	1.0	17575	0	-1.9382
DARS2	5	0.0010385	0.0045607	0.101525	809	4	-2.4038	0.98865	0.98861	1.0	17067	0	-2.4038
ANKRD1	5	0.0010487	0.004603	0.102341	810	4	-1.8181	0.98181	0.98169	1.0	16887	0	-1.8181
BOP1	5	0.0010531	0.004625	0.102703	811	5	-0.9958	0.99895	0.99896	1.0	17573	0	-0.9958
POLR2B	5	0.0010577	0.0046443	0.103003	812	4	-4.7927	0.99127	0.99124	1.0	17150	0	-4.7927
RAB10	5	0.0010676	0.0046839	0.103711	813	4	-3.3301	0.99117	0.99114	1.0	17149	0	-3.3301
LSG1	5	0.0010688	0.0046877	0.103711	814	5	-1.5326	0.99893	0.99894	1.0	17571	0	-1.5326
TYMS	5	0.0010755	0.0047179	0.104252	815	5	-1.4026	0.99892	0.99893	1.0	17569	0	-1.4026
CENPW	6	0.0010772	0.0047267	0.104263	816	5	-1.7647	0.99085	0.99086	1.0	17137	0	-1.7647
CENPC	5	0.0010783	0.00473	0.104263	817	4	-1.7268	0.15094	0.29559	0.965384	5514	1	-1.7268
GABPA	5	0.0010865	0.0047652	0.104807	818	4	-2.9409	0.99527	0.99526	1.0	17319	0	-2.9409
RPL24	3	0.0010872	0.0047663	0.104807	819	3	-5.6867	0.99884	0.99884	1.0	17563	0	-5.6867
RPS15A	3	0.0011035	0.0048449	0.106405	820	2	-7.9212	0.010825	0.035872	0.735564	876	1	-7.9212
SSRP1	5	0.0011067	0.0048581	0.106565	821	3	-1.1349	0.95909	0.9592	1.0	16375	0	-1.1349
AMD1	5	0.0011228	0.0049208	0.107465	822	4	-2.3741	0.97869	0.97858	1.0	16806	0	-2.3741
ATP6V1E1	5	0.0011231	0.0049214	0.107465	823	5	-2.088	0.99888	0.99888	1.0	17567	0	-2.088
MRPL24	5	0.0011236	0.0049225	0.107465	824	5	-1.6902	0.99888	0.99888	1.0	17566	0	-1.6902
NCAPG	5	0.001124	0.004923	0.107465	825	5	-1.5977	0.99821	0.99818	1.0	17491	0	-1.5977
TGS1	5	0.001142	0.0049923	0.108845	826	5	-1.161	0.99886	0.99886	1.0	17565	0	-1.161
XPO1	5	0.0011461	0.0050093	0.109084	827	5	-1.9495	0.99885	0.99885	1.0	17564	0	-1.9495
DOHH	5	0.0011477	0.005017	0.10912	828	3	-2.4486	0.74956	0.76488	1.0	12932	1	-2.4486
PSPC1	5	0.0011574	0.0050605	0.109932	829	4	-2.5223	0.90913	0.91008	1.0	15456	0	-2.5223
EIF1	5	0.0011636	0.0050852	0.110336	830	4	-1.989	0.99713	0.99708	1.0	17414	0	-1.989
LETM1	5	0.0011683	0.0051061	0.110508	831	4	-1.6931	0.98747	0.9874	1.0	17040	0	-1.6931
CENPM	10	0.0011702	0.0051143	0.110508	832	7	-1.4937	0.90161	0.90271	1.0	15321	1	-1.4937
FBXW11	5	0.0011711	0.0051176	0.110508	833	4	-2.1109	0.95666	0.95677	1.0	16326	0	-2.1109
GLE1	5	0.0011711	0.0051176	0.110508	834	5	-1.1285	0.99883	0.99882	1.0	17562	0	-1.1285
NACA	10	0.0011842	0.0051792	0.111703	835	6	-1.648	0.9994	0.99941	1.0	17624	0	-1.648
COG3	5	0.001197	0.0052342	0.112754	836	5	-0.98134	0.9988	0.99879	1.0	17561	0	-0.98134
WARS	5	0.0012031	0.0052666	0.113265	837	4	-3.9188	0.97173	0.97168	1.0	16630	0	-3.9188
NUP43	5	0.001204	0.0052705	0.113265	838	4	-3.0661	0.75954	0.77228	1.0	13059	1	-3.0661
GTF2E1	5	0.0012147	0.0053194	0.114138	839	5	-2.7201	0.99808	0.99806	1.0	17484	0	-2.7201
RABGGTB	5	0.0012157	0.0053238	0.114138	840	4	-2.8839	0.35891	0.50345	1.0	8779	1	-2.8839
MSH2	5	0.0012319	0.0053898	0.115415	841	5	-1.14	0.99877	0.99875	1.0	17555	0	-1.14
RIPK3	5	0.0012427	0.0054327	0.116058	842	5	-1.1448	0.99876	0.99873	1.0	17554	0	-1.1448
GTF3C5	5	0.001243	0.0054327	0.116058	843	5	-2.5515	0.99876	0.99873	1.0	17553	0	-2.5515
INTS5	5	0.0012456	0.0054398	0.116073	844	4	-2.9384	0.79961	0.80465	1.0	13608	1	-2.9384
BPTF	5	0.0012504	0.0054634	0.116439	845	4	-1.509	0.99381	0.99379	1.0	17237	0	-1.509
LSM12	5	0.0012527	0.0054744	0.116536	846	4	-2.746	0.45293	0.59407	1.0	10215	1	-2.746
PRIM1	5	0.0012615	0.0055074	0.117057	847	4	-1.8361	0.99199	0.992	1.0	17171	0	-1.8361
DDX41	5	0.0012627	0.005514	0.117057	848	5	-1.3555	0.99874	0.99872	1.0	17551	0	-1.3555
ZBTB8OS	5	0.0012637	0.0055184	0.117057	849	5	-2.7664	0.99834	0.99832	1.0	17506	0	-2.7664
BNIP1	5	0.0012652	0.0055278	0.117117	850	5	-1.7603	0.99873	0.99871	1.0	17549	0	-1.7603
KATNB1	5	0.001268	0.0055382	0.1172	851	5	-1.625	0.99873	0.99871	1.0	17548	0	-1.625
COASY	5	0.001272	0.0055536	0.117262	852	4	-1.4075	0.99104	0.99102	1.0	17145	0	-1.4075
HMGCR	5	0.0012724	0.0055542	0.117262	853	3	-2.4663	0.85027	0.85223	1.0	14459	0	-2.4663
DDX55	5	0.0012741	0.0055619	0.117287	854	5	-1.7195	0.99786	0.99782	1.0	17465	0	-1.7195
HNRNPC	5	0.0012858	0.0056157	0.118056	855	3	-0.72563	0.87668	0.87811	1.0	14893	0	-0.72563
MRPS35	5	0.0012862	0.0056174	0.118056	856	5	-1.7558	0.99852	0.99849	1.0	17517	0	-1.7558
KCMF1	5	0.0012868	0.0056196	0.118056	857	4	-2.5695	0.77869	0.78716	1.0	13310	1	-2.5695
CPSF2	5	0.0012893	0.0056245	0.118056	858	4	-1.6777	0.59822	0.67272	1.0	11425	1	-1.6777
MRPL37	5	0.0012943	0.0056487	0.118197	859	4	-2.3665	0.17853	0.32956	0.979683	6055	1	-2.3665
EIF2B5	5	0.0012956	0.0056553	0.118197	861	4	-2.5288	0.99524	0.99523	1.0	17317	0	-2.5288
NDUFB7	5	0.0012956	0.0056548	0.118197	860	5	-1.8834	0.9987	0.99868	1.0	17545	0	-1.8834
RRS1	5	0.0012959	0.0056575	0.118197	862	4	-2.3176	0.99468	0.99466	1.0	17279	0	-2.3176
TRAPPC5	5	0.0013	0.0056729	0.118245	863	3	-2.3945	0.5692	0.65793	1.0	11190	1	-2.3945
RBMXL1	3	0.0013002	0.0056729	0.118245	864	3	-1.9724	0.9987	0.99867	1.0	17544	0	-1.9724
NMT1	5	0.001307	0.0056987	0.118646	865	4	-1.6999	0.90531	0.90637	1.0	15386	0	-1.6999
MRPL55	5	0.0013153	0.0057345	0.119252	866	3	-2.0712	0.51813	0.63341	1.0	10822	1	-2.0712
OTOP1	5	0.0013178	0.0057427	0.119286	867	3	-1.0334	0.72158	0.74517	1.0	12645	1	-1.0334
SNX6	5	0.0013246	0.0057697	0.119707	868	5	-3.398	0.99852	0.99849	1.0	17535	0	-3.398
IL1RL2	5	0.0013261	0.0057807	0.119717	869	5	-1.8039	0.99867	0.99864	1.0	17541	0	-1.8039
TCEB1	3	0.0013271	0.0057834	0.119717	870	2	-5.257	0.80405	0.8084	1.0	13681	0	-5.257
POLRMT	5	0.0013301	0.0057961	0.119841	871	4	-1.4963	0.81856	0.82147	1.0	13919	1	-1.4963
THOC2	5	0.0013348	0.0058224	0.120248	872	4	-2.583	0.66419	0.70904	1.0	12043	1	-2.583
GPX4	5	0.0013409	0.0058505	0.120355	873	4	-1.4222	0.99504	0.99502	1.0	17300	0	-1.4222
PDP2	5	0.0013414	0.0058532	0.120355	874	3	-2.7219	0.97578	0.97564	1.0	16721	0	-2.7219
ZNHIT2	5	0.0013422	0.0058543	0.120355	875	3	-2.6439	0.86787	0.86947	1.0	14742	0	-2.6439
PMF1-BGLAP	3	0.0013423	0.0058543	0.120355	876	2	-6.8351	0.8447	0.84678	1.0	14364	0	-6.8351
HIST2H3D	2	0.0013489	0.0058837	0.120821	877	2	-3.5847	0.99865	0.99862	1.0	17539	0	-3.5847
COX15	5	0.0013514	0.0058923	0.120859	878	4	-2.4252	0.60431	0.67587	1.0	11480	1	-2.4252
ATP6V1G1	5	0.0013576	0.0059165	0.121203	879	4	-2.3002	0.17063	0.32185	0.975758	5940	1	-2.3002
BICD1	5	0.00136	0.0059225	0.121203	880	5	-1.0826	0.99864	0.99861	1.0	17538	0	-1.0826
UBE2L3	6	0.0013646	0.0059417	0.121251	881	3	-1.8108	0.84377	0.84582	1.0	14346	1	-1.8108
SACM1L	5	0.0013646	0.0059423	0.121251	882	4	-2.296	0.99516	0.99516	1.0	17313	0	-2.296
ATP6AP2	5	0.0013653	0.005945	0.121251	883	4	-2.0391	0.96766	0.96771	1.0	16539	0	-2.0391
NUFIP1	5	0.0013708	0.0059742	0.121707	884	4	-1.6736	0.98184	0.98172	1.0	16889	0	-1.6736
SEH1L	5	0.0013736	0.0059874	0.121838	885	4	-2.2169	0.88343	0.8848	1.0	14986	0	-2.2169
RPS16	4	0.0013823	0.0060281	0.122445	886	3	-3.5555	0.8555	0.85727	1.0	14535	0	-3.5555
CRNKL1	5	0.0013833	0.0060308	0.122445	887	4	-4.1536	0.99488	0.99485	1.0	17287	0	-4.1536
INO80B	5	0.0013882	0.0060561	0.12282	888	4	-1.9986	0.54695	0.647	1.0	11019	1	-1.9986
RPP21	5	0.0013976	0.006088	0.123328	889	4	-1.5376	0.78962	0.79614	1.0	13454	1	-1.5376
EXOSC5	5	0.0014056	0.0061149	0.123735	890	3	-2.2852	0.5223	0.63532	1.0	10850	1	-2.2852
ETF1	5	0.0014125	0.0061507	0.124318	891	4	-2.4599	0.91853	0.91924	1.0	15650	0	-2.4599
HIST2H2AC	4	0.0014267	0.0062056	0.125289	892	4	-2.1803	0.99857	0.99854	1.0	17536	0	-2.1803
TRIM37	5	0.001444	0.006281	0.126667	893	3	-2.3412	0.82524	0.82776	1.0	14016	1	-2.3412
PSMG3	5	0.0014598	0.0063475	0.127866	894	4	-1.4947	0.9105	0.91142	1.0	15482	0	-1.4947
CITED2	5	0.0014763	0.0064234	0.128104	901	5	-1.1976	0.99852	0.99849	1.0	17521	0	-1.1976
CDC7	5	0.0014763	0.0064234	0.128104	897	5	-2.4181	0.99852	0.99849	1.0	17530	0	-2.4181
INSL5	5	0.0014763	0.0064234	0.128104	902	5	-0.96654	0.99852	0.99849	1.0	17534	0	-0.96654
MEAF6	5	0.0014763	0.0064234	0.128104	903	5	-1.9973	0.99852	0.99849	1.0	17518	0	-1.9973
COX18	5	0.0014763	0.0064234	0.128104	899	5	-0.96654	0.99852	0.99849	1.0	17522	0	-0.96654
EXOSC7	5	0.0014763	0.0064234	0.128104	900	5	-1.5942	0.99852	0.99849	1.0	17533	0	-1.5942
FIP1L1	5	0.0014763	0.0064234	0.128104	896	5	-3.8488	0.99852	0.99849	1.0	17523	0	-3.8488
TSC2	5	0.0014763	0.0064234	0.128104	898	5	-1.2755	0.99852	0.99849	1.0	17527	0	-1.2755
KIAA0947	5	0.0014763	0.0064234	0.128104	895	5	-1.6358	0.99852	0.99849	1.0	17515	0	-1.6358
RPL4	4	0.0014775	0.0064316	0.128127	904	3	-4.7056	0.52943	0.63863	1.0	10899	1	-4.7056
RRP15	5	0.0015015	0.0065317	0.129931	905	4	-2.7624	0.71519	0.74091	1.0	12581	1	-2.7624
NCAPH	5	0.0015027	0.0065366	0.129931	906	4	-1.4858	0.61529	0.68161	1.0	11560	1	-1.4858
NAA38	4	0.001504	0.0065465	0.129985	907	4	-2.5297	0.9985	0.99846	1.0	17512	0	-2.5297
COQ10B	5	0.001513	0.0065866	0.130637	908	3	-2.6466	0.79257	0.7986	1.0	13492	1	-2.6466
PEX1	5	0.0015244	0.0066394	0.131251	910	4	-2.171	0.48825	0.61982	1.0	10623	1	-2.171
KIF2A	5	0.0015244	0.0066394	0.131251	911	4	-3.2177	0.62222	0.68532	1.0	11621	1	-3.2177
PSMA1	5	0.0015244	0.0066394	0.131251	909	4	-3.2611	0.58925	0.66808	1.0	11354	1	-3.2611
CHD1	5	0.0015281	0.0066592	0.131498	912	4	-2.6349	0.9248	0.9254	1.0	15751	0	-2.6349
IARS2	5	0.0015348	0.0066862	0.131885	913	3	-1.42	0.13624	0.27248	0.957909	5118	2	-1.42
ZNF706	5	0.0015456	0.0067285	0.132575	914	4	-2.1387	0.30467	0.45125	1.0	7937	1	-2.1387
PPP2R4	5	0.0015548	0.0067736	0.133317	915	4	-1.8899	0.97622	0.97606	1.0	16733	0	-1.8899
MRPL50	5	0.0015606	0.0067961	0.133357	916	4	-2.2728	0.9944	0.99438	1.0	17267	0	-2.2728
XRN1	5	0.0015621	0.0068022	0.133357	917	4	-2.023	0.97582	0.97569	1.0	16722	0	-2.023
MSTO1	5	0.0015642	0.0068099	0.133357	918	3	-0.66368	0.97269	0.97263	1.0	16652	0	-0.66368
HIST1H2BD	4	0.0015645	0.0068115	0.133357	919	2	-2.3236	0.24271	0.39163	1.0	6996	1	-2.3236
C19orf83	5	0.001565	0.0068126	0.133357	920	3	-2.4135	0.66403	0.70895	1.0	12041	1	-2.4135
PSMD6	5	0.0015684	0.0068252	0.133459	921	4	-2.6887	0.54343	0.64532	1.0	10993	1	-2.6887
RBM18	5	0.0015759	0.0068505	0.133808	922	3	-2.2379	0.25069	0.39922	1.0	7118	1	-2.2379
YPEL5	5	0.0015792	0.0068643	0.133932	923	5	-1.7768	0.99842	0.99839	1.0	17511	0	-1.7768
MORF4L1	4	0.0015879	0.0069028	0.134537	924	4	-1.5158	0.99841	0.99838	1.0	17510	0	-1.5158
MVK	5	0.0015945	0.0069308	0.134932	925	4	-1.6527	0.47168	0.61235	1.0	10519	1	-1.6527
CHMP6	5	0.0015979	0.0069462	0.134932	926	4	-2.7985	0.95792	0.95804	1.0	16349	0	-2.7985
MRPL43	5	0.0016008	0.0069588	0.134932	927	5	-1.2785	0.9984	0.99837	1.0	17509	0	-1.2785
TAF1B	5	0.001601	0.0069588	0.134932	928	4	-2.693	0.9853	0.98514	1.0	16986	0	-2.693
RBM39	5	0.0016015	0.0069605	0.134932	929	4	-3.4255	0.99631	0.99629	1.0	17365	0	-3.4255
URM1	8	0.0016087	0.0069973	0.1355	930	5	-1.6036	0.48773	0.61957	1.0	10620	2	-1.6036
U2SURP	5	0.0016139	0.0070138	0.135673	931	4	-2.4943	0.99511	0.99509	1.0	17309	0	-2.4943
RPIA	5	0.0016225	0.0070474	0.136176	932	5	-1.2238	0.99838	0.99835	1.0	17508	0	-1.2238
UQCRC2	5	0.00163	0.0070759	0.136582	933	4	-1.4184	0.98737	0.98728	1.0	17034	0	-1.4184
STX18	5	0.0016421	0.0071276	0.13737	934	4	-1.5598	0.95951	0.95961	1.0	16386	0	-1.5598
NOP2	5	0.0016431	0.007132	0.13737	935	3	-0.96162	0.83154	0.83374	1.0	14127	1	-0.96162
LIMS3	5	0.0016472	0.0071524	0.137614	936	4	-1.5103	0.96327	0.96338	1.0	16462	0	-1.5103
TRAPPC1	5	0.0016502	0.0071672	0.137753	937	4	-1.7399	0.99438	0.99436	1.0	17266	0	-1.7399
MRPS25	5	0.0016558	0.0071919	0.138081	938	4	-1.8692	0.93777	0.93825	1.0	15980	0	-1.8692
CTPS1	5	0.0016628	0.0072139	0.138293	939	5	-1.9569	0.99834	0.99832	1.0	17505	0	-1.9569
BSG	9	0.0016644	0.0072183	0.138293	940	6	-1.3263	0.99992	0.99993	1.0	17775	0	-1.3263
HIST2H2AA3	4	0.0016682	0.007231	0.138388	941	3	-2.1297	0.95876	0.95887	1.0	16363	0	-2.1297
LIAS	5	0.0016835	0.0072832	0.139239	942	5	-1.4824	0.99832	0.9983	1.0	17504	0	-1.4824
NSF	5	0.0016982	0.0073376	0.140131	943	4	-2.2715	0.9867	0.9866	1.0	17022	0	-2.2715
ZFYVE20	5	0.0017042	0.0073607	0.140423	944	4	-1.6349	0.91065	0.91157	1.0	15486	0	-1.6349
ZCCHC9	5	0.0017116	0.0073882	0.140798	945	3	-3.5614	0.54468	0.64592	1.0	11005	1	-3.5614
TFAM	6	0.0017165	0.0074108	0.141079	946	4	-1.6663	0.96894	0.96891	1.0	16568	0	-1.6663
MRTO4	5	0.0017197	0.0074289	0.141275	947	5	-1.4643	0.99828	0.99825	1.0	17501	0	-1.4643
EIF3L	5	0.0017328	0.0074822	0.142072	948	5	-1.1809	0.99827	0.99824	1.0	17500	0	-1.1809
MRPL46	5	0.001734	0.0074866	0.142072	949	4	-1.7519	0.22801	0.37745	1.0	6793	1	-1.7519
POC1A	5	0.0017443	0.0075262	0.142673	950	5	-1.1492	0.99826	0.99823	1.0	17498	0	-1.1492
MRPL49	5	0.001763	0.0075982	0.143762	951	5	-1.3177	0.99824	0.9982	1.0	17496	0	-1.3177
DNAJC17	5	0.001764	0.0076026	0.143762	952	3	-2.2971	0.89922	0.90034	1.0	15274	0	-2.2971
TRRAP	5	0.001765	0.0076076	0.143762	953	3	-2.5106	0.36996	0.51375	1.0	8966	1	-2.5106
TTC5	5	0.0017765	0.0076521	0.144315	954	5	-1.8327	0.99822	0.99819	1.0	17494	0	-1.8327
KIAA1279	5	0.0017777	0.0076587	0.144315	955	4	-2.4463	0.5373	0.64237	1.0	10952	1	-2.4463
UQCRH	5	0.0017783	0.0076609	0.144315	956	5	-1.6584	0.99822	0.99819	1.0	17493	0	-1.6584
BCAS2	5	0.0017817	0.0076769	0.144464	957	3	-2.6582	0.98259	0.98247	1.0	16906	0	-2.6582
DCTN2	5	0.0017872	0.0076939	0.144634	958	4	-1.4351	0.84182	0.84386	1.0	14314	0	-1.4351
PGK1	5	0.0018194	0.0078357	0.147147	959	3	-2.4053	0.98049	0.98036	1.0	16853	0	-2.4053
RPS15	2	0.0018272	0.0078715	0.147664	960	2	-3.5894	0.99817	0.99814	1.0	17489	0	-3.5894
IMPDH2	5	0.0018354	0.0079078	0.148047	961	4	-2.8742	0.26286	0.41093	1.0	7310	1	-2.8742
RGPD6	1	0.0018355	0.0079083	0.148047	962	1	-5.1969	0.99816	0.99814	1.0	17488	0	-5.1969
HIGD2A	5	0.0018453	0.0079429	0.148541	963	5	-1.1296	0.99815	0.99812	1.0	17487	0	-1.1296
SKIV2L2	5	0.0018576	0.0079957	0.149372	964	3	-2.6235	0.38048	0.52375	1.0	9124	1	-2.6235
PSMB7	5	0.0018617	0.0080128	0.149536	965	3	-2.3946	0.79036	0.79674	1.0	13462	1	-2.3946
HIST1H2BL	3	0.0018652	0.0080271	0.149647	966	3	-7.0503	0.99352	0.99352	1.0	17230	0	-7.0503
PUS3	5	0.0018677	0.0080392	0.149718	967	4	-1.4858	0.94527	0.94558	1.0	16111	0	-1.4858
SUMO1	6	0.001874	0.0080606	0.149962	968	5	-1.2227	0.96858	0.96858	1.0	16556	0	-1.2227
SRRT	5	0.0018811	0.0080859	0.150277	969	4	-1.7174	0.0081039	0.027774	0.699792	714	1	-1.7174
NBPF4	2	0.0019063	0.0081947	0.152028	970	2	-2.9688	0.99109	0.99107	1.0	17147	0	-2.9688
GINS3	6	0.0019069	0.0081969	0.152028	971	5	-2.0628	0.92787	0.9284	1.0	15797	0	-2.0628
ECSIT	12	0.0019103	0.0082118	0.152146	972	8	-0.96397	0.74592	0.76225	1.0	12894	1	-0.96397
KMT2D	5	0.0019142	0.0082343	0.152407	973	4	-1.4986	0.9786	0.97848	1.0	16803	0	-1.4986
TOMM40	5	0.001919	0.008253	0.152596	974	4	-2.1121	0.44757	0.5889	1.0	10140	1	-2.1121
NUP35	5	0.0019233	0.0082668	0.152694	975	5	-2.9409	0.99808	0.99805	1.0	17483	0	-2.9409
GNL3L	5	0.00197	0.0084658	0.156209	976	3	-2.0786	0.7852	0.79244	1.0	13393	1	-2.0786
IGF1R	5	0.0019883	0.0085411	0.157438	977	4	-1.6112	0.97429	0.97416	1.0	16694	0	-1.6112
EAPP	5	0.0020035	0.0086109	0.158563	978	5	-1.9525	0.9979	0.99786	1.0	17470	0	-1.9525
ATIC	5	0.0020088	0.0086291	0.158734	979	4	-2.0469	0.97721	0.97708	1.0	16769	0	-2.0469
TIMM44	5	0.0020135	0.0086406	0.158785	980	4	-1.6813	0.2784	0.42585	1.0	7553	1	-1.6813
UBA2	5	0.002018	0.0086604	0.158986	981	5	-2.9528	0.99798	0.99795	1.0	17475	0	-2.9528
PPP2R3C	5	0.0020283	0.0087049	0.159641	982	5	-2.0194	0.99797	0.99794	1.0	17473	0	-2.0194
PLK4	5	0.002042	0.0087665	0.160607	983	4	-5.8876	0.045638	0.11822	0.867573	2454	1	-5.8876
PFDN2	5	0.0020459	0.0087814	0.160715	984	3	-1.6007	0.89649	0.89763	1.0	15216	0	-1.6007
POLR3B	5	0.0020549	0.0088226	0.161306	985	4	-1.9675	0.88708	0.88841	1.0	15060	0	-1.9675
GATAD2A	5	0.0020609	0.008849	0.161624	986	4	-1.3445	0.8703	0.87189	1.0	14777	0	-1.3445
ZNF217	5	0.0020638	0.0088644	0.161741	987	4	-1.2771	0.97737	0.97725	1.0	16774	0	-1.2771
TAF10	5	0.0020704	0.0088935	0.162109	988	3	-1.5373	0.63863	0.6943	1.0	11784	1	-1.5373
FAM185A	5	0.0020743	0.008907	0.16219	989	4	-1.6125	0.2392	0.3883	1.0	6949	1	-1.6125
GRPEL1	5	0.002081	0.0089331	0.162501	990	5	-1.9345	0.99792	0.99788	1.0	17471	0	-1.9345
GINS4	5	0.0021024	0.0090293	0.164086	991	4	-1.8502	0.99407	0.99406	1.0	17252	0	-1.8502
TOP3A	5	0.0021078	0.0090524	0.164339	992	4	-1.7514	0.84054	0.84259	1.0	14297	0	-1.7514
MAST1	5	0.0021109	0.0090629	0.164363	993	5	-1.1074	0.99789	0.99785	1.0	17469	0	-1.1074
TPX2	5	0.0021153	0.0090832	0.164455	994	5	-0.85466	0.99788	0.99784	1.0	17467	0	-0.85466
ZNF254	10	0.0021178	0.0090909	0.164455	995	4	-0.56469	0.67863	0.7177	1.0	12199	2	-0.56469
ZWINT	5	0.0021187	0.0090953	0.164455	996	5	-1.3732	0.99788	0.99784	1.0	17466	0	-1.3732
ZNF207	5	0.0021278	0.0091338	0.164688	997	2	-0.44897	0.82601	0.82848	1.0	14030	1	-0.44897
UTP6	5	0.0021295	0.0091409	0.164688	998	4	-2.5702	0.97887	0.97877	1.0	16815	0	-2.5702
FAM32A	5	0.0021298	0.0091437	0.164688	999	3	-1.9591	0.36349	0.50776	1.0	8860	1	-1.9591
LIN52	5	0.0021304	0.0091448	0.164688	1000	4	-1.7491	0.99583	0.99582	1.0	17341	0	-1.7491
MED30	5	0.0021325	0.009158	0.164761	1001	3	-0.6939	0.95019	0.95035	1.0	16208	0	-0.6939
ARMC7	5	0.0021365	0.0091723	0.164853	1002	4	-2.5114	0.87372	0.87522	1.0	14836	0	-2.5114
SPC25	5	0.002152	0.0092261	0.165656	1003	4	-3.3985	0.77742	0.78616	1.0	13296	1	-3.3985
NARFL	5	0.0021665	0.009291	0.166655	1004	5	-0.96654	0.99783	0.9978	1.0	17464	0	-0.96654
EIF3H	5	0.0021856	0.0093586	0.167544	1005	4	-1.9911	0.72905	0.7502	1.0	12720	1	-1.9911
TBC1D29	5	0.0021857	0.0093592	0.167544	1006	5	-1.0692	0.99781	0.99778	1.0	17462	0	-1.0692
MCTS1	5	0.0022121	0.0094636	0.169088	1007	3	-2.8466	0.0098277	0.03289	0.721455	820	1	-2.8466
RASGRP4	5	0.0022124	0.0094642	0.169088	1008	4	-1.579	0.84877	0.85073	1.0	14428	0	-1.579
PFDN1	4	0.0022149	0.0094771	0.169151	1009	4	-2.1041	0.99779	0.99775	1.0	17460	0	-2.1041
CASC5	5	0.0022231	0.0095104	0.169307	1010	4	-1.67	0.99532	0.99531	1.0	17321	0	-1.67
USP36	5	0.0022241	0.0095137	0.169307	1011	3	-1.9678	0.63544	0.69253	1.0	11753	1	-1.9678
NAA30	5	0.0022271	0.0095247	0.169307	1012	5	-0.89511	0.99777	0.99773	1.0	17459	0	-0.89511
VMP1	5	0.0022288	0.0095302	0.169307	1013	3	-2.1905	0.90701	0.90805	1.0	15413	0	-2.1905
DPH3	6	0.0022321	0.0095412	0.169307	1014	5	-1.5816	0.79067	0.79701	1.0	13467	1	-1.5816
SMG7	5	0.0022325	0.0095423	0.169307	1015	5	-0.97692	0.99777	0.99773	1.0	17458	0	-0.97692
INTS3	5	0.0022389	0.0095692	0.1695	1016	4	-1.8722	0.47413	0.61359	1.0	10538	1	-1.8722
PFAS	5	0.0022395	0.0095719	0.1695	1017	4	-1.457	0.90584	0.9069	1.0	15397	0	-1.457
MRGBP	5	0.0022459	0.0095967	0.169771	1018	5	-0.97544	0.99775	0.99772	1.0	17457	0	-0.97544
SPCS3	5	0.002252	0.0096209	0.169785	1019	4	-2.5535	0.67854	0.71764	1.0	12198	1	-2.5535
AVIL	5	0.0022529	0.0096242	0.169785	1020	4	-1.948	0.95579	0.95594	1.0	16308	0	-1.948
PTPN23	5	0.0022542	0.0096291	0.169785	1021	4	-2.0989	0.95735	0.95744	1.0	16342	0	-2.0989
NDUFS7	5	0.0022555	0.0096352	0.169785	1022	5	-0.77895	0.99774	0.99771	1.0	17456	0	-0.77895
RWDD4	5	0.0022638	0.0096665	0.17011	1023	4	-3.0299	0.86744	0.86905	1.0	14732	0	-3.0299
TRAF7	5	0.0022657	0.0096726	0.17011	1024	3	-1.9319	0.80292	0.80747	1.0	13661	1	-1.9319
CEP120	5	0.002271	0.0096951	0.17034	1025	4	-2.1941	0.85073	0.85267	1.0	14466	0	-2.1941
CHCHD4	5	0.0022779	0.0097193	0.170429	1026	3	-2.3271	0.82456	0.82709	1.0	14007	1	-2.3271
PIP5K1A	9	0.0022813	0.0097303	0.170429	1027	7	-1.1177	0.818	0.82096	1.0	13904	1	-1.1177
MTIF2	5	0.0022834	0.0097374	0.170429	1028	5	-1.7531	0.99772	0.99767	1.0	17455	0	-1.7531
UQCRFS1	5	0.0022837	0.009738	0.170429	1029	3	-3.5248	0.96894	0.96892	1.0	16569	0	-3.5248
ZNF131	5	0.0022928	0.0097781	0.170965	1030	5	-1.6807	0.99771	0.99766	1.0	17453	0	-1.6807
NMNAT1	5	0.0022992	0.0098015	0.1712	1031	4	-1.5652	0.99491	0.9949	1.0	17290	0	-1.5652
FARS2	5	0.0023023	0.0098106	0.1712	1032	3	-2.0126	0.6275	0.68818	1.0	11666	1	-2.0126
SSB	4	0.0023081	0.0098336	0.171271	1033	2	-3.9938	0.53033	0.63902	1.0	10906	1	-3.9938
CCDC137	5	0.0023082	0.0098336	0.171271	1034	5	-1.0632	0.99769	0.99765	1.0	17451	0	-1.0632
ZNF492	5	0.0023128	0.0098518	0.171421	1035	4	-1.5316	0.2372	0.38638	1.0	6923	1	-1.5316
NHLRC2	5	0.0023317	0.009926	0.172546	1036	4	-1.9229	0.99618	0.99616	1.0	17359	0	-1.9229
PSMC5	5	0.0023456	0.0099859	0.17342	1037	4	-2.254	0.99462	0.99459	1.0	17277	0	-2.254
URI1	5	0.0023491	0.010002	0.17353	1038	4	-2.191	0.08588	0.18967	0.923	3685	1	-2.191
HIST1H2AC	4	0.0023559	0.010023	0.173734	1039	4	-1.0697	0.99764	0.99761	1.0	17450	0	-1.0697
CCDC115	5	0.0023646	0.010068	0.174348	1040	5	-0.97951	0.99764	0.9976	1.0	17448	0	-0.97951
ELP4	5	0.0023725	0.010097	0.174675	1041	4	-1.6589	0.17461	0.32577	0.978736	5994	1	-1.6589
SPRR1B	5	0.0023775	0.010119	0.174843	1042	3	-2.0537	0.04545	0.11791	0.867257	2448	2	-2.0537
MARS2	5	0.0023787	0.010126	0.174843	1043	3	-2.1673	0.99469	0.99468	1.0	17281	0	-2.1673
LSM11	5	0.0023871	0.010161	0.175273	1044	4	-1.5052	0.90774	0.90876	1.0	15428	0	-1.5052
POM121C	5	0.0023955	0.010188	0.175579	1045	5	-1.8315	0.99753	0.99749	1.0	17440	0	-1.8315
MAGOHB	4	0.0024201	0.010281	0.176882	1046	3	-3.3883	0.16942	0.32071	0.97426	5927	1	-3.3883
ALG2	5	0.0024249	0.010294	0.176882	1047	5	-1.5639	0.99758	0.99754	1.0	17445	0	-1.5639
SCNM1	5	0.0024253	0.010294	0.176882	1048	5	-0.82932	0.99757	0.99754	1.0	17444	0	-0.82932
LOC729574	3	0.0024278	0.010303	0.176882	1049	3	-2.0275	0.99757	0.99753	1.0	17443	0	-2.0275
FEN1	5	0.0024445	0.010372	0.177855	1050	5	-0.87589	0.99756	0.99751	1.0	17442	0	-0.87589
KRTAP21-2	5	0.002446	0.01038	0.177855	1051	3	-1.005	0.95045	0.95062	1.0	16212	0	-1.005
DGCR14	5	0.0025048	0.010632	0.182015	1052	3	-1.4123	0.98707	0.98698	1.0	17029	0	-1.4123
CENPK	5	0.002508	0.010652	0.182176	1053	5	-1.3462	0.99749	0.99746	1.0	17439	0	-1.3462
MED31	5	0.0025178	0.010684	0.182553	1054	3	-2.5364	0.078005	0.17608	0.923	3423	2	-2.5364
WNT1	5	0.0025202	0.010695	0.182558	1055	4	-2.0947	0.94719	0.94742	1.0	16145	0	-2.0947
MIS12	5	0.0025479	0.010805	0.184086	1056	4	-1.9261	0.35798	0.50258	1.0	8765	1	-1.9261
SNAPC4	5	0.0025481	0.010805	0.184086	1057	5	-1.1147	0.99745	0.99742	1.0	17438	0	-1.1147
RIOK1	5	0.0025524	0.010824	0.184249	1058	3	-2.577	0.76453	0.77607	1.0	13126	1	-2.577
MRPL45	5	0.0025619	0.010864	0.184575	1059	4	-1.3675	0.35887	0.5034	1.0	8777	1	-1.3675
TMEM258	5	0.0025636	0.01087	0.184575	1060	3	-3.1916	0.56344	0.65502	1.0	11145	1	-3.1916
RPL30	3	0.0025659	0.010877	0.184575	1061	3	-7.1226	0.99743	0.99739	1.0	17437	0	-7.1226
SSBP4	5	0.002571	0.010894	0.184575	1062	4	-1.2408	0.92346	0.92405	1.0	15729	0	-1.2408
MCM2	5	0.0025717	0.010895	0.184575	1063	4	-1.7528	0.99508	0.99506	1.0	17306	0	-1.7528
OXA1L	5	0.0025882	0.010944	0.185239	1064	2	-0.48839	0.88678	0.88811	1.0	15050	0	-0.48839
NSL1	5	0.002595	0.010962	0.185362	1065	4	-1.4441	0.92913	0.92966	1.0	15815	0	-1.4441
CERS1	5	0.0026024	0.010987	0.185599	1066	4	-1.4785	0.97265	0.97259	1.0	16651	0	-1.4785
UBAP1	5	0.0026056	0.010996	0.185599	1067	4	-1.4935	0.60186	0.67457	1.0	11465	1	-1.4935
YWHAE	4	0.0026243	0.011046	0.186255	1068	3	-2.882	0.86754	0.86915	1.0	14735	0	-2.882
CYP3A43	6	0.0026323	0.011071	0.186347	1069	5	-2.122	0.054133	0.13369	0.892357	2698	1	-2.122
GZMA	5	0.002633	0.011072	0.186347	1070	3	-0.88865	0.9949	0.99488	1.0	17289	0	-0.88865
POLD3	5	0.0026365	0.011083	0.186358	1071	4	-2.4828	0.96406	0.96415	1.0	16479	0	-2.4828
MRPL39	5	0.0026423	0.011103	0.186473	1072	4	-2.5908	0.99381	0.9938	1.0	17238	0	-2.5908
RPL32	2	0.0026488	0.011116	0.186473	1073	2	-5.9071	0.99735	0.99732	1.0	17431	0	-5.9071
RPL36A	3	0.0026502	0.011121	0.186473	1074	2	-3.0721	0.83854	0.8406	1.0	14262	0	-3.0721
NSA2	4	0.00266	0.01115	0.186797	1075	3	-4.6242	0.74916	0.76458	1.0	12923	1	-4.6242
NDOR1	5	0.0026671	0.011178	0.186939	1076	4	-1.9957	0.99725	0.99721	1.0	17424	0	-1.9957
POLR2I	5	0.0026705	0.011187	0.186939	1077	4	-1.6244	0.45486	0.59596	1.0	10251	1	-1.6244
HCFC1	5	0.0026712	0.01119	0.186939	1078	4	-1.5024	0.98456	0.98444	1.0	16968	0	-1.5024
TAF1C	5	0.0026786	0.011208	0.187059	1079	3	-2.4491	0.97328	0.97322	1.0	16670	0	-2.4491
PTBP1	5	0.0027069	0.011299	0.188408	1080	4	-2.4895	0.99288	0.99288	1.0	17206	0	-2.4895
MRPL52	10	0.0027444	0.011429	0.190395	1081	6	-1.1577	0.38466	0.52773	1.0	9191	2	-1.1577
HIST1H4J	3	0.0027597	0.011476	0.191015	1082	3	-1.4985	0.99724	0.9972	1.0	17422	0	-1.4985
TRIM65	5	0.0027767	0.01153	0.191725	1083	2	-0.42189	0.00041334	0.0019047	0.45736	75	2	-0.42189
LCE1A	2	0.0028092	0.01165	0.193549	1084	2	-3.1019	0.94135	0.94173	1.0	16039	0	-3.1019
ZBTB11	5	0.0028267	0.011703	0.194256	1085	3	-0.72314	0.90583	0.9069	1.0	15396	0	-0.72314
PSMA4	5	0.002832	0.011716	0.194286	1086	3	-1.0687	0.38608	0.52907	1.0	9218	2	-1.0687
SNAPC2	5	0.0028374	0.011735	0.194417	1087	4	-1.2951	0.68096	0.71912	1.0	12222	1	-1.2951
EXOSC8	5	0.0028459	0.011763	0.194712	1088	3	-2.2756	0.34225	0.48746	1.0	8530	1	-2.2756
IPO5	5	0.002874	0.011847	0.195924	1089	4	-1.2852	0.15215	0.29748	0.966198	5544	1	-1.2852
SPDL1	5	0.002882	0.011878	0.196244	1090	3	-2.1846	0.90497	0.90601	1.0	15377	0	-2.1846
CYCS	4	0.0029015	0.011947	0.197199	1091	3	-2.358	0.077644	0.17548	0.923	3414	1	-2.358
COX11	5	0.0029049	0.011957	0.197199	1092	4	-2.0586	0.88361	0.88499	1.0	14991	0	-2.0586
WDR36	5	0.0029132	0.011983	0.197418	1093	4	-2.5865	0.87337	0.87487	1.0	14827	0	-2.5865
HIST1H2BN	2	0.0029162	0.011993	0.197418	1094	2	-7.4621	0.99708	0.99703	1.0	17409	0	-7.4621
CTU2	5	0.0029239	0.012016	0.197626	1095	4	-1.9001	0.97966	0.97954	1.0	16838	0	-1.9001
KPNA2	5	0.0029331	0.012045	0.197925	1096	4	-1.4234	0.88626	0.8876	1.0	15041	0	-1.4234
MTBP	5	0.002986	0.012202	0.200134	1097	4	-2.2972	0.99554	0.99553	1.0	17331	0	-2.2972
VPS16	5	0.0029863	0.012202	0.200134	1098	3	-1.7588	0.90758	0.90859	1.0	15426	0	-1.7588
DDX59	5	0.0029915	0.012215	0.200168	1099	4	-1.662	0.74122	0.75881	1.0	12847	1	-1.662
SOCS5	5	0.0030004	0.012244	0.200464	1100	4	-1.9892	0.81322	0.81657	1.0	13822	1	-1.9892
GNAI3	5	0.0030057	0.012261	0.20056	1101	4	-1.2194	0.96507	0.96513	1.0	16492	0	-1.2194
ALYREF	5	0.0030254	0.01233	0.201492	1102	4	-1.4611	0.99641	0.99638	1.0	17374	0	-1.4611
TTC1	5	0.003038	0.012368	0.201938	1103	4	-2.0581	0.042447	0.11241	0.863985	2340	1	-2.0581
GTF2H4	5	0.0030444	0.012387	0.202069	1104	4	-2.4164	0.63372	0.69158	1.0	11729	1	-2.4164
TIGD3	5	0.0030524	0.01241	0.202253	1105	4	-1.3753	0.97118	0.97114	1.0	16616	0	-1.3753
BMS1	5	0.0030831	0.012503	0.203296	1106	4	-1.2063	0.99673	0.99668	1.0	17389	0	-1.2063
TP53RK	5	0.0030853	0.012508	0.203296	1108	4	-2.047	0.3944	0.53712	1.0	9336	1	-2.047
TMED2	5	0.0030853	0.012508	0.203296	1107	3	-2.4632	0.97279	0.97273	1.0	16656	0	-2.4632
SLMO2	5	0.0030948	0.012544	0.203693	1109	4	-1.7158	0.95841	0.9585	1.0	16357	0	-1.7158
ELAC2	5	0.0031014	0.012569	0.203929	1110	4	-1.7391	0.98797	0.9879	1.0	17052	0	-1.7391
LSM6	5	0.0031104	0.012598	0.204209	1111	2	0.34271	0.32315	0.46889	1.0	8233	2	0.34271
MAPK1	5	0.0031176	0.012623	0.204435	1112	4	-1.9779	0.86122	0.86296	1.0	14629	0	-1.9779
HGS	5	0.003136	0.012682	0.205188	1113	3	-1.9445	0.98167	0.98155	1.0	16882	0	-1.9445
UBE2N	5	0.0031396	0.012692	0.205188	1114	4	-3.6255	0.19798	0.34843	0.984303	6365	1	-3.6255
CINP	5	0.003154	0.012733	0.205337	1115	3	-1.01	0.85713	0.85887	1.0	14568	0	-1.01
KRTAP5-6	3	0.0031553	0.012735	0.205337	1116	2	-2.9021	0.34901	0.49397	1.0	8619	1	-2.9021
DNTTIP1	5	0.0031555	0.012736	0.205337	1117	4	-1.248	0.90154	0.90263	1.0	15320	0	-1.248
ELOF1	5	0.0031653	0.012768	0.205667	1118	4	-1.2948	0.59717	0.67217	1.0	11418	1	-1.2948
RTCB	5	0.0031881	0.01284	0.206397	1119	4	-1.1107	0.97733	0.97721	1.0	16772	0	-1.1107
HIRA	5	0.0031891	0.012844	0.206397	1120	4	-1.2681	0.98575	0.98562	1.0	16994	0	-1.2681
GNL2	5	0.0031895	0.012848	0.206397	1121	3	-1.9847	0.96768	0.96773	1.0	16540	0	-1.9847
SCD	5	0.0032027	0.012891	0.20691	1122	4	-1.3857	0.63682	0.69327	1.0	11770	1	-1.3857
SMC3	5	0.0032121	0.012917	0.207149	1123	4	-1.4263	0.96728	0.96733	1.0	16533	0	-1.4263
SAP130	5	0.0032595	0.013081	0.209527	1124	4	-1.5677	0.82055	0.82336	1.0	13955	1	-1.5677
PPRC1	5	0.0032616	0.013089	0.209527	1125	4	-1.6981	0.88854	0.88986	1.0	15083	0	-1.6981
TAC4	8	0.0032738	0.013125	0.209912	1126	4	-0.76903	0.005411	0.019628	0.664636	531	3	-0.76903
INTS8	5	0.0033092	0.013227	0.211226	1127	3	-2.4867	0.45855	0.59949	1.0	10316	1	-2.4867
POT1	5	0.0033107	0.01323	0.211226	1128	4	-1.3195	0.22945	0.37884	1.0	6811	1	-1.3195
CUL3	5	0.0033268	0.01328	0.211745	1129	4	-1.9402	0.99096	0.99095	1.0	17142	0	-1.9402
CCP110	5	0.0033285	0.013286	0.211745	1130	4	-1.4272	0.41378	0.55604	1.0	9612	1	-1.4272
TUBGCP6	5	0.0033387	0.013319	0.21208	1131	4	-1.3063	0.98498	0.98484	1.0	16979	0	-1.3063
ZC3H18	5	0.0033421	0.013331	0.21208	1132	4	-1.4211	0.56255	0.6546	1.0	11133	1	-1.4211
METTL15	4	0.0033533	0.013369	0.212504	1133	3	-1.7874	0.84381	0.84586	1.0	14348	0	-1.7874
MPHOSPH6	5	0.0033668	0.013409	0.212701	1134	4	-2.5288	0.79341	0.79929	1.0	13503	1	-2.5288
PSMB1	5	0.0033682	0.013415	0.212701	1135	4	-2.3079	0.97363	0.97354	1.0	16677	0	-2.3079
TOP1	5	0.0033697	0.013417	0.212701	1136	3	-2.4004	0.18871	0.33939	0.982707	6218	2	-2.4004
VPS35	5	0.0033977	0.013503	0.213873	1137	4	-2.246	0.97182	0.97177	1.0	16634	0	-2.246
CLASRP	5	0.0034011	0.013516	0.213894	1138	4	-1.3856	0.9968	0.99676	1.0	17391	0	-1.3856
ADAM11	5	0.003434	0.01362	0.215203	1139	4	-1.1791	0.71754	0.74245	1.0	12602	1	-1.1791
CDC73	5	0.0034357	0.013623	0.215203	1140	4	-2.4344	0.95963	0.95972	1.0	16390	0	-2.4344
PLEKHM1	5	0.0034435	0.013656	0.215544	1141	4	-1.4788	0.99719	0.99715	1.0	17417	0	-1.4788
TRIM49D1	3	0.0034491	0.013672	0.215607	1142	2	-2.5499	0.50463	0.62721	1.0	10719	1	-2.5499
ATL2	5	0.0034565	0.013689	0.215687	1143	3	-3.004	0.0050334	0.018514	0.657635	507	2	-3.004
GTF2IRD2	3	0.003481	0.013772	0.216796	1144	3	-2.0115	0.99652	0.99648	1.0	17380	0	-2.0115
RPE	9	0.003501	0.013829	0.217515	1145	5	-1.3062	0.56829	0.65747	1.0	11182	2	-1.3062
GGTLC1	4	0.003519	0.013879	0.218103	1146	3	-1.9324	0.78996	0.79643	1.0	13457	0	-1.9324
GBF1	5	0.0035279	0.013904	0.218309	1147	3	-2.1497	0.64476	0.69782	1.0	11845	1	-2.1497
NSUN4	5	0.0035694	0.014036	0.220047	1148	4	-1.2352	0.65347	0.70291	1.0	11930	1	-1.2352
TLK2	5	0.0035708	0.014041	0.220047	1149	3	-1.7912	0.4569	0.59791	1.0	10283	1	-1.7912
PABPN1	4	0.0035746	0.014052	0.220047	1150	4	-1.97	0.99643	0.9964	1.0	17376	0	-1.97
CHAF1B	5	0.0036368	0.014255	0.222687	1151	4	-1.839	0.93581	0.93629	1.0	15946	0	-1.839
RPL26	2	0.003641	0.014268	0.222687	1152	2	-4.5421	0.99636	0.99633	1.0	17369	0	-4.5421
MCM4	5	0.0036458	0.014284	0.222687	1153	4	-1.3057	0.90095	0.90204	1.0	15312	0	-1.3057
NCF1	5	0.00365	0.014295	0.222687	1154	3	-1.8668	0.42591	0.56783	1.0	9812	1	-1.8668
TIPIN	5	0.0036509	0.014297	0.222687	1155	2	0.93934	0.037555	0.10327	0.848466	2192	3	0.93934
DR1	5	0.003654	0.014309	0.222687	1156	4	-2.8562	0.45892	0.59986	1.0	10323	1	-2.8562
MRPL38	5	0.0036578	0.014325	0.222687	1157	3	-1.7937	0.99496	0.99494	1.0	17294	0	-1.7937
APOBEC3F	7	0.0036598	0.014331	0.222687	1158	1	0.79825	0.025085	0.075325	0.794908	1704	4	0.79825
ATP1B3	5	0.003664	0.014347	0.222687	1159	4	-2.7078	0.023046	0.069869	0.790255	1592	1	-2.7078
MT1E	2	0.003665	0.01435	0.222687	1160	2	-2.2833	0.99634	0.99631	1.0	17367	0	-2.2833
EIF5	5	0.003668	0.014356	0.222687	1161	4	-2.267	0.4783	0.61542	1.0	10566	1	-2.267
CEND1	5	0.003674	0.014375	0.222785	1162	4	-1.3331	0.36018	0.50467	1.0	8798	1	-1.3331
SMC2	5	0.0036793	0.014391	0.22284	1163	4	-1.0163	0.89431	0.8955	1.0	15184	0	-1.0163
MRPS27	5	0.0037033	0.014477	0.223984	1164	4	-2.472	0.96386	0.96395	1.0	16476	0	-2.472
CMTR1	5	0.0037191	0.014521	0.224464	1165	3	-2.0085	0.9807	0.98057	1.0	16862	0	-2.0085
ZBTB39	5	0.0037892	0.014743	0.22771	1166	4	-1.816	0.99556	0.99554	1.0	17333	0	-1.816
RAE1	5	0.0038212	0.014856	0.229263	1167	4	-2.0242	0.96459	0.96467	1.0	16484	0	-2.0242
DPY30	4	0.0038373	0.014905	0.229821	1168	3	-2.4559	0.9268	0.92736	1.0	15776	0	-2.4559
EP400	5	0.0038477	0.01493	0.230005	1169	4	-1.5587	0.90968	0.9106	1.0	15468	0	-1.5587
TMPRSS13	5	0.0038889	0.01506	0.231814	1170	4	-1.5121	0.50489	0.6273	1.0	10722	1	-1.5121
ATP6AP1	5	0.0039145	0.015143	0.232893	1171	4	-1.3779	0.98099	0.98087	1.0	16872	0	-1.3779
EDC4	5	0.0039279	0.015185	0.233328	1172	4	-1.3058	0.98896	0.98893	1.0	17081	0	-1.3058
NUP98	5	0.0039628	0.015289	0.234733	1173	4	-2.2815	0.94145	0.94182	1.0	16041	0	-2.2815
FCF1	5	0.0039867	0.015356	0.235357	1175	4	-4.6028	0.58681	0.66683	1.0	11330	1	-4.6028
ILF2	5	0.0039867	0.015356	0.235357	1174	3	-2.7091	0.88609	0.88743	1.0	15038	0	-2.7091
RPF2	5	0.0039923	0.015373	0.235414	1176	4	-1.9207	0.29942	0.44616	1.0	7854	1	-1.9207
TSR1	5	0.0040069	0.015425	0.236013	1177	4	-1.5861	0.95812	0.95824	1.0	16351	0	-1.5861
SRBD1	5	0.0040232	0.01547	0.236486	1178	4	-2.1363	0.98939	0.98934	1.0	17091	0	-2.1363
LYPLA1	5	0.0040265	0.015482	0.236486	1179	4	-2.1807	0.91713	0.91787	1.0	15618	0	-2.1807
LYSMD1	5	0.0040833	0.015646	0.238794	1180	4	-2.3655	0.97892	0.97882	1.0	16817	0	-2.3655
TBC1D3F	1	0.0040955	0.015681	0.238985	1181	1	-2.9707	0.9959	0.99589	1.0	17347	0	-2.9707
HAUS8	5	0.0040969	0.015686	0.238985	1182	4	-2.653	0.99085	0.99085	1.0	17136	0	-2.653
MINOS1	3	0.0041034	0.015711	0.239176	1183	3	-2.4881	0.98176	0.98164	1.0	16885	0	-2.4881
WDR12	5	0.0041169	0.015764	0.239769	1184	4	-4.5643	0.89789	0.89902	1.0	15249	0	-4.5643
NPIPA5	1	0.0041396	0.01583	0.240569	1185	1	-6.1393	0.99586	0.99585	1.0	17346	0	-6.1393
MRPS16	5	0.0041434	0.015844	0.240583	1186	4	-1.4765	0.97383	0.97374	1.0	16685	0	-1.4765
PES1	5	0.0042433	0.016168	0.245302	1187	3	-0.57672	0.98314	0.98302	1.0	16927	0	-0.57672
NPEPPS	5	0.0042628	0.01623	0.245913	1188	3	-2.1565	0.14215	0.28175	0.959295	5282	2	-2.1565
HSPA5	5	0.0042646	0.016236	0.245913	1189	3	-1.4508	0.34724	0.49232	1.0	8595	1	-1.4508
RAB1B	5	0.0042721	0.016262	0.246106	1190	4	-1.1647	0.94755	0.94777	1.0	16152	0	-1.1647
STAG1	5	0.0042766	0.016276	0.246107	1191	3	-2.8182	0.95953	0.95963	1.0	16387	0	-2.8182
IMPDH1	4	0.0042925	0.016323	0.246615	1192	1	-0.099625	0.042028	0.1116	0.863595	2327	1	-0.099625
AOC2	5	0.0043489	0.016488	0.24889	1193	4	-1.0626	0.98728	0.98719	1.0	17032	0	-1.0626
HDAC1	5	0.004369	0.016543	0.249511	1194	4	-1.579	0.99592	0.99591	1.0	17349	0	-1.579
FDX1L	5	0.004411	0.016662	0.2511	1195	4	-1.0379	0.9973	0.99727	1.0	17427	0	-1.0379
WDR73	5	0.0044407	0.016757	0.252322	1196	4	-1.1442	0.99683	0.99679	1.0	17393	0	-1.1442
NUBP1	5	0.0044879	0.0169	0.253838	1197	4	-1.6679	0.99713	0.99708	1.0	17413	0	-1.6679
UTP15	5	0.0044879	0.0169	0.253838	1198	4	-2.268	0.17702	0.32811	0.978914	6034	1	-2.268
DARS	5	0.0044879	0.0169	0.253838	1199	4	-3.3549	0.16067	0.31068	0.969476	5769	1	-3.3549
NDUFAF3	5	0.0045104	0.016977	0.254781	1200	4	-1.8457	0.99107	0.99105	1.0	17146	0	-1.8457
HYOU1	5	0.0045172	0.016992	0.2548	1201	3	-0.73268	0.89865	0.8998	1.0	15265	0	-0.73268
SARNP	5	0.0045265	0.017029	0.25514	1202	4	-2.0922	0.95133	0.9515	1.0	16229	0	-2.0922
FAM86B1	1	0.0045695	0.017157	0.256837	1203	1	-3.9241	0.99543	0.99542	1.0	17328	0	-3.9241
AP2S1	7	0.0045997	0.017249	0.257989	1204	4	-0.88098	0.39177	0.53457	1.0	9302	1	-0.88098
GPI	5	0.0046033	0.017262	0.257989	1205	4	-1.1385	0.98396	0.98384	1.0	16951	0	-1.1385
STIL	5	0.00463	0.017352	0.259121	1206	3	-1.1054	0.12432	0.25341	0.949917	4804	2	-1.1054
CTCF	5	0.0046664	0.017473	0.260711	1207	3	-1.4269	0.96693	0.96698	1.0	16526	0	-1.4269
INTS2	5	0.0046914	0.017541	0.261503	1208	3	-0.96745	0.56537	0.656	1.0	11161	1	-0.96745
ANAPC4	5	0.0046988	0.017566	0.261664	1209	3	-3.179	0.82009	0.82291	1.0	13943	1	-3.179
BYSL	5	0.0047522	0.017734	0.263943	1210	4	-1.7971	0.7586	0.77156	1.0	13042	1	-1.7971
POU5F1	6	0.004759	0.017749	0.263946	1211	5	-0.96269	0.78799	0.79477	1.0	13432	1	-0.96269
KARS	5	0.0047809	0.017824	0.264621	1212	3	-1.1043	0.99421	0.99418	1.0	17258	0	-1.1043
ORC1	5	0.0047809	0.017824	0.264621	1213	4	-1.6354	0.674	0.71493	1.0	12149	1	-1.6354
UBAP2L	5	0.0048349	0.017979	0.266711	1214	4	-1.4091	0.82489	0.82742	1.0	14011	1	-1.4091
SLU7	5	0.0048687	0.018087	0.268089	1215	3	-1.7989	0.99458	0.99455	1.0	17275	0	-1.7989
UPF2	5	0.0048804	0.018123	0.268406	1216	4	-2.5106	0.59957	0.67342	1.0	11440	1	-2.5106
NCL	5	0.0049064	0.01821	0.26947	1217	4	-1.3584	0.97873	0.97862	1.0	16807	0	-1.3584
MRPL9	5	0.0049697	0.018409	0.272192	1218	4	-1.3034	0.55951	0.65309	1.0	11112	1	-1.3034
NDUFA8	5	0.0049753	0.018428	0.272253	1219	4	-1.527	0.65889	0.70606	1.0	11982	1	-1.527
TCEB3	5	0.0049878	0.018467	0.272598	1220	4	-1.217	0.99346	0.99346	1.0	17227	0	-1.217
CHCHD2	5	0.0050084	0.018529	0.273291	1221	4	-1.6318	0.90958	0.91051	1.0	15466	0	-1.6318
GADD45GIP1	5	0.0050152	0.018552	0.273407	1222	4	-1.6082	0.30038	0.44705	1.0	7869	1	-1.6082
FLVCR1	5	0.0050221	0.018572	0.273483	1223	4	-1.7084	0.81166	0.81518	1.0	13790	1	-1.7084
PPP1R11	5	0.0050658	0.018703	0.275185	1224	4	-1.7727	0.69791	0.72973	1.0	12412	1	-1.7727
CCAR1	5	0.0050829	0.018758	0.275641	1225	4	-1.4621	0.36832	0.51223	1.0	8941	1	-1.4621
NDC80	5	0.0050848	0.018765	0.275641	1226	2	0.76033	0.051316	0.12866	0.887272	2610	3	0.76033
COX5A	5	0.0050991	0.018809	0.27607	1227	4	-1.3351	0.94836	0.94855	1.0	16168	0	-1.3351
KIF27	5	0.0051327	0.018913	0.277361	1228	4	-1.209	0.9656	0.96565	1.0	16501	0	-1.209
PAM16	5	0.0051432	0.018942	0.27757	1229	4	-1.6809	0.93867	0.93914	1.0	15995	0	-1.6809
SF3B2	5	0.0051514	0.018963	0.277642	1230	3	-1.3769	0.0032754	0.012971	0.619369	375	1	-1.3769
PM20D1	5	0.0051945	0.019114	0.279637	1231	4	-1.5758	0.90991	0.91082	1.0	15472	0	-1.5758
KIAA1109	5	0.0052144	0.019175	0.280294	1232	4	-1.6157	0.91364	0.91452	1.0	15541	0	-1.6157
MOB4	3	0.005229	0.019217	0.280677	1233	3	-3.2611	0.99477	0.99476	1.0	17282	0	-3.2611
ZWILCH	5	0.0052462	0.019267	0.281187	1234	4	-1.3944	0.99654	0.99649	1.0	17383	0	-1.3944
SPRR2G	4	0.0052591	0.019308	0.281553	1235	2	-1.0072	0.89626	0.8974	1.0	15213	0	-1.0072
INTS7	5	0.005271	0.01934	0.28177	1236	4	-1.6418	0.98472	0.98459	1.0	16973	0	-1.6418
ZFP36L1	5	0.0052762	0.019354	0.28177	1237	2	-0.07178	0.88893	0.89026	1.0	15093	0	-0.07178
PRUNE	5	0.0053239	0.019497	0.283537	1238	4	-1.1923	0.98763	0.98756	1.0	17043	0	-1.1923
ZFR	5	0.0053281	0.019507	0.283537	1239	4	-1.2792	0.93904	0.93948	1.0	16002	0	-1.2792
SSU72	5	0.0053932	0.019707	0.286206	1240	3	-1.7514	0.036249	0.10082	0.841967	2156	2	-1.7514
NUS1	4	0.0054117	0.019758	0.286726	1241	2	-1.8183	0.13968	0.27788	0.958254	5217	2	-1.8183
HIST3H2A	5	0.0054176	0.019779	0.28679	1242	2	-0.060309	0.51477	0.63184	1.0	10807	1	-0.060309
COMMD6	5	0.0054367	0.019839	0.287411	1243	2	-0.5866	0.80076	0.8056	1.0	13627	1	-0.5866
METTL14	5	0.0054404	0.019853	0.287411	1244	3	-3.2716	0.010292	0.03424	0.723554	849	1	-3.2716
DNAJC8	4	0.005457	0.019905	0.287928	1245	3	-2.1803	0.88072	0.88211	1.0	14945	0	-2.1803
SLC31A1	5	0.0055068	0.02006	0.289938	1246	4	-1.159	0.31333	0.45954	1.0	8063	1	-1.159
DPH1	5	0.0055129	0.02008	0.289999	1247	4	-1.0868	0.99608	0.99606	1.0	17355	0	-1.0868
MRPS18B	5	0.0055325	0.020144	0.290679	1248	4	-1.1388	0.99725	0.99721	1.0	17423	0	-1.1388
MCM3	5	0.0056493	0.020478	0.295266	1249	4	-1.67	0.38605	0.52905	1.0	9217	1	-1.67
RPS14	2	0.0056552	0.020496	0.295283	1250	2	-4.7753	0.99434	0.99432	1.0	17263	0	-4.7753
RPL12	2	0.005676	0.020566	0.295832	1251	2	-6.4862	0.99432	0.9943	1.0	17262	0	-6.4862
SCGB1C1	5	0.0056761	0.020566	0.295832	1252	3	-2.0599	0.99426	0.99424	1.0	17259	0	-2.0599
TFCP2	5	0.0056895	0.020601	0.295968	1253	3	-2.1326	0.26612	0.41408	1.0	7368	2	-2.1326
LCE2C	2	0.0056914	0.020609	0.295968	1254	2	-3.0798	0.99329	0.99328	1.0	17221	0	-3.0798
MRPL44	5	0.0057259	0.020719	0.29731	1255	3	-1.7339	0.94892	0.94911	1.0	16183	0	-1.7339
VMA21	5	0.0057526	0.020802	0.298263	1256	4	-1.2296	0.99702	0.99697	1.0	17404	0	-1.2296
MCL1	5	0.0057746	0.020881	0.29916	1257	3	-2.7424	0.9916	0.99159	1.0	17163	0	-2.7424
TNPO3	5	0.0057847	0.020914	0.299354	1258	3	-2.0135	0.99308	0.99307	1.0	17214	0	-2.0135
RBMX2	4	0.0057899	0.020928	0.299354	1259	4	-2.3517	0.99421	0.99418	1.0	17257	0	-2.3517
LEO1	5	0.005815	0.021	0.300145	1260	3	-0.89815	0.40241	0.5449	1.0	9452	1	-0.89815
CKS2	4	0.0058251	0.021029	0.300323	1261	4	-1.0658	0.99417	0.99415	1.0	17256	0	-1.0658
LGALS9	5	0.0058302	0.021051	0.300399	1262	3	-1.6998	0.96613	0.96621	1.0	16509	0	-1.6998
ASH2L	5	0.0058439	0.021093	0.300757	1263	4	-1.4434	0.2981	0.44486	1.0	7837	1	-1.4434
GPS1	5	0.0058578	0.021128	0.301028	1264	4	-2.1867	0.97974	0.97963	1.0	16842	0	-2.1867
PRKAA1	5	0.0058682	0.02116	0.301244	1265	4	-1.428	0.99605	0.99604	1.0	17353	0	-1.428
RPS6	3	0.0059085	0.021287	0.302813	1266	2	-2.6835	0.41346	0.55571	1.0	9608	1	-2.6835
MRPS6	5	0.0059906	0.021545	0.306239	1267	4	-1.5829	0.97678	0.97662	1.0	16755	0	-1.5829
RTFDC1	5	0.0060189	0.021631	0.307224	1268	4	-1.3786	0.3165	0.46255	1.0	8125	1	-1.3786
TSC1	5	0.0060318	0.021675	0.307402	1269	3	-1.7621	0.80724	0.81119	1.0	13728	1	-1.7621
CDC26	5	0.0060325	0.021678	0.307402	1270	4	-1.9563	0.9806	0.98047	1.0	16856	0	-1.9563
RNMT	5	0.0061026	0.02189	0.310056	1271	3	-3.7222	0.63223	0.69076	1.0	11710	1	-3.7222
NUDT17	5	0.0061057	0.0219	0.310056	1272	4	-1.2234	0.42562	0.56756	1.0	9800	1	-1.2234
DHFR	4	0.0061242	0.021954	0.310582	1273	3	-4.4633	0.83736	0.83943	1.0	14239	0	-4.4633
SMG5	5	0.0061309	0.021974	0.310626	1274	4	-1.5191	0.98283	0.9827	1.0	16915	0	-1.5191
CSRNP2	5	0.0061493	0.022033	0.311206	1275	3	-1.8064	0.51058	0.62991	1.0	10772	1	-1.8064
CACYBP	6	0.0061647	0.022079	0.311478	1276	5	-1.1936	0.35309	0.49792	1.0	8676	1	-1.1936
HIST1H2AD	4	0.0061671	0.022087	0.311478	1277	3	-1.888	0.97014	0.97011	1.0	16594	0	-1.888
TSFM	5	0.0061765	0.022115	0.311629	1278	4	-1.492	0.22976	0.37916	1.0	6820	1	-1.492
RSL1D1	5	0.0061841	0.022134	0.311664	1279	4	-1.7312	0.78278	0.7905	1.0	13360	1	-1.7312
CROCC	5	0.0061891	0.022155	0.311715	1280	4	-1.4694	0.68292	0.72035	1.0	12251	1	-1.4694
SLC4A7	5	0.0062004	0.02219	0.311769	1281	4	-1.1722	0.69861	0.73017	1.0	12417	1	-1.1722
GNB1L	5	0.0062037	0.022194	0.311769	1282	4	-1.7872	0.99714	0.99709	1.0	17415	0	-1.7872
POLE2	5	0.0062209	0.022251	0.312329	1283	3	-4.1839	0.021015	0.064374	0.781733	1479	2	-4.1839
TIMM10	5	0.0062558	0.02236	0.313612	1284	4	-1.3198	0.84113	0.84316	1.0	14305	0	-1.3198
CEBPZ	5	0.0062628	0.022382	0.313676	1285	4	-1.0386	0.31819	0.46416	1.0	8155	1	-1.0386
CNOT6L	5	0.0062692	0.022399	0.313679	1286	4	-1.0698	0.95589	0.95603	1.0	16312	0	-1.0698
XKR3	5	0.0063352	0.022604	0.316297	1287	4	-1.9495	0.99385	0.99383	1.0	17242	0	-1.9495
ALG11	5	0.0064139	0.022825	0.319149	1288	3	-2.7095	0.88334	0.88471	1.0	14984	0	-2.7095
DHX16	5	0.0064744	0.023013	0.32138	1289	4	-1.7452	0.9939	0.99388	1.0	17245	0	-1.7452
POLD2	5	0.0064811	0.023038	0.32138	1290	4	-1.8111	0.81308	0.81644	1.0	13816	1	-1.8111
RNGTT	5	0.0064856	0.023053	0.32138	1291	3	-1.7806	0.042231	0.11199	0.863985	2333	2	-1.7806
COPG1	5	0.0064866	0.023056	0.32138	1292	4	-1.0915	0.98897	0.98894	1.0	17082	0	-1.0915
KIAA1143	5	0.0065172	0.023136	0.322242	1293	3	-1.7429	0.84467	0.84675	1.0	14363	0	-1.7429
SPATA5	5	0.0065411	0.023203	0.322726	1294	4	-2.0069	0.99703	0.99698	1.0	17405	0	-2.0069
RMI1	5	0.0065465	0.023223	0.322726	1295	3	-2.1108	0.18205	0.33303	0.981379	6108	1	-2.1108
RBM17	4	0.0065476	0.023225	0.322726	1296	3	-2.4	0.96737	0.96743	1.0	16534	0	-2.4
HAUS1	5	0.0065605	0.023266	0.323049	1297	4	-1.1582	0.92346	0.92406	1.0	15730	0	-1.1582
WNT8B	5	0.0065737	0.023313	0.323449	1298	3	-1.722	0.25095	0.39946	1.0	7124	2	-1.722
DLGAP5	5	0.006582	0.023337	0.323535	1299	4	-1.008	0.95153	0.95168	1.0	16230	0	-1.008
ZNF259	5	0.0066237	0.023474	0.32519	1300	4	-1.4725	0.98457	0.98445	1.0	16969	0	-1.4725
OTOL1	5	0.006642	0.023533	0.325755	1301	4	-1.1955	0.79924	0.80434	1.0	13601	1	-1.1955
FRYL	5	0.0066649	0.023599	0.326417	1302	3	-2.0224	0.55497	0.65092	1.0	11072	1	-2.0224
GEMIN8	5	0.0067052	0.023728	0.327952	1303	4	-1.79	0.979	0.97889	1.0	16820	0	-1.79
H2AFZ	5	0.0067165	0.02376	0.328141	1304	4	-1.3561	0.99348	0.99347	1.0	17229	0	-1.3561
TRPM7	5	0.006732	0.023808	0.32855	1305	4	-1.2017	0.062718	0.14913	0.910216	2947	1	-1.2017
TPM3	6	0.0067701	0.023927	0.329943	1306	3	-1.1706	0.99334	0.99333	1.0	17224	0	-1.1706
EEF1E1	5	0.0067773	0.023951	0.329966	1307	4	-1.1078	0.50881	0.62909	1.0	10752	1	-1.1078
MRPS5	5	0.0067844	0.023975	0.329966	1308	4	-1.3668	0.12332	0.25178	0.949748	4773	1	-1.3668
TOE1	5	0.0067892	0.023984	0.329966	1309	3	-2.1581	0.88178	0.88315	1.0	14963	0	-2.1581
KIAA0391	11	0.0068368	0.024137	0.331725	1310	6	-1.1428	0.22843	0.37787	1.0	6800	2	-1.1428
ZNF486	3	0.0068468	0.024161	0.331725	1311	2	-2.7495	0.38039	0.52367	1.0	9121	1	-2.7495
BRD4	5	0.0068486	0.024167	0.331725	1312	3	-0.64934	0.98659	0.98649	1.0	17019	0	-0.64934
ALDOC	5	0.0068658	0.024223	0.332056	1313	4	-1.0585	0.99466	0.99464	1.0	17278	0	-1.0585
WDR24	5	0.0068679	0.024228	0.332056	1314	4	-1.3726	0.12698	0.25769	0.950981	4878	1	-1.3726
DNAJB6	3	0.0068808	0.024273	0.332372	1315	2	-2.4492	0.96765	0.9677	1.0	16538	0	-2.4492
GPKOW	5	0.006887	0.024288	0.332372	1316	3	-1.7223	0.79677	0.80219	1.0	13556	1	-1.7223
TFIP11	5	0.0068951	0.024312	0.332378	1317	3	-0.6076	0.75215	0.7668	1.0	12961	1	-0.6076
POLR3K	5	0.0068985	0.024325	0.332378	1318	3	-1.2248	0.98992	0.98988	1.0	17105	0	-1.2248
SRPR	5	0.0069175	0.024368	0.332712	1319	4	-1.3965	0.94615	0.94641	1.0	16125	0	-1.3965
IPPK	5	0.006955	0.024475	0.333752	1320	4	-1.1923	0.9962	0.99618	1.0	17360	0	-1.1923
KRT12	5	0.0069572	0.024481	0.333752	1321	4	-1.1623	0.95712	0.95721	1.0	16339	0	-1.1623
DNAJA3	5	0.0069681	0.024514	0.333941	1322	4	-1.3426	0.98399	0.98387	1.0	16952	0	-1.3426
KRTAP10-4	2	0.0069881	0.02458	0.334594	1323	1	-1.5303	0.50846	0.62894	1.0	10747	1	-1.5303
HIST1H2BE	3	0.0070444	0.024734	0.335773	1324	1	0.17383	0.77474	0.784	1.0	13252	0	0.17383
DHX36	5	0.0070446	0.024734	0.335773	1325	3	-1.8077	0.75456	0.76855	1.0	12994	1	-1.8077
EEF1A1	2	0.0070474	0.024744	0.335773	1326	2	-4.1585	0.99295	0.99295	1.0	17208	0	-4.1585
ANKRD36	5	0.0070518	0.024756	0.335773	1327	4	-2.0198	0.9956	0.9956	1.0	17337	0	-2.0198
FASTKD5	5	0.0070541	0.02476	0.335773	1328	4	-1.9051	0.84599	0.848	1.0	14385	0	-1.9051
BECN1	5	0.0070731	0.024825	0.336399	1329	3	-1.7571	0.6065	0.67698	1.0	11491	1	-1.7571
EED	5	0.0070876	0.024871	0.336675	1330	4	-2.0888	0.11215	0.23357	0.945601	4448	1	-2.0888
SNRPA	5	0.0070949	0.024894	0.336675	1331	4	-1.4584	0.98573	0.98559	1.0	16993	0	-1.4584
GTF3A	5	0.0070964	0.024901	0.336675	1332	4	-1.1961	0.83726	0.83934	1.0	14236	0	-1.1961
HMGA1	5	0.0071169	0.024959	0.337038	1333	4	-1.5499	0.9953	0.9953	1.0	17320	0	-1.5499
RTF1	5	0.0071255	0.024984	0.337038	1334	3	-1.8153	0.42008	0.5621	1.0	9709	2	-1.8153
SON	5	0.0071258	0.024984	0.337038	1335	4	-1.9918	0.52558	0.63684	1.0	10866	1	-1.9918
GGA3	5	0.0071353	0.025009	0.337119	1336	4	-1.0472	0.91283	0.91375	1.0	15523	0	-1.0472
ATP5D	5	0.0071982	0.025193	0.339183	1337	4	-1.743	0.98191	0.98179	1.0	16891	0	-1.743
RRN3	5	0.0072026	0.0252	0.339183	1338	4	-1.3343	0.90352	0.90456	1.0	15353	0	-1.3343
FOPNL	5	0.0072286	0.025283	0.339903	1339	4	-1.3258	0.2177	0.36759	0.991532	6673	1	-1.3258
OLA1	5	0.0072323	0.025291	0.339903	1340	4	-1.5069	0.12871	0.26047	0.950981	4924	1	-1.5069
KLC2	5	0.0072457	0.025336	0.340127	1341	4	-1.0241	0.8461	0.84811	1.0	14389	0	-1.0241
NRBP1	5	0.0072492	0.025346	0.340127	1342	3	-1.7515	0.99313	0.99312	1.0	17215	0	-1.7515
OIP5	5	0.0072651	0.025389	0.340374	1343	4	-1.0509	0.80194	0.80661	1.0	13645	1	-1.0509
PARK7	5	0.0072815	0.025438	0.340374	1344	4	-1.1999	0.93765	0.93813	1.0	15979	0	-1.1999
ZNF559	12	0.0072816	0.025438	0.340374	1345	6	-0.46194	0.011425	0.037571	0.736245	919	3	-0.46194
CRCT1	5	0.0072822	0.02544	0.340374	1346	3	-0.62694	0.39831	0.54089	1.0	9392	1	-0.62694
NFU1	10	0.0073039	0.025514	0.340941	1347	6	-1.2309	0.99917	0.99917	1.0	17601	0	-1.2309
AP2M1	5	0.007307	0.02552	0.340941	1348	4	-1.215	0.95417	0.95427	1.0	16274	0	-1.215
OGDH	5	0.0073157	0.02555	0.341092	1349	4	-1.6865	0.9877	0.98763	1.0	17045	0	-1.6865
PMPCA	5	0.0073401	0.025617	0.341735	1350	3	-0.7348	0.57262	0.65961	1.0	11217	1	-0.7348
CALML4	10	0.0074014	0.025823	0.344222	1351	6	-0.96143	0.36414	0.50834	1.0	8875	1	-0.96143
PGD	5	0.0074428	0.025948	0.345528	1352	4	-1.7579	0.99308	0.99307	1.0	17213	0	-1.7579
RPF1	5	0.0074477	0.025959	0.345528	1353	2	-0.33503	0.52991	0.63885	1.0	10900	1	-0.33503
FXN	5	0.0074943	0.026097	0.347064	1354	3	-1.925	0.082747	0.18437	0.923	3574	1	-1.925
PINX1	5	0.0075014	0.026113	0.347064	1355	1	-0.028046	0.8915	0.89279	1.0	15134	0	-0.028046
MBTPS1	5	0.0075099	0.026133	0.347071	1356	4	-1.1757	0.93232	0.93279	1.0	15874	0	-1.1757
SPATS1	5	0.0075274	0.026178	0.347407	1357	2	-0.51815	0.88825	0.88956	1.0	15077	0	-0.51815
GML	5	0.0075551	0.026265	0.34831	1358	4	-1.6549	0.07529	0.17135	0.921414	3349	1	-1.6549
GTF2H2C	4	0.0075859	0.02635	0.349121	1359	4	-1.7425	0.99241	0.99243	1.0	17189	0	-1.7425
RPS25	4	0.0075945	0.026378	0.349121	1360	3	-3.0112	0.032686	0.094017	0.835266	2027	1	-3.0112
TRIP13	5	0.0075958	0.026384	0.349121	1361	4	-1.385	0.45357	0.5947	1.0	10229	1	-1.385
COQ4	5	0.0076356	0.026498	0.350337	1362	3	-1.7611	0.85331	0.85516	1.0	14500	0	-1.7611
KRTAP4-11	4	0.0076427	0.026515	0.350337	1363	4	-1.7521	0.99236	0.99237	1.0	17187	0	-1.7521
SCO2	5	0.0076856	0.02664	0.351728	1364	4	-1.2161	0.63347	0.69145	1.0	11725	1	-1.2161
CEP97	5	0.0076996	0.026673	0.351913	1365	4	-1.5723	0.47931	0.61585	1.0	10570	1	-1.5723
COA3	5	0.0077156	0.026726	0.352344	1366	3	-1.7001	0.60805	0.67779	1.0	11506	1	-1.7001
SAP30BP	5	0.0077344	0.026788	0.352905	1367	3	-3.1099	0.81121	0.81477	1.0	13783	1	-3.1099
MYLK2	5	0.0077777	0.026907	0.353767	1368	4	-1.1076	0.98748	0.98741	1.0	17042	0	-1.1076
FKBP1A	5	0.0077793	0.02691	0.353767	1369	4	-1.3619	0.99722	0.99718	1.0	17418	0	-1.3619
CENPQ	5	0.0077861	0.026929	0.353767	1370	4	-1.9772	0.95702	0.95713	1.0	16334	0	-1.9772
EIF1AD	5	0.0077871	0.026932	0.353767	1371	4	-1.2796	0.94252	0.94289	1.0	16064	0	-1.2796
KRTAP10-12	2	0.007814	0.027016	0.354162	1372	2	-2.2924	0.99219	0.99221	1.0	17179	0	-2.2924
HAUS4	5	0.0078156	0.027019	0.354162	1373	2	-0.36066	0.88305	0.8844	1.0	14979	0	-0.36066
RABL2A	2	0.007816	0.027021	0.354162	1374	2	-4.1437	0.99218	0.99221	1.0	17178	0	-4.1437
LCE1F	3	0.0078342	0.027071	0.354567	1375	3	-1.9773	0.98338	0.98328	1.0	16936	0	-1.9773
HSCB	5	0.0078865	0.027228	0.35636	1376	4	-1.1416	0.94229	0.94266	1.0	16056	0	-1.1416
RPS27A	3	0.0078999	0.027268	0.356461	1377	3	-2.0559	0.9921	0.99212	1.0	17176	0	-2.0559
ADNP	5	0.0079028	0.027275	0.356461	1378	3	-1.6519	0.90837	0.90936	1.0	15441	0	-1.6519
EIF4G2	5	0.0079602	0.027452	0.358514	1379	3	-1.9251	0.048019	0.12259	0.875963	2520	2	-1.9251
MRPS2	5	0.0079843	0.027516	0.359087	1380	4	-1.5305	0.99566	0.99565	1.0	17340	0	-1.5305
SLC35B1	5	0.0079974	0.027558	0.35931	1381	4	-1.7259	0.99583	0.99582	1.0	17344	0	-1.7259
GEMIN5	5	0.0080025	0.027574	0.35931	1382	3	-1.8486	0.5851	0.66592	1.0	11315	1	-1.8486
CCNC	5	0.008009	0.027593	0.35931	1383	3	-2.5172	0.0015723	0.0067972	0.557088	219	2	-2.5172
C4orf36	5	0.0080187	0.027621	0.359342	1384	4	-1.6024	0.089057	0.19494	0.923	3797	1	-1.6024
KRTAP4-7	4	0.0080234	0.027636	0.359342	1385	2	-0.48714	0.77712	0.78592	1.0	13291	0	-0.48714
C17orf49	6	0.0080816	0.027808	0.361325	1386	5	-1.2122	0.89783	0.89896	1.0	15246	0	-1.2122
NELFCD	5	0.0080943	0.027849	0.361593	1387	4	-0.97837	0.94767	0.94788	1.0	16155	0	-0.97837
SDR39U1	5	0.008207	0.028197	0.365848	1388	3	-1.6888	0.32016	0.4661	1.0	8183	1	-1.6888
GPBP1	5	0.0082241	0.028252	0.366305	1389	4	-1.1644	0.98923	0.98918	1.0	17088	0	-1.1644
MRPS7	5	0.008247	0.028328	0.367017	1390	4	-1.0868	0.9412	0.94159	1.0	16032	0	-1.0868
SAMM50	5	0.0082765	0.028416	0.367899	1391	4	-1.3419	0.98767	0.98759	1.0	17044	0	-1.3419
LRPPRC	5	0.0082912	0.02846	0.368204	1392	4	-1.0788	0.76867	0.77926	1.0	13184	1	-1.0788
PRIMA1	5	0.008311	0.028524	0.368764	1393	2	-0.18369	0.22267	0.37234	0.995763	6734	2	-0.18369
RNF113A	5	0.0083208	0.028551	0.368854	1394	4	-1.5338	0.87205	0.8736	1.0	14809	0	-1.5338
EIF5AL1	4	0.0083434	0.028625	0.369534	1395	2	-3.665	0.94617	0.94643	1.0	16127	0	-3.665
DDI2	5	0.008362	0.02868	0.369827	1396	4	-1.0562	0.97969	0.97957	1.0	16839	0	-1.0562
MASTL	5	0.0083649	0.028688	0.369827	1397	3	-0.82742	0.21152	0.36152	0.988224	6588	1	-0.82742
CPAMD8	5	0.008413	0.028833	0.371432	1398	4	-0.64372	0.85063	0.85258	1.0	14464	0	-0.64372
HIST2H2BE	1	0.008428	0.028885	0.371786	1399	1	-8.6433	0.99157	0.99156	1.0	17162	0	-8.6433
SUGP2	5	0.008436	0.028902	0.371786	1400	3	-1.6614	0.87345	0.87495	1.0	14828	0	-1.6614
CLCC1	5	0.0084533	0.028956	0.372046	1401	3	-1.9509	0.12724	0.25812	0.950981	4886	2	-1.9509
AKTIP	5	0.0084573	0.028964	0.372046	1402	3	-2.0305	0.90525	0.90631	1.0	15385	0	-2.0305
RPL34	1	0.0084941	0.029076	0.373228	1403	1	-8.6398	0.99151	0.99149	1.0	17161	0	-8.6398
NDUFA2	6	0.008502	0.029098	0.373237	1404	4	-1.2267	0.7667	0.77771	1.0	13156	1	-1.2267
LSM3	2	0.0085213	0.029153	0.373569	1405	2	-2.4552	0.99148	0.99146	1.0	17160	0	-2.4552
RPN2	5	0.0085267	0.029174	0.373569	1406	4	-0.90735	0.99255	0.99257	1.0	17193	0	-0.90735
PTDSS1	5	0.0085346	0.029195	0.373569	1407	3	-1.6328	0.27292	0.42053	1.0	7472	2	-1.6328
HIST3H3	3	0.0085387	0.029207	0.373569	1408	3	-2.267	0.99019	0.99018	1.0	17112	0	-2.267
COX10	5	0.0085587	0.029261	0.373993	1409	4	-1.5972	0.49361	0.62225	1.0	10655	1	-1.5972
HSBP1L1	5	0.0085653	0.029282	0.374001	1410	4	-1.2731	0.37671	0.52015	1.0	9062	1	-1.2731
RPTOR	5	0.0085956	0.029361	0.374747	1411	4	-1.5439	0.52631	0.63717	1.0	10875	1	-1.5439
TRIM6	5	0.008626	0.029451	0.375421	1412	4	-1.2185	0.68243	0.72004	1.0	12243	1	-1.2185
MRPL36	5	0.0086277	0.029456	0.375421	1413	4	-1.1995	0.62278	0.6856	1.0	11625	1	-1.1995
POLA2	5	0.0086431	0.0295	0.375493	1414	3	-1.0533	0.66784	0.71128	1.0	12081	1	-1.0533
IZUMO4	5	0.0086514	0.029524	0.375493	1415	4	-1.0827	0.97197	0.97191	1.0	16636	0	-1.0827
KRTAP17-1	5	0.0086514	0.029524	0.375493	1416	2	-0.045198	0.38186	0.52505	1.0	9144	1	-0.045198
EIF3CL	2	0.0086951	0.029648	0.376576	1417	2	-1.7713	0.9913	0.99128	1.0	17152	0	-1.7713
TIMM13	5	0.008696	0.029651	0.376576	1418	4	-1.879	0.96718	0.96723	1.0	16530	0	-1.879
DPF2	5	0.0087102	0.029693	0.376848	1419	2	-0.54107	0.91294	0.91384	1.0	15525	0	-0.54107
MED24	5	0.0087531	0.029827	0.378081	1420	3	-1.1428	0.87368	0.87517	1.0	14833	0	-1.1428
HSD17B10	5	0.0087556	0.029832	0.378081	1421	3	-1.8423	0.99506	0.99505	1.0	17302	0	-1.8423
NCAPH2	5	0.008821	0.030032	0.380342	1422	3	-1.7629	0.50492	0.62732	1.0	10723	1	-1.7629
ZNRD1	5	0.008836	0.030081	0.380701	1423	4	-1.4799	0.56296	0.6548	1.0	11141	1	-1.4799
PAFAH1B1	5	0.0089132	0.030316	0.383403	1424	3	-2.268	0.51061	0.62992	1.0	10773	1	-2.268
SRCAP	5	0.0089813	0.030521	0.385725	1425	3	-2.0108	0.9896	0.98955	1.0	17095	0	-2.0108
SOX9	5	0.0089999	0.03057	0.385913	1426	4	-1.2413	0.99035	0.99033	1.0	17117	0	-1.2413
ZNF627	5	0.0090064	0.030589	0.385913	1427	4	-1.8146	0.96965	0.96962	1.0	16583	0	-1.8146
CCNB1	5	0.0090106	0.0306	0.385913	1428	3	-2.0502	0.76436	0.77594	1.0	13125	1	-2.0502
PRAMEF6	1	0.0090233	0.03064	0.386135	1429	1	-3.7038	0.99098	0.99097	1.0	17143	0	-3.7038
RMND1	5	0.0091093	0.030894	0.389064	1430	4	-1.8077	0.96903	0.969	1.0	16572	0	-1.8077
NUBP2	5	0.0091189	0.030922	0.389145	1431	4	-1.7206	0.97674	0.97658	1.0	16751	0	-1.7206
ECM1	5	0.0091272	0.030955	0.389295	1432	4	-1.6287	0.60745	0.67747	1.0	11499	1	-1.6287
TTF2	5	0.0092213	0.03122	0.392197	1433	4	-1.0882	0.97388	0.97378	1.0	16686	0	-1.0882
LARS2	5	0.0092266	0.031229	0.392197	1434	4	-1.4023	0.2031	0.35333	0.984303	6462	1	-1.4023
SUGP1	5	0.0092532	0.031315	0.392729	1435	4	-1.1718	0.94874	0.94892	1.0	16179	0	-1.1718
TUBGCP3	5	0.0092559	0.031325	0.392729	1436	4	-1.3435	0.0018452	0.0079331	0.574008	247	1	-1.3435
RPL36AL	5	0.0092589	0.031337	0.392729	1437	3	-1.5661	0.97288	0.97283	1.0	16657	0	-1.5661
THOC6	5	0.0092746	0.031385	0.392777	1438	4	-0.97972	0.89987	0.901	1.0	15288	0	-0.97972
RDH5	5	0.0092799	0.031404	0.392777	1439	4	-0.9945	0.99401	0.99399	1.0	17249	0	-0.9945
PAF1	5	0.0092814	0.031406	0.392777	1440	3	-1.7145	0.79006	0.7965	1.0	13458	1	-1.7145
WEE1	5	0.0093522	0.031637	0.39539	1441	4	-1.4527	0.74566	0.76203	1.0	12889	1	-1.4527
M6PR	5	0.0093931	0.03174	0.395851	1442	3	-3.4238	0.74488	0.76146	1.0	12878	1	-3.4238
RFT1	5	0.0093931	0.03174	0.395851	1443	3	-2.6358	0.8125	0.81593	1.0	13803	1	-2.6358
EMC2	5	0.0093935	0.03174	0.395851	1444	4	-1.2474	0.99405	0.99403	1.0	17251	0	-1.2474
RELA	5	0.0094258	0.031831	0.396715	1445	4	-1.1471	0.97646	0.9763	1.0	16743	0	-1.1471
HAUS3	5	0.0094571	0.031924	0.397418	1446	4	-1.671	0.59222	0.66958	1.0	11373	1	-1.671
NANOS3	5	0.0094592	0.031932	0.397418	1447	4	-1.102	0.71639	0.74168	1.0	12585	1	-1.102
SULT1C3	5	0.0094771	0.031989	0.397848	1448	3	-1.7484	0.81836	0.8213	1.0	13916	1	-1.7484
SLC25A5	5	0.0094953	0.032037	0.397969	1449	4	-1.1312	0.94467	0.94499	1.0	16095	0	-1.1312
PA2G4	5	0.0094967	0.032043	0.397969	1450	4	-1.1399	0.81613	0.81921	1.0	13870	1	-1.1399
EGR2	5	0.0095349	0.03214	0.398902	1451	2	-0.55514	0.51653	0.63267	1.0	10814	1	-0.55514
PTCD3	5	0.0095679	0.032231	0.399232	1452	4	-1.0623	0.97927	0.97915	1.0	16827	0	-1.0623
ITGB7	5	0.0095697	0.032239	0.399232	1453	4	-1.0901	0.31768	0.46369	1.0	8147	1	-1.0901
COX6A1	5	0.009588	0.032297	0.399232	1454	4	-0.91018	0.99609	0.99607	1.0	17356	0	-0.91018
RBM19	5	0.0096007	0.032334	0.399232	1455	4	-1.799	0.92477	0.92538	1.0	15750	0	-1.799
RPSA	2	0.0096009	0.032335	0.399232	1457	1	-4.4296	0.70619	0.73504	1.0	12491	0	-4.4296
RPL22	2	0.0096009	0.032335	0.399232	1456	1	-4.5085	0.77051	0.78066	1.0	13208	0	-4.5085
SASS6	5	0.009602	0.032337	0.399232	1458	3	-1.0447	0.21507	0.36506	0.990349	6638	2	-1.0447
ATP2C2	5	0.0096044	0.032344	0.399232	1459	4	-1.4967	0.97059	0.97058	1.0	16610	0	-1.4967
SEC24B	5	0.0096574	0.032512	0.401034	1460	4	-1.0122	0.9944	0.99438	1.0	17268	0	-1.0122
RARS2	5	0.0096653	0.032535	0.401044	1461	3	-2.0082	0.99243	0.99245	1.0	17190	0	-2.0082
KIF18A	5	0.0096754	0.03256	0.401082	1462	3	-1.8511	0.89432	0.89552	1.0	15186	0	-1.8511
RMI2	5	0.009691	0.032597	0.401254	1463	1	0.10349	0.62024	0.68426	1.0	11607	1	0.10349
PDRG1	5	0.0097014	0.032624	0.401318	1464	3	-1.7789	0.097416	0.20912	0.928628	4053	1	-1.7789
SPAG8	5	0.0097115	0.032652	0.401382	1465	4	-1.2171	0.61928	0.68375	1.0	11596	1	-1.2171
EEF1G	5	0.0097208	0.032677	0.401419	1466	3	-0.85937	0.23407	0.38329	1.0	6889	2	-0.85937
NDUFS2	5	0.009753	0.032767	0.402245	1467	3	-1.0859	0.92254	0.92318	1.0	15719	0	-1.0859
NRF1	5	0.0098004	0.032918	0.403826	1468	3	-1.5559	0.99665	0.9966	1.0	17386	0	-1.5559
PI4KB	5	0.0098382	0.033015	0.404684	1469	4	-1.5121	0.56531	0.65597	1.0	11160	1	-1.5121
UPK3BL	5	0.009844	0.033033	0.404684	1470	3	-1.5432	0.96272	0.9628	1.0	16447	0	-1.5432
GTF2A1	5	0.0098586	0.033076	0.404941	1471	4	-1.0083	0.94645	0.94667	1.0	16133	0	-1.0083
SUV420H1	5	0.009866	0.0331	0.404962	1472	4	-1.5964	0.99185	0.99185	1.0	17168	0	-1.5964
NDUFAB1	5	0.0098762	0.033132	0.40507	1473	4	-0.99867	0.99519	0.99518	1.0	17314	0	-0.99867
EXOSC6	5	0.0099733	0.033405	0.407601	1474	3	-1.2358	0.55673	0.65175	1.0	11086	1	-1.2358
DENND4A	5	0.0099743	0.033407	0.407601	1475	4	-1.5402	0.96628	0.96636	1.0	16513	0	-1.5402
HSF2BP	5	0.0099743	0.033407	0.407601	1476	4	-1.5402	0.66531	0.70972	1.0	12055	1	-1.5402
STAT5A	5	0.010026	0.033558	0.409175	1477	3	-1.5218	0.92459	0.9252	1.0	15746	0	-1.5218
KRTAP12-2	4	0.010082	0.033729	0.410982	1478	2	-0.82525	0.89736	0.89849	1.0	15233	0	-0.82525
RRAGA	5	0.010094	0.033772	0.411219	1479	4	-1.6959	0.32335	0.46909	1.0	8236	1	-1.6959
IKBKAP	5	0.010116	0.033832	0.411677	1480	4	-1.5418	0.98046	0.98033	1.0	16851	0	-1.5418
AP3B1	5	0.010135	0.033884	0.412028	1481	3	-1.7174	0.78635	0.7934	1.0	13407	1	-1.7174
PPA1	5	0.010199	0.034086	0.414208	1482	3	-1.9015	0.81752	0.82054	1.0	13899	1	-1.9015
SERF2	8	0.010224	0.034164	0.41445	1483	6	-1.0851	0.97061	0.97059	1.0	16611	0	-1.0851
PIP5K1C	5	0.010235	0.034205	0.41445	1484	4	-0.87347	0.99558	0.99558	1.0	17335	0	-0.87347
ISG20L2	5	0.010252	0.034254	0.41445	1485	4	-1.1405	0.99399	0.99398	1.0	17248	0	-1.1405
ELP5	5	0.010259	0.034281	0.41445	1486	4	-1.1542	0.97655	0.97639	1.0	16747	0	-1.1542
ZZZ3	5	0.010264	0.034298	0.41445	1487	4	-1.1595	0.79336	0.79925	1.0	13502	1	-1.1595
PGLYRP3	5	0.010268	0.034307	0.41445	1488	4	-0.96595	0.90947	0.91041	1.0	15462	0	-0.96595
SPOP	5	0.010268	0.034309	0.41445	1489	3	-1.5402	0.4276	0.56951	1.0	9839	1	-1.5402
NUF2	5	0.010269	0.034312	0.41445	1490	3	-1.8777	0.23066	0.38003	1.0	6832	2	-1.8777
MRPL16	5	0.01027	0.034313	0.41445	1491	4	-1.3789	0.039889	0.10761	0.856743	2261	1	-1.3789
ALAS1	5	0.010283	0.034353	0.414625	1492	3	-1.6468	0.31955	0.46549	1.0	8174	1	-1.6468
UNC119B	5	0.010291	0.034374	0.414625	1493	4	-0.98211	0.99519	0.99519	1.0	17315	0	-0.98211
RPL23A	2	0.010305	0.03442	0.414904	1494	2	-3.8151	0.98969	0.98966	1.0	17099	0	-3.8151
CHMP4C	5	0.010374	0.034617	0.416997	1495	2	-0.35015	0.094212	0.20372	0.925001	3966	1	-0.35015
SRP14	5	0.010434	0.034795	0.418869	1496	3	-1.0931	0.18968	0.34035	0.983042	6234	2	-1.0931
MAGOH	4	0.010449	0.034844	0.41909	1497	3	-3.2085	0.98774	0.98767	1.0	17047	0	-3.2085
COA5	3	0.010454	0.03486	0.41909	1498	2	-2.5605	0.96983	0.96981	1.0	16588	0	-2.5605
SSBP3	4	0.010463	0.034888	0.419147	1499	3	-1.5451	0.98826	0.9882	1.0	17057	0	-1.5451
C1orf131	5	0.010487	0.034954	0.419653	1500	4	-1.279	0.99701	0.99696	1.0	17403	0	-1.279
SLC39A7	5	0.010497	0.034978	0.419671	1501	3	-1.5129	0.77316	0.78275	1.0	13238	1	-1.5129
QRSL1	5	0.010522	0.035048	0.420228	1502	4	-1.584	0.96201	0.96207	1.0	16430	0	-1.584
MRPL47	6	0.010558	0.035171	0.421418	1503	4	-1.4311	0.9988	0.99878	1.0	17560	0	-1.4311
RPL28	9	0.010569	0.035205	0.421546	1504	6	-0.90383	0.49644	0.62347	1.0	10670	3	-0.90383
DHFRL1	3	0.010621	0.035384	0.422908	1505	2	-3.3998	0.71037	0.73771	1.0	12537	0	-3.3998
ARHGAP11A	5	0.010623	0.035389	0.422908	1507	3	-1.6327	0.74152	0.75903	1.0	12852	1	-1.6327
DONSON	5	0.010623	0.035389	0.422908	1506	4	-3.3079	0.15841	0.30715	0.969476	5700	1	-3.3079
SMIM1	5	0.01073	0.035702	0.426366	1508	1	0.91537	0.023808	0.071959	0.792233	1635	3	0.91537
HNRNPA0	5	0.01074	0.035731	0.426428	1509	4	-1.0574	0.99248	0.9925	1.0	17191	0	-1.0574
CCDC94	5	0.010773	0.035843	0.427194	1511	2	-0.39563	0.51914	0.63387	1.0	10830	1	-0.39563
RPAP2	5	0.010773	0.035843	0.427194	1510	3	-0.8818	0.20823	0.35831	0.987454	6534	2	-0.8818
HAPLN1	5	0.010786	0.035892	0.427297	1512	3	-1.5415	0.1995	0.34988	0.984303	6390	1	-1.5415
MYL12A	5	0.010789	0.035899	0.427297	1513	3	-1.7995	0.97943	0.97931	1.0	16829	0	-1.7995
GPR161	5	0.010818	0.035991	0.427961	1514	4	-1.0387	0.91299	0.91389	1.0	15527	0	-1.0387
IMMT	5	0.010823	0.036002	0.427961	1515	4	-2.1279	0.68579	0.72211	1.0	12275	1	-2.1279
TAF8	5	0.010839	0.036048	0.428061	1516	3	-1.5085	0.14047	0.27912	0.958254	5242	2	-1.5085
PDCD7	5	0.010846	0.036067	0.428061	1517	4	-1.1742	0.99356	0.99356	1.0	17232	0	-1.1742
GTPBP8	5	0.010852	0.036082	0.428061	1518	4	-0.8376	0.98824	0.98818	1.0	17056	0	-0.8376
DNAJC11	5	0.010879	0.036167	0.42879	1519	4	-1.1708	0.46135	0.60223	1.0	10375	1	-1.1708
NDUFC1	3	0.010929	0.0363	0.430084	1520	3	-1.1831	0.98907	0.98903	1.0	17086	0	-1.1831
METTL21B	5	0.010982	0.03647	0.431819	1521	4	-1.0297	0.98207	0.98194	1.0	16895	0	-1.0297
NDUFC2	5	0.010998	0.036507	0.431971	1522	4	-0.95211	0.94504	0.94535	1.0	16106	0	-0.95211
NDUFB10	5	0.011014	0.036556	0.43226	1523	4	-1.2855	0.23155	0.38086	1.0	6847	1	-1.2855
ECH1	5	0.011028	0.036596	0.43245	1524	4	-0.99803	0.88487	0.88623	1.0	15013	0	-0.99803
RAD51C	6	0.01106	0.036671	0.433056	1525	4	-1.4599	0.9351	0.93556	1.0	15933	0	-1.4599
TAF1	5	0.011085	0.036749	0.433687	1526	4	-1.5175	0.84605	0.84806	1.0	14387	0	-1.5175
AKAP9	5	0.011103	0.036809	0.433884	1527	4	-0.9531	0.98062	0.9805	1.0	16859	0	-0.9531
INO80	5	0.011104	0.036814	0.433884	1528	3	-1.3957	0.96302	0.9631	1.0	16457	0	-1.3957
MRP63	5	0.011143	0.03694	0.43509	1529	3	-0.94627	0.68401	0.72103	1.0	12260	1	-0.94627
GOLGA4	5	0.011168	0.036997	0.43533	1530	4	-1.0227	0.97408	0.97397	1.0	16691	0	-1.0227
UGT2A3	4	0.011172	0.037009	0.43533	1531	2	-1.7084	0.8353	0.83743	1.0	14197	0	-1.7084
CENPL	5	0.011221	0.037138	0.436571	1532	3	-1.4448	0.87586	0.87731	1.0	14880	0	-1.4448
GREB1L	5	0.011246	0.037203	0.437001	1533	4	-1.0875	0.86881	0.87039	1.0	14758	0	-1.0875
CMC1	5	0.01126	0.037236	0.437001	1534	4	-1.006	0.55965	0.65316	1.0	11114	1	-1.006
E2F7	5	0.011264	0.037248	0.437001	1535	4	-1.3895	0.28782	0.43485	1.0	7688	1	-1.3895
AP3S1	5	0.011275	0.037289	0.437194	1536	3	-1.8658	0.018085	0.056362	0.778007	1298	2	-1.8658
DHRS11	5	0.011304	0.037375	0.437921	1537	3	-1.5777	0.91279	0.9137	1.0	15522	0	-1.5777
METAP2	5	0.011313	0.0374	0.437932	1538	4	-1.6416	0.99561	0.99561	1.0	17338	0	-1.6416
CIAPIN1	5	0.011352	0.03751	0.438928	1539	3	-1.5982	0.31349	0.45968	1.0	8069	1	-1.5982
PLAC8	5	0.011422	0.037714	0.440845	1540	4	-1.0957	0.98691	0.98681	1.0	17027	0	-1.0957
VCL	5	0.011424	0.037722	0.440845	1541	4	-0.84952	0.99626	0.99624	1.0	17362	0	-0.84952
RBM45	5	0.011488	0.037905	0.442697	1542	4	-1.6402	0.99059	0.99059	1.0	17128	0	-1.6402
NUDT4	5	0.011517	0.037987	0.44336	1543	3	-2.4928	0.67045	0.71281	1.0	12107	1	-2.4928
GRK7	5	0.011543	0.038058	0.443518	1544	4	-1.0038	0.99535	0.99534	1.0	17323	0	-1.0038
SERBP1	5	0.011551	0.038074	0.443518	1546	3	-1.6296	0.96334	0.96344	1.0	16464	0	-1.6296
WFDC6	5	0.011551	0.038074	0.443518	1545	4	-1.5456	0.16253	0.3136	0.971452	5809	1	-1.5456
AASDHPPT	5	0.0116	0.038217	0.444889	1547	2	-0.23157	0.038928	0.10585	0.85396	2231	2	-0.23157
C1orf216	5	0.011614	0.03826	0.445106	1548	4	-0.93205	0.99549	0.99547	1.0	17329	0	-0.93205
RNASE3	5	0.011635	0.038325	0.44558	1549	3	-1.4786	0.50467	0.62722	1.0	10720	1	-1.4786
GIT1	5	0.011647	0.038363	0.445733	1550	4	-0.85734	0.95566	0.95582	1.0	16307	0	-0.85734
PABPC1	5	0.011674	0.038439	0.446327	1551	4	-2.1454	0.99411	0.9941	1.0	17255	0	-2.1454
GTF2H2	2	0.011697	0.038517	0.446938	1552	2	-1.7261	0.9883	0.98825	1.0	17059	0	-1.7261
SLC30A6	5	0.011703	0.038542	0.446938	1553	4	-0.89024	0.99281	0.99282	1.0	17202	0	-0.89024
SUPT4H1	5	0.011738	0.038658	0.447821	1554	3	-3.004	0.3299	0.47547	1.0	8340	1	-3.004
C9orf78	5	0.011741	0.038667	0.447821	1555	4	-1.0912	0.75313	0.76753	1.0	12978	1	-1.0912
TRUB2	5	0.011759	0.038716	0.448099	1556	3	-1.5343	0.80588	0.80999	1.0	13705	1	-1.5343
TCF25	5	0.011828	0.038925	0.45005	1557	4	-0.89118	0.99653	0.99649	1.0	17381	0	-0.89118
REC8	5	0.011834	0.038944	0.45005	1558	4	-1.1681	0.51049	0.62987	1.0	10771	1	-1.1681
CNIH2	5	0.011841	0.03896	0.45005	1559	4	-1.0007	0.91705	0.91779	1.0	15615	0	-1.0007
CCND3	15	0.011898	0.039132	0.451749	1560	9	-0.60573	0.80535	0.80952	1.0	13699	2	-0.60573
PSMD8	5	0.011924	0.039213	0.452286	1561	3	-0.79196	0.48576	0.61868	1.0	10601	1	-0.79196
PNO1	5	0.01193	0.039229	0.452286	1562	4	-0.92776	0.99723	0.99719	1.0	17419	0	-0.92776
CTDSPL2	5	0.011966	0.03933	0.453	1563	3	-2.1269	0.67838	0.71756	1.0	12196	1	-2.1269
PHF23	5	0.011975	0.039354	0.453	1564	4	-1.1327	0.98742	0.98735	1.0	17035	0	-1.1327
EXOC1	5	0.011979	0.039366	0.453	1565	3	-1.5776	0.87644	0.87787	1.0	14887	0	-1.5776
COIL	5	0.012033	0.039512	0.454393	1566	4	-1.1309	0.93679	0.93729	1.0	15963	0	-1.1309
BCL10	5	0.012049	0.039561	0.454665	1567	4	-1.4048	0.64247	0.69653	1.0	11820	1	-1.4048
RHOC	5	0.012073	0.039631	0.45502	1568	4	-0.88131	0.98436	0.98423	1.0	16966	0	-0.88131
SLC8A1	5	0.012078	0.039643	0.45502	1569	4	-0.98412	0.55701	0.6519	1.0	11090	1	-0.98412
MTX2	5	0.012108	0.039721	0.455222	1570	4	-1.2015	0.9725	0.97243	1.0	16645	0	-1.2015
DHX30	5	0.012112	0.039732	0.455222	1571	4	-0.92887	0.97756	0.97744	1.0	16780	0	-0.92887
IFNA1	3	0.012113	0.039736	0.455222	1572	3	-1.1667	0.98789	0.98782	1.0	17049	0	-1.1667
CHCHD7	9	0.01216	0.039889	0.456625	1573	6	-1.0969	0.95432	0.95445	1.0	16278	1	-1.0969
TM9SF1	5	0.012166	0.039909	0.456625	1574	4	-0.94302	0.93673	0.93723	1.0	15961	0	-0.94302
RER1	5	0.012182	0.039954	0.456844	1575	4	-0.87894	0.43308	0.57487	1.0	9924	1	-0.87894
RPL35A	3	0.0122	0.039997	0.457044	1576	2	-2.3394	0.86818	0.86977	1.0	14750	0	-2.3394
C12orf45	5	0.012265	0.040166	0.458688	1577	3	-1.4022	0.71365	0.73989	1.0	12566	1	-1.4022
TCP11L1	5	0.012281	0.04022	0.459013	1578	4	-0.99909	0.99733	0.9973	1.0	17430	0	-0.99909
YAE1D1	7	0.012311	0.040319	0.459826	1579	5	-1.087	0.63156	0.69038	1.0	11702	1	-1.087
HBS1L	5	0.012325	0.040361	0.459826	1580	4	-1.4395	0.6318	0.69052	1.0	11705	1	-1.4395
KANSL2	5	0.012327	0.040368	0.459826	1581	4	-2.2338	0.99202	0.99204	1.0	17173	0	-2.2338
CCZ1B	5	0.012376	0.040509	0.461144	1582	3	-1.3857	0.97487	0.97476	1.0	16707	0	-1.3857
MAP1S	5	0.012399	0.040572	0.461566	1583	4	-1.2715	0.92919	0.92972	1.0	15817	0	-1.2715
PRAMEF12	5	0.01242	0.040633	0.461968	1584	4	-1.5551	0.97404	0.97393	1.0	16690	0	-1.5551
SULT1E1	5	0.012489	0.040826	0.463875	1585	4	-1.1183	0.8091	0.81285	1.0	13752	1	-1.1183
TSC22D4	5	0.012586	0.041095	0.466629	1586	4	-0.79093	0.90295	0.90399	1.0	15347	0	-0.79093
MRPL53	5	0.01261	0.041173	0.467102	1587	3	-1.4556	0.92187	0.92253	1.0	15703	0	-1.4556
HCFC1R1	6	0.012616	0.041188	0.467102	1588	4	-1.303	0.99224	0.99226	1.0	17181	0	-1.303
WDR61	5	0.012641	0.041259	0.467611	1589	4	-0.94435	0.96404	0.96412	1.0	16478	0	-0.94435
CDC25C	5	0.012661	0.041321	0.468021	1590	3	-1.4498	0.13717	0.27396	0.957909	5142	2	-1.4498
CA5A	5	0.012687	0.041403	0.468648	1591	4	-1.1355	0.95062	0.95078	1.0	16215	0	-1.1355
ELL	5	0.012706	0.04146	0.468859	1592	4	-0.75248	0.99732	0.99729	1.0	17429	0	-0.75248
AK6	4	0.012714	0.041482	0.468859	1593	3	-3.3983	0.99133	0.99129	1.0	17153	0	-3.3983
ENPP3	5	0.01272	0.041499	0.468859	1594	4	-1.4285	0.058891	0.14228	0.901608	2842	1	-1.4285
CFH	5	0.012865	0.041946	0.473606	1595	3	-1.615	0.97629	0.97614	1.0	16736	0	-1.615
ERCC2	5	0.012888	0.042001	0.473929	1596	3	-1.4277	0.85362	0.85544	1.0	14506	0	-1.4277
BRCA1	5	0.012926	0.042102	0.474779	1597	3	-2.0227	0.12356	0.25219	0.949748	4780	1	-2.0227
NMD3	5	0.012959	0.042196	0.475536	1598	4	-1.5078	0.96807	0.9681	1.0	16546	0	-1.5078
SSMEM1	5	0.012971	0.042232	0.475641	1599	3	-1.4444	0.23101	0.38037	1.0	6837	1	-1.4444
EPAS1	5	0.012992	0.042284	0.475739	1600	3	-0.71799	0.76573	0.77698	1.0	13142	1	-0.71799
SCD5	5	0.012995	0.042293	0.475739	1601	3	-1.7645	0.28912	0.43611	1.0	7709	1	-1.7645
DEFB129	5	0.013063	0.04249	0.477655	1602	4	-2.5007	0.66786	0.71129	1.0	12082	1	-2.5007
PRPF18	5	0.013089	0.04256	0.477948	1603	3	-1.9623	0.959	0.95911	1.0	16372	0	-1.9623
RAB3A	5	0.013092	0.042569	0.477948	1604	4	-0.8105	0.98582	0.98569	1.0	16996	0	-0.8105
MSH3	5	0.013128	0.042677	0.478859	1605	4	-0.87519	0.98343	0.98334	1.0	16940	0	-0.87519
RASAL2	5	0.013229	0.042955	0.481175	1606	4	-0.80899	0.99101	0.991	1.0	17144	0	-0.80899
GPR139	5	0.013234	0.042975	0.481175	1607	4	-0.88364	0.028417	0.084221	0.818973	1852	1	-0.88364
WARS2	5	0.013243	0.043	0.481175	1608	4	-1.6729	0.94219	0.94257	1.0	16054	0	-1.6729
CERS5	5	0.013245	0.043007	0.481175	1609	4	-1.2268	0.063241	0.15001	0.910216	2965	1	-1.2268
MTA3	5	0.013256	0.043043	0.481175	1610	4	-1.4415	0.66926	0.71212	1.0	12091	1	-1.4415
POLR1A	5	0.013257	0.043044	0.481175	1611	3	-1.622	0.75533	0.76911	1.0	13002	1	-1.622
NCOA2	5	0.013268	0.043078	0.481264	1612	4	-0.94027	0.98743	0.98736	1.0	17037	0	-0.94027
EXOSC3	5	0.013295	0.043156	0.481757	1613	4	-2.0178	0.72488	0.74738	1.0	12669	1	-2.0178
SLC41A3	5	0.013314	0.043204	0.481757	1614	3	-1.565	0.75223	0.76686	1.0	12963	1	-1.565
CDCA8	5	0.013323	0.043226	0.481757	1615	3	-0.80369	0.58154	0.66413	1.0	11288	1	-0.80369
MED1	5	0.013324	0.043229	0.481757	1616	3	-1.6846	0.89474	0.89592	1.0	15192	0	-1.6846
WDR83	5	0.013337	0.043263	0.481833	1617	4	-1.0568	0.98512	0.98497	1.0	16983	0	-1.0568
RPN1	5	0.013349	0.043302	0.48197	1618	3	-1.3523	0.87854	0.87996	1.0	14918	0	-1.3523
AP3M2	5	0.013399	0.04345	0.483323	1619	4	-0.85119	0.98647	0.98636	1.0	17015	0	-0.85119
KRTAP5-11	3	0.013421	0.043514	0.483734	1620	2	-1.931	0.4919	0.62149	1.0	10644	1	-1.931
MVD	5	0.013471	0.043652	0.484968	1621	4	-1.1005	0.97558	0.97546	1.0	16714	0	-1.1005
AKIRIN1	6	0.013494	0.043711	0.48503	1622	3	-0.7724	0.13434	0.26947	0.95739	5065	2	-0.7724
MRPL48	5	0.013504	0.043735	0.48503	1623	3	-1.8037	0.91612	0.91689	1.0	15589	0	-1.8037
GOSR2	5	0.013512	0.043761	0.48503	1624	4	-1.6852	0.99086	0.99087	1.0	17138	0	-1.6852
UXT	5	0.013513	0.043766	0.48503	1625	4	-0.94257	0.77765	0.78635	1.0	13299	1	-0.94257
NPHP1	5	0.013535	0.043831	0.485456	1626	4	-0.89539	0.042873	0.11318	0.863985	2358	1	-0.89539
HMMR	5	0.01359	0.043987	0.486886	1627	4	-1.6959	0.039569	0.10703	0.856269	2251	1	-1.6959
INPP5A	5	0.013611	0.044056	0.487347	1628	4	-0.95908	0.97906	0.97895	1.0	16822	0	-0.95908
DCTN4	5	0.013661	0.044179	0.488409	1629	4	-1.319	0.97797	0.97785	1.0	16789	0	-1.319
CHAD	5	0.013799	0.044563	0.492351	1630	3	-1.5007	0.9927	0.99272	1.0	17198	0	-1.5007
ZNF266	5	0.013809	0.04459	0.492351	1631	3	-1.8806	0.45325	0.59439	1.0	10221	2	-1.8806
TIMM23	5	0.013828	0.044652	0.492729	1632	4	-1.3998	0.037245	0.10268	0.84808	2177	1	-1.3998
HAPLN4	5	0.013937	0.04496	0.495803	1633	4	-0.85	0.75199	0.76668	1.0	12959	1	-0.85
BCCIP	5	0.013954	0.045013	0.495803	1634	3	-2.4368	0.36453	0.50871	1.0	8880	1	-2.4368
YEATS4	5	0.013954	0.045013	0.495803	1635	3	-3.7446	0.49473	0.62271	1.0	10658	1	-3.7446
CYC1	5	0.014041	0.045247	0.498079	1636	2	-0.39367	0.26566	0.41364	1.0	7361	1	-0.39367
SMG6	5	0.014052	0.04528	0.498131	1637	4	-1.1663	0.99435	0.99433	1.0	17264	0	-1.1663
KIAA1731	5	0.014121	0.045473	0.499873	1638	4	-0.96892	0.94661	0.94683	1.0	16135	0	-0.96892
LRFN4	5	0.014127	0.045493	0.499873	1639	4	-1.2914	0.58011	0.66341	1.0	11274	1	-1.2914
ZNF227	5	0.014142	0.045533	0.500003	1640	3	-1.4836	0.94838	0.94857	1.0	16170	0	-1.4836
NDE1	5	0.014158	0.045584	0.500253	1641	3	-1.6869	0.9941	0.99409	1.0	17253	0	-1.6869
ISCA2	6	0.014177	0.045639	0.500259	1642	3	-0.72247	0.21305	0.36305	0.989424	6608	2	-0.72247
DCP2	5	0.014179	0.04564	0.500259	1643	4	-0.89318	0.97375	0.97366	1.0	16683	0	-0.89318
SLITRK5	5	0.014213	0.045734	0.500776	1644	4	-0.76358	0.98078	0.98065	1.0	16865	0	-0.76358
PROCA1	5	0.014215	0.045743	0.500776	1645	4	-0.89133	0.98338	0.98329	1.0	16937	0	-0.89133
ARID2	5	0.014249	0.045844	0.501579	1646	4	-0.85802	0.89809	0.89922	1.0	15250	0	-0.85802
UBQLN1	5	0.014271	0.045906	0.501679	1647	4	-1.2826	0.686	0.72223	1.0	12281	1	-1.2826
MICB	5	0.014298	0.045974	0.501679	1648	4	-1.4785	0.89261	0.89386	1.0	15150	0	-1.4785
CCDC28B	5	0.014299	0.045976	0.501679	1649	4	-1.0946	0.98022	0.98011	1.0	16848	0	-1.0946
PDCL2	5	0.014303	0.045986	0.501679	1650	4	-1.6529	0.73411	0.75368	1.0	12777	1	-1.6529
TFAP2A	5	0.014305	0.045992	0.501679	1651	4	-1.0319	0.5108	0.63001	1.0	10777	1	-1.0319
EXOSC1	5	0.01432	0.046046	0.501963	1652	3	-1.6364	0.97466	0.97454	1.0	16703	0	-1.6364
NOP14	5	0.014335	0.046088	0.502062	1653	4	-1.416	0.99256	0.99257	1.0	17194	0	-1.416
KRTAP9-6	2	0.014343	0.046111	0.502062	1654	2	-1.7089	0.98566	0.9855	1.0	16992	0	-1.7089
FOXN3	5	0.014416	0.046335	0.504051	1655	4	-1.0922	0.99506	0.99505	1.0	17303	0	-1.0922
LCE2D	2	0.014422	0.046349	0.504051	1656	1	-1.6067	0.4076	0.54999	1.0	9529	1	-1.6067
MADD	5	0.014435	0.046385	0.504135	1657	4	-0.99377	0.43045	0.57226	1.0	9891	1	-0.99377
MRPS11	5	0.014446	0.046415	0.504159	1658	3	-1.6718	0.60794	0.67773	1.0	11504	1	-1.6718
MCM10	5	0.014471	0.046494	0.504703	1659	3	-1.3887	0.22194	0.37168	0.994736	6729	1	-1.3887
HMBS	5	0.014529	0.046651	0.505859	1660	3	-1.504	0.53246	0.64006	1.0	10922	1	-1.504
UTP14A	5	0.014537	0.046673	0.505859	1661	4	-1.432	0.61424	0.68104	1.0	11555	1	-1.432
TEKT4	4	0.01454	0.046684	0.505859	1662	3	-1.1324	0.0013443	0.0058312	0.534726	195	1	-1.1324
ARHGEF35	5	0.014559	0.046738	0.506132	1663	4	-0.91077	0.68583	0.72213	1.0	12276	1	-0.91077
UBR4	5	0.014571	0.046774	0.506227	1664	4	-1.4607	0.98115	0.98103	1.0	16876	0	-1.4607
HIST1H3D	5	0.014611	0.046888	0.507154	1665	4	-1.1599	0.89655	0.89768	1.0	15217	0	-1.1599
SFPQ	5	0.01463	0.046941	0.50742	1666	4	-1.2933	0.93171	0.93221	1.0	15863	0	-1.2933
PIAS4	5	0.014653	0.047006	0.507816	1667	4	-0.87852	0.39096	0.53377	1.0	9287	1	-0.87852
EIF3E	5	0.014664	0.047043	0.507915	1668	3	-2.0706	0.98224	0.98212	1.0	16900	0	-2.0706
TSNAX	5	0.014748	0.047284	0.510204	1669	4	-0.91558	0.83475	0.83687	1.0	14183	0	-0.91558
RPL21	2	0.014794	0.047417	0.511181	1670	1	-4.0881	0.54917	0.64807	1.0	11032	0	-4.0881
C17orf58	8	0.014798	0.047431	0.511181	1671	5	-0.93118	0.99537	0.99537	1.0	17325	0	-0.93118
GON4L	5	0.014827	0.047516	0.511787	1672	4	-1.6109	0.99338	0.99337	1.0	17226	0	-1.6109
RAB5C	5	0.014944	0.047855	0.515133	1673	3	-1.3755	0.6762	0.71623	1.0	12176	1	-1.3755
ANO8	5	0.014963	0.047911	0.515185	1674	4	-0.7386	0.99056	0.99056	1.0	17127	0	-0.7386
ATXN10	5	0.014967	0.047917	0.515185	1675	4	-1.7274	0.66309	0.70841	1.0	12030	1	-1.7274
TTC7A	5	0.014978	0.047947	0.515197	1676	4	-0.91836	0.94275	0.94315	1.0	16070	0	-0.91836
GATS	5	0.015041	0.048117	0.51672	1677	4	-1.6176	0.9927	0.99272	1.0	17197	0	-1.6176
MRPL18	5	0.015077	0.04821	0.517409	1678	3	-1.5171	0.13713	0.2739	0.957909	5141	2	-1.5171
IMMP2L	5	0.015094	0.048255	0.517585	1679	4	-0.82892	0.97805	0.97794	1.0	16791	0	-0.82892
ORC3	5	0.015107	0.048284	0.517592	1680	3	-1.6227	0.06133	0.14666	0.906389	2912	1	-1.6227
CPNE8	5	0.015148	0.048385	0.518331	1681	4	-1.0732	0.96464	0.96471	1.0	16485	0	-1.0732
DEXI	5	0.015167	0.04844	0.518331	1683	4	-1.3064	0.75325	0.76762	1.0	12980	1	-1.3064
COX8A	5	0.015167	0.04844	0.518331	1682	3	-0.72625	0.3927	0.53548	1.0	9315	1	-0.72625
XRN2	5	0.015183	0.048493	0.518368	1684	3	-0.96725	0.90794	0.90894	1.0	15430	0	-0.96725
IGLON5	5	0.015185	0.048501	0.518368	1685	4	-0.98336	0.99616	0.99613	1.0	17357	0	-0.98336
ARMC6	5	0.015215	0.048583	0.518942	1686	4	-1.3697	0.93347	0.93393	1.0	15902	0	-1.3697
TSEN54	5	0.015256	0.04869	0.519773	1687	4	-0.84109	0.99383	0.99381	1.0	17239	0	-0.84109
RBM4	8	0.015289	0.048765	0.520133	1688	4	-0.7103	0.32628	0.47201	1.0	8286	2	-0.7103
CXorf36	5	0.015299	0.0488	0.520133	1689	4	-1.5092	0.98014	0.98003	1.0	16846	0	-1.5092
PRPF4B	5	0.015302	0.04881	0.520133	1690	4	-0.86958	0.98873	0.98869	1.0	17070	0	-0.86958
LUC7L2	3	0.01532	0.048867	0.520434	1691	2	-2.4205	0.75511	0.76893	1.0	12997	0	-2.4205
BOD1L1	5	0.01536	0.048982	0.521344	1692	3	-1.7728	0.17711	0.32822	0.978914	6037	1	-1.7728
PRCC	5	0.015397	0.049088	0.521624	1693	3	-1.2602	0.9451	0.9454	1.0	16107	0	-1.2602
PCMTD2	5	0.015399	0.049095	0.521624	1694	3	-1.6134	0.95413	0.95424	1.0	16272	0	-1.6134
ANXA8L1	4	0.0154	0.049095	0.521624	1695	3	-1.0806	0.167	0.31831	0.973949	5883	1	-1.0806
REM1	5	0.015477	0.049318	0.523687	1696	2	-0.35728	0.98926	0.98921	1.0	17090	0	-0.35728
NDC1	5	0.015494	0.049374	0.523974	1697	4	-0.88826	0.12342	0.25195	0.949748	4776	1	-0.88826
ORAI3	5	0.015558	0.04954	0.52542	1698	4	-1.3365	0.86697	0.86857	1.0	14727	0	-1.3365
PTGES3L	5	0.015643	0.049794	0.527803	1699	4	-0.88047	0.37923	0.52255	1.0	9103	1	-0.88047
EBAG9	5	0.015743	0.050049	0.530195	1700	4	-0.93072	0.9197	0.92038	1.0	15672	0	-0.93072
MRPL54	5	0.015778	0.050147	0.530893	1701	4	-1.1202	0.79017	0.79659	1.0	13459	1	-1.1202
KRT86	2	0.015787	0.050174	0.530893	1702	2	-1.3422	0.98421	0.98407	1.0	16960	0	-1.3422
TOPBP1	5	0.015815	0.050245	0.531217	1703	4	-1.515	0.3101	0.45644	1.0	8008	1	-1.515
CCDC50	5	0.015822	0.050263	0.531217	1704	4	-1.0279	0.46193	0.60279	1.0	10383	1	-1.0279
RPL38	2	0.01591	0.050489	0.533211	1705	1	-4.374	0.77369	0.78318	1.0	13241	0	-4.374
CAPRIN2	5	0.015919	0.050511	0.533211	1706	4	-1.1108	0.3248	0.47054	1.0	8261	1	-1.1108
NKAP	5	0.015933	0.050555	0.533363	1707	3	-1.6568	0.91809	0.91881	1.0	15639	0	-1.6568
PRKACA	5	0.015982	0.050702	0.534286	1708	4	-2.5088	0.93369	0.93414	1.0	15906	0	-2.5088
ATP5C1	5	0.015982	0.050702	0.534286	1709	3	-1.4946	0.36664	0.51068	1.0	8917	1	-1.4946
CASP14	5	0.016015	0.050803	0.535039	1710	2	-0.045688	0.85236	0.85427	1.0	14488	0	-0.045688
GUCA2A	5	0.016029	0.050843	0.535107	1711	4	-0.78404	0.63998	0.69509	1.0	11803	1	-0.78404
CELSR2	5	0.016037	0.050869	0.535107	1712	4	-1.0107	0.0050883	0.018676	0.658687	510	1	-1.0107
CSTF1	5	0.01608	0.050987	0.536032	1713	3	-1.5041	0.029397	0.086771	0.821878	1897	2	-1.5041
TCEAL7	5	0.016117	0.051093	0.536834	1714	4	-2.1348	0.79288	0.79884	1.0	13496	1	-2.1348
ZNF684	5	0.016188	0.051278	0.538461	1715	4	-0.84854	0.99727	0.99723	1.0	17425	0	-0.84854
CCDC47	5	0.016206	0.051332	0.538713	1716	4	-1.6515	0.95889	0.959	1.0	16369	0	-1.6515
STIP1	5	0.016226	0.051382	0.538924	1717	3	-1.5852	0.15975	0.30924	0.969476	5743	2	-1.5852
MAD2L2	5	0.016323	0.051648	0.5411	1718	4	-0.82608	0.984	0.98389	1.0	16954	0	-0.82608
SLC35A4	5	0.016326	0.051653	0.5411	1719	3	-1.4122	0.43917	0.58078	1.0	10023	2	-1.4122
PHKG1	5	0.01634	0.051694	0.5411	1720	3	-0.6178	0.81279	0.81619	1.0	13812	1	-0.6178
C4orf33	5	0.016347	0.051709	0.5411	1721	4	-0.92587	0.93106	0.93157	1.0	15851	0	-0.92587
UBB	2	0.01636	0.051753	0.54124	1722	2	-2.1584	0.98364	0.98353	1.0	16946	0	-2.1584
NASP	5	0.016441	0.051991	0.543196	1723	4	-0.94195	0.99507	0.99505	1.0	17305	0	-0.94195
MTG1	5	0.016443	0.052	0.543196	1724	4	-1.0139	0.7815	0.7894	1.0	13344	1	-1.0139
NCAPD3	5	0.016464	0.052064	0.543553	1725	3	-1.2891	0.57318	0.65987	1.0	11225	1	-1.2891
EMC7	5	0.016494	0.052141	0.544024	1726	4	-0.9934	0.99665	0.99661	1.0	17387	0	-0.9934
TMEM249	5	0.016504	0.05217	0.544024	1727	2	-0.099674	0.46185	0.60272	1.0	10380	2	-0.099674
DPH2	5	0.016575	0.052375	0.545841	1728	4	-0.75148	0.99226	0.99229	1.0	17182	0	-0.75148
SUDS3	5	0.016618	0.052499	0.546009	1729	3	-0.96654	0.021719	0.066289	0.786516	1517	1	-0.96654
GNA13	5	0.016619	0.052502	0.546009	1731	3	-2.0444	0.14634	0.28825	0.96041	5405	1	-2.0444
PSIP1	5	0.016619	0.052502	0.546009	1730	3	-1.5791	0.87788	0.87931	1.0	14910	0	-1.5791
SLC25A53	5	0.016621	0.052512	0.546009	1732	4	-0.83309	0.99694	0.99689	1.0	17399	0	-0.83309
UBL7	5	0.016675	0.052657	0.547035	1733	4	-0.85565	0.79668	0.80211	1.0	13553	1	-0.85565
KRTAP9-4	2	0.016681	0.052671	0.547035	1734	2	-2.6765	0.98332	0.98321	1.0	16933	0	-2.6765
RAB6A	13	0.016703	0.052733	0.547359	1735	7	-0.81432	0.30561	0.45211	1.0	7954	3	-0.81432
ZNF85	4	0.01672	0.052786	0.547405	1736	2	-0.7589	0.093009	0.2017	0.92359	3933	2	-0.7589
HAUS6	5	0.016743	0.052845	0.547405	1737	2	-0.067101	0.4655	0.60626	1.0	10430	2	-0.067101
SNRPE	1	0.016751	0.052863	0.547405	1738	1	-3.5666	0.98325	0.98313	1.0	16931	0	-3.5666
PIGV	5	0.01677	0.052913	0.547405	1739	4	-1.0744	0.99514	0.99513	1.0	17311	0	-1.0744
GABPB1	5	0.016773	0.052918	0.547405	1740	4	-1.3347	0.048237	0.12298	0.877155	2525	1	-1.3347
RFC3	5	0.016776	0.052924	0.547405	1741	3	-1.2998	0.84616	0.84817	1.0	14390	0	-1.2998
MCPH1	5	0.016789	0.05295	0.547405	1742	2	0.63276	0.11291	0.23483	0.945601	4469	3	0.63276
WDR48	5	0.016824	0.053065	0.548278	1743	4	-1.0186	0.91504	0.91585	1.0	15567	0	-1.0186
HLA-E	5	0.016855	0.053147	0.548809	1744	3	-1.459	0.62552	0.68711	1.0	11644	1	-1.459
UGGT2	5	0.016931	0.053355	0.550597	1745	4	-0.93901	0.94306	0.94341	1.0	16072	0	-0.93901
C1orf112	5	0.016939	0.053381	0.550597	1746	4	-0.78683	0.98459	0.98447	1.0	16970	0	-0.78683
GDF5	5	0.016955	0.053419	0.550667	1747	4	-0.77721	0.90768	0.9087	1.0	15427	0	-0.77721
MDH2	5	0.016993	0.053531	0.551051	1748	3	-1.4752	0.94881	0.949	1.0	16181	0	-1.4752
PSMD1	5	0.017013	0.053575	0.551051	1749	4	-1.1715	0.96091	0.961	1.0	16410	0	-1.1715
KRTAP4-6	3	0.017018	0.053591	0.551051	1750	1	-0.070721	0.8584	0.86018	1.0	14588	0	-0.070721
PTAR1	5	0.017021	0.053601	0.551051	1751	4	-0.89019	0.99276	0.99277	1.0	17200	0	-0.89019
ALDOA	5	0.017024	0.053609	0.551051	1752	4	-0.7524	0.99683	0.99678	1.0	17392	0	-0.7524
SNRPG	1	0.017038	0.053653	0.551188	1753	1	-8.0618	0.98296	0.98284	1.0	16922	0	-8.0618
FAM167B	5	0.017134	0.053901	0.552567	1754	2	-0.22118	0.25992	0.40813	1.0	7263	1	-0.22118
C3orf17	5	0.017137	0.053907	0.552567	1755	4	-0.76782	0.68962	0.72455	1.0	12316	1	-0.76782
KRTAP5-10	3	0.017148	0.053936	0.552567	1756	2	-1.0856	0.96817	0.9682	1.0	16549	0	-1.0856
AMBRA1	5	0.017156	0.053956	0.552567	1757	4	-0.87594	0.99429	0.99426	1.0	17260	0	-0.87594
RPS28	1	0.017159	0.053966	0.552567	1758	1	-8.0567	0.98284	0.98271	1.0	16916	0	-8.0567
TRAIP	5	0.017162	0.053971	0.552567	1759	3	-1.5235	0.070893	0.16365	0.916874	3211	2	-1.5235
NDUFS5	5	0.017199	0.054092	0.553457	1760	3	-1.296	0.12915	0.26117	0.951335	4944	1	-1.296
MIB1	5	0.017209	0.05412	0.553457	1761	4	-1.2248	0.99303	0.99302	1.0	17211	0	-1.2248
PKMYT1	5	0.01727	0.054297	0.554953	1762	3	-1.3644	0.96611	0.96618	1.0	16508	0	-1.3644
TUBGCP5	5	0.01733	0.054454	0.55625	1763	3	-0.71029	0.77864	0.78713	1.0	13309	1	-0.71029
GPR89A	3	0.017377	0.054601	0.557201	1764	1	0.23022	0.75917	0.772	1.0	13052	0	0.23022
ENTPD7	5	0.017379	0.054609	0.557201	1765	3	-1.6685	0.40257	0.54506	1.0	9454	2	-1.6685
PLA1A	5	0.017397	0.054656	0.557209	1766	4	-0.89728	0.97771	0.9776	1.0	16784	0	-0.89728
RNF103-CHMP3	3	0.017403	0.054672	0.557209	1767	2	-1.9958	0.29323	0.44011	1.0	7769	1	-1.9958
LCMT1	5	0.01745	0.054801	0.557917	1768	4	-0.87024	0.59957	0.67342	1.0	11441	1	-0.87024
BUB1B	5	0.017452	0.054803	0.557917	1769	3	-0.79087	0.40823	0.55061	1.0	9536	1	-0.79087
BEND4	5	0.017476	0.054862	0.558195	1770	4	-0.89228	0.97962	0.97951	1.0	16835	0	-0.89228
DLST	5	0.017553	0.055071	0.560004	1771	4	-0.96051	0.93498	0.93544	1.0	15931	0	-0.96051
TYW1B	5	0.017581	0.055142	0.560414	1772	3	-1.4477	0.84948	0.85147	1.0	14442	0	-1.4477
VKORC1L1	8	0.017642	0.055305	0.561757	1773	5	-0.94031	0.39406	0.53677	1.0	9331	3	-0.94031
PPP1R14B	5	0.017698	0.05546	0.563014	1774	4	-1.1594	0.97795	0.97783	1.0	16787	0	-1.1594
EXOC5	5	0.017734	0.055564	0.563746	1775	4	-0.80467	0.3892	0.53207	1.0	9252	1	-0.80467
TMEM147	5	0.017751	0.055605	0.563846	1776	4	-0.70267	0.99718	0.99714	1.0	17416	0	-0.70267
CLCN5	10	0.017842	0.055838	0.565477	1777	6	-0.90929	0.0032474	0.012871	0.619369	373	2	-0.90929
KXD1	5	0.017849	0.055857	0.565477	1778	4	-1.1401	0.99564	0.99563	1.0	17339	0	-1.1401
SRRM1	5	0.017856	0.055877	0.565477	1779	4	-0.76932	0.99723	0.99719	1.0	17420	0	-0.76932
PDPR	5	0.017865	0.055891	0.565477	1780	4	-1.1798	0.99607	0.99606	1.0	17354	0	-1.1798
YWHAG	5	0.017919	0.056034	0.566454	1781	4	-0.76883	0.75876	0.77168	1.0	13044	1	-0.76883
NFKBIE	5	0.017927	0.056051	0.566454	1782	4	-0.78602	0.99459	0.99456	1.0	17276	0	-0.78602
DDX24	5	0.017976	0.056205	0.567395	1783	3	-0.67895	0.86328	0.86496	1.0	14663	0	-0.67895
HIST2H2AB	5	0.017978	0.056207	0.567395	1784	2	-0.2408	0.30159	0.44831	1.0	7884	2	-0.2408
TAF9B	5	0.018	0.056264	0.567648	1785	4	-0.9408	0.93856	0.93903	1.0	15992	0	-0.9408
TAF5	5	0.018013	0.056296	0.567658	1786	4	-0.94972	0.95442	0.95455	1.0	16280	0	-0.94972
ARCN1	5	0.018024	0.056329	0.567667	1787	4	-1.2614	0.99442	0.9944	1.0	17269	0	-1.2614
THAP1	8	0.018058	0.05643	0.568368	1788	4	-0.83426	0.51279	0.63092	1.0	10793	1	-0.83426
ENY2	5	0.018139	0.056661	0.570375	1789	4	-1.0871	0.95492	0.95507	1.0	16290	0	-1.0871
KRT25	5	0.018153	0.056699	0.570444	1790	4	-0.81696	0.40361	0.54604	1.0	9469	1	-0.81696
TMEM242	5	0.018183	0.056785	0.570988	1791	3	-0.96654	0.41758	0.55975	1.0	9680	1	-0.96654
KMT2C	5	0.018243	0.056954	0.572365	1792	4	-0.79266	0.99028	0.99027	1.0	17114	0	-0.79266
FCGR2B	4	0.018266	0.057018	0.572692	1793	2	-1.2159	0.41641	0.55863	1.0	9661	1	-1.2159
OAS1	5	0.018288	0.057086	0.573057	1794	3	-1.293	0.70329	0.7332	1.0	12464	1	-1.293
NUSAP1	5	0.018329	0.057202	0.57383	1795	2	-0.29975	0.75603	0.76961	1.0	13011	1	-0.29975
RFC5	5	0.018338	0.057227	0.57383	1796	4	-1.3823	0.95769	0.95777	1.0	16348	0	-1.3823
NDUFA6	5	0.018381	0.057359	0.574839	1797	3	-1.3155	0.98426	0.98412	1.0	16962	0	-1.3155
SYT2	5	0.01841	0.057438	0.575306	1798	4	-0.77557	0.9783	0.97819	1.0	16793	0	-0.77557
ZBTB20	5	0.018425	0.057474	0.57535	1799	4	-0.73062	0.96056	0.96066	1.0	16406	0	-0.73062
AUP1	5	0.018474	0.057616	0.576444	1800	4	-0.77485	0.9504	0.95058	1.0	16211	0	-0.77485
PGAM4	2	0.018489	0.057655	0.57652	1801	1	-1.8069	0.62614	0.68745	1.0	11650	0	-1.8069
ZNF730	3	0.018521	0.057744	0.577084	1802	1	0.12576	0.28054	0.42791	1.0	7577	1	0.12576
PDCL3	5	0.018614	0.058004	0.579367	1803	2	-0.32586	0.99033	0.99031	1.0	17115	0	-0.32586
RPS27L	5	0.018655	0.058118	0.580177	1804	3	-1.5655	0.97332	0.97325	1.0	16672	0	-1.5655
DENND5B	5	0.018735	0.058331	0.581989	1805	4	-1.1953	0.95873	0.95884	1.0	16362	0	-1.1953
PET112	5	0.018764	0.058416	0.582511	1806	4	-1.558	0.77541	0.78454	1.0	13264	1	-1.558
INTS6	8	0.018833	0.058608	0.584101	1807	5	-1.0372	0.32614	0.47187	1.0	8283	2	-1.0372
CDH12	4	0.018849	0.058649	0.584189	1808	1	0.28158	0.67307	0.71436	1.0	12140	1	0.28158
SUGT1	6	0.018872	0.05871	0.584429	1809	3	-0.84598	0.036827	0.10189	0.847428	2165	1	-0.84598
TCERG1	5	0.018883	0.058738	0.584429	1810	3	-1.8834	0.92444	0.92505	1.0	15743	0	-1.8834
ZNF141	4	0.018936	0.058877	0.58549	1811	2	-0.36814	0.0032372	0.012842	0.619369	371	1	-0.36814
SPCS2	5	0.018981	0.059001	0.586396	1812	4	-0.82036	0.83171	0.8339	1.0	14131	1	-0.82036
OPA1	5	0.019024	0.059115	0.587208	1813	4	-0.86975	0.41368	0.55593	1.0	9611	1	-0.86975
FAM69A	5	0.019054	0.059196	0.587687	1814	4	-0.96395	0.084135	0.18674	0.923	3625	1	-0.96395
PAPOLA	5	0.019081	0.059285	0.588247	1815	4	-1.5402	0.49994	0.62506	1.0	10686	1	-1.5402
DDX4	5	0.019117	0.059383	0.588613	1816	3	-1.0806	0.95737	0.95747	1.0	16344	0	-1.0806
AKR1B15	5	0.01912	0.059388	0.588613	1817	2	-0.62488	0.98853	0.98848	1.0	17063	0	-0.62488
CHEK1	5	0.019153	0.059469	0.589095	1818	3	-1.2719	0.96038	0.96048	1.0	16400	0	-1.2719
PCDH18	5	0.019175	0.05954	0.589479	1819	3	-1.4492	0.44605	0.58743	1.0	10110	1	-1.4492
MED14	5	0.019215	0.059643	0.590172	1820	4	-1.4824	0.89941	0.90055	1.0	15282	0	-1.4824
ZNF138	7	0.019247	0.059731	0.590608	1821	1	0.65822	0.018537	0.057635	0.77854	1332	4	0.65822
UBFD1	5	0.01926	0.059772	0.590608	1822	4	-0.85413	0.89743	0.89856	1.0	15236	0	-0.85413
GPN1	5	0.019265	0.059786	0.590608	1823	3	-1.2999	0.26463	0.41268	1.0	7344	2	-1.2999
ZFAND2A	5	0.019278	0.059821	0.590637	1824	4	-0.72072	0.98299	0.98288	1.0	16926	0	-0.72072
SMYD5	5	0.019404	0.060162	0.593672	1825	4	-1.0189	0.87957	0.88096	1.0	14932	0	-1.0189
N6AMT2	5	0.019425	0.060222	0.593943	1826	4	-1.2505	0.76589	0.77708	1.0	13145	1	-1.2505
ESF1	5	0.019468	0.060333	0.594707	1827	2	-0.50394	0.75036	0.76549	1.0	12940	1	-0.50394
PSMA5	5	0.019492	0.060407	0.595113	1828	4	-1.0477	0.92204	0.9227	1.0	15709	0	-1.0477
MMS22L	5	0.01953	0.060509	0.59548	1829	3	-1.5488	0.99183	0.99183	1.0	17167	0	-1.5488
DALRD3	5	0.019531	0.06051	0.59548	1830	4	-1.0562	0.96828	0.96832	1.0	16552	0	-1.0562
PIFO	5	0.019584	0.060636	0.596218	1831	3	-2.0943	0.026088	0.078015	0.801938	1751	2	-2.0943
TMEM199	5	0.019588	0.060651	0.596218	1832	3	-1.3866	0.96925	0.96921	1.0	16575	0	-1.3866
SLC25A3	5	0.019637	0.060783	0.597184	1833	4	-0.96466	0.1117	0.23281	0.944913	4435	1	-0.96466
TXN	7	0.019669	0.060864	0.597652	1834	4	-1.1495	0.056976	0.13888	0.899666	2778	2	-1.1495
LSM14A	5	0.01972	0.061003	0.598692	1835	3	-1.4791	0.81427	0.81752	1.0	13841	1	-1.4791
MYH9	5	0.01979	0.061211	0.599828	1836	4	-0.8538	0.94902	0.94921	1.0	16187	0	-0.8538
EMC6	5	0.019792	0.061216	0.599828	1837	2	-0.4762	0.17428	0.32544	0.978736	5988	1	-0.4762
EIF3J	7	0.019804	0.061251	0.599828	1838	3	-0.21439	0.70265	0.73275	1.0	12461	1	-0.21439
CAMSAP3	5	0.019805	0.061252	0.599828	1839	4	-0.70733	0.91381	0.91468	1.0	15542	0	-0.70733
C16orf45	5	0.019835	0.061332	0.600283	1840	4	-0.99851	0.74823	0.76389	1.0	12916	1	-0.99851
TGFBRAP1	5	0.019855	0.061395	0.600575	1841	4	-1.1805	0.95418	0.95429	1.0	16275	0	-1.1805
NXPE3	5	0.019875	0.061457	0.600691	1842	4	-0.71736	0.7905	0.79687	1.0	13463	1	-0.71736
GTPBP2	5	0.01988	0.061473	0.600691	1843	4	-0.98911	0.99137	0.99135	1.0	17155	0	-0.98911
USP6NL	5	0.019918	0.061576	0.601352	1844	4	-1.5402	0.8863	0.88765	1.0	15043	0	-1.5402
PIGO	5	0.01993	0.061612	0.601352	1845	4	-1.2283	0.69736	0.72938	1.0	12406	1	-1.2283
PSMC1	2	0.019952	0.061675	0.601352	1847	1	-2.7106	0.28526	0.43235	1.0	7647	1	-2.7106
LY6E	5	0.019952	0.061672	0.601352	1846	4	-0.83066	0.86015	0.86189	1.0	14617	0	-0.83066
URB1	5	0.019973	0.061723	0.601499	1848	4	-1.2874	0.84508	0.84714	1.0	14369	0	-1.2874
CCDC136	5	0.020026	0.061872	0.602624	1849	4	-1.0633	0.16339	0.31484	0.971452	5835	1	-1.0633
BAP1	5	0.020066	0.061973	0.603032	1850	4	-1.0283	0.99591	0.9959	1.0	17348	0	-1.0283
DENND2D	5	0.020069	0.061981	0.603032	1851	4	-1.0056	0.99084	0.99084	1.0	17135	0	-1.0056
UQCC1	5	0.020128	0.062144	0.604295	1852	4	-1.0926	0.4954	0.62301	1.0	10663	1	-1.0926
TIMM9	4	0.020162	0.062232	0.604753	1853	3	-1.7656	0.88753	0.88884	1.0	15067	0	-1.7656
KDR	5	0.020177	0.062272	0.604753	1854	4	-1.2262	0.84996	0.85193	1.0	14454	0	-1.2262
MS4A7	5	0.020197	0.062326	0.604753	1856	4	-1.0708	0.47188	0.61254	1.0	10522	1	-1.0708
MED29	5	0.020197	0.062325	0.604753	1855	3	-1.4006	0.44392	0.58533	1.0	10080	1	-1.4006
ZMAT5	5	0.020256	0.062483	0.605952	1857	1	-0.43352	0.11265	0.23438	0.945601	4462	1	-0.43352
VPS13D	5	0.020294	0.062569	0.606338	1858	2	-0.11539	0.19332	0.34392	0.984303	6288	2	-0.11539
MSL2	5	0.020302	0.06259	0.606338	1859	3	-1.6759	0.977	0.97686	1.0	16765	0	-1.6759
CYP2C18	5	0.020416	0.06289	0.608919	1860	3	-1.78	0.099242	0.2122	0.929215	4109	2	-1.78
CIT	5	0.02043	0.06293	0.60898	1861	4	-1.5112	0.89883	0.89997	1.0	15267	0	-1.5112
NBPF6	3	0.020463	0.06302	0.60952	1862	2	-1.6077	0.77566	0.78474	1.0	13268	0	-1.6077
MIOS	5	0.02049	0.063096	0.609931	1863	3	-1.4166	0.97479	0.97468	1.0	16706	0	-1.4166
DDX6	5	0.020524	0.063194	0.61055	1864	2	-0.5391	0.99303	0.99303	1.0	17212	0	-0.5391
SIGLEC11	5	0.020563	0.063305	0.611289	1865	3	-1.3904	0.89832	0.89946	1.0	15257	0	-1.3904
HSPA14	6	0.020635	0.063516	0.613004	1866	4	-1.222	0.93792	0.93839	1.0	15985	0	-1.222
GAPVD1	5	0.020656	0.063569	0.613085	1867	2	-0.4632	0.52324	0.63576	1.0	10858	1	-0.4632
WBP1	5	0.020665	0.063593	0.613085	1868	2	-0.62846	0.91953	0.92022	1.0	15669	0	-0.62846
LAMTOR2	7	0.020714	0.063733	0.614108	1869	5	-0.92461	0.92264	0.92327	1.0	15721	0	-0.92461
KANSL1	5	0.020744	0.063823	0.614478	1870	3	-1.2796	0.15118	0.29599	0.965615	5520	1	-1.2796
SRP9	3	0.02075	0.06384	0.614478	1871	2	-2.4985	0.47819	0.61536	1.0	10564	1	-2.4985
PLEKHG2	5	0.020813	0.064007	0.615519	1872	3	-1.3138	0.91251	0.91343	1.0	15518	0	-1.3138
PIGY	4	0.020818	0.064022	0.615519	1873	3	-1.5311	0.75986	0.77252	1.0	13064	1	-1.5311
REP15	5	0.020856	0.064108	0.615519	1874	2	-0.449	0.018302	0.056979	0.778522	1316	1	-0.449
TTK	5	0.020933	0.064324	0.615519	1875	3	-1.9285	0.11231	0.23383	0.945601	4450	2	-1.9285
PLGLB1	2	0.021014	0.064555	0.615519	1876	2	-1.5243	0.97899	0.97888	1.0	16819	0	-1.5243
FH	5	0.021069	0.064712	0.615519	1877	3	-0.96654	0.89892	0.90005	1.0	15270	0	-0.96654
GTF2H1	5	0.021157	0.064965	0.615519	1878	3	-1.3706	0.93491	0.93537	1.0	15929	0	-1.3706
RPL17	2	0.021158	0.064966	0.615519	1879	2	-2.0447	0.97884	0.97873	1.0	16814	0	-2.0447
C22orf46	5	0.021185	0.065039	0.615519	1880	3	-1.3624	0.93267	0.93314	1.0	15882	0	-1.3624
TIPRL	5	0.021279	0.065308	0.615519	1889	4	-2.268	0.91479	0.91562	1.0	15559	0	-2.268
TM2D2	5	0.021279	0.065308	0.615519	1891	4	-1.0629	0.88514	0.88649	1.0	15017	0	-1.0629
PATL1	5	0.021279	0.065308	0.615519	1881	4	-0.96654	0.91417	0.91503	1.0	15550	0	-0.96654
BIRC2	5	0.021279	0.065308	0.615519	1908	4	-0.96654	0.96104	0.96112	1.0	16413	0	-0.96654
PFDN4	5	0.021279	0.065308	0.615519	1885	4	-1.9495	0.97742	0.97731	1.0	16775	0	-1.9495
CPSF6	5	0.021279	0.065308	0.615519	1900	4	-0.96654	0.77254	0.78226	1.0	13228	1	-0.96654
MBD3	5	0.021279	0.065308	0.615519	1884	4	-0.96654	0.99559	0.99559	1.0	17336	0	-0.96654
AMBN	5	0.021279	0.065308	0.615519	1905	4	-0.96654	0.97257	0.97252	1.0	16646	0	-0.96654
C20orf173	5	0.021279	0.065308	0.615519	1887	4	-0.96654	0.29443	0.44131	1.0	7785	1	-0.96654
BAG4	5	0.021279	0.065308	0.615519	1899	4	-1.2699	0.97264	0.97259	1.0	16650	0	-1.2699
MITD1	5	0.021279	0.065308	0.615519	1895	4	-0.96654	0.98435	0.98421	1.0	16965	0	-0.96654
VNN2	5	0.021279	0.065308	0.615519	1898	4	-1.4406	0.16062	0.3106	0.969476	5766	1	-1.4406
TSEN34	5	0.021279	0.065308	0.615519	1910	4	-1.4581	0.98708	0.98699	1.0	17031	0	-1.4581
ZNF257	5	0.021279	0.065308	0.615519	1886	4	-0.96654	0.99317	0.99317	1.0	17218	0	-0.96654
COPS2	5	0.021279	0.065308	0.615519	1901	4	-1.0547	0.9963	0.99628	1.0	17363	0	-1.0547
ATP6V1C1	5	0.021279	0.065308	0.615519	1883	4	-1.006	0.99035	0.99033	1.0	17116	0	-1.006
ATG10	5	0.021279	0.065308	0.615519	1896	4	-0.96654	0.60737	0.67744	1.0	11498	1	-0.96654
ZNF143	5	0.021279	0.065308	0.615519	1906	4	-0.96654	0.95621	0.95632	1.0	16315	0	-0.96654
WBSCR16	5	0.021279	0.065308	0.615519	1903	4	-0.77336	0.99502	0.99499	1.0	17297	0	-0.77336
STON1	5	0.021279	0.065308	0.615519	1893	4	-0.96654	0.99735	0.99732	1.0	17432	0	-0.96654
SERINC4	5	0.021279	0.065308	0.615519	1894	4	-0.96654	0.94478	0.94508	1.0	16099	0	-0.96654
ORMDL2	5	0.021279	0.065308	0.615519	1909	4	-1.1302	0.9835	0.98339	1.0	16942	0	-1.1302
HEATR3	5	0.021279	0.065308	0.615519	1890	4	-1.0226	0.99638	0.99635	1.0	17370	0	-1.0226
XRCC6BP1	5	0.021279	0.065308	0.615519	1888	4	-0.96654	0.98964	0.98959	1.0	17097	0	-0.96654
PDS5A	5	0.021279	0.065308	0.615519	1904	4	-0.96654	0.32492	0.47066	1.0	8263	1	-0.96654
CENPE	5	0.021279	0.065308	0.615519	1897	4	-1.4484	0.99515	0.99514	1.0	17312	0	-1.4484
KDELR3	5	0.021279	0.065308	0.615519	1892	4	-0.96654	0.050195	0.12658	0.883246	2581	1	-0.96654
PLEC	5	0.021279	0.065308	0.615519	1882	4	-1.1225	0.90633	0.90739	1.0	15406	0	-1.1225
CCDC132	5	0.021279	0.065308	0.615519	1902	4	-1.3214	0.99299	0.99299	1.0	17210	0	-1.3214
IKZF4	5	0.021279	0.065308	0.615519	1907	4	-1.403	0.97168	0.97162	1.0	16628	0	-1.403
TRMT10A	5	0.021293	0.065348	0.615519	1911	3	-1.5567	0.87727	0.8787	1.0	14902	0	-1.5567
ATP5L	4	0.021295	0.065356	0.615519	1912	2	-1.5734	0.18171	0.33269	0.981232	6103	1	-1.5734
MPV17L2	5	0.021314	0.06541	0.615519	1913	2	-0.52613	0.90903	0.90998	1.0	15455	0	-0.52613
EXOSC9	5	0.021317	0.065418	0.615519	1914	3	-1.59	0.98609	0.98598	1.0	17005	0	-1.59
HNRNPA1	4	0.02135	0.065503	0.615704	1915	2	-1.9906	0.93966	0.94007	1.0	16011	0	-1.9906
ATP1A1	5	0.021351	0.065505	0.615704	1916	3	-0.82403	0.99062	0.99062	1.0	17130	0	-0.82403
TMEM127	5	0.021468	0.065811	0.618254	1917	3	-1.431	0.18304	0.33398	0.981379	6124	2	-1.431
NSUN5	5	0.021503	0.065903	0.618794	1918	2	-0.48113	0.1587	0.3076	0.969476	5704	1	-0.48113
CC2D2B	5	0.021559	0.066063	0.619973	1919	3	-1.1028	0.0055203	0.019963	0.666375	538	2	-1.1028
HIST2H3C	2	0.021587	0.066142	0.620269	1920	2	-1.1908	0.97841	0.97829	1.0	16795	0	-1.1908
NPAT	5	0.02161	0.066206	0.620269	1921	3	-1.0836	0.27136	0.41905	1.0	7448	2	-1.0836
PIK3R4	5	0.02161	0.066206	0.620269	1922	3	-1.6673	0.98793	0.98786	1.0	17050	0	-1.6673
KRT35	5	0.021619	0.066232	0.620269	1923	3	-0.78859	0.95344	0.95356	1.0	16266	0	-0.78859
UBE2NL	4	0.021808	0.066729	0.624356	1924	2	-0.72509	0.20214	0.35241	0.984303	6437	2	-0.72509
INTS1	5	0.021812	0.066738	0.624356	1925	3	-1.3743	0.72658	0.74856	1.0	12689	1	-1.3743
HIST1H3B	5	0.021882	0.066917	0.625708	1926	2	0.76009	0.050634	0.12738	0.885199	2591	3	0.76009
RNF7	7	0.021996	0.067221	0.62822	1927	5	-0.87824	0.90076	0.90186	1.0	15304	1	-0.87824
RHOQ	4	0.022018	0.067291	0.628502	1928	3	-1.3827	0.80204	0.80669	1.0	13646	0	-1.3827
INTU	5	0.02203	0.067321	0.628502	1929	3	-1.3363	0.43936	0.58096	1.0	10025	2	-1.3363
TMEM41B	7	0.022124	0.067589	0.630675	1930	4	-1.009	0.64676	0.69899	1.0	11866	1	-1.009
FCGR1A	4	0.022149	0.067651	0.630928	1931	3	-1.5267	0.95423	0.95434	1.0	16276	0	-1.5267
NEDD4	5	0.022217	0.067833	0.632303	1932	3	-1.3899	0.90505	0.9061	1.0	15379	0	-1.3899
VEZT	5	0.022256	0.067935	0.632561	1933	4	-0.76992	0.4659	0.60666	1.0	10437	1	-0.76992
TFB2M	5	0.022261	0.067951	0.632561	1934	3	-0.61616	0.99113	0.9911	1.0	17148	0	-0.61616
NFKB1	5	0.02227	0.067971	0.632561	1935	3	-1.4393	0.26596	0.41393	1.0	7366	1	-1.4393
BAK1	5	0.02228	0.068001	0.632561	1936	3	-1.2784	0.86486	0.86649	1.0	14698	0	-1.2784
SLC2A11	5	0.022366	0.068241	0.634463	1937	2	-0.36493	0.96177	0.96183	1.0	16425	0	-0.36493
C19orf44	5	0.0224	0.068321	0.634702	1938	4	-0.84287	0.99055	0.99055	1.0	17126	0	-0.84287
NIPAL1	5	0.022405	0.068337	0.634702	1939	4	-0.95705	0.88186	0.88325	1.0	14965	0	-0.95705
LCE5A	4	0.022423	0.06839	0.63486	1940	3	-1.2993	0.98962	0.98958	1.0	17096	0	-1.2993
PIGW	5	0.022602	0.068857	0.638629	1941	3	-1.3075	0.21461	0.36461	0.990336	6629	1	-1.3075
CNOT7	5	0.022616	0.068894	0.638629	1942	4	-1.25	0.13123	0.26453	0.953085	4997	1	-1.25
METTL12	5	0.02262	0.068902	0.638629	1943	4	-0.89434	0.98649	0.98638	1.0	17016	0	-0.89434
CYP2F1	5	0.022636	0.068943	0.638683	1944	4	-1.2116	0.92744	0.92796	1.0	15787	0	-1.2116
MCMBP	5	0.022673	0.069045	0.639252	1945	4	-0.83692	0.96684	0.96689	1.0	16525	0	-0.83692
AAMDC	5	0.022687	0.069076	0.639252	1946	2	0.06251	0.83223	0.83441	1.0	14140	0	0.06251
UBE2Z	5	0.022771	0.069326	0.640919	1947	3	-1.252	0.81097	0.81455	1.0	13777	1	-1.252
VHL	5	0.022772	0.069327	0.640919	1948	3	-0.97119	0.044203	0.11566	0.865562	2405	2	-0.97119
HIST1H3I	5	0.022815	0.069431	0.64155	1949	4	-0.86676	0.99537	0.99537	1.0	17327	0	-0.86676
HBB	3	0.022842	0.069513	0.641929	1950	3	-1.4999	0.97716	0.97702	1.0	16767	0	-1.4999
TECR	5	0.022855	0.069557	0.641929	1951	4	-0.9272	0.77455	0.78387	1.0	13250	1	-0.9272
KHSRP	5	0.022866	0.069582	0.641929	1952	4	-1.0585	0.99137	0.99134	1.0	17154	0	-1.0585
LLPH	5	0.022879	0.069615	0.641929	1953	3	-3.1099	0.77856	0.78706	1.0	13308	1	-3.1099
NXT1	5	0.02292	0.069716	0.642533	1954	4	-1.1713	0.99735	0.99732	1.0	17433	0	-1.1713
DYNLL1	4	0.022949	0.069795	0.642939	1955	3	-1.4994	0.069733	0.16161	0.916859	3174	1	-1.4994
PRB4	4	0.023014	0.069971	0.644225	1956	2	-1.3758	0.97905	0.97894	1.0	16821	0	-1.3758
ELP6	5	0.023134	0.070294	0.646871	1957	4	-0.92374	0.99506	0.99504	1.0	17301	0	-0.92374
OTUB1	5	0.023199	0.070459	0.647823	1958	4	-0.98133	0.7519	0.76661	1.0	12957	1	-0.98133
NGRN	5	0.023209	0.07049	0.647823	1959	3	-1.1763	0.1921	0.34272	0.984303	6267	1	-1.1763
RUNDC3A	5	0.02323	0.070548	0.647823	1960	4	-0.82652	0.82578	0.82828	1.0	14025	1	-0.82652
HMG20A	5	0.023239	0.070574	0.647823	1961	3	-1.7571	0.67082	0.71302	1.0	12113	1	-1.7571
ALG1L	2	0.02324	0.070577	0.647823	1962	2	-1.9386	0.97676	0.9766	1.0	16753	0	-1.9386
GPN3	5	0.023289	0.070693	0.648543	1963	2	-0.56515	0.49934	0.62478	1.0	10682	1	-0.56515
CCNL1	5	0.023303	0.070728	0.648543	1964	3	-1.3692	0.92928	0.92981	1.0	15822	0	-1.3692
STRAP	5	0.02335	0.070854	0.649371	1965	4	-1.1594	0.985	0.98485	1.0	16980	0	-1.1594
SCRIB	5	0.023387	0.070965	0.64997	1966	4	-0.72497	0.87847	0.87988	1.0	14917	0	-0.72497
C1orf162	5	0.023401	0.071004	0.64997	1967	4	-1.0762	0.97881	0.9787	1.0	16812	0	-1.0762
NDUFB8	5	0.023417	0.071045	0.64997	1968	3	-0.96654	0.99179	0.99177	1.0	17166	0	-0.96654
DSCR4	5	0.023428	0.071076	0.64997	1969	3	-1.3249	0.32725	0.47293	1.0	8296	1	-1.3249
COA6	6	0.023435	0.0711	0.64997	1970	4	-1.152	0.96525	0.96529	1.0	16496	0	-1.152
ATP6V1H	5	0.02345	0.071143	0.650032	1971	3	-0.96654	0.42031	0.56232	1.0	9713	2	-0.96654
IFNW1	3	0.023484	0.071228	0.650477	1972	3	-1.3461	0.97652	0.97635	1.0	16746	0	-1.3461
TEAD3	5	0.023497	0.071264	0.650477	1973	4	-0.83561	0.95734	0.95743	1.0	16341	0	-0.83561
GJA1	5	0.023563	0.071456	0.651898	1974	4	-1.4709	0.97791	0.9778	1.0	16786	0	-1.4709
GARNL3	5	0.023605	0.071568	0.652285	1975	4	-0.73092	0.98923	0.98919	1.0	17089	0	-0.73092
DYNC1H1	5	0.023607	0.071571	0.652285	1976	4	-1.0985	0.37433	0.51786	1.0	9016	1	-1.0985
C3orf43	5	0.023674	0.071764	0.653718	1977	4	-0.82996	0.6385	0.69423	1.0	11783	1	-0.82996
NOM1	5	0.023695	0.071824	0.653928	1978	4	-1.0029	0.97874	0.97863	1.0	16808	0	-1.0029
ATP10D	5	0.023726	0.071905	0.654338	1979	4	-0.82297	0.81952	0.82236	1.0	13933	1	-0.82297
SRC	5	0.023761	0.071993	0.654808	1980	4	-0.92958	0.89995	0.90109	1.0	15289	0	-0.92958
PFKP	5	0.023792	0.072077	0.655242	1981	4	-0.75933	0.26987	0.41761	1.0	7431	1	-0.75933
AATF	5	0.023865	0.072265	0.65662	1982	4	-1.2205	0.99451	0.99448	1.0	17272	0	-1.2205
CDAN1	5	0.023992	0.072617	0.659227	1983	2	-0.51937	0.32558	0.47135	1.0	8274	1	-0.51937
CALD1	5	0.023995	0.072625	0.659227	1984	3	-1.6229	0.91141	0.91233	1.0	15493	0	-1.6229
GPAT2	5	0.024042	0.07274	0.659768	1985	4	-0.68667	0.30125	0.44795	1.0	7880	1	-0.68667
YTHDF2	5	0.024065	0.072801	0.659768	1986	3	-1.8407	0.97649	0.97633	1.0	16745	0	-1.8407
SMARCE1	5	0.02407	0.072813	0.659768	1987	3	-1.3264	0.69948	0.73073	1.0	12427	1	-1.3264
SNAPC3	5	0.024075	0.072831	0.659768	1988	3	-1.4914	0.98875	0.98871	1.0	17072	0	-1.4914
AOC3	10	0.024108	0.072913	0.660117	1989	6	-0.82231	0.99357	0.99357	1.0	17233	0	-0.82231
POLR1D	10	0.024122	0.072946	0.660117	1990	6	-0.90017	0.86797	0.86956	1.0	14744	1	-0.90017
EPS15L1	5	0.024136	0.07298	0.660117	1991	4	-1.4154	0.95923	0.95934	1.0	16379	0	-1.4154
ICMT	5	0.024172	0.073062	0.660531	1992	3	-1.2114	0.91844	0.91915	1.0	15648	0	-1.2114
SGOL1	5	0.024205	0.073153	0.661019	1993	3	-1.567	0.20466	0.35483	0.985069	6487	1	-1.567
ITPK1	5	0.024262	0.073299	0.662008	1994	1	0.072443	0.76427	0.77588	1.0	13122	1	0.072443
OLFML3	5	0.0243	0.073401	0.6626	1995	4	-0.80143	0.93926	0.93969	1.0	16004	0	-0.80143
CXCL2	4	0.024365	0.073569	0.663483	1996	3	-1.4872	0.066806	0.15642	0.911915	3084	1	-1.4872
ZNF480	5	0.024365	0.073573	0.663483	1997	3	-1.6996	0.87043	0.87201	1.0	14781	0	-1.6996
THTPA	8	0.024393	0.073661	0.663944	1998	5	-1.0302	0.99724	0.99719	1.0	17421	0	-1.0302
RABGGTA	5	0.02442	0.073734	0.663958	1999	4	-0.99366	0.39015	0.533	1.0	9275	1	-0.99366
[truncated: 16,010 more rows]
