# Supplementary material for: Genome-scale identification of cellular pathways required for cell surface recognition
Source: Genome Res. 2018 Sep;28(9):1372–82. doi: 10.1101/gr.231183.117 (PMC6120632; doi:10.1101/gr.231183.117)
Supplement: Supplemental Material [file supp_gr.231183.117_Supplemental_DataS4.zip › Supplementary Data4/Gene-level-enrichment/Day9_rep1_HEK_293_E.gene_summary.txt]

id	num	neg|score	neg|p-value	neg|fdr	neg|rank	neg|goodsgrna	neg|lfc	pos|score	pos|p-value	pos|fdr	pos|rank	pos|goodsgrna	pos|lfc
PDE4DIP	22	1.5331e-13	2.7489e-07	0.00024	1	19	-2.4866	0.71991	0.75682	1.0	12637	2	-2.4866
PSMB5	10	6.7058e-12	2.7489e-07	0.00024	2	10	-5.3496	1.0	1.0	1.0	17990	0	-5.3496
ARFRP1	12	3.7221e-11	2.7489e-07	0.00024	3	12	-3.2637	1.0	1.0	1.0	17997	0	-3.2637
CTDP1	5	5.1708e-11	2.7489e-07	0.00024	4	5	-5.014	1.0	1.0	1.0	18009	0	-5.014
POLD1	5	1.9763e-10	2.7489e-07	0.00024	5	5	-4.665	1.0	1.0	1.0	18008	0	-4.665
RPL13	5	2.343e-10	2.7489e-07	0.00024	6	5	-4.7322	1.0	1.0	1.0	18007	0	-4.7322
PSMG4	6	4.3876e-10	2.7489e-07	0.00024	7	6	-3.4092	1.0	1.0	1.0	18006	0	-3.4092
RUVBL2	5	5.3478e-10	2.7489e-07	0.00024	8	5	-3.8354	1.0	1.0	1.0	18005	0	-3.8354
ESPL1	5	5.562e-10	2.7489e-07	0.00024	9	5	-8.0946	1.0	1.0	1.0	18004	0	-8.0946
EIF4A3	5	1.1719e-09	2.7489e-07	0.00024	10	5	-7.3252	1.0	1.0	1.0	18003	0	-7.3252
SNRPD3	5	2.1888e-09	2.7489e-07	0.00024	11	5	-8.2381	1.0	1.0	1.0	18002	0	-8.2381
RPS19	5	3.15e-09	2.7489e-07	0.00024	12	5	-6.0739	1.0	1.0	1.0	18001	0	-6.0739
POLR2A	5	3.1763e-09	2.7489e-07	0.00024	13	5	-7.7049	1.0	1.0	1.0	18000	0	-7.7049
SF3B3	5	3.319e-09	2.7489e-07	0.00024	14	5	-4.5107	1.0	1.0	1.0	17999	0	-4.5107
FAU	5	3.6501e-09	2.7489e-07	0.00024	15	5	-8.6752	1.0	1.0	1.0	17851	0	-8.6752
IMP3	5	6.5556e-09	2.7489e-07	0.00024	16	5	-4.4289	1.0	1.0	1.0	17994	0	-4.4289
CENPM	10	6.8627e-09	2.7489e-07	0.00024	17	10	-2.3321	1.0	1.0	1.0	17948	0	-2.3321
SCAP	5	6.8991e-09	2.7489e-07	0.00024	18	5	-4.0851	1.0	1.0	1.0	17998	0	-4.0851
NHP2L1	5	9.6105e-09	8.2467e-07	0.00024	19	5	-8.0543	1.0	1.0	1.0	17996	0	-8.0543
DHDDS	5	1.078e-08	8.2467e-07	0.00024	20	5	-4.7344	1.0	1.0	1.0	17995	0	-4.7344
RPL28	9	1.1667e-08	8.2467e-07	0.00024	21	8	-2.1986	0.99956	0.99955	1.0	17498	0	-2.1986
RPL23	5	1.1903e-08	8.2467e-07	0.00024	22	5	-5.3271	1.0	1.0	1.0	17860	0	-5.3271
NXT1	5	1.2658e-08	8.2467e-07	0.00024	23	5	-3.4939	1.0	1.0	1.0	17993	0	-3.4939
PSMD2	5	1.4271e-08	8.2467e-07	0.00024	24	5	-4.1298	1.0	1.0	1.0	17992	0	-4.1298
NOL6	5	1.5198e-08	8.2467e-07	0.00024	25	5	-4.2088	1.0	1.0	1.0	17991	0	-4.2088
LSM4	6	2.1235e-08	8.2467e-07	0.00024	26	5	-3.9201	0.97764	0.97767	1.0	16534	0	-3.9201
WDR18	5	2.2281e-08	8.2467e-07	0.00024	27	5	-4.2036	1.0	1.0	1.0	17989	0	-4.2036
CRCP	14	2.5332e-08	8.2467e-07	0.00024	28	12	-3.0303	0.99808	0.99802	1.0	17315	0	-3.0303
SAE1	6	2.9894e-08	8.2467e-07	0.00024	29	6	-3.4708	0.99998	0.99997	1.0	17737	0	-3.4708
RANGAP1	5	3.0322e-08	8.2467e-07	0.00024	30	5	-2.5676	1.0	1.0	1.0	17988	0	-2.5676
PSMC4	5	3.2427e-08	8.2467e-07	0.00024	31	5	-3.7191	0.99977	0.99976	1.0	17563	0	-3.7191
MTHFD1	5	3.2514e-08	8.2467e-07	0.00024	32	5	-3.1912	1.0	1.0	1.0	17987	0	-3.1912
GPN2	5	3.3962e-08	8.2467e-07	0.00024	33	5	-4.5816	1.0	1.0	1.0	17979	0	-4.5816
NOP16	5	3.5251e-08	8.2467e-07	0.00024	34	5	-5.5683	1.0	1.0	1.0	17986	0	-5.5683
FDFT1	5	3.7501e-08	8.2467e-07	0.00024	35	5	-2.6345	1.0	1.0	1.0	17985	0	-2.6345
FARSA	5	3.7814e-08	8.2467e-07	0.00024	36	4	-3.4232	0.13565	0.27405	0.945137	5219	1	-3.4232
EIF1AX	5	4.287e-08	8.2467e-07	0.00024	37	5	-7.6997	1.0	1.0	1.0	17984	0	-7.6997
DKC1	5	4.4803e-08	8.2467e-07	0.00024	38	5	-3.3391	1.0	1.0	1.0	17983	0	-3.3391
SNRPD1	5	4.5168e-08	8.2467e-07	0.00024	39	5	-4.2668	1.0	1.0	1.0	17982	0	-4.2668
CDIPT	5	5.3241e-08	8.2467e-07	0.00024	40	5	-2.7091	1.0	1.0	1.0	17981	0	-2.7091
HNRNPK	5	5.3914e-08	8.2467e-07	0.00024	41	5	-7.4433	1.0	1.0	1.0	17980	0	-7.4433
RPS11	5	7.1142e-08	8.2467e-07	0.00024	42	5	-6.85	1.0	1.0	1.0	17978	0	-6.85
PSMB4	5	7.247e-08	8.2467e-07	0.00024	43	5	-8.3014	1.0	1.0	1.0	17977	0	-8.3014
ATP6V0C	5	7.6461e-08	8.2467e-07	0.00024	44	5	-3.5417	1.0	1.0	1.0	17976	0	-3.5417
UBE2I	5	8.1917e-08	8.2467e-07	0.00024	45	5	-5.903	1.0	1.0	1.0	17975	0	-5.903
PPAN	5	8.4728e-08	8.2467e-07	0.00024	46	5	-2.5296	1.0	1.0	1.0	17974	0	-2.5296
MARS	5	8.4783e-08	8.2467e-07	0.00024	47	5	-3.8384	1.0	1.0	1.0	17883	0	-3.8384
MED11	5	8.9442e-08	8.2467e-07	0.00024	48	5	-5.641	1.0	1.0	1.0	17898	0	-5.641
MCM7	5	9.174e-08	8.2467e-07	0.00024	49	5	-3.9866	1.0	1.0	1.0	17973	0	-3.9866
GSPT1	5	9.4222e-08	8.2467e-07	0.00024	50	5	-3.4184	1.0	1.0	1.0	17972	0	-3.4184
AARS	5	9.4643e-08	8.2467e-07	0.00024	51	5	-4.237	1.0	1.0	1.0	17968	0	-4.237
EEF2	5	1.0045e-07	8.2467e-07	0.00024	52	5	-5.328	1.0	1.0	1.0	17971	0	-5.328
UQCRC1	5	1.0241e-07	8.2467e-07	0.00024	53	5	-3.2492	1.0	1.0	1.0	17970	0	-3.2492
CIRH1A	5	1.0312e-07	8.2467e-07	0.00024	54	5	-4.5261	1.0	1.0	1.0	17969	0	-4.5261
MAX	11	1.0761e-07	8.2467e-07	0.00024	55	7	-3.0019	0.064953	0.15889	0.887211	3221	4	-3.0019
HSPA9	5	1.1101e-07	8.2467e-07	0.00024	56	4	-6.5757	0.98859	0.98854	1.0	16857	0	-6.5757
FPGS	5	1.1764e-07	8.2467e-07	0.00024	57	5	-3.2988	1.0	1.0	1.0	17967	0	-3.2988
RRM1	5	1.1891e-07	8.2467e-07	0.00024	58	5	-3.8753	1.0	1.0	1.0	17966	0	-3.8753
CSE1L	5	1.1987e-07	8.2467e-07	0.00024	59	5	-4.25	1.0	1.0	1.0	17965	0	-4.25
WDR74	5	1.2631e-07	8.2467e-07	0.00024	60	5	-3.955	1.0	1.0	1.0	17956	0	-3.955
ERCC3	5	1.2792e-07	8.2467e-07	0.00024	61	5	-4.0526	1.0	1.0	1.0	17964	0	-4.0526
HNRNPL	5	1.341e-07	8.2467e-07	0.00024	62	5	-4.3551	1.0	1.0	1.0	17963	0	-4.3551
AURKB	5	1.386e-07	1.3745e-06	0.000272	63	5	-3.4022	1.0	1.0	1.0	17894	0	-3.4022
POLR2F	5	1.4217e-07	1.3745e-06	0.000272	64	5	-6.5801	1.0	1.0	1.0	17962	0	-6.5801
GART	5	1.4327e-07	1.3745e-06	0.000272	65	5	-5.8287	1.0	1.0	1.0	17961	0	-5.8287
TSR2	5	1.4383e-07	1.3745e-06	0.000272	66	5	-5.3068	1.0	1.0	1.0	17960	0	-5.3068
RPS20	4	1.4678e-07	1.3745e-06	0.000272	67	4	-6.3576	1.0	1.0	1.0	17959	0	-6.3576
COPB2	5	1.5255e-07	1.3745e-06	0.000272	68	5	-3.6978	1.0	1.0	1.0	17958	0	-3.6978
GAPDH	5	1.5548e-07	1.3745e-06	0.000272	69	5	-2.8543	1.0	1.0	1.0	17957	0	-2.8543
MRPS21	5	1.6726e-07	1.3745e-06	0.000272	70	5	-2.9684	1.0	1.0	1.0	17955	0	-2.9684
SF3B5	5	1.7746e-07	1.3745e-06	0.000272	71	5	-4.9277	1.0	1.0	1.0	17945	0	-4.9277
RPL18A	3	1.7877e-07	1.3745e-06	0.000272	72	3	-5.6115	1.0	1.0	1.0	17954	0	-5.6115
NOP56	5	1.7973e-07	1.3745e-06	0.000272	73	5	-3.9508	1.0	1.0	1.0	17953	0	-3.9508
RPL11	5	1.8784e-07	1.3745e-06	0.000272	74	5	-6.4515	1.0	1.0	1.0	17952	0	-6.4515
MRPL34	5	2.0116e-07	1.3745e-06	0.000272	75	5	-2.2512	1.0	1.0	1.0	17951	0	-2.2512
SRBD1	5	2.0164e-07	1.3745e-06	0.000272	76	5	-3.7975	1.0	1.0	1.0	17950	0	-3.7975
DTL	5	2.0249e-07	1.3745e-06	0.000272	77	5	-3.8061	1.0	1.0	1.0	17949	0	-3.8061
PWP2	5	2.0375e-07	1.3745e-06	0.000272	78	4	-5.5208	0.92587	0.92648	1.0	15492	0	-5.5208
MEPCE	10	2.0581e-07	1.3745e-06	0.000272	79	9	-1.8649	0.78789	0.80122	1.0	13362	1	-1.8649
WDR33	5	2.2564e-07	1.3745e-06	0.000272	80	5	-3.4219	1.0	1.0	1.0	17947	0	-3.4219
PLK1	5	2.3154e-07	1.3745e-06	0.000272	81	5	-3.0859	1.0	1.0	1.0	17946	0	-3.0859
VPS28	5	2.3216e-07	1.3745e-06	0.000272	82	5	-3.506	0.99957	0.99956	1.0	17505	0	-3.506
EIF6	5	2.7888e-07	1.3745e-06	0.000272	83	4	-3.6037	0.99687	0.99684	1.0	17227	0	-3.6037
NIP7	5	2.8461e-07	1.3745e-06	0.000272	84	5	-4.0396	0.9999	0.99989	1.0	17643	0	-4.0396
MVD	5	2.8557e-07	1.3745e-06	0.000272	85	5	-2.4479	1.0	1.0	1.0	17944	0	-2.4479
PSMD11	5	2.8944e-07	1.3745e-06	0.000272	86	5	-3.7577	1.0	1.0	1.0	17943	0	-3.7577
MAD2L1	5	3.0839e-07	1.3745e-06	0.000272	87	5	-6.5705	1.0	1.0	1.0	17942	0	-6.5705
HIST1H2BH	4	3.23e-07	1.3745e-06	0.000272	88	3	-6.1645	0.050434	0.13345	0.850885	2824	1	-6.1645
UBE2M	5	3.3554e-07	1.3745e-06	0.000272	89	5	-2.5633	1.0	1.0	1.0	17941	0	-2.5633
LRR1	5	3.3957e-07	1.3745e-06	0.000272	90	5	-3.8098	1.0	1.0	1.0	17940	0	-3.8098
SMU1	5	3.5076e-07	1.3745e-06	0.000272	91	5	-4.0131	1.0	1.0	1.0	17939	0	-4.0131
POLR3A	5	3.6065e-07	1.9242e-06	0.000327	92	5	-5.6125	1.0	1.0	1.0	17857	0	-5.6125
DDX19A	5	3.8775e-07	1.9242e-06	0.000327	93	5	-3.7453	1.0	1.0	1.0	17938	0	-3.7453
PCID2	5	3.9228e-07	1.9242e-06	0.000327	94	5	-2.3141	1.0	1.0	1.0	17937	0	-2.3141
PFDN6	5	3.9455e-07	1.9242e-06	0.000327	96	5	-4.9304	1.0	1.0	1.0	17935	0	-4.9304
CPSF3	5	3.9455e-07	1.9242e-06	0.000327	95	5	-6.1491	1.0	1.0	1.0	17936	0	-6.1491
TUFM	5	4.3943e-07	1.9242e-06	0.000327	97	5	-3.6478	1.0	1.0	1.0	17934	0	-3.6478
DDX56	5	4.417e-07	1.9242e-06	0.000327	98	5	-6.2236	1.0	1.0	1.0	17933	0	-6.2236
POP5	5	4.4329e-07	1.9242e-06	0.000327	99	5	-3.7838	1.0	1.0	1.0	17932	0	-3.7838
FASN	5	4.5179e-07	1.9242e-06	0.000327	100	5	-2.0839	1.0	1.0	1.0	17931	0	-2.0839
TXNL4A	5	4.6131e-07	1.9242e-06	0.000327	101	4	-4.5756	0.84104	0.84403	1.0	14071	1	-4.5756
UBA52	5	4.6253e-07	1.9242e-06	0.000327	102	5	-3.6612	1.0	1.0	1.0	17930	0	-3.6612
SF3B14	5	4.6347e-07	1.9242e-06	0.000327	103	5	-3.0848	1.0	1.0	1.0	17929	0	-3.0848
SDHC	9	4.7596e-07	1.9242e-06	0.000327	104	9	-2.4579	0.99999	0.99999	1.0	17783	0	-2.4579
CDT1	5	4.8121e-07	1.9242e-06	0.000327	105	5	-2.6826	1.0	1.0	1.0	17928	0	-2.6826
KIF23	5	4.8487e-07	1.9242e-06	0.000327	106	5	-4.1285	1.0	1.0	1.0	17927	0	-4.1285
RPS24	5	5.0992e-07	2.474e-06	0.000384	107	4	-5.0132	0.77368	0.79105	1.0	13202	1	-5.0132
YKT6	5	5.16e-07	2.474e-06	0.000384	108	5	-2.4653	1.0	1.0	1.0	17926	0	-2.4653
PUF60	5	5.178e-07	2.474e-06	0.000384	109	5	-4.3357	1.0	1.0	1.0	17925	0	-4.3357
ADSL	5	5.3083e-07	2.474e-06	0.000384	110	5	-4.5522	1.0	1.0	1.0	17924	0	-4.5522
EFTUD2	5	5.3876e-07	2.474e-06	0.000384	111	5	-4.7087	1.0	1.0	1.0	17862	0	-4.7087
PPAT	5	5.393e-07	2.474e-06	0.000384	112	5	-4.884	1.0	1.0	1.0	17923	0	-4.884
INTS9	5	5.4398e-07	2.474e-06	0.000384	113	5	-3.8413	0.99921	0.99917	1.0	17425	0	-3.8413
LSM2	5	5.4466e-07	2.474e-06	0.000384	114	5	-3.8067	1.0	1.0	1.0	17846	0	-3.8067
RPL8	5	5.5418e-07	2.474e-06	0.000384	115	5	-4.1372	1.0	1.0	1.0	17912	0	-4.1372
CCT3	5	5.5549e-07	2.474e-06	0.000384	116	5	-3.3233	1.0	1.0	1.0	17922	0	-3.3233
PSMB3	5	5.8787e-07	3.5736e-06	0.000541	117	5	-4.8355	1.0	1.0	1.0	17921	0	-4.8355
CKAP5	5	6.1686e-07	3.5736e-06	0.000541	118	5	-3.5712	0.99999	0.99999	1.0	17815	0	-3.5712
CDK1	5	6.3897e-07	3.5736e-06	0.000541	119	5	-3.4173	1.0	1.0	1.0	17920	0	-3.4173
EIF3D	5	6.6534e-07	4.1234e-06	0.000585	120	5	-4.7965	1.0	1.0	1.0	17919	0	-4.7965
RPL10A	5	6.6597e-07	4.1234e-06	0.000585	121	5	-5.7018	1.0	1.0	1.0	17918	0	-5.7018
RPL18	5	6.719e-07	4.1234e-06	0.000585	122	4	-4.1505	0.4275	0.57429	1.0	9788	1	-4.1505
TBL3	5	6.8739e-07	4.1234e-06	0.000585	123	5	-3.835	0.99901	0.99899	1.0	17402	0	-3.835
ATP5A1	5	6.9486e-07	4.1234e-06	0.000585	124	5	-2.7421	1.0	1.0	1.0	17917	0	-2.7421
WDR43	5	7.0867e-07	4.1234e-06	0.000585	125	5	-5.8809	1.0	1.0	1.0	17916	0	-5.8809
SF1	5	7.1333e-07	4.1234e-06	0.000585	126	5	-3.9781	1.0	1.0	1.0	17915	0	-3.9781
CDC5L	5	7.2948e-07	4.1234e-06	0.000585	127	5	-3.3968	1.0	1.0	1.0	17914	0	-3.3968
RPAP1	5	8.2467e-07	5.2229e-06	0.000724	128	4	-3.9013	0.94871	0.94897	1.0	15921	0	-3.9013
WDR77	5	8.3714e-07	5.2229e-06	0.000724	129	5	-3.4842	1.0	1.0	1.0	17913	0	-3.4842
SACM1L	5	8.455e-07	5.2229e-06	0.000724	130	5	-3.4782	1.0	1.0	1.0	17911	0	-3.4782
MCM2	5	8.9391e-07	5.7727e-06	0.000776	131	4	-5.3217	0.92921	0.92982	1.0	15554	0	-5.3217
IKBKAP	5	9.0396e-07	5.7727e-06	0.000776	132	5	-1.8668	1.0	1.0	1.0	17910	0	-1.8668
C9orf114	5	9.1979e-07	5.7727e-06	0.000776	133	4	-4.5793	0.28357	0.44349	1.0	7846	1	-4.5793
PDCD2	7	9.22e-07	5.7727e-06	0.000776	134	6	-2.4067	0.30957	0.46711	1.0	8175	1	-2.4067
EIF4A1	4	9.5952e-07	6.3225e-06	0.000785	135	4	-4.0833	0.99988	0.99988	1.0	17628	0	-4.0833
SNRPF	5	9.683e-07	6.3225e-06	0.000785	136	4	-5.649	0.99687	0.99684	1.0	17211	0	-5.649
NOB1	5	9.7671e-07	6.3225e-06	0.000785	137	5	-2.3245	1.0	1.0	1.0	17909	0	-2.3245
RBMX	6	9.8521e-07	6.3225e-06	0.000785	138	6	-5.0929	1.0	1.0	1.0	17908	0	-5.0929
POP1	5	1.004e-06	6.3225e-06	0.000785	139	5	-2.1335	1.0	1.0	1.0	17907	0	-2.1335
ARIH1	5	1.0124e-06	6.3225e-06	0.000785	140	5	-3.0061	1.0	1.0	1.0	17906	0	-3.0061
ABT1	5	1.0324e-06	6.3225e-06	0.000785	141	5	-4.4022	0.99983	0.99982	1.0	17591	0	-4.4022
SNW1	5	1.0328e-06	6.3225e-06	0.000785	142	5	-2.2609	1.0	1.0	1.0	17905	0	-2.2609
VCP	5	1.0398e-06	6.3225e-06	0.000785	143	5	-4.104	0.99785	0.9978	1.0	17290	0	-4.104
BRD4	5	1.0509e-06	6.3225e-06	0.000785	144	5	-2.2951	1.0	1.0	1.0	17904	0	-2.2951
MCM3AP	5	1.0609e-06	6.3225e-06	0.000785	145	5	-2.2276	1.0	1.0	1.0	17903	0	-2.2276
SUPT16H	5	1.1411e-06	6.8723e-06	0.000848	146	5	-4.3794	1.0	1.0	1.0	17902	0	-4.3794
SPC24	5	1.1523e-06	7.422e-06	0.000857	147	5	-2.9808	1.0	1.0	1.0	17901	0	-2.9808
TRNT1	5	1.1775e-06	7.422e-06	0.000857	148	5	-2.9448	1.0	1.0	1.0	17900	0	-2.9448
AAMP	5	1.1838e-06	7.422e-06	0.000857	149	5	-5.4936	0.99994	0.99994	1.0	17690	0	-5.4936
RPA3	5	1.192e-06	7.422e-06	0.000857	150	5	-2.6793	1.0	1.0	1.0	17899	0	-2.6793
PHB2	5	1.2092e-06	7.422e-06	0.000857	151	5	-5.8721	1.0	1.0	1.0	17897	0	-5.8721
CDC27	5	1.2327e-06	7.422e-06	0.000857	152	5	-7.1234	1.0	1.0	1.0	17896	0	-7.1234
EIF3B	5	1.2447e-06	7.422e-06	0.000857	153	5	-2.5036	1.0	1.0	1.0	17895	0	-2.5036
TUT1	5	1.2944e-06	7.422e-06	0.000857	154	4	-4.9131	0.91812	0.91895	1.0	15363	0	-4.9131
FDPS	5	1.3225e-06	7.422e-06	0.000857	155	5	-3.0754	1.0	1.0	1.0	17893	0	-3.0754
MED14	5	1.328e-06	7.422e-06	0.000857	156	5	-5.5969	1.0	1.0	1.0	17892	0	-5.5969
MRPS12	5	1.4088e-06	7.9718e-06	0.000882	157	5	-2.6024	1.0	1.0	1.0	17891	0	-2.6024
SUPT5H	5	1.4887e-06	7.9718e-06	0.000882	158	5	-2.972	1.0	1.0	1.0	17890	0	-2.972
YRDC	5	1.5117e-06	7.9718e-06	0.000882	159	5	-3.2049	1.0	1.0	1.0	17889	0	-3.2049
GNB2L1	5	1.5822e-06	7.9718e-06	0.000882	160	5	-2.5981	1.0	1.0	1.0	17888	0	-2.5981
CLP1	5	1.6949e-06	7.9718e-06	0.000882	161	5	-7.4557	0.99783	0.99777	1.0	17287	0	-7.4557
GEMIN4	5	1.7071e-06	7.9718e-06	0.000882	162	5	-2.0108	1.0	1.0	1.0	17887	0	-2.0108
CPSF3L	5	1.7258e-06	8.5216e-06	0.000882	163	4	-7.4495	0.97015	0.97021	1.0	16378	0	-7.4495
SEH1L	5	1.73e-06	8.5216e-06	0.000882	164	5	-3.7758	1.0	1.0	1.0	17886	0	-3.7758
SNRPD2	5	1.7634e-06	8.5216e-06	0.000882	165	5	-7.4433	0.99972	0.99971	1.0	17545	0	-7.4433
ANKLE2	5	1.7724e-06	8.5216e-06	0.000882	166	5	-3.8462	1.0	1.0	1.0	17885	0	-3.8462
HSCB	5	1.7729e-06	8.5216e-06	0.000882	167	4	-3.6435	0.98907	0.98906	1.0	16875	0	-3.6435
PRPF19	5	1.7848e-06	8.5216e-06	0.000882	168	5	-3.6347	1.0	1.0	1.0	17884	0	-3.6347
INCENP	5	1.7888e-06	8.5216e-06	0.000882	169	4	-2.6515	0.98482	0.9848	1.0	16754	0	-2.6515
FAM96B	5	1.9281e-06	8.5216e-06	0.000882	170	5	-2.571	1.0	1.0	1.0	17882	0	-2.571
NUP93	5	1.9653e-06	8.5216e-06	0.000882	171	5	-2.633	1.0	1.0	1.0	17881	0	-2.633
ABCB7	5	1.9849e-06	8.5216e-06	0.000882	172	5	-2.9108	1.0	1.0	1.0	17880	0	-2.9108
ATP6V1A	5	1.9932e-06	8.5216e-06	0.000882	173	5	-3.7223	1.0	1.0	1.0	17879	0	-3.7223
POLR3B	5	2.0153e-06	8.5216e-06	0.000882	174	5	-4.0631	1.0	1.0	1.0	17878	0	-4.0631
SNAPC4	5	2.0469e-06	9.0714e-06	0.000898	175	5	-3.0938	1.0	1.0	1.0	17877	0	-3.0938
RBBP4	5	2.0476e-06	9.0714e-06	0.000898	176	5	-4.3867	0.9994	0.99938	1.0	17465	0	-4.3867
CSTF3	8	2.0564e-06	9.0714e-06	0.000898	177	8	-1.85	1.0	1.0	1.0	17876	0	-1.85
RPS23	5	2.0706e-06	9.0714e-06	0.000898	178	5	-4.887	0.99999	0.99999	1.0	17820	0	-4.887
PHAX	5	2.1359e-06	9.0714e-06	0.000898	179	5	-2.3792	1.0	1.0	1.0	17875	0	-2.3792
GRWD1	5	2.1796e-06	9.0714e-06	0.000898	180	5	-1.9206	1.0	1.0	1.0	17874	0	-1.9206
HINFP	5	2.2239e-06	9.0714e-06	0.000898	181	5	-2.1216	1.0	1.0	1.0	17873	0	-2.1216
GTPBP4	5	2.2375e-06	9.0714e-06	0.000898	182	5	-4.5589	0.99999	0.99999	1.0	17784	0	-4.5589
GMPS	5	2.3045e-06	9.6212e-06	0.000947	183	5	-2.9527	1.0	1.0	1.0	17872	0	-2.9527
PTPN23	5	2.3336e-06	1.0171e-05	0.00098	184	5	-1.6103	1.0	1.0	1.0	17871	0	-1.6103
EXOSC4	5	2.3374e-06	1.0171e-05	0.00098	185	5	-4.6076	0.99806	0.99801	1.0	17313	0	-4.6076
POLR2H	9	2.3446e-06	1.0171e-05	0.00098	186	9	-3.4669	0.99999	0.99999	1.0	17770	0	-3.4669
OGT	5	2.3647e-06	1.0171e-05	0.00098	187	5	-5.2043	0.99999	0.99999	1.0	17769	0	-5.2043
ALG2	5	2.3752e-06	1.0446e-05	0.000985	188	5	-1.6862	1.0	1.0	1.0	17870	0	-1.6862
PFDN2	5	2.4003e-06	1.0721e-05	0.000985	189	4	-5.0247	0.97284	0.97286	1.0	16428	0	-5.0247
TUBA1B	4	2.5071e-06	1.0721e-05	0.000985	190	4	-3.4419	1.0	1.0	1.0	17869	0	-3.4419
GTF3C1	5	2.5127e-06	1.0721e-05	0.000985	191	5	-1.9597	1.0	1.0	1.0	17868	0	-1.9597
BIRC5	5	2.5652e-06	1.0721e-05	0.000985	192	5	-1.6324	1.0	1.0	1.0	17867	0	-1.6324
PCBP1	5	2.5791e-06	1.0721e-05	0.000985	193	5	-2.3471	1.0	1.0	1.0	17866	0	-2.3471
CRLS1	8	2.5856e-06	1.0721e-05	0.000985	194	7	-2.3608	0.89054	0.89187	1.0	14857	1	-2.3608
CSNK2B	5	2.6185e-06	1.0721e-05	0.000985	195	5	-2.8935	1.0	1.0	1.0	17865	0	-2.8935
COPB1	5	2.6242e-06	1.0721e-05	0.000985	196	5	-3.2704	1.0	1.0	1.0	17864	0	-3.2704
COPS5	5	2.75e-06	1.127e-05	0.001015	197	5	-3.9921	0.9986	0.99859	1.0	17356	0	-3.9921
TTC4	5	2.7908e-06	1.127e-05	0.001015	198	5	-2.4715	1.0	1.0	1.0	17863	0	-2.4715
RBX1	5	2.8077e-06	1.127e-05	0.001015	199	5	-6.1025	1.0	1.0	1.0	17861	0	-6.1025
RPS8	5	2.8324e-06	1.127e-05	0.001015	200	5	-4.2836	0.99998	0.99998	1.0	17751	0	-4.2836
NEDD8	3	2.981e-06	1.182e-05	0.001054	201	3	-4.4831	1.0	1.0	1.0	17859	0	-4.4831
EIF5A	5	3.0027e-06	1.182e-05	0.001054	202	4	-3.1487	0.023478	0.071755	0.754368	1713	1	-3.1487
NAA50	5	3.0769e-06	1.237e-05	0.001087	203	5	-2.6104	1.0	1.0	1.0	17858	0	-2.6104
USP39	5	3.1604e-06	1.237e-05	0.001087	204	5	-2.5808	1.0	1.0	1.0	17856	0	-2.5808
ECD	5	3.209e-06	1.237e-05	0.001087	205	5	-3.1344	1.0	1.0	1.0	17855	0	-3.1344
GEMIN7	5	3.301e-06	1.292e-05	0.001113	206	5	-2.3945	1.0	1.0	1.0	17854	0	-2.3945
GEMIN6	5	3.3204e-06	1.292e-05	0.001113	207	5	-3.4994	1.0	1.0	1.0	17853	0	-3.4994
RPS9	5	3.3232e-06	1.292e-05	0.001113	208	4	-3.4406	0.25831	0.42088	1.0	7546	1	-3.4406
PRPF31	5	3.4255e-06	1.292e-05	0.001113	209	5	-2.5572	1.0	1.0	1.0	17852	0	-2.5572
XRCC6	5	3.5297e-06	1.347e-05	0.001144	210	5	-3.5562	1.0	1.0	1.0	17850	0	-3.5562
PPP4C	5	3.6783e-06	1.347e-05	0.001144	211	5	-2.2523	1.0	1.0	1.0	17849	0	-2.2523
PMF1	5	3.6981e-06	1.347e-05	0.001144	212	5	-3.3791	1.0	1.0	1.0	17848	0	-3.3791
NDUFA13	5	3.7334e-06	1.3745e-05	0.001158	213	5	-2.9181	1.0	0.99999	1.0	17837	0	-2.9181
EIF3A	5	3.8171e-06	1.4019e-05	0.001158	214	5	-4.8223	0.9998	0.99979	1.0	17575	0	-4.8223
DIMT1	5	3.8216e-06	1.4019e-05	0.001158	215	5	-2.2586	1.0	1.0	1.0	17847	0	-2.2586
CENPA	5	3.8395e-06	1.4019e-05	0.001158	216	5	-2.3427	1.0	1.0	1.0	17845	0	-2.3427
RRP9	5	3.8532e-06	1.4019e-05	0.001158	217	5	-4.7178	1.0	0.99999	1.0	17840	0	-4.7178
POLR2E	5	3.8706e-06	1.4019e-05	0.001158	218	5	-3.7468	0.99991	0.99991	1.0	17654	0	-3.7468
MYC	5	3.908e-06	1.4569e-05	0.001182	219	5	-3.4389	0.99999	0.99998	1.0	17765	0	-3.4389
EIF3I	5	3.9626e-06	1.4569e-05	0.001182	220	4	-3.9206	0.8085	0.81675	1.0	13606	1	-3.9206
AHCY	5	4.0004e-06	1.4569e-05	0.001182	221	4	-2.4884	0.99687	0.99684	1.0	17202	0	-2.4884
PSMA6	5	4.029e-06	1.4569e-05	0.001182	222	5	-5.0597	1.0	1.0	1.0	17844	0	-5.0597
PGS1	5	4.1122e-06	1.5119e-05	0.001189	223	4	-2.6171	0.78768	0.80107	1.0	13357	1	-2.6171
BUD31	5	4.142e-06	1.5119e-05	0.001189	224	4	-7.6945	0.56912	0.68004	1.0	11394	1	-7.6945
RTCB	5	4.1462e-06	1.5119e-05	0.001189	225	5	-2.2508	1.0	1.0	1.0	17843	0	-2.2508
DHODH	5	4.1749e-06	1.5119e-05	0.001189	226	5	-3.3543	1.0	1.0	1.0	17842	0	-3.3543
RPL15	2	4.1819e-06	1.5119e-05	0.001189	228	2	-4.8851	1.0	1.0	1.0	17841	0	-4.8851
RPL37A	4	4.1819e-06	1.5119e-05	0.001189	227	3	-5.152	0.0023131	0.0097633	0.468871	375	1	-5.152
XAB2	5	4.1901e-06	1.5119e-05	0.001189	229	5	-5.0378	0.99929	0.99926	1.0	17442	0	-5.0378
PRIM1	5	4.2538e-06	1.5669e-05	0.001227	230	4	-4.5064	0.99478	0.99481	1.0	17090	0	-4.5064
CDC23	5	4.2969e-06	1.6219e-05	0.001259	231	5	-5.2902	0.99879	0.99877	1.0	17376	0	-5.2902
TONSL	5	4.3632e-06	1.6219e-05	0.001259	232	5	-3.9956	1.0	0.99999	1.0	17839	0	-3.9956
MAD2L2	5	4.376e-06	1.6768e-05	0.001289	233	5	-1.4981	1.0	0.99999	1.0	17838	0	-1.4981
NOP58	5	4.5464e-06	1.7318e-05	0.001289	234	5	-3.5034	1.0	0.99999	1.0	17835	0	-3.5034
PRPF38A	5	4.5464e-06	1.7318e-05	0.001289	235	5	-6.7426	1.0	0.99999	1.0	17836	0	-6.7426
MTO1	5	4.5685e-06	1.7318e-05	0.001289	236	5	-2.2724	1.0	0.99999	1.0	17834	0	-2.2724
PRELID1	3	4.5697e-06	1.7318e-05	0.001289	237	3	-5.1218	0.99999	0.99999	1.0	17808	0	-5.1218
PPP1R8	15	4.574e-06	1.7318e-05	0.001289	238	12	-1.3003	0.99963	0.99962	1.0	17516	0	-1.3003
BANF1	4	4.5807e-06	1.7318e-05	0.001289	239	4	-5.2263	1.0	0.99999	1.0	17833	0	-5.2263
ANAPC10	5	4.5818e-06	1.7318e-05	0.001289	240	5	-3.7954	1.0	0.99999	1.0	17832	0	-3.7954
DLST	5	4.6337e-06	1.7318e-05	0.001289	241	5	-1.8975	1.0	0.99999	1.0	17831	0	-1.8975
RPL27A	5	4.6675e-06	1.7318e-05	0.001289	242	5	-4.8498	0.99999	0.99999	1.0	17817	0	-4.8498
BTAF1	5	4.7328e-06	1.7868e-05	0.001313	243	5	-2.0672	1.0	0.99999	1.0	17830	0	-2.0672
SEC61A1	5	4.809e-06	1.7868e-05	0.001313	244	5	-1.9685	1.0	0.99999	1.0	17829	0	-1.9685
WDHD1	5	4.9002e-06	1.7868e-05	0.001313	245	5	-2.2036	1.0	0.99999	1.0	17828	0	-2.2036
RPS3	4	4.9679e-06	1.8418e-05	0.001348	246	4	-6.3193	1.0	0.99999	1.0	17827	0	-6.3193
LUC7L3	5	5.1211e-06	1.8967e-05	0.001361	247	5	-2.7385	0.99997	0.99997	1.0	17726	0	-2.7385
SLC25A38	5	5.14e-06	1.8967e-05	0.001361	248	5	-2.4355	0.99999	0.99999	1.0	17826	0	-2.4355
PMPCA	5	5.1513e-06	1.8967e-05	0.001361	249	5	-3.1231	0.99999	0.99999	1.0	17825	0	-3.1231
COQ4	5	5.1708e-06	1.8967e-05	0.001361	250	5	-4.2168	0.99999	0.99999	1.0	17824	0	-4.2168
CDC45	5	5.1915e-06	1.8967e-05	0.001361	251	5	-4.3613	0.99991	0.99991	1.0	17658	0	-4.3613
ZNHIT2	5	5.3039e-06	1.9517e-05	0.001389	252	5	-4.095	0.99999	0.99999	1.0	17823	0	-4.095
SNRNP35	5	5.4072e-06	1.9517e-05	0.001389	253	5	-4.6395	0.9999	0.99989	1.0	17644	0	-4.6395
MRPL55	5	5.4753e-06	2.0067e-05	0.001395	254	5	-1.4332	0.99999	0.99999	1.0	17822	0	-1.4332
PISD	5	5.4829e-06	2.0067e-05	0.001395	255	3	-5.3545	0.78231	0.7972	1.0	13296	1	-5.3545
DYNLRB1	5	5.5063e-06	2.0067e-05	0.001395	256	5	-4.0501	0.99999	0.99999	1.0	17785	0	-4.0501
CDK7	5	5.5369e-06	2.0067e-05	0.001395	258	5	-4.4288	0.99999	0.99999	1.0	17821	0	-4.4288
PPP1R12A	5	5.5369e-06	2.0067e-05	0.001395	257	5	-4.887	0.99999	0.99999	1.0	17819	0	-4.887
SNUPN	5	5.6595e-06	2.0067e-05	0.001395	259	5	-3.3593	0.99999	0.99998	1.0	17762	0	-3.3593
SPDL1	5	5.7355e-06	2.0617e-05	0.001428	260	5	-1.9807	0.99999	0.99999	1.0	17818	0	-1.9807
POLR2I	5	5.911e-06	2.2266e-05	0.001536	261	4	-3.0516	0.20626	0.37362	0.983916	6837	1	-3.0516
CDC123	5	6.0272e-06	2.2816e-05	0.001556	262	4	-4.741	0.9926	0.99262	1.0	17002	0	-4.741
PRMT1	5	6.0311e-06	2.2816e-05	0.001556	263	5	-3.4248	0.99999	0.99999	1.0	17816	0	-3.4248
PPIL2	5	6.0994e-06	2.2816e-05	0.001556	264	5	-3.4741	0.99999	0.99999	1.0	17814	0	-3.4741
UBL5	3	6.2681e-06	2.3915e-05	0.001619	265	3	-5.8168	0.99999	0.99999	1.0	17813	0	-5.8168
RPL36	5	6.2879e-06	2.3915e-05	0.001619	266	5	-2.2347	0.99985	0.99985	1.0	17602	0	-2.2347
PCNA	5	6.4487e-06	2.4465e-05	0.00162	267	4	-6.7639	0.89658	0.89781	1.0	14980	0	-6.7639
KPNB1	5	6.5491e-06	2.4465e-05	0.00162	268	4	-5.0791	0.60457	0.69624	1.0	11652	1	-5.0791
IGBP1	5	6.5702e-06	2.4465e-05	0.00162	269	5	-4.4515	0.99998	0.99998	1.0	17748	0	-4.4515
PTCD3	5	6.643e-06	2.4465e-05	0.00162	270	5	-2.149	0.99999	0.99999	1.0	17812	0	-2.149
ISCU	5	6.6437e-06	2.4465e-05	0.00162	271	5	-6.5552	0.99957	0.99956	1.0	17503	0	-6.5552
SRP54	5	6.651e-06	2.4465e-05	0.00162	272	5	-2.9916	0.99999	0.99999	1.0	17811	0	-2.9916
BRF1	13	6.7347e-06	2.5015e-05	0.001632	273	10	-1.436	0.99204	0.99205	1.0	16984	1	-1.436
ELAC2	5	6.7492e-06	2.5015e-05	0.001632	274	5	-2.7418	0.99974	0.99973	1.0	17557	0	-2.7418
MBTPS1	5	6.8183e-06	2.5015e-05	0.001632	275	4	-2.825	0.98357	0.9836	1.0	16717	0	-2.825
PSMA7	5	6.8199e-06	2.5015e-05	0.001632	276	5	-3.4444	0.99884	0.99882	1.0	17381	0	-3.4444
RPL19	3	6.895e-06	2.5565e-05	0.001644	277	3	-5.1658	0.99999	0.99999	1.0	17810	0	-5.1658
ELL	5	6.9606e-06	2.5565e-05	0.001644	278	5	-3.5859	0.99992	0.99992	1.0	17667	0	-3.5859
COPA	5	6.9626e-06	2.5565e-05	0.001644	279	4	-3.2744	0.82992	0.83423	1.0	13903	1	-3.2744
ACTL6A	5	6.9774e-06	2.5565e-05	0.001644	280	5	-2.8488	0.99999	0.99999	1.0	17809	0	-2.8488
SEC13	5	7.0201e-06	2.6115e-05	0.001662	281	5	-2.2517	0.99999	0.99999	1.0	17799	0	-2.2517
ISG20L2	5	7.0939e-06	2.6115e-05	0.001662	282	5	-3.681	0.99999	0.99999	1.0	17807	0	-3.681
MRPL10	5	7.1047e-06	2.6115e-05	0.001662	283	4	-3.2448	0.93163	0.93222	1.0	15599	0	-3.2448
TAF6	5	7.1633e-06	2.6664e-05	0.001691	284	5	-1.3851	0.99999	0.99999	1.0	17806	0	-1.3851
TANGO6	5	7.2396e-06	2.7214e-05	0.001702	285	5	-3.1632	0.99999	0.99999	1.0	17805	0	-3.1632
PSMD12	5	7.2651e-06	2.7214e-05	0.001702	286	5	-5.9874	0.99999	0.99999	1.0	17804	0	-5.9874
SCD	5	7.2807e-06	2.7214e-05	0.001702	287	4	-5.6987	0.9957	0.99572	1.0	17135	0	-5.6987
EIF3F	4	7.2842e-06	2.7214e-05	0.001702	288	4	-3.6443	0.99999	0.99999	1.0	17803	0	-3.6443
MRPS26	5	7.3208e-06	2.7764e-05	0.00173	289	5	-1.3174	0.99999	0.99999	1.0	17802	0	-1.3174
RPS7	3	7.3479e-06	2.8039e-05	0.001741	290	3	-7.7153	0.99999	0.99999	1.0	17801	0	-7.7153
ATP6V0D1	5	7.4093e-06	2.8863e-05	0.001774	291	5	-2.0784	0.99999	0.99999	1.0	17800	0	-2.0784
MRPL21	8	7.4258e-06	2.8863e-05	0.001774	292	7	-2.3259	0.99986	0.99986	1.0	17609	0	-2.3259
IARS	5	7.468e-06	2.8863e-05	0.001774	293	5	-3.2858	0.99999	0.99999	1.0	17798	0	-3.2858
NDUFS5	5	7.6043e-06	2.9413e-05	0.00179	294	5	-2.5869	0.99999	0.99999	1.0	17797	0	-2.5869
POLR2D	5	7.6049e-06	2.9413e-05	0.00179	295	5	-4.8246	0.99999	0.99999	1.0	17776	0	-4.8246
UQCRC2	5	7.6665e-06	2.9413e-05	0.00179	296	5	-2.2974	0.99999	0.99999	1.0	17796	0	-2.2974
PSMD3	5	7.8573e-06	2.9963e-05	0.001817	297	5	-3.5282	0.99979	0.99978	1.0	17567	0	-3.5282
LSM7	5	7.8815e-06	3.0513e-05	0.001832	298	5	-2.9423	0.99998	0.99998	1.0	17758	0	-2.9423
ACAD9	5	7.8965e-06	3.0513e-05	0.001832	299	5	-2.1488	0.99999	0.99999	1.0	17795	0	-2.1488
LIAS	5	7.9056e-06	3.0513e-05	0.001832	300	5	-1.9036	0.99999	0.99999	1.0	17794	0	-1.9036
TTC1	5	8.1954e-06	3.1612e-05	0.001891	301	5	-3.9349	0.99997	0.99997	1.0	17725	0	-3.9349
DIEXF	5	8.2825e-06	3.2162e-05	0.001912	302	5	-2.5809	0.99999	0.99999	1.0	17793	0	-2.5809
NDUFS2	5	8.3154e-06	3.2162e-05	0.001912	303	4	-3.0751	0.99669	0.99667	1.0	17192	0	-3.0751
C3orf17	5	8.5904e-06	3.2712e-05	0.001938	304	5	-2.7045	0.99999	0.99999	1.0	17792	0	-2.7045
SDE2	5	8.6217e-06	3.3262e-05	0.001958	305	5	-3.9369	0.99993	0.99993	1.0	17679	0	-3.9369
SNRNP70	5	8.6317e-06	3.3262e-05	0.001958	306	5	-2.476	0.99996	0.99996	1.0	17707	0	-2.476
SYMPK	5	8.8073e-06	3.4086e-05	0.002	307	5	-2.0431	0.99999	0.99999	1.0	17791	0	-2.0431
WDR55	5	8.9995e-06	3.4911e-05	0.002034	308	4	-2.7188	0.19562	0.36401	0.978314	6696	1	-2.7188
RPL13A	4	9.0589e-06	3.5461e-05	0.002034	309	4	-3.0062	0.99999	0.99999	1.0	17790	0	-3.0062
PSMA3	5	9.1282e-06	3.5461e-05	0.002034	310	4	-4.6223	0.99687	0.99684	1.0	17222	0	-4.6223
DDX39B	5	9.2094e-06	3.5461e-05	0.002034	311	4	-4.0934	0.98701	0.98697	1.0	16808	0	-4.0934
PSMB2	5	9.2181e-06	3.5461e-05	0.002034	312	5	-2.0992	0.99999	0.99999	1.0	17789	0	-2.0992
TIMM13	5	9.2777e-06	3.5461e-05	0.002034	314	5	-2.7471	0.99999	0.99999	1.0	17788	0	-2.7471
RAN	5	9.2777e-06	3.5461e-05	0.002034	313	5	-6.9932	0.99999	0.99999	1.0	17787	0	-6.9932
TFIP11	5	9.7625e-06	3.711e-05	0.002108	315	5	-2.1286	0.99999	0.99999	1.0	17786	0	-2.1286
DDX20	5	9.7927e-06	3.711e-05	0.002108	316	4	-3.2112	0.56994	0.68042	1.0	11398	1	-3.2112
ORAOV1	5	9.8839e-06	3.711e-05	0.002108	317	5	-2.9523	0.99771	0.99767	1.0	17277	0	-2.9523
NXF1	5	1.001e-05	3.766e-05	0.002119	318	4	-3.1871	0.99664	0.99662	1.0	17186	0	-3.1871
CCNK	5	1.006e-05	3.766e-05	0.002119	319	5	-3.7816	0.99874	0.99873	1.0	17371	0	-3.7816
ZBTB8OS	5	1.008e-05	3.766e-05	0.002119	320	5	-3.2198	0.99998	0.99998	1.0	17754	0	-3.2198
ALYREF	5	1.0203e-05	3.8759e-05	0.002175	321	5	-2.1129	0.99999	0.99999	1.0	17782	0	-2.1129
NOTCH2NL	5	1.0665e-05	4.2058e-05	0.002352	322	5	-1.9903	0.99999	0.99999	1.0	17781	0	-1.9903
SF3B4	5	1.0801e-05	4.2608e-05	0.002361	323	5	-3.7154	0.99928	0.99924	1.0	17441	0	-3.7154
MAK16	5	1.0878e-05	4.2608e-05	0.002361	325	5	-4.3996	0.99999	0.99999	1.0	17779	0	-4.3996
LONP1	5	1.0878e-05	4.2608e-05	0.002361	324	5	-2.6188	0.99999	0.99999	1.0	17780	0	-2.6188
UPF1	5	1.1191e-05	4.6456e-05	0.002566	326	5	-1.7209	0.99999	0.99999	1.0	17778	0	-1.7209
SRSF2	5	1.1267e-05	4.7006e-05	0.002589	327	4	-3.2907	0.99588	0.99589	1.0	17144	0	-3.2907
DDX47	5	1.1521e-05	4.7556e-05	0.002603	328	4	-3.9088	0.99126	0.9912	1.0	16955	0	-3.9088
TOP2A	5	1.154e-05	4.7556e-05	0.002603	329	5	-4.0004	0.99994	0.99993	1.0	17684	0	-4.0004
DHX37	5	1.1808e-05	4.8656e-05	0.002655	330	5	-2.974	0.99999	0.99999	1.0	17777	0	-2.974
TTC27	5	1.1885e-05	4.9205e-05	0.002677	331	5	-4.5945	0.99998	0.99997	1.0	17735	0	-4.5945
LSG1	5	1.1998e-05	4.9755e-05	0.002691	332	5	-2.2532	0.99999	0.99999	1.0	17775	0	-2.2532
SF3A3	5	1.2042e-05	4.9755e-05	0.002691	333	5	-3.0023	0.99999	0.99999	1.0	17774	0	-3.0023
WDR46	5	1.211e-05	5.0305e-05	0.002704	334	4	-2.6174	0.60794	0.69779	1.0	11683	1	-2.6174
NARS	5	1.2142e-05	5.0305e-05	0.002704	335	5	-3.7902	0.99999	0.99999	1.0	17773	0	-3.7902
TIMM44	5	1.2284e-05	5.1679e-05	0.00277	336	4	-2.9615	0.96083	0.96098	1.0	16159	0	-2.9615
RPS18	3	1.2337e-05	5.2504e-05	0.002806	337	3	-7.5043	0.99999	0.99999	1.0	17772	0	-7.5043
POLR2C	5	1.2539e-05	5.3054e-05	0.002818	338	5	-3.5758	0.99987	0.99986	1.0	17615	0	-3.5758
MRPL17	5	1.2543e-05	5.3054e-05	0.002818	339	5	-2.1161	0.99999	0.99999	1.0	17771	0	-2.1161
MED26	5	1.2596e-05	5.3604e-05	0.002839	340	5	-2.0903	0.99997	0.99997	1.0	17720	0	-2.0903
RAD51	5	1.2859e-05	5.6352e-05	0.002967	341	5	-2.7259	0.99989	0.99989	1.0	17637	0	-2.7259
POLA2	5	1.2917e-05	5.6352e-05	0.002967	342	5	-2.5709	0.99999	0.99999	1.0	17768	0	-2.5709
TLK2	5	1.2938e-05	5.6902e-05	0.002979	343	5	-1.5344	0.99999	0.99999	1.0	17767	0	-1.5344
SYS1	7	1.2972e-05	5.6902e-05	0.002979	344	6	-3.2897	0.2685	0.43	1.0	7680	1	-3.2897
CARS	5	1.3353e-05	5.7452e-05	0.00299	345	5	-7.6892	0.99858	0.99857	1.0	17354	0	-7.6892
DHX33	5	1.3454e-05	5.7452e-05	0.00299	346	5	-3.3715	0.99998	0.99997	1.0	17740	0	-3.3715
RFC5	5	1.3862e-05	5.8552e-05	0.003039	347	4	-3.3421	0.96074	0.96088	1.0	16158	0	-3.3421
NSF	5	1.399e-05	5.9651e-05	0.003078	348	5	-4.3618	0.99999	0.99999	1.0	17766	0	-4.3618
MED23	5	1.3995e-05	5.9651e-05	0.003078	349	4	-4.4073	0.15505	0.3037	0.954283	5729	1	-4.4073
RPLP0	5	1.4082e-05	6.0201e-05	0.003098	350	5	-3.9978	0.99996	0.99996	1.0	17708	0	-3.9978
BMS1	5	1.4439e-05	6.185e-05	0.003173	351	5	-2.113	0.99999	0.99998	1.0	17764	0	-2.113
MCM5	5	1.4674e-05	6.24e-05	0.003183	352	5	-2.7808	0.99989	0.99988	1.0	17633	0	-2.7808
RBBP8	5	1.4737e-05	6.24e-05	0.003183	353	5	-2.1887	0.99999	0.99998	1.0	17763	0	-2.1887
PEAR1	5	1.4911e-05	6.4599e-05	0.003286	354	5	-1.689	0.99999	0.99998	1.0	17761	0	-1.689
CHKA	5	1.5141e-05	6.5699e-05	0.003305	355	5	-6.6315	0.99998	0.99998	1.0	17753	0	-6.6315
RNPC3	5	1.5186e-05	6.5699e-05	0.003305	356	5	-3.1753	0.99998	0.99998	1.0	17760	0	-3.1753
PSMC6	5	1.5197e-05	6.5699e-05	0.003305	357	5	-4.4045	0.99998	0.99998	1.0	17759	0	-4.4045
TPT1	6	1.5418e-05	6.6249e-05	0.003305	358	5	-2.4283	0.36558	0.51769	1.0	8924	1	-2.4283
PARS2	5	1.5426e-05	6.6249e-05	0.003305	359	5	-2.2565	0.998	0.99795	1.0	17309	0	-2.2565
ABCE1	5	1.5512e-05	6.6249e-05	0.003305	361	5	-6.5819	0.99998	0.99998	1.0	17757	0	-6.5819
RPL3	5	1.5512e-05	6.6249e-05	0.003305	360	5	-5.4556	0.99998	0.99998	1.0	17756	0	-5.4556
KIF11	5	1.5622e-05	6.7348e-05	0.003341	362	5	-4.3081	0.99998	0.99998	1.0	17755	0	-4.3081
TAF1C	5	1.5658e-05	6.7348e-05	0.003341	363	5	-3.3984	0.99959	0.99959	1.0	17510	0	-3.3984
DHX16	5	1.6272e-05	7.0647e-05	0.003495	364	4	-2.4391	0.97916	0.97918	1.0	16580	0	-2.4391
NDUFC2	5	1.6422e-05	7.1197e-05	0.003513	365	5	-1.9116	0.99996	0.99996	1.0	17712	0	-1.9116
NLE1	7	1.6704e-05	7.2846e-05	0.003584	366	6	-2.0737	0.99919	0.99916	1.0	17422	0	-2.0737
SNAPC2	5	1.7021e-05	7.5045e-05	0.003653	367	4	-2.2022	0.97578	0.97578	1.0	16489	0	-2.2022
MED22	5	1.7037e-05	7.5045e-05	0.003653	368	5	-1.8348	0.99998	0.99998	1.0	17752	0	-1.8348
NDUFAB1	5	1.7135e-05	7.5045e-05	0.003653	369	4	-3.1207	0.61259	0.69996	1.0	11717	1	-3.1207
TRIAP1	5	1.7147e-05	7.5045e-05	0.003653	370	5	-3.0862	0.99998	0.99998	1.0	17750	0	-3.0862
PSMC2	5	1.7439e-05	7.5595e-05	0.00367	371	5	-4.5337	0.99949	0.99947	1.0	17477	0	-4.5337
NUP88	5	1.7553e-05	7.6694e-05	0.003713	372	5	-4.0146	0.99881	0.99879	1.0	17379	0	-4.0146
POLR2L	4	1.7633e-05	7.7794e-05	0.003756	373	3	-3.0666	0.43223	0.57862	1.0	9838	1	-3.0666
QARS	5	1.8193e-05	8.0543e-05	0.003878	374	4	-3.3702	0.99214	0.99214	1.0	16989	0	-3.3702
ORC1	5	1.8393e-05	8.1642e-05	0.003921	375	5	-3.1078	0.99955	0.99954	1.0	17493	0	-3.1078
PHB	5	1.8963e-05	8.6041e-05	0.004121	376	4	-4.1726	0.98536	0.98529	1.0	16766	0	-4.1726
CPSF4	5	1.9269e-05	8.659e-05	0.004125	377	5	-2.8416	0.99998	0.99998	1.0	17749	0	-2.8416
NUDT21	5	1.9274e-05	8.659e-05	0.004125	378	4	-4.7204	0.052732	0.13755	0.85836	2882	1	-4.7204
NAA15	5	1.947e-05	8.714e-05	0.004141	379	4	-3.1416	0.59605	0.69225	1.0	11573	1	-3.1416
MVK	5	1.9776e-05	8.769e-05	0.004156	380	4	-2.3455	0.25514	0.41805	1.0	7508	1	-2.3455
PRPF8	5	2.0323e-05	9.1538e-05	0.004327	381	4	-3.3343	0.99626	0.99625	1.0	17165	0	-3.3343
C19orf53	5	2.0737e-05	9.2638e-05	0.004367	382	5	-2.6399	0.99998	0.99998	1.0	17747	0	-2.6399
CCT4	5	2.1205e-05	9.4837e-05	0.004459	383	5	-2.9847	0.99998	0.99998	1.0	17746	0	-2.9847
RFC4	5	2.1255e-05	9.5387e-05	0.004469	384	4	-2.7923	0.98765	0.98762	1.0	16826	0	-2.7923
MTPAP	5	2.157e-05	9.7036e-05	0.004469	385	5	-2.2497	0.99998	0.99998	1.0	17745	0	-2.2497
HEATR1	5	2.1704e-05	9.7036e-05	0.004469	386	4	-3.7889	0.99687	0.99684	1.0	17214	0	-3.7889
MRPL14	5	2.1733e-05	9.7036e-05	0.004469	387	5	-1.5528	0.99998	0.99998	1.0	17744	0	-1.5528
TRIM46	5	2.1744e-05	9.7036e-05	0.004469	388	5	-1.7257	0.99998	0.99998	1.0	17743	0	-1.7257
WDR70	5	2.1777e-05	9.7036e-05	0.004469	389	3	-3.3334	0.95702	0.95715	1.0	16073	0	-3.3334
GTF2E1	5	2.1828e-05	9.7036e-05	0.004469	390	5	-2.7123	0.99989	0.99989	1.0	17635	0	-2.7123
NFS1	5	2.1869e-05	9.7036e-05	0.004469	391	4	-2.5216	0.50949	0.64964	1.0	10921	1	-2.5216
POLR3H	5	2.2178e-05	9.7586e-05	0.004472	392	5	-3.2887	0.99998	0.99998	1.0	17742	0	-3.2887
DUT	7	2.2269e-05	9.7586e-05	0.004472	393	6	-2.6289	0.43295	0.57926	1.0	9846	1	-2.6289
CCDC94	5	2.2377e-05	9.8136e-05	0.004486	394	5	-1.9139	0.99998	0.99998	1.0	17741	0	-1.9139
GINS4	5	2.2644e-05	9.8686e-05	0.004499	395	4	-2.5048	0.99398	0.99401	1.0	17058	0	-2.5048
ORC6	5	2.2807e-05	0.00010033	0.004563	396	5	-5.7459	0.99979	0.99978	1.0	17569	0	-5.7459
DDX54	5	2.29e-05	0.00010088	0.004576	397	5	-2.7794	0.99995	0.99995	1.0	17700	0	-2.7794
ECSIT	12	2.3117e-05	0.00010253	0.00464	398	10	-1.0441	0.76222	0.78336	1.0	13063	1	-1.0441
PSMA2	5	2.3517e-05	0.00010363	0.004678	399	5	-4.0703	0.99998	0.99997	1.0	17739	0	-4.0703
PPWD1	5	2.361e-05	0.00010473	0.004715	400	5	-3.5016	0.99998	0.99997	1.0	17738	0	-3.5016
PLRG1	5	2.3797e-05	0.00010583	0.004753	401	5	-1.9978	0.99998	0.99997	1.0	17736	0	-1.9978
DDX18	5	2.4167e-05	0.00010968	0.004889	402	5	-6.8779	0.99993	0.99993	1.0	17682	0	-6.8779
SLC7A5	5	2.4393e-05	0.00010968	0.004889	403	5	-2.4929	0.99998	0.99997	1.0	17734	0	-2.4929
CIAO1	5	2.4414e-05	0.00010968	0.004889	404	5	-3.3098	0.99988	0.99987	1.0	17621	0	-3.3098
BUB1B	5	2.5209e-05	0.00011188	0.004975	405	4	-2.112	0.80328	0.81274	1.0	13539	1	-2.112
PSMD7	5	2.5417e-05	0.00011353	0.005036	406	4	-2.7669	0.97613	0.97615	1.0	16500	0	-2.7669
RCC1	5	2.5463e-05	0.00011408	0.005048	407	5	-3.3906	0.99974	0.99973	1.0	17558	0	-3.3906
UBTF	5	2.6063e-05	0.00011463	0.00506	408	5	-3.1321	0.99997	0.99997	1.0	17733	0	-3.1321
NCBP2	7	2.6178e-05	0.00011573	0.005096	409	6	-2.4547	0.99811	0.99806	1.0	17317	0	-2.4547
CHCHD1	5	2.6277e-05	0.00011628	0.005107	410	5	-1.3918	0.99997	0.99997	1.0	17732	0	-1.3918
TUBGCP4	5	2.6776e-05	0.00011738	0.005143	411	5	-2.1406	0.99997	0.99997	1.0	17731	0	-2.1406
CAD	5	2.7075e-05	0.00011848	0.005166	412	5	-2.8883	0.9999	0.9999	1.0	17650	0	-2.8883
GTPBP8	5	2.7185e-05	0.00011848	0.005166	413	5	-1.4585	0.99997	0.99997	1.0	17730	0	-1.4585
LAS1L	5	2.7228e-05	0.00011903	0.005178	414	5	-3.4696	0.99997	0.99997	1.0	17729	0	-3.4696
DCTN4	5	2.7691e-05	0.00012068	0.005224	415	5	-1.6968	0.99997	0.99997	1.0	17728	0	-1.6968
YARS	5	2.7699e-05	0.00012068	0.005224	416	5	-7.751	0.99992	0.99992	1.0	17671	0	-7.751
GNL3L	5	2.7885e-05	0.00012123	0.005235	417	4	-3.307	0.5639	0.67774	1.0	11359	1	-3.307
THOC5	5	2.7959e-05	0.00012178	0.005247	418	5	-2.9897	0.99997	0.99997	1.0	17719	0	-2.9897
RPL36A	3	2.8661e-05	0.00012562	0.005399	419	3	-5.3365	0.99997	0.99997	1.0	17727	0	-5.3365
TRAPPC1	5	2.9506e-05	0.00013222	0.005669	420	5	-2.3234	0.99994	0.99994	1.0	17689	0	-2.3234
IMP4	5	2.9596e-05	0.00013387	0.005727	421	5	-3.6439	0.99991	0.99991	1.0	17655	0	-3.6439
PKMYT1	5	2.9882e-05	0.00013497	0.00576	422	4	-2.3807	0.69389	0.74185	1.0	12404	1	-2.3807
ARL2	5	3.0286e-05	0.00013827	0.005887	423	5	-2.901	0.99997	0.99997	1.0	17724	0	-2.901
CENPC	5	3.0474e-05	0.00013882	0.005896	424	5	-3.4241	0.99997	0.99997	1.0	17723	0	-3.4241
SARS	5	3.066e-05	0.00014047	0.005938	425	5	-3.3162	0.9979	0.99785	1.0	17295	0	-3.3162
POLR1C	5	3.0713e-05	0.00014047	0.005938	426	4	-3.4481	0.84633	0.84881	1.0	14128	1	-3.4481
RHOC	5	3.0879e-05	0.00014157	0.005971	427	5	-1.3535	0.99997	0.99997	1.0	17722	0	-1.3535
MAT2A	5	3.1142e-05	0.00014404	0.006058	428	4	-4.3948	0.794	0.8057	1.0	13421	1	-4.3948
UXT	5	3.1196e-05	0.00014432	0.006058	429	5	-2.7071	0.99888	0.99886	1.0	17387	0	-2.7071
GTF2A2	5	3.1482e-05	0.00014652	0.006136	430	5	-5.6839	0.99997	0.99997	1.0	17721	0	-5.6839
CPSF2	5	3.1585e-05	0.00014707	0.006145	431	4	-3.9916	0.92031	0.92111	1.0	15403	0	-3.9916
RPLP1	5	3.2232e-05	0.00014872	0.0062	432	4	-2.5952	0.99687	0.99684	1.0	17231	0	-2.5952
EIF2B4	5	3.2426e-05	0.00014927	0.006208	433	4	-4.4942	0.54464	0.66939	1.0	11225	1	-4.4942
CCDC86	5	3.323e-05	0.00015311	0.006354	434	5	-1.4801	0.99997	0.99997	1.0	17718	0	-1.4801
ZWINT	5	3.3803e-05	0.00015806	0.006544	435	5	-1.6725	0.99997	0.99997	1.0	17717	0	-1.6725
ACTR10	5	3.4045e-05	0.00015971	0.006597	436	5	-2.9795	0.99997	0.99997	1.0	17716	0	-2.9795
COPS6	5	3.4209e-05	0.00016136	0.00665	437	5	-2.7668	0.99989	0.99989	1.0	17638	0	-2.7668
SRSF3	5	3.5348e-05	0.00016686	0.006845	438	5	-5.9637	0.99973	0.99972	1.0	17547	0	-5.9637
GTF2B	5	3.5379e-05	0.00016686	0.006845	439	5	-4.1532	0.99991	0.99991	1.0	17651	0	-4.1532
TICRR	5	3.5798e-05	0.00016906	0.006902	440	5	-1.2611	0.99996	0.99996	1.0	17715	0	-1.2611
RPS5	4	3.5954e-05	0.00016961	0.006902	441	3	-5.4339	0.99009	0.99006	1.0	16919	0	-5.4339
PHF5A	5	3.5956e-05	0.00016961	0.006902	442	5	-4.162	0.99964	0.99963	1.0	17520	0	-4.162
RPAIN	7	3.6033e-05	0.00017016	0.006902	443	6	-2.3149	0.96459	0.96477	1.0	16251	0	-2.3149
PDCD7	5	3.6113e-05	0.00017016	0.006902	444	5	-1.8909	0.99996	0.99996	1.0	17714	0	-1.8909
MED20	5	3.6228e-05	0.00017071	0.006908	445	5	-2.9608	0.99996	0.99996	1.0	17713	0	-2.9608
CDC20	5	3.7497e-05	0.0001784	0.007184	446	5	-2.8875	0.99933	0.9993	1.0	17453	0	-2.8875
INTS3	5	3.7742e-05	0.00017895	0.007184	447	4	-2.3763	0.85932	0.86124	1.0	14337	0	-2.3763
MRPL38	5	3.7962e-05	0.00017895	0.007184	448	5	-2.4048	0.99996	0.99996	1.0	17706	0	-2.4048
TPI1	9	3.8008e-05	0.0001795	0.007184	449	8	-1.1995	0.99764	0.9976	1.0	17274	0	-1.1995
WBSCR22	5	3.8138e-05	0.0001795	0.007184	450	4	-3.3719	0.8301	0.83438	1.0	13906	1	-3.3719
SARS2	5	3.8442e-05	0.00018225	0.007278	451	5	-2.226	0.99996	0.99996	1.0	17711	0	-2.226
NDUFA11	5	3.862e-05	0.00018335	0.007305	452	5	-1.3478	0.99996	0.99996	1.0	17710	0	-1.3478
MED24	5	3.8799e-05	0.0001839	0.007311	453	5	-1.1424	0.99996	0.99996	1.0	17709	0	-1.1424
ROMO1	5	3.8939e-05	0.00018445	0.007317	454	4	-1.9467	0.95854	0.95868	1.0	16113	0	-1.9467
RAD51C	6	3.9354e-05	0.00018665	0.007388	455	5	-1.8951	0.99774	0.9977	1.0	17282	0	-1.8951
MCM6	5	3.9707e-05	0.00018775	0.007415	456	4	-2.9714	0.98978	0.98976	1.0	16905	0	-2.9714
ETV3L	5	4.0306e-05	0.0001905	0.007507	457	5	-1.2526	0.99996	0.99996	1.0	17705	0	-1.2526
EIF4E	4	4.1073e-05	0.0001938	0.00762	458	4	-5.2614	0.99933	0.9993	1.0	17452	0	-5.2614
RPS12	4	4.2028e-05	0.00019985	0.007841	459	4	-6.0754	0.99993	0.99993	1.0	17675	0	-6.0754
SART3	5	4.3278e-05	0.00020644	0.008065	460	5	-3.4878	0.99972	0.99971	1.0	17541	0	-3.4878
EIF2B2	5	4.3308e-05	0.00020644	0.008065	461	5	-3.3496	0.99996	0.99995	1.0	17704	0	-3.3496
RRP12	5	4.3478e-05	0.00020699	0.008069	462	5	-2.3466	0.99996	0.99995	1.0	17703	0	-2.3466
DHX9	5	4.3825e-05	0.00020919	0.008137	463	4	-4.8766	0.92784	0.92843	1.0	15528	0	-4.8766
NCL	5	4.4706e-05	0.00021634	0.008397	464	5	-1.2873	0.99996	0.99995	1.0	17702	0	-1.2873
ATP5B	5	4.4805e-05	0.00021744	0.008421	465	5	-2.6864	0.99992	0.99992	1.0	17668	0	-2.6864
IK	5	4.4926e-05	0.00021854	0.008446	466	5	-2.0508	0.99996	0.99995	1.0	17701	0	-2.0508
CCDC84	5	4.5658e-05	0.00022239	0.008576	467	5	-2.4955	0.99949	0.99948	1.0	17481	0	-2.4955
FTSJ3	5	4.6011e-05	0.00022404	0.008593	468	4	-5.1357	0.7237	0.75904	1.0	12663	1	-5.1357
BUB3	5	4.6191e-05	0.00022459	0.008593	469	4	-4.0751	0.98181	0.98182	1.0	16654	0	-4.0751
ATP2A2	5	4.6233e-05	0.00022459	0.008593	470	4	-3.0399	0.13068	0.26631	0.939689	5103	1	-3.0399
EXOSC8	5	4.6414e-05	0.00022513	0.008593	471	4	-1.9452	0.91274	0.91367	1.0	15271	0	-1.9452
ELP6	5	4.6733e-05	0.00022568	0.008593	472	5	-2.147	0.99995	0.99995	1.0	17699	0	-2.147
NAMPT	5	4.6924e-05	0.00022568	0.008593	473	5	-3.2176	0.99905	0.99903	1.0	17407	0	-3.2176
ATP5J2	7	4.7269e-05	0.00022788	0.008658	474	6	-1.683	0.99609	0.99608	1.0	17155	0	-1.683
SREBF2	5	4.7548e-05	0.00022953	0.008702	475	4	-2.2131	0.35632	0.50935	1.0	8794	1	-2.2131
SDAD1	5	4.8308e-05	0.00023228	0.008788	476	5	-5.4562	0.99995	0.99995	1.0	17698	0	-5.4562
HIST1H2BC	4	4.9082e-05	0.00023338	0.008804	477	3	-6.659	0.10376	0.22389	0.914851	4404	1	-6.659
NAT10	5	4.9343e-05	0.00023393	0.008804	478	5	-3.0061	0.99902	0.999	1.0	17404	0	-3.0061
HIST1H2AJ	3	4.9608e-05	0.00023503	0.008804	479	3	-0.8364	0.98722	0.98718	1.0	16815	0	-0.8364
WARS	5	4.9837e-05	0.00023558	0.008804	480	4	-3.7884	0.53906	0.66702	1.0	11184	1	-3.7884
VARS	5	4.9845e-05	0.00023558	0.008804	481	4	-2.5671	0.97686	0.97687	1.0	16520	0	-2.5671
UROD	5	4.9914e-05	0.00023613	0.008804	482	4	-2.4448	0.22586	0.39129	0.992199	7102	1	-2.4448
CDC7	5	4.999e-05	0.00023613	0.008804	483	4	-2.7949	0.99687	0.99684	1.0	17217	0	-2.7949
NUP85	5	5.0177e-05	0.00023668	0.008807	484	5	-2.4895	0.99852	0.99851	1.0	17350	0	-2.4895
RPA2	5	5.0413e-05	0.00023778	0.008829	485	4	-3.4352	0.98376	0.98377	1.0	16721	0	-3.4352
PRPF38B	5	5.0683e-05	0.00023888	0.008852	486	4	-7.0679	0.95647	0.95661	1.0	16061	0	-7.0679
SRRM1	5	5.0895e-05	0.00023943	0.008854	487	5	-1.5883	0.99995	0.99995	1.0	17697	0	-1.5883
SKP1	5	5.1864e-05	0.00024383	0.008945	488	5	-2.422	0.99995	0.99995	1.0	17696	0	-2.422
SRSF7	5	5.1932e-05	0.00024383	0.008945	489	5	-4.0962	0.99992	0.99991	1.0	17659	0	-4.0962
EPRS	5	5.205e-05	0.00024383	0.008945	490	5	-3.2824	0.99982	0.99982	1.0	17586	0	-3.2824
PAK1IP1	5	5.211e-05	0.00024438	0.008945	492	4	-3.2119	0.74911	0.77472	1.0	12932	1	-3.2119
SNRPA1	5	5.211e-05	0.00024438	0.008945	491	5	-6.4391	0.99994	0.99993	1.0	17683	0	-6.4391
CDC16	5	5.263e-05	0.00024603	0.008969	493	5	-3.0778	0.99995	0.99994	1.0	17695	0	-3.0778
DDX59	5	5.2645e-05	0.00024603	0.008969	494	4	-2.3891	0.95655	0.95668	1.0	16063	0	-2.3891
WDR82	5	5.299e-05	0.00024768	0.009011	495	4	-3.283	0.39241	0.54227	1.0	9282	1	-3.283
DHPS	5	5.3362e-05	0.00024878	0.009014	496	5	-1.9475	0.99995	0.99994	1.0	17694	0	-1.9475
MRPS18A	5	5.3365e-05	0.00024878	0.009014	497	4	-2.5073	0.9938	0.99382	1.0	17054	0	-2.5073
SON	5	5.3849e-05	0.00025097	0.009058	498	4	-3.0251	0.26987	0.4312	1.0	7692	1	-3.0251
POLR3C	5	5.4132e-05	0.00025097	0.009058	499	4	-2.8025	0.87295	0.87465	1.0	14577	0	-2.8025
RAE1	5	5.4385e-05	0.00025152	0.009059	500	3	-2.6346	0.42033	0.56773	1.0	9686	1	-2.6346
LRPPRC	5	5.4594e-05	0.00025262	0.009081	501	5	-1.8477	0.99995	0.99994	1.0	17693	0	-1.8477
KARS	5	5.5032e-05	0.00025372	0.009102	502	5	-2.7004	0.99757	0.99753	1.0	17270	0	-2.7004
DDX21	5	5.524e-05	0.0002551	0.009133	503	5	-4.1383	0.99994	0.99994	1.0	17692	0	-4.1383
DDX51	5	5.565e-05	0.00025702	0.009184	504	4	-3.6569	0.73085	0.76333	1.0	12736	1	-3.6569
GTF2H2	2	5.6114e-05	0.00025867	0.009225	505	2	-4.1942	0.99994	0.99994	1.0	17691	0	-4.1942
RBM42	5	5.6653e-05	0.00026142	0.009304	506	4	-1.7581	0.80095	0.81088	1.0	13506	1	-1.7581
GNL3	5	5.7074e-05	0.00026417	0.009383	507	4	-2.2932	0.99087	0.99085	1.0	16939	0	-2.2932
RPL14	5	5.7743e-05	0.00026637	0.009443	508	3	-3.6229	0.8854	0.8869	1.0	14777	0	-3.6229
POLR1B	5	5.8186e-05	0.00026692	0.009444	509	4	-3.2017	0.66594	0.72664	1.0	12151	1	-3.2017
PRRC2C	5	5.9612e-05	0.00027022	0.009505	510	5	-1.6125	0.99994	0.99993	1.0	17688	0	-1.6125
RINT1	5	5.9739e-05	0.00027022	0.009505	511	4	-2.297	0.94403	0.94439	1.0	15839	0	-2.297
TPM3	6	5.9836e-05	0.00027022	0.009505	512	5	-2.1855	0.9991	0.99907	1.0	17411	0	-2.1855
SLMO2	5	6.0189e-05	0.00027187	0.009544	513	5	-7.5398	0.99994	0.99993	1.0	17687	0	-7.5398
CRNKL1	5	6.0529e-05	0.00027407	0.009602	514	5	-3.8717	0.99968	0.99967	1.0	17527	0	-3.8717
UTP20	5	6.1016e-05	0.00027846	0.009738	515	5	-3.5999	0.99988	0.99987	1.0	17626	0	-3.5999
SF3A2	5	6.1283e-05	0.00027901	0.009738	516	4	-1.8673	0.80061	0.81063	1.0	13499	1	-1.8673
SBDS	5	6.2304e-05	0.00028286	0.009815	517	5	-1.8128	0.99994	0.99993	1.0	17686	0	-1.8128
SUPT6H	5	6.2379e-05	0.00028286	0.009815	518	4	-3.0497	0.98359	0.98362	1.0	16718	0	-3.0497
ARMC7	5	6.2423e-05	0.00028286	0.009815	519	5	-1.301	0.99994	0.99993	1.0	17685	0	-1.301
PSMB6	5	6.3152e-05	0.00028616	0.009911	520	4	-3.1992	0.99687	0.99684	1.0	17230	0	-3.1992
RPL27	5	6.3485e-05	0.00028726	0.009929	521	4	-3.6437	0.989	0.98899	1.0	16872	0	-3.6437
HMGCS1	5	6.3908e-05	0.00029001	0.010005	522	4	-5.5804	0.98424	0.98423	1.0	16742	0	-5.5804
NUP133	5	6.4092e-05	0.00029111	0.010024	523	5	-1.9484	0.99982	0.99981	1.0	17583	0	-1.9484
RPP21	5	6.5158e-05	0.00029496	0.010137	524	4	-2.9781	0.015774	0.050699	0.707335	1288	1	-2.9781
NDUFB9	5	6.6331e-05	0.00029963	0.010278	525	4	-2.2929	0.98913	0.98912	1.0	16878	0	-2.2929
RPL31	2	6.7363e-05	0.00030485	0.010398	526	2	-7.0639	0.99993	0.99993	1.0	17681	0	-7.0639
DDX3X	5	6.7367e-05	0.00030485	0.010398	527	5	-2.8966	0.99993	0.99993	1.0	17680	0	-2.8966
NOC4L	5	6.7376e-05	0.00030485	0.010398	528	4	-3.6978	0.73356	0.76491	1.0	12758	1	-3.6978
WDR75	5	6.8434e-05	0.0003131	0.010639	529	4	-1.9955	0.91108	0.91205	1.0	15246	0	-1.9955
CAPZB	5	6.8483e-05	0.0003131	0.010639	530	5	-3.1465	0.99921	0.99917	1.0	17426	0	-3.1465
LARS	5	6.8943e-05	0.00031475	0.010673	531	4	-3.41	0.96142	0.96157	1.0	16176	0	-3.41
ACO2	5	6.9065e-05	0.0003153	0.010673	532	4	-2.8581	0.97744	0.97746	1.0	16531	0	-2.8581
COX4I1	5	6.9472e-05	0.0003175	0.010728	533	5	-2.1518	0.99993	0.99993	1.0	17678	0	-2.1518
HAPLN2	5	6.9811e-05	0.0003197	0.010762	534	5	-1.7975	0.99993	0.99993	1.0	17677	0	-1.7975
PLK4	5	6.9915e-05	0.0003197	0.010762	535	5	-2.5118	0.99993	0.99993	1.0	17676	0	-2.5118
ABCF1	5	7.0276e-05	0.0003208	0.010778	536	4	-2.3045	0.87905	0.88067	1.0	14679	0	-2.3045
RBM22	5	7.1157e-05	0.00032355	0.010847	537	4	-3.2503	0.55173	0.67245	1.0	11277	1	-3.2503
PRPF6	5	7.1673e-05	0.0003241	0.010847	538	3	-2.1865	0.25318	0.41628	1.0	7482	2	-2.1865
VPS72	5	7.1843e-05	0.00032465	0.010847	539	5	-1.3048	0.99993	0.99992	1.0	17674	0	-1.3048
ILF3	5	7.3909e-05	0.00033674	0.01123	540	4	-1.9839	0.80258	0.81218	1.0	13530	1	-1.9839
GNL2	5	7.5197e-05	0.00034224	0.011351	541	5	-1.8897	0.99923	0.99919	1.0	17435	0	-1.8897
NCBP1	5	7.5326e-05	0.00034224	0.011351	543	5	-3.326	0.99992	0.99992	1.0	17673	0	-3.326
MED4	5	7.5326e-05	0.00034224	0.011351	542	5	-2.9424	0.99992	0.99992	1.0	17672	0	-2.9424
MDN1	5	7.6187e-05	0.00034499	0.011421	544	5	-3.2457	0.99912	0.99909	1.0	17414	0	-3.2457
VDAC1	3	7.7715e-05	0.00035213	0.011636	545	3	-4.4438	0.99992	0.99992	1.0	17670	0	-4.4438
POLD3	5	7.8357e-05	0.00035708	0.011753	546	4	-3.2885	0.81996	0.82597	1.0	13762	1	-3.2885
YPEL3	8	7.842e-05	0.00035763	0.011753	547	8	-1.1629	0.99992	0.99992	1.0	17669	0	-1.1629
C1orf109	5	7.855e-05	0.00035763	0.011753	548	3	-4.1629	0.22752	0.39278	0.992708	7124	2	-4.1629
SNRNP200	5	7.9838e-05	0.00036478	0.011962	549	4	-3.0216	0.99687	0.99684	1.0	17205	0	-3.0216
SOD1	5	8.0013e-05	0.00036533	0.011962	550	5	-2.0827	0.99992	0.99992	1.0	17666	0	-2.0827
RPL6	3	8.0518e-05	0.00036863	0.012048	551	3	-6.5475	0.99992	0.99992	1.0	17665	0	-6.5475
TCERG1	5	8.207e-05	0.00037577	0.012237	552	5	-1.8399	0.99992	0.99992	1.0	17664	0	-1.8399
SLC35B1	5	8.2167e-05	0.00037577	0.012237	553	4	-2.4325	0.99555	0.99555	1.0	17128	0	-2.4325
RHEB	5	8.277e-05	0.00037742	0.012247	554	5	-2.2606	0.99992	0.99992	1.0	17663	0	-2.2606
DEXI	5	8.2815e-05	0.00037742	0.012247	555	5	-2.4436	0.99992	0.99992	1.0	17662	0	-2.4436
POLR1E	5	8.3551e-05	0.00037962	0.012274	556	5	-1.595	0.99992	0.99992	1.0	17661	0	-1.595
HMGA1	5	8.365e-05	0.00037962	0.012274	557	4	-2.4412	0.92123	0.92201	1.0	15422	0	-2.4412
MED27	8	8.3926e-05	0.00038127	0.012305	558	7	-2.0249	0.99979	0.99978	1.0	17566	0	-2.0249
CHMP2A	5	8.4151e-05	0.00038292	0.012314	559	4	-3.1632	0.9436	0.94396	1.0	15831	0	-3.1632
CWC22	5	8.4246e-05	0.00038292	0.012314	560	5	-1.8975	0.99992	0.99991	1.0	17660	0	-1.8975
LCE1F	3	8.5632e-05	0.00038787	0.012447	561	3	-3.5598	0.99526	0.99527	1.0	17121	0	-3.5598
MYBBP1A	5	8.6096e-05	0.00038842	0.012447	562	5	-2.2943	0.99991	0.99991	1.0	17657	0	-2.2943
TWISTNB	5	8.6211e-05	0.00039007	0.012477	563	4	-4.6482	0.91771	0.91854	1.0	15358	0	-4.6482
NSDHL	5	8.9017e-05	0.00040106	0.012806	564	4	-2.9277	0.4281	0.57484	1.0	9793	1	-2.9277
PPP1R10	5	8.964e-05	0.00040491	0.012901	565	5	-1.9755	0.99991	0.99991	1.0	17653	0	-1.9755
HIST1H2AK	5	8.9704e-05	0.00040546	0.012901	566	3	-1.0427	0.88596	0.88744	1.0	14784	0	-1.0427
CCT7	5	9.0318e-05	0.00041096	0.013053	567	4	-2.7433	0.95163	0.95183	1.0	15972	0	-2.7433
NRBP1	5	9.1392e-05	0.00041481	0.013146	568	4	-2.9028	0.55808	0.67523	1.0	11314	1	-2.9028
HJURP	5	9.1452e-05	0.00041536	0.013146	569	4	-2.7979	0.99357	0.99359	1.0	17042	0	-2.7979
ATP5F1	5	9.2023e-05	0.00041756	0.013193	570	5	-2.0223	0.99991	0.99991	1.0	17652	0	-2.0223
TIMM10	5	9.3417e-05	0.00042471	0.013395	571	4	-2.5609	0.60347	0.69572	1.0	11637	1	-2.5609
TXNL4B	5	9.3813e-05	0.0004258	0.013406	572	4	-3.258	0.37209	0.5235	1.0	9011	1	-3.258
TRMT112	5	9.4549e-05	0.00042855	0.013469	573	4	-3.8764	0.49902	0.63992	1.0	10757	1	-3.8764
NDUFB7	5	9.5104e-05	0.00043075	0.013515	574	5	-1.8751	0.99986	0.99986	1.0	17607	0	-1.8751
RPA1	5	9.6313e-05	0.00043845	0.013732	575	4	-3.2226	0.29149	0.45068	1.0	7937	1	-3.2226
FARS2	5	9.6737e-05	0.00044175	0.013805	576	5	-1.1277	0.9999	0.9999	1.0	17649	0	-1.1277
MFAP1	5	9.7158e-05	0.0004423	0.013805	577	4	-2.3216	0.99364	0.99366	1.0	17044	0	-2.3216
FAM50A	5	9.9581e-05	0.00045604	0.014209	578	5	-1.9615	0.9999	0.9999	1.0	17648	0	-1.9615
TPR	5	9.9963e-05	0.00045934	0.01428	579	5	-1.4463	0.9999	0.9999	1.0	17647	0	-1.4463
SRFBP1	5	0.00010008	0.00045989	0.01428	580	4	-2.9172	0.15157	0.29845	0.952114	5643	1	-2.9172
ZNF259	5	0.00010027	0.00046099	0.014282	581	5	-2.4413	0.99944	0.99942	1.0	17473	0	-2.4413
POLR2M	5	0.0001004	0.00046154	0.014282	582	5	-1.2731	0.9999	0.9999	1.0	17646	0	-1.2731
RPS21	5	0.00010055	0.00046264	0.014291	583	4	-3.1683	0.97898	0.979	1.0	16571	0	-3.1683
HNRNPU	5	0.00010098	0.00046374	0.0143	584	5	-2.2765	0.9999	0.99989	1.0	17645	0	-2.2765
MED30	5	0.00010229	0.00046979	0.014438	585	4	-3.67	0.82234	0.82792	1.0	13799	1	-3.67
SMARCD1	5	0.00010231	0.00046979	0.014438	586	5	-1.9501	0.9999	0.99989	1.0	17642	0	-1.9501
RPL30	3	0.00010252	0.00047144	0.014439	588	3	-6.7825	0.9999	0.99989	1.0	17640	0	-6.7825
COX6C	3	0.00010252	0.00047144	0.014439	587	3	-2.9398	0.9999	0.99989	1.0	17641	0	-2.9398
OCLN	8	0.0001034	0.00047638	0.014566	589	7	-0.93603	0.83377	0.83754	1.0	13957	1	-0.93603
TRA2B	7	0.00010403	0.00048133	0.014692	590	7	-0.78017	0.9999	0.99989	1.0	17639	0	-0.78017
MRPL40	5	0.00010487	0.00048628	0.014818	591	4	-2.6246	0.89588	0.89711	1.0	14971	0	-2.6246
PRPF3	5	0.00010749	0.00049838	0.015161	592	4	-2.4809	0.49281	0.63422	1.0	10667	1	-2.4809
RFC2	5	0.0001078	0.00050003	0.015185	593	3	-3.4299	0.84184	0.84477	1.0	14079	1	-3.4299
RPF2	5	0.0001082	0.00050112	0.015193	594	5	-3.0914	0.99989	0.99989	1.0	17636	0	-3.0914
POLR2B	5	0.00010867	0.00050277	0.015218	595	5	-6.1606	0.99964	0.99962	1.0	17518	0	-6.1606
TYW1B	5	0.00011056	0.00051102	0.015441	596	5	-1.2609	0.99989	0.99988	1.0	17634	0	-1.2609
GARS	5	0.0001126	0.00051872	0.015612	597	4	-2.8315	0.78967	0.80251	1.0	13376	1	-2.8315
SRP19	6	0.00011276	0.00051927	0.015612	598	6	-2.4978	0.99989	0.99988	1.0	17632	0	-2.4978
PINX1	5	0.00011282	0.00051927	0.015612	599	5	-1.4971	0.99989	0.99988	1.0	17631	0	-1.4971
METTL17	5	0.00011443	0.00052586	0.015784	600	5	-1.7757	0.99989	0.99988	1.0	17630	0	-1.7757
CTPS1	5	0.00011494	0.00052916	0.015856	601	5	-1.7577	0.99989	0.99988	1.0	17629	0	-1.7577
CDC37	5	0.00011578	0.00053246	0.015929	602	5	-3.1887	0.99988	0.99988	1.0	17627	0	-3.1887
ARHGAP30	5	0.00011651	0.00053466	0.015968	603	5	-1.5368	0.99958	0.99957	1.0	17506	0	-1.5368
PSMB1	5	0.00011687	0.00053741	0.016024	604	5	-4.2653	0.99956	0.99954	1.0	17494	0	-4.2653
TUBA1C	3	0.00011941	0.000555	0.016521	605	3	-3.89	0.9792	0.97922	1.0	16582	0	-3.89
SNAPC5	4	0.00012006	0.0005572	0.016559	606	3	-2.6142	0.90003	0.90122	1.0	15039	0	-2.6142
REXO2	5	0.00012115	0.00056215	0.016672	607	5	-1.6545	0.99988	0.99987	1.0	17625	0	-1.6545
UBB	2	0.00012126	0.00056297	0.016672	608	2	-5.5785	0.98907	0.98906	1.0	16876	0	-5.5785
BCS1L	5	0.00012142	0.0005638	0.016672	609	5	-2.4845	0.99988	0.99987	1.0	17624	0	-2.4845
IPPK	5	0.00012174	0.000566	0.016699	610	5	-1.5207	0.99988	0.99987	1.0	17623	0	-1.5207
SNRNP25	5	0.00012223	0.00056655	0.016699	611	5	-2.6522	0.99988	0.99987	1.0	17622	0	-2.6522
PRKAB2	5	0.00012612	0.00058029	0.017029	612	5	-1.1271	0.99987	0.99987	1.0	17620	0	-1.1271
EIF1AD	5	0.00012685	0.00058249	0.017029	613	4	-1.8252	0.30636	0.46417	1.0	8126	1	-1.8252
TAF1	5	0.00012692	0.00058249	0.017029	614	5	-2.6687	0.99987	0.99987	1.0	17619	0	-2.6687
THOC3	5	0.00012696	0.00058249	0.017029	616	4	-1.608	0.69566	0.74281	1.0	12419	1	-1.608
GPKOW	5	0.00012696	0.00058249	0.017029	615	5	-1.4663	0.99987	0.99987	1.0	17618	0	-1.4663
PPCS	8	0.00012761	0.00058414	0.01705	617	7	-1.9885	0.99991	0.99991	1.0	17656	0	-1.9885
GEMIN5	5	0.00012784	0.00058524	0.017054	618	3	-3.7222	0.80067	0.81068	1.0	13502	1	-3.7222
DDX42	5	0.00012803	0.00058634	0.017059	619	5	-2.2315	0.99987	0.99987	1.0	17617	0	-2.2315
GINS2	5	0.00012889	0.00059129	0.017175	620	4	-2.7909	0.99158	0.99152	1.0	16965	0	-2.7909
MRPS6	5	0.00012916	0.00059239	0.017179	621	5	-1.6307	0.99987	0.99986	1.0	17616	0	-1.6307
MRPL47	6	0.00012969	0.00059404	0.017199	622	5	-2.4448	0.98312	0.98316	1.0	16702	0	-2.4448
MRPL32	5	0.00013122	0.00060173	0.017394	623	5	-1.968	0.99987	0.99986	1.0	17614	0	-1.968
DDX49	5	0.00013412	0.00061383	0.017715	624	5	-2.7558	0.99865	0.99863	1.0	17361	0	-2.7558
METAP1	5	0.0001366	0.00062318	0.017915	625	5	-2.8137	0.99973	0.99972	1.0	17548	0	-2.8137
NUP155	5	0.00013689	0.00062373	0.017915	626	5	-1.9087	0.99986	0.99986	1.0	17613	0	-1.9087
FGD2	5	0.00013694	0.00062373	0.017915	627	5	-1.1682	0.99986	0.99986	1.0	17612	0	-1.1682
PTH2	5	0.00013779	0.00062757	0.017997	628	2	0.45093	0.072763	0.1723	0.889743	3481	3	0.45093
EFNA3	5	0.00013811	0.00062922	0.018015	629	5	-1.3565	0.99986	0.99986	1.0	17611	0	-1.3565
GINS1	5	0.00013919	0.00063417	0.018128	630	5	-7.1389	0.99986	0.99986	1.0	17610	0	-7.1389
RBM39	5	0.00014154	0.00064792	0.018492	631	5	-4.2641	0.99963	0.99962	1.0	17517	0	-4.2641
CYB5B	5	0.00014241	0.00065341	0.018619	632	5	-1.8032	0.99986	0.99986	1.0	17608	0	-1.8032
POLR1A	5	0.00014372	0.00065946	0.018762	633	3	-3.4883	0.76026	0.78204	1.0	13043	1	-3.4883
CDK9	5	0.00014462	0.00066441	0.018873	634	5	-3.5557	0.99986	0.99985	1.0	17606	0	-3.5557
OIP5	5	0.00014516	0.00066716	0.018921	635	3	-2.7006	0.98631	0.98626	1.0	16791	0	-2.7006
NACA	10	0.00014702	0.00067595	0.01911	637	9	-1.1375	0.99897	0.99895	1.0	17397	0	-1.1375
AQR	5	0.00014702	0.00067595	0.01911	636	4	-2.3302	0.98629	0.98624	1.0	16790	0	-2.3302
COPS8	5	0.00014768	0.0006809	0.01922	638	5	-2.0934	0.99985	0.99985	1.0	17605	0	-2.0934
CCT5	5	0.00014786	0.00068255	0.019236	639	3	-3.0099	0.70807	0.74989	1.0	12530	1	-3.0099
EXOSC3	5	0.00014981	0.0006908	0.019438	640	5	-2.6476	0.998	0.99795	1.0	17310	0	-2.6476
TOP3A	5	0.00015037	0.00069355	0.019485	641	5	-2.5918	0.99938	0.99935	1.0	17463	0	-2.5918
MRPL9	5	0.0001509	0.0006963	0.019517	642	4	-1.6866	0.95537	0.95554	1.0	16037	0	-1.6866
MRPS25	5	0.00015128	0.00069685	0.019517	643	5	-1.7388	0.99985	0.99985	1.0	17604	0	-1.7388
CLASRP	5	0.00015191	0.00069905	0.019548	644	5	-1.2277	0.99985	0.99985	1.0	17603	0	-1.2277
CXXC1	5	0.00015313	0.00070344	0.019626	645	5	-1.1599	0.99985	0.99985	1.0	17601	0	-1.1599
DDX10	5	0.00015337	0.00070427	0.019626	646	4	-4.5879	0.2657	0.42755	1.0	7645	1	-4.5879
NUP214	5	0.00015361	0.00070509	0.019626	647	4	-2.2363	0.99657	0.99655	1.0	17181	0	-2.2363
PAM16	5	0.00015505	0.00071554	0.019886	648	5	-1.9924	0.99984	0.99984	1.0	17600	0	-1.9924
URB2	5	0.000156	0.00071884	0.019947	649	4	-2.3086	0.92836	0.92897	1.0	15538	0	-2.3086
DDB1	5	0.00015718	0.00072489	0.020084	650	4	-3.5559	0.51457	0.6543	1.0	11004	1	-3.5559
ALAD	5	0.00015842	0.00073258	0.020266	651	5	-1.5893	0.99972	0.99971	1.0	17542	0	-1.5893
FDX1L	5	0.00015937	0.00073753	0.020371	652	5	-1.2219	0.99984	0.99984	1.0	17599	0	-1.2219
USP7	5	0.00015996	0.00074138	0.020446	653	4	-1.7455	0.99385	0.99387	1.0	17055	0	-1.7455
EXOSC6	5	0.00016014	0.00074413	0.020459	654	4	-2.0044	0.18991	0.35571	0.976404	6560	1	-2.0044
GLRX5	5	0.00016045	0.00074523	0.020459	655	5	-1.423	0.99984	0.99984	1.0	17598	0	-1.423
MRPS27	5	0.00016046	0.00074523	0.020459	656	4	-1.9902	0.99687	0.99684	1.0	17216	0	-1.9902
ATP5D	5	0.00016289	0.00075402	0.020652	657	5	-1.5272	0.9997	0.99969	1.0	17537	0	-1.5272
MTBP	5	0.00016298	0.00075457	0.020652	658	5	-3.8622	0.99984	0.99983	1.0	17597	0	-3.8622
MCM3	5	0.00016458	0.00076392	0.020876	659	3	-2.1655	0.26953	0.4309	1.0	7688	1	-2.1655
ELP5	5	0.00016576	0.00076942	0.020976	660	4	-1.6755	0.84676	0.84921	1.0	14135	1	-1.6755
MARS2	5	0.00016617	0.00077107	0.020976	661	5	-2.291	0.99983	0.99983	1.0	17596	0	-2.291
UMPS	5	0.00016624	0.00077107	0.020976	662	5	-2.7482	0.99956	0.99955	1.0	17496	0	-2.7482
CDK12	5	0.00016724	0.00077437	0.021034	663	5	-2.0279	0.99983	0.99983	1.0	17595	0	-2.0279
NDOR1	5	0.00016801	0.00077766	0.021075	664	4	-2.0515	0.99583	0.99584	1.0	17141	0	-2.0515
ACIN1	5	0.00016837	0.00077821	0.021075	665	5	-1.3485	0.99983	0.99983	1.0	17594	0	-1.3485
GUK1	5	0.0001709	0.00079196	0.021391	666	5	-3.0801	0.99792	0.99787	1.0	17299	0	-3.0801
EIF2S1	5	0.00017154	0.00079306	0.021391	667	3	-4.7544	0.49063	0.63211	1.0	10628	1	-4.7544
HIGD2A	5	0.0001717	0.00079361	0.021391	668	5	-1.0342	0.99983	0.99982	1.0	17593	0	-1.0342
SERBP1	5	0.00017205	0.00079471	0.021391	669	5	-1.2757	0.99983	0.99982	1.0	17592	0	-1.2757
RRS1	5	0.0001724	0.00079581	0.021391	670	5	-2.4665	0.99905	0.99903	1.0	17406	0	-2.4665
CHMP6	5	0.0001746	0.00080735	0.021669	671	5	-2.4311	0.99793	0.99788	1.0	17301	0	-2.4311
CDK11A	5	0.00017551	0.0008134	0.021749	672	5	-2.3518	0.99982	0.99982	1.0	17590	0	-2.3518
OLFML2B	5	0.00017562	0.0008134	0.021749	673	5	-1.2281	0.99982	0.99982	1.0	17589	0	-1.2281
TCP1	5	0.00017576	0.0008145	0.021749	674	5	-1.6191	0.99982	0.99982	1.0	17588	0	-1.6191
NUMA1	5	0.00017617	0.00081725	0.021749	675	5	-1.0978	0.99982	0.99982	1.0	17587	0	-1.0978
EXOSC2	5	0.00017631	0.00081725	0.021749	676	5	-3.8783	0.99933	0.9993	1.0	17455	0	-3.8783
RPP38	5	0.0001764	0.0008178	0.021749	677	5	-1.8018	0.99845	0.99843	1.0	17338	0	-1.8018
PSMB7	5	0.00017717	0.00081945	0.021749	678	4	-5.0954	0.89392	0.89516	1.0	14936	0	-5.0954
XRN2	5	0.00017743	0.00082	0.021749	679	4	-3.0059	0.98353	0.98356	1.0	16714	0	-3.0059
UTP6	5	0.00017849	0.0008244	0.021816	680	5	-4.0029	0.99973	0.99972	1.0	17552	0	-4.0029
RPS16	4	0.00017868	0.00082495	0.021816	681	4	-2.4645	0.99982	0.99982	1.0	17585	0	-2.4645
TAF12	5	0.00017983	0.00082934	0.0219	682	5	-3.333	0.99982	0.99981	1.0	17584	0	-3.333
INTS4	5	0.00018092	0.00083374	0.021984	683	3	-2.1254	0.91535	0.9162	1.0	15320	0	-2.1254
RNF168	5	0.00018138	0.00083539	0.021995	684	4	-1.6323	0.83347	0.83729	1.0	13954	1	-1.6323
XRCC5	5	0.00018319	0.00084199	0.022136	685	4	-1.9559	0.99364	0.99367	1.0	17046	0	-1.9559
RPL24	3	0.00018466	0.00084859	0.022277	686	3	-6.1145	0.99982	0.99981	1.0	17582	0	-6.1145
ZC3H18	5	0.00018561	0.00085078	0.022299	687	4	-2.0266	0.4185	0.56613	1.0	9654	1	-2.0266
ERH	5	0.00018584	0.00085188	0.022299	688	4	-2.9354	0.16009	0.31131	0.957851	5853	1	-2.9354
FDXR	5	0.00018684	0.00085628	0.022381	689	5	-1.205	0.99981	0.99981	1.0	17581	0	-1.205
PGD	5	0.00018846	0.00086068	0.022464	690	4	-1.9502	0.97591	0.97593	1.0	16494	0	-1.9502
C18orf21	7	0.00018899	0.00086233	0.022474	691	5	-1.9416	0.99686	0.99683	1.0	17196	0	-1.9416
VARS2	5	0.00018959	0.00086398	0.022481	692	5	-2.4631	0.99973	0.99972	1.0	17550	0	-2.4631
SOD2	5	0.00019019	0.00086508	0.022481	693	5	-1.333	0.99981	0.9998	1.0	17580	0	-1.333
ZNF407	5	0.00019119	0.00087113	0.022605	694	5	-1.8746	0.99959	0.99958	1.0	17508	0	-1.8746
CPSF1	5	0.0001927	0.00087552	0.02266	695	4	-2.0544	0.4988	0.63971	1.0	10755	1	-2.0544
PNKP	5	0.00019293	0.00087662	0.02266	696	5	-2.4699	0.9991	0.99908	1.0	17412	0	-2.4699
CCT8	5	0.00019302	0.00087772	0.02266	697	5	-2.7962	0.9998	0.99979	1.0	17576	0	-2.7962
ADAMTS4	5	0.00019332	0.00087827	0.02266	698	5	-1.1778	0.99981	0.9998	1.0	17579	0	-1.1778
TP53RK	5	0.00019369	0.00087992	0.02267	699	4	-2.5077	0.26106	0.42332	1.0	7583	1	-2.5077
NPLOC4	5	0.00019469	0.00088487	0.022747	700	4	-1.7806	0.039142	0.11226	0.81379	2477	1	-1.7806
PRPF4B	5	0.00019497	0.00088542	0.022747	701	5	-1.2533	0.99981	0.9998	1.0	17578	0	-1.2533
CLK2	5	0.00019778	0.00089642	0.022997	702	5	-1.0914	0.9998	0.9998	1.0	17577	0	-1.0914
CYC1	5	0.00020161	0.00091236	0.023372	703	4	-2.1747	0.34414	0.49821	1.0	8628	1	-2.1747
PSMG3	5	0.00020269	0.00091786	0.02348	704	5	-2.9925	0.99961	0.9996	1.0	17514	0	-2.9925
PRUNE	5	0.00020595	0.000936	0.02391	705	5	-1.0564	0.99979	0.99979	1.0	17574	0	-1.0564
RPS29	2	0.00020681	0.0009393	0.023943	706	2	-6.4773	0.99979	0.99979	1.0	17573	0	-6.4773
CHMP4B	5	0.00020779	0.0009426	0.023943	707	5	-2.5604	0.99979	0.99978	1.0	17571	0	-2.5604
SLC25A3	5	0.00020779	0.0009426	0.023943	709	5	-2.6476	0.99979	0.99978	1.0	17570	0	-2.6476
IDH3A	5	0.00020779	0.0009426	0.023943	708	5	-2.2086	0.99979	0.99978	1.0	17572	0	-2.2086
RPP25L	5	0.0002097	0.00095084	0.024118	710	4	-1.5144	0.98884	0.98881	1.0	16865	0	-1.5144
MRPS2	5	0.00021039	0.00095304	0.02414	711	5	-1.6297	0.99979	0.99978	1.0	17568	0	-1.6297
TOMM22	5	0.00021252	0.00096404	0.024384	712	4	-2.4466	0.98875	0.98871	1.0	16862	0	-2.4466
MED8	5	0.00021493	0.00097504	0.024627	713	2	-0.18497	0.34364	0.49773	1.0	8620	2	-0.18497
MRPL41	5	0.00022104	0.0010047	0.025342	714	5	-1.5843	0.99978	0.99977	1.0	17565	0	-1.5843
PDPK1	5	0.00022253	0.0010157	0.025583	715	4	-1.8126	0.99687	0.99684	1.0	17203	0	-1.8126
RGPD1	1	0.00022599	0.0010267	0.025824	716	1	-9.6466	0.99977	0.99977	1.0	17564	0	-9.6466
RIOK2	5	0.00022714	0.00103	0.025871	717	4	-2.5833	0.97803	0.97805	1.0	16544	0	-2.5833
HARS	5	0.00023038	0.0010427	0.026152	718	3	-2.1279	0.88658	0.88805	1.0	14792	0	-2.1279
TOMM40	5	0.00023077	0.0010449	0.026171	719	4	-3.16	0.27849	0.43888	1.0	7786	1	-3.16
UBAP2L	5	0.00023129	0.0010493	0.026236	720	5	-1.415	0.99976	0.99975	1.0	17562	0	-1.415
NHP2	6	0.00023195	0.0010504	0.026236	721	4	-1.8946	0.71432	0.75353	1.0	12581	1	-1.8946
SLC25A1	5	0.00023435	0.0010614	0.026473	722	4	-1.3675	0.96695	0.9671	1.0	16302	0	-1.3675
SLC7A6OS	5	0.00023502	0.0010641	0.026505	723	5	-1.7034	0.99763	0.99759	1.0	17273	0	-1.7034
MRPL4	5	0.00023799	0.0010844	0.026975	724	4	-1.7988	0.98307	0.9831	1.0	16701	0	-1.7988
NMNAT1	5	0.00024019	0.0010932	0.027132	725	5	-2.0598	0.99793	0.99788	1.0	17302	0	-2.0598
HIST2H3D	2	0.00024042	0.0010938	0.027132	726	2	-5.1104	0.99976	0.99975	1.0	17561	0	-5.1104
PSMD14	5	0.00024142	0.0010993	0.027231	727	4	-2.8776	0.11335	0.23915	0.922024	4668	1	-2.8776
IL31RA	5	0.00024447	0.001113	0.027534	728	5	-1.3652	0.99976	0.99975	1.0	17560	0	-1.3652
MRP63	5	0.00024726	0.0011235	0.027754	729	4	-2.3824	0.99184	0.99184	1.0	16979	0	-2.3824
BOP1	5	0.00024927	0.0011334	0.02796	730	5	-1.9293	0.99955	0.99954	1.0	17492	0	-1.9293
MRTO4	5	0.00024971	0.0011356	0.027976	731	5	-1.3836	0.99975	0.99974	1.0	17559	0	-1.3836
RRP7A	5	0.00026004	0.0011768	0.028952	732	5	-1.9862	0.99967	0.99966	1.0	17525	0	-1.9862
GGPS1	5	0.00026089	0.0011818	0.029034	733	5	-3.9819	0.9989	0.99889	1.0	17391	0	-3.9819
EXOC3	5	0.00026146	0.0011848	0.029069	734	5	-1.3832	0.99974	0.99973	1.0	17556	0	-1.3832
IRS4	5	0.00026213	0.0011878	0.029091	735	5	-1.9276	0.99974	0.99972	1.0	17555	0	-1.9276
TEFM	5	0.00026252	0.0011889	0.029091	736	4	-1.6213	0.98941	0.9894	1.0	16888	0	-1.6213
CNOT3	5	0.00026357	0.0011955	0.029213	737	5	-2.0777	0.99974	0.99972	1.0	17554	0	-2.0777
DNAJC17	5	0.00026476	0.0011988	0.029254	738	4	-2.1504	0.94242	0.94281	1.0	15802	0	-2.1504
DNMT1	5	0.00026581	0.0012032	0.029321	739	4	-2.3497	0.32024	0.47662	1.0	8314	1	-2.3497
NDUFB5	5	0.00026652	0.0012087	0.029415	740	5	-1.8465	0.99973	0.99972	1.0	17553	0	-1.8465
PES1	5	0.00026782	0.0012169	0.029576	741	5	-1.7224	0.99973	0.99972	1.0	17551	0	-1.7224
GTF2E2	5	0.00027209	0.0012417	0.030137	742	5	-3.2621	0.99973	0.99972	1.0	17549	0	-3.2621
COX6B1	5	0.0002752	0.0012554	0.030429	743	4	-1.676	0.52406	0.6608	1.0	11102	1	-1.676
TIMM22	5	0.00027878	0.0012763	0.030894	744	5	-1.4814	0.99972	0.99971	1.0	17546	0	-1.4814
NDUFV1	5	0.0002814	0.0012873	0.031118	745	5	-1.3176	0.99972	0.99971	1.0	17543	0	-1.3176
PRMT5	5	0.00028336	0.0013027	0.031448	746	5	-2.534	0.99867	0.99866	1.0	17364	0	-2.534
RPS15	2	0.0002871	0.0013197	0.031817	747	2	-4.3799	0.99971	0.9997	1.0	17540	0	-4.3799
TTC37	5	0.00028888	0.0013285	0.031986	748	5	-1.0175	0.99971	0.9997	1.0	17539	0	-1.0175
DCTN3	6	0.00029212	0.0013423	0.032241	749	5	-1.207	0.99852	0.9985	1.0	17348	0	-1.207
CENPL	5	0.00029241	0.0013434	0.032241	750	4	-1.7439	0.44664	0.59185	1.0	10022	1	-1.7439
ERCC2	5	0.0002927	0.0013445	0.032241	751	4	-1.792	0.53977	0.66733	1.0	11190	1	-1.792
TCEB2	5	0.00029403	0.0013533	0.032409	752	5	-1.6185	0.99971	0.99969	1.0	17538	0	-1.6185
VPS53	5	0.0002966	0.0013626	0.032589	753	5	-1.0219	0.9997	0.99969	1.0	17536	0	-1.0219
NSL1	5	0.00029833	0.0013665	0.032608	754	3	-1.967	0.98765	0.98762	1.0	16827	0	-1.967
ALDOA	5	0.00029842	0.001367	0.032608	755	4	-2.6026	0.99177	0.99174	1.0	16977	0	-2.6026
DDX23	5	0.00029943	0.0013747	0.032748	756	5	-1.3834	0.9997	0.99969	1.0	17535	0	-1.3834
THAP1	8	0.0003003	0.0013819	0.032875	757	6	-2.2242	0.90837	0.90941	1.0	15204	1	-2.2242
DNLZ	5	0.00030094	0.0013852	0.03288	758	5	-1.977	0.9997	0.99969	1.0	17534	0	-1.977
NDUFA2	6	0.00030298	0.0013918	0.03288	759	6	-1.0684	0.9997	0.99969	1.0	17533	0	-1.0684
DYNC1H1	5	0.00030306	0.0013918	0.03288	760	4	-2.3172	0.17376	0.33185	0.964822	6194	1	-2.3172
HIST1H2BF	1	0.00030316	0.0013923	0.03288	761	1	-4.9233	0.9997	0.99969	1.0	17532	0	-4.9233
H2AFZ	5	0.00030364	0.0013934	0.03288	762	5	-1.8457	0.99879	0.99878	1.0	17377	0	-1.8457
CDC73	5	0.0003039	0.0013951	0.03288	763	5	-4.1354	0.99956	0.99954	1.0	17495	0	-4.1354
CHTF8	5	0.00030397	0.0013951	0.03288	764	5	-1.122	0.9997	0.99969	1.0	17531	0	-1.122
CLNS1A	5	0.00030422	0.0013967	0.03288	765	4	-3.9099	0.9792	0.97922	1.0	16581	0	-3.9099
CCNH	5	0.00030482	0.0013995	0.032902	766	5	-2.1109	0.9997	0.99969	1.0	17530	0	-2.1109
PPOX	5	0.00030652	0.0014099	0.033074	767	5	-1.1225	0.99969	0.99969	1.0	17529	0	-1.1225
HMGCR	5	0.00030672	0.0014105	0.033074	768	4	-3.0136	0.99375	0.99377	1.0	17052	0	-3.0136
SCNM1	5	0.0003081	0.0014193	0.033207	769	5	-1.4631	0.99969	0.99968	1.0	17528	0	-1.4631
URI1	5	0.00030813	0.0014198	0.033207	770	4	-2.8448	0.16473	0.3183	0.961796	5960	1	-2.8448
AATF	5	0.00031549	0.0014539	0.03396	771	5	-1.7839	0.99935	0.99932	1.0	17457	0	-1.7839
MRPS24	5	0.00031687	0.0014588	0.034031	772	4	-2.1777	0.98619	0.98615	1.0	16786	0	-2.1777
PMPCB	5	0.00031799	0.001466	0.034154	773	4	-2.8538	0.99687	0.99684	1.0	17228	0	-2.8538
RNGTT	5	0.00032073	0.0014748	0.034314	774	3	-4.5497	0.4305	0.57699	1.0	9817	2	-4.5497
CD160	5	0.00032279	0.0014814	0.034424	775	5	-1.3532	0.99968	0.99967	1.0	17526	0	-1.3532
DYNC1I2	5	0.00032494	0.0014885	0.034545	776	5	-3.2009	0.998	0.99794	1.0	17308	0	-3.2009
CACYBP	6	0.00032824	0.0015012	0.034794	777	5	-1.4839	0.91881	0.91962	1.0	15375	0	-1.4839
UBA1	5	0.00033002	0.0015089	0.034927	778	3	-3.2069	0.99584	0.99585	1.0	17142	0	-3.2069
PPP2CA	5	0.00033268	0.001521	0.035162	779	5	-1.6948	0.99967	0.99966	1.0	17524	0	-1.6948
EP400	5	0.0003356	0.0015342	0.035421	780	5	-1.2731	0.99966	0.99966	1.0	17523	0	-1.2731
GRPEL1	5	0.00033781	0.0015446	0.035597	781	5	-2.1884	0.99943	0.99941	1.0	17472	0	-2.1884
HIST1H2BG	5	0.00033804	0.0015457	0.035597	782	2	-0.11631	0.11585	0.24307	0.922749	4744	1	-0.11631
RPUSD4	5	0.00033893	0.0015534	0.035728	783	4	-1.5352	0.94444	0.94479	1.0	15848	0	-1.5352
RABGGTB	5	0.00033965	0.0015573	0.035771	784	4	-3.1434	0.2858	0.44553	1.0	7872	1	-3.1434
TUBG1	5	0.00034387	0.0015677	0.035965	785	4	-2.6198	0.90092	0.90205	1.0	15053	0	-2.6198
PRPF40A	5	0.00034595	0.0015809	0.036222	786	4	-1.4797	0.98919	0.98918	1.0	16880	0	-1.4797
INTS8	5	0.0003474	0.0015886	0.036352	787	4	-1.8298	0.47333	0.6163	1.0	10378	1	-1.8298
MRPL37	5	0.00034869	0.001593	0.036406	788	4	-2.4137	0.17163	0.32866	0.962801	6145	1	-2.4137
DCTN5	9	0.00035064	0.0016018	0.036515	789	6	-2.2789	0.68035	0.7343	1.0	12286	2	-2.2789
RPL35	5	0.00035067	0.0016018	0.036515	790	4	-2.5121	0.99115	0.99109	1.0	16951	0	-2.5121
HNRNPH1	5	0.00035204	0.0016062	0.036569	791	4	-2.5101	0.052045	0.13636	0.857426	2864	1	-2.5101
NIFK	5	0.00035308	0.0016122	0.03666	792	4	-2.2677	0.95955	0.95971	1.0	16131	0	-2.2677
TRAPPC8	5	0.00035406	0.0016166	0.036714	793	4	-1.5143	0.91813	0.91896	1.0	15364	0	-1.5143
MSMO1	10	0.0003546	0.0016188	0.036717	794	7	-2.7677	0.91645	0.91727	1.0	15337	1	-2.7677
GPS1	5	0.00035636	0.0016216	0.036733	795	4	-2.0946	0.94024	0.9407	1.0	15756	0	-2.0946
POLE	5	0.00035722	0.0016254	0.036774	796	4	-2.4945	0.82216	0.82778	1.0	13794	1	-2.4945
EIF2B5	5	0.00036025	0.0016392	0.036992	797	5	-2.2515	0.99964	0.99963	1.0	17521	0	-2.2515
CS	5	0.00036025	0.0016392	0.036992	798	5	-2.2515	0.99964	0.99963	1.0	17522	0	-2.2515
FOXRED1	5	0.00036263	0.0016524	0.037209	799	5	-1.5482	0.99964	0.99963	1.0	17519	0	-1.5482
POLR2G	5	0.00036279	0.0016529	0.037209	800	4	-2.4459	0.99508	0.99509	1.0	17104	0	-2.4459
LMNA	5	0.00036372	0.0016557	0.037225	801	4	-1.65	0.99687	0.99684	1.0	17223	0	-1.65
TEX35	7	0.0003645	0.0016584	0.03724	802	5	-1.6709	0.096073	0.21134	0.908334	4186	1	-1.6709
TOPBP1	5	0.0003649	0.0016612	0.037255	803	4	-2.7005	0.26013	0.4225	1.0	7567	1	-2.7005
ELP4	5	0.00036842	0.0016782	0.037591	804	4	-3.3219	0.90546	0.90658	1.0	15140	0	-3.3219
MYBL2	5	0.00037298	0.0016941	0.0379	805	5	-0.97313	0.99963	0.99961	1.0	17515	0	-0.97313
MED28	5	0.00037717	0.0017106	0.038222	806	5	-2.4031	0.99922	0.99918	1.0	17431	0	-2.4031
ACSL3	5	0.00038156	0.0017337	0.038642	807	4	-2.1269	0.94645	0.94673	1.0	15883	0	-2.1269
COPE	5	0.00038166	0.0017337	0.038642	808	3	-2.2642	0.99285	0.99287	1.0	17008	0	-2.2642
MUC1	11	0.00038244	0.0017359	0.038643	809	9	-0.96076	0.98318	0.98321	1.0	16705	1	-0.96076
PSMD6	5	0.0003852	0.0017464	0.03878	810	4	-2.415	0.97858	0.97863	1.0	16554	0	-2.415
NUTF2	5	0.0003852	0.0017464	0.03878	811	5	-2.2225	0.99772	0.99768	1.0	17280	0	-2.2225
PSMC3	5	0.00038821	0.0017596	0.039025	812	5	-3.4524	0.99957	0.99956	1.0	17504	0	-3.4524
KAT8	5	0.00038924	0.0017623	0.039038	813	4	-2.006	0.41812	0.5658	1.0	9650	1	-2.006
KDSR	5	0.00039194	0.0017717	0.039196	814	5	-3.8646	0.99855	0.99853	1.0	17352	0	-3.8646
HIST1H2BB	3	0.00039712	0.0017959	0.039683	815	3	-2.2615	0.9996	0.99959	1.0	17513	0	-2.2615
CHEK1	5	0.00040058	0.0018134	0.040023	816	5	-1.3009	0.9996	0.99959	1.0	17512	0	-1.3009
CDC6	5	0.00040243	0.0018222	0.040167	817	5	-2.2521	0.9996	0.99959	1.0	17511	0	-2.2521
NCAPH	5	0.00040299	0.0018244	0.040167	818	5	-1.6926	0.99817	0.99814	1.0	17323	0	-1.6926
TRIM62	5	0.00040769	0.001842	0.040467	819	4	-1.3206	0.50846	0.64865	1.0	10908	1	-1.3206
LSM5	5	0.00040819	0.0018426	0.040467	820	5	-1.5705	0.99959	0.99959	1.0	17509	0	-1.5705
SRSF10	6	0.00041229	0.0018585	0.040766	821	3	-1.397	0.12884	0.26346	0.939335	5051	1	-1.397
TARS	5	0.00041288	0.0018607	0.040766	822	4	-3.1995	0.99655	0.99652	1.0	17179	0	-3.1995
MTHFD2	5	0.00041407	0.0018673	0.040857	823	4	-2.1666	0.94276	0.94317	1.0	15810	0	-2.1666
RBM14	5	0.00041444	0.0018695	0.040857	824	5	-1.8533	0.99815	0.99811	1.0	17319	0	-1.8533
ATP5L	4	0.00041558	0.0018734	0.040857	825	4	-2.3358	0.99958	0.99958	1.0	17507	0	-2.3358
PSMA5	5	0.00041593	0.0018739	0.040857	826	3	-3.2744	0.95477	0.95491	1.0	16025	0	-3.2744
PTPMT1	5	0.0004224	0.0019006	0.041388	827	4	-1.461	0.65497	0.721	1.0	12066	1	-1.461
RPS6	3	0.00042774	0.0019256	0.041882	828	2	-5.9405	0.95787	0.95799	1.0	16101	0	-5.9405
ZBTB11	5	0.00043035	0.001935	0.042034	829	5	-2.5886	0.99957	0.99956	1.0	17502	0	-2.5886
STX5	5	0.00043175	0.0019426	0.042151	830	5	-1.8635	0.99957	0.99956	1.0	17501	0	-1.8635
WDR92	5	0.00043259	0.0019476	0.042207	831	5	-1.6257	0.99957	0.99956	1.0	17500	0	-1.6257
IBA57	5	0.00043464	0.0019558	0.042335	832	4	-1.4128	0.99163	0.99159	1.0	16969	0	-1.4128
OGDH	5	0.00043576	0.0019602	0.042379	833	5	-2.4629	0.99942	0.9994	1.0	17469	0	-2.4629
POP4	5	0.00043699	0.0019646	0.042423	834	5	-1.6938	0.99956	0.99955	1.0	17499	0	-1.6938
WDR1	5	0.00043773	0.0019685	0.042456	835	4	-3.2135	0.8524	0.85451	1.0	14227	1	-3.2135
SRSF1	5	0.00043853	0.0019712	0.042464	836	4	-2.529	0.12659	0.25986	0.936121	4999	1	-2.529
CCDC19	5	0.00044153	0.0019833	0.042674	837	5	-0.97039	0.99956	0.99955	1.0	17497	0	-0.97039
RRN3	5	0.00044578	0.0019993	0.042965	838	4	-3.2725	0.97666	0.97665	1.0	16515	0	-3.2725
PAICS	4	0.00044812	0.0020086	0.043115	839	4	-3.0661	0.99943	0.99941	1.0	17471	0	-3.0661
HIST1H2BJ	4	0.0004508	0.0020191	0.043287	840	3	-2.8117	0.036423	0.10547	0.805871	2350	1	-2.8117
SETD1A	5	0.00045335	0.0020279	0.043424	841	3	-2.6092	0.61398	0.7006	1.0	11727	1	-2.6092
ARNT	5	0.00045968	0.0020532	0.043885	842	5	-1.4449	0.99954	0.99953	1.0	17491	0	-1.4449
ATP6V1E1	5	0.0004603	0.0020543	0.043885	843	4	-1.7694	0.85794	0.85989	1.0	14317	1	-1.7694
FIP1L1	5	0.00046288	0.0020647	0.044056	844	4	-4.5589	0.99687	0.99684	1.0	17199	0	-4.5589
TAMM41	5	0.00046849	0.0020883	0.044426	845	4	-1.7298	0.98979	0.98977	1.0	16906	0	-1.7298
TIMMDC1	5	0.00046852	0.0020883	0.044426	846	5	-2.0214	0.99953	0.99952	1.0	17490	0	-2.0214
KIAA1429	5	0.00046876	0.0020894	0.044426	847	5	-1.4816	0.99953	0.99952	1.0	17489	0	-1.4816
DDX55	5	0.0004699	0.0020966	0.044525	848	4	-2.1721	0.98887	0.98886	1.0	16867	0	-2.1721
MRPL46	5	0.00047131	0.0021004	0.044554	849	4	-2.0831	0.17541	0.33426	0.965266	6233	1	-2.0831
CLSPN	5	0.00047351	0.0021076	0.04463	850	5	-1.5623	0.99953	0.99951	1.0	17488	0	-1.5623
LMBR1L	5	0.00047424	0.0021092	0.04463	851	5	-1.2911	0.99953	0.99951	1.0	17487	0	-1.2911
NMT1	5	0.00047476	0.0021114	0.04463	852	5	-1.5521	0.99846	0.99843	1.0	17340	0	-1.5521
RTN4IP1	5	0.00048108	0.0021367	0.045051	853	5	-1.5204	0.99933	0.9993	1.0	17454	0	-1.5204
PMVK	5	0.00048211	0.0021417	0.045051	854	4	-1.5556	0.99055	0.99055	1.0	16929	0	-1.5556
ATP1A1	5	0.00048335	0.0021439	0.045051	855	4	-6.8215	0.90535	0.90647	1.0	15137	0	-6.8215
MMS22L	5	0.00048335	0.0021439	0.045051	856	3	-3.4542	0.79644	0.80753	1.0	13449	1	-3.4542
GOLGA6A	2	0.00048346	0.0021439	0.045051	857	2	-3.3665	0.99952	0.99951	1.0	17486	0	-3.3665
GTF2IRD2B	5	0.00048453	0.0021466	0.045056	858	5	-0.83534	0.99952	0.99951	1.0	17485	0	-0.83534
TRAPPC2	4	0.00048602	0.0021505	0.045085	859	4	-1.941	0.99951	0.99951	1.0	17484	0	-1.941
CFL1	5	0.0004956	0.0021906	0.045873	860	4	-1.9192	0.98667	0.98662	1.0	16798	0	-1.9192
YAE1D1	7	0.0004996	0.0022087	0.046157	861	4	-2.4497	0.69485	0.74237	1.0	12413	2	-2.4497
PAFAH1B1	5	0.00049981	0.0022093	0.046157	862	4	-2.1565	0.8374	0.84074	1.0	14021	1	-2.1565
TOE1	5	0.00050085	0.0022126	0.046172	863	5	-1.5044	0.9995	0.99949	1.0	17483	0	-1.5044
NCAPG	5	0.00050452	0.002223	0.046321	864	5	-0.88466	0.9995	0.99948	1.0	17482	0	-0.88466
METTL16	5	0.00050585	0.0022274	0.046321	866	5	-1.9084	0.99888	0.99886	1.0	17386	0	-1.9084
TRAPPC11	5	0.00050585	0.0022274	0.046321	865	4	-1.9589	0.91584	0.91669	1.0	15331	0	-1.9589
FBXO5	5	0.00050904	0.0022412	0.046553	867	5	-6.559	0.99949	0.99948	1.0	17480	0	-6.559
NUBP1	5	0.00051302	0.0022555	0.046688	869	5	-2.0034	0.99949	0.99947	1.0	17476	0	-2.0034
NEDD1	5	0.00051302	0.0022555	0.046688	868	5	-1.4422	0.99949	0.99947	1.0	17478	0	-1.4422
UTP15	5	0.00051302	0.0022555	0.046688	870	5	-2.1551	0.99949	0.99947	1.0	17479	0	-2.1551
DTYMK	5	0.00051495	0.0022626	0.046782	871	5	-2.2281	0.99865	0.99863	1.0	17360	0	-2.2281
WEE1	5	0.00051703	0.0022714	0.046857	873	4	-1.6746	0.99666	0.99665	1.0	17188	0	-1.6746
SNRPB	5	0.00051703	0.0022714	0.046857	872	5	-1.2672	0.99899	0.99897	1.0	17400	0	-1.2672
GAR1	5	0.00051799	0.002275	0.046877	874	5	-1.2234	0.99948	0.99946	1.0	17475	0	-1.2234
UBA2	5	0.00052078	0.0022868	0.047066	875	5	-1.7662	0.99948	0.99946	1.0	17474	0	-1.7662
HIST1H2AM	5	0.00052538	0.0023116	0.047521	876	4	-1.8153	0.98104	0.98107	1.0	16628	0	-1.8153
PSMD4	5	0.00052823	0.002322	0.047682	877	4	-2.0079	0.97379	0.9738	1.0	16451	0	-2.0079
EIF2S2	4	0.00053252	0.002339	0.047945	878	4	-4.5033	0.994	0.99403	1.0	17060	0	-4.5033
TSR1	5	0.00053286	0.0023401	0.047945	879	4	-1.2176	0.96632	0.96645	1.0	16287	0	-1.2176
DAD1	5	0.00053353	0.0023434	0.047958	880	4	-2.3718	0.99687	0.99684	1.0	17209	0	-2.3718
CRCT1	5	0.00053708	0.002366	0.0483	881	4	-1.9831	0.98804	0.98802	1.0	16841	0	-1.9831
NDC80	5	0.00053754	0.0023671	0.0483	882	3	-0.80108	0.39977	0.54901	1.0	9395	2	-0.80108
GTF2H3	5	0.00053829	0.0023682	0.0483	883	3	-2.1239	0.2673	0.42892	1.0	7663	1	-2.1239
ZBTB39	5	0.00053953	0.0023726	0.048335	884	5	-1.7457	0.99784	0.99779	1.0	17289	0	-1.7457
LSS	5	0.00054649	0.0024056	0.048951	885	4	-1.8712	0.85454	0.85655	1.0	14263	1	-1.8712
CENPW	6	0.0005532	0.002427	0.049332	886	4	-2.0912	0.78614	0.79993	1.0	13339	1	-2.0912
RPLP2	5	0.00055987	0.0024572	0.049889	887	4	-3.3325	0.99687	0.99684	1.0	17226	0	-3.3325
SNAPC1	5	0.00056057	0.0024627	0.049889	888	4	-3.5016	0.99521	0.99523	1.0	17116	0	-3.5016
MRPL51	5	0.00056058	0.0024627	0.049889	889	4	-1.9352	0.87995	0.88153	1.0	14691	0	-1.9352
YARS2	5	0.00056687	0.0024847	0.050278	890	3	-2.0289	0.26493	0.42684	1.0	7633	1	-2.0289
RPL4	4	0.00056943	0.0024952	0.050421	891	3	-5.9171	0.58542	0.6874	1.0	11489	1	-5.9171
U2AF1	5	0.00056982	0.0024974	0.050421	892	4	-4.4637	0.99271	0.99272	1.0	17004	0	-4.4637
THOC2	5	0.00057441	0.0025232	0.050885	893	4	-2.229	0.99687	0.99684	1.0	17208	0	-2.229
COG3	5	0.00057718	0.0025359	0.051083	894	5	-1.5071	0.99942	0.9994	1.0	17470	0	-1.5071
NAPA	5	0.00057796	0.0025408	0.051126	895	4	-4.8911	0.89162	0.89294	1.0	14880	0	-4.8911
UPF2	5	0.00057987	0.0025463	0.051179	896	5	-1.9263	0.99942	0.9994	1.0	17468	0	-1.9263
TAF6L	5	0.00058186	0.0025551	0.051299	897	5	-0.89807	0.99942	0.9994	1.0	17467	0	-0.89807
RCL1	5	0.00058318	0.0025595	0.05133	898	5	-1.9839	0.99922	0.99918	1.0	17429	0	-1.9839
PIP5K1A	9	0.00058389	0.0025633	0.05135	899	6	-1.6585	0.57433	0.68234	1.0	11422	1	-1.6585
NDUFS1	5	0.0005865	0.0025771	0.051568	900	4	-1.4575	0.95741	0.95755	1.0	16083	0	-1.4575
RPS2	3	0.00059127	0.0025947	0.051838	901	2	-4.0366	0.6708	0.72921	1.0	12200	1	-4.0366
NUP98	5	0.0005915	0.0025963	0.051838	902	4	-1.9735	0.99649	0.99647	1.0	17174	0	-1.9735
CCNL1	5	0.00059473	0.0026112	0.052076	903	4	-2.2919	0.98718	0.98714	1.0	16814	0	-2.2919
NDUFA8	5	0.00059546	0.0026178	0.052111	904	4	-2.7485	0.97289	0.9729	1.0	16430	0	-2.7485
TMEM183A	5	0.00059605	0.0026205	0.052111	905	5	-1.5059	0.99881	0.99879	1.0	17378	0	-1.5059
MTG1	5	0.00059623	0.0026216	0.052111	906	5	-1.1405	0.9994	0.99938	1.0	17466	0	-1.1405
ELP3	5	0.00059691	0.0026249	0.052119	907	4	-2.3117	0.5351	0.66531	1.0	11165	1	-2.3117
MCM4	5	0.00060232	0.0026491	0.052542	908	4	-2.743	0.9451	0.94543	1.0	15856	0	-2.743
ATP6V0B	5	0.00060718	0.002675	0.052996	909	4	-1.326	0.3071	0.46485	1.0	8138	1	-1.326
AK6	4	0.0006099	0.0026871	0.053177	910	4	-3.6743	0.99824	0.99821	1.0	17330	0	-3.6743
EIF2B1	5	0.00061158	0.0026942	0.053234	911	4	-2.1114	0.93807	0.93858	1.0	15710	0	-2.1114
LOC643669	5	0.00061184	0.0026958	0.053234	912	5	-1.0691	0.99939	0.99936	1.0	17464	0	-1.0691
GLTSCR2	5	0.00061403	0.0027068	0.053334	913	4	-1.3256	0.97802	0.97804	1.0	16543	0	-1.3256
CCT2	5	0.00061404	0.0027068	0.053334	914	4	-4.9964	0.34826	0.50198	1.0	8690	1	-4.9964
SPCS3	5	0.0006176	0.0027217	0.053568	915	4	-2.6037	0.90626	0.90742	1.0	15158	0	-2.6037
UTP23	5	0.00062607	0.0027613	0.054288	916	3	-1.2917	0.65587	0.72146	1.0	12077	1	-1.2917
U2SURP	5	0.00063157	0.0027783	0.054563	917	5	-1.6925	0.99937	0.99934	1.0	17462	0	-1.6925
FASTKD5	5	0.0006329	0.0027849	0.054633	918	4	-1.3892	0.84578	0.8483	1.0	14121	1	-1.3892
DDX27	5	0.00063798	0.0028069	0.055005	919	5	-1.278	0.99936	0.99933	1.0	17461	0	-1.278
USP24	5	0.0006392	0.0028129	0.055063	920	5	-1.3297	0.99936	0.99933	1.0	17460	0	-1.3297
RBBP6	7	0.00064062	0.0028179	0.0551	921	6	-1.7451	0.64941	0.71806	1.0	12021	1	-1.7451
SPEN	5	0.00064351	0.0028289	0.055255	922	5	-1.3618	0.99906	0.99904	1.0	17409	0	-1.3618
CINP	5	0.00064436	0.0028338	0.055292	923	5	-1.33	0.99936	0.99933	1.0	17459	0	-1.33
LCE2A	4	0.0006503	0.0028536	0.055569	924	4	-1.8742	0.99935	0.99932	1.0	17458	0	-1.8742
FAM103A1	5	0.0006504	0.0028542	0.055569	925	5	-1.8843	0.99923	0.9992	1.0	17436	0	-1.8843
EIF2B3	5	0.00065322	0.0028646	0.055602	926	4	-3.1839	0.47784	0.62042	1.0	10443	1	-3.1839
EXOSC9	5	0.00065348	0.0028652	0.055602	927	5	-2.2835	0.99732	0.99729	1.0	17256	0	-2.2835
LCE5A	4	0.00065372	0.0028652	0.055602	928	4	-1.8736	0.99935	0.99932	1.0	17456	0	-1.8736
EMC2	5	0.00066434	0.0029081	0.056374	929	4	-1.8238	0.58887	0.689	1.0	11517	1	-1.8238
PGK1	5	0.0006735	0.0029367	0.056867	930	4	-1.3104	0.96792	0.96802	1.0	16324	0	-1.3104
NUP160	5	0.00067414	0.0029405	0.05688	931	3	-2.1329	0.0035984	0.014854	0.545939	490	2	-2.1329
RABGAP1L	15	0.00067498	0.0029476	0.056957	932	10	-0.86591	0.014642	0.047483	0.696347	1228	4	-0.86591
SAMM50	5	0.0006764	0.0029559	0.057055	933	5	-1.8837	0.99932	0.99929	1.0	17451	0	-1.8837
PCED1B	5	0.000683	0.0029823	0.057503	934	5	-1.0199	0.99932	0.99929	1.0	17450	0	-1.0199
C2orf83	5	0.00068882	0.0030048	0.057876	935	1	-0.15835	0.32555	0.48143	1.0	8382	2	-0.15835
MPHOSPH10	4	0.00069373	0.003029	0.058279	936	4	-2.5287	0.99931	0.99928	1.0	17449	0	-2.5287
BRMS1	5	0.00069612	0.00304	0.058429	937	5	-1.0391	0.9993	0.99928	1.0	17448	0	-1.0391
KRTAP4-11	4	0.00069864	0.0030516	0.058557	938	4	-2.3526	0.9993	0.99927	1.0	17447	0	-2.3526
RPTOR	5	0.00069911	0.0030532	0.058557	939	4	-2.209	0.61492	0.70103	1.0	11735	1	-2.209
PET112	5	0.00070164	0.0030626	0.058674	940	5	-1.3976	0.9993	0.99927	1.0	17446	0	-1.3976
ADAMTSL4	5	0.00070446	0.0030757	0.058864	941	5	-1.0808	0.9993	0.99927	1.0	17445	0	-1.0808
SLC3A2	5	0.00071045	0.003106	0.059338	942	5	-1.1269	0.99929	0.99926	1.0	17444	0	-1.1269
SLC20A1	5	0.00071078	0.0031071	0.059338	943	5	-0.88491	0.99929	0.99926	1.0	17443	0	-0.88491
TRIM65	5	0.00072215	0.0031566	0.060166	944	3	-1.1785	0.0020103	0.0085763	0.456954	338	2	-1.1785
NSUN4	5	0.00072233	0.0031571	0.060166	945	4	-1.3667	0.64805	0.71737	1.0	12007	1	-1.3667
GEMIN8	5	0.00072883	0.0031797	0.060467	946	5	-1.3937	0.99927	0.99924	1.0	17440	0	-1.3937
LETM1	5	0.000729	0.0031797	0.060467	947	5	-0.92282	0.99927	0.99924	1.0	17439	0	-0.92282
CERS2	5	0.00073498	0.0032038	0.060863	948	5	-1.3332	0.99927	0.99923	1.0	17438	0	-1.3332
PSMD1	5	0.00073936	0.0032247	0.061195	949	4	-1.6029	0.78916	0.80214	1.0	13372	1	-1.6029
RPF1	5	0.00074299	0.0032352	0.061329	950	5	-1.1904	0.99926	0.99922	1.0	17437	0	-1.1904
ATP6V1G1	5	0.00074444	0.0032429	0.06141	951	4	-1.7143	0.23747	0.40206	0.996121	7268	1	-1.7143
WDR3	5	0.00074577	0.0032489	0.06146	952	3	-3.0852	0.91087	0.91184	1.0	15242	0	-3.0852
MED1	5	0.00075083	0.0032709	0.061811	953	3	-2.4613	0.97435	0.97435	1.0	16461	0	-2.4613
DDX28	5	0.00075211	0.0032797	0.061912	954	4	-1.4486	0.98788	0.98786	1.0	16835	0	-1.4486
MT1E	2	0.00077392	0.0033754	0.063651	955	2	-2.7322	0.99923	0.99919	1.0	17434	0	-2.7322
STARD7	5	0.00077744	0.0033913	0.063881	956	5	-1.4062	0.99922	0.99918	1.0	17433	0	-1.4062
GMPPB	5	0.00077816	0.0033946	0.063881	957	5	-1.4528	0.99922	0.99918	1.0	17432	0	-1.4528
RNF113A	5	0.00077991	0.0034106	0.064114	958	4	-2.0421	0.98463	0.98462	1.0	16749	0	-2.0421
MRPS30	5	0.00078392	0.0034298	0.064341	959	5	-1.5262	0.99922	0.99918	1.0	17428	0	-1.5262
MED6	5	0.00078392	0.0034298	0.064341	960	5	-2.0515	0.99922	0.99918	1.0	17430	0	-2.0515
PPP1R14B	5	0.00078972	0.0034655	0.064944	961	5	-0.68502	0.99921	0.99917	1.0	17427	0	-0.68502
SENP6	5	0.00079252	0.0034771	0.065092	962	4	-1.7698	0.99653	0.99651	1.0	17176	0	-1.7698
RSL1D1	5	0.00079445	0.0034837	0.065148	963	4	-1.571	0.98991	0.98988	1.0	16911	0	-1.571
KRTCAP2	5	0.00079738	0.0034952	0.06527	964	5	-1.5597	0.9992	0.99917	1.0	17424	0	-1.5597
WDR25	5	0.00079793	0.0034974	0.06527	965	4	-3.3568	0.99669	0.99667	1.0	17190	0	-3.3568
ARPC5	5	0.00080105	0.0035134	0.065499	966	5	-1.1233	0.9992	0.99916	1.0	17423	0	-1.1233
MLST8	5	0.00080926	0.0035502	0.066118	967	5	-0.96709	0.99919	0.99916	1.0	17421	0	-0.96709
AHCTF1	5	0.00081028	0.0035546	0.066131	968	5	-1.5015	0.99919	0.99916	1.0	17420	0	-1.5015
INHBC	5	0.00081567	0.0035738	0.066335	969	5	-1.0836	0.99918	0.99915	1.0	17419	0	-1.0836
MRPL11	5	0.00081623	0.0035755	0.066335	970	4	-2.8113	0.9894	0.98939	1.0	16887	0	-2.8113
TRRAP	5	0.00081682	0.0035766	0.066335	971	3	-2.4155	0.70578	0.7486	1.0	12508	1	-2.4155
THOC7	5	0.00082025	0.0035964	0.066633	972	5	-2.096	0.99918	0.99915	1.0	17418	0	-2.096
FCGR1B	5	0.00082287	0.0036046	0.066717	973	4	-2.9684	0.95646	0.95659	1.0	16060	0	-2.9684
SKIV2L2	5	0.00082458	0.0036112	0.066771	974	3	-2.6248	0.81617	0.8229	1.0	13700	1	-2.6248
SMC2	5	0.00083238	0.0036376	0.06719	975	4	-1.9441	0.83385	0.83761	1.0	13959	1	-1.9441
TRMT5	5	0.00083638	0.0036547	0.067435	976	5	-1.0339	0.99916	0.99913	1.0	17417	0	-1.0339
MRPL53	5	0.00083728	0.0036596	0.067457	977	4	-1.8276	0.99111	0.99105	1.0	16950	0	-1.8276
POM121C	5	0.00083821	0.0036662	0.067502	978	4	-1.1062	0.97044	0.97049	1.0	16385	0	-1.1062
DPF2	5	0.00083905	0.0036695	0.067502	979	5	-0.82628	0.99916	0.99913	1.0	17416	0	-0.82628
NOLC1	5	0.00084145	0.0036794	0.067615	980	4	-1.4533	0.068852	0.16553	0.887211	3356	1	-1.4533
KRTAP5-6	3	0.00084553	0.0036986	0.067899	981	2	-3.8554	0.36822	0.52	1.0	8954	1	-3.8554
FLVCR1	5	0.00084673	0.0037058	0.067961	982	4	-3.5927	0.96916	0.96927	1.0	16357	0	-3.5927
SUGP1	5	0.00085017	0.0037195	0.068144	983	5	-1.1148	0.99915	0.99912	1.0	17415	0	-1.1148
MASTL	5	0.00085363	0.0037316	0.068296	984	3	-2.8165	0.90639	0.90755	1.0	15161	0	-2.8165
SMC4	5	0.00085977	0.0037597	0.068739	985	4	-1.9643	0.98986	0.98983	1.0	16908	0	-1.9643
TIMM23	5	0.000865	0.0037817	0.069071	986	4	-2.6116	0.18097	0.34253	0.970751	6354	1	-2.6116
RRP1	5	0.00086675	0.0037877	0.069111	987	3	-3.2473	0.96391	0.96407	1.0	16234	0	-3.2473
HSPE1	2	0.00087713	0.0038289	0.069762	988	2	-5.0674	0.99912	0.99909	1.0	17413	0	-5.0674
USP10	5	0.00087772	0.0038328	0.069762	989	3	-1.9065	0.98315	0.98318	1.0	16704	0	-1.9065
ATR	5	0.00087811	0.003835	0.069762	990	5	-2.4193	0.99737	0.99733	1.0	17259	0	-2.4193
RTFDC1	5	0.00088209	0.0038504	0.069961	991	4	-1.9724	0.35203	0.50538	1.0	8741	1	-1.9724
GPN3	5	0.00088271	0.0038537	0.069961	992	3	-3.1244	0.5251	0.66123	1.0	11108	1	-3.1244
PNO1	5	0.00088677	0.0038674	0.069998	993	4	-1.8652	0.97499	0.97499	1.0	16475	0	-1.8652
SRCAP	5	0.00088709	0.0038685	0.069998	994	4	-2.6326	0.52452	0.66099	1.0	11105	1	-2.6326
C17orf49	6	0.0008883	0.0038696	0.069998	995	5	-1.0906	0.97611	0.97613	1.0	16499	0	-1.0906
NAA10	5	0.00088898	0.0038713	0.069998	996	3	-2.52	0.45405	0.59866	1.0	10116	1	-2.52
NCAPD2	5	0.00089623	0.0039032	0.070402	997	4	-2.4813	0.87452	0.87618	1.0	14609	0	-2.4813
BRF2	5	0.00089695	0.0039054	0.070402	999	4	-2.8785	0.97937	0.9794	1.0	16587	0	-2.8785
RBBP5	5	0.00089695	0.0039054	0.070402	998	4	-2.7858	0.9888	0.98877	1.0	16864	0	-2.7858
VPS18	5	0.00090248	0.0039241	0.070668	1000	5	-1.638	0.9991	0.99907	1.0	17410	0	-1.638
NDUFS7	5	0.0009075	0.0039427	0.070934	1001	5	-1.5336	0.99886	0.99884	1.0	17384	0	-1.5336
EIF3C	3	0.0009161	0.0039823	0.071575	1002	2	-2.4334	0.69452	0.74219	1.0	12410	0	-2.4334
DARS2	5	0.00092592	0.0040285	0.072333	1003	4	-2.2776	0.99411	0.99414	1.0	17064	0	-2.2776
MRPS14	5	0.00092851	0.0040401	0.072468	1004	4	-3.5309	0.96536	0.9655	1.0	16264	0	-3.5309
BCAS2	5	0.00093369	0.0040621	0.07279	1005	4	-2.8941	0.49246	0.63388	1.0	10661	1	-2.8941
TINF2	5	0.00093664	0.0040741	0.072934	1006	5	-1.0052	0.99906	0.99904	1.0	17408	0	-1.0052
RNPS1	5	0.00094375	0.0041016	0.073353	1007	4	-1.8156	0.24079	0.40508	0.99713	7315	1	-1.8156
EIF3J	7	0.00096434	0.0041934	0.07492	1008	5	-1.5938	0.41387	0.56191	1.0	9602	2	-1.5938
MTG2	5	0.00096687	0.0042039	0.074998	1009	4	-1.736	0.96225	0.96239	1.0	16196	0	-1.736
AARS2	5	0.0009679	0.0042061	0.074998	1010	5	-1.2461	0.99754	0.9975	1.0	17269	0	-1.2461
TTF1	5	0.00097859	0.0042462	0.075638	1011	4	-1.4794	0.71978	0.75674	1.0	12635	1	-1.4794
MRPL36	5	0.00098109	0.0042567	0.075724	1012	5	-0.91103	0.99902	0.999	1.0	17405	0	-0.91103
HYPK	5	0.00098153	0.0042594	0.075724	1013	4	-1.8905	0.90812	0.90919	1.0	15198	0	-1.8905
MRPL23	5	0.00099328	0.0043051	0.076459	1014	4	-2.3751	0.94213	0.94254	1.0	15794	0	-2.3751
ENSA	9	0.00099979	0.0043281	0.076786	1015	6	-1.1759	0.73012	0.7629	1.0	12727	1	-1.1759
SAP30BP	5	0.0010007	0.004332	0.076786	1016	5	-1.1839	0.999	0.99898	1.0	17401	0	-1.1839
POMP	5	0.0010023	0.0043397	0.076847	1017	4	-1.9282	0.23034	0.39536	0.993318	7167	1	-1.9282
STX18	5	0.0010083	0.0043677	0.077268	1018	5	-2.414	0.99861	0.9986	1.0	17359	0	-2.414
RBM19	5	0.0010105	0.0043776	0.077301	1019	4	-1.1369	0.72111	0.7575	1.0	12646	1	-1.1369
TUBB	5	0.0010108	0.0043782	0.077301	1020	4	-1.4646	0.93601	0.93658	1.0	15672	0	-1.4646
TAF10	5	0.001013	0.0043837	0.077322	1021	3	-1.9724	0.7603	0.78207	1.0	13044	1	-1.9724
SUPV3L1	5	0.0010185	0.0044024	0.077576	1022	5	-1.7416	0.99898	0.99896	1.0	17399	0	-1.7416
METAP2	5	0.0010218	0.0044172	0.077761	1023	4	-1.4794	0.99345	0.99346	1.0	17035	0	-1.4794
FTSJ2	5	0.0010253	0.0044271	0.077859	1024	5	-2.128	0.99897	0.99895	1.0	17398	0	-2.128
KRR1	5	0.0010402	0.0044843	0.078788	1025	4	-2.1304	0.9771	0.97711	1.0	16525	0	-2.1304
MRPL24	5	0.0010525	0.0045437	0.079684	1026	4	-1.9127	0.98229	0.98234	1.0	16666	0	-1.9127
GSTM3	5	0.0010527	0.0045442	0.079684	1027	5	-0.74781	0.99895	0.99893	1.0	17396	0	-0.74781
TFB2M	5	0.0010536	0.0045486	0.079684	1028	5	-1.1706	0.99895	0.99893	1.0	17395	0	-1.1706
MRPL49	5	0.0010555	0.004553	0.079684	1029	4	-1.2999	0.96947	0.96956	1.0	16364	0	-1.2999
COX15	5	0.0010593	0.0045689	0.079818	1030	4	-1.8697	0.82506	0.83021	1.0	13832	1	-1.8697
MRPS22	5	0.0010598	0.0045695	0.079818	1031	5	-1.8698	0.99894	0.99893	1.0	17394	0	-1.8698
MRPL43	5	0.0010659	0.0045986	0.080249	1032	3	-1.7512	0.81198	0.81953	1.0	13659	1	-1.7512
AFG3L2	5	0.0010681	0.0046063	0.080305	1033	5	-1.2728	0.99829	0.99826	1.0	17333	0	-1.2728
FAM86A	5	0.0010744	0.0046333	0.080697	1034	1	-0.088353	0.063084	0.15566	0.88332	3172	1	-0.088353
ILDR2	5	0.0010816	0.004663	0.081067	1035	5	-1.1196	0.99892	0.9989	1.0	17393	0	-1.1196
TRPM7	5	0.0010818	0.0046635	0.081067	1036	5	-1.7641	0.99892	0.9989	1.0	17392	0	-1.7641
IPO11	5	0.0011018	0.0047658	0.082764	1037	5	-1.6714	0.9989	0.99888	1.0	17390	0	-1.6714
DRD5	5	0.0011044	0.0047751	0.082847	1038	2	0.0057019	0.035492	0.10318	0.804413	2309	2	0.0057019
ANAPC1	4	0.0011061	0.0047812	0.082872	1039	4	-2.1729	0.99889	0.99888	1.0	17389	0	-2.1729
EIF3G	5	0.0011096	0.0047955	0.08304	1040	4	-1.7789	0.98365	0.98367	1.0	16719	0	-1.7789
TRIM45	5	0.0011107	0.0048021	0.083074	1041	5	-0.96319	0.99889	0.99887	1.0	17388	0	-0.96319
MED29	5	0.0011146	0.0048207	0.083317	1042	4	-1.6265	0.99533	0.99534	1.0	17125	0	-1.6265
FAM32A	5	0.0011236	0.0048548	0.083826	1043	4	-1.5682	0.32548	0.48137	1.0	8381	1	-1.5682
HAUS5	5	0.0011311	0.0048812	0.084201	1044	4	-2.0435	0.95274	0.95294	1.0	15991	0	-2.0435
SF3A1	5	0.0011329	0.0048933	0.084248	1045	4	-2.7941	0.69638	0.74322	1.0	12428	1	-2.7941
RPE	9	0.001133	0.0048933	0.084248	1046	6	-0.99642	0.83131	0.83541	1.0	13926	2	-0.99642
MIS12	5	0.0011554	0.0049939	0.085848	1047	5	-3.8954	0.99884	0.99883	1.0	17383	0	-3.8954
LCE2C	2	0.0011572	0.0049983	0.085848	1048	2	-3.7443	0.99467	0.9947	1.0	17088	0	-3.7443
WNT1	5	0.0011582	0.0050005	0.085848	1049	5	-0.9005	0.99884	0.99883	1.0	17382	0	-0.9005
CHAF1A	5	0.0011644	0.0050192	0.08608	1050	5	-1.7413	0.99884	0.99882	1.0	17380	0	-1.7413
ATP6AP1L	5	0.0011659	0.0050236	0.08608	1051	4	-1.1892	0.84784	0.85021	1.0	14155	1	-1.1892
RBM25	5	0.0011953	0.005155	0.088248	1052	4	-1.9079	0.97298	0.973	1.0	16433	0	-1.9079
SETD1B	5	0.0012046	0.0051957	0.08886	1053	4	-1.1221	0.92091	0.92169	1.0	15418	0	-1.1221
NFYA	5	0.0012192	0.0052589	0.089836	1054	5	-1.1176	0.99878	0.99877	1.0	17375	0	-1.1176
TRPM6	5	0.0012204	0.0052628	0.089836	1055	4	-1.3253	0.9966	0.99659	1.0	17184	0	-1.3253
GRASP	5	0.0012266	0.0052886	0.090086	1056	5	-0.97277	0.99877	0.99876	1.0	17374	0	-0.97277
DOHH	5	0.0012273	0.005293	0.090086	1057	3	-1.809	0.82191	0.82758	1.0	13787	1	-1.809
MRPS33	5	0.0012284	0.0052969	0.090086	1058	5	-1.7387	0.99877	0.99876	1.0	17373	0	-1.7387
SQLE	5	0.0012285	0.0052974	0.090086	1059	4	-1.2982	0.91771	0.91853	1.0	15357	0	-1.2982
NDUFS8	5	0.0012321	0.0053128	0.090262	1060	5	-2.2703	0.99877	0.99875	1.0	17372	0	-2.2703
XPO1	5	0.0012351	0.005326	0.090401	1061	5	-2.6956	0.99851	0.99849	1.0	17344	0	-2.6956
GTF2F2	5	0.0012437	0.005359	0.090876	1062	4	-2.7277	0.96901	0.96913	1.0	16352	0	-2.7277
NOL9	5	0.0012476	0.0053738	0.091042	1063	3	-2.1468	0.96772	0.96782	1.0	16316	0	-2.1468
RACGAP1	5	0.0012494	0.0053829	0.091075	1064	4	-3.1505	0.97296	0.97298	1.0	16432	0	-3.1505
ACACA	5	0.0012503	0.0053859	0.091075	1065	3	-2.8761	0.16811	0.32335	0.962801	6046	1	-2.8761
HSD17B7	5	0.0012543	0.0054019	0.091259	1066	3	-2.7298	0.014041	0.045844	0.693231	1189	2	-2.7298
RPS4X	3	0.0012558	0.0054085	0.091285	1067	3	-3.2675	0.99874	0.99873	1.0	17370	0	-3.2675
WARS2	5	0.0012624	0.0054365	0.091621	1068	5	-1.2437	0.99874	0.99872	1.0	17369	0	-1.2437
NMD3	5	0.0012628	0.0054387	0.091621	1069	5	-1.7983	0.99874	0.99872	1.0	17368	0	-1.7983
RNF8	5	0.0012641	0.0054436	0.091621	1070	4	-2.0818	0.87157	0.87327	1.0	14550	0	-2.0818
ARCN1	5	0.0012695	0.0054678	0.091942	1071	4	-1.3416	0.9952	0.99521	1.0	17114	0	-1.3416
DBR1	5	0.001272	0.0054766	0.092004	1072	4	-2.3886	0.099065	0.21622	0.910647	4276	1	-2.3886
NUBP2	5	0.001278	0.0055025	0.092352	1073	4	-3.3683	0.5007	0.64153	1.0	10785	1	-3.3683
TXN	7	0.0012802	0.0055124	0.092356	1074	4	-1.7036	0.099116	0.21631	0.91079	4277	2	-1.7036
PDE12	5	0.0012807	0.0055129	0.092356	1075	4	-2.3682	0.97013	0.97019	1.0	16377	0	-2.3682
DR1	5	0.0012845	0.0055311	0.092487	1076	4	-2.6912	0.53561	0.66554	1.0	11167	1	-2.6912
SMNDC1	5	0.0012845	0.0055311	0.092487	1077	4	-2.7814	0.36807	0.51988	1.0	8952	1	-2.7814
C7orf26	5	0.0012879	0.0055492	0.092705	1078	5	-1.3579	0.99871	0.9987	1.0	17367	0	-1.3579
ZCCHC9	5	0.0012926	0.0055734	0.092951	1079	5	-1.4916	0.99871	0.99869	1.0	17366	0	-1.4916
NUDC	5	0.0012935	0.0055767	0.092951	1080	4	-2.0756	0.97306	0.97307	1.0	16434	0	-2.0756
WBP1	5	0.001294	0.0055794	0.092951	1081	5	-1.0659	0.99871	0.99869	1.0	17365	0	-1.0659
ATP6V1B2	5	0.0013018	0.0056119	0.093337	1082	4	-1.8956	0.99486	0.99488	1.0	17095	0	-1.8956
PABPN1	4	0.0013023	0.005613	0.093337	1083	4	-1.9525	0.99283	0.99285	1.0	17007	0	-1.9525
NOL7	5	0.0013153	0.0056625	0.094073	1084	4	-2.4862	0.98835	0.98832	1.0	16850	0	-2.4862
RRM2	5	0.0013271	0.0057097	0.094771	1085	4	-6.1491	0.66659	0.72699	1.0	12154	1	-6.1491
CCDC174	5	0.0013299	0.0057218	0.094861	1086	4	-2.4481	0.9924	0.99242	1.0	16992	0	-2.4481
PFAS	5	0.0013307	0.0057257	0.094861	1087	4	-1.316	0.92106	0.92184	1.0	15420	0	-1.316
UFD1L	5	0.0013381	0.0057631	0.095378	1088	4	-2.0586	0.99705	0.99701	1.0	17237	0	-2.0586
HIST1H2AL	3	0.0013388	0.0057675	0.095378	1089	3	-6.4294	0.97675	0.97675	1.0	16518	0	-6.4294
RPL5	2	0.001344	0.0057906	0.095593	1090	2	-3.2037	0.99866	0.99864	1.0	17363	0	-3.2037
NRDE2	5	0.0013443	0.0057911	0.095593	1091	4	-2.2425	0.30653	0.46431	1.0	8130	1	-2.2425
NDUFB3	5	0.0013488	0.0058093	0.095805	1092	5	-1.7717	0.99865	0.99863	1.0	17362	0	-1.7717
KDM2A	5	0.0013512	0.0058186	0.095871	1093	4	-2.1935	0.99366	0.99368	1.0	17048	0	-2.1935
S1PR3	5	0.0013589	0.0058516	0.096326	1094	4	-1.1232	0.99091	0.99088	1.0	16943	0	-1.1232
GEMIN2	5	0.0013815	0.0059412	0.097712	1095	4	-1.4604	0.85181	0.85399	1.0	14216	1	-1.4604
RPS15A	3	0.0013847	0.0059538	0.097831	1096	3	-5.5188	0.99274	0.99276	1.0	17006	0	-5.5188
PIAS4	5	0.001398	0.0060033	0.098554	1097	5	-1.0349	0.9986	0.99859	1.0	17358	0	-1.0349
NBAS	5	0.0014003	0.006011	0.098591	1098	5	-1.4669	0.9986	0.99859	1.0	17357	0	-1.4669
TTF2	5	0.001403	0.0060193	0.098636	1099	4	-1.9697	0.92387	0.92452	1.0	15459	0	-1.9697
MRPS16	5	0.001416	0.0060715	0.099401	1100	5	-0.63619	0.99858	0.99857	1.0	17355	0	-0.63619
POLRMT	5	0.0014294	0.0061177	0.100067	1101	3	-1.8918	0.86179	0.86367	1.0	14381	0	-1.8918
PPIL4	5	0.0014405	0.0061655	0.100757	1102	4	-1.9872	0.08146	0.18706	0.895183	3760	1	-1.9872
EEFSEC	5	0.0014584	0.0062518	0.102075	1103	5	-0.8483	0.99854	0.99853	1.0	17351	0	-0.8483
NDUFAF3	5	0.0014612	0.0062639	0.10218	1104	5	-1.7769	0.99848	0.99846	1.0	17342	0	-1.7769
MED17	5	0.0014781	0.0063337	0.103226	1105	5	-1.0388	0.99852	0.99851	1.0	17349	0	-1.0388
RFC3	5	0.00148	0.0063414	0.103258	1106	3	-2.2783	0.6899	0.73963	1.0	12374	1	-2.2783
PELP1	5	0.0014833	0.006353	0.103352	1107	3	-0.56066	0.14746	0.29211	0.949672	5538	1	-0.56066
RFX5	5	0.0014886	0.0063772	0.103652	1108	5	-1.1225	0.99851	0.99849	1.0	17346	0	-1.1225
LYRM4	5	0.001492	0.0063904	0.103688	1109	4	-1.7673	0.99687	0.99684	1.0	17210	0	-1.7673
CISD3	5	0.0014924	0.0063909	0.103688	1110	5	-0.82646	0.99851	0.99849	1.0	17345	0	-0.82646
SART1	5	0.0015001	0.0064239	0.10413	1111	4	-1.546	0.8684	0.87019	1.0	14489	0	-1.546
PGLYRP3	5	0.0015077	0.0064536	0.104517	1112	5	-0.71798	0.99849	0.99847	1.0	17343	0	-0.71798
PDSS1	5	0.0015253	0.0065278	0.105624	1113	4	-1.2844	0.95608	0.95622	1.0	16050	0	-1.2844
ZNF574	5	0.0015295	0.0065465	0.105831	1114	5	-1.0109	0.99847	0.99845	1.0	17341	0	-1.0109
APBA2	5	0.0015459	0.0066064	0.106704	1115	5	-0.80826	0.99845	0.99843	1.0	17339	0	-0.80826
PGAM4	2	0.0015546	0.0066455	0.107239	1116	2	-5.7253	0.99845	0.99842	1.0	17337	0	-5.7253
SLC1A5	5	0.0015567	0.0066526	0.107258	1117	4	-1.2243	0.99634	0.99633	1.0	17168	0	-1.2243
NSA2	4	0.0015586	0.0066636	0.107339	1118	4	-2.1068	0.99789	0.99784	1.0	17294	0	-2.1068
SMC1A	5	0.0015714	0.0067114	0.108013	1119	4	-1.8253	0.99589	0.99589	1.0	17145	0	-1.8253
DNTTIP2	5	0.0015753	0.0067296	0.108112	1121	4	-2.3987	0.63253	0.70957	1.0	11874	1	-2.3987
RAD17	5	0.0015753	0.0067296	0.108112	1120	4	-2.9258	0.96908	0.9692	1.0	16355	0	-2.9258
PWP1	5	0.0015923	0.0067967	0.109092	1122	4	-2.3512	0.56176	0.6768	1.0	11344	1	-2.3512
COQ5	5	0.001602	0.0068417	0.109718	1123	4	-1.6339	0.99157	0.99152	1.0	16964	0	-1.6339
NOL10	5	0.0016066	0.0068577	0.109875	1124	3	-6.0044	0.98382	0.98383	1.0	16724	0	-6.0044
SIN3A	5	0.0016247	0.0069407	0.111107	1125	5	-1.2756	0.99838	0.99836	1.0	17336	0	-1.2756
C12orf45	5	0.0016401	0.0069995	0.111949	1126	4	-2.0572	0.95711	0.95723	1.0	16075	0	-2.0572
PRCC	5	0.0016431	0.0070116	0.111996	1127	4	-1.3594	0.99655	0.99652	1.0	17180	0	-1.3594
ZKSCAN2	5	0.0016436	0.0070149	0.111996	1128	5	-1.2382	0.99797	0.99792	1.0	17305	0	-1.2382
YIPF3	5	0.0016454	0.0070215	0.112002	1129	5	-1.1439	0.99835	0.99833	1.0	17335	0	-1.1439
ELP2	5	0.0016602	0.0070798	0.112802	1130	4	-2.4331	0.31691	0.47367	1.0	8270	1	-2.4331
MRPS5	5	0.0016612	0.0070842	0.112802	1131	4	-1.7029	0.44688	0.59206	1.0	10029	1	-1.7029
FBL	5	0.0016638	0.0070946	0.112869	1132	4	-2.4716	0.90309	0.90419	1.0	15085	0	-2.4716
NDUFB4	5	0.0016772	0.0071491	0.113634	1133	4	-1.7121	0.68056	0.73442	1.0	12288	1	-1.7121
CD84	7	0.0016788	0.0071601	0.113709	1134	6	-1.1531	0.99972	0.99971	1.0	17544	0	-1.1531
C9orf24	13	0.0016929	0.0072194	0.114551	1135	8	-0.89883	0.48449	0.62649	1.0	10526	3	-0.89883
SF3B1	5	0.0017068	0.0072788	0.115362	1136	4	-1.257	0.99669	0.99667	1.0	17191	0	-1.257
NVL	5	0.0017092	0.0072898	0.115362	1137	3	-2.3429	0.97436	0.97436	1.0	16462	0	-2.3429
WBP11	5	0.0017093	0.0072898	0.115362	1138	5	-1.2046	0.99829	0.99826	1.0	17334	0	-1.2046
HSPD1	3	0.001715	0.0073113	0.1156	1139	2	-3.3083	0.71988	0.7568	1.0	12636	0	-3.3083
C1orf131	5	0.0017282	0.0073723	0.116463	1140	5	-1.6768	0.9974	0.99736	1.0	17262	0	-1.6768
CTSS	5	0.0017347	0.0074003	0.116803	1141	5	-0.79753	0.99827	0.99823	1.0	17332	0	-0.79753
RRP15	5	0.0017463	0.0074393	0.117231	1142	5	-1.4488	0.99825	0.99822	1.0	17331	0	-1.4488
MRPL22	6	0.0017467	0.0074404	0.117231	1143	5	-1.4398	0.99901	0.99899	1.0	17403	0	-1.4398
DYNLL1	4	0.0017591	0.0074839	0.117812	1144	4	-1.6511	0.99824	0.99821	1.0	17329	0	-1.6511
TAF7	5	0.001771	0.0075312	0.118453	1145	5	-1.0052	0.99823	0.9982	1.0	17328	0	-1.0052
CMPK1	5	0.0017817	0.0075795	0.11911	1146	4	-1.9999	0.70381	0.74747	1.0	12489	1	-1.9999
RUVBL1	5	0.001785	0.0075883	0.119144	1147	2	-0.80929	0.50083	0.64163	1.0	10788	1	-0.80929
TSEN2	5	0.0017883	0.0076054	0.119308	1148	4	-1.4094	0.99037	0.99035	1.0	16926	0	-1.4094
HIST1H2AH	4	0.0017917	0.007623	0.11948	1149	3	-1.3919	0.67143	0.72954	1.0	12208	1	-1.3919
CRHBP	5	0.0017931	0.0076301	0.119488	1150	5	-0.78482	0.99821	0.99817	1.0	17327	0	-0.78482
FARSB	5	0.0017955	0.00764	0.119539	1151	3	-2.2135	0.32387	0.47989	1.0	8362	1	-2.2135
NUP50	4	0.0018017	0.0076648	0.119822	1152	4	-1.4567	0.9982	0.99817	1.0	17326	0	-1.4567
YTHDC1	5	0.0018045	0.0076785	0.11988	1153	4	-1.142	0.092122	0.20487	0.908334	4059	1	-1.142
USP5	5	0.0018052	0.0076818	0.11988	1154	5	-0.69897	0.99819	0.99816	1.0	17325	0	-0.69897
VPS25	5	0.0018078	0.0076917	0.119931	1155	4	-1.7659	0.99687	0.99684	1.0	17213	0	-1.7659
NOL12	5	0.0018147	0.0077181	0.120194	1156	5	-0.6877	0.99819	0.99815	1.0	17324	0	-0.6877
TTI1	5	0.0018154	0.0077219	0.120194	1157	5	-1.8091	0.99735	0.99731	1.0	17258	0	-1.8091
EBP	5	0.0018208	0.007745	0.120449	1158	4	-1.091	0.99164	0.9916	1.0	16970	0	-1.091
GATAD2A	5	0.0018244	0.0077571	0.120533	1159	3	-1.8123	0.42739	0.5742	1.0	9787	1	-1.8123
NUDT17	5	0.0018285	0.0077714	0.120651	1160	4	-1.0854	0.27402	0.43486	1.0	7738	1	-1.0854
RTEL1	5	0.0018332	0.0077989	0.120974	1161	5	-1.1724	0.99817	0.99813	1.0	17322	0	-1.1724
GTF2H2C	4	0.0018382	0.0078203	0.121202	1162	4	-2.492	0.99816	0.99812	1.0	17321	0	-2.492
TTI2	5	0.0018493	0.0078665	0.121813	1163	5	-0.78034	0.99815	0.99811	1.0	17320	0	-0.78034
ENY2	5	0.0018526	0.0078781	0.121887	1164	3	-2.5549	0.96655	0.9667	1.0	16294	0	-2.5549
CENPK	5	0.0018597	0.0079067	0.122167	1165	4	-3.2135	0.99687	0.99684	1.0	17207	0	-3.2135
LSM6	5	0.0018617	0.0079149	0.122167	1166	2	0.3756	0.17178	0.3289	0.962801	6152	3	0.3756
AGAP6	2	0.0018622	0.0079166	0.122167	1167	2	-2.202	0.90892	0.90993	1.0	15212	0	-2.202
RPP30	5	0.0018738	0.0079594	0.122683	1168	4	-1.3475	0.97898	0.979	1.0	16570	0	-1.3475
ALDH18A1	5	0.0018749	0.0079666	0.122683	1169	3	-1.953	0.40755	0.5561	1.0	9500	1	-1.953
KLHL20	5	0.0018763	0.0079704	0.122683	1170	5	-0.79204	0.99812	0.99808	1.0	17318	0	-0.79204
C17orf58	8	0.0018826	0.0079902	0.122883	1171	5	-1.055	0.71635	0.75472	1.0	12601	2	-1.055
AKTIP	5	0.0018984	0.0080584	0.123661	1172	3	-2.8254	0.34626	0.50017	1.0	8654	1	-2.8254
TMEM167A	5	0.0019002	0.0080634	0.123661	1173	3	-4.2522	0.031376	0.092504	0.79672	2090	2	-4.2522
BAZ2A	5	0.0019007	0.0080644	0.123661	1174	4	-1.4234	0.99252	0.99254	1.0	16999	0	-1.4234
RAD21	5	0.0019019	0.0080683	0.123661	1175	5	-1.4575	0.9981	0.99805	1.0	17316	0	-1.4575
NRF1	5	0.0019074	0.0080903	0.123893	1176	4	-1.6312	0.90608	0.90724	1.0	15155	0	-1.6312
RIT1	5	0.0019231	0.0081519	0.12473	1177	5	-1.0347	0.99808	0.99802	1.0	17314	0	-1.0347
OPA1	5	0.0019347	0.0082008	0.125341	1178	4	-1.6757	0.25872	0.42125	1.0	7553	1	-1.6757
ADAR	5	0.0019359	0.0082057	0.125341	1179	4	-1.1955	0.67276	0.73022	1.0	12221	1	-1.1955
RPIA	5	0.0019421	0.0082266	0.125554	1180	5	-1.6362	0.9975	0.99747	1.0	17267	0	-1.6362
GNB1L	5	0.0019696	0.0083432	0.127035	1181	5	-1.0365	0.99803	0.99798	1.0	17312	0	-1.0365
EIF3M	5	0.00197	0.0083448	0.127035	1183	4	-1.5851	0.94044	0.94089	1.0	15759	0	-1.5851
POP7	5	0.00197	0.0083448	0.127035	1182	4	-3.4304	0.73854	0.76801	1.0	12814	1	-3.4304
MURC	5	0.00198	0.0083883	0.127588	1184	5	-0.7934	0.99802	0.99797	1.0	17311	0	-0.7934
BTRC	5	0.0020092	0.0085224	0.129519	1185	5	-0.90963	0.99799	0.99794	1.0	17307	0	-0.90963
COPG1	5	0.0020157	0.0085477	0.129583	1187	4	-2.7611	0.99437	0.99441	1.0	17069	0	-2.7611
PRR13	6	0.0020157	0.0085477	0.129583	1186	5	-1.2238	0.98956	0.98953	1.0	16896	0	-1.2238
GTF3C3	5	0.0020176	0.0085521	0.129583	1188	4	-1.486	0.72846	0.76189	1.0	12710	1	-1.486
SYT15	5	0.0020188	0.0085554	0.129583	1189	5	-1.1692	0.99798	0.99793	1.0	17306	0	-1.1692
MT1B	3	0.0020215	0.0085691	0.129682	1190	2	-1.9892	0.51538	0.65506	1.0	11013	1	-1.9892
PMF1-BGLAP	3	0.0020274	0.008595	0.129964	1191	3	-4.2278	0.99696	0.99693	1.0	17233	0	-4.2278
RFK	5	0.0020463	0.0086703	0.130993	1192	4	-2.4631	0.98715	0.98711	1.0	16813	0	-2.4631
EXOSC1	5	0.0020586	0.0087247	0.131705	1193	5	-1.1788	0.99794	0.99789	1.0	17304	0	-1.1788
CENPN	5	0.002067	0.0087676	0.132172	1194	5	-1.7214	0.99793	0.99788	1.0	17303	0	-1.7214
MRPS10	5	0.002068	0.0087704	0.132172	1195	4	-2.3278	0.99572	0.99575	1.0	17136	0	-2.3278
SAP130	5	0.0020731	0.0087896	0.132351	1196	5	-0.79713	0.99793	0.99787	1.0	17300	0	-0.79713
ITGA10	5	0.0020784	0.0088061	0.132489	1197	5	-1.3103	0.99792	0.99787	1.0	17298	0	-1.3103
EAPP	5	0.0020883	0.0088446	0.132957	1198	5	-0.85912	0.99791	0.99786	1.0	17297	0	-0.85912
PEX6	5	0.002099	0.0088853	0.133457	1199	5	-0.58041	0.9979	0.99785	1.0	17296	0	-0.58041
NUS1	4	0.0021112	0.008932	0.133993	1200	3	-2.5207	0.44419	0.58955	1.0	9989	1	-2.5207
VMP1	5	0.0021122	0.0089359	0.133993	1201	3	-2.0179	0.99242	0.99244	1.0	16995	0	-2.0179
NDUFB10	5	0.0021155	0.0089463	0.134038	1202	4	-1.5631	0.53949	0.66721	1.0	11187	1	-1.5631
WDR12	5	0.0021185	0.0089551	0.134058	1203	5	-0.97637	0.99788	0.99783	1.0	17293	0	-0.97637
SSBP1	5	0.0021225	0.008971	0.134186	1204	5	-1.5988	0.99788	0.99783	1.0	17292	0	-1.5988
TRUB2	5	0.0021292	0.0089952	0.134365	1205	4	-1.3117	0.99172	0.99169	1.0	16974	0	-1.3117
KANSL2	5	0.0021297	0.008998	0.134365	1206	5	-0.93887	0.99787	0.99782	1.0	17291	0	-0.93887
CSTF1	5	0.0021382	0.0090315	0.134659	1207	4	-5.766	0.36303	0.5154	1.0	8881	1	-5.766
SRRT	5	0.0021384	0.0090326	0.134659	1208	4	-1.2939	0.0090893	0.031549	0.660057	859	1	-1.2939
USF1	5	0.0021485	0.0090727	0.135146	1209	5	-1.0797	0.9976	0.99756	1.0	17272	0	-1.0797
NAA20	5	0.0021655	0.0091343	0.135879	1210	4	-1.9786	0.99599	0.99598	1.0	17152	0	-1.9786
TRIM16L	5	0.0021659	0.0091371	0.135879	1211	5	-0.6435	0.99783	0.99778	1.0	17288	0	-0.6435
GATC	5	0.0021804	0.0091898	0.136551	1212	5	-0.94551	0.99782	0.99777	1.0	17286	0	-0.94551
UQCRFS1	5	0.0021859	0.0092129	0.136781	1213	3	-1.4778	0.85674	0.85867	1.0	14297	1	-1.4778
U2AF2	5	0.0021884	0.0092256	0.136856	1214	4	-2.6875	0.86046	0.86237	1.0	14359	0	-2.6875
HSD17B10	5	0.0021927	0.0092448	0.137029	1215	5	-1.5909	0.99781	0.99775	1.0	17285	0	-1.5909
MAP1S	5	0.0022001	0.0092729	0.137331	1216	5	-1.6412	0.9978	0.99774	1.0	17284	0	-1.6412
DENND4B	5	0.0022262	0.0093641	0.138569	1217	4	-1.1952	0.77966	0.79531	1.0	13264	1	-1.1952
MRPS18B	5	0.0022593	0.0094851	0.140244	1218	5	-1.149	0.99774	0.99769	1.0	17281	0	-1.149
DAP3	5	0.0022783	0.0095582	0.141118	1219	5	-2.8327	0.99772	0.99768	1.0	17279	0	-2.8327
NGDN	5	0.0022788	0.0095599	0.141118	1220	5	-1.0641	0.99772	0.99768	1.0	17278	0	-1.0641
MRPL35	5	0.0023	0.0096385	0.142162	1221	5	-1.6615	0.9977	0.99766	1.0	17276	0	-1.6615
COQ3	5	0.0023213	0.0097229	0.143289	1222	4	-1.1012	0.98069	0.98072	1.0	16616	0	-1.1012
SRPRB	5	0.0023288	0.0097479	0.14354	1223	5	-0.67456	0.99767	0.99763	1.0	17275	0	-0.67456
BNIP1	5	0.0023337	0.0097638	0.143657	1224	4	-2.5263	0.98034	0.98037	1.0	16608	0	-2.5263
UBE2N	5	0.0023404	0.0097919	0.143952	1225	2	-0.80929	0.96385	0.964	1.0	16231	0	-0.80929
POLD2	5	0.0023436	0.0098034	0.144004	1226	4	-3.6406	0.98996	0.98992	1.0	16913	0	-3.6406
MTOR	5	0.002355	0.0098386	0.144404	1227	4	-2.2121	0.27929	0.43961	1.0	7796	1	-2.2121
KIAA1524	5	0.0023948	0.01	0.146656	1228	4	-1.2467	0.94445	0.9448	1.0	15849	0	-1.2467
CSNK1A1	5	0.0024169	0.010079	0.147689	1229	5	-0.89269	0.99758	0.99754	1.0	17271	0	-0.89269
SNF8	5	0.0024421	0.010177	0.149002	1230	4	-1.3011	0.74927	0.77483	1.0	12934	1	-1.3011
NAIP	5	0.002455	0.010229	0.149612	1231	4	-1.4417	0.97798	0.978	1.0	16542	0	-1.4417
PDRG1	5	0.0024564	0.010235	0.149612	1232	4	-1.2833	0.24551	0.40935	0.998588	7381	1	-1.2833
TBP	5	0.0024615	0.010269	0.149859	1234	4	-2.4578	0.99328	0.99329	1.0	17027	0	-2.4578
TMEM258	5	0.0024615	0.010269	0.149859	1233	4	-2.4578	0.81038	0.81826	1.0	13633	1	-2.4578
CDRT1	5	0.0024713	0.010308	0.150315	1235	4	-1.0928	0.47016	0.61342	1.0	10335	1	-1.0928
FBP2	5	0.0024884	0.010378	0.15112	1236	5	-0.91142	0.99751	0.99748	1.0	17268	0	-0.91142
NOM1	5	0.0024888	0.01038	0.15112	1237	4	-2.2363	0.96405	0.9642	1.0	16240	0	-2.2363
NDUFA9	5	0.0024908	0.010391	0.151158	1238	4	-1.4783	0.99299	0.99301	1.0	17015	0	-1.4783
EIF2S3	5	0.0024964	0.010414	0.151372	1239	4	-1.4143	0.89453	0.89577	1.0	14949	0	-1.4143
PPP2R4	5	0.0024993	0.010424	0.151397	1240	5	-0.78941	0.9975	0.99747	1.0	17266	0	-0.78941
FAM210A	5	0.0025146	0.010486	0.152135	1241	4	-1.1712	0.99134	0.99128	1.0	16959	0	-1.1712
MRPL52	10	0.0025168	0.010496	0.152135	1242	6	-1.0514	0.67653	0.73225	1.0	12250	2	-1.0514
NDUFB2	5	0.0025181	0.010501	0.152135	1243	4	-1.5799	0.99709	0.99705	1.0	17241	0	-1.5799
CCNO	5	0.0025215	0.010516	0.152225	1244	4	-0.93486	0.68759	0.73836	1.0	12347	1	-0.93486
XPOT	5	0.0025238	0.010524	0.152225	1245	5	-0.88869	0.99748	0.99745	1.0	17265	0	-0.88869
SLC25A19	5	0.0025313	0.010551	0.152417	1246	3	-1.6433	0.63936	0.71302	1.0	11942	1	-1.6433
TMA16	5	0.0025319	0.010554	0.152417	1247	4	-3.2135	0.32423	0.48023	1.0	8367	1	-3.2135
MED18	5	0.0025506	0.010624	0.153311	1248	4	-1.9681	0.99553	0.99554	1.0	17127	0	-1.9681
BCL9	5	0.0025549	0.010641	0.153426	1249	4	-1.0796	0.99573	0.99575	1.0	17137	0	-1.0796
INTS2	5	0.0025574	0.010652	0.153469	1250	3	-1.526	0.93605	0.93662	1.0	15673	0	-1.526
HIST1H2BD	4	0.0025772	0.01073	0.154355	1251	1	-0.31291	0.043863	0.12173	0.827377	2649	1	-0.31291
SRP9	3	0.0025774	0.010731	0.154355	1252	1	0.14285	0.73773	0.76746	1.0	12800	0	0.14285
ATP5G2	5	0.0025823	0.010751	0.154516	1253	5	-1.5918	0.99737	0.99734	1.0	17260	0	-1.5918
HDHD3	5	0.0025896	0.010769	0.154662	1254	5	-0.9968	0.99741	0.99738	1.0	17264	0	-0.9968
FBP1	5	0.002599	0.010803	0.15502	1255	5	-0.99752	0.9974	0.99736	1.0	17263	0	-0.99752
HCFC1	5	0.0026127	0.010859	0.1557	1256	5	-1.1205	0.99739	0.99735	1.0	17261	0	-1.1205
TOM1L2	5	0.0026252	0.010907	0.156269	1257	4	-1.3271	0.6712	0.72942	1.0	12204	1	-1.3271
FAM72D	5	0.0026312	0.010935	0.156547	1258	4	-1.7928	0.98889	0.98887	1.0	16868	0	-1.7928
FCER1G	5	0.0026366	0.010956	0.156713	1259	4	-1.5444	0.98608	0.98605	1.0	16783	0	-1.5444
SMG5	5	0.0026416	0.010983	0.156974	1260	4	-1.5512	0.99614	0.99614	1.0	17159	0	-1.5512
ATP5O	5	0.0026473	0.011006	0.157179	1261	4	-2.8436	0.52758	0.66223	1.0	11126	1	-2.8436
HIST2H2AA3	4	0.002652	0.011028	0.157376	1262	3	-1.2727	0.63686	0.71174	1.0	11912	1	-1.2727
PAPPA2	5	0.0026567	0.011045	0.157487	1263	4	-0.99465	0.88504	0.88654	1.0	14770	0	-0.99465
DGCR14	5	0.0026684	0.011095	0.158075	1264	4	-1.5772	0.93364	0.9342	1.0	15624	0	-1.5772
PABPC1L2B	3	0.0026746	0.01112	0.158302	1265	3	-1.231	0.99733	0.99729	1.0	17257	0	-1.231
GTF2F1	5	0.0026782	0.011134	0.158381	1266	3	-1.622	0.8025	0.81212	1.0	13527	1	-1.622
PALB2	5	0.002683	0.011155	0.15856	1267	4	-1.079	0.97913	0.97914	1.0	16576	0	-1.079
RAD1	5	0.0026881	0.011174	0.158701	1268	5	-1.9807	0.99731	0.99728	1.0	17255	0	-1.9807
PPP1CB	5	0.0026927	0.011194	0.158857	1269	3	-1.9485	0.5074	0.64767	1.0	10885	1	-1.9485
NCDN	5	0.0027068	0.01125	0.159535	1270	5	-0.68745	0.99729	0.99726	1.0	17254	0	-0.68745
SLC27A1	5	0.0027122	0.011274	0.159736	1271	5	-0.60177	0.99729	0.99725	1.0	17253	0	-0.60177
MCRS1	5	0.0027308	0.011357	0.160794	1272	4	-0.98036	0.16091	0.31254	0.958687	5870	1	-0.98036
GRSF1	5	0.0027363	0.011384	0.161049	1273	4	-1.0822	0.98167	0.98167	1.0	16650	0	-1.0822
RPL17	2	0.0027403	0.011394	0.16107	1274	2	-4.4673	0.99726	0.99722	1.0	17252	0	-4.4673
NANOS3	5	0.0027425	0.011406	0.161107	1275	5	-0.52354	0.99726	0.99722	1.0	17251	0	-0.52354
DMAP1	5	0.0027536	0.011458	0.161717	1276	4	-1.7523	0.95501	0.95517	1.0	16028	0	-1.7523
ZWILCH	5	0.0027593	0.011482	0.161921	1277	5	-0.84103	0.99724	0.9972	1.0	17250	0	-0.84103
DHX8	5	0.002761	0.011491	0.161921	1278	5	-1.9642	0.99724	0.9972	1.0	17249	0	-1.9642
UQCRQ	3	0.0028016	0.011659	0.164113	1279	2	-3.839	0.0094947	0.032718	0.660057	890	1	-3.839
RPL7	2	0.002803	0.011664	0.164113	1280	2	-3.6573	0.9972	0.99716	1.0	17248	0	-3.6573
TBC1D10C	5	0.0028098	0.011691	0.164356	1281	4	-1.5264	0.98339	0.98342	1.0	16710	0	-1.5264
NFU1	10	0.0028122	0.011702	0.164382	1282	6	-1.2179	0.81351	0.82078	1.0	13670	1	-1.2179
RAD23A	5	0.0028195	0.011722	0.164481	1283	4	-1.1247	0.98522	0.98518	1.0	16763	0	-1.1247
RGS5	9	0.0028222	0.011727	0.164481	1284	7	-1.372	0.93412	0.93468	1.0	15632	1	-1.372
RBMXL1	3	0.0028463	0.011801	0.165393	1285	2	-3.3574	0.71949	0.75657	1.0	12633	0	-3.3574
C1orf137	5	0.0028524	0.011821	0.165534	1286	4	-1.0943	0.51644	0.65605	1.0	11030	1	-1.0943
DSC1	5	0.0028565	0.011831	0.165551	1287	4	-1.2686	0.95755	0.95768	1.0	16087	0	-1.2686
TFAM	6	0.0028623	0.01185	0.165684	1288	3	-0.96674	0.15561	0.30453	0.954283	5747	1	-0.96674
PTTG1	5	0.0028726	0.011882	0.165911	1289	3	-3.0729	0.23141	0.39637	0.994183	7180	1	-3.0729
RPS14	2	0.0028735	0.011884	0.165911	1290	2	-5.0837	0.99713	0.99709	1.0	17243	0	-5.0837
VOPP1	5	0.002887	0.011918	0.16625	1291	4	-1.0417	0.94515	0.94547	1.0	15859	0	-1.0417
ZNF559	12	0.0029007	0.011955	0.166642	1292	5	0.13776	0.13216	0.26862	0.942375	5132	6	0.13776
CWC25	5	0.0029049	0.01197	0.16672	1293	3	-1.6491	0.30755	0.46524	1.0	8146	1	-1.6491
DNM3	5	0.0029327	0.012062	0.167869	1294	3	-1.7463	0.51942	0.65879	1.0	11065	1	-1.7463
PSMA4	5	0.0029388	0.01208	0.167992	1295	3	-2.2307	0.73889	0.76823	1.0	12818	1	-2.2307
LSM3	2	0.002976	0.012198	0.169412	1296	2	-3.2527	0.99702	0.99698	1.0	17235	0	-3.2527
CHAF1B	5	0.0029771	0.012201	0.169412	1297	4	-1.8788	0.94917	0.94941	1.0	15925	0	-1.8788
GLA	5	0.0029939	0.012251	0.169972	1298	4	-1.314	0.48915	0.63075	1.0	10599	1	-1.314
SSRP1	5	0.0030032	0.012273	0.170025	1299	4	-2.7483	0.9868	0.98674	1.0	16801	0	-2.7483
COG4	5	0.0030059	0.012283	0.170025	1300	4	-1.6153	0.55161	0.67239	1.0	11274	1	-1.6153
COA5	3	0.0030061	0.012283	0.170025	1301	3	-0.91255	0.99699	0.99695	1.0	17234	0	-0.91255
SPC25	5	0.0030246	0.012342	0.170577	1303	4	-1.7785	0.25235	0.41552	1.0	7464	1	-1.7785
ASH2L	5	0.0030246	0.012342	0.170577	1302	4	-2.7375	0.669	0.72827	1.0	12184	1	-2.7375
ZC3H13	5	0.0030707	0.012486	0.172444	1304	4	-1.134	0.98494	0.98491	1.0	16757	0	-1.134
MLLT11	5	0.0030755	0.012498	0.172471	1305	3	-1.5703	0.87924	0.88087	1.0	14684	0	-1.5703
ATP5J2-PTCD1	5	0.0030815	0.012511	0.172521	1306	4	-1.2133	0.99455	0.99458	1.0	17080	0	-1.2133
RGPD6	1	0.0030923	0.012541	0.172787	1307	1	-4.1705	0.99691	0.99687	1.0	17232	0	-4.1705
HMGCLL1	5	0.003094	0.01255	0.172787	1308	4	-1.0862	0.11844	0.24725	0.927094	4801	1	-1.0862
ATRIP	5	0.0030988	0.012568	0.172795	1309	4	-1.5614	0.44015	0.58588	1.0	9939	1	-1.5614
DHX38	5	0.0030996	0.012569	0.172795	1310	4	-1.0945	0.97915	0.97916	1.0	16578	0	-1.0945
NELFB	5	0.0031304	0.012667	0.174	1311	4	-1.451	0.75539	0.7788	1.0	12986	1	-1.451
NOL8	5	0.0031498	0.012719	0.174477	1312	4	-1.209	0.99326	0.99327	1.0	17026	0	-1.209
ZNHIT6	5	0.0031522	0.012725	0.174477	1313	4	-1.3601	0.89353	0.89477	1.0	14925	0	-1.3601
GABPA	5	0.0031545	0.01273	0.174477	1314	4	-1.9221	0.12772	0.26168	0.938388	5022	1	-1.9221
ZNF254	10	0.0031791	0.012802	0.17533	1315	4	-0.18883	0.033664	0.098458	0.799931	2211	4	-0.18883
COX18	5	0.0032221	0.012939	0.17707	1316	4	-0.90807	0.99687	0.99684	1.0	17204	0	-0.90807
SLC46A2	5	0.0032262	0.012956	0.177125	1317	4	-1.3038	0.54835	0.67098	1.0	11246	1	-1.3038
PIGY	4	0.0032279	0.012963	0.177125	1318	4	-1.9095	0.99677	0.99675	1.0	17194	0	-1.9095
QRSL1	5	0.0032363	0.01299	0.177358	1319	4	-1.5799	0.88708	0.88853	1.0	14805	0	-1.5799
DDOST	5	0.0032653	0.013089	0.178582	1320	4	-0.92579	0.97668	0.97668	1.0	16516	0	-0.92579
NDUFA6	5	0.003288	0.013149	0.179256	1321	4	-1.1021	0.97466	0.97465	1.0	16468	0	-1.1021
ST3GAL1	5	0.0033062	0.013203	0.179862	1322	3	-1.6206	0.0068437	0.024863	0.617034	723	1	-1.6206
RPL32	2	0.0033281	0.013272	0.1806	1323	2	-4.6409	0.99667	0.99666	1.0	17189	0	-4.6409
SMIM7	5	0.0033302	0.013277	0.1806	1324	4	-0.90224	0.99318	0.9932	1.0	17022	0	-0.90224
PSMA1	5	0.0033741	0.013407	0.182082	1326	4	-4.0496	0.44178	0.58738	1.0	9960	1	-4.0496
MRPS18C	5	0.0033741	0.013407	0.182082	1325	4	-1.5051	0.89998	0.90118	1.0	15038	0	-1.5051
ZNRD1	5	0.0033874	0.013448	0.182471	1327	4	-0.94403	0.9915	0.99145	1.0	16963	0	-0.94403
UBQLN4	5	0.003389	0.013456	0.182471	1328	3	-1.6372	0.74945	0.77495	1.0	12938	1	-1.6372
ARF3	5	0.0034123	0.013536	0.183422	1329	4	-1.4244	0.9445	0.94485	1.0	15850	0	-1.4244
NR2C2AP	5	0.0034175	0.01355	0.18347	1330	4	-1.1429	0.98197	0.98198	1.0	16659	0	-1.1429
RELA	5	0.0034294	0.013581	0.183756	1331	3	-1.5285	0.924	0.92465	1.0	15461	0	-1.5285
PRPF4	5	0.0034822	0.013747	0.185863	1332	4	-1.7634	0.96401	0.96417	1.0	16238	0	-1.7634
RPS19BP1	5	0.003488	0.013765	0.185961	1333	4	-1.362	0.8454	0.84798	1.0	14118	1	-1.362
PCF11	5	0.0034959	0.013788	0.186133	1334	4	-1.3377	0.95171	0.95192	1.0	15974	0	-1.3377
SNAP23	6	0.0035451	0.013949	0.188174	1335	5	-1.0654	0.9834	0.98343	1.0	16711	0	-1.0654
COPZ1	6	0.0035528	0.013978	0.188419	1336	5	-1.5699	0.58783	0.68851	1.0	11507	1	-1.5699
APOBEC3F	7	0.0035828	0.014059	0.189367	1337	3	0.29286	0.031855	0.093723	0.798496	2108	3	0.29286
NDUFS3	5	0.0035878	0.014078	0.189484	1338	4	-1.5884	0.49098	0.63248	1.0	10635	1	-1.5884
DEFB103B	2	0.0035919	0.014092	0.189535	1339	2	-2.197	0.99641	0.99639	1.0	17170	0	-2.197
FXN	5	0.0036157	0.014173	0.190448	1340	3	-1.7269	0.070438	0.16834	0.888761	3409	1	-1.7269
UBE2D3	5	0.0036187	0.014181	0.190448	1341	4	-1.3219	0.91191	0.91288	1.0	15260	0	-1.3219
MRPS35	5	0.0037175	0.0145	0.194578	1342	3	-2.3521	0.76683	0.78641	1.0	13112	1	-2.3521
TAF1B	5	0.0037271	0.014527	0.194794	1343	4	-1.091	0.39963	0.54888	1.0	9392	1	-1.091
HIST2H2AC	4	0.0037322	0.014543	0.19487	1344	4	-1.1398	0.99627	0.99625	1.0	17166	0	-1.1398
HSD17B12	5	0.0037975	0.014748	0.197471	1345	4	-1.6012	0.99687	0.99684	1.0	17220	0	-1.6012
SNAPC3	5	0.0038125	0.014789	0.197876	1346	4	-1.0147	0.97933	0.97936	1.0	16585	0	-1.0147
SS18L2	4	0.0038222	0.014815	0.198068	1347	4	-1.3137	0.99618	0.99617	1.0	17162	0	-1.3137
POLR3E	5	0.0038289	0.014837	0.198222	1348	4	-1.0141	0.98937	0.98936	1.0	16886	0	-1.0141
VSIG4	5	0.003869	0.014961	0.199726	1349	4	-0.93267	0.783	0.7977	1.0	13303	1	-0.93267
EIF1	5	0.0039062	0.015083	0.201206	1350	4	-1.8864	0.83428	0.83799	1.0	13969	1	-1.8864
LIX1L	5	0.0039365	0.015175	0.202281	1351	4	-1.1042	0.93361	0.93417	1.0	15622	0	-1.1042
RDH5	5	0.0039461	0.015202	0.202491	1352	4	-1.0898	0.9824	0.98246	1.0	16677	0	-1.0898
FECH	5	0.0039496	0.015215	0.202513	1353	4	-1.4783	0.1522	0.29939	0.952994	5657	1	-1.4783
C1orf177	5	0.0039528	0.015226	0.202513	1354	4	-1.2374	0.78592	0.79979	1.0	13336	1	-1.2374
PGLYRP4	5	0.0039895	0.015331	0.203767	1355	4	-1.1418	0.099394	0.21675	0.911401	4283	1	-1.1418
ZMAT2	5	0.0040032	0.015374	0.204186	1356	4	-1.7493	0.99041	0.9904	1.0	16927	0	-1.7493
TBCA	5	0.0040113	0.015399	0.204206	1358	4	-2.146	0.88277	0.88429	1.0	14735	0	-2.146
PSMG2	5	0.0040113	0.015399	0.204206	1357	4	-1.3344	0.9767	0.9767	1.0	16517	0	-1.3344
FEN1	5	0.0040429	0.015484	0.205185	1359	4	-0.86163	0.96266	0.96279	1.0	16208	0	-0.86163
SLC16A1	5	0.0040762	0.015593	0.206483	1360	4	-1.1636	0.85534	0.85731	1.0	14279	1	-1.1636
PKM	5	0.0040966	0.015651	0.207095	1361	3	-1.4858	0.98159	0.9816	1.0	16645	0	-1.4858
DLD	5	0.0041216	0.01574	0.208121	1362	4	-1.2238	0.50691	0.64724	1.0	10875	1	-1.2238
MRPL39	5	0.0041296	0.015772	0.208397	1363	4	-1.99	0.85998	0.86188	1.0	14345	0	-1.99
TSG101	5	0.0041533	0.015854	0.209165	1364	3	-1.5492	0.043033	0.12026	0.82292	2631	1	-1.5492
BICD2	5	0.0041534	0.015854	0.209165	1365	4	-1.328	0.98811	0.98808	1.0	16846	0	-1.328
PSMC5	5	0.0041652	0.015892	0.209512	1366	3	-1.3829	0.97012	0.97018	1.0	16376	0	-1.3829
LSM11	5	0.0041746	0.015924	0.209786	1367	4	-1.6131	0.88706	0.88851	1.0	14804	0	-1.6131
NOP9	5	0.0041984	0.01599	0.210492	1368	4	-1.1809	0.99511	0.99512	1.0	17107	0	-1.1809
RAP1B	9	0.0042022	0.016001	0.210492	1369	4	-0.34923	0.75577	0.77904	1.0	12989	2	-0.34923
KRT80	5	0.0042266	0.016077	0.211336	1370	4	-0.94984	0.94285	0.94326	1.0	15815	0	-0.94984
TMEM97	5	0.0042301	0.01609	0.211348	1371	4	-1.7532	0.75172	0.77644	1.0	12957	1	-1.7532
HAUS1	5	0.0042352	0.016105	0.211396	1372	3	-1.6621	0.97894	0.97895	1.0	16567	0	-1.6621
SHMT2	5	0.0042437	0.01613	0.211573	1373	4	-1.1682	0.54616	0.67005	1.0	11235	1	-1.1682
LOC729020	5	0.0042524	0.016157	0.211765	1374	3	-2.0364	0.97863	0.97867	1.0	16558	0	-2.0364
C10orf2	5	0.004263	0.016198	0.212151	1375	4	-1.3165	0.94273	0.94314	1.0	15809	0	-1.3165
VPS29	5	0.0042731	0.016231	0.212436	1376	3	-2.1981	0.57432	0.68233	1.0	11421	1	-2.1981
ACLY	5	0.0042935	0.0163	0.213173	1377	4	-1.0218	0.97605	0.97607	1.0	16497	0	-1.0218
PI4KB	5	0.0043165	0.016369	0.213924	1378	4	-1.359	0.42282	0.57003	1.0	9729	1	-1.359
RPS10	2	0.0043395	0.016439	0.214611	1379	2	-2.2455	0.99566	0.99568	1.0	17134	0	-2.2455
KTI12	5	0.0043417	0.016445	0.214611	1380	4	-0.85151	0.94937	0.94961	1.0	15931	0	-0.85151
KIN	5	0.0043462	0.01646	0.214642	1381	4	-1.4445	0.98447	0.98447	1.0	16747	0	-1.4445
EARS2	5	0.0043522	0.016475	0.214687	1382	3	-1.5928	0.87935	0.88097	1.0	14685	0	-1.5928
PAF1	5	0.0043829	0.016571	0.215679	1383	4	-1.0021	0.97456	0.97454	1.0	16463	0	-1.0021
NUP62	5	0.004386	0.016575	0.215679	1384	4	-0.96938	0.9152	0.91607	1.0	15317	0	-0.96938
SYT11	5	0.0043954	0.016605	0.215852	1385	4	-1.0012	0.97954	0.97957	1.0	16589	0	-1.0012
DNAJC11	5	0.0044014	0.016626	0.215852	1386	4	-1.3788	0.97003	0.97008	1.0	16374	0	-1.3788
DHX15	5	0.0044048	0.016637	0.215852	1387	3	-1.5892	0.93043	0.93103	1.0	15577	0	-1.5892
EBNA1BP2	5	0.0044089	0.016649	0.215852	1388	4	-1.518	0.95743	0.95756	1.0	16084	0	-1.518
GINS3	6	0.0044097	0.016651	0.215852	1389	5	-0.99662	0.99856	0.99855	1.0	17353	0	-0.99662
DHX30	5	0.0044128	0.01666	0.215852	1390	3	-1.4029	0.9682	0.96831	1.0	16330	0	-1.4029
LGALS9C	3	0.0044315	0.016729	0.216587	1391	3	-1.455	0.99557	0.99558	1.0	17129	0	-1.455
BYSL	5	0.0044454	0.016769	0.216943	1392	4	-1.4821	0.99506	0.99508	1.0	17102	0	-1.4821
CEND1	5	0.0044552	0.016796	0.217136	1393	3	-1.3012	0.23476	0.39946	0.994935	7224	1	-1.3012
GBF1	5	0.0044641	0.016818	0.217179	1394	4	-1.5829	0.77434	0.79152	1.0	13209	1	-1.5829
DPAGT1	5	0.0044653	0.016823	0.217179	1395	4	-1.7866	0.99312	0.99314	1.0	17019	0	-1.7866
USP36	5	0.0044874	0.016902	0.218038	1396	4	-1.1128	0.92097	0.92176	1.0	15419	0	-1.1128
RBM8A	5	0.0045117	0.016974	0.218818	1397	4	-1.0806	0.61149	0.69943	1.0	11705	1	-1.0806
LYSMD1	5	0.0045307	0.01704	0.219504	1398	2	-0.35501	0.96465	0.96482	1.0	16253	0	-0.35501
KPNA2	5	0.0045823	0.017193	0.221321	1399	3	-1.5088	0.87514	0.87678	1.0	14622	0	-1.5088
SGOL1	5	0.0045931	0.017229	0.221623	1400	3	-1.8003	0.078211	0.18149	0.893391	3656	1	-1.8003
BDP1	5	0.0045983	0.017245	0.22167	1401	2	-0.40392	0.080687	0.18575	0.894524	3735	2	-0.40392
SNRNP27	5	0.0046113	0.017289	0.222077	1402	4	-1.7297	0.99687	0.99684	1.0	17201	0	-1.7297
BANP	5	0.0046512	0.017421	0.223612	1403	4	-1.4078	0.7069	0.74923	1.0	12521	1	-1.4078
KAT7	5	0.0046695	0.017477	0.224179	1404	4	-1.8678	0.42569	0.57264	1.0	9766	1	-1.8678
LAMTOR2	7	0.0046949	0.017555	0.225013	1405	5	-1.1457	0.99714	0.9971	1.0	17244	0	-1.1457
TOP1	5	0.0047227	0.01765	0.226078	1406	3	-2.8837	0.53855	0.66682	1.0	11182	1	-2.8837
LYPLA1	5	0.0047674	0.017785	0.227635	1407	4	-1.0017	0.98157	0.98159	1.0	16644	0	-1.0017
RBM17	4	0.0047761	0.017814	0.227691	1408	4	-1.604	0.99522	0.99524	1.0	17118	0	-1.604
XPR1	5	0.0047762	0.017814	0.227691	1409	3	-1.581	0.98802	0.988	1.0	16840	0	-1.581
FXYD1	5	0.0047985	0.017881	0.228315	1410	3	-1.7144	0.97692	0.97693	1.0	16522	0	-1.7144
SELENBP1	5	0.0048049	0.017901	0.228315	1411	4	-1.115	0.99487	0.9949	1.0	17097	0	-1.115
UQCC2	5	0.004805	0.017901	0.228315	1412	3	-1.504	0.041382	0.11728	0.816734	2586	2	-1.504
SNRPB2	5	0.0048134	0.017919	0.228378	1413	3	-1.6135	0.013768	0.045062	0.691243	1174	2	-1.6135
DPCD	5	0.0048321	0.01797	0.228769	1414	4	-1.4579	0.68058	0.73443	1.0	12289	1	-1.4579
GPR89B	2	0.0048337	0.017975	0.228769	1415	2	-1.7958	0.99168	0.99165	1.0	16972	0	-1.7958
SAP18	5	0.0048456	0.018007	0.229013	1416	2	-0.80929	0.48462	0.62662	1.0	10528	1	-0.80929
RIOK1	5	0.0048818	0.018127	0.230381	1417	4	-1.7335	0.015475	0.049826	0.705129	1271	1	-1.7335
ATP1A4	10	0.0049124	0.018235	0.231588	1418	6	-0.82595	0.74853	0.77434	1.0	12924	2	-0.82595
ACTR1A	5	0.0049308	0.018292	0.23215	1419	4	-1.388	0.95592	0.95607	1.0	16045	0	-1.388
MRPL50	5	0.0049697	0.018412	0.233513	1420	4	-1.5025	0.98951	0.98949	1.0	16894	0	-1.5025
YY1	5	0.0049753	0.018428	0.233544	1421	4	-1.1238	0.62284	0.70482	1.0	11794	1	-1.1238
SELE	5	0.0049981	0.018509	0.23441	1422	4	-1.0109	0.99107	0.99102	1.0	16947	0	-1.0109
C1orf52	5	0.0050211	0.018583	0.235182	1423	3	-1.4434	0.73875	0.76815	1.0	12816	1	-1.4434
MMS19	5	0.0050634	0.018707	0.236509	1424	4	-1.4827	0.9907	0.9907	1.0	16932	0	-1.4827
WDR36	5	0.0050658	0.018714	0.236509	1425	4	-0.77792	0.93606	0.93662	1.0	15674	0	-0.77792
TARS2	5	0.0050729	0.018737	0.236627	1426	4	-1.1073	0.14847	0.29367	0.951308	5559	1	-1.1073
TBCD	5	0.0050848	0.018774	0.236926	1427	3	-0.76791	0.87819	0.87984	1.0	14661	0	-0.76791
TRAPPC5	5	0.0051077	0.018847	0.237683	1428	3	-1.4443	0.37826	0.52926	1.0	9096	1	-1.4443
COX6A1	5	0.0051194	0.018879	0.237918	1429	3	-1.2617	0.97252	0.97255	1.0	16419	0	-1.2617
CD3EAP	5	0.0051338	0.018928	0.238368	1430	4	-0.98397	0.89745	0.89868	1.0	14996	0	-0.98397
COPS4	5	0.0051553	0.018989	0.238969	1431	3	-1.7447	0.62568	0.70622	1.0	11815	1	-1.7447
THG1L	5	0.0051777	0.019063	0.239686	1432	4	-1.7832	0.99319	0.99321	1.0	17024	0	-1.7832
MRRF	5	0.0051804	0.019072	0.239686	1433	4	-1.188	0.99449	0.99452	1.0	17077	0	-1.188
RFC1	5	0.0052051	0.019147	0.240465	1434	3	-1.8363	0.49657	0.63766	1.0	10717	2	-1.8363
RPUSD3	5	0.0052285	0.019221	0.241215	1435	4	-0.89391	0.93683	0.93739	1.0	15690	0	-0.89391
GPN1	5	0.0052473	0.019275	0.24173	1436	3	-2.6263	0.40978	0.55815	1.0	9531	1	-2.6263
INO80	5	0.0052739	0.019353	0.24254	1437	3	-1.2295	0.9659	0.96603	1.0	16278	0	-1.2295
C1orf105	5	0.0053001	0.019429	0.243321	1438	4	-1.6004	0.084649	0.19241	0.901179	3845	1	-1.6004
TAF2	5	0.005343	0.019555	0.244728	1439	4	-1.6736	0.85217	0.8543	1.0	14222	1	-1.6736
NDUFAF1	5	0.0053526	0.019594	0.245046	1440	4	-1.3867	0.99316	0.99319	1.0	17021	0	-1.3867
MAGOH	4	0.0053604	0.019618	0.245171	1441	4	-2.6754	0.99464	0.99466	1.0	17086	0	-2.6754
CEBPZ	5	0.0053879	0.019701	0.246038	1442	4	-1.1822	0.95637	0.95651	1.0	16058	0	-1.1822
UTP18	5	0.0053992	0.019734	0.246191	1443	4	-1.4224	0.99341	0.99342	1.0	17032	0	-1.4224
TMEM261	5	0.0054012	0.01974	0.246191	1444	3	-1.5322	0.60622	0.69702	1.0	11665	1	-1.5322
PIN4	6	0.0054153	0.019779	0.2465	1445	5	-1.2334	0.99777	0.99772	1.0	17283	0	-1.2334
CHST8	5	0.0054265	0.019815	0.246618	1446	4	-1.4177	0.80983	0.81782	1.0	13627	1	-1.4177
SMS	5	0.0054269	0.019815	0.246618	1447	3	-1.7483	0.23346	0.39825	0.994935	7206	1	-1.7483
UQCRH	5	0.0054411	0.019859	0.246975	1448	4	-1.0884	0.96849	0.96858	1.0	16339	0	-1.0884
KRT8	5	0.0054465	0.019872	0.246975	1449	2	0.87008	0.011092	0.037389	0.668844	1000	3	0.87008
SBSN	5	0.0054672	0.019951	0.247788	1450	4	-0.81773	0.45909	0.6032	1.0	10194	1	-0.81773
DNAJC8	4	0.0054824	0.019997	0.248197	1451	3	-2.1121	0.93401	0.93459	1.0	15628	0	-2.1121
POLR3K	5	0.0054858	0.020013	0.248224	1452	4	-1.0809	0.98923	0.98922	1.0	16882	0	-1.0809
H2AFJ	5	0.0054933	0.020039	0.248325	1453	4	-1.8605	0.56347	0.67755	1.0	11355	1	-1.8605
ETF1	5	0.0054981	0.020049	0.248325	1454	3	-3.7855	0.96286	0.96299	1.0	16213	0	-3.7855
RPL38	2	0.0055315	0.020169	0.249638	1455	2	-4.9825	0.99447	0.9945	1.0	17076	0	-4.9825
EXOSC5	5	0.0055835	0.020332	0.25134	1456	4	-1.5259	0.52776	0.66231	1.0	11127	1	-1.5259
EXOSC7	5	0.0055846	0.020334	0.25134	1457	3	-1.4458	0.17118	0.32801	0.962801	6130	2	-1.4458
SRF	5	0.0055953	0.020365	0.251542	1458	4	-0.89013	0.99427	0.9943	1.0	17067	0	-0.89013
UFC1	5	0.0056418	0.020505	0.253106	1459	4	-1.3346	0.93241	0.93298	1.0	15607	0	-1.3346
RPS13	4	0.0056504	0.020539	0.253173	1461	3	-2.2338	0.98392	0.98391	1.0	16726	0	-2.2338
CYCS	4	0.0056504	0.020539	0.253173	1460	3	-1.9994	0.95975	0.95989	1.0	16136	0	-1.9994
IPO9	5	0.005696	0.020678	0.254489	1462	4	-1.1695	0.39959	0.54885	1.0	9391	1	-1.1695
N6AMT1	5	0.0056973	0.020681	0.254489	1463	4	-1.2679	0.85464	0.85664	1.0	14265	1	-1.2679
PPIL1	5	0.0056992	0.020691	0.254489	1464	4	-1.0697	0.98796	0.98793	1.0	16838	0	-1.0697
TPX2	5	0.0057054	0.020702	0.254489	1465	4	-1.5339	0.99249	0.99251	1.0	16998	0	-1.5339
YBEY	5	0.0057463	0.02083	0.255776	1466	4	-0.80929	0.99687	0.99684	1.0	17198	0	-0.80929
POTEG	3	0.0057474	0.020835	0.255776	1467	2	-1.9833	0.9704	0.97045	1.0	16384	0	-1.9833
ATP5H	4	0.005767	0.020901	0.256324	1468	3	-1.5259	0.81733	0.82387	1.0	13720	0	-1.5259
WDR5	5	0.0057696	0.020908	0.256324	1469	4	-2.3197	0.9874	0.98738	1.0	16820	0	-2.3197
COG8	5	0.0058032	0.021001	0.257281	1470	4	-1.0069	0.99331	0.99332	1.0	17029	0	-1.0069
ZMAT5	5	0.0058115	0.021024	0.257281	1471	4	-1.2326	0.99004	0.99001	1.0	16917	0	-1.2326
CSN2	5	0.0058146	0.021029	0.257281	1472	4	-1.1817	0.76792	0.78714	1.0	13120	1	-1.1817
TRAPPC3	6	0.0058548	0.021151	0.258592	1473	4	-1.5198	0.97312	0.97314	1.0	16437	0	-1.5198
SP1	5	0.0058695	0.021201	0.259028	1474	4	-1.0997	0.40325	0.55222	1.0	9442	1	-1.0997
LST1	10	0.0058811	0.021235	0.259268	1475	6	-0.7915	0.096765	0.21245	0.908983	4208	3	-0.7915
METTL14	5	0.0059114	0.021332	0.260273	1476	3	-4.2811	0.99644	0.99642	1.0	17172	0	-4.2811
CTCF	5	0.0059214	0.021362	0.260466	1477	4	-1.8811	0.97842	0.97846	1.0	16553	0	-1.8811
NDUFB1	5	0.0059341	0.0214	0.260758	1478	3	-1.7045	0.49718	0.63822	1.0	10730	2	-1.7045
RBM4B	6	0.0059643	0.021494	0.261704	1479	3	-0.84926	0.39902	0.54833	1.0	9383	2	-0.84926
PPP1R11	5	0.0059692	0.021507	0.261704	1480	4	-1.3836	0.99443	0.99446	1.0	17073	0	-1.3836
CCDC144NL	4	0.0060081	0.02163	0.262907	1481	4	-0.79887	0.99399	0.99402	1.0	17059	0	-0.79887
RRAGA	5	0.0060101	0.021635	0.262907	1482	4	-0.93513	0.79628	0.80741	1.0	13445	1	-0.93513
NUDCD3	5	0.0060691	0.021827	0.264962	1483	4	-1.3288	0.41324	0.56135	1.0	9593	1	-1.3288
COX11	5	0.0060712	0.021834	0.264962	1484	3	-1.5145	0.96238	0.96251	1.0	16200	0	-1.5145
HAUS7	5	0.006095	0.021899	0.26557	1485	4	-1.4231	0.97393	0.97395	1.0	16453	0	-1.4231
H3F3B	4	0.0061033	0.021925	0.265619	1486	4	-1.0386	0.9939	0.99393	1.0	17057	0	-1.0386
NDUFAF7	5	0.006107	0.021932	0.265619	1487	4	-0.89971	0.95681	0.95695	1.0	16069	0	-0.89971
ZNF138	7	0.0061188	0.021967	0.265694	1488	3	-0.36147	0.073254	0.17312	0.889743	3498	3	-0.36147
GFER	5	0.0061189	0.021968	0.265694	1489	4	-1.1367	0.72535	0.76005	1.0	12681	1	-1.1367
LCE2D	2	0.006131	0.022013	0.266009	1490	1	-2.228	0.83933	0.84249	1.0	14054	0	-2.228
MRPL54	5	0.006134	0.022023	0.266009	1491	4	-1.6211	0.94961	0.94986	1.0	15937	0	-1.6211
ZNHIT3	6	0.0061426	0.022051	0.266143	1492	4	-1.2661	0.99887	0.99885	1.0	17385	0	-1.2661
DONSON	5	0.006146	0.022064	0.266143	1493	4	-3.2806	0.96652	0.96667	1.0	16293	0	-3.2806
CACTIN	5	0.0061584	0.022101	0.266409	1494	3	-0.45538	0.97459	0.97459	1.0	16464	0	-0.45538
RGP1	5	0.0061771	0.022153	0.26686	1495	4	-1.0448	0.98555	0.9855	1.0	16772	0	-1.0448
HIST1H2BE	3	0.0061883	0.022193	0.267158	1496	1	0.021016	0.1382	0.278	0.945658	5289	1	0.021016
MED19	5	0.0062137	0.022277	0.267998	1497	3	-1.2417	0.83498	0.83859	1.0	13978	1	-1.2417
TJAP1	5	0.0062344	0.022341	0.268586	1498	4	-0.99861	0.36015	0.51279	1.0	8840	1	-0.99861
COQ2	5	0.0062578	0.022408	0.269212	1499	4	-1.0812	0.99616	0.99615	1.0	17160	0	-1.0812
MIOS	5	0.006278	0.022477	0.269865	1500	4	-1.2542	0.96184	0.96199	1.0	16186	0	-1.2542
TVP23C	6	0.0062983	0.022534	0.270358	1501	4	-1.6708	0.76174	0.78305	1.0	13057	1	-1.6708
FGF21	5	0.0063271	0.022625	0.271279	1502	4	-0.88006	0.7733	0.79077	1.0	13191	1	-0.88006
HIST2H3C	2	0.006359	0.022716	0.272185	1503	2	-1.9756	0.99364	0.99367	1.0	17045	0	-1.9756
TKT	5	0.0064161	0.022882	0.273992	1504	4	-1.191	0.97827	0.97831	1.0	16550	0	-1.191
RNMT	5	0.0065018	0.023127	0.276744	1505	4	-2.3047	0.4569	0.6012	1.0	10157	1	-2.3047
TIMELESS	5	0.0065165	0.023173	0.27708	1506	3	-0.99239	0.75219	0.77672	1.0	12962	1	-0.99239
MSTO1	5	0.0065225	0.023186	0.27708	1507	4	-1.4923	0.93113	0.93173	1.0	15592	0	-1.4923
CBX1	5	0.0065584	0.023293	0.27817	1508	4	-0.93658	0.69891	0.74465	1.0	12451	1	-0.93658
ANKRD18A	5	0.0065696	0.023328	0.278405	1509	4	-0.65665	0.93669	0.93726	1.0	15686	0	-0.65665
SNRPC	4	0.0065899	0.02339	0.278955	1510	3	-1.4663	0.69363	0.7417	1.0	12401	1	-1.4663
CASQ1	5	0.0066224	0.023498	0.280068	1511	4	-0.8199	0.97266	0.97268	1.0	16421	0	-0.8199
NPIPA5	1	0.0066641	0.023624	0.281376	1512	1	-4.6609	0.99334	0.99335	1.0	17030	0	-4.6609
MAP1LC3A	5	0.0067094	0.023772	0.282907	1513	4	-1.0593	0.94934	0.94958	1.0	15930	0	-1.0593
CHCHD4	5	0.0067131	0.023784	0.282907	1514	4	-1.4887	0.82624	0.8312	1.0	13854	1	-1.4887
KIF20A	5	0.0067361	0.023866	0.283694	1515	4	-1.5597	0.92899	0.9296	1.0	15551	0	-1.5597
MED25	5	0.0067412	0.023882	0.283697	1516	4	-1.0047	0.82383	0.82918	1.0	13814	1	-1.0047
HMBS	5	0.006749	0.0239	0.283725	1517	4	-1.0132	0.98763	0.9876	1.0	16825	0	-1.0132
CIR1	5	0.0068243	0.024112	0.286056	1518	4	-0.74767	0.41809	0.56577	1.0	9649	1	-0.74767
GTF2H4	5	0.0068414	0.024164	0.286363	1519	4	-1.0157	0.95917	0.95934	1.0	16127	0	-1.0157
RANBP1	5	0.0068431	0.02417	0.286363	1520	3	-0.9423	0.95505	0.95521	1.0	16030	0	-0.9423
RAB1B	5	0.0068613	0.024222	0.286793	1521	4	-1.1224	0.9712	0.97123	1.0	16397	0	-1.1224
MRPL28	5	0.006887	0.024292	0.287431	1522	4	-1.0202	0.98449	0.98449	1.0	16748	0	-1.0202
CORO1C	5	0.0069391	0.024447	0.289082	1523	4	-0.86963	0.93027	0.93088	1.0	15571	0	-0.86963
C1orf43	5	0.006955	0.024494	0.289445	1524	4	-1.0757	0.97968	0.97972	1.0	16591	0	-1.0757
APOA1BP	5	0.0069739	0.024558	0.290008	1525	4	-0.75508	0.79869	0.80923	1.0	13473	1	-0.75508
RNF20	5	0.0070298	0.024712	0.291641	1526	4	-1.3237	0.99704	0.99699	1.0	17236	0	-1.3237
PIP4K2C	5	0.0070729	0.024846	0.293026	1527	4	-0.75657	0.9598	0.95994	1.0	16137	0	-0.75657
IL12RB1	5	0.0071081	0.024962	0.294208	1528	4	-0.87133	0.98426	0.98425	1.0	16743	0	-0.87133
ACTR8	5	0.0071767	0.025164	0.296392	1529	4	-0.86233	0.95033	0.95057	1.0	15948	0	-0.86233
MRPL18	5	0.0071854	0.025187	0.29647	1530	3	-1.4025	0.74497	0.77207	1.0	12888	1	-1.4025
MRPL44	5	0.0071959	0.02522	0.296658	1531	4	-0.99631	0.99201	0.99201	1.0	16982	0	-0.99631
METTL3	5	0.0072431	0.02537	0.298105	1532	4	-1.5499	0.96235	0.96248	1.0	16199	0	-1.5499
FOXN1	5	0.0072457	0.025376	0.298105	1533	4	-1.0004	0.94023	0.94069	1.0	15755	0	-1.0004
HNRNPM	5	0.0072837	0.025479	0.299124	1534	3	-1.123	0.71349	0.75304	1.0	12574	1	-1.123
DNAJC9	5	0.0073457	0.025666	0.301116	1535	4	-1.2267	0.96397	0.96414	1.0	16236	0	-1.2267
ALG1	5	0.0073543	0.025692	0.301229	1536	4	-1.3426	0.98942	0.98941	1.0	16889	0	-1.3426
ZNF131	5	0.00742	0.025894	0.303404	1537	4	-1.1168	0.99258	0.9926	1.0	17001	0	-1.1168
KCNJ9	5	0.0074377	0.025948	0.3037	1538	4	-2.0636	0.9799	0.97992	1.0	16599	0	-2.0636
KANSL1	5	0.0074463	0.02597	0.3037	1539	3	-1.9912	0.22438	0.38999	0.991665	7080	1	-1.9912
DDX24	5	0.0074466	0.02597	0.3037	1540	4	-1.1657	0.91515	0.91602	1.0	15315	0	-1.1657
INTS1	5	0.007455	0.025998	0.303824	1541	4	-0.8942	0.91612	0.91695	1.0	15332	0	-0.8942
CRLF1	5	0.0074953	0.026116	0.305008	1542	4	-1.135	0.98432	0.98432	1.0	16744	0	-1.135
SURF6	5	0.0075511	0.026281	0.306549	1543	3	-1.6223	0.91905	0.91986	1.0	15380	0	-1.6223
SSX3	3	0.0075516	0.026282	0.306549	1544	3	-1.7082	0.99245	0.99247	1.0	16996	0	-1.7082
ATIC	5	0.0075789	0.026358	0.307235	1545	3	-1.58	0.88675	0.88821	1.0	14796	0	-1.58
NOP10	3	0.0075886	0.026381	0.307312	1546	3	-0.9061	0.99241	0.99243	1.0	16994	0	-0.9061
TIPIN	5	0.007599	0.026414	0.307337	1547	3	-1.3253	0.44856	0.59358	1.0	10040	1	-1.3253
FAM86B1	1	0.0076011	0.026418	0.307337	1548	1	-3.0621	0.9924	0.99242	1.0	16993	0	-3.0621
CUL3	5	0.0076561	0.026593	0.309035	1549	4	-1.5746	0.94235	0.94274	1.0	15800	0	-1.5746
SPRR1B	5	0.0076593	0.026598	0.309035	1550	3	-0.98843	0.15856	0.30899	0.956459	5818	1	-0.98843
TTC24	5	0.007771	0.026922	0.312455	1551	3	-1.5808	0.4768	0.61945	1.0	10432	2	-1.5808
DDX46	5	0.0077769	0.026936	0.312455	1552	4	-0.94992	0.606	0.69691	1.0	11663	1	-0.94992
SMG7	5	0.0077801	0.026944	0.312455	1553	4	-1.0011	0.80199	0.81171	1.0	13519	1	-1.0011
CHTOP	5	0.007795	0.026995	0.312728	1554	4	-1.5396	0.98313	0.98316	1.0	16703	0	-1.5396
MRGBP	5	0.0077973	0.027003	0.312728	1555	4	-0.86694	0.99706	0.99703	1.0	17239	0	-0.86694
TSEN34	5	0.0078063	0.027034	0.312829	1556	3	-1.1823	0.99132	0.99126	1.0	16958	0	-1.1823
LAGE3	5	0.0078114	0.027046	0.312829	1557	3	-1.3359	0.10133	0.21995	0.91258	4340	2	-1.3359
ERCC6L2	5	0.0078228	0.02707	0.312908	1558	3	-1.4713	0.014464	0.046973	0.695762	1215	2	-1.4713
UPK3BL	5	0.0078646	0.027192	0.31411	1559	3	-1.2401	0.71074	0.75143	1.0	12554	1	-1.2401
ELL2	5	0.0079551	0.027467	0.317063	1560	4	-1.3757	0.88825	0.88965	1.0	14818	0	-1.3757
NUP205	5	0.0079596	0.027483	0.317063	1561	4	-0.91659	0.99487	0.9949	1.0	17096	0	-0.91659
MYT1	5	0.0079675	0.027506	0.317133	1562	4	-0.81236	0.98381	0.98381	1.0	16723	0	-0.81236
LCE1A	2	0.0079875	0.027557	0.317513	1563	2	-2.2883	0.94938	0.94962	1.0	15932	0	-2.2883
CEP192	5	0.0079931	0.027579	0.317563	1564	4	-0.85825	0.97891	0.97893	1.0	16566	0	-0.85825
SMARCA4	5	0.0080107	0.027629	0.317936	1565	4	-0.99133	0.88912	0.89049	1.0	14836	0	-0.99133
PRPH	5	0.0080385	0.027717	0.318751	1566	3	-1.3729	0.76407	0.78459	1.0	13083	1	-1.3729
CDCA8	5	0.0080876	0.027872	0.320329	1567	4	-1.7918	0.82195	0.82761	1.0	13788	1	-1.7918
ENO1	5	0.008116	0.027955	0.321078	1568	4	-1.2553	0.58608	0.68772	1.0	11492	1	-1.2553
GLS2	5	0.0081264	0.027986	0.321227	1569	3	-1.5319	0.79852	0.80912	1.0	13470	1	-1.5319
NOP14	5	0.0081498	0.028059	0.321757	1570	4	-1.2139	0.17118	0.32801	0.962801	6125	1	-1.2139
PDSS2	5	0.0081524	0.028068	0.321757	1571	4	-1.3373	0.9935	0.99352	1.0	17038	0	-1.3373
WSB1	5	0.008172	0.028133	0.322295	1572	4	-0.91726	0.93333	0.93389	1.0	15620	0	-0.91726
LIG3	5	0.0082029	0.028236	0.323274	1573	4	-1.0836	0.32617	0.48197	1.0	8389	1	-1.0836
UQCRB	6	0.0082161	0.028275	0.323515	1574	4	-1.4187	0.088593	0.19896	0.905769	3955	2	-1.4187
HIST1H2BK	2	0.0082267	0.02831	0.323683	1575	2	-1.6369	0.99177	0.99175	1.0	16978	0	-1.6369
OSGEP	5	0.0082323	0.028326	0.323683	1576	4	-1.4687	0.98075	0.98078	1.0	16621	0	-1.4687
RORC	5	0.0082724	0.02845	0.324734	1577	3	-1.1735	0.97029	0.97034	1.0	16381	0	-1.1735
PTCHD4	5	0.008275	0.028454	0.324734	1578	3	-1.2405	0.92046	0.92125	1.0	15407	0	-1.2405
MED31	5	0.008308	0.028551	0.325632	1579	3	-1.7798	0.97876	0.97879	1.0	16561	0	-1.7798
PSG5	4	0.0083511	0.028689	0.326811	1580	4	-0.64477	0.99165	0.99161	1.0	16971	0	-0.64477
ISCA2	6	0.0083517	0.028691	0.326811	1581	3	-0.39154	0.14321	0.28563	0.949237	5408	2	-0.39154
CCT6A	4	0.0083609	0.028722	0.326961	1582	3	-1.9491	0.68701	0.73801	1.0	12343	1	-1.9491
CTU2	5	0.008435	0.028934	0.329169	1583	4	-0.89505	0.99451	0.99454	1.0	17079	0	-0.89505
ANAPC11	9	0.0084519	0.02898	0.329486	1584	4	-0.28049	0.11382	0.23986	0.922024	4681	4	-0.28049
POLE2	5	0.0085035	0.029135	0.331025	1585	3	-3.8622	0.37345	0.52479	1.0	9030	1	-3.8622
OXA1L	5	0.0085095	0.029152	0.331025	1586	2	-0.12145	0.45801	0.6022	1.0	10177	1	-0.12145
SELRC1	5	0.0085667	0.029334	0.332696	1587	4	-1.3827	0.91764	0.91847	1.0	15356	0	-1.3827
RGAG4	5	0.0085694	0.029337	0.332696	1588	3	-1.2516	0.52734	0.66213	1.0	11122	1	-1.2516
TUSC3	5	0.0085822	0.029371	0.332764	1589	4	-1.3271	0.98696	0.98691	1.0	16807	0	-1.3271
CHD4	5	0.0085855	0.029379	0.332764	1590	4	-1.217	0.96367	0.96383	1.0	16225	0	-1.217
ATP5SL	5	0.0086057	0.029436	0.333189	1591	4	-1.3944	0.9951	0.99511	1.0	17106	0	-1.3944
GFM1	5	0.0086366	0.029517	0.333907	1592	3	-1.456	0.12873	0.26329	0.939335	5047	2	-1.456
FBXL19	5	0.0086649	0.029598	0.334611	1593	4	-0.84177	0.99193	0.99193	1.0	16980	0	-0.84177
S100A1	5	0.0086921	0.029675	0.33527	1594	4	-1.1415	0.98895	0.98893	1.0	16870	0	-1.1415
COX5A	5	0.0088184	0.030033	0.338982	1595	4	-1.0579	0.95749	0.95761	1.0	16086	0	-1.0579
DDX5	5	0.008821	0.030041	0.338982	1596	3	-1.3347	0.97073	0.97077	1.0	16390	0	-1.3347
GTF3C5	5	0.008839	0.030106	0.339318	1597	4	-1.0084	0.97435	0.97435	1.0	16460	0	-1.0084
RARS2	5	0.0088459	0.030128	0.339318	1598	4	-1.3666	0.89276	0.89406	1.0	14909	0	-1.3666
MOCS2	9	0.0088462	0.030128	0.339318	1599	6	-1.0379	0.06702	0.16246	0.887211	3286	3	-1.0379
DUXA	4	0.0088903	0.030261	0.340603	1600	3	-1.2329	0.92842	0.92903	1.0	15541	0	-1.2329
TECR	5	0.0088976	0.030283	0.340638	1601	4	-0.93034	0.99687	0.99684	1.0	17221	0	-0.93034
ATP5G1	5	0.0089058	0.030307	0.340703	1602	3	-1.2634	0.86041	0.86232	1.0	14356	0	-1.2634
SLU7	5	0.0089127	0.030332	0.340769	1603	3	-1.9838	0.98301	0.98305	1.0	16699	0	-1.9838
PA2G4	5	0.0089193	0.030352	0.340779	1604	4	-1.0118	0.9388	0.93929	1.0	15721	0	-1.0118
HPN	5	0.0089895	0.030571	0.343021	1605	4	-0.84818	0.67736	0.7327	1.0	12259	1	-0.84818
DRAP1	5	0.0090069	0.030623	0.343394	1606	4	-0.71636	0.99595	0.99594	1.0	17149	0	-0.71636
DCLRE1B	5	0.0090272	0.030686	0.343888	1607	4	-1.481	0.99206	0.99206	1.0	16985	0	-1.481
PYURF	5	0.0090619	0.030791	0.344851	1608	4	-1.4996	0.91748	0.91831	1.0	15353	0	-1.4996
PRB4	4	0.0090749	0.030834	0.345116	1609	2	-0.29866	0.76806	0.78723	1.0	13122	1	-0.29866
DBF4	5	0.0091022	0.030917	0.345824	1610	4	-1.2012	0.6802	0.73421	1.0	12284	1	-1.2012
ANXA8L2	2	0.0091175	0.030966	0.345942	1612	2	-1.3075	0.99088	0.99086	1.0	16940	0	-1.3075
RTF1	5	0.0091175	0.030966	0.345942	1611	3	-1.3607	0.46353	0.60727	1.0	10244	1	-1.3607
INHBE	5	0.0091328	0.031014	0.346219	1613	4	-1.2949	0.99056	0.99056	1.0	16930	0	-1.2949
CPSF6	5	0.009137	0.03103	0.346219	1614	2	-0.80929	0.28171	0.44186	1.0	7831	1	-0.80929
CCNA2	5	0.0091412	0.031048	0.346219	1615	4	-1.3543	0.97156	0.97157	1.0	16409	0	-1.3543
KRTAP5-11	3	0.0091681	0.031133	0.346948	1616	2	-1.7202	0.21715	0.38351	0.988005	6986	1	-1.7202
PRICKLE1	5	0.0091788	0.031162	0.347046	1617	4	-0.94951	0.96509	0.96525	1.0	16259	0	-0.94951
MRPS28	5	0.0091859	0.03118	0.347046	1618	4	-0.9123	0.97638	0.9764	1.0	16506	0	-0.9123
KAT5	5	0.0091971	0.031213	0.347198	1619	3	-1.1759	0.095614	0.21061	0.908334	4169	2	-1.1759
EIF4G1	5	0.0092055	0.031234	0.347222	1620	4	-1.3237	0.98988	0.98985	1.0	16909	0	-1.3237
CHERP	5	0.0092139	0.031256	0.347246	1621	3	-1.4652	0.61277	0.70005	1.0	11720	1	-1.4652
FKBP11	12	0.009242	0.031334	0.347671	1622	6	-0.5985	0.64038	0.71353	1.0	11947	3	-0.5985
GADD45GIP1	5	0.0092488	0.031354	0.347671	1623	4	-0.86998	0.14245	0.28446	0.949237	5387	1	-0.86998
UBE2NL	4	0.0092529	0.03137	0.347671	1624	2	-1.079	0.69255	0.7411	1.0	12395	1	-1.079
ITM2B	5	0.0092534	0.031371	0.347671	1625	1	0.017545	0.38423	0.53482	1.0	9170	2	0.017545
EIF3CL	2	0.0092676	0.031417	0.347969	1626	2	-1.2953	0.99073	0.99072	1.0	16933	0	-1.2953
ZCRB1	5	0.0092853	0.031471	0.348186	1627	4	-1.2967	0.9468	0.94707	1.0	15895	0	-1.2967
FAM175A	5	0.009287	0.031476	0.348186	1628	4	-1.0653	0.99147	0.99141	1.0	16962	0	-1.0653
SDHAF2	5	0.009304	0.031528	0.348549	1629	4	-0.70888	0.99206	0.99206	1.0	16986	0	-0.70888
THOC1	5	0.0093251	0.031592	0.349046	1630	3	-1.3421	0.88531	0.88681	1.0	14776	0	-1.3421
SRSF11	5	0.0093325	0.031616	0.349099	1631	4	-1.3143	0.99532	0.99533	1.0	17124	0	-1.3143
ADSS	5	0.0093676	0.031713	0.349953	1632	3	-4.4637	0.88223	0.88377	1.0	14724	0	-4.4637
NDUFB8	5	0.0093761	0.031741	0.350048	1633	3	-1.37	0.97996	0.97997	1.0	16600	0	-1.37
TMEM251	7	0.0093843	0.031766	0.35011	1634	5	-0.75006	0.92035	0.92115	1.0	15404	1	-0.75006
SEMA4A	5	0.0094116	0.031839	0.350698	1635	3	-1.6808	0.9369	0.93745	1.0	15692	0	-1.6808
HOMER3	5	0.0094664	0.032001	0.352269	1636	4	-0.75628	0.2463	0.41008	0.998588	7393	1	-0.75628
PPP1R14D	5	0.0095497	0.032247	0.354675	1637	4	-1.0257	0.98876	0.98872	1.0	16863	0	-1.0257
DNAJA3	5	0.0095541	0.03226	0.354675	1638	4	-1.2243	0.90305	0.90414	1.0	15084	0	-1.2243
SEPT1	5	0.0095616	0.032279	0.354675	1639	4	-1.0266	0.97935	0.97937	1.0	16586	0	-1.0266
DIS3	5	0.0095702	0.032303	0.354724	1640	3	-1.4123	0.63569	0.71117	1.0	11898	1	-1.4123
TFB1M	5	0.0096061	0.032414	0.355535	1641	3	-1.5348	0.88843	0.88982	1.0	14822	0	-1.5348
ZNF326	8	0.009615	0.032448	0.355535	1642	6	-0.92786	0.95142	0.95163	1.0	15968	1	-0.92786
TSFM	5	0.0096181	0.032456	0.355535	1643	4	-0.99668	0.53727	0.66626	1.0	11175	1	-0.99668
CLN6	5	0.0096181	0.032456	0.355535	1644	4	-1.3322	0.99459	0.99462	1.0	17083	0	-1.3322
MRPL16	5	0.0096378	0.032519	0.356011	1645	3	-1.4567	0.15598	0.30509	0.955055	5753	2	-1.4567
TNFAIP8L2	5	0.0096739	0.032617	0.356866	1646	4	-0.7095	0.47636	0.61905	1.0	10422	1	-0.7095
PPA2	5	0.0096855	0.032649	0.356895	1647	4	-1.255	0.98688	0.98683	1.0	16803	0	-1.255
PPP1R15B	5	0.0096904	0.032659	0.356895	1648	4	-0.91813	0.98122	0.98124	1.0	16636	0	-0.91813
EEF1A1	2	0.0097415	0.032808	0.358239	1649	2	-4.6611	0.99026	0.99025	1.0	16924	0	-4.6611
DNAJB6	3	0.0097463	0.032822	0.358239	1650	2	-1.7944	0.72565	0.76023	1.0	12686	0	-1.7944
EGF	5	0.009777	0.032906	0.358842	1651	4	-1.1459	0.92589	0.92651	1.0	15493	0	-1.1459
MAD2L1BP	5	0.0097798	0.032917	0.358842	1652	3	-1.3122	0.97812	0.97815	1.0	16548	0	-1.3122
THEM5	5	0.0097964	0.032963	0.359128	1653	4	-0.80929	0.99687	0.99684	1.0	17224	0	-0.80929
B4GALT3	5	0.0098236	0.033043	0.359779	1654	4	-1.3439	0.97588	0.97589	1.0	16493	0	-1.3439
TRAIP	5	0.0098484	0.033118	0.360375	1655	3	-1.4981	0.82692	0.83175	1.0	13862	1	-1.4981
HOPX	7	0.0098742	0.033193	0.36083	1656	3	-0.33608	0.89729	0.89852	1.0	14992	1	-0.33608
RHCE	5	0.0098762	0.0332	0.36083	1657	4	-0.81785	0.99268	0.99269	1.0	17003	0	-0.81785
MMRN1	5	0.009893	0.033255	0.36121	1658	4	-1.324	0.21402	0.38064	0.986606	6945	1	-1.324
DSCR4	5	0.0099089	0.033299	0.361476	1659	4	-0.8738	0.47653	0.6192	1.0	10427	1	-0.8738
BRCA2	5	0.0099173	0.03332	0.361479	1660	3	-1.2181	0.69371	0.74175	1.0	12403	1	-1.2181
NPAT	5	0.0099416	0.033397	0.362101	1661	4	-1.1929	0.98052	0.98055	1.0	16610	0	-1.1929
HNRNPA1	4	0.0099505	0.033426	0.362199	1662	2	-0.44504	0.83758	0.84091	1.0	14026	0	-0.44504
SKA2	9	0.0099727	0.033486	0.36263	1663	5	-0.83459	0.94834	0.94861	1.0	15915	1	-0.83459
TM6SF2	5	0.009985	0.033525	0.362724	1664	3	-1.3442	0.85373	0.85577	1.0	14250	1	-1.3442
RPL34	1	0.0099879	0.033535	0.362724	1665	1	-8.298	0.99001	0.98997	1.0	16916	0	-8.298
U2AF1L4	5	0.010032	0.033668	0.363945	1666	4	-1.4676	0.89843	0.89965	1.0	15009	0	-1.4676
SLC25A5	5	0.010094	0.033852	0.365533	1667	4	-1.3654	0.81209	0.81962	1.0	13661	1	-1.3654
PRPF18	5	0.010097	0.033858	0.365533	1668	2	-0.37437	0.9025	0.90358	1.0	15074	0	-0.37437
HYOU1	5	0.010104	0.033876	0.365533	1669	4	-0.83866	0.99089	0.99087	1.0	16941	0	-0.83866
HAUS8	5	0.010117	0.033914	0.365723	1670	3	-1.3762	0.76272	0.7837	1.0	13068	1	-1.3762
UBE2C	10	0.010176	0.034111	0.367601	1671	5	-0.63231	0.94227	0.94267	1.0	15797	1	-0.63231
CYTH2	5	0.010182	0.034129	0.367601	1672	4	-0.71798	0.94786	0.94812	1.0	15908	0	-0.71798
DDX11	5	0.010202	0.034183	0.367961	1673	3	-1.1178	0.6969	0.74353	1.0	12431	1	-1.1178
TMEM248	5	0.01027	0.034388	0.369953	1674	4	-0.77339	0.80511	0.8141	1.0	13558	1	-0.77339
BRD8	5	0.010328	0.034555	0.371524	1675	4	-1.1773	0.68725	0.73814	1.0	12344	1	-1.1773
PEX11B	5	0.010349	0.034611	0.371904	1676	4	-0.72838	0.7246	0.7596	1.0	12671	1	-0.72838
PPP1R14A	6	0.010363	0.03466	0.372199	1677	4	-1.7594	0.91312	0.91403	1.0	15279	0	-1.7594
ATPIF1	5	0.010369	0.03468	0.372199	1678	4	-0.94489	0.57513	0.68268	1.0	11429	1	-0.94489
RPL26	2	0.010386	0.034735	0.372392	1679	2	-4.6873	0.98961	0.98958	1.0	16898	0	-4.6873
NUDT4	5	0.010388	0.034739	0.372392	1680	3	-1.9203	0.86455	0.8664	1.0	14416	0	-1.9203
KIAA0391	11	0.010394	0.034763	0.372424	1681	7	-1.1497	0.70895	0.75039	1.0	12538	3	-1.1497
DNM1L	5	0.010414	0.034828	0.372897	1682	3	-1.8274	0.4671	0.61057	1.0	10290	1	-1.8274
OTOP1	5	0.010423	0.034852	0.37294	1683	3	-1.3446	0.80554	0.81441	1.0	13564	1	-1.3446
SNRPA	5	0.010525	0.035157	0.375642	1684	3	-1.1599	0.87098	0.87269	1.0	14539	0	-1.1599
HDAC8	10	0.010526	0.035164	0.375642	1685	7	-0.65293	0.97921	0.97923	1.0	16583	1	-0.65293
GCN1L1	5	0.010527	0.035168	0.375642	1686	4	-0.94176	0.80548	0.81437	1.0	13563	1	-0.94176
RAB18	7	0.010571	0.035308	0.376915	1687	5	-1.6957	0.51079	0.65083	1.0	10938	2	-1.6957
RPP14	5	0.010596	0.035389	0.377554	1688	3	-1.6393	0.75759	0.78022	1.0	13010	1	-1.6393
ESYT1	5	0.010681	0.035643	0.380045	1689	4	-1.1204	0.98779	0.98777	1.0	16832	0	-1.1204
ZNF207	5	0.010715	0.035746	0.380916	1690	4	-0.57724	0.30067	0.45901	1.0	8055	1	-0.57724
MYBPHL	5	0.010761	0.035892	0.382248	1691	4	-1.1675	0.96805	0.96815	1.0	16327	0	-1.1675
INTS10	5	0.010774	0.03594	0.382531	1692	4	-0.78637	0.75883	0.78109	1.0	13026	1	-0.78637
MFN2	5	0.010787	0.035982	0.382755	1693	4	-1.0116	0.98952	0.9895	1.0	16895	0	-1.0116
HSP90AB1	5	0.010806	0.036033	0.383073	1694	4	-0.9911	0.81077	0.81855	1.0	13642	1	-0.9911
BPTF	5	0.010816	0.036065	0.38318	1695	3	-0.93897	0.88252	0.88405	1.0	14733	0	-0.93897
SSU72	5	0.010888	0.03627	0.385137	1696	3	-1.0159	0.22649	0.39188	0.992363	7110	1	-1.0159
MRPL19	5	0.010914	0.036339	0.385634	1697	4	-0.96403	0.5403	0.66756	1.0	11195	1	-0.96403
KCTD15	5	0.010932	0.036384	0.385891	1698	4	-1.2211	0.38078	0.5316	1.0	9122	1	-1.2211
MAST1	5	0.010996	0.036574	0.387674	1699	4	-0.63821	0.98084	0.98086	1.0	16624	0	-0.63821
LIN52	5	0.011081	0.03682	0.39005	1700	3	-1.2047	0.8933	0.89456	1.0	14921	0	-1.2047
POLR3GL	5	0.011091	0.036855	0.390193	1701	4	-1.1104	0.98068	0.98071	1.0	16615	0	-1.1104
TTK	5	0.0111	0.036877	0.390196	1702	3	-1.7402	0.21275	0.37955	0.986297	6930	1	-1.7402
TRMT10C	5	0.011109	0.036911	0.390327	1703	3	-0.85395	0.20713	0.37441	0.984261	6850	2	-0.85395
TRMT6	5	0.01115	0.037023	0.391034	1705	3	-1.1669	0.9032	0.90431	1.0	15086	0	-1.1669
CARTPT	5	0.01115	0.037023	0.391034	1704	3	-1.2924	0.71347	0.75303	1.0	12573	1	-1.2924
DUSP13	13	0.011158	0.037043	0.391034	1706	8	-0.69305	0.9967	0.99668	1.0	17193	0	-0.69305
SBNO1	5	0.011177	0.037103	0.391411	1707	4	-1.0384	0.96861	0.9687	1.0	16343	0	-1.0384
OTUD5	5	0.011184	0.037122	0.391411	1708	4	-0.76616	0.99342	0.99343	1.0	17033	0	-0.76616
MRPL48	5	0.011233	0.037265	0.392487	1709	3	-1.0726	0.99481	0.99484	1.0	17092	0	-1.0726
PAQR6	5	0.011234	0.037268	0.392487	1710	4	-1.619	0.91254	0.91347	1.0	15268	0	-1.619
SPRR2G	4	0.011263	0.037347	0.393097	1711	2	-0.3088	0.59502	0.69176	1.0	11564	1	-0.3088
XCL1	2	0.011283	0.03741	0.393521	1712	2	-1.3178	0.98872	0.98868	1.0	16860	0	-1.3178
CTDSP2	5	0.011309	0.037482	0.394054	1713	3	-0.68141	0.26113	0.42337	1.0	7586	1	-0.68141
ANKRD34B	5	0.011349	0.03759	0.394962	1714	3	-1.351	0.98145	0.98146	1.0	16641	0	-1.351
HNRNPA0	5	0.011424	0.037804	0.396978	1715	4	-0.75765	0.92514	0.92575	1.0	15479	0	-0.75765
ANKHD1-EIF4EBP3	5	0.011449	0.037885	0.397589	1716	4	-0.80675	0.92332	0.92401	1.0	15450	0	-0.80675
ELMOD3	5	0.011472	0.037954	0.397885	1717	4	-0.8826	0.99587	0.99588	1.0	17143	0	-0.8826
CCDC59	5	0.011477	0.037968	0.397885	1718	3	-1.5555	0.5092	0.64937	1.0	10916	1	-1.5555
SGMS2	5	0.011488	0.037997	0.397885	1719	4	-1.2054	0.016291	0.052183	0.713476	1317	1	-1.2054
C19orf40	5	0.01149	0.038001	0.397885	1720	3	-1.8205	0.97426	0.97425	1.0	16459	0	-1.8205
LRRC52	5	0.011548	0.038176	0.399326	1721	4	-1.061	0.99507	0.99508	1.0	17103	0	-1.061
RPN1	5	0.011549	0.038183	0.399326	1722	3	-0.75109	0.95907	0.95923	1.0	16122	0	-0.75109
ADCY10	5	0.011563	0.038218	0.399462	1723	4	-0.79842	0.98915	0.98914	1.0	16879	0	-0.79842
KRTAP5-10	3	0.011616	0.038388	0.401004	1724	3	-1.7865	0.98838	0.98835	1.0	16851	0	-1.7865
XPO5	5	0.011646	0.038478	0.401708	1725	4	-0.8288	0.78151	0.79661	1.0	13281	1	-0.8288
APC	5	0.011762	0.038839	0.405244	1726	4	-0.81052	0.98867	0.98864	1.0	16858	0	-0.81052
KATNB1	5	0.011786	0.038909	0.40572	1727	4	-0.68222	0.95322	0.95341	1.0	15997	0	-0.68222
EIF4B	3	0.011793	0.03893	0.40572	1728	2	-0.79742	0.72747	0.76131	1.0	12702	0	-0.79742
NOL11	5	0.011813	0.038988	0.406098	1729	4	-1.064	0.76658	0.78624	1.0	13109	1	-1.064
CNGA3	5	0.011871	0.039148	0.407368	1730	4	-0.72452	0.65928	0.72321	1.0	12106	1	-0.72452
NOP2	5	0.011874	0.039156	0.407368	1731	4	-0.65768	0.97423	0.97423	1.0	16457	0	-0.65768
CD2	5	0.011887	0.0392	0.40759	1732	4	-0.74532	0.021719	0.067034	0.742669	1625	1	-0.74532
GON4L	5	0.011901	0.039244	0.407812	1733	4	-1.31	0.99654	0.99652	1.0	17177	0	-1.31
BCL2L2-PABPN1	1	0.011945	0.039383	0.409021	1734	1	-3.7202	0.98806	0.98803	1.0	16842	0	-3.7202
ARHGAP29	5	0.011977	0.039467	0.409664	1735	4	-0.99515	0.99287	0.99289	1.0	17011	0	-0.99515
HID1	5	0.012	0.039538	0.410164	1736	4	-0.67328	0.95222	0.95241	1.0	15985	0	-0.67328
EWSR1	5	0.012028	0.03962	0.410771	1737	3	-1.1586	0.95073	0.95096	1.0	15952	0	-1.1586
COPS2	5	0.012043	0.03966	0.410951	1738	4	-1.6264	0.99687	0.99684	1.0	17229	0	-1.6264
TADA2A	5	0.012095	0.039798	0.412149	1739	4	-0.87512	0.99687	0.99684	1.0	17215	0	-0.87512
FAM212B	5	0.012119	0.039861	0.412561	1740	4	-0.68893	0.97879	0.97882	1.0	16562	0	-0.68893
CHST11	5	0.012132	0.039897	0.412582	1741	4	-0.59247	0.85549	0.85746	1.0	14284	1	-0.59247
PTCD2	5	0.012137	0.039909	0.412582	1742	3	-0.7262	0.127	0.26053	0.936679	5009	2	-0.7262
ALDH9A1	5	0.01215	0.039955	0.412822	1743	4	-0.69771	0.55776	0.67509	1.0	11311	1	-0.69771
AKT1	5	0.012169	0.040004	0.412911	1744	4	-0.73556	0.9962	0.99619	1.0	17163	0	-0.73556
PPA1	5	0.012171	0.040009	0.412911	1745	3	-1.5972	0.61246	0.69989	1.0	11714	1	-1.5972
GLTP	5	0.012191	0.040068	0.413062	1746	3	-1.2564	0.47182	0.61494	1.0	10361	1	-1.2564
GBA2	5	0.012192	0.04007	0.413062	1747	4	-0.61458	0.98559	0.98553	1.0	16773	0	-0.61458
RASGRP2	5	0.012227	0.040162	0.413771	1748	4	-0.6749	0.37182	0.52327	1.0	9003	1	-0.6749
ZBTB37	5	0.012275	0.040299	0.414944	1749	4	-1.2274	0.98416	0.98415	1.0	16736	0	-1.2274
FAM184A	5	0.012292	0.040344	0.415171	1750	4	-1.0168	0.99654	0.99652	1.0	17178	0	-1.0168
ATP5J	6	0.012324	0.040442	0.415822	1751	4	-1.1902	0.19678	0.36505	0.978314	6720	1	-1.1902
THBS4	5	0.012326	0.040453	0.415822	1752	4	-1.1073	0.94976	0.95001	1.0	15940	0	-1.1073
SPAST	5	0.012368	0.040574	0.416827	1753	4	-0.8078	0.98964	0.98961	1.0	16900	0	-0.8078
C17orf89	5	0.012384	0.040614	0.416996	1754	4	-0.92109	0.99608	0.99606	1.0	17154	0	-0.92109
IL17A	5	0.01241	0.040679	0.41743	1755	4	-0.8235	0.99644	0.99642	1.0	17173	0	-0.8235
SUMO2	2	0.01244	0.040766	0.418088	1756	2	-2.8357	0.98756	0.98753	1.0	16824	0	-2.8357
PDLIM5	15	0.01246	0.040818	0.418375	1757	4	0.30836	0.0010546	0.0046223	0.413524	201	6	0.30836
OARD1	5	0.012504	0.040945	0.419443	1758	4	-1.7012	0.99512	0.99513	1.0	17108	0	-1.7012
MAZ	9	0.012583	0.041152	0.421312	1759	6	-0.57123	0.98691	0.98687	1.0	16805	0	-0.57123
COX10	5	0.012593	0.041174	0.421312	1760	4	-0.91324	0.076687	0.17893	0.892059	3609	1	-0.91324
IPO13	5	0.012614	0.04123	0.421647	1761	4	-0.94479	0.97621	0.97625	1.0	16503	0	-0.94479
THAP9	5	0.012631	0.041274	0.421857	1762	4	-1.2506	0.99717	0.99713	1.0	17246	0	-1.2506
DLAT	5	0.012699	0.041459	0.423505	1763	3	-1.1569	0.81922	0.82537	1.0	13750	1	-1.1569
ZNF335	5	0.012728	0.041548	0.424174	1764	4	-0.73719	0.71342	0.753	1.0	12571	1	-0.73719
TOMM70A	5	0.01275	0.041607	0.424534	1765	3	-1.5971	0.0084872	0.029762	0.650984	823	1	-1.5971
FAR2	5	0.012783	0.041702	0.425258	1766	2	0.26312	0.00099712	0.0043804	0.406269	192	2	0.26312
NTRK1	5	0.012802	0.041769	0.425701	1767	4	-0.6317	0.98376	0.98377	1.0	16722	0	-0.6317
AKR1B15	5	0.01282	0.041815	0.425863	1768	3	-1.229	0.95435	0.9545	1.0	16014	0	-1.229
E4F1	5	0.012838	0.041863	0.425863	1769	4	-0.90621	0.63684	0.71174	1.0	11911	1	-0.90621
EXOSC10	5	0.012843	0.041875	0.425863	1770	3	-1.1679	0.33865	0.49324	1.0	8551	1	-1.1679
ERCC6L	5	0.012845	0.041879	0.425863	1771	2	-0.021648	0.81071	0.8185	1.0	13641	1	-0.021648
IFI44L	5	0.01286	0.041919	0.42603	1772	4	-0.87635	0.66674	0.72706	1.0	12156	1	-0.87635
SETD8	5	0.012889	0.042002	0.426633	1773	2	-0.38629	0.76388	0.78445	1.0	13080	1	-0.38629
CNOT6L	5	0.012913	0.042073	0.427113	1774	4	-0.92039	0.99446	0.99448	1.0	17075	0	-0.92039
RNF138	7	0.012949	0.042173	0.427887	1775	5	-0.97663	0.71611	0.75459	1.0	12597	2	-0.97663
MYCBPAP	5	0.012959	0.0422	0.427914	1776	3	-1.2499	0.96285	0.96298	1.0	16212	0	-1.2499
TROAP	5	0.013001	0.042313	0.428821	1777	4	-0.74998	0.94367	0.94403	1.0	15834	0	-0.74998
PROCA1	5	0.013069	0.042513	0.430607	1778	4	-0.75683	0.99575	0.99577	1.0	17139	0	-0.75683
TUBGCP3	5	0.013117	0.042634	0.43158	1779	3	-1.0899	0.0015149	0.0065559	0.436426	269	1	-1.0899
MAPK3	5	0.013123	0.042657	0.43158	1780	4	-0.89722	0.91445	0.91536	1.0	15306	0	-0.89722
ATL2	5	0.013177	0.042812	0.432906	1781	4	-1.4903	0.17118	0.32801	0.962801	6124	1	-1.4903
GJB3	5	0.013199	0.042874	0.433291	1782	2	0.16873	0.60439	0.69615	1.0	11650	1	0.16873
ANP32E	10	0.013231	0.04298	0.434114	1783	5	-0.53333	0.30025	0.45863	1.0	8045	3	-0.53333
C5orf15	5	0.013247	0.043034	0.434387	1784	4	-1.6008	0.64113	0.7139	1.0	11954	1	-1.6008
COX17	4	0.013255	0.043055	0.434387	1785	3	-1.5374	0.45883	0.60294	1.0	10188	1	-1.5374
SEC61G	4	0.013296	0.043173	0.43533	1786	3	-1.6426	0.73601	0.76638	1.0	12784	1	-1.6426
NDUFA10	5	0.013321	0.043237	0.435735	1787	3	-1.1235	0.21791	0.38419	0.988005	7002	2	-1.1235
YJEFN3	5	0.013331	0.043261	0.435735	1788	4	-1.1834	0.99594	0.99594	1.0	17148	0	-1.1834
CNOT7	5	0.013381	0.043406	0.436947	1789	2	0.53079	0.12063	0.25069	0.927334	4867	3	0.53079
PIM2	5	0.013499	0.043731	0.439845	1790	4	-0.62116	0.95445	0.9546	1.0	16017	0	-0.62116
VDR	5	0.01351	0.043752	0.439845	1791	4	-0.66631	0.59831	0.69336	1.0	11596	1	-0.66631
CCDC63	5	0.013513	0.043767	0.439845	1792	4	-1.0254	0.98853	0.9885	1.0	16856	0	-1.0254
KIAA1279	5	0.01355	0.04387	0.440633	1793	4	-0.7205	0.81561	0.82245	1.0	13697	1	-0.7205
TYW1	5	0.0136	0.044012	0.441811	1794	4	-0.90239	0.49274	0.63415	1.0	10664	1	-0.90239
GTF3C2	5	0.013617	0.044053	0.441973	1795	3	-1.3983	0.99346	0.99348	1.0	17036	0	-1.3983
EIF3E	5	0.013639	0.044101	0.442212	1796	3	-1.5479	0.91808	0.9189	1.0	15362	0	-1.5479
KANSL3	5	0.013662	0.044169	0.442649	1797	2	-0.44223	0.63067	0.70865	1.0	11862	1	-0.44223
PSMD13	5	0.013694	0.04426	0.443317	1798	3	-1.4194	0.92166	0.92241	1.0	15428	0	-1.4194
UNC50	5	0.013719	0.044325	0.443715	1799	4	-0.70829	0.70898	0.7504	1.0	12539	1	-0.70829
CSMD3	5	0.013735	0.044377	0.443833	1800	4	-0.75395	0.94856	0.94883	1.0	15919	0	-0.75395
COX20	4	0.013739	0.044393	0.443833	1801	3	-1.562	0.87957	0.88118	1.0	14687	0	-1.562
FNTA	5	0.013745	0.04441	0.443833	1802	4	-0.78984	0.99318	0.99321	1.0	17023	0	-0.78984
GFM2	5	0.013769	0.044488	0.444361	1803	4	-0.91275	0.87221	0.8739	1.0	14567	0	-0.91275
SLC29A2	5	0.013842	0.044698	0.446211	1804	4	-0.71651	0.95571	0.9559	1.0	16041	0	-0.71651
ANTXRL	5	0.013852	0.044731	0.446293	1805	4	-0.7717	0.61643	0.70176	1.0	11752	1	-0.7717
PDZK1	6	0.013867	0.044782	0.446413	1806	4	-1.1256	0.99596	0.99595	1.0	17151	0	-1.1256
AMD1	5	0.013873	0.044797	0.446413	1807	4	-1.187	0.27171	0.43281	1.0	7712	1	-1.187
SPATA17	5	0.01388	0.044817	0.446413	1808	4	-2.7088	0.97696	0.97696	1.0	16523	0	-2.7088
WBSCR16	5	0.013911	0.044906	0.447047	1809	3	-1.002	0.98275	0.98279	1.0	16689	0	-1.002
EMC3	5	0.013983	0.045114	0.448873	1810	4	-1.1264	0.76105	0.78258	1.0	13052	1	-1.1264
TMEM126B	5	0.014005	0.045175	0.449227	1811	4	-0.98965	0.99687	0.99684	1.0	17225	0	-0.98965
C21orf59	5	0.014057	0.045314	0.450331	1812	3	-1.0507	0.88776	0.88917	1.0	14811	0	-1.0507
YY1AP1	5	0.014066	0.045336	0.450331	1813	4	-0.89221	0.99481	0.99484	1.0	17093	0	-0.89221
DUSP12	5	0.014093	0.045404	0.45076	1814	4	-0.72469	0.95449	0.95465	1.0	16020	0	-0.72469
CHMP7	5	0.014131	0.045515	0.451619	1815	4	-0.84576	0.96535	0.9655	1.0	16263	0	-0.84576
ZNF565	5	0.014206	0.045734	0.453535	1816	4	-0.70072	0.99612	0.99611	1.0	17156	0	-0.70072
C1orf162	5	0.01424	0.04584	0.454337	1817	4	-0.68297	0.99006	0.99002	1.0	16918	0	-0.68297
LENG1	5	0.014316	0.046055	0.456222	1818	3	-1.12	0.98397	0.98396	1.0	16728	0	-1.12
ZMYND11	5	0.014329	0.046089	0.456303	1819	4	-0.87288	0.98679	0.98674	1.0	16800	0	-0.87288
HS6ST1	5	0.014417	0.046337	0.458506	1820	2	-0.33997	0.96632	0.96646	1.0	16288	0	-0.33997
KRTAP10-10	4	0.01444	0.046399	0.458654	1821	2	-1.0313	0.057898	0.14663	0.873678	3015	1	-1.0313
SCO2	5	0.01444	0.046403	0.458654	1822	4	-0.80981	0.77941	0.79513	1.0	13260	1	-0.80981
C1QBP	5	0.014453	0.046446	0.458826	1823	3	-1.1205	0.94597	0.94627	1.0	15877	0	-1.1205
MARCH9	5	0.014558	0.046759	0.461669	1824	4	-0.94157	0.98645	0.98641	1.0	16793	0	-0.94157
RANBP2	5	0.014593	0.046866	0.462432	1825	4	-0.94083	0.96131	0.96146	1.0	16174	0	-0.94083
GBGT1	5	0.014601	0.046888	0.462432	1826	4	-0.71058	0.9879	0.98787	1.0	16836	0	-0.71058
SYF2	5	0.014613	0.046926	0.462553	1827	4	-0.72064	0.016019	0.051408	0.709431	1305	1	-0.72064
TUBGCP6	5	0.01466	0.047057	0.463589	1828	4	-1.0481	0.99294	0.99296	1.0	17013	0	-1.0481
SASS6	5	0.014696	0.04716	0.464359	1829	3	-2.2174	0.42558	0.57253	1.0	9761	2	-2.2174
TMEM208	5	0.014749	0.047319	0.465555	1830	4	-1.0819	0.27615	0.43678	1.0	7757	1	-1.0819
NAA25	5	0.014754	0.047334	0.465555	1831	4	-1.413	0.87202	0.87372	1.0	14561	0	-1.413
IFITM3	3	0.014838	0.047575	0.467673	1832	3	-1.3931	0.98246	0.98251	1.0	16680	0	-1.3931
METTL1	5	0.014886	0.047717	0.468812	1833	4	-1.127	0.97581	0.97582	1.0	16490	0	-1.127
ATF7	8	0.014909	0.047782	0.469169	1834	5	-0.75271	0.44382	0.58922	1.0	9985	1	-0.75271
UTP11L	5	0.014916	0.047805	0.469169	1835	4	-1.2867	0.010046	0.034302	0.663521	930	1	-1.2867
NUFIP1	5	0.01497	0.047973	0.470214	1836	3	-1.1569	0.90662	0.90776	1.0	15168	0	-1.1569
NFYC	5	0.014975	0.047981	0.470214	1837	4	-1.2517	0.37697	0.52803	1.0	9077	1	-1.2517
CENPE	5	0.014978	0.04799	0.470214	1838	4	-0.79232	0.020012	0.062379	0.733892	1527	1	-0.79232
IFNA1	3	0.014991	0.04803	0.470345	1839	3	-0.81312	0.98501	0.98497	1.0	16759	0	-0.81312
HIRIP3	5	0.015015	0.048085	0.470458	1840	4	-0.62318	0.95474	0.95487	1.0	16024	0	-0.62318
CCNB1	5	0.015033	0.048134	0.470458	1841	3	-1.5051	0.99356	0.99358	1.0	17041	0	-1.5051
URB1	5	0.015041	0.048152	0.470458	1842	4	-1.2493	0.98809	0.98806	1.0	16844	0	-1.2493
PLEKHG4	5	0.015051	0.048175	0.470458	1843	4	-0.87169	0.99314	0.99317	1.0	17020	0	-0.87169
RLIM	5	0.015054	0.048181	0.470458	1844	4	-0.92073	0.98099	0.98101	1.0	16626	0	-0.92073
KIAA1731	5	0.015061	0.048198	0.470458	1845	4	-1.0721	0.55529	0.67399	1.0	11299	1	-1.0721
INTS7	5	0.015088	0.048281	0.471013	1846	3	-1.4276	0.83012	0.8344	1.0	13907	1	-1.4276
FAM25A	3	0.015123	0.048379	0.471586	1847	2	-2.5092	0.73945	0.76859	1.0	12823	0	-2.5092
TUBGCP5	5	0.015127	0.048392	0.471586	1848	4	-1.4272	0.70414	0.74767	1.0	12490	1	-1.4272
DPH3	6	0.015172	0.048518	0.472557	1849	4	-1.213	0.22653	0.39191	0.992363	7111	1	-1.213
MRPS17	5	0.015195	0.048587	0.472976	1850	4	-1.2185	0.47132	0.61449	1.0	10354	1	-1.2185
NBPF4	2	0.015208	0.048618	0.47302	1851	2	-1.0282	0.98479	0.98477	1.0	16753	0	-1.0282
PNISR	5	0.015251	0.04874	0.473818	1852	3	-1.2343	0.093628	0.20736	0.908334	4103	2	-1.2343
SNX12	5	0.015254	0.048753	0.473818	1853	3	-0.59716	0.37302	0.5244	1.0	9023	2	-0.59716
CCDC62	5	0.015276	0.048818	0.474198	1854	4	-0.81532	0.98964	0.9896	1.0	16899	0	-0.81532
SRSF4	5	0.015458	0.049342	0.479034	1855	4	-0.65	0.34272	0.49693	1.0	8605	1	-0.65
SLC19A2	5	0.015471	0.049379	0.479134	1856	4	-0.76541	0.058366	0.14746	0.873678	3036	1	-0.76541
RBM28	5	0.015523	0.049539	0.480414	1857	3	-1.2041	0.89138	0.8927	1.0	14874	0	-1.2041
HCCS	5	0.015536	0.049571	0.480414	1858	3	-1.6862	0.90585	0.90699	1.0	15149	0	-1.6862
MRPS7	5	0.015546	0.049601	0.480414	1859	4	-0.74632	0.92312	0.92382	1.0	15446	0	-0.74632
TUBD1	10	0.015554	0.049618	0.480414	1860	5	-0.47852	0.034191	0.099858	0.799931	2239	3	-0.47852
LIN37	5	0.015586	0.049695	0.480906	1861	4	-0.56138	0.80795	0.81632	1.0	13598	1	-0.56138
KRTAP12-3	5	0.01562	0.049802	0.481674	1862	2	0.58844	0.010335	0.035141	0.664057	953	3	0.58844
MED15	5	0.015641	0.049863	0.482005	1863	4	-0.93403	0.95237	0.95257	1.0	15987	0	-0.93403
ATP5L2	4	0.015676	0.049957	0.482655	1864	2	-0.93928	0.13846	0.27841	0.945658	5302	1	-0.93928
TSTD1	10	0.015695	0.050013	0.482937	1865	6	-0.6672	0.5973	0.69288	1.0	11585	2	-0.6672
ICT1	5	0.015726	0.0501	0.483375	1866	4	-0.67064	0.934	0.93457	1.0	15627	0	-0.67064
UBE2S	5	0.015729	0.050112	0.483375	1867	4	-0.57422	0.97911	0.97912	1.0	16575	0	-0.57422
LYZL2	2	0.015801	0.050311	0.485035	1868	2	-1.1007	0.9842	0.98419	1.0	16741	0	-1.1007
RAB40A	3	0.015822	0.050374	0.485384	1869	3	-1.0547	0.98418	0.98417	1.0	16739	0	-1.0547
STRADB	5	0.01585	0.05046	0.485951	1870	3	-1.3245	0.90619	0.90734	1.0	15157	0	-1.3245
ANKRD52	5	0.01587	0.050509	0.486167	1871	2	-0.23513	0.49306	0.63445	1.0	10673	1	-0.23513
PTBP1	5	0.015924	0.050646	0.487049	1872	4	-0.69029	0.99461	0.99463	1.0	17084	0	-0.69029
REXO1	5	0.015927	0.050655	0.487049	1873	4	-0.5976	0.99051	0.99052	1.0	16928	0	-0.5976
IGFLR1	5	0.016016	0.050919	0.48933	1874	4	-0.62624	0.9786	0.97865	1.0	16555	0	-0.62624
LIG1	5	0.016034	0.050972	0.489426	1875	4	-0.88943	0.99718	0.99714	1.0	17247	0	-0.88943
CIT	5	0.016038	0.050984	0.489426	1876	4	-1.0359	0.99613	0.99612	1.0	17157	0	-1.0359
QSOX1	5	0.01605	0.051022	0.489529	1877	4	-0.6528	0.98279	0.98283	1.0	16690	0	-0.6528
AKIRIN2	5	0.016099	0.051176	0.490542	1878	4	-1.1583	0.99013	0.9901	1.0	16922	0	-1.1583
RPL35A	3	0.016102	0.051182	0.490542	1879	2	-0.58467	0.62301	0.70491	1.0	11796	1	-0.58467
HSPA6	5	0.016165	0.051356	0.49195	1880	4	-0.82113	0.87141	0.87312	1.0	14548	0	-0.82113
CCDC137	5	0.016262	0.051618	0.494199	1881	4	-0.84348	0.52613	0.66163	1.0	11112	1	-0.84348
STH	5	0.016274	0.051659	0.494331	1882	3	-1.1494	0.90159	0.90274	1.0	15065	0	-1.1494
B4GALNT2	5	0.016388	0.051972	0.497061	1883	4	-0.76876	0.97606	0.97608	1.0	16498	0	-0.76876
SRPR	5	0.016413	0.052044	0.497485	1884	4	-0.79495	0.99413	0.99416	1.0	17065	0	-0.79495
UGT2A3	4	0.016503	0.052313	0.49979	1885	3	-1.564	0.8833	0.88481	1.0	14740	0	-1.564
LIN9	5	0.016535	0.052412	0.500475	1886	4	-0.74195	0.18332	0.34601	0.973171	6399	1	-0.74195
CCDC47	5	0.016561	0.052487	0.500923	1887	4	-1.831	0.61323	0.70026	1.0	11723	1	-1.831
CCNE1	5	0.01658	0.052543	0.501193	1888	4	-0.66501	0.30907	0.46664	1.0	8168	1	-0.66501
BLVRB	5	0.016601	0.052612	0.501583	1889	4	-0.85113	0.99527	0.99528	1.0	17122	0	-0.85113
RBFA	5	0.016635	0.052693	0.502088	1890	3	-1.1128	0.016781	0.053552	0.71926	1339	1	-1.1128
GPI	5	0.016665	0.052778	0.502634	1891	4	-1.0533	0.99375	0.99377	1.0	17051	0	-1.0533
SPATA5	5	0.016686	0.052828	0.502839	1892	4	-0.82496	0.85335	0.85542	1.0	14242	1	-0.82496
APLP1	5	0.01671	0.052899	0.503253	1893	4	-0.61458	0.77129	0.78937	1.0	13162	1	-0.61458
DSTYK	5	0.016759	0.053014	0.504085	1894	4	-0.61184	0.73805	0.76767	1.0	12805	1	-0.61184
HMGN2	2	0.016778	0.053061	0.504258	1895	2	-1.2282	0.98322	0.98324	1.0	16706	0	-1.2282
HEXIM1	5	0.016792	0.053098	0.504347	1896	4	-1.0405	0.95858	0.95872	1.0	16114	0	-1.0405
IARS2	5	0.016842	0.053254	0.505564	1897	3	-0.7579	0.24707	0.41077	0.998588	7408	2	-0.7579
WDR24	5	0.016924	0.053486	0.507494	1898	4	-1.3636	0.91196	0.91291	1.0	15261	0	-1.3636
CYB561D1	12	0.016961	0.053609	0.508399	1899	7	-0.68453	0.76322	0.78401	1.0	13075	1	-0.68453
BRD7	5	0.017079	0.053939	0.511258	1900	4	-0.62513	0.64936	0.71803	1.0	12020	1	-0.62513
PCDHGA2	5	0.017115	0.054043	0.511969	1901	4	-0.70137	0.99513	0.99514	1.0	17109	0	-0.70137
RNF40	5	0.01715	0.054133	0.512558	1902	4	-1.0067	0.80337	0.81281	1.0	13540	1	-1.0067
FSTL1	5	0.01717	0.054194	0.512861	1903	4	-0.65514	0.9971	0.99707	1.0	17242	0	-0.65514
ANKRD13B	5	0.017236	0.054376	0.514003	1904	4	-0.67339	0.58346	0.68651	1.0	11478	1	-0.67339
MCL1	5	0.017253	0.054424	0.514003	1905	3	-1.1659	0.49072	0.63222	1.0	10630	1	-1.1659
DPY30	4	0.017254	0.054429	0.514003	1907	2	-0.76149	0.58615	0.68775	1.0	11494	1	-0.76149
TCEAL8	5	0.017254	0.054427	0.514003	1906	4	-0.83235	0.99687	0.99684	1.0	17219	0	-0.83235
REST	5	0.017275	0.054481	0.514077	1908	4	-0.70389	0.75242	0.77687	1.0	12963	1	-0.70389
SDHD	2	0.01729	0.054519	0.514077	1909	2	-1.6403	0.98271	0.98275	1.0	16687	0	-1.6403
USB1	5	0.017292	0.054522	0.514077	1910	4	-0.61237	0.92678	0.92738	1.0	15509	0	-0.61237
TAF1A	5	0.017307	0.054561	0.514175	1911	3	-1.0958	0.054867	0.14122	0.863893	2943	1	-1.0958
PPM1E	5	0.017336	0.054652	0.514761	1912	3	-1.2053	0.7313	0.76357	1.0	12740	1	-1.2053
GTF3C4	5	0.017349	0.054691	0.514864	1913	4	-0.70065	0.98231	0.98236	1.0	16670	0	-0.70065
FBXO28	5	0.017372	0.054763	0.515273	1914	4	-0.76524	0.30418	0.46221	1.0	8103	1	-0.76524
MAP3K12	5	0.017402	0.054841	0.515733	1915	3	-1.0865	0.46853	0.61191	1.0	10310	2	-1.0865
ILF2	5	0.017483	0.055055	0.517474	1916	4	-1.2449	0.9167	0.91753	1.0	15342	0	-1.2449
SPTA1	5	0.017551	0.055242	0.518886	1917	4	-0.97693	0.93887	0.93936	1.0	15724	0	-0.97693
RHOBTB2	5	0.01756	0.055263	0.518886	1918	4	-0.8183	0.9956	0.99561	1.0	17130	0	-0.8183
USP8	5	0.017583	0.055331	0.519255	1919	4	-0.90662	0.81413	0.82128	1.0	13680	1	-0.90662
TSEN15	6	0.017596	0.055368	0.51933	1920	3	-0.49395	0.005948	0.022098	0.595742	668	2	-0.49395
GGTLC2	3	0.017633	0.055464	0.519967	1921	2	-1.8029	0.89498	0.89622	1.0	14958	0	-1.8029
PCDHGA11	5	0.017653	0.05552	0.520222	1922	3	-1.2298	0.54865	0.6711	1.0	11248	1	-1.2298
TRIM25	5	0.0177	0.055652	0.521182	1923	4	-0.62097	0.97765	0.97767	1.0	16535	0	-0.62097
LRRC41	5	0.017768	0.055864	0.522897	1924	4	-0.55154	0.99169	0.99166	1.0	16973	0	-0.55154
ATP13A2	5	0.017791	0.055923	0.523176	1925	4	-0.59346	0.90481	0.90592	1.0	15125	0	-0.59346
STK16	5	0.017841	0.056054	0.524133	1926	4	-0.58194	0.72162	0.75781	1.0	12652	1	-0.58194
KLC2	5	0.017896	0.056204	0.525145	1927	4	-0.95055	0.95803	0.95816	1.0	16104	0	-0.95055
ORAI3	5	0.01791	0.056242	0.525145	1928	4	-0.86832	0.74208	0.77026	1.0	12855	1	-0.86832
STX1B	5	0.017913	0.05625	0.525145	1929	4	-0.60505	0.95519	0.95536	1.0	16031	0	-0.60505
RABGGTA	5	0.018007	0.056519	0.527387	1930	4	-0.87911	0.76609	0.78591	1.0	13103	1	-0.87911
ATP8B2	5	0.018133	0.056868	0.530364	1931	4	-0.75526	0.74803	0.77402	1.0	12918	1	-0.75526
PFKFB4	5	0.018205	0.057071	0.531981	1932	4	-0.74834	0.93044	0.93104	1.0	15578	0	-0.74834
DDX41	5	0.018346	0.057474	0.53546	1933	4	-0.99768	0.97629	0.97632	1.0	16504	0	-0.99768
MRPS11	5	0.018359	0.057516	0.535572	1934	3	-1.5095	0.22501	0.39056	0.991767	7092	1	-1.5095
PPIE	5	0.0184	0.05763	0.53636	1935	3	-1.1693	0.84615	0.84863	1.0	14126	1	-1.1693
DENND2C	5	0.018442	0.057733	0.536863	1936	4	-0.79963	0.11365	0.23961	0.922024	4674	1	-0.79963
G6PD	5	0.018451	0.057756	0.536863	1937	4	-0.67548	0.96573	0.96588	1.0	16272	0	-0.67548
RPL21	2	0.018457	0.057773	0.536863	1938	2	-4.9825	0.96946	0.96955	1.0	16363	0	-4.9825
NDUFA5	3	0.018474	0.057823	0.537046	1939	3	-1.5209	0.98153	0.98154	1.0	16643	0	-1.5209
CNIH2	5	0.018559	0.058042	0.538676	1940	4	-0.69888	0.98623	0.98618	1.0	16788	0	-0.69888
RPL23A	2	0.018566	0.058058	0.538676	1941	2	-2.8924	0.97323	0.97326	1.0	16442	0	-2.8924
SARNP	5	0.018622	0.0582	0.539714	1942	3	-1.3346	0.86739	0.8692	1.0	14475	0	-1.3346
PYROXD1	5	0.018633	0.058232	0.539731	1943	4	-1.3016	0.99439	0.99443	1.0	17071	0	-1.3016
C11orf86	5	0.018647	0.05827	0.539805	1944	4	-0.58495	0.9908	0.99079	1.0	16935	0	-0.58495
NDUFV2	5	0.018672	0.058341	0.540189	1945	3	-1.2049	0.30885	0.46645	1.0	8162	2	-1.2049
HSPA1L	5	0.01869	0.058385	0.540319	1946	3	-1.2541	0.28188	0.44203	1.0	7833	1	-1.2541
ABCC10	5	0.018719	0.058456	0.540697	1947	4	-0.84338	0.92619	0.92681	1.0	15499	0	-0.84338
HN1	6	0.018738	0.058508	0.540903	1948	3	-0.60063	0.011683	0.039072	0.67261	1045	1	-0.60063
RGN	5	0.018777	0.058611	0.54157	1949	4	-0.6209	0.97664	0.97664	1.0	16513	0	-0.6209
HOXC8	5	0.018838	0.058762	0.542694	1950	3	-1.0942	0.52716	0.66205	1.0	11120	1	-1.0942
ARHGAP27	10	0.018858	0.058816	0.542908	1951	5	-0.57887	0.92767	0.92826	1.0	15523	1	-0.57887
NKAP	5	0.018894	0.058915	0.543381	1952	3	-1.3058	0.98401	0.98401	1.0	16731	0	-1.3058
ASCC3	7	0.0189	0.058927	0.543381	1953	5	-0.62908	0.59848	0.69344	1.0	11598	2	-0.62908
NLGN3	5	0.018934	0.059005	0.543822	1954	3	-0.99769	0.42364	0.57075	1.0	9742	1	-0.99769
WDR44	5	0.018959	0.059071	0.544031	1955	4	-0.78004	0.5961	0.69228	1.0	11574	1	-0.78004
NDUFC1	3	0.018966	0.059088	0.544031	1956	3	-1.3246	0.98103	0.98106	1.0	16627	0	-1.3246
NELFCD	5	0.018986	0.059148	0.544304	1957	4	-0.92143	0.99472	0.99476	1.0	17089	0	-0.92143
SLAMF9	5	0.019051	0.059331	0.545527	1958	4	-0.84544	0.90222	0.90332	1.0	15069	0	-0.84544
HAMP	5	0.01906	0.059361	0.545527	1959	4	-0.82013	0.98063	0.98066	1.0	16613	0	-0.82013
TUBG2	5	0.019063	0.059372	0.545527	1960	3	-0.50283	0.97413	0.97413	1.0	16456	0	-0.50283
PLEKHG2	5	0.019102	0.059485	0.546289	1961	4	-0.69829	0.78176	0.79679	1.0	13284	1	-0.69829
ORC3	5	0.019202	0.059768	0.548604	1962	3	-1.2387	0.2452	0.40907	0.998419	7378	1	-1.2387
GGT1	4	0.019239	0.059868	0.549243	1963	3	-0.86266	0.97165	0.97166	1.0	16411	0	-0.86266
PSMC1	2	0.019265	0.059941	0.549628	1964	2	-4.5711	0.96768	0.96779	1.0	16315	0	-4.5711
C2CD4D	5	0.019284	0.059997	0.549868	1965	4	-0.948	0.46837	0.61175	1.0	10307	1	-0.948
TRIM73	3	0.019304	0.060053	0.550102	1966	3	-0.4887	0.9807	0.98073	1.0	16617	0	-0.4887
HSD3B7	5	0.019391	0.06029	0.551847	1967	4	-0.85095	0.99707	0.99704	1.0	17240	0	-0.85095
SNRPE	1	0.019397	0.060305	0.551847	1968	1	-2.9137	0.9806	0.98063	1.0	16612	0	-2.9137
RPS28	1	0.019441	0.060432	0.552728	1969	1	-7.7153	0.98056	0.9806	1.0	16611	0	-7.7153
TPRKB	5	0.019459	0.060479	0.552875	1970	3	-1.3534	0.011112	0.03745	0.668844	1002	1	-1.3534
API5	5	0.01949	0.060564	0.553218	1971	3	-0.66418	0.95875	0.9589	1.0	16116	0	-0.66418
SPRTN	5	0.019496	0.060578	0.553218	1972	4	-1.059	0.7434	0.7711	1.0	12869	1	-1.059
DERL1	5	0.019513	0.060621	0.553329	1973	4	-0.63777	0.9952	0.99521	1.0	17113	0	-0.63777
MICA	5	0.019534	0.06068	0.553486	1974	4	-0.83859	0.93747	0.93801	1.0	15702	0	-0.83859
LCE3A	5	0.019549	0.060725	0.553486	1975	4	-0.99678	0.95565	0.95584	1.0	16039	0	-0.99678
KCNT2	5	0.019552	0.06073	0.553486	1976	4	-0.66366	0.50146	0.64221	1.0	10799	1	-0.66366
RFT1	5	0.01957	0.06077	0.553572	1977	4	-0.93842	0.28196	0.4421	1.0	7835	1	-0.93842
AQP10	5	0.01964	0.060975	0.555154	1978	4	-0.65451	0.99216	0.99217	1.0	16990	0	-0.65451
SMC6	5	0.019677	0.061073	0.555769	1979	4	-0.64789	0.9283	0.92892	1.0	15534	0	-0.64789
SYK	5	0.019747	0.06128	0.557373	1980	3	-0.6228	0.47694	0.61958	1.0	10433	2	-0.6228
KRTAP10-12	2	0.0198	0.061429	0.558235	1981	2	-1.7931	0.93842	0.93891	1.0	15714	0	-1.7931
SHISA5	5	0.019803	0.061437	0.558235	1982	3	-1.0277	0.82398	0.82931	1.0	13819	1	-1.0277
CABP4	5	0.019894	0.061696	0.558895	1986	4	-1.3246	0.99509	0.9951	1.0	17105	0	-1.3246
KPNA4	5	0.019894	0.061696	0.558895	1983	4	-1.3397	0.08249	0.1888	0.895556	3796	1	-1.3397
NARFL	5	0.019894	0.061696	0.558895	1987	4	-1.3246	0.99687	0.99684	1.0	17218	0	-1.3246
SCFD1	5	0.019894	0.061696	0.558895	1985	4	-1.3246	0.91337	0.91428	1.0	15288	0	-1.3246
SPCS2	5	0.019894	0.061696	0.558895	1984	4	-0.8725	0.98712	0.98709	1.0	16811	0	-0.8725
USP1	5	0.019894	0.061696	0.558895	1988	4	-1.1526	0.94276	0.94317	1.0	15811	0	-1.1526
NELFE	5	0.019953	0.061848	0.559993	1989	3	-0.85039	0.94579	0.94608	1.0	15872	0	-0.85039
CASC5	5	0.020042	0.062078	0.561792	1990	3	-0.99369	0.68022	0.73422	1.0	12285	1	-0.99369
AASDHPPT	5	0.020079	0.062168	0.562325	1991	4	-1.5589	0.039035	0.112	0.81379	2471	1	-1.5589
PI4KA	5	0.020093	0.062205	0.562371	1992	3	-1.1026	0.051989	0.13626	0.857378	2862	2	-1.1026
ATP6V1D	5	0.020118	0.062272	0.5627	1993	2	0.78229	0.032504	0.09541	0.799564	2148	3	0.78229
CYP4F2	5	0.020168	0.062409	0.563654	1994	4	-0.59656	0.6862	0.73757	1.0	12335	1	-0.59656
CXCL2	4	0.020199	0.0625	0.564126	1995	2	-0.84498	0.68539	0.7371	1.0	12328	1	-0.84498
MYL12A	5	0.02021	0.062525	0.564126	1996	4	-0.64637	0.82501	0.83017	1.0	13830	1	-0.64637
LCAT	5	0.02023	0.062582	0.564126	1997	4	-0.76539	0.94959	0.94984	1.0	15936	0	-0.76539
ERCC6	5	0.020235	0.062591	0.564126	1998	4	-0.56055	0.99076	0.99076	1.0	16934	0	-0.56055
SV2C	5	0.020252	0.062641	0.564126	1999	3	-0.94822	0.38897	0.53918	1.0	9236	2	-0.94822
[truncated: 16,010 more rows]
