# Supplementary material for: Genome-scale identification of cellular pathways required for cell surface recognition
Source: Genome Res. 2018 Sep;28(9):1372–82. doi: 10.1101/gr.231183.117 (PMC6120632; doi:10.1101/gr.231183.117)
Supplement: Supplemental Material [file supp_gr.231183.117_Supplemental_DataS4.zip › Supplementary Data4/Gene-level-enrichment/Day9_rep1_NCI_SNU_1.gene_summary.txt]

id	num	neg|score	neg|p-value	neg|fdr	neg|rank	neg|goodsgrna	neg|lfc	pos|score	pos|p-value	pos|fdr	pos|rank	pos|goodsgrna	pos|lfc
PSMB5	10	1.1677e-12	2.7489e-07	0.000286	1	10	-4.086	1.0	1.0	1.0	17927	0	-4.086
RPL13	5	2.8057e-11	2.7489e-07	0.000286	2	5	-4.5713	1.0	1.0	1.0	18009	0	-4.5713
IMP3	5	4.3024e-10	2.7489e-07	0.000286	3	5	-3.14	1.0	1.0	1.0	18008	0	-3.14
CDK4	5	2.0247e-09	2.7489e-07	0.000286	4	5	-3.1405	1.0	1.0	1.0	18007	0	-3.1405
PUF60	5	2.3444e-09	2.7489e-07	0.000286	5	5	-4.5193	1.0	1.0	1.0	17932	0	-4.5193
FAU	5	2.423e-09	2.7489e-07	0.000286	6	4	-4.0469	0.99414	0.99416	1.0	17406	0	-4.0469
ATP6V0C	5	2.505e-09	2.7489e-07	0.000286	7	5	-3.4513	1.0	1.0	1.0	18006	0	-3.4513
SUPT16H	5	2.597e-09	2.7489e-07	0.000286	8	5	-7.579	1.0	1.0	1.0	18005	0	-7.579
SNRPD3	5	3.1663e-09	2.7489e-07	0.000286	9	5	-8.4871	1.0	1.0	1.0	17999	0	-8.4871
POLR2A	5	3.8546e-09	2.7489e-07	0.000286	10	5	-3.624	1.0	1.0	1.0	18004	0	-3.624
LRR1	5	4.1335e-09	2.7489e-07	0.000286	11	5	-2.7744	1.0	1.0	1.0	18003	0	-2.7744
HNRNPK	5	4.2985e-09	2.7489e-07	0.000286	12	5	-3.1226	1.0	1.0	1.0	18002	0	-3.1226
RPS11	5	4.5791e-09	2.7489e-07	0.000286	13	5	-7.1712	1.0	1.0	1.0	18001	0	-7.1712
NHP2L1	5	6.112e-09	2.7489e-07	0.000286	14	5	-8.5171	0.99998	0.99998	1.0	17883	0	-8.5171
PRPF31	5	6.7535e-09	2.7489e-07	0.000286	15	5	-2.6731	1.0	1.0	1.0	18000	0	-2.6731
CKAP5	5	7.8437e-09	5.4978e-07	0.000286	16	5	-2.7198	1.0	1.0	1.0	17998	0	-2.7198
PSMC4	5	9.0537e-09	5.4978e-07	0.000286	17	5	-3.0752	0.99949	0.9995	1.0	17732	0	-3.0752
FARSA	5	9.1149e-09	5.4978e-07	0.000286	18	4	-2.9922	0.19807	0.36802	0.997405	6632	1	-2.9922
SF3B3	5	9.4626e-09	8.2467e-07	0.000286	19	5	-4.3347	1.0	1.0	1.0	17997	0	-4.3347
SDHC	9	1.2404e-08	8.2467e-07	0.000286	20	8	-2.3234	0.96657	0.96653	1.0	16691	1	-2.3234
IPO13	5	1.2817e-08	8.2467e-07	0.000286	21	5	-4.3111	1.0	1.0	1.0	17996	0	-4.3111
PLK1	5	1.2907e-08	8.2467e-07	0.000286	22	5	-3.2671	0.99998	0.99999	1.0	17887	0	-3.2671
RAN	5	1.5337e-08	8.2467e-07	0.000286	23	5	-6.914	1.0	1.0	1.0	17995	0	-6.914
POLD1	5	1.6663e-08	8.2467e-07	0.000286	24	5	-2.1977	1.0	1.0	1.0	17994	0	-2.1977
PSMB4	5	1.9448e-08	8.2467e-07	0.000286	25	5	-5.9584	1.0	1.0	1.0	17949	0	-5.9584
KIF23	5	2.0743e-08	8.2467e-07	0.000286	26	5	-4.1408	1.0	1.0	1.0	17993	0	-4.1408
RRM1	5	2.7078e-08	8.2467e-07	0.000286	27	5	-6.1901	1.0	1.0	1.0	17987	0	-6.1901
RPS19	5	2.7357e-08	8.2467e-07	0.000286	28	5	-5.2963	1.0	1.0	1.0	17992	0	-5.2963
EIF4A3	5	2.8367e-08	8.2467e-07	0.000286	29	5	-3.5922	1.0	1.0	1.0	17990	0	-3.5922
EIF3D	5	3.5251e-08	8.2467e-07	0.000286	30	5	-3.5925	1.0	1.0	1.0	17991	0	-3.5925
AURKB	5	4.6075e-08	8.2467e-07	0.000286	31	5	-2.7562	1.0	1.0	1.0	17965	0	-2.7562
PHB2	5	6.0832e-08	8.2467e-07	0.000286	32	5	-5.9571	1.0	1.0	1.0	17989	0	-5.9571
INCENP	5	6.1038e-08	8.2467e-07	0.000286	33	5	-3.2471	0.99999	1.0	1.0	17916	0	-3.2471
RPL15	2	6.1525e-08	8.2467e-07	0.000286	34	2	-5.7515	1.0	1.0	1.0	17988	0	-5.7515
SNRPF	5	6.3891e-08	8.2467e-07	0.000286	35	5	-5.2594	0.99723	0.99721	1.0	17552	0	-5.2594
BANF1	4	6.7203e-08	8.2467e-07	0.000286	36	4	-3.6183	1.0	1.0	1.0	17986	0	-3.6183
SNRPD1	5	6.9264e-08	8.2467e-07	0.000286	37	5	-2.9211	1.0	1.0	1.0	17985	0	-2.9211
DNM2	5	7.7833e-08	8.2467e-07	0.000286	38	5	-3.6544	1.0	1.0	1.0	17957	0	-3.6544
SEC61A1	5	7.9525e-08	8.2467e-07	0.000286	39	5	-2.5074	1.0	1.0	1.0	17984	0	-2.5074
MEPCE	10	9.0324e-08	8.2467e-07	0.000286	40	9	-1.6278	0.97119	0.9711	1.0	16794	1	-1.6278
EIF3B	5	9.2518e-08	8.2467e-07	0.000286	41	5	-2.981	1.0	1.0	1.0	17983	0	-2.981
ARFRP1	12	9.6994e-08	8.2467e-07	0.000286	42	11	-1.3857	1.0	1.0	1.0	17945	0	-1.3857
RPS24	5	9.9786e-08	8.2467e-07	0.000286	43	4	-3.4939	0.98989	0.9899	1.0	17262	0	-3.4939
NUP93	5	1.0018e-07	8.2467e-07	0.000286	44	5	-2.6902	1.0	1.0	1.0	17982	0	-2.6902
CDK1	5	1.0577e-07	8.2467e-07	0.000286	45	5	-2.8817	1.0	1.0	1.0	17981	0	-2.8817
CHKA	5	1.2607e-07	8.2467e-07	0.000286	46	5	-2.129	1.0	1.0	1.0	17980	0	-2.129
SNRPD2	5	1.2609e-07	8.2467e-07	0.000286	47	5	-3.4897	0.99985	0.99986	1.0	17808	0	-3.4897
TBL3	5	1.2675e-07	8.2467e-07	0.000286	48	4	-2.3547	0.99627	0.99628	1.0	17492	0	-2.3547
PRPF19	5	1.3622e-07	8.2467e-07	0.000286	49	5	-3.1092	1.0	1.0	1.0	17979	0	-3.1092
IARS	5	1.4198e-07	8.2467e-07	0.000286	50	5	-2.4783	1.0	1.0	1.0	17978	0	-2.4783
PSMB3	5	1.4903e-07	8.2467e-07	0.000286	51	5	-6.772	0.99999	0.99999	1.0	17912	0	-6.772
WDR43	5	1.6601e-07	8.2467e-07	0.000286	52	5	-3.114	1.0	1.0	1.0	17977	0	-3.114
SF3B5	5	1.7951e-07	1.3745e-06	0.000339	53	5	-3.0716	1.0	1.0	1.0	17976	0	-3.0716
MAD2L1	5	1.9177e-07	1.3745e-06	0.000339	54	5	-3.5997	1.0	1.0	1.0	17975	0	-3.5997
CCT3	5	1.9448e-07	1.3745e-06	0.000339	55	5	-2.872	0.99994	0.99994	1.0	17840	0	-2.872
VCP	5	1.9876e-07	1.3745e-06	0.000339	56	5	-2.9723	0.99993	0.99994	1.0	17839	0	-2.9723
MYC	5	2.0104e-07	1.3745e-06	0.000339	57	5	-3.1974	1.0	1.0	1.0	17974	0	-3.1974
QARS	5	2.0249e-07	1.3745e-06	0.000339	58	4	-3.7941	0.89658	0.89789	1.0	15360	0	-3.7941
PWP2	5	2.1662e-07	1.3745e-06	0.000339	59	4	-2.8226	0.95451	0.95456	1.0	16450	0	-2.8226
PELO	5	2.1794e-07	1.3745e-06	0.000339	60	4	-2.6113	0.98578	0.9858	1.0	17148	0	-2.6113
ESPL1	5	2.2445e-07	1.3745e-06	0.000339	61	5	-2.2915	1.0	1.0	1.0	17973	0	-2.2915
WDR74	5	2.271e-07	1.3745e-06	0.000339	62	5	-2.4935	1.0	1.0	1.0	17972	0	-2.4935
COPS6	5	2.3674e-07	1.3745e-06	0.000339	63	5	-2.8423	1.0	1.0	1.0	17971	0	-2.8423
UBL5	3	2.4877e-07	1.3745e-06	0.000339	64	3	-6.1648	1.0	1.0	1.0	17970	0	-6.1648
RPS8	5	2.5819e-07	1.3745e-06	0.000339	65	5	-4.5607	0.99999	0.99999	1.0	17907	0	-4.5607
BIRC5	5	2.7586e-07	1.3745e-06	0.000339	66	5	-3.0342	1.0	1.0	1.0	17925	0	-3.0342
COPB1	5	2.9155e-07	1.3745e-06	0.000339	67	5	-2.0409	1.0	1.0	1.0	17969	0	-2.0409
RPL37A	4	2.9896e-07	1.3745e-06	0.000339	68	3	-3.8177	0.0019168	0.0082013	0.523689	282	1	-3.8177
RPL36	5	3.1358e-07	1.3745e-06	0.000339	69	5	-3.4856	1.0	1.0	1.0	17964	0	-3.4856
USP39	5	3.1788e-07	1.3745e-06	0.000339	70	5	-3.2535	1.0	1.0	1.0	17968	0	-3.2535
PSMA7	5	3.4361e-07	1.3745e-06	0.000339	71	5	-3.3796	0.99988	0.99989	1.0	17821	0	-3.3796
RPL18A	3	3.4875e-07	1.3745e-06	0.000339	72	3	-3.2108	1.0	1.0	1.0	17967	0	-3.2108
SUPT5H	5	3.5681e-07	1.3745e-06	0.000339	73	4	-3.0414	0.97407	0.97402	1.0	16863	0	-3.0414
CHAF1A	5	3.9393e-07	1.9242e-06	0.000456	74	5	-2.5654	1.0	1.0	1.0	17966	0	-2.5654
TUBB	5	4.4304e-07	1.9242e-06	0.000456	75	5	-3.5334	1.0	1.0	1.0	17939	0	-3.5334
HSPA9	5	4.5116e-07	1.9242e-06	0.000456	76	5	-3.1817	0.99877	0.99876	1.0	17661	0	-3.1817
TXNL4A	5	5.6123e-07	2.474e-06	0.000537	77	4	-2.7926	0.1633	0.31703	0.990324	5760	1	-2.7926
PSMD2	5	5.8855e-07	2.474e-06	0.000537	78	5	-3.9698	1.0	1.0	1.0	17919	0	-3.9698
CDC27	5	5.9361e-07	2.474e-06	0.000537	79	5	-5.7234	1.0	1.0	1.0	17963	0	-5.7234
TUT1	5	6.0258e-07	2.474e-06	0.000537	80	4	-3.4221	0.97885	0.97882	1.0	16974	0	-3.4221
RPS20	4	6.1623e-07	2.474e-06	0.000537	81	4	-6.354	1.0	1.0	1.0	17962	0	-6.354
POLR2L	4	6.3759e-07	2.474e-06	0.000537	82	3	-3.3223	0.3254	0.48557	1.0	8535	1	-3.3223
SAE1	6	6.574e-07	2.474e-06	0.000537	83	6	-1.6828	1.0	1.0	1.0	17961	0	-1.6828
NXF1	5	6.7729e-07	3.0238e-06	0.000633	84	5	-7.3147	0.99932	0.99933	1.0	17704	0	-7.3147
KIF18B	5	7.5529e-07	3.0238e-06	0.000633	85	5	-2.2536	1.0	1.0	1.0	17960	0	-2.2536
DDX56	5	7.761e-07	3.0238e-06	0.000633	86	5	-2.8698	1.0	1.0	1.0	17959	0	-2.8698
RPL23	5	8.1931e-07	4.1234e-06	0.000854	87	4	-3.5362	0.98111	0.9811	1.0	17032	0	-3.5362
CTPS1	5	8.3941e-07	4.6731e-06	0.000956	88	5	-1.8601	1.0	1.0	1.0	17958	0	-1.8601
GART	5	9.082e-07	5.7727e-06	0.001168	89	5	-2.5921	1.0	1.0	1.0	17947	0	-2.5921
RPS9	5	9.2368e-07	6.3225e-06	0.001265	90	4	-2.5742	0.3358	0.49487	1.0	8680	1	-2.5742
ATP6V0D1	5	1.0159e-06	6.8723e-06	0.001345	91	5	-2.1327	1.0	1.0	1.0	17956	0	-2.1327
RPL8	5	1.0394e-06	6.8723e-06	0.001345	92	5	-3.8735	1.0	1.0	1.0	17936	0	-3.8735
SUPT6H	5	1.0762e-06	7.422e-06	0.001378	93	5	-2.6067	0.99986	0.99986	1.0	17813	0	-2.6067
RUVBL2	5	1.1066e-06	7.422e-06	0.001378	94	5	-2.453	1.0	1.0	1.0	17955	0	-2.453
TCEB2	5	1.1759e-06	7.422e-06	0.001378	95	5	-2.635	1.0	1.0	1.0	17942	0	-2.635
SART3	5	1.2219e-06	7.422e-06	0.001378	96	5	-2.2517	1.0	1.0	1.0	17954	0	-2.2517
RPS23	5	1.2572e-06	7.422e-06	0.001378	97	4	-3.069	0.99678	0.99679	1.0	17520	0	-3.069
UBE2I	5	1.3376e-06	7.9718e-06	0.001408	98	5	-2.7379	1.0	1.0	1.0	17946	0	-2.7379
ACIN1	5	1.35e-06	7.9718e-06	0.001408	99	5	-1.6894	1.0	1.0	1.0	17953	0	-1.6894
SF3A2	5	1.4177e-06	7.9718e-06	0.001408	100	4	-2.9775	0.88615	0.88772	1.0	15189	0	-2.9775
PRPF38A	5	1.4846e-06	8.5216e-06	0.001408	101	5	-4.8504	0.99912	0.99914	1.0	17684	0	-4.8504
PSMC3	5	1.4901e-06	8.5216e-06	0.001408	102	5	-2.2245	1.0	1.0	1.0	17922	0	-2.2245
NPLOC4	5	1.4985e-06	8.5216e-06	0.001408	103	4	-3.6075	0.99578	0.99581	1.0	17469	0	-3.6075
POLR2F	5	1.5165e-06	8.5216e-06	0.001408	104	5	-2.4159	1.0	1.0	1.0	17952	0	-2.4159
DHX37	5	1.522e-06	8.5216e-06	0.001408	105	5	-1.702	1.0	1.0	1.0	17951	0	-1.702
CCT7	5	1.5697e-06	8.5216e-06	0.001408	106	4	-2.618	0.87612	0.87793	1.0	15030	0	-2.618
PPIL2	5	1.5822e-06	8.5216e-06	0.001408	107	5	-2.9239	1.0	1.0	1.0	17950	0	-2.9239
PHB	5	1.6759e-06	8.5216e-06	0.001408	108	5	-4.8703	1.0	1.0	1.0	17930	0	-4.8703
NOP16	5	1.7004e-06	8.5216e-06	0.001408	109	5	-2.415	1.0	1.0	1.0	17948	0	-2.415
RPL18	5	1.7987e-06	9.0714e-06	0.001472	110	4	-3.3514	0.50398	0.64544	1.0	11109	1	-3.3514
UBA52	5	1.9744e-06	9.0714e-06	0.001472	111	5	-3.4641	0.99975	0.99976	1.0	17778	0	-3.4641
RPL19	3	2.1431e-06	9.6212e-06	0.001533	112	3	-4.5107	1.0	1.0	1.0	17944	0	-4.5107
NEDD8	3	2.1486e-06	9.6212e-06	0.001533	113	3	-5.3233	1.0	1.0	1.0	17943	0	-5.3233
CCT4	5	2.2539e-06	1.0171e-05	0.001607	114	5	-2.4253	1.0	1.0	1.0	17941	0	-2.4253
UPF1	5	2.3199e-06	1.0721e-05	0.001679	115	5	-2.1397	1.0	1.0	1.0	17940	0	-2.1397
TUBA1B	4	2.4329e-06	1.182e-05	0.001731	116	4	-2.81	1.0	1.0	1.0	17938	0	-2.81
PRPF6	5	2.4902e-06	1.182e-05	0.001731	117	3	-1.8246	0.28048	0.44598	1.0	7878	1	-1.8246
SNAP23	6	2.4969e-06	1.182e-05	0.001731	118	6	-3.8746	1.0	1.0	1.0	17937	0	-3.8746
TOP2A	5	2.5384e-06	1.182e-05	0.001731	119	5	-3.4668	0.99996	0.99996	1.0	17861	0	-3.4668
EFTUD2	5	2.5457e-06	1.182e-05	0.001731	120	5	-1.7342	1.0	1.0	1.0	17935	0	-1.7342
XAB2	5	2.5691e-06	1.182e-05	0.001731	121	5	-3.4374	0.99996	0.99996	1.0	17858	0	-3.4374
MED22	5	2.6181e-06	1.182e-05	0.001731	122	5	-2.0463	0.99869	0.9987	1.0	17654	0	-2.0463
CRCP	14	2.6313e-06	1.182e-05	0.001731	123	11	-1.3396	0.52073	0.6607	1.0	11360	2	-1.3396
DHDDS	5	2.6622e-06	1.2095e-05	0.001757	124	5	-3.0062	1.0	1.0	1.0	17934	0	-3.0062
PSMD3	5	2.9374e-06	1.237e-05	0.001782	125	5	-2.5636	0.99828	0.99828	1.0	17620	0	-2.5636
NUP205	5	3.119e-06	1.4019e-05	0.002004	126	5	-2.2385	1.0	1.0	1.0	17933	0	-2.2385
CDC16	5	3.1681e-06	1.4569e-05	0.00205	127	5	-3.396	0.99855	0.99855	1.0	17637	0	-3.396
YARS	5	3.2149e-06	1.4569e-05	0.00205	128	4	-2.6844	0.98843	0.98845	1.0	17227	0	-2.6844
PCNA	5	3.3074e-06	1.5119e-05	0.002078	129	5	-2.5666	0.99723	0.99721	1.0	17539	0	-2.5666
PSMB2	5	3.3968e-06	1.5119e-05	0.002078	130	5	-1.8877	0.99989	0.99989	1.0	17822	0	-1.8877
RPA3	5	3.4631e-06	1.5119e-05	0.002078	131	5	-2.2295	1.0	1.0	1.0	17931	0	-2.2295
CCND1	5	3.5276e-06	1.5669e-05	0.002122	132	5	-2.7118	0.99997	0.99997	1.0	17870	0	-2.7118
NIFK	5	3.7334e-06	1.5669e-05	0.002122	133	4	-2.5632	0.50854	0.64956	1.0	11181	1	-2.5632
RPL10A	5	3.8013e-06	1.6219e-05	0.002164	134	5	-3.6066	0.99996	0.99996	1.0	17867	0	-3.6066
WBSCR22	5	3.9482e-06	1.6219e-05	0.002164	135	4	-1.9899	0.77947	0.79835	1.0	13631	1	-1.9899
ECD	5	4.061e-06	1.7043e-05	0.002257	136	5	-2.149	1.0	1.0	1.0	17929	0	-2.149
YKT6	5	4.1312e-06	1.7318e-05	0.002277	137	5	-1.6812	1.0	1.0	1.0	17928	0	-1.6812
EIF3F	4	4.2166e-06	1.7868e-05	0.002315	138	4	-2.9217	1.0	1.0	1.0	17926	0	-2.9217
SMU1	5	4.2446e-06	1.7868e-05	0.002315	139	5	-3.6972	0.99862	0.99862	1.0	17647	0	-3.6972
HNRNPL	5	4.5445e-06	1.9517e-05	0.002493	140	5	-3.0875	1.0	1.0	1.0	17921	0	-3.0875
BUB3	5	4.5618e-06	1.9517e-05	0.002493	141	4	-3.3125	0.73448	0.77002	1.0	13129	1	-3.3125
PPIL1	5	4.6219e-06	2.0617e-05	0.002615	142	5	-3.2147	0.99999	0.99999	1.0	17898	0	-3.2147
YRDC	5	4.6665e-06	2.1167e-05	0.002629	143	5	-2.0742	1.0	1.0	1.0	17924	0	-2.0742
RNF20	5	4.6845e-06	2.1167e-05	0.002629	144	5	-1.7608	1.0	1.0	1.0	17923	0	-1.7608
MDM4	15	4.7037e-06	2.1167e-05	0.002629	145	12	-1.3302	0.99134	0.99131	1.0	17314	1	-1.3302
C9orf114	5	4.8298e-06	2.1716e-05	0.002642	146	4	-2.2227	0.68814	0.74438	1.0	12659	1	-2.2227
COPA	5	4.8395e-06	2.1716e-05	0.002642	147	4	-4.1441	0.98867	0.98871	1.0	17232	0	-4.1441
DKC1	5	4.908e-06	2.1716e-05	0.002642	148	5	-1.4851	1.0	1.0	1.0	17920	0	-1.4851
SRP54	5	5.0341e-06	2.3366e-05	0.002805	149	5	-2.233	0.99999	1.0	1.0	17918	0	-2.233
ERCC3	5	5.066e-06	2.3366e-05	0.002805	150	5	-1.7576	0.99999	1.0	1.0	17917	0	-1.7576
SARS	5	5.4805e-06	2.4465e-05	0.002918	151	4	-3.5439	0.96586	0.96584	1.0	16674	0	-3.5439
PSMB6	5	5.6381e-06	2.5015e-05	0.002964	152	3	-2.6423	0.025546	0.077268	0.821837	1692	2	-2.6423
TWISTNB	5	5.911e-06	2.6115e-05	0.003054	153	3	-2.6724	0.10717	0.23057	0.950375	4363	1	-2.6724
LSM4	6	6.0052e-06	2.6115e-05	0.003054	154	6	-2.681	0.99977	0.99977	1.0	17782	0	-2.681
HIST1H2BC	4	6.0195e-06	2.6664e-05	0.003098	155	3	-4.2224	0.26638	0.43364	1.0	7687	1	-4.2224
DYNC1I2	5	6.3289e-06	2.8314e-05	0.003269	156	5	-2.6737	0.99863	0.99863	1.0	17648	0	-2.6737
NOTCH2NL	5	6.5197e-06	2.8863e-05	0.003311	157	5	-2.093	0.99998	0.99998	1.0	17876	0	-2.093
ABCE1	5	6.6669e-06	2.9963e-05	0.003373	158	5	-3.6884	0.99999	0.99999	1.0	17913	0	-3.6884
KIF11	5	6.6669e-06	2.9963e-05	0.003373	159	5	-4.4477	0.99999	0.99999	1.0	17915	0	-4.4477
RPL3	5	6.6669e-06	2.9963e-05	0.003373	160	5	-3.5367	0.99999	0.99999	1.0	17914	0	-3.5367
MED20	5	6.84e-06	3.0513e-05	0.003413	161	5	-2.3335	0.99999	0.99999	1.0	17911	0	-2.3335
RAD51	5	6.8968e-06	3.1063e-05	0.003432	162	5	-2.278	0.99904	0.99906	1.0	17679	0	-2.278
FPGS	5	6.923e-06	3.1063e-05	0.003432	163	5	-2.6033	0.99998	0.99998	1.0	17882	0	-2.6033
HIST1H2BB	3	7.162e-06	3.2162e-05	0.003532	164	3	-4.0998	0.99999	0.99999	1.0	17910	0	-4.0998
SCAP	5	7.2311e-06	3.2712e-05	0.003549	165	5	-1.3329	0.99999	0.99999	1.0	17909	0	-1.3329
NOP58	5	7.2737e-06	3.2712e-05	0.003549	166	5	-1.6167	0.99999	0.99999	1.0	17908	0	-1.6167
MFAP1	5	7.814e-06	3.4361e-05	0.003683	167	5	-3.2839	0.99976	0.99977	1.0	17781	0	-3.2839
MAT2A	5	7.8525e-06	3.4361e-05	0.003683	168	5	-5.4944	0.99753	0.99752	1.0	17562	0	-5.4944
CHMP2A	5	7.9202e-06	3.4911e-05	0.00372	169	5	-2.5449	0.99937	0.99938	1.0	17714	0	-2.5449
CHMP4B	5	7.9786e-06	3.5461e-05	0.003757	170	5	-2.3947	0.99986	0.99986	1.0	17812	0	-2.3947
SRSF3	5	8.1954e-06	3.6011e-05	0.003762	171	5	-3.7346	0.9998	0.99981	1.0	17793	0	-3.7346
WDR18	5	8.2352e-06	3.656e-05	0.003762	172	5	-1.8771	0.99994	0.99995	1.0	17843	0	-1.8771
RPL27A	5	8.3054e-06	3.656e-05	0.003762	173	4	-3.3229	0.98159	0.98157	1.0	17053	0	-3.3229
SF3B14	5	8.3557e-06	3.656e-05	0.003762	174	5	-2.3811	0.99938	0.9994	1.0	17715	0	-2.3811
IK	5	8.3778e-06	3.656e-05	0.003762	175	5	-1.4842	0.99999	0.99999	1.0	17906	0	-1.4842
RCC1	5	8.5904e-06	3.766e-05	0.003832	176	5	-2.9371	0.99996	0.99996	1.0	17855	0	-2.9371
ABT1	5	8.592e-06	3.766e-05	0.003832	177	5	-2.2906	0.99882	0.99883	1.0	17666	0	-2.2906
HIST1H2AK	5	8.6615e-06	3.821e-05	0.003844	178	5	-1.442	0.9995	0.99951	1.0	17734	0	-1.442
PSMD11	5	8.7577e-06	3.821e-05	0.003844	179	5	-1.859	0.99999	0.99999	1.0	17905	0	-1.859
TRIM65	5	8.8675e-06	3.9309e-05	0.003911	180	3	-0.70092	0.0053627	0.020643	0.629081	590	2	-0.70092
LSM2	5	8.9675e-06	3.9309e-05	0.003911	181	4	-2.1375	0.99631	0.99632	1.0	17494	0	-2.1375
NUP133	5	9.0846e-06	3.9859e-05	0.003923	182	5	-2.3744	0.99999	0.99999	1.0	17904	0	-2.3744
DHX8	5	9.2148e-06	3.9859e-05	0.003923	183	5	-1.8471	0.99983	0.99984	1.0	17801	0	-1.8471
PPAT	5	9.3193e-06	4.0409e-05	0.003934	184	5	-3.7021	0.99999	0.99999	1.0	17903	0	-3.7021
UBE2M	5	9.4951e-06	4.0409e-05	0.003934	185	5	-1.6775	0.99999	0.99999	1.0	17902	0	-1.6775
RPS7	3	9.7445e-06	4.1508e-05	0.004019	186	3	-3.1897	0.99999	0.99999	1.0	17901	0	-3.1897
NAT10	5	9.7586e-06	4.1783e-05	0.004024	187	4	-2.0758	0.97325	0.97319	1.0	16837	0	-2.0758
PAICS	4	9.9374e-06	4.2608e-05	0.004039	188	4	-3.3423	0.99999	0.99999	1.0	17900	0	-3.3423
DDX54	5	9.9873e-06	4.2608e-05	0.004039	189	5	-1.8318	0.99996	0.99996	1.0	17864	0	-1.8318
SLC7A5	5	1.0019e-05	4.2608e-05	0.004039	190	5	-1.4746	0.99999	0.99999	1.0	17899	0	-1.4746
KPNB1	5	1.0062e-05	4.3158e-05	0.004069	191	4	-2.3904	0.29648	0.46015	1.0	8099	1	-2.3904
HSPA8	4	1.0378e-05	4.4257e-05	0.004151	192	4	-3.7799	0.99999	0.99999	1.0	17897	0	-3.7799
BUD31	5	1.0734e-05	4.5357e-05	0.004232	193	4	-2.7589	0.61453	0.70817	1.0	12127	1	-2.7589
DHX33	5	1.1086e-05	4.7556e-05	0.004415	194	5	-1.7409	0.99999	0.99999	1.0	17896	0	-1.7409
GTPBP4	5	1.129e-05	4.8106e-05	0.004443	195	4	-2.3151	0.98887	0.98891	1.0	17238	0	-2.3151
POLR2E	5	1.1576e-05	4.8656e-05	0.004471	196	5	-2.4686	0.99983	0.99983	1.0	17798	0	-2.4686
RPL11	5	1.1648e-05	4.9205e-05	0.004475	197	5	-4.7897	0.9998	0.99981	1.0	17792	0	-4.7897
EIF1	5	1.1663e-05	4.9205e-05	0.004475	198	5	-2.1974	0.99999	0.99999	1.0	17895	0	-2.1974
MARS	5	1.183e-05	5.0305e-05	0.004552	199	4	-2.3552	0.99591	0.99592	1.0	17474	0	-2.3552
SRSF7	5	1.2017e-05	5.1954e-05	0.004609	200	5	-4.4842	0.99997	0.99997	1.0	17875	0	-4.4842
RPS3	4	1.2037e-05	5.1954e-05	0.004609	201	4	-5.4936	0.99999	0.99999	1.0	17894	0	-5.4936
THOC3	5	1.2088e-05	5.1954e-05	0.004609	202	4	-2.067	0.92871	0.92915	1.0	15946	0	-2.067
MTHFD1	5	1.2123e-05	5.1954e-05	0.004609	203	4	-2.1984	0.9907	0.99071	1.0	17286	0	-2.1984
LUC7L3	5	1.2287e-05	5.3054e-05	0.004684	204	5	-2.5343	0.99999	0.99999	1.0	17893	0	-2.5343
HIST1H2BH	4	1.2738e-05	5.6352e-05	0.00495	205	3	-3.0446	0.034835	0.10137	0.849474	2149	1	-3.0446
SYS1	7	1.2996e-05	5.7452e-05	0.005023	206	6	-1.3848	0.30839	0.47064	1.0	8269	1	-1.3848
SPC24	5	1.3253e-05	5.8002e-05	0.005046	207	5	-2.824	0.99998	0.99998	1.0	17881	0	-2.824
DIMT1	5	1.3475e-05	5.9101e-05	0.005117	208	5	-1.8397	0.99999	0.99999	1.0	17892	0	-1.8397
HIST1H2AM	5	1.3773e-05	6.0201e-05	0.005185	209	5	-1.6624	0.99923	0.99924	1.0	17694	0	-1.6624
ATP6V1A	5	1.3807e-05	6.0751e-05	0.005185	210	5	-2.733	0.99999	0.99999	1.0	17891	0	-2.733
TRMT112	5	1.3876e-05	6.0751e-05	0.005185	211	4	-3.7319	0.99445	0.99445	1.0	17418	0	-3.7319
NAA50	5	1.3997e-05	6.13e-05	0.005207	212	5	-1.3798	0.99999	0.99999	1.0	17890	0	-1.3798
EIF3I	5	1.472e-05	6.4599e-05	0.005462	213	4	-2.6203	0.12073	0.25208	0.960361	4727	1	-2.6203
PSMA6	5	1.4992e-05	6.6249e-05	0.005575	214	4	-3.0991	0.9472	0.94735	1.0	16305	0	-3.0991
HIST1H2BJ	4	1.5212e-05	6.6798e-05	0.005595	215	4	-4.33	0.99992	0.99993	1.0	17832	0	-4.33
TLK2	5	1.5554e-05	6.8448e-05	0.005707	216	4	-2.0154	0.97736	0.97732	1.0	16950	0	-2.0154
POLA2	5	1.559e-05	6.9272e-05	0.005749	217	5	-1.5732	0.99998	0.99999	1.0	17889	0	-1.5732
EIF2B2	5	1.606e-05	7.3945e-05	0.006043	218	5	-1.3311	0.99998	0.99999	1.0	17888	0	-1.3311
COPB2	5	1.6074e-05	7.3945e-05	0.006043	219	4	-2.1366	0.94547	0.94567	1.0	16269	0	-2.1366
RBMX	6	1.608e-05	7.3945e-05	0.006043	220	5	-1.905	0.99884	0.99885	1.0	17669	0	-1.905
GNL3	5	1.6313e-05	7.4495e-05	0.006043	221	5	-2.3096	0.99946	0.99947	1.0	17725	0	-2.3096
AARS	5	1.6347e-05	7.4495e-05	0.006043	222	5	-2.1288	0.99995	0.99995	1.0	17845	0	-2.1288
HIST1H2AJ	3	1.6536e-05	7.5045e-05	0.00606	223	3	-2.9665	0.99998	0.99998	1.0	17879	0	-2.9665
CSE1L	5	1.7305e-05	7.7244e-05	0.00621	224	5	-1.2134	0.99998	0.99998	1.0	17886	0	-1.2134
HEATR1	5	1.7772e-05	8.1093e-05	0.006491	225	5	-2.5053	0.99723	0.99721	1.0	17540	0	-2.5053
RPL13A	4	1.8059e-05	8.3292e-05	0.006637	226	3	-2.6593	0.96907	0.969	1.0	16742	0	-2.6593
RBBP4	5	1.8157e-05	8.3841e-05	0.006652	227	5	-2.0228	0.99996	0.99996	1.0	17854	0	-2.0228
MCM2	5	1.8429e-05	8.4941e-05	0.00668	228	4	-1.6425	0.97074	0.97063	1.0	16782	0	-1.6425
ALYREF	5	1.8463e-05	8.4941e-05	0.00668	229	5	-1.4253	0.99998	0.99998	1.0	17885	0	-1.4253
LARS	5	1.8741e-05	8.769e-05	0.006866	230	4	-2.7372	0.95565	0.95566	1.0	16473	0	-2.7372
SMG6	5	1.8949e-05	8.8789e-05	0.006922	231	5	-1.8774	0.99998	0.99998	1.0	17884	0	-1.8774
VPS28	5	1.9037e-05	8.9889e-05	0.006978	232	4	-1.7828	0.98854	0.98856	1.0	17230	0	-1.7828
TRIM37	5	1.9098e-05	9.0989e-05	0.007033	233	4	-2.6655	0.68594	0.74318	1.0	12637	1	-2.6655
RPLP0	5	1.9452e-05	9.2913e-05	0.007151	234	4	-2.9476	0.97145	0.97137	1.0	16802	0	-2.9476
SNRPA1	5	1.9833e-05	9.4837e-05	0.007268	235	5	-3.727	0.99996	0.99996	1.0	17862	0	-3.727
TUBA1C	3	2.0186e-05	9.8686e-05	0.007499	236	2	-2.8184	0.92769	0.92814	1.0	15925	0	-2.8184
TRERF1	5	2.024e-05	9.8686e-05	0.007499	237	5	-1.5904	0.99973	0.99974	1.0	17772	0	-1.5904
POLR1C	5	2.054e-05	0.00010033	0.007568	238	4	-2.4516	0.87225	0.87408	1.0	14955	0	-2.4516
ILF3	5	2.0614e-05	0.00010088	0.007568	239	5	-1.5644	0.99996	0.99996	1.0	17856	0	-1.5644
SF1	5	2.1126e-05	0.00010253	0.007568	240	5	-2.7828	0.99988	0.99988	1.0	17820	0	-2.7828
EXOSC6	5	2.1234e-05	0.00010253	0.007568	241	4	-1.4928	0.41242	0.56339	1.0	9758	1	-1.4928
MAK16	5	2.1356e-05	0.00010253	0.007568	242	5	-3.0446	0.99998	0.99998	1.0	17880	0	-3.0446
SF3B4	5	2.1396e-05	0.00010253	0.007568	243	5	-2.5782	0.99997	0.99997	1.0	17868	0	-2.5782
GARS	5	2.1407e-05	0.00010253	0.007568	244	4	-3.1543	0.47046	0.6152	1.0	10612	1	-3.1543
EIF6	5	2.1478e-05	0.00010363	0.007618	245	5	-1.5556	0.99723	0.99721	1.0	17536	0	-1.5556
RPAP1	5	2.2241e-05	0.00010528	0.007624	246	5	-2.4973	0.99998	0.99998	1.0	17878	0	-2.4973
SLC35B1	5	2.2391e-05	0.00010528	0.007624	247	4	-2.2235	0.81581	0.82463	1.0	14079	1	-2.2235
PDE4DIP	22	2.2518e-05	0.00010583	0.007624	248	16	-0.63654	0.89406	0.8954	1.0	15314	1	-0.63654
NGDN	5	2.2549e-05	0.00010583	0.007624	249	4	-1.9849	0.97115	0.97106	1.0	16792	0	-1.9849
DMAP1	5	2.2554e-05	0.00010583	0.007624	250	5	-2.4673	0.99954	0.99955	1.0	17739	0	-2.4673
EIF2B4	5	2.3986e-05	0.00011408	0.008185	251	4	-2.5837	0.38254	0.53646	1.0	9314	1	-2.5837
BTAF1	5	2.4298e-05	0.00011518	0.008231	252	5	-2.2385	0.99998	0.99998	1.0	17877	0	-2.2385
CDC7	5	2.4516e-05	0.00011573	0.008238	253	5	-2.9045	0.99723	0.99721	1.0	17547	0	-2.9045
PHF5A	5	2.5114e-05	0.00011738	0.008238	254	5	-3.5018	0.99972	0.99974	1.0	17771	0	-3.5018
IMP4	5	2.5117e-05	0.00011738	0.008238	255	5	-1.9715	0.99995	0.99995	1.0	17848	0	-1.9715
DTYMK	5	2.5186e-05	0.00011793	0.008238	256	4	-2.5688	0.074875	0.17768	0.918862	3480	1	-2.5688
EEF2	5	2.5538e-05	0.00011848	0.008238	257	5	-2.1545	0.99992	0.99993	1.0	17833	0	-2.1545
EIF2S1	5	2.5599e-05	0.00011848	0.008238	258	3	-7.6752	0.42285	0.57264	1.0	9901	2	-7.6752
POTEJ	4	2.5619e-05	0.00011848	0.008238	259	4	-2.2649	0.99943	0.99944	1.0	17721	0	-2.2649
RRM2	5	2.6e-05	0.00011903	0.008244	260	4	-3.5978	0.96261	0.96261	1.0	16601	0	-3.5978
MCM3AP	5	2.6284e-05	0.00012013	0.008289	261	5	-1.4346	0.99913	0.99915	1.0	17685	0	-1.4346
DTL	5	2.6463e-05	0.00012068	0.008295	262	4	-2.3147	0.99254	0.99255	1.0	17349	0	-2.3147
BSG	9	2.7365e-05	0.00012562	0.00857	263	5	-1.6003	0.99882	0.99883	1.0	17668	0	-1.6003
ANAPC11	9	2.7411e-05	0.00012562	0.00857	264	5	-1.3123	0.20322	0.37536	0.997405	6759	3	-1.3123
KRAS	5	2.7539e-05	0.00012672	0.008612	265	5	-3.5057	0.99994	0.99995	1.0	17842	0	-3.5057
CDT1	5	2.7959e-05	0.00012782	0.008654	266	4	-1.5752	0.99686	0.99686	1.0	17525	0	-1.5752
TSR2	5	2.8109e-05	0.00012837	0.008659	267	4	-2.0121	0.9699	0.96978	1.0	16762	0	-2.0121
RPL30	3	2.8306e-05	0.00012892	0.008663	268	3	-6.6954	0.99997	0.99997	1.0	17874	0	-6.6954
PHAX	5	2.8843e-05	0.00013112	0.008778	269	5	-1.3096	0.99997	0.99997	1.0	17873	0	-1.3096
GOLGA6A	2	2.9239e-05	0.00013222	0.008819	270	2	-3.6658	0.99997	0.99997	1.0	17872	0	-3.6658
CDC45	5	2.9453e-05	0.00013277	0.008823	271	5	-1.6013	0.99997	0.99997	1.0	17871	0	-1.6013
FAM72D	5	3.0633e-05	0.00013992	0.009264	272	4	-2.5039	0.86666	0.86855	1.0	14868	0	-2.5039
CDC20	5	3.1073e-05	0.00014267	0.009411	273	5	-2.8185	0.99923	0.99924	1.0	17695	0	-2.8185
BRF1	13	3.1755e-05	0.00014872	0.009739	274	9	-1.1455	0.99509	0.99512	1.0	17436	0	-1.1455
POLR3A	5	3.1821e-05	0.00014872	0.009739	275	5	-1.7708	0.99997	0.99997	1.0	17869	0	-1.7708
CNOT3	5	3.284e-05	0.00015201	0.009919	276	5	-3.5675	0.99996	0.99996	1.0	17859	0	-3.5675
GAPDH	5	3.3182e-05	0.00015256	0.009919	277	5	-2.0723	0.99996	0.99996	1.0	17852	0	-2.0723
POLR2G	5	3.5172e-05	0.00016246	0.010487	278	4	-1.905	0.83665	0.84124	1.0	14378	1	-1.905
SRSF2	5	3.5261e-05	0.00016246	0.010487	279	5	-1.3507	0.99946	0.99948	1.0	17728	0	-1.3507
TICRR	5	3.5524e-05	0.00016466	0.010553	280	5	-1.9949	0.99996	0.99996	1.0	17866	0	-1.9949
NOL6	5	3.5557e-05	0.00016466	0.010553	281	5	-1.6642	0.99971	0.99972	1.0	17770	0	-1.6642
RPP25L	5	3.6426e-05	0.00016851	0.010761	282	4	-2.1242	0.97322	0.97315	1.0	16834	0	-2.1242
RPS21	5	3.6748e-05	0.00017016	0.010828	283	5	-3.2875	0.99996	0.99996	1.0	17865	0	-3.2875
CLP1	5	3.6959e-05	0.00017126	0.01086	284	4	-2.4222	0.97792	0.9779	1.0	16961	0	-2.4222
SNW1	5	3.7036e-05	0.00017236	0.010891	285	5	-3.9317	0.99985	0.99986	1.0	17809	0	-3.9317
NIP7	5	3.7369e-05	0.00017401	0.010919	286	5	-1.418	0.99996	0.99996	1.0	17863	0	-1.418
IGBP1	5	3.7373e-05	0.00017401	0.010919	287	5	-2.2309	0.99945	0.99947	1.0	17724	0	-2.2309
MAX	11	3.7786e-05	0.0001762	0.011018	288	8	-1.203	0.10185	0.22205	0.946773	4223	2	-1.203
DDX5	5	3.8571e-05	0.0001795	0.011177	289	4	-1.7705	0.99049	0.99051	1.0	17275	0	-1.7705
RPLP1	5	3.8617e-05	0.0001806	0.011177	290	5	-2.2207	0.99723	0.99721	1.0	17549	0	-2.2207
SF3A3	5	3.862e-05	0.0001806	0.011177	291	5	-2.2748	0.99996	0.99996	1.0	17860	0	-2.2748
PSMD4	5	3.9831e-05	0.00018775	0.011579	292	5	-2.5686	0.99941	0.99942	1.0	17718	0	-2.5686
NUP85	5	4.098e-05	0.0001938	0.011905	293	4	-1.8397	0.57226	0.68946	1.0	11807	1	-1.8397
PPP2CA	5	4.1051e-05	0.00019435	0.011905	294	5	-1.0999	0.99996	0.99996	1.0	17857	0	-1.0999
ERH	5	4.2115e-05	0.0001993	0.012166	295	4	-2.8555	0.98927	0.98927	1.0	17245	0	-2.8555
ACTL6A	5	4.3494e-05	0.00020424	0.012426	296	5	-2.2874	0.99979	0.9998	1.0	17786	0	-2.2874
SLC7A1	5	4.3908e-05	0.00020754	0.012585	297	5	-1.6852	0.99996	0.99996	1.0	17853	0	-1.6852
RPS29	2	4.441e-05	0.00021029	0.012708	298	2	-3.9945	0.99996	0.99996	1.0	17851	0	-3.9945
MCM6	5	4.814e-05	0.00023338	0.014057	299	5	-1.738	0.99878	0.99878	1.0	17662	0	-1.738
ARIH1	5	4.8578e-05	0.00023558	0.014142	300	5	-1.281	0.99995	0.99995	1.0	17849	0	-1.281
CPSF3L	5	4.8852e-05	0.00023668	0.014161	301	4	-2.9154	0.83165	0.83712	1.0	14300	1	-2.9154
KRTAP12-3	5	4.9126e-05	0.00023778	0.014165	302	2	0.14944	0.010347	0.035434	0.705405	904	2	0.14944
EIF4G1	5	4.9191e-05	0.00023833	0.014165	303	4	-1.5269	0.95866	0.95865	1.0	16530	0	-1.5269
POLR2B	5	5.1032e-05	0.00024328	0.014412	304	4	-2.3081	0.73916	0.77283	1.0	13183	1	-2.3081
RPL31	2	5.1902e-05	0.00024548	0.014447	305	2	-5.3113	0.99995	0.99995	1.0	17847	0	-5.3113
RCL1	5	5.1911e-05	0.00024548	0.014447	306	5	-2.5074	0.99937	0.99938	1.0	17712	0	-2.5074
MYBBP1A	5	5.2401e-05	0.00024768	0.014529	307	5	-1.5139	0.99995	0.99995	1.0	17846	0	-1.5139
COPZ1	6	5.3116e-05	0.00024988	0.01461	308	4	-1.8635	0.053818	0.14162	0.890884	2862	1	-1.8635
EIF2B1	5	5.3684e-05	0.00025317	0.014755	309	3	-2.226	0.4975	0.63962	1.0	11011	1	-2.226
HIST1H2BG	5	5.4622e-05	0.00025647	0.014883	310	2	-0.30338	0.20362	0.37594	0.997405	6770	1	-0.30338
EDC4	5	5.4637e-05	0.00025702	0.014883	311	5	-0.90876	0.99995	0.99995	1.0	17844	0	-0.90876
U2AF1	5	5.5653e-05	0.00026087	0.015041	312	3	-4.7743	0.85525	0.85768	1.0	14663	1	-4.7743
URB2	5	5.5775e-05	0.00026142	0.015041	313	5	-1.8457	0.99987	0.99988	1.0	17819	0	-1.8457
DDX47	5	5.6213e-05	0.00026362	0.01512	314	5	-1.8637	0.99831	0.9983	1.0	17622	0	-1.8637
CPSF3	5	5.8291e-05	0.00027352	0.015637	315	5	-1.421	0.99994	0.99994	1.0	17841	0	-1.421
CARS	5	5.8869e-05	0.00027462	0.01565	316	4	-2.7477	0.95828	0.95827	1.0	16525	0	-2.7477
RANBP1	5	6.1283e-05	0.00029111	0.016517	317	4	-1.2876	0.98073	0.98074	1.0	17020	0	-1.2876
PSMC2	5	6.1999e-05	0.00029221	0.016517	318	5	-2.253	0.9996	0.99961	1.0	17749	0	-2.253
NUP214	5	6.2159e-05	0.00029276	0.016517	319	4	-2.2296	0.99192	0.99191	1.0	17327	0	-2.2296
MED27	8	6.2525e-05	0.00029386	0.016517	320	6	-1.0764	0.9989	0.99892	1.0	17672	0	-1.0764
AQR	5	6.2709e-05	0.00029441	0.016517	321	4	-2.0563	0.99664	0.99664	1.0	17514	0	-2.0563
RPA2	5	6.4267e-05	0.00029881	0.01666	322	4	-2.2747	0.99233	0.99233	1.0	17342	0	-2.2747
RPS16	4	6.4422e-05	0.00029881	0.01666	323	3	-2.6239	0.96114	0.96113	1.0	16574	0	-2.6239
NUDT21	5	6.4717e-05	0.00029991	0.01667	324	4	-2.2071	0.047919	0.13126	0.880759	2683	1	-2.2071
CAPZB	5	6.5204e-05	0.00030155	0.01671	325	5	-1.859	0.99992	0.99993	1.0	17830	0	-1.859
RPL27	5	6.7459e-05	0.00031145	0.017205	326	4	-2.9686	0.98938	0.98938	1.0	17247	0	-2.9686
FBL	5	6.8273e-05	0.0003186	0.017493	327	4	-1.9644	0.89041	0.89184	1.0	15244	0	-1.9644
MCM7	5	6.8338e-05	0.0003186	0.017493	328	5	-2.6442	0.99944	0.99946	1.0	17723	0	-2.6442
RPL36AL	5	6.8851e-05	0.00032135	0.01759	329	5	-1.3741	0.99993	0.99994	1.0	17838	0	-1.3741
CDIPT	5	6.97e-05	0.00032519	0.017747	330	5	-1.604	0.99935	0.99936	1.0	17707	0	-1.604
COPS8	5	7.1364e-05	0.00033014	0.017884	331	5	-1.507	0.99993	0.99994	1.0	17837	0	-1.507
PRPF40A	5	7.139e-05	0.00033014	0.017884	332	5	-2.3505	0.99993	0.99994	1.0	17836	0	-2.3505
ZWINT	5	7.1531e-05	0.00033069	0.017884	333	5	-1.4961	0.99973	0.99974	1.0	17774	0	-1.4961
LAS1L	5	7.2435e-05	0.00033454	0.018038	334	4	-1.807	0.99594	0.99595	1.0	17475	0	-1.807
MPHOSPH10	4	7.2569e-05	0.00033564	0.018043	335	3	-4.1823	0.95809	0.95806	1.0	16521	0	-4.1823
RNPC3	5	7.2804e-05	0.00033674	0.018049	336	4	-2.1678	0.97017	0.97007	1.0	16767	0	-2.1678
MAD2L1BP	5	7.4063e-05	0.00034334	0.018348	337	5	-2.1199	0.99962	0.99963	1.0	17751	0	-2.1199
CCT5	5	7.4646e-05	0.00034664	0.018469	338	3	-2.4058	0.88959	0.89104	1.0	15235	0	-2.4058
SMC1A	5	7.5766e-05	0.00035158	0.018678	339	4	-1.8634	0.99219	0.99219	1.0	17335	0	-1.8634
EIF3A	5	7.6581e-05	0.00035543	0.018826	340	5	-1.3997	0.99992	0.99993	1.0	17835	0	-1.3997
SNRNP35	5	7.7029e-05	0.00035818	0.018864	341	4	-1.4486	0.89823	0.89956	1.0	15396	0	-1.4486
LSM7	5	7.7202e-05	0.00035873	0.018864	342	5	-2.2729	0.99992	0.99993	1.0	17834	0	-2.2729
SRSF10	6	7.7269e-05	0.00035928	0.018864	343	4	-2.5455	0.67645	0.73823	1.0	12554	1	-2.5455
TAF6	5	8.0246e-05	0.00037522	0.019644	344	5	-1.5768	0.99992	0.99993	1.0	17831	0	-1.5768
POLR2D	5	8.1467e-05	0.00038072	0.019874	345	4	-2.2759	0.98771	0.98771	1.0	17202	0	-2.2759
DDX27	5	8.2397e-05	0.00038567	0.019986	346	5	-1.4615	0.99992	0.99993	1.0	17829	0	-1.4615
TRIM62	5	8.2678e-05	0.00038732	0.019986	347	3	-1.6476	0.53147	0.6705	1.0	11530	1	-1.6476
RGPD1	1	8.2681e-05	0.00038732	0.019986	348	1	-9.97	0.99992	0.99992	1.0	17828	0	-9.97
IMPDH2	5	8.2778e-05	0.00038732	0.019986	349	5	-2.0999	0.99957	0.99957	1.0	17743	0	-2.0999
SNRPB	5	8.4211e-05	0.00039584	0.020368	350	5	-1.7875	0.99989	0.9999	1.0	17823	0	-1.7875
POLR2C	5	8.5221e-05	0.00040051	0.020549	351	5	-3.095	0.99991	0.99992	1.0	17827	0	-3.095
CCNK	5	8.758e-05	0.00041536	0.021251	352	5	-1.9749	0.99934	0.99935	1.0	17705	0	-1.9749
LCE2A	4	8.8756e-05	0.00042251	0.021522	353	4	-1.6545	0.99991	0.99992	1.0	17826	0	-1.6545
DDX18	5	8.9241e-05	0.00042306	0.021522	354	4	-4.1153	0.92456	0.92511	1.0	15870	0	-4.1153
HMGCR	5	9.0407e-05	0.000428	0.021707	355	4	-1.5602	0.76292	0.78744	1.0	13445	1	-1.5602
CDC5L	5	9.0675e-05	0.0004291	0.021707	356	5	-1.3402	0.9994	0.99941	1.0	17716	0	-1.3402
NCBP2	7	9.2194e-05	0.0004357	0.021973	357	5	-4.1659	0.70818	0.75517	1.0	12863	2	-4.1659
SKP1	5	9.2415e-05	0.0004368	0.021973	358	4	-2.9277	0.99433	0.99434	1.0	17415	0	-2.9277
WRN	5	9.4494e-05	0.00044725	0.022436	359	5	-5.0034	0.99952	0.99953	1.0	17737	0	-5.0034
RPA1	5	9.6534e-05	0.00045714	0.02278	360	3	-2.1186	0.063137	0.15767	0.89818	3161	1	-2.1186
PFDN6	5	9.6636e-05	0.00045824	0.02278	361	5	-1.5072	0.9999	0.99991	1.0	17825	0	-1.5072
RPS2	3	9.7457e-05	0.00045934	0.02278	362	2	-2.8684	0.77408	0.79468	1.0	13570	0	-2.8684
WEE1	5	9.7826e-05	0.00045989	0.02278	363	5	-2.6998	0.9999	0.99991	1.0	17824	0	-2.6998
SNRNP200	5	9.8228e-05	0.00046044	0.02278	364	5	-1.8825	0.99723	0.99721	1.0	17544	0	-1.8825
SLC16A1	5	9.8799e-05	0.00046374	0.022881	365	4	-1.5492	0.98803	0.98804	1.0	17214	0	-1.5492
SF3B1	5	9.9787e-05	0.00047171	0.023161	366	4	-2.7676	0.96141	0.96139	1.0	16581	0	-2.7676
ELL	5	9.9818e-05	0.00047199	0.023161	367	5	-1.7857	0.99798	0.99798	1.0	17590	0	-1.7857
NOL8	5	0.00010046	0.00047419	0.023196	368	4	-1.5191	0.24828	0.4177	1.0	7449	1	-1.5191
DDB1	5	0.00010085	0.00047528	0.023196	369	3	-2.2393	0.84266	0.84647	1.0	14472	1	-2.2393
LCE1F	3	0.00010298	0.00048573	0.023642	370	3	-2.6296	0.99428	0.9943	1.0	17413	0	-2.6296
SLMO2	5	0.00010779	0.00050937	0.024726	371	4	-2.8142	0.52089	0.66083	1.0	11362	1	-2.8142
SRP19	6	0.00010991	0.00051707	0.025032	372	4	-1.9811	0.81951	0.82752	1.0	14126	1	-1.9811
RANGAP1	5	0.0001124	0.00052916	0.025549	373	5	-1.3642	0.99822	0.99822	1.0	17614	0	-1.3642
UBTF	5	0.00011494	0.00054401	0.026195	374	4	-1.8269	0.99098	0.99096	1.0	17298	0	-1.8269
PPP4C	5	0.00011882	0.0005616	0.02697	375	5	-2.2868	0.99984	0.99985	1.0	17804	0	-2.2868
TOMM22	5	0.00011992	0.0005671	0.027116	376	4	-1.7795	0.9797	0.9797	1.0	16996	0	-1.7795
BUB1B	5	0.00012032	0.00056765	0.027116	377	4	-2.6937	0.54575	0.67847	1.0	11654	1	-2.6937
TRRAP	5	0.00012142	0.0005726	0.02728	378	3	-2.4972	0.52849	0.66774	1.0	11488	1	-2.4972
PROCA1	5	0.00012438	0.00058579	0.027788	379	5	-1.412	0.99971	0.99972	1.0	17767	0	-1.412
DUT	7	0.00012452	0.00058634	0.027788	380	4	-1.1474	0.42575	0.57522	1.0	9935	1	-1.1474
PISD	5	0.00012556	0.00059184	0.027975	381	4	-2.329	0.49473	0.63709	1.0	10959	1	-2.329
HIST1H2BF	1	0.00012678	0.00059514	0.028057	382	1	-4.5926	0.99987	0.99988	1.0	17818	0	-4.5926
PCBP1	5	0.00012789	0.00060118	0.028268	383	5	-0.97457	0.99987	0.99988	1.0	17817	0	-0.97457
LSG1	5	0.00012908	0.00060833	0.02853	384	5	-1.7998	0.99987	0.99987	1.0	17816	0	-1.7998
TPX2	5	0.00013021	0.00061355	0.0287	385	4	-5.1635	0.74906	0.77876	1.0	13283	1	-5.1635
NAPA	5	0.00013105	0.00061878	0.028823	386	4	-2.6581	0.68657	0.74351	1.0	12641	1	-2.6581
TRNT1	5	0.00013146	0.00062043	0.028823	387	5	-1.2866	0.99987	0.99987	1.0	17815	0	-1.2866
SNAPC4	5	0.00013181	0.00062098	0.028823	388	5	-1.1895	0.99987	0.99987	1.0	17814	0	-1.1895
WDR3	5	0.00013249	0.00062263	0.028825	389	4	-1.9845	0.95156	0.95159	1.0	16386	0	-1.9845
WDR25	5	0.00013463	0.00063087	0.029132	390	4	-1.5427	0.65509	0.72764	1.0	12385	1	-1.5427
FNTB	5	0.00013583	0.00063417	0.029209	391	4	-1.3572	0.95158	0.95161	1.0	16387	0	-1.3572
C2orf83	5	0.00013779	0.00064242	0.029514	392	2	-0.2665	0.90132	0.90263	1.0	15448	0	-0.2665
EIF2S2	4	0.00014121	0.00066001	0.030243	393	2	-1.6071	0.89757	0.89889	1.0	15385	0	-1.6071
EXOSC4	5	0.00014138	0.00066166	0.030243	394	4	-1.9213	0.70322	0.75247	1.0	12807	1	-1.9213
PAFAH1B1	5	0.00014325	0.00067101	0.030593	395	5	-2.2272	0.9996	0.99961	1.0	17748	0	-2.2272
EAPP	5	0.00014457	0.0006776	0.030816	396	5	-1.1037	0.99986	0.99986	1.0	17811	0	-1.1037
WDR77	5	0.00014495	0.0006798	0.030838	397	5	-1.6017	0.99986	0.99986	1.0	17810	0	-1.6017
NLE1	7	0.00014748	0.00068805	0.031133	398	7	-0.986	0.99977	0.99977	1.0	17783	0	-0.986
HIST1H2AH	4	0.00014844	0.0006952	0.031378	399	3	-1.3858	0.65156	0.72586	1.0	12363	1	-1.3858
RTCB	5	0.00015104	0.00070454	0.03172	400	5	-1.0727	0.99985	0.99985	1.0	17807	0	-1.0727
NBPF4	2	0.00015286	0.00071169	0.031962	401	2	-1.9807	0.99985	0.99985	1.0	17806	0	-1.9807
DHPS	5	0.00015497	0.00071884	0.032203	402	5	-0.98191	0.99985	0.99985	1.0	17805	0	-0.98191
CHAF1B	5	0.00015738	0.00073148	0.032688	403	4	-3.5521	0.88114	0.8828	1.0	15110	0	-3.5521
RFC4	5	0.00016169	0.00075347	0.033587	404	4	-1.5548	0.94508	0.94531	1.0	16266	0	-1.5548
CCNL1	5	0.00016234	0.00075677	0.033593	405	5	-1.1362	0.99984	0.99984	1.0	17803	0	-1.1362
RBM25	5	0.0001626	0.00075732	0.033593	406	5	-2.9319	0.99943	0.99944	1.0	17720	0	-2.9319
PRELID1	3	0.00016373	0.00076502	0.033851	407	3	-1.4242	0.99984	0.99984	1.0	17802	0	-1.4242
DHODH	5	0.00016561	0.00077382	0.034156	408	4	-1.5791	0.9965	0.99651	1.0	17507	0	-1.5791
HIST2H2AA3	4	0.00016717	0.00077931	0.034315	409	3	-2.0264	0.97038	0.97027	1.0	16772	0	-2.0264
RPS18	3	0.00016863	0.00079031	0.034714	410	3	-3.6239	0.99983	0.99983	1.0	17800	0	-3.6239
SKA2	9	0.00016902	0.00079251	0.034726	411	6	-1.6354	0.83148	0.83699	1.0	14296	2	-1.6354
RPS12	4	0.00016995	0.00079526	0.034762	412	3	-3.4118	0.78616	0.8029	1.0	13708	1	-3.4118
INTS9	5	0.00017104	0.00080185	0.034965	413	4	-1.3108	0.69683	0.74897	1.0	12744	1	-1.3108
USP7	5	0.00017232	0.00080515	0.034987	414	5	-1.8011	0.99983	0.99983	1.0	17799	0	-1.8011
HAUS5	5	0.00017323	0.00080625	0.034987	415	5	-1.3559	0.99983	0.99983	1.0	17797	0	-1.3559
INTS5	5	0.00017402	0.00081065	0.035094	416	4	-1.3382	0.58784	0.69623	1.0	11905	1	-1.3382
PRIM1	5	0.00017499	0.00081725	0.035295	417	4	-2.2903	0.98519	0.98521	1.0	17134	0	-2.2903
ISCU	5	0.00017543	0.00081945	0.035305	418	5	-2.2999	0.99746	0.99745	1.0	17557	0	-2.2999
RAE1	5	0.00017586	0.0008233	0.035386	419	3	-1.7342	0.28637	0.45116	1.0	7971	2	-1.7342
BYSL	5	0.00017753	0.00083099	0.035632	420	4	-1.8377	0.95437	0.95442	1.0	16442	0	-1.8377
NUP98	5	0.00017895	0.00083649	0.035782	421	5	-2.0555	0.99809	0.99809	1.0	17598	0	-2.0555
WDR33	5	0.00018029	0.00084144	0.035909	422	5	-1.9965	0.99946	0.99948	1.0	17727	0	-1.9965
TIMM17A	5	0.00018114	0.00084584	0.036011	423	5	-1.9719	0.99967	0.99968	1.0	17761	0	-1.9719
DRD5	5	0.00018186	0.00084969	0.03609	424	3	-0.64218	0.95862	0.95861	1.0	16529	0	-0.64218
NUP50	4	0.00018433	0.00085848	0.036377	425	4	-1.4262	0.99982	0.99982	1.0	17796	0	-1.4262
WDR38	5	0.00018575	0.00086178	0.036431	426	5	-0.90946	0.99981	0.99982	1.0	17795	0	-0.90946
IPPK	5	0.00018796	0.00087113	0.03674	427	5	-1.3422	0.99981	0.99982	1.0	17794	0	-1.3422
HIST2H2AC	4	0.00018979	0.00087827	0.036955	428	4	-2.0433	0.99817	0.99817	1.0	17606	0	-2.0433
RPL14	5	0.0001913	0.00088542	0.037169	429	3	-3.1708	0.77078	0.79251	1.0	13536	1	-3.1708
CSNK1A1	5	0.00019293	0.00088982	0.037267	430	5	-2.5002	0.99865	0.99866	1.0	17650	0	-2.5002
MDN1	5	0.00019362	0.00089257	0.037295	431	4	-2.3556	0.93522	0.93555	1.0	16072	0	-2.3556
RRP9	5	0.0001949	0.00090026	0.03753	432	4	-1.7798	0.99562	0.99564	1.0	17463	0	-1.7798
LIMS3	5	0.00019983	0.00091951	0.038224	433	5	-1.1765	0.9998	0.99981	1.0	17791	0	-1.1765
BCL2L1	5	0.00020001	0.00092116	0.038224	434	5	-1.1428	0.9998	0.99981	1.0	17790	0	-1.1428
SLC2A1	5	0.00020138	0.00092995	0.0385	435	3	-1.7601	0.6974	0.74928	1.0	12748	1	-1.7601
NRDE2	5	0.00020159	0.00093215	0.038503	436	5	-1.7722	0.9998	0.99981	1.0	17789	0	-1.7722
RBM17	4	0.00020277	0.00093765	0.038641	437	4	-2.4719	0.9998	0.99981	1.0	17788	0	-2.4719
MED11	5	0.00020388	0.0009404	0.038666	438	4	-1.5412	0.18182	0.34447	0.993345	6243	1	-1.5412
NCL	5	0.00020496	0.00094535	0.038781	439	5	-1.2101	0.9998	0.99981	1.0	17787	0	-1.2101
EIF3C	3	0.00020695	0.00095249	0.038985	440	2	-2.2746	0.8344	0.83941	1.0	14343	0	-2.2746
ZNF254	10	0.00020764	0.00095524	0.039009	441	5	-0.33145	0.026479	0.079735	0.823325	1736	4	-0.33145
GPR89B	2	0.00020945	0.00096294	0.039234	442	2	-1.5632	0.91043	0.91151	1.0	15624	0	-1.5632
RBX1	5	0.00021293	0.00097558	0.03966	443	5	-2.1713	0.99979	0.9998	1.0	17785	0	-2.1713
PRPF8	5	0.00021395	0.00097943	0.039727	444	4	-1.304	0.9656	0.96557	1.0	16664	0	-1.304
SSRP1	5	0.00021435	0.00098328	0.039793	445	5	-2.389	0.99963	0.99964	1.0	17754	0	-2.389
NFS1	5	0.00021594	0.00098933	0.039924	446	4	-1.2694	0.94914	0.94922	1.0	16339	0	-1.2694
C17orf58	8	0.00021634	0.00099208	0.039924	447	6	-1.1544	0.96102	0.961	1.0	16570	0	-1.1544
RPL35	5	0.00021674	0.00099318	0.039924	448	4	-1.303	0.99685	0.99684	1.0	17524	0	-1.303
PSMA2	5	0.00021799	0.0010003	0.040122	449	4	-4.9177	0.8141	0.82334	1.0	14056	1	-4.9177
DDX21	5	0.00022276	0.001024	0.040979	450	4	-2.1277	0.98422	0.98424	1.0	17102	0	-2.1277
UBE2D3	5	0.00022537	0.0010328	0.041239	451	5	-2.0778	0.99977	0.99978	1.0	17784	0	-2.0778
CIRH1A	5	0.00023143	0.001057	0.042019	452	5	-1.1357	0.99905	0.99906	1.0	17680	0	-1.1357
UBB	2	0.00023149	0.001057	0.042019	453	2	-2.6536	0.99311	0.99309	1.0	17371	0	-2.6536
SETD1A	5	0.00023417	0.0010729	0.042559	454	4	-1.7568	0.93076	0.93117	1.0	15981	0	-1.7568
TANGO6	5	0.00023702	0.0010839	0.042901	455	5	-1.5239	0.99958	0.99959	1.0	17745	0	-1.5239
U2SURP	5	0.00024052	0.0011059	0.043675	456	5	-1.4258	0.99976	0.99977	1.0	17780	0	-1.4258
TTC27	5	0.00024228	0.0011147	0.043926	457	5	-1.8629	0.99911	0.99913	1.0	17683	0	-1.8629
CDC23	5	0.00024457	0.0011218	0.044015	458	5	-2.1583	0.99968	0.99969	1.0	17763	0	-2.1583
ALDOC	5	0.00024465	0.0011218	0.044015	459	5	-0.8125	0.99976	0.99976	1.0	17779	0	-0.8125
POLR1B	5	0.00024827	0.001135	0.044436	460	4	-1.6504	0.94037	0.94066	1.0	16174	0	-1.6504
AMD1	5	0.00024915	0.0011405	0.044554	461	4	-1.5999	0.12416	0.25742	0.964484	4801	1	-1.5999
RPS5	4	0.00025387	0.0011592	0.045153	462	4	-2.9361	0.991	0.99098	1.0	17299	0	-2.9361
RPL23A	2	0.00025499	0.0011609	0.045153	463	2	-3.5655	0.99975	0.99976	1.0	17777	0	-3.5655
PSMC6	5	0.00025603	0.0011658	0.045248	464	4	-2.01	0.63517	0.71783	1.0	12253	1	-2.01
ATP2A2	5	0.00025835	0.0011752	0.045513	465	4	-2.1169	0.045478	0.12698	0.876382	2609	1	-2.1169
PABPN1	4	0.00026208	0.0011878	0.045904	466	4	-1.4924	0.99974	0.99975	1.0	17776	0	-1.4924
EIF2B5	5	0.00026455	0.0011977	0.046187	467	3	-2.5628	0.96846	0.96839	1.0	16726	0	-2.5628
CSTF3	8	0.00026818	0.0012147	0.046744	468	7	-0.85944	0.3871	0.54053	1.0	9390	1	-0.85944
RPS15	2	0.00026855	0.0012175	0.04675	469	2	-2.9508	0.99973	0.99974	1.0	17775	0	-2.9508
RTN3	11	0.0002692	0.0012213	0.046798	470	9	-1.2256	0.98954	0.98954	1.0	17251	0	-1.2256
DIDO1	5	0.00027041	0.0012285	0.046956	471	4	-1.7309	0.86261	0.86463	1.0	14796	1	-1.7309
NOP9	5	0.00027078	0.0012307	0.046956	472	5	-1.5123	0.99748	0.99747	1.0	17559	0	-1.5123
POLR3K	5	0.0002712	0.0012334	0.046962	473	5	-1.4034	0.99973	0.99974	1.0	17773	0	-1.4034
EIF4E	4	0.00027287	0.0012395	0.047092	474	4	-4.0535	0.99954	0.99954	1.0	17738	0	-4.0535
POLR3E	5	0.0002737	0.0012444	0.047181	475	4	-1.251	0.96905	0.96899	1.0	16741	0	-1.251
ISG20L2	5	0.00027587	0.0012516	0.047352	476	5	-1.5447	0.99914	0.99916	1.0	17687	0	-1.5447
ERCC2	5	0.00027819	0.0012653	0.047772	477	4	-1.1767	0.96724	0.9672	1.0	16705	0	-1.1767
KAT8	5	0.00027878	0.0012686	0.047796	478	4	-1.787	0.93994	0.94025	1.0	16167	0	-1.787
GSPT1	5	0.00028122	0.0012835	0.048254	479	4	-1.5842	0.97516	0.97511	1.0	16887	0	-1.5842
NUP153	5	0.00028229	0.0012884	0.04834	480	4	-2.2941	0.86653	0.86843	1.0	14865	1	-2.2941
PPP1R8	15	0.00028341	0.0012956	0.048507	481	11	-0.94977	0.93956	0.93986	1.0	16161	2	-0.94977
UTP20	5	0.00028665	0.0013055	0.048776	482	5	-1.9241	0.99971	0.99972	1.0	17769	0	-1.9241
PPM1D	5	0.00028847	0.0013186	0.049167	483	5	-0.93922	0.99971	0.99972	1.0	17768	0	-0.93922
PSMC5	5	0.00029495	0.0013467	0.050108	484	4	-1.8593	0.99069	0.9907	1.0	17285	0	-1.8593
PLK4	5	0.00029701	0.001356	0.050352	485	5	-1.6001	0.9997	0.99971	1.0	17766	0	-1.6001
TAF10	5	0.00030111	0.0013764	0.050854	486	4	-1.8342	0.45693	0.60294	1.0	10399	1	-1.8342
DNAJC9	5	0.00030142	0.0013764	0.050854	487	4	-2.0816	0.97346	0.9734	1.0	16842	0	-2.0816
EBNA1BP2	5	0.00030186	0.001378	0.050854	488	5	-0.76693	0.9997	0.99971	1.0	17765	0	-0.76693
NSF	5	0.00030576	0.0013989	0.05152	489	4	-3.9797	0.94415	0.9444	1.0	16241	0	-3.9797
HMGA1	5	0.00030797	0.0014105	0.051839	490	4	-1.768	0.99666	0.99667	1.0	17515	0	-1.768
FCGR1B	5	0.00031086	0.0014253	0.052278	491	4	-3.3071	0.87207	0.8739	1.0	14951	0	-3.3071
SIN3A	5	0.0003124	0.0014314	0.052393	492	4	-1.8151	0.9928	0.99279	1.0	17357	0	-1.8151
RPL7	2	0.00031561	0.0014418	0.052581	493	2	-3.5011	0.99968	0.99969	1.0	17764	0	-3.5011
NOB1	5	0.00031564	0.0014423	0.052581	494	5	-1.6114	0.99802	0.99803	1.0	17593	0	-1.6114
CWC22	5	0.00032564	0.0014803	0.053855	495	5	-1.6776	0.99967	0.99968	1.0	17762	0	-1.6776
PCF11	5	0.00033051	0.0015061	0.054535	496	3	-1.9198	0.7737	0.79441	1.0	13567	1	-1.9198
GTF2H2	2	0.00033147	0.0015105	0.054535	497	2	-2.5964	0.99967	0.99967	1.0	17760	0	-2.5964
PPAN	5	0.00033163	0.0015111	0.054535	498	5	-1.4916	0.99967	0.99967	1.0	17759	0	-1.4916
UMPS	5	0.00033177	0.0015111	0.054535	499	5	-1.4727	0.99967	0.99967	1.0	17758	0	-1.4727
GINS1	5	0.00033382	0.0015232	0.054861	500	5	-1.9265	0.99785	0.99785	1.0	17578	0	-1.9265
ORC1	5	0.00033601	0.0015347	0.055167	501	4	-1.4345	0.9925	0.99251	1.0	17347	0	-1.4345
WDR36	5	0.00033877	0.0015452	0.055381	502	4	-1.621	0.71186	0.75718	1.0	12905	1	-1.621
GNB2L1	5	0.00033923	0.0015468	0.055381	503	5	-1.8902	0.99966	0.99967	1.0	17757	0	-1.8902
SACM1L	5	0.00034225	0.00156	0.055742	504	5	-1.1211	0.99966	0.99967	1.0	17756	0	-1.1211
DDX10	5	0.00034692	0.0015787	0.056298	505	4	-3.1314	0.70294	0.75232	1.0	12801	1	-3.1314
EPRS	5	0.00035307	0.0016023	0.057029	506	3	-2.1595	0.7442	0.77582	1.0	13230	1	-2.1595
RINT1	5	0.00035431	0.0016089	0.05715	507	4	-1.6557	0.99128	0.99124	1.0	17311	0	-1.6557
PSMA5	5	0.00035537	0.001615	0.057252	508	4	-2.4363	0.96169	0.96168	1.0	16584	0	-2.4363
PTH2	5	0.00035823	0.0016238	0.057451	509	1	0.34857	0.16768	0.32356	0.990635	5881	3	0.34857
ATP6V1B2	5	0.00036049	0.0016337	0.057688	510	5	-1.0639	0.99964	0.99965	1.0	17755	0	-1.0639
RPS6	3	0.000363	0.001643	0.057811	511	2	-3.4993	0.48338	0.62682	1.0	10785	1	-3.4993
SART1	5	0.00036314	0.0016436	0.057811	512	4	-1.437	0.87559	0.87742	1.0	15016	0	-1.437
CPSF2	5	0.00036548	0.0016529	0.057952	513	4	-1.4081	0.80309	0.815	1.0	13904	1	-1.4081
EXOSC7	5	0.00036565	0.001654	0.057952	514	5	-2.0168	0.99723	0.99721	1.0	17548	0	-2.0168
COPS2	5	0.00036825	0.0016678	0.05832	515	4	-1.8014	0.032262	0.094752	0.835999	2041	1	-1.8014
TPI1	9	0.0003694	0.0016733	0.058399	516	7	-0.84872	0.98798	0.98799	1.0	17212	0	-0.84872
EIF5AL1	4	0.00037375	0.0016947	0.058996	517	4	-1.3339	0.99963	0.99963	1.0	17753	0	-1.3339
YPEL5	5	0.00037477	0.0017002	0.058996	518	4	-1.1219	0.97314	0.97307	1.0	16831	0	-1.1219
ANKLE2	5	0.00037488	0.0017002	0.058996	519	5	-1.9045	0.99963	0.99963	1.0	17752	0	-1.9045
AAMP	5	0.00037785	0.0017112	0.059263	520	5	-1.725	0.99955	0.99955	1.0	17740	0	-1.725
COPS5	5	0.00038026	0.0017222	0.059453	521	4	-2.0714	0.81309	0.82257	1.0	14043	1	-2.0714
SF3A1	5	0.00038058	0.0017233	0.059453	522	4	-2.3917	0.79104	0.80633	1.0	13766	1	-2.3917
RRP1	5	0.00038566	0.0017464	0.060135	523	5	-2.2058	0.99708	0.99706	1.0	17534	0	-2.2058
GTF2IRD2B	5	0.00038685	0.0017535	0.060149	524	5	-1.07	0.99862	0.99862	1.0	17646	0	-1.07
PSMA3	5	0.00038785	0.0017568	0.060149	525	3	-2.9915	0.020554	0.063865	0.79395	1446	1	-2.9915
BAZ1B	5	0.00038792	0.0017568	0.060149	526	5	-1.0613	0.99961	0.99962	1.0	17750	0	-1.0613
POP1	5	0.00038983	0.001764	0.06028	527	5	-1.3291	0.99812	0.99812	1.0	17600	0	-1.3291
RALGAPA1	5	0.00039424	0.0017821	0.060784	528	4	-1.2732	0.7582	0.78445	1.0	13392	1	-1.2732
WDR70	5	0.00039521	0.0017865	0.060819	529	3	-1.9978	0.94028	0.94057	1.0	16172	0	-1.9978
HSPD1	3	0.00039697	0.0017926	0.06091	530	2	-3.2688	0.53987	0.67609	1.0	11617	1	-3.2688
SEC13	5	0.00040471	0.0018233	0.061839	531	5	-0.66545	0.9996	0.99961	1.0	17747	0	-0.66545
EXOSC8	5	0.00040678	0.001836	0.062151	532	4	-1.4421	0.32084	0.48159	1.0	8454	1	-1.4421
RPL6	3	0.00041388	0.0018646	0.063	533	3	-6.8682	0.99959	0.9996	1.0	17746	0	-6.8682
RRS1	5	0.00041776	0.0018849	0.063568	534	4	-1.1903	0.95706	0.95703	1.0	16500	0	-1.1903
PM20D1	5	0.00042054	0.0018954	0.063801	535	4	-1.3606	0.6306	0.71566	1.0	12231	1	-1.3606
CCT6A	4	0.00042569	0.0019212	0.06455	536	4	-3.8492	0.99957	0.99958	1.0	17744	0	-3.8492
SPRTN	5	0.00042971	0.0019372	0.064965	537	4	-1.4291	0.41887	0.56913	1.0	9861	1	-1.4291
WDHD1	5	0.00043608	0.0019701	0.065948	538	5	-1.2075	0.99956	0.99957	1.0	17742	0	-1.2075
EP400	5	0.00043773	0.00198	0.066157	539	5	-1.7996	0.99897	0.99899	1.0	17675	0	-1.7996
ATP6V1G1	5	0.00043932	0.0019861	0.066236	540	4	-1.8999	0.36507	0.52097	1.0	9068	1	-1.8999
PAK1IP1	5	0.00045091	0.0020372	0.067815	541	5	-1.6451	0.99955	0.99955	1.0	17741	0	-1.6451
RUVBL1	5	0.00045419	0.0020532	0.068149	542	3	-0.95728	0.32729	0.48727	1.0	8562	1	-0.95728
MED30	5	0.00045457	0.0020548	0.068149	543	4	-1.8345	0.46933	0.61417	1.0	10592	1	-1.8345
CPSF4	5	0.00045802	0.002068	0.068461	544	5	-1.8636	0.99849	0.99849	1.0	17631	0	-1.8636
UBE2C	10	0.00047064	0.002118	0.069988	545	7	-1.3802	0.99647	0.99648	1.0	17504	0	-1.3802
POP5	5	0.00047558	0.0021406	0.070603	546	4	-1.6318	0.88742	0.88894	1.0	15207	0	-1.6318
GTF2E2	5	0.00047726	0.0021488	0.070746	547	5	-2.7333	0.99952	0.99953	1.0	17736	0	-2.7333
WBP11	5	0.00048465	0.0021835	0.071755	548	5	-1.2312	0.99952	0.99953	1.0	17735	0	-1.2312
MRPL10	5	0.0004956	0.0022285	0.073103	549	4	-1.2761	0.89294	0.89431	1.0	15289	0	-1.2761
GMPS	5	0.00050872	0.0022791	0.074626	550	5	-2.1782	0.99949	0.9995	1.0	17733	0	-2.1782
DDX11	5	0.00051108	0.0022857	0.074643	551	4	-1.1915	0.6003	0.7018	1.0	12020	1	-1.1915
ZNF559	12	0.00051174	0.0022879	0.074643	552	6	-0.56263	0.044867	0.12588	0.876382	2583	3	-0.56263
GATAD2A	5	0.00051506	0.0023083	0.075171	553	4	-1.1072	0.78593	0.80274	1.0	13704	1	-1.1072
FAM133B	3	0.00051927	0.0023269	0.075642	554	3	-4.451	0.99948	0.9995	1.0	17731	0	-4.451
MED14	5	0.00052123	0.0023357	0.075709	555	5	-1.4245	0.99869	0.99869	1.0	17653	0	-1.4245
FNTA	5	0.0005215	0.0023374	0.075709	556	5	-1.4404	0.99948	0.99949	1.0	17730	0	-1.4404
CACYBP	6	0.00052873	0.0023698	0.076471	557	6	-0.81089	0.99947	0.99949	1.0	17729	0	-0.81089
ENSA	9	0.00052929	0.0023726	0.076471	558	8	-1.0006	0.99995	0.99996	1.0	17850	0	-1.0006
DHX9	5	0.00052977	0.0023737	0.076471	559	4	-1.3591	0.98824	0.98824	1.0	17221	0	-1.3591
PCYT1A	5	0.00054014	0.0024204	0.077838	560	5	-0.9542	0.99946	0.99948	1.0	17726	0	-0.9542
KIAA0947	5	0.00054741	0.0024457	0.078511	561	4	-1.5326	0.99691	0.9969	1.0	17526	0	-1.5326
POM121C	5	0.00055108	0.0024578	0.078759	562	5	-1.931	0.99932	0.99933	1.0	17703	0	-1.931
FAM32A	5	0.00055441	0.0024754	0.079182	563	4	-2.0522	0.56057	0.68455	1.0	11733	1	-2.0522
LRP1	5	0.00056058	0.0025073	0.080059	564	5	-1.1733	0.99827	0.99827	1.0	17618	0	-1.1733
UQCRC1	5	0.00056735	0.0025436	0.081074	565	5	-0.74672	0.99943	0.99945	1.0	17722	0	-0.74672
DCTN4	5	0.00057449	0.0025798	0.082086	566	4	-1.3514	0.99685	0.99684	1.0	17522	0	-1.3514
SRSF1	5	0.00058035	0.0026046	0.082727	567	4	-1.4986	0.33456	0.49378	1.0	8667	1	-1.4986
MED28	5	0.00058413	0.0026227	0.083156	568	5	-1.9354	0.99937	0.99938	1.0	17711	0	-1.9354
PPP2R4	5	0.00059059	0.0026497	0.083863	569	5	-0.7639	0.99941	0.99942	1.0	17719	0	-0.7639
AKR1B15	5	0.00059222	0.0026579	0.083976	570	4	-1.5584	0.44392	0.59138	1.0	10191	1	-1.5584
RABL2A	2	0.00059599	0.0026739	0.084332	571	2	-2.1915	0.9994	0.99942	1.0	17717	0	-2.1915
AKIRIN2	5	0.00060523	0.0027156	0.0855	572	5	-2.0941	0.99839	0.99838	1.0	17626	0	-2.0941
NUP155	5	0.00060901	0.0027332	0.085904	573	4	-1.191	0.93728	0.93764	1.0	16119	0	-1.191
SF3B2	5	0.00062739	0.0028047	0.087996	574	5	-1.9354	0.99937	0.99938	1.0	17713	0	-1.9354
SNRNP27	5	0.00063988	0.0028613	0.089617	575	5	-1.4062	0.99723	0.99721	1.0	17542	0	-1.4062
SMYD5	5	0.00064444	0.0028778	0.089907	576	5	-0.60529	0.99936	0.99937	1.0	17710	0	-0.60529
FTSJ3	5	0.0006449	0.0028806	0.089907	577	5	-1.0213	0.99936	0.99937	1.0	17709	0	-1.0213
DCLRE1B	5	0.00064846	0.0028954	0.090214	578	5	-2.2778	0.99935	0.99936	1.0	17708	0	-2.2778
CDC42	5	0.00065079	0.0029059	0.090383	579	3	-1.7026	0.57609	0.6911	1.0	11834	1	-1.7026
MCRS1	5	0.00065209	0.0029119	0.090415	580	3	-0.78462	0.34646	0.50452	1.0	8823	1	-0.78462
CCNB1	5	0.00067941	0.0030224	0.093618	581	4	-2.5065	0.99643	0.99644	1.0	17503	0	-2.5065
GRPEL1	5	0.00068009	0.0030268	0.093618	582	4	-1.2928	0.9929	0.99289	1.0	17365	0	-1.2928
TRAF7	5	0.00068152	0.0030307	0.093618	583	4	-1.5927	0.58976	0.69708	1.0	11924	1	-1.5927
POLR3B	5	0.00068933	0.0030664	0.09456	584	5	-1.0465	0.99931	0.99932	1.0	17702	0	-1.0465
PNO1	5	0.00069456	0.0030889	0.095092	585	5	-2.0531	0.99931	0.99932	1.0	17701	0	-2.0531
TSEN54	5	0.00069867	0.0031126	0.095656	586	5	-1.0128	0.9993	0.99931	1.0	17700	0	-1.0128
STRADB	5	0.0007023	0.0031269	0.095932	587	5	-1.0674	0.9993	0.99931	1.0	17699	0	-1.0674
EIF2B3	5	0.00070991	0.0031588	0.096745	588	4	-1.9881	0.97323	0.97316	1.0	16836	0	-1.9881
NARS	5	0.00072412	0.0032176	0.098048	589	4	-1.5651	0.98546	0.98547	1.0	17139	0	-1.5651
PDPK1	5	0.00072427	0.0032181	0.098048	590	5	-1.6026	0.99723	0.99721	1.0	17543	0	-1.6026
NHP2	6	0.00072562	0.0032214	0.098048	591	5	-1.199	0.9664	0.96637	1.0	16686	0	-1.199
POLR1A	5	0.00072584	0.0032231	0.098048	592	3	-0.50636	0.25784	0.42616	1.0	7576	2	-0.50636
NABP2	5	0.00072997	0.0032385	0.09835	593	4	-1.0299	0.62242	0.71178	1.0	12179	1	-1.0299
RGPD6	1	0.00073311	0.0032522	0.098602	594	1	-4.5313	0.99927	0.99928	1.0	17698	0	-4.5313
PEX6	5	0.00073533	0.0032627	0.098736	595	5	-1.0225	0.99926	0.99928	1.0	17697	0	-1.0225
BRMS1	5	0.0007367	0.0032676	0.098736	596	5	-0.84396	0.99926	0.99928	1.0	17696	0	-0.84396
SNRNP70	5	0.00074391	0.0032984	0.099498	597	5	-1.3739	0.99858	0.99859	1.0	17642	0	-1.3739
AKAP1	5	0.00074472	0.0033039	0.099498	598	4	-1.0966	0.35883	0.51548	1.0	8996	1	-1.0966
RIOK2	5	0.00076727	0.0034095	0.102506	599	4	-1.6174	0.97491	0.97485	1.0	16883	0	-1.6174
TCP1	5	0.00077212	0.0034282	0.102741	600	4	-1.7057	0.8962	0.89753	1.0	15352	0	-1.7057
HNRNPH1	5	0.00077272	0.0034287	0.102741	601	3	-0.84271	0.040316	0.11508	0.86982	2376	1	-0.84271
TIMELESS	5	0.00077653	0.003443	0.102998	602	4	-1.3023	0.4696	0.61441	1.0	10598	1	-1.3023
THRAP3	5	0.00078014	0.0034611	0.103247	603	5	-0.78317	0.99922	0.99923	1.0	17693	0	-0.78317
RHOC	5	0.00078032	0.0034628	0.103247	604	5	-0.84581	0.99922	0.99923	1.0	17692	0	-0.84581
RHOQ	4	0.00078695	0.0034925	0.10396	605	3	-1.6499	0.92254	0.92319	1.0	15833	0	-1.6499
THOC2	5	0.00079341	0.0035172	0.104524	606	5	-2.5134	0.99723	0.99721	1.0	17538	0	-2.5134
ORAOV1	5	0.00079608	0.0035321	0.104792	607	4	-1.0043	0.98717	0.98719	1.0	17190	0	-1.0043
NOC4L	5	0.00080204	0.0035519	0.105206	608	3	-1.5588	0.5167	0.65701	1.0	11300	2	-1.5588
VPS72	5	0.00080981	0.0035936	0.106225	609	5	-0.88706	0.99919	0.99921	1.0	17691	0	-0.88706
POLR2H	9	0.00081072	0.003598	0.106225	610	6	-1.4788	0.63911	0.71973	1.0	12277	1	-1.4788
CCDC115	5	0.00081468	0.0036137	0.106513	611	4	-1.028	0.71442	0.75864	1.0	12930	1	-1.028
RPL4	4	0.00081797	0.0036321	0.106881	612	3	-3.9972	0.69795	0.74958	1.0	12760	1	-3.9972
GINS3	6	0.0008231	0.0036497	0.107196	613	4	-1.4037	0.80931	0.81967	1.0	13991	1	-1.4037
TIPIN	5	0.00082496	0.0036585	0.107196	614	2	0.77244	0.050685	0.13613	0.885121	2767	3	0.77244
ANKRD36	5	0.00082616	0.0036607	0.107196	615	5	-1.0637	0.99917	0.99919	1.0	17690	0	-1.0637
CDC37	5	0.00083208	0.0036855	0.107683	616	4	-1.8798	0.99583	0.99586	1.0	17471	0	-1.8798
FAM175A	5	0.00083297	0.0036893	0.107683	617	4	-1.1563	0.99524	0.99527	1.0	17441	0	-1.1563
DONSON	5	0.00084285	0.003736	0.108711	618	4	-1.479	0.93859	0.93892	1.0	16142	0	-1.479
TBC1D3F	1	0.00084335	0.0037366	0.108711	619	1	-2.4199	0.99916	0.99917	1.0	17689	0	-2.4199
HARS	5	0.00084691	0.0037487	0.108887	620	4	-1.4465	0.96826	0.9682	1.0	16722	0	-1.4465
MRPS21	5	0.00086043	0.0038053	0.110354	621	5	-1.2176	0.99914	0.99916	1.0	17688	0	-1.2176
RAD21	5	0.00087247	0.0038526	0.111509	622	5	-1.8348	0.99913	0.99915	1.0	17686	0	-1.8348
RHEB	5	0.0008743	0.0038575	0.111509	623	3	-2.1319	0.52272	0.66254	1.0	11395	1	-2.1319
EIF1AX	5	0.00088898	0.003912	0.112901	624	5	-1.5983	0.99797	0.99798	1.0	17589	0	-1.5983
NSL1	5	0.00089276	0.0039274	0.113164	625	3	-1.3094	0.94112	0.94143	1.0	16186	0	-1.3094
CXXC1	5	0.00089517	0.0039378	0.113284	626	5	-1.3961	0.99853	0.99853	1.0	17636	0	-1.3961
UBE2N	5	0.00090916	0.0039922	0.114334	627	3	-0.95728	0.89093	0.89236	1.0	15255	0	-0.95728
SRP9	3	0.00090922	0.0039922	0.114334	628	2	-0.62797	0.19191	0.35916	0.994575	6495	1	-0.62797
SNRPE	1	0.00090949	0.0039933	0.114334	629	1	-9.2688	0.99909	0.99912	1.0	17682	0	-9.2688
DHX30	5	0.00093031	0.0040868	0.116654	630	5	-0.6619	0.99907	0.99909	1.0	17681	0	-0.6619
UTP15	5	0.00093077	0.0040873	0.116654	631	3	-2.3711	0.029674	0.088161	0.832009	1901	2	-2.3711
RAB1B	5	0.00093335	0.0040972	0.116752	632	5	-1.1738	0.99843	0.99843	1.0	17627	0	-1.1738
PRUNE	5	0.00094747	0.0041588	0.118319	633	4	-1.2374	0.94206	0.94235	1.0	16199	0	-1.2374
PPRC1	5	0.00095085	0.0041792	0.11871	634	4	-1.183	0.62643	0.71367	1.0	12205	1	-1.183
RPL5	2	0.00096133	0.0042176	0.119615	635	2	-2.8714	0.99904	0.99906	1.0	17678	0	-2.8714
ZNF658	5	0.00097341	0.0042663	0.120805	636	4	-1.2353	0.93724	0.9376	1.0	16118	0	-1.2353
HIST1H2BE	3	0.00097532	0.0042754	0.120871	637	1	0.012105	0.039985	0.11427	0.86982	2363	1	0.012105
RPS13	4	0.00098263	0.0042974	0.121303	638	3	-1.6472	0.54424	0.67785	1.0	11646	1	-1.6472
RTFDC1	5	0.00098866	0.0043177	0.121686	639	4	-1.4372	0.2654	0.43281	1.0	7676	1	-1.4372
GTF2H3	5	0.00099395	0.0043397	0.122115	640	3	-1.6918	0.28326	0.44845	1.0	7918	2	-1.6918
TRPC6	5	0.001	0.004365	0.122635	641	3	-1.5958	0.75574	0.78286	1.0	13368	1	-1.5958
WDR55	5	0.0010097	0.0044065	0.123608	642	4	-1.3595	0.35833	0.51505	1.0	8985	1	-1.3595
NCAPG2	5	0.0010144	0.0044238	0.123709	644	5	-0.69716	0.99899	0.999	1.0	17677	0	-0.69716
EXOSC2	5	0.0010144	0.0044238	0.123709	643	4	-1.3634	0.99612	0.99613	1.0	17483	0	-1.3634
SDR39U1	5	0.0010236	0.0044606	0.124383	645	4	-1.1337	0.89108	0.89251	1.0	15259	0	-1.1337
SMG1	4	0.0010239	0.0044617	0.124383	646	4	-1.2919	0.99898	0.999	1.0	17676	0	-1.2919
HIST1H2BD	4	0.0010359	0.0044975	0.125186	647	3	-1.5232	0.011132	0.037769	0.713249	953	1	-1.5232
COG3	5	0.0010566	0.0045843	0.127406	648	4	-1.2378	0.99447	0.99447	1.0	17420	0	-1.2378
RAB3A	5	0.0010589	0.0045926	0.127439	649	5	-0.95119	0.99894	0.99896	1.0	17674	0	-0.95119
DNAJA3	5	0.0010701	0.0046366	0.128462	650	4	-1.5522	0.92583	0.92638	1.0	15896	0	-1.5522
XRCC6	5	0.0010788	0.0046778	0.129405	651	5	-1.0556	0.99892	0.99894	1.0	17673	0	-1.0556
RRN3	5	0.0010872	0.0047064	0.129996	652	5	-1.4456	0.99806	0.99807	1.0	17597	0	-1.4456
LSM6	5	0.0011022	0.0047746	0.131677	653	2	-0.22712	0.78516	0.80223	1.0	13692	1	-0.22712
TINF2	5	0.0011069	0.0047966	0.132081	654	5	-1.2517	0.99781	0.99781	1.0	17575	0	-1.2517
TONSL	5	0.0011175	0.0048427	0.133149	655	5	-1.354	0.99884	0.99886	1.0	17670	0	-1.354
NPIPA5	1	0.00113	0.0049005	0.134531	656	1	-9.1895	0.99887	0.99889	1.0	17671	0	-9.1895
GPN2	5	0.0011351	0.0049285	0.134931	657	4	-1.4021	0.98605	0.98609	1.0	17153	0	-1.4021
TOP1	5	0.0011364	0.0049346	0.134931	658	5	-2.3443	0.99824	0.99824	1.0	17615	0	-2.3443
TNPO3	5	0.0011374	0.0049384	0.134931	659	4	-1.922	0.90346	0.90471	1.0	15486	0	-1.922
ANAPC10	5	0.0011388	0.004945	0.134931	660	3	-1.4725	0.91005	0.91114	1.0	15613	0	-1.4725
ABCF1	5	0.0011549	0.0050143	0.136614	661	4	-1.3052	0.49912	0.64108	1.0	11040	1	-1.3052
U2AF2	5	0.0011619	0.0050418	0.136964	662	3	-1.2004	0.99224	0.99224	1.0	17337	0	-1.2004
TPM3	6	0.001162	0.0050423	0.136964	663	4	-1.1164	0.92932	0.92973	1.0	15954	0	-1.1164
RSL1D1	5	0.0011695	0.005067	0.137428	664	4	-1.3276	0.2697	0.43652	1.0	7737	1	-1.3276
WDR83OS	5	0.0011761	0.0051039	0.138071	665	5	-0.65355	0.99882	0.99883	1.0	17667	0	-0.65355
DDX20	5	0.0011766	0.0051061	0.138071	666	4	-0.9447	0.73903	0.77275	1.0	13182	1	-0.9447
SYMPK	5	0.0011801	0.0051198	0.138073	667	5	-0.65775	0.99882	0.99883	1.0	17665	0	-0.65775
PFAS	5	0.0011805	0.0051215	0.138073	668	2	-0.27014	0.92525	0.9258	1.0	15887	0	-0.27014
FIBCD1	5	0.0012035	0.0052237	0.140619	669	4	-1.7822	0.22298	0.39513	1.0	7090	1	-1.7822
INO80B	5	0.0012088	0.0052479	0.140953	670	3	-1.2699	0.6726	0.73626	1.0	12528	1	-1.2699
SNRNP25	5	0.0012096	0.0052518	0.140953	671	4	-1.5134	0.96277	0.96278	1.0	16602	0	-1.5134
CTDP1	5	0.0012127	0.0052644	0.141082	672	4	-1.0696	0.99557	0.99559	1.0	17462	0	-1.0696
RBM22	5	0.0012147	0.0052738	0.141122	673	3	-1.0695	0.59335	0.69865	1.0	11958	1	-1.0695
RBMXL1	3	0.0012173	0.0052842	0.141192	674	3	-2.9623	0.99878	0.99878	1.0	17664	0	-2.9623
ATP5G2	5	0.0012197	0.005293	0.141217	675	5	-0.91095	0.99878	0.99878	1.0	17663	0	-0.91095
NCBP1	5	0.0012297	0.0053348	0.142122	676	4	-2.0653	0.99459	0.99461	1.0	17423	0	-2.0653
GEMIN5	5	0.0012382	0.0053766	0.142929	677	3	-1.4604	0.7648	0.78865	1.0	13463	1	-1.4604
NMT1	5	0.0012394	0.005381	0.142929	678	5	-0.99327	0.99876	0.99875	1.0	17660	0	-0.99327
ARPP19	5	0.001244	0.0053942	0.143069	679	4	-1.8315	0.76665	0.78985	1.0	13484	1	-1.8315
PRMT1	5	0.0012498	0.0054195	0.143485	680	5	-1.3199	0.99875	0.99875	1.0	17659	0	-1.3199
ATF5	5	0.0012523	0.0054324	0.143485	681	3	-1.8054	0.38306	0.53691	1.0	9322	1	-1.8054
MRPS23	5	0.001253	0.0054338	0.143485	682	5	-0.68949	0.99875	0.99874	1.0	17658	0	-0.68949
PES1	5	0.0012583	0.0054563	0.143869	683	4	-1.0484	0.87813	0.8799	1.0	15061	0	-1.0484
TOMM40	5	0.0012625	0.0054684	0.143977	684	3	-1.3745	0.83894	0.84326	1.0	14417	1	-1.3745
SPIDR	5	0.0012649	0.0054849	0.1442	685	4	-1.0014	0.71125	0.75683	1.0	12899	1	-1.0014
DDX49	5	0.0012684	0.005497	0.144226	686	4	-1.2825	0.011959	0.040176	0.71993	1005	1	-1.2825
HIST1H2AL	3	0.0012727	0.0055096	0.144226	687	2	-2.6376	0.96539	0.96537	1.0	16660	0	-2.6376
SPC25	5	0.0012728	0.0055099	0.144226	688	4	-2.4591	0.93488	0.93522	1.0	16067	0	-2.4591
NSA2	4	0.0012884	0.0055789	0.145513	689	2	-1.8736	0.96607	0.96605	1.0	16678	0	-1.8736
EIF3CL	2	0.0012888	0.00558	0.145513	690	2	-1.508	0.99871	0.99871	1.0	17657	0	-1.508
EIF4G2	5	0.0012895	0.0055833	0.145513	691	3	-1.7675	0.18249	0.34543	0.993345	6260	2	-1.7675
SMARCD1	5	0.0012915	0.0055932	0.14556	692	5	-0.61477	0.99871	0.99871	1.0	17656	0	-0.61477
ACBD4	5	0.0012999	0.0056284	0.145943	693	5	-0.65739	0.9987	0.9987	1.0	17655	0	-0.65739
NDUFAB1	5	0.0013004	0.0056311	0.145943	694	4	-1.1105	0.37296	0.52791	1.0	9177	1	-1.1105
TBP	5	0.0013008	0.0056322	0.145943	695	3	-2.1116	0.96311	0.9631	1.0	16608	0	-2.1116
DYNLL1	4	0.0013077	0.0056614	0.146488	696	3	-1.6355	0.80374	0.81547	1.0	13914	0	-1.6355
AHCY	5	0.0013096	0.0056718	0.146547	697	4	-1.3223	0.96548	0.96545	1.0	16663	0	-1.3223
GTF2A2	5	0.001321	0.0057257	0.147728	698	5	-1.4934	0.99801	0.99802	1.0	17592	0	-1.4934
ACOT12	5	0.0013265	0.0057493	0.148125	699	5	-0.93271	0.99867	0.99868	1.0	17652	0	-0.93271
H2AFZ	5	0.0013344	0.0057972	0.149144	700	4	-0.86978	0.95393	0.95396	1.0	16430	0	-0.86978
MYSM1	5	0.0013401	0.0058202	0.149425	701	4	-1.1677	0.90739	0.9086	1.0	15561	0	-1.1677
NCDN	5	0.0013413	0.0058246	0.149425	702	5	-1.0204	0.99866	0.99866	1.0	17651	0	-1.0204
DPF2	5	0.0013484	0.0058565	0.150029	703	4	-0.99474	0.99643	0.99644	1.0	17502	0	-0.99474
MRPL23	5	0.0013519	0.0058697	0.150153	704	4	-1.1445	0.98199	0.98199	1.0	17060	0	-1.1445
PLAA	5	0.0013608	0.0059033	0.150797	705	5	-1.1277	0.99864	0.99864	1.0	17649	0	-1.1277
UTP11L	5	0.0013695	0.0059434	0.151607	706	3	-1.4836	0.015012	0.048767	0.756408	1159	1	-1.4836
POP7	5	0.0013745	0.0059626	0.151883	707	3	-1.5523	0.06919	0.16801	0.906458	3337	2	-1.5523
CDS2	5	0.0013793	0.0059835	0.1522	708	4	-1.3039	0.96949	0.96939	1.0	16753	0	-1.3039
FARSB	5	0.0013927	0.0060407	0.152822	709	4	-1.7042	0.19557	0.36445	0.99619	6588	1	-1.7042
CCT8	5	0.0013929	0.0060418	0.152822	710	4	-1.7142	0.98127	0.98125	1.0	17037	0	-1.7142
CDC73	5	0.0013931	0.0060424	0.152822	711	4	-1.4308	0.99475	0.99479	1.0	17429	0	-1.4308
SCRIB	5	0.0013934	0.0060429	0.152822	712	5	-0.47753	0.99861	0.99861	1.0	17645	0	-0.47753
ATP5L	4	0.001401	0.0060737	0.152822	713	2	-1.1024	0.91971	0.9205	1.0	15785	0	-1.1024
PSMB1	5	0.0014013	0.0060753	0.152822	714	4	-1.8092	0.97753	0.9775	1.0	16952	0	-1.8092
TAF2	5	0.0014016	0.0060759	0.152822	715	5	-0.94293	0.9986	0.9986	1.0	17644	0	-0.94293
MYL12A	5	0.0014017	0.0060759	0.152822	716	5	-1.1905	0.99747	0.99746	1.0	17558	0	-1.1905
CHCHD4	5	0.0014072	0.0060951	0.153093	717	3	-1.3405	0.98236	0.98239	1.0	17067	0	-1.3405
MED6	5	0.0014124	0.0061182	0.153396	718	5	-1.9354	0.99859	0.99859	1.0	17643	0	-1.9354
SAP18	5	0.0014134	0.0061243	0.153396	719	4	-0.95728	0.21261	0.38606	1.0	6941	1	-0.95728
DDX24	5	0.0014211	0.0061523	0.153713	720	5	-1.5613	0.99858	0.99858	1.0	17641	0	-1.5613
AK6	4	0.0014217	0.006154	0.153713	721	4	-1.8451	0.99858	0.99858	1.0	17640	0	-1.8451
CDCA3	5	0.0014307	0.006187	0.154322	722	4	-1.6922	0.0033304	0.013889	0.579609	431	1	-1.6922
STX18	5	0.0014339	0.0061963	0.154342	723	4	-1.2132	0.97864	0.97861	1.0	16972	0	-1.2132
NCAN	5	0.0014367	0.0062073	0.154402	724	4	-0.90531	0.97653	0.9765	1.0	16927	0	-0.90531
YBX1	2	0.0014407	0.0062271	0.154681	725	2	-4.8054	0.99856	0.99856	1.0	17639	0	-4.8054
GRWD1	5	0.001446	0.0062524	0.155086	726	5	-1.1552	0.99855	0.99855	1.0	17638	0	-1.1552
USP10	5	0.0014478	0.0062606	0.155086	727	3	-1.3746	0.48137	0.62506	1.0	10755	1	-1.3746
SLC20A1	5	0.0014656	0.0063376	0.156777	728	4	-1.5013	0.95988	0.95986	1.0	16550	0	-1.5013
TAF1B	5	0.0014717	0.0063579	0.157064	729	3	-1.864	0.059855	0.15205	0.894532	3060	2	-1.864
TUBG1	5	0.0014799	0.0063937	0.157731	730	5	-1.5109	0.99852	0.99852	1.0	17635	0	-1.5109
PAM16	5	0.0014838	0.0064102	0.157827	731	4	-1.1246	0.98445	0.98447	1.0	17107	0	-1.1246
KIAA1279	5	0.0014853	0.0064151	0.157827	732	5	-0.92951	0.99851	0.99851	1.0	17634	0	-0.92951
WDR5	5	0.0014932	0.0064486	0.158436	733	5	-1.7468	0.99851	0.9985	1.0	17633	0	-1.7468
ELP6	5	0.001498	0.0064684	0.158706	734	5	-0.59394	0.9985	0.9985	1.0	17632	0	-0.59394
PTCD2	5	0.001502	0.0064866	0.158934	735	5	-1.3866	0.99759	0.99758	1.0	17565	0	-1.3866
ZNF574	5	0.0015099	0.0065196	0.159526	736	5	-0.73894	0.99849	0.99849	1.0	17630	0	-0.73894
MRPL50	5	0.0015139	0.0065377	0.159753	737	4	-2.0848	0.99634	0.99634	1.0	17496	0	-2.0848
GTF2B	5	0.0015175	0.0065575	0.160019	738	3	-1.2304	0.74661	0.7773	1.0	13259	1	-1.2304
SEH1L	5	0.0015317	0.0066207	0.161343	739	4	-1.8596	0.99016	0.99018	1.0	17267	0	-1.8596
UBIAD1	5	0.0015425	0.006668	0.162276	740	5	-1.1922	0.99723	0.99721	1.0	17541	0	-1.1922
METAP2	5	0.0015523	0.006712	0.162986	741	5	-0.60459	0.99845	0.99845	1.0	17629	0	-0.60459
SMC5	5	0.0015532	0.0067153	0.162986	742	5	-1.7293	0.99845	0.99845	1.0	17628	0	-1.7293
DIS3L	5	0.0015614	0.0067499	0.163606	743	3	-1.4827	0.82876	0.8348	1.0	14249	1	-1.4827
NCAPH2	5	0.0015714	0.0067884	0.164318	744	3	-1.4136	0.7722	0.79343	1.0	13554	1	-1.4136
UBA1	5	0.001598	0.0069039	0.166888	745	3	-1.4038	0.44416	0.59159	1.0	10197	2	-1.4038
RAD23A	5	0.0016215	0.0070045	0.169093	746	5	-0.69117	0.99838	0.99837	1.0	17625	0	-0.69117
CHD4	5	0.001635	0.0070578	0.170153	747	5	-0.73026	0.99837	0.99836	1.0	17624	0	-0.73026
CIDEB	5	0.0016424	0.0070919	0.170746	748	4	-1.375	0.98359	0.98364	1.0	17088	0	-1.375
SLU7	5	0.0016471	0.0071089	0.170928	749	3	-2.7046	0.88639	0.88797	1.0	15192	0	-2.7046
KARS	5	0.0016541	0.0071331	0.171281	750	3	-1.1349	0.98983	0.98984	1.0	17261	0	-1.1349
CFL1	5	0.001673	0.0072002	0.172661	751	5	-0.84901	0.99833	0.99832	1.0	17623	0	-0.84901
RRP12	5	0.0016948	0.0072926	0.174643	752	5	-1.0661	0.99738	0.99736	1.0	17555	0	-1.0661
UQCRH	5	0.0017004	0.007314	0.174924	753	5	-1.6774	0.9983	0.99829	1.0	17621	0	-1.6774
POLD3	5	0.0017087	0.0073448	0.175427	754	4	-2.0484	0.98398	0.98402	1.0	17096	0	-2.0484
DDX51	5	0.0017162	0.0073778	0.175982	755	4	-1.0012	0.12262	0.25502	0.962715	4770	1	-1.0012
CALD1	5	0.0017226	0.0074075	0.176456	756	5	-0.8541	0.99828	0.99828	1.0	17619	0	-0.8541
XPO1	5	0.0017338	0.0074509	0.177256	757	4	-1.9354	0.93814	0.93848	1.0	16136	0	-1.9354
PDPR	5	0.0017361	0.0074608	0.177258	758	5	-0.78562	0.99826	0.99826	1.0	17617	0	-0.78562
TTC37	5	0.0017571	0.0075378	0.17885	759	5	-1.0123	0.99824	0.99824	1.0	17616	0	-1.0123
PPP1R14B	5	0.0017776	0.0076307	0.180648	760	4	-1.071	0.92386	0.92444	1.0	15856	0	-1.071
BOP1	5	0.0017797	0.0076367	0.180648	761	5	-0.79143	0.99822	0.99822	1.0	17613	0	-0.79143
CEBPZ	5	0.001784	0.007651	0.180648	762	4	-1.4805	0.96235	0.96236	1.0	16595	0	-1.4805
STT3A	5	0.0017863	0.0076587	0.180648	763	5	-0.75616	0.99821	0.99822	1.0	17612	0	-0.75616
RBM14	5	0.001787	0.0076637	0.180648	764	5	-1.0735	0.99821	0.99821	1.0	17611	0	-1.0735
NELFA	5	0.0017996	0.0077197	0.181426	765	5	-1.0812	0.9982	0.9982	1.0	17610	0	-1.0812
IPO11	5	0.0018006	0.0077244	0.181426	766	5	-1.8191	0.9982	0.9982	1.0	17609	0	-1.8191
NDUFB7	5	0.001801	0.0077269	0.181426	767	5	-0.71756	0.9982	0.9982	1.0	17608	0	-0.71756
PRR13	6	0.0018068	0.00775	0.181731	768	5	-1.1795	0.81347	0.82286	1.0	14046	1	-1.1795
HMGCS1	5	0.0018105	0.0077659	0.181868	769	4	-1.1157	0.94911	0.94919	1.0	16338	0	-1.1157
SMG5	5	0.0018225	0.0078148	0.182776	770	5	-1.0273	0.99818	0.99818	1.0	17607	0	-1.0273
PSMA4	5	0.0018324	0.0078654	0.183437	771	3	-1.4926	0.13029	0.26706	0.96976	4957	1	-1.4926
RHCE	5	0.0018339	0.0078698	0.183437	772	5	-0.73693	0.99817	0.99817	1.0	17605	0	-0.73693
NOC2L	5	0.001835	0.0078737	0.183437	773	5	-0.60097	0.99817	0.99817	1.0	17604	0	-0.60097
HIST1H2BN	2	0.0018452	0.0079199	0.184275	774	2	-5.2734	0.99815	0.99816	1.0	17603	0	-5.2734
NCAPG	5	0.0018575	0.0079765	0.185353	775	5	-0.98827	0.99814	0.99815	1.0	17602	0	-0.98827
ACTR10	5	0.0018709	0.0080364	0.186505	776	5	-1.565	0.99813	0.99813	1.0	17601	0	-1.565
RNF7	7	0.001888	0.0080903	0.187514	777	6	-0.688	0.97274	0.97266	1.0	16821	0	-0.688
BMS1	5	0.0018942	0.0081189	0.187934	778	5	-1.2666	0.99811	0.99811	1.0	17599	0	-1.2666
GTF2E1	5	0.0019508	0.0083382	0.192764	779	5	-0.78939	0.99805	0.99805	1.0	17596	0	-0.78939
RARS2	5	0.0019613	0.0083811	0.193246	780	5	-0.51396	0.99804	0.99804	1.0	17595	0	-0.51396
KRT86	2	0.0019645	0.0083954	0.193246	781	2	-1.5498	0.99804	0.99804	1.0	17594	0	-1.5498
CAD	5	0.0019657	0.0083993	0.193246	782	4	-1.1189	0.99146	0.99143	1.0	17319	0	-1.1189
BCL2L2	5	0.0019663	0.008402	0.193246	783	4	-1.0353	0.70973	0.75599	1.0	12882	1	-1.0353
NCF1	5	0.0019767	0.0084515	0.194028	784	4	-0.85689	0.67826	0.73915	1.0	12565	1	-0.85689
ATP6V1E1	5	0.001979	0.0084575	0.194028	785	2	-0.26819	0.82852	0.83461	1.0	14242	1	-0.26819
DCTN3	6	0.0020087	0.0085851	0.196542	786	5	-1.0662	0.99228	0.99229	1.0	17339	0	-1.0662
ZMAT2	5	0.0020105	0.0085889	0.196542	787	5	-1.1166	0.99799	0.998	1.0	17591	0	-1.1166
PSMD13	5	0.0020245	0.0086505	0.197699	788	4	-1.7577	0.48095	0.62469	1.0	10747	1	-1.7577
C16orf59	5	0.002051	0.0087577	0.199718	789	5	-0.99939	0.99795	0.99796	1.0	17588	0	-0.99939
ZBTB8OS	5	0.0020525	0.008761	0.199718	790	5	-0.63733	0.99795	0.99795	1.0	17587	0	-0.63733
TOMM20	4	0.0020566	0.0087775	0.199841	791	3	-2.6116	0.71429	0.75857	1.0	12929	1	-2.6116
SORD	5	0.0020603	0.0087962	0.200014	792	5	-0.64558	0.99794	0.99794	1.0	17586	0	-0.64558
CCDC84	5	0.0020631	0.0088094	0.200061	793	4	-1.7145	0.4432	0.59075	1.0	10176	1	-1.7145
CDK9	5	0.0020831	0.008893	0.201705	794	5	-1.6483	0.99792	0.99791	1.0	17585	0	-1.6483
TMEM251	7	0.0020854	0.0089045	0.201712	795	6	-0.96473	0.99935	0.99936	1.0	17706	0	-0.96473
PNRC2	5	0.0020914	0.0089271	0.201969	796	5	-0.62449	0.99791	0.99791	1.0	17584	0	-0.62449
ADSS	5	0.0020998	0.0089595	0.202269	797	5	-1.5264	0.9979	0.9979	1.0	17583	0	-1.5264
RPL36A	3	0.0021007	0.0089628	0.202269	798	3	-2.9607	0.9979	0.9979	1.0	17582	0	-2.9607
COX6C	3	0.0021067	0.0089831	0.202377	799	3	-1.8503	0.97675	0.97672	1.0	16935	0	-1.8503
LETM1	5	0.0021093	0.0089925	0.202377	800	5	-0.71307	0.99789	0.99788	1.0	17581	0	-0.71307
RPL24	3	0.0021119	0.0090013	0.202377	801	2	-2.5234	0.93208	0.93244	1.0	16012	0	-2.5234
EXOC1	5	0.0021187	0.0090293	0.202754	802	5	-0.70998	0.99788	0.99788	1.0	17580	0	-0.70998
SSBP4	5	0.0021301	0.0090749	0.203525	803	5	-0.74187	0.99787	0.99786	1.0	17579	0	-0.74187
IFIH1	5	0.0021776	0.0092586	0.207385	804	5	-0.64735	0.99782	0.99781	1.0	17576	0	-0.64735
CTR9	5	0.0021944	0.0093284	0.208466	805	5	-0.67513	0.99781	0.9978	1.0	17574	0	-0.67513
APOBEC3F	7	0.0021972	0.0093394	0.208466	806	2	0.49644	0.050433	0.13568	0.884685	2762	4	0.49644
GCAT	5	0.0021993	0.0093443	0.208466	807	5	-0.74763	0.9978	0.99779	1.0	17573	0	-0.74763
PKM	5	0.0022014	0.0093531	0.208466	808	4	-1.5621	0.99075	0.99076	1.0	17289	0	-1.5621
DIEXF	5	0.0022092	0.0093867	0.208955	809	5	-0.78485	0.99779	0.99779	1.0	17572	0	-0.78485
CPSF1	5	0.0022183	0.0094213	0.209467	810	4	-0.82975	0.48728	0.63037	1.0	10847	1	-0.82975
GTF2A1	5	0.0022231	0.0094444	0.209722	811	4	-1.1693	0.82276	0.83011	1.0	14166	1	-1.1693
PGAM4	2	0.0022366	0.009495	0.210585	812	2	-2.5273	0.94794	0.94806	1.0	16317	0	-2.5273
AGFG2	5	0.0022453	0.0095318	0.211142	813	4	-0.8705	0.66991	0.73495	1.0	12498	1	-0.8705
MAGOHB	4	0.0022665	0.0096154	0.212731	814	3	-1.8325	0.70713	0.7546	1.0	12849	1	-1.8325
UBE2Z	5	0.0022756	0.0096495	0.213224	815	3	-1.4474	0.98971	0.98972	1.0	17255	0	-1.4474
MRPL14	5	0.0022864	0.0096836	0.213623	816	5	-0.48786	0.99771	0.9977	1.0	17571	0	-0.48786
ATP6AP1L	5	0.0022884	0.0096912	0.213623	817	4	-1.7879	0.60091	0.70208	1.0	12027	1	-1.7879
RPL7L1	2	0.0022928	0.0097088	0.213749	818	2	-4.9218	0.99771	0.99769	1.0	17570	0	-4.9218
MCM4	5	0.0023023	0.0097407	0.214189	819	4	-1.3488	0.568	0.68765	1.0	11779	1	-1.3488
NAA30	5	0.0023118	0.0097671	0.214507	820	4	-0.91313	0.88622	0.8878	1.0	15190	0	-0.91313
HCFC1	5	0.0023158	0.0097886	0.214716	821	3	-1.0205	0.77798	0.79737	1.0	13612	1	-1.0205
MRPL21	8	0.0023265	0.0098331	0.215431	822	5	-0.88595	0.95804	0.95801	1.0	16520	1	-0.88595
KANSL1	5	0.0023501	0.0099288	0.217262	823	4	-2.1233	0.68661	0.74354	1.0	12642	1	-2.1233
KRTAP4-11	4	0.0023549	0.0099469	0.217395	824	4	-1.5162	0.99765	0.99763	1.0	17569	0	-1.5162
DAD1	5	0.0023599	0.0099672	0.217576	825	5	-1.7511	0.99723	0.99721	1.0	17537	0	-1.7511
ABCB7	5	0.0023692	0.010008	0.218199	826	4	-1.2252	0.95302	0.95307	1.0	16411	0	-1.2252
KIN	5	0.0023797	0.010047	0.218786	827	5	-0.72534	0.99762	0.99761	1.0	17568	0	-0.72534
RHEBL1	5	0.0023905	0.010082	0.219287	828	5	-0.9112	0.99761	0.9976	1.0	17567	0	-0.9112
PSMD7	5	0.0023994	0.010116	0.219436	829	4	-1.5265	0.79289	0.80762	1.0	13787	1	-1.5265
TMED10	5	0.0024008	0.010124	0.219436	830	4	-1.2732	0.58738	0.69602	1.0	11901	1	-1.2732
TRIM69	5	0.0024013	0.010126	0.219436	831	3	-1.2477	0.35682	0.51376	1.0	8963	2	-1.2477
VPS18	5	0.0024161	0.010191	0.220589	832	4	-1.0121	0.89851	0.89984	1.0	15399	0	-1.0121
RPL32	2	0.0024213	0.01021	0.22074	833	2	-4.0321	0.99758	0.99757	1.0	17564	0	-4.0321
NUP88	5	0.002431	0.01025	0.221191	834	4	-1.1062	0.98745	0.98746	1.0	17196	0	-1.1062
DNAJC13	5	0.0024349	0.010266	0.221191	835	3	-1.5382	0.9924	0.9924	1.0	17343	0	-1.5382
PSMA1	5	0.002435	0.010268	0.221191	836	4	-3.2441	0.59634	0.70001	1.0	11978	1	-3.2441
GPAT2	5	0.002444	0.010298	0.221578	837	3	-1.5573	0.60922	0.70578	1.0	12085	1	-1.5573
ELOF1	5	0.0024523	0.010336	0.222117	838	4	-0.92186	0.6361	0.71826	1.0	12256	1	-0.92186
TRAPPC1	5	0.0024618	0.010378	0.222772	839	4	-0.88618	0.99604	0.99606	1.0	17481	0	-0.88618
SUSD3	5	0.0024657	0.010393	0.222814	840	5	-0.54456	0.99753	0.99752	1.0	17563	0	-0.54456
WDR46	5	0.0024676	0.010405	0.222819	841	3	-1.3473	0.77196	0.79328	1.0	13552	1	-1.3473
HIGD1A	3	0.0024868	0.010483	0.224225	842	3	-2.7638	0.99751	0.9975	1.0	17561	0	-2.7638
PLEKHG4	5	0.0024938	0.01051	0.224522	843	5	-0.88939	0.99751	0.9975	1.0	17560	0	-0.88939
NDUFA13	5	0.0025036	0.010553	0.225171	844	4	-1.3145	0.95784	0.95782	1.0	16517	0	-1.3145
ATP6V1G2	7	0.0025094	0.010579	0.225467	845	6	-0.60431	0.96666	0.96663	1.0	16694	0	-0.60431
EIF5	5	0.0025215	0.010621	0.226102	846	4	-1.32	0.18893	0.35488	0.993636	6431	1	-1.32
FBXO9	5	0.002534	0.010663	0.226723	847	4	-0.96919	0.89002	0.89148	1.0	15239	0	-0.96919
PSMB7	5	0.002537	0.010676	0.226736	848	3	-0.91246	0.67014	0.73506	1.0	12502	1	-0.91246
MCL1	5	0.0025437	0.010706	0.227087	849	3	-1.7665	0.9695	0.9694	1.0	16754	0	-1.7665
MT1E	2	0.002589	0.010868	0.230268	850	2	-2.3728	0.99555	0.99557	1.0	17460	0	-2.3728
NOL9	5	0.0025936	0.010885	0.230358	851	4	-1.2909	0.9779	0.97788	1.0	16960	0	-1.2909
DOCK3	5	0.0026026	0.010919	0.230796	852	5	-0.56827	0.9974	0.99738	1.0	17556	0	-0.56827
RBM39	5	0.0026327	0.01105	0.23276	853	4	-1.6271	0.97426	0.97421	1.0	16869	0	-1.6271
COX6A1	5	0.002633	0.011051	0.23276	854	3	-0.33896	0.99383	0.99385	1.0	17392	0	-0.33896
CAND1	5	0.0026362	0.011063	0.23276	855	4	-1.1781	0.99463	0.99464	1.0	17424	0	-1.1781
CACTIN	5	0.0026365	0.011064	0.23276	856	3	-0.74763	0.99534	0.99537	1.0	17446	0	-0.74763
GNL2	5	0.0026413	0.011086	0.232962	857	4	-0.87587	0.98081	0.9808	1.0	17021	0	-0.87587
ZNF175	5	0.0026456	0.011102	0.233025	858	4	-1.036	0.98831	0.98831	1.0	17225	0	-1.036
CKS2	4	0.0026559	0.011145	0.233519	859	3	-1.7754	0.92699	0.92749	1.0	15916	0	-1.7754
NBPF6	3	0.0026579	0.011151	0.233519	860	2	-1.5554	0.94596	0.94614	1.0	16283	0	-1.5554
GBF1	5	0.0026736	0.011224	0.234766	861	4	-1.2931	0.27734	0.44318	1.0	7843	1	-1.2931
TUBG2	5	0.0026903	0.011286	0.23578	862	4	-0.9497	0.98268	0.98269	1.0	17073	0	-0.9497
WDR61	5	0.0027019	0.011328	0.236402	863	4	-1.1692	0.92473	0.9253	1.0	15873	0	-1.1692
NUP160	5	0.0027062	0.01135	0.236587	864	3	-0.93299	0.019958	0.062262	0.787964	1422	2	-0.93299
RIMBP3B	5	0.0027209	0.011404	0.237435	865	4	-1.0831	0.33452	0.49375	1.0	8665	1	-1.0831
MRGBP	5	0.0027237	0.01142	0.237481	866	2	-0.21324	0.86397	0.86599	1.0	14819	1	-0.21324
NAMPT	5	0.0027484	0.01152	0.239297	867	4	-1.6807	0.99656	0.99657	1.0	17509	0	-1.6807
DHFR	4	0.0027619	0.011568	0.239798	868	4	-3.5495	0.99724	0.99722	1.0	17554	0	-3.5495
LYRM4	5	0.0027717	0.011611	0.239798	871	5	-1.0013	0.99723	0.99721	1.0	17550	0	-1.0013
CITED2	5	0.0027717	0.011611	0.239798	870	5	-0.95728	0.99723	0.99721	1.0	17551	0	-0.95728
PSPC1	5	0.0027717	0.011611	0.239798	872	5	-0.95728	0.99723	0.99721	1.0	17546	0	-0.95728
SRRT	5	0.0027717	0.011611	0.239798	869	5	-0.95728	0.99723	0.99721	1.0	17545	0	-0.95728
VCL	5	0.0028109	0.011775	0.242903	873	4	-1.0296	0.96864	0.96857	1.0	16728	0	-1.0296
SKIV2L2	5	0.0028353	0.011868	0.244551	874	3	-1.5861	0.55283	0.68143	1.0	11696	1	-1.5861
EIF3G	5	0.0028482	0.011915	0.245222	875	4	-1.0238	0.87009	0.87196	1.0	14919	0	-1.0238
HYLS1	5	0.0028526	0.011932	0.245304	876	3	-1.3227	0.75537	0.78264	1.0	13361	1	-1.3227
KANSL2	5	0.0028782	0.012029	0.247022	877	4	-1.3022	0.2122	0.3857	1.0	6936	1	-1.3022
HSPE1	2	0.0028853	0.012058	0.247316	878	2	-3.4529	0.99711	0.99709	1.0	17535	0	-3.4529
EXOSC9	5	0.0028908	0.012077	0.24744	879	4	-1.4607	0.96938	0.9693	1.0	16751	0	-1.4607
IPO9	5	0.0029258	0.012217	0.250028	880	4	-0.92676	0.33269	0.49212	1.0	8641	1	-0.92676
CHD1	5	0.0029375	0.012263	0.250677	881	3	-2.3644	0.99201	0.99201	1.0	17331	0	-2.3644
CNTNAP3B	5	0.0029533	0.012321	0.251365	882	4	-1.3266	0.65028	0.72521	1.0	12353	1	-1.3266
PTPN23	5	0.0029544	0.012325	0.251365	883	5	-0.94264	0.99705	0.99703	1.0	17533	0	-0.94264
ZNF681	5	0.0029743	0.0124	0.252615	884	4	-1.5705	0.10853	0.23279	0.951205	4407	1	-1.5705
TAF1	5	0.0029935	0.012461	0.253572	885	4	-1.2513	0.94696	0.9471	1.0	16301	0	-1.2513
PFDN2	5	0.0030004	0.012484	0.253755	886	3	-1.3353	0.75169	0.78039	1.0	13316	1	-1.3353
AGBL4	5	0.0030135	0.012523	0.254261	887	4	-0.89243	0.99275	0.99275	1.0	17354	0	-0.89243
LTV1	5	0.0030434	0.012623	0.255993	888	4	-2.0074	0.68426	0.74228	1.0	12623	1	-2.0074
CRCT1	5	0.0030555	0.01266	0.256252	889	3	-0.98313	0.35686	0.5138	1.0	8964	1	-0.98313
MRPL34	5	0.0030573	0.012664	0.256252	890	3	-1.13	0.98032	0.98032	1.0	17009	0	-1.13
NOP2	5	0.0030752	0.012718	0.257053	891	3	-0.69381	0.89606	0.89738	1.0	15349	0	-0.69381
REM1	5	0.0031165	0.012843	0.259246	892	4	-0.77187	0.94362	0.94388	1.0	16231	0	-0.77187
CCNH	5	0.0031262	0.012874	0.259246	893	4	-1.4609	0.99396	0.99396	1.0	17397	0	-1.4609
VMP1	5	0.0031287	0.012881	0.259246	894	4	-1.4935	0.99125	0.99121	1.0	17308	0	-1.4935
DNMT1	5	0.0031299	0.012884	0.259246	895	4	-1.3703	0.23324	0.4042	1.0	7248	1	-1.3703
PPCS	8	0.0031407	0.012918	0.259641	896	6	-1.2368	0.97447	0.97441	1.0	16874	0	-1.2368
C6orf89	5	0.0031547	0.012956	0.259843	897	4	-0.88877	0.26122	0.42906	1.0	7625	1	-0.88877
SMARCC1	5	0.0031559	0.012959	0.259843	898	3	-1.5122	0.83051	0.83619	1.0	14272	1	-1.5122
LSM14A	5	0.0031604	0.012971	0.259843	899	4	-0.87258	0.78133	0.79964	1.0	13651	1	-0.87258
TIMM23	5	0.0031716	0.013003	0.259959	900	3	-1.5579	0.075315	0.17839	0.919467	3493	1	-1.5579
WDTC1	5	0.0031723	0.013006	0.259959	901	4	-0.76823	0.4782	0.62218	1.0	10715	1	-0.76823
DLGAP5	5	0.0031845	0.013043	0.26037	902	3	-1.3062	0.44959	0.59643	1.0	10272	1	-1.3062
RPL35A	3	0.0031881	0.013055	0.26037	903	2	-1.0374	0.8437	0.84739	1.0	14489	0	-1.0374
RBM6	5	0.003194	0.013075	0.260476	904	4	-1.177	0.67052	0.73525	1.0	12507	1	-1.177
NOM1	5	0.0032395	0.013212	0.262912	905	4	-1.1683	0.99625	0.99626	1.0	17491	0	-1.1683
CALR3	5	0.0032617	0.013292	0.264207	906	3	-1.5151	0.98749	0.98749	1.0	17198	0	-1.5151
LOC729574	3	0.0032931	0.013397	0.266	907	3	-1.153	0.99671	0.99672	1.0	17516	0	-1.153
INTS12	5	0.0033261	0.013499	0.267736	908	3	-0.91344	0.97373	0.97368	1.0	16854	0	-0.91344
PIGY	4	0.0033669	0.013626	0.269875	909	4	-1.0334	0.99663	0.99664	1.0	17513	0	-1.0334
FAM213A	5	0.0033753	0.013648	0.269875	910	4	-0.87782	0.9762	0.97618	1.0	16918	0	-0.87782
CCT2	5	0.0033766	0.013652	0.269875	911	3	-1.5811	0.16516	0.31977	0.990324	5806	2	-1.5811
KNTC1	5	0.0034188	0.013797	0.272446	912	4	-1.0678	0.79579	0.8097	1.0	13818	1	-1.0678
GUK1	5	0.0034314	0.013832	0.27283	913	4	-1.9529	0.9912	0.99117	1.0	17306	0	-1.9529
POLR2I	5	0.0034403	0.013861	0.273106	914	4	-1.2555	0.22005	0.39255	1.0	7045	1	-1.2555
SON	5	0.0034527	0.013901	0.273608	915	3	-1.408	0.7413	0.77411	1.0	13195	1	-1.408
CDC6	5	0.0034748	0.013973	0.274663	916	3	-2.6257	0.99582	0.99584	1.0	17470	0	-2.6257
TRAF3	5	0.0034775	0.013986	0.274663	917	4	-1.235	0.84597	0.84934	1.0	14533	1	-1.235
LRP1B	5	0.0034863	0.014014	0.274925	918	4	-1.1005	0.96866	0.96858	1.0	16729	0	-1.1005
UTP23	5	0.0034986	0.014049	0.275305	919	2	-0.17588	0.43206	0.58086	1.0	10029	2	-0.17588
OGT	5	0.0035035	0.014067	0.275371	920	4	-1.2924	0.93478	0.93512	1.0	16062	0	-1.2924
CDC123	5	0.0035145	0.014093	0.275567	921	4	-1.0639	0.44571	0.59297	1.0	10220	1	-1.0639
SDE2	5	0.0035583	0.014247	0.278275	922	3	-0.82861	0.97173	0.97164	1.0	16808	0	-0.82861
MCM5	5	0.0035678	0.014274	0.27851	923	4	-1.5797	0.68075	0.74042	1.0	12584	1	-1.5797
ENY2	5	0.0035755	0.014297	0.278658	924	4	-1.907	0.89463	0.89597	1.0	15326	0	-1.907
CHCHD2	5	0.0035864	0.014326	0.278914	925	4	-0.78176	0.99137	0.99134	1.0	17316	0	-0.78176
DR1	5	0.0035971	0.014357	0.279211	926	4	-1.2191	0.34912	0.50685	1.0	8856	1	-1.2191
MOB4	3	0.0036168	0.014423	0.280202	927	3	-2.7492	0.99638	0.99639	1.0	17499	0	-2.7492
HAUS1	5	0.0036226	0.01444	0.28022	928	2	-0.25347	0.87709	0.87889	1.0	15045	0	-0.25347
HIST1H2BL	3	0.0036378	0.014482	0.280587	929	3	-2.3805	0.99242	0.99243	1.0	17345	0	-2.3805
LGSN	5	0.0036398	0.01449	0.280587	930	3	-1.8748	0.95031	0.95037	1.0	16366	0	-1.8748
ZNF217	5	0.0036476	0.014517	0.280806	931	4	-0.99939	0.99674	0.99675	1.0	17518	0	-0.99939
ZFYVE20	5	0.003654	0.014534	0.280845	932	4	-0.86924	0.681	0.74055	1.0	12590	1	-0.86924
RPL12	2	0.003673	0.0146	0.281807	933	2	-6.1623	0.99633	0.99634	1.0	17495	0	-6.1623
PPIL4	5	0.003706	0.014713	0.283548	934	4	-1.2236	0.11775	0.24735	0.957562	4652	1	-1.2236
ADAM11	5	0.0037106	0.014724	0.283548	935	4	-0.71781	0.99059	0.99061	1.0	17277	0	-0.71781
DDX23	5	0.0037144	0.014737	0.283548	936	4	-1.3184	0.99596	0.99598	1.0	17478	0	-1.3184
TUBGCP5	5	0.0037317	0.014793	0.284313	937	4	-0.87133	0.99473	0.99476	1.0	17428	0	-0.87133
NUTF2	5	0.0037569	0.014871	0.285508	938	2	-0.10275	0.9705	0.97039	1.0	16776	0	-0.10275
WDR82	5	0.0038099	0.015044	0.288536	939	3	-1.0738	0.38857	0.54186	1.0	9411	2	-1.0738
C21orf59	5	0.0038276	0.015107	0.289144	940	3	-1.392	0.80439	0.81595	1.0	13922	1	-1.392
PDE6G	5	0.0038292	0.015108	0.289144	941	4	-1.33	0.95499	0.95501	1.0	16459	0	-1.33
TIMM13	5	0.0038859	0.015294	0.292179	942	4	-1.1282	0.99421	0.99422	1.0	17410	0	-1.1282
THAP1	8	0.0038902	0.015308	0.292179	943	4	-0.51614	0.99115	0.99112	1.0	17303	0	-0.51614
GNL3L	5	0.0038924	0.015315	0.292179	944	3	-1.233	0.48453	0.62785	1.0	10805	2	-1.233
DDX41	5	0.0039145	0.015381	0.293112	945	4	-0.62897	0.88902	0.89049	1.0	15226	0	-0.62897
UTP18	5	0.0039251	0.015415	0.293112	946	4	-0.99903	0.95441	0.95446	1.0	16443	0	-0.99903
PPWD1	5	0.0039327	0.015436	0.293112	947	4	-1.4974	0.97627	0.97625	1.0	16920	0	-1.4974
GZMH	7	0.0039368	0.015445	0.293112	948	6	-0.78187	0.48458	0.62789	1.0	10806	1	-0.78187
TIMM10	5	0.0039375	0.015446	0.293112	949	4	-1.0686	0.93872	0.93906	1.0	16145	0	-1.0686
EWSR1	5	0.003976	0.015556	0.294898	950	4	-0.99728	0.50117	0.64291	1.0	11072	1	-0.99728
RPS27A	3	0.0039898	0.015611	0.295619	951	3	-2.9244	0.99506	0.99508	1.0	17435	0	-2.9244
HIST1H3F	5	0.0040041	0.015653	0.296038	952	3	-1.3246	0.81126	0.82117	1.0	14015	1	-1.3246
SRCAP	5	0.0040072	0.015666	0.296038	953	4	-0.9093	0.46266	0.60811	1.0	10484	1	-0.9093
KRTAP9-4	2	0.0040146	0.015688	0.296142	954	2	-1.6569	0.99599	0.996	1.0	17480	0	-1.6569
NUF2	5	0.0040323	0.015749	0.296735	955	3	-2.5626	0.88396	0.88557	1.0	15150	0	-2.5626
PLA2G1B	5	0.0040332	0.015752	0.296735	956	4	-0.93361	0.03647	0.10551	0.858619	2213	1	-0.93361
HIST2H3C	2	0.0040623	0.015834	0.297966	957	2	-1.2899	0.99594	0.99595	1.0	17476	0	-1.2899
NOL11	5	0.0040821	0.015889	0.298625	958	4	-1.0911	0.43804	0.58616	1.0	10111	1	-1.0911
TBCC	5	0.004088	0.015902	0.298625	959	2	-0.35703	0.067367	0.16493	0.903885	3283	2	-0.35703
PSMD12	5	0.0041068	0.015963	0.299459	960	4	-1.3553	0.98139	0.98136	1.0	17044	0	-1.3553
KRTAP12-2	4	0.0041167	0.015998	0.299796	961	3	-0.94195	0.5266	0.66604	1.0	11459	1	-0.94195
ITGA2B	5	0.0041254	0.016022	0.299859	962	4	-1.2331	0.90688	0.90813	1.0	15554	0	-1.2331
SRSF11	5	0.0041335	0.016048	0.299859	963	4	-1.0783	0.98889	0.98892	1.0	17239	0	-1.0783
RPL34	1	0.0041341	0.016051	0.299859	964	1	-8.6208	0.99587	0.99588	1.0	17472	0	-8.6208
ARMC5	5	0.0041737	0.016183	0.302001	965	3	-1.2583	0.76889	0.79129	1.0	13516	1	-1.2583
CTBP2	5	0.0042129	0.016312	0.304097	966	2	0.14658	0.49852	0.64054	1.0	11030	2	0.14658
POLE	5	0.0042181	0.01633	0.30412	967	4	-1.2173	0.52162	0.66149	1.0	11375	1	-1.2173
MUC20	5	0.0042284	0.016364	0.30444	968	3	-1.2331	0.32278	0.48327	1.0	8483	1	-1.2331
PRMT5	5	0.0042389	0.016397	0.304639	969	3	-1.2872	0.99391	0.99391	1.0	17395	0	-1.2872
NDE1	5	0.0042421	0.016408	0.304639	970	3	-1.099	0.85381	0.85636	1.0	14639	1	-1.099
DPY30	4	0.0042527	0.016445	0.304888	971	3	-1.928	0.97963	0.97964	1.0	16994	0	-1.928
TRIAP1	5	0.0042559	0.016456	0.304888	972	4	-1.4025	0.25115	0.42019	1.0	7489	1	-1.4025
NOP56	5	0.0042645	0.01648	0.304964	973	4	-1.188	0.99536	0.99539	1.0	17448	0	-1.188
YPEL3	8	0.0042686	0.016494	0.304964	974	6	-0.75399	0.78792	0.80413	1.0	13727	1	-0.75399
SLC1A3	5	0.0042749	0.016512	0.304986	975	3	-1.3194	0.35473	0.51192	1.0	8931	1	-1.3194
DCTN5	9	0.0043042	0.016601	0.306327	976	4	-0.2713	0.86967	0.87152	1.0	14912	1	-0.2713
CDK7	5	0.0043671	0.0168	0.309672	977	3	-1.3306	0.95514	0.95517	1.0	16461	0	-1.3306
IMMT	5	0.0045053	0.017212	0.316948	978	4	-1.2436	0.99696	0.99696	1.0	17528	0	-1.2436
TRIM49D1	3	0.0045211	0.017263	0.317392	979	2	-1.3762	0.81636	0.82505	1.0	14085	0	-1.3762
PDLIM5	15	0.0045241	0.017272	0.317392	980	6	0.23345	7.8481e-06	3.3811e-05	0.263861	1	6	0.23345
ECE1	5	0.0045409	0.017321	0.317967	981	3	-1.1934	0.32609	0.48619	1.0	8544	2	-1.1934
DYNC1H1	5	0.0045487	0.01735	0.318122	982	3	-0.9144	0.31206	0.47392	1.0	8330	1	-0.9144
SMPD4	6	0.0045559	0.017374	0.318122	983	5	-0.63673	0.99723	0.99721	1.0	17553	0	-0.63673
RRP15	5	0.004569	0.017411	0.318122	984	4	-1.7592	0.85441	0.85691	1.0	14648	1	-1.7592
BCL2L2-PABPN1	1	0.0045695	0.017412	0.318122	985	1	-3.7023	0.99543	0.99546	1.0	17453	0	-3.7023
EIF5A	5	0.0045712	0.017417	0.318122	986	4	-0.84356	0.012532	0.041792	0.73432	1024	1	-0.84356
CDK2	5	0.0045868	0.017471	0.318773	987	4	-1.9392	0.37984	0.53406	1.0	9277	1	-1.9392
MED4	5	0.0046276	0.017603	0.320865	988	4	-1.1204	0.88485	0.88644	1.0	15165	0	-1.1204
IFNA1	3	0.0046344	0.017626	0.320951	989	3	-1.0187	0.99537	0.9954	1.0	17449	0	-1.0187
KRTAP5-10	3	0.0046676	0.017725	0.321618	990	3	-1.0346	0.99533	0.99537	1.0	17444	0	-1.0346
TRAPPC5	5	0.0046695	0.017733	0.321618	991	3	-1.1807	0.66077	0.73042	1.0	12432	1	-1.1807
DDX39B	5	0.0046709	0.017737	0.321618	992	4	-0.66514	0.89232	0.89373	1.0	15278	0	-0.66514
RPS4X	3	0.0046736	0.017746	0.321618	993	3	-2.4119	0.99533	0.99536	1.0	17443	0	-2.4119
QSOX1	5	0.0046756	0.017752	0.321618	994	4	-0.80884	0.6712	0.7356	1.0	12514	1	-0.80884
CHERP	5	0.0046969	0.017816	0.322459	995	4	-1.3654	0.89494	0.89627	1.0	15334	0	-1.3654
NDUFAF1	5	0.0047212	0.017892	0.323517	996	3	-1.398	0.99408	0.99408	1.0	17404	0	-1.398
NPR2	5	0.0047367	0.017931	0.323897	997	4	-0.78388	0.79017	0.8057	1.0	13756	1	-0.78388
NRBP1	5	0.0047429	0.017953	0.323933	998	4	-1.4247	0.97855	0.97852	1.0	16970	0	-1.4247
NOL10	5	0.0047494	0.017969	0.323933	999	3	-1.5395	0.54873	0.67969	1.0	11673	1	-1.5395
UBE2J2	5	0.0047688	0.018027	0.324653	1000	4	-1.0934	0.98701	0.98702	1.0	17181	0	-1.0934
C1orf131	5	0.0047855	0.018083	0.325333	1001	3	-1.6585	0.85259	0.85524	1.0	14621	1	-1.6585
FBXW11	5	0.0048134	0.018164	0.326461	1002	4	-1.5069	0.93409	0.93444	1.0	16046	0	-1.5069
CDCA8	5	0.0048311	0.018212	0.326728	1003	3	-2.0085	0.31882	0.47989	1.0	8423	1	-2.0085
MED17	5	0.0048316	0.018215	0.326728	1004	4	-0.90555	0.97669	0.97665	1.0	16932	0	-0.90555
NPHP4	5	0.0048717	0.018348	0.328777	1005	4	-0.72338	0.99692	0.99692	1.0	17527	0	-0.72338
CCIN	5	0.0048997	0.018448	0.330241	1006	4	-0.76699	0.99418	0.99419	1.0	17408	0	-0.76699
NUS1	4	0.0049077	0.018483	0.330543	1007	3	-1.8935	0.75898	0.78497	1.0	13402	1	-1.8935
EIF2S3	5	0.0049247	0.018524	0.330951	1008	3	-1.3807	0.91696	0.91782	1.0	15739	0	-1.3807
LDLR	5	0.0049459	0.018598	0.331717	1009	3	-1.1083	0.31817	0.47934	1.0	8415	1	-1.1083
C19orf83	5	0.0049481	0.018604	0.331717	1010	4	-0.85339	0.99136	0.99132	1.0	17315	0	-0.85339
SPCS3	5	0.0049563	0.018628	0.33183	1011	4	-1.7012	0.99698	0.99697	1.0	17530	0	-1.7012
AGAP6	2	0.0049657	0.018653	0.331942	1012	1	-0.87966	0.19601	0.36505	0.996847	6595	1	-0.87966
PRR3	5	0.0049792	0.018687	0.332221	1013	3	-1.1706	0.82832	0.83444	1.0	14237	1	-1.1706
PRPF18	5	0.004995	0.018735	0.332743	1014	4	-0.82775	0.9936	0.9936	1.0	17384	0	-0.82775
SDAD1	5	0.0050097	0.018772	0.333068	1015	3	-1.3158	0.78039	0.79898	1.0	13640	1	-1.3158
HAPLN1	5	0.0050215	0.018814	0.333484	1016	4	-0.83364	0.93871	0.93904	1.0	16144	0	-0.83364
IER5L	5	0.005028	0.018832	0.333484	1017	3	-0.68158	0.98137	0.98134	1.0	17042	0	-0.68158
PCID2	5	0.0050461	0.018879	0.333983	1018	3	-1.0975	0.87227	0.8741	1.0	14956	0	-1.0975
KDM8	5	0.0051002	0.019048	0.336639	1019	4	-0.8553	0.99436	0.99437	1.0	17416	0	-0.8553
EXOSC1	5	0.0051234	0.019108	0.337367	1020	4	-0.82137	0.98638	0.98639	1.0	17164	0	-0.82137
DBR1	5	0.0051361	0.019149	0.337754	1021	4	-1.0363	0.07153	0.17206	0.912181	3397	1	-1.0363
DNAJC8	4	0.0051436	0.019169	0.337782	1022	4	-1.071	0.99486	0.99489	1.0	17431	0	-1.071
C1orf109	5	0.0051543	0.019201	0.338013	1023	3	-1.208	0.014564	0.047484	0.756408	1126	2	-1.208
PPP6R3	5	0.005166	0.019237	0.338311	1024	3	-1.2063	0.93479	0.93513	1.0	16063	0	-1.2063
DDX6	5	0.0052051	0.019348	0.339932	1025	3	-1.6028	0.83826	0.84265	1.0	14405	1	-1.6028
GZMA	5	0.005262	0.019509	0.342163	1026	4	-1.2629	0.22	0.39251	1.0	7044	1	-1.2629
NRF1	5	0.0052627	0.019513	0.342163	1027	4	-1.26	0.97131	0.97123	1.0	16797	0	-1.26
UGT2A3	4	0.005296	0.019616	0.34364	1028	2	-1.1388	0.86112	0.86323	1.0	14770	0	-1.1388
LSM12	5	0.0053155	0.019677	0.344384	1029	4	-1.1992	0.99522	0.99525	1.0	17440	0	-1.1992
GOSR2	5	0.0053269	0.019703	0.344502	1030	4	-0.98871	0.99546	0.99549	1.0	17455	0	-0.98871
POLR3H	5	0.0053592	0.019814	0.346098	1031	4	-1.3176	0.75917	0.78508	1.0	13405	1	-1.3176
NTAN1	5	0.0053672	0.019835	0.346127	1032	3	-1.2033	0.97413	0.97408	1.0	16865	0	-1.2033
PTMA	3	0.005377	0.019864	0.346309	1033	2	-6.1433	0.93895	0.93926	1.0	16152	0	-6.1433
ZNF138	7	0.0054277	0.020017	0.348627	1034	2	0.50707	0.050543	0.13586	0.884896	2765	4	0.50707
NDUFA8	5	0.0054556	0.020099	0.349617	1035	4	-0.97316	0.82978	0.83559	1.0	14260	1	-0.97316
SMARCE1	5	0.0054587	0.020112	0.349617	1036	4	-1.1606	0.61248	0.70724	1.0	12111	1	-1.1606
EPN3	5	0.0054702	0.020156	0.349887	1037	4	-0.69853	0.28761	0.45226	1.0	7984	1	-0.69853
MZT2B	5	0.0054738	0.020167	0.349887	1038	4	-0.65194	0.003083	0.01291	0.571253	407	1	-0.65194
TUBGCP4	5	0.0054858	0.020198	0.350094	1039	2	-0.13125	0.47168	0.61628	1.0	10627	1	-0.13125
SUOX	5	0.0054919	0.020219	0.350119	1040	3	-1.2777	0.91109	0.91218	1.0	15634	0	-1.2777
GLRX5	5	0.0055349	0.020361	0.352237	1041	4	-0.99743	0.95723	0.95719	1.0	16503	0	-0.99743
KRTAP10-4	2	0.0055594	0.020425	0.353001	1042	1	-1.2922	0.79441	0.80873	1.0	13806	0	-1.2922
SYT2	5	0.0055866	0.02051	0.354134	1043	3	-1.5951	0.89472	0.89605	1.0	15327	0	-1.5951
PREB	5	0.0056194	0.020612	0.355558	1044	4	-1.3065	0.99613	0.99614	1.0	17484	0	-1.3065
RPLP2	5	0.0056262	0.020634	0.355588	1045	4	-1.0597	0.018492	0.058352	0.782477	1341	1	-1.0597
WDR75	5	0.0056561	0.020734	0.35698	1046	4	-0.84249	0.97886	0.97884	1.0	16975	0	-0.84249
TIMM44	5	0.0056678	0.02077	0.357263	1047	3	-1.1293	0.32761	0.48755	1.0	8568	1	-1.1293
PSMD6	5	0.0057238	0.020949	0.359838	1048	3	-1.1391	0.49732	0.63945	1.0	11007	1	-1.1391
BMP2K	5	0.0057269	0.02096	0.359838	1049	3	-1.1982	0.30644	0.46891	1.0	8240	1	-1.1982
TP53I13	5	0.00574	0.021004	0.36025	1050	4	-0.66749	0.82698	0.83339	1.0	14226	1	-0.66749
POC1A	5	0.0057488	0.021033	0.360333	1051	4	-0.68327	0.99318	0.99316	1.0	17373	0	-0.68327
MARCH9	5	0.0057571	0.021062	0.360333	1052	4	-1.3234	0.8631	0.8651	1.0	14803	1	-1.3234
FAHD2B	4	0.0057579	0.021069	0.360333	1053	3	-1.0205	0.94506	0.9453	1.0	16264	0	-1.0205
ZNF208	4	0.0057649	0.021094	0.360423	1054	4	-1.683	0.99424	0.99425	1.0	17411	0	-1.683
KDM2A	5	0.0057842	0.021162	0.360979	1055	4	-0.99701	0.69545	0.74824	1.0	12732	1	-0.99701
TBCD	5	0.0057956	0.021192	0.360979	1056	4	-0.90304	0.65123	0.72568	1.0	12360	1	-0.90304
KRTAP5-8	3	0.0058009	0.021204	0.360979	1057	2	-1.6222	0.41244	0.5634	1.0	9759	1	-1.6222
HSPA5	5	0.0058017	0.021207	0.360979	1058	3	-1.3578	0.40003	0.55219	1.0	9580	2	-1.3578
ADSL	5	0.0058108	0.021234	0.361106	1059	4	-1.1141	0.99334	0.99332	1.0	17377	0	-1.1141
WARS	5	0.0058326	0.021302	0.361914	1060	3	-1.1578	0.86721	0.8691	1.0	14879	0	-1.1578
SNAPC2	5	0.0059727	0.02173	0.368833	1061	3	-0.97519	0.67796	0.73901	1.0	12564	1	-0.97519
FCF1	5	0.0059932	0.021803	0.369726	1062	2	0.56622	0.030354	0.089908	0.832009	1940	3	0.56622
POLR1E	5	0.0060626	0.022006	0.372815	1063	4	-1.0925	0.83539	0.84021	1.0	14357	1	-1.0925
PRKACA	5	0.0060781	0.022057	0.373202	1064	4	-0.92144	0.99525	0.99528	1.0	17442	0	-0.92144
TLCD1	5	0.006082	0.02207	0.373202	1065	4	-0.83897	0.92685	0.92737	1.0	15911	0	-0.83897
PRPF38B	5	0.0060972	0.022113	0.373577	1066	4	-1.5954	0.84174	0.84563	1.0	14459	1	-1.5954
FAM189A2	5	0.0061091	0.022152	0.373885	1067	3	-1.1824	0.75647	0.78332	1.0	13373	1	-1.1824
HINFP	5	0.0061261	0.022205	0.374425	1068	4	-1.3089	0.85909	0.8613	1.0	14734	1	-1.3089
OGDH	5	0.0061361	0.022233	0.374557	1069	4	-1.1801	0.99624	0.99625	1.0	17490	0	-1.1801
APC2	5	0.0061506	0.022278	0.374965	1070	4	-0.66931	0.30718	0.46955	1.0	8250	1	-0.66931
SCFD1	5	0.0061951	0.022424	0.376953	1071	4	-1.5277	0.98012	0.98013	1.0	17005	0	-1.5277
UCN2	5	0.0061994	0.022438	0.376953	1072	4	-1.2108	0.84069	0.84478	1.0	14443	1	-1.2108
RSPH10B2	4	0.0062153	0.02248	0.377237	1073	4	-0.66879	0.99378	0.99379	1.0	17387	0	-0.66879
CORO1C	5	0.0062251	0.022513	0.377237	1074	4	-1.1203	0.96747	0.96743	1.0	16708	0	-1.1203
ANAPC4	5	0.0062261	0.022518	0.377237	1075	3	-0.88126	0.86541	0.86733	1.0	14845	1	-0.88126
EXOSC3	5	0.0062444	0.022576	0.377853	1076	4	-1.0828	0.1137	0.2409	0.956732	4530	1	-1.0828
TCERG1	5	0.006288	0.022716	0.379846	1077	4	-1.0546	0.6971	0.74912	1.0	12745	1	-1.0546
TGS1	5	0.0063678	0.022945	0.383314	1078	4	-0.94545	0.70086	0.75116	1.0	12782	1	-0.94545
CPA1	5	0.0064183	0.0231	0.385556	1079	3	-1.0591	0.70297	0.75234	1.0	12802	1	-1.0591
ZNHIT2	5	0.0064739	0.02327	0.387828	1080	4	-0.68419	0.68859	0.7446	1.0	12663	1	-0.68419
ATP6AP2	5	0.0064766	0.02328	0.387828	1081	4	-1.0629	0.85359	0.85615	1.0	14637	1	-1.0629
PRIMA1	5	0.0064952	0.02333	0.388286	1082	3	-0.38044	0.23587	0.40661	1.0	7295	2	-0.38044
NGLY1	5	0.0065156	0.023382	0.388286	1083	4	-0.75678	0.87616	0.87796	1.0	15032	0	-0.75678
ARL4D	5	0.0065183	0.023387	0.388286	1084	4	-0.96933	0.86049	0.86263	1.0	14760	1	-0.96933
LGALS9	5	0.0065272	0.023412	0.388286	1085	3	-0.72951	0.95976	0.95975	1.0	16545	0	-0.72951
RPL26L1	5	0.006528	0.023415	0.388286	1086	4	-0.75713	0.83343	0.8386	1.0	14324	1	-0.75713
KIAA1109	5	0.0065737	0.023562	0.390284	1087	3	-1.277	0.95431	0.95435	1.0	16440	0	-1.277
EEF1A1	2	0.0065789	0.023579	0.390284	1088	2	-3.5955	0.99342	0.99341	1.0	17380	0	-3.5955
ABCB10	3	0.0066408	0.02377	0.393089	1089	2	-1.6997	0.81574	0.82457	1.0	14076	0	-1.6997
TAS1R3	5	0.0066615	0.023833	0.393773	1090	3	-1.1569	0.52287	0.66267	1.0	11396	1	-1.1569
CTNNBL1	5	0.0066883	0.023918	0.39481	1091	4	-0.71002	0.6221	0.71164	1.0	12175	1	-0.71002
EHBP1L1	5	0.00672	0.024021	0.395583	1092	3	-1.0464	0.36107	0.51745	1.0	9028	2	-1.0464
TUBGCP2	5	0.0067214	0.024026	0.395583	1093	4	-0.91589	0.91669	0.91759	1.0	15733	0	-0.91589
SSBP1	5	0.0067235	0.024031	0.395583	1094	4	-0.64846	0.7353	0.77049	1.0	13136	1	-0.64846
PPP1R11	5	0.0067338	0.024071	0.395881	1095	3	-1.5289	0.71497	0.75895	1.0	12938	1	-1.5289
TRIP13	5	0.0068101	0.024308	0.399423	1096	3	-1.3709	0.87394	0.87577	1.0	14987	0	-1.3709
SYF2	5	0.0068286	0.024359	0.399898	1097	4	-0.8118	0.044256	0.12476	0.875103	2567	1	-0.8118
TDG	5	0.0068472	0.024412	0.400399	1098	4	-0.71096	0.99512	0.99514	1.0	17439	0	-0.71096
RPS6KB1	5	0.0068595	0.024451	0.400666	1099	4	-1.1102	0.98771	0.98771	1.0	17201	0	-1.1102
ANKRD49	5	0.0068893	0.024546	0.401859	1100	3	-1.65	0.95532	0.95534	1.0	16466	0	-1.65
SHISA5	5	0.0068959	0.02457	0.401898	1101	4	-0.8543	0.80014	0.81284	1.0	13868	1	-0.8543
NAA20	5	0.0069103	0.02461	0.402172	1102	3	-1.3048	0.91207	0.91317	1.0	15642	0	-1.3048
XRCC5	5	0.0069666	0.024768	0.404392	1103	4	-0.79017	0.99293	0.99292	1.0	17366	0	-0.79017
SPOP	5	0.006983	0.024826	0.404825	1104	2	0.20726	0.43977	0.58772	1.0	10132	1	0.20726
KRTAP21-2	5	0.0069886	0.024839	0.404825	1105	2	-0.13343	0.75215	0.78066	1.0	13324	1	-0.13343
TRAPPC8	5	0.0070044	0.024898	0.405373	1106	3	-1.0563	0.89341	0.89475	1.0	15303	0	-1.0563
PIGS	5	0.0070115	0.024918	0.405373	1107	3	-1.1149	0.88541	0.88702	1.0	15174	0	-1.1149
MRPS2	5	0.0070233	0.024953	0.405579	1108	4	-0.85229	0.97109	0.97099	1.0	16790	0	-0.85229
PPIE	5	0.0070352	0.02498	0.405642	1109	4	-1.3874	0.90724	0.90845	1.0	15559	0	-1.3874
CCDC23	4	0.0070616	0.025061	0.406605	1110	3	-1.1679	0.97068	0.97056	1.0	16781	0	-1.1679
ATF4	4	0.0071069	0.025205	0.408565	1111	4	-0.9329	0.99289	0.99288	1.0	17364	0	-0.9329
CCNT2	5	0.0071287	0.025263	0.409133	1112	4	-1.0383	0.25948	0.42756	1.0	7594	1	-1.0383
GABPB1	5	0.0071619	0.025363	0.410384	1113	4	-0.81527	0.068357	0.16657	0.904745	3315	1	-0.81527
MYH7B	5	0.0072398	0.025586	0.412154	1114	4	-0.7851	0.91772	0.91859	1.0	15752	0	-0.7851
SETD7	5	0.0072442	0.025603	0.412154	1115	4	-1.1736	0.98894	0.98896	1.0	17241	0	-1.1736
CLTC	5	0.00725	0.02562	0.412154	1116	3	-0.57876	0.98159	0.98157	1.0	17054	0	-0.57876
RPL28	9	0.0072512	0.025621	0.412154	1117	6	-0.60204	0.72421	0.76414	1.0	13018	1	-0.60204
ORC6	5	0.0072528	0.025624	0.412154	1118	4	-1.119	0.52345	0.66321	1.0	11406	1	-1.119
INPP5A	5	0.0072576	0.025645	0.412154	1119	4	-1.4879	0.99674	0.99675	1.0	17519	0	-1.4879
PA2G4	5	0.0072613	0.025652	0.412154	1120	2	-0.29586	0.96514	0.96513	1.0	16657	0	-0.29586
RPP38	5	0.0072624	0.025655	0.412154	1121	3	-1.0535	0.93146	0.93184	1.0	15999	0	-1.0535
DHFRL1	3	0.0072736	0.02569	0.412352	1122	2	-2.3744	0.85409	0.85661	1.0	14642	0	-2.3744
HNRNPC	5	0.0073063	0.025787	0.413527	1123	4	-1.0854	0.85157	0.85433	1.0	14607	1	-1.0854
PARL	5	0.007334	0.025882	0.414683	1124	4	-0.83409	0.77726	0.79687	1.0	13602	1	-0.83409
BRF2	5	0.0073692	0.025985	0.415732	1125	3	-0.97584	0.57739	0.69166	1.0	11842	1	-0.97584
ATP1A1	5	0.0073717	0.025993	0.415732	1126	4	-1.4402	0.98129	0.98127	1.0	17039	0	-1.4402
MRPS18A	5	0.0073998	0.026085	0.416197	1127	3	-1.2186	0.98959	0.98959	1.0	17254	0	-1.2186
BSCL2	5	0.0074023	0.02609	0.416197	1128	2	-0.1968	0.89114	0.89256	1.0	15260	0	-0.1968
EIF4A1	4	0.0074031	0.026092	0.416197	1129	2	-0.94299	0.96008	0.96005	1.0	16551	0	-0.94299
USF1	5	0.0074304	0.026178	0.417195	1130	4	-0.9993	0.75239	0.7808	1.0	13325	1	-0.9993
TOPBP1	5	0.0074504	0.026242	0.417859	1131	4	-0.73283	0.74729	0.77772	1.0	13264	1	-0.73283
ADCY4	5	0.0074989	0.026401	0.420018	1132	3	-0.51637	0.75687	0.78358	1.0	13377	1	-0.51637
SNAPC3	5	0.0075374	0.026513	0.421381	1133	4	-0.61271	0.88933	0.89079	1.0	15232	0	-0.61271
IZUMO4	5	0.0075461	0.026534	0.421381	1134	3	-1.0964	0.97176	0.97166	1.0	16809	0	-1.0964
USPL1	5	0.0075989	0.026686	0.423418	1135	4	-0.7262	0.8833	0.88494	1.0	15140	0	-0.7262
HYI	5	0.0076107	0.026721	0.423612	1136	3	-0.97784	0.9282	0.92865	1.0	15933	0	-0.97784
HDAC3	5	0.0076329	0.026781	0.423929	1137	4	-0.8648	0.88725	0.88879	1.0	15202	0	-0.8648
ARHGEF5	5	0.0076356	0.026788	0.423929	1138	3	-1.1647	0.74201	0.77454	1.0	13205	1	-1.1647
MDH2	5	0.007723	0.027053	0.427746	1139	4	-0.80386	0.95217	0.9522	1.0	16399	0	-0.80386
SEC61G	4	0.0077385	0.027108	0.428231	1140	3	-1.4524	0.070068	0.16954	0.909238	3358	1	-1.4524
FUBP1	5	0.0077634	0.027178	0.428966	1141	3	-1.1659	0.65243	0.72628	1.0	12368	1	-1.1659
RPL38	2	0.0077789	0.027231	0.429423	1142	1	-4.4303	0.84179	0.84566	1.0	14461	0	-4.4303
TAF1C	5	0.0077887	0.027262	0.429541	1143	4	-0.9926	0.69911	0.75023	1.0	12767	1	-0.9926
SMC2	5	0.0078272	0.027367	0.43081	1144	3	-1.8021	0.34004	0.49874	1.0	8742	1	-1.8021
DGCR14	5	0.0078392	0.027402	0.430987	1145	3	-1.0416	0.98732	0.98734	1.0	17192	0	-1.0416
PDCD11	5	0.0078494	0.027437	0.431155	1146	3	-1.3659	0.93798	0.93833	1.0	16132	0	-1.3659
RNPS1	5	0.0079293	0.027676	0.434173	1147	3	-1.0835	0.087008	0.19774	0.926028	3844	2	-1.0835
HIST1H2AC	4	0.0079296	0.027677	0.434173	1148	3	-0.90333	0.98831	0.98831	1.0	17224	0	-0.90333
DARS	5	0.007942	0.02772	0.43448	1149	4	-2.253	0.066324	0.16315	0.903076	3253	1	-2.253
PLGLB1	2	0.0079806	0.027834	0.43588	1150	2	-1.9206	0.99202	0.99201	1.0	17332	0	-1.9206
VPS4A	5	0.0079897	0.027861	0.435923	1151	3	-1.1139	0.87005	0.87193	1.0	14917	0	-1.1139
AFG3L2	5	0.0080051	0.027911	0.436327	1152	3	-1.2419	0.30071	0.46389	1.0	8159	1	-1.2419
SCNM1	5	0.008042	0.02802	0.437657	1153	4	-0.96386	0.88163	0.88326	1.0	15120	0	-0.96386
VTI1B	5	0.0080621	0.028078	0.43786	1154	4	-1.2562	0.71133	0.75688	1.0	12900	1	-1.2562
SPDL1	5	0.0080643	0.028082	0.43786	1155	3	-1.0445	0.95918	0.95915	1.0	16538	0	-1.0445
TRIM73	3	0.008087	0.028144	0.43844	1156	3	-0.73741	0.99191	0.9919	1.0	17326	0	-0.73741
SRPR	5	0.0081005	0.028192	0.438814	1157	3	-1.0086	0.29901	0.46237	1.0	8140	1	-1.0086
SEPT5	5	0.0081212	0.028243	0.439226	1158	3	-1.4589	0.75286	0.78109	1.0	13331	1	-1.4589
SYT15	5	0.0081383	0.028294	0.439637	1159	3	-0.61097	0.97037	0.97026	1.0	16771	0	-0.61097
BRD8	5	0.0081654	0.028372	0.440479	1160	4	-1.2922	0.95478	0.95481	1.0	16455	0	-1.2922
AP2M1	5	0.0081836	0.028432	0.440581	1161	3	-1.049	0.98086	0.98085	1.0	17023	0	-1.049
TRIM43	5	0.0081858	0.028436	0.440581	1162	3	-1.2169	0.91349	0.91449	1.0	15674	0	-1.2169
POLD2	5	0.0081914	0.028458	0.440581	1163	3	-1.2843	0.9792	0.97919	1.0	16982	0	-1.2843
RPSA	2	0.0081961	0.028477	0.440581	1164	1	-2.0542	0.43862	0.5867	1.0	10119	1	-2.0542
GON4L	5	0.0082119	0.028521	0.440883	1165	4	-0.78334	0.94899	0.94908	1.0	16336	0	-0.78334
LGALS7	4	0.0082565	0.028652	0.442172	1166	4	-0.58581	0.99174	0.99172	1.0	17323	0	-0.58581
ZNF259	5	0.0082568	0.028653	0.442172	1167	4	-0.75745	0.98872	0.98876	1.0	17233	0	-0.75745
PPP1R10	5	0.008293	0.028746	0.443226	1168	4	-1.7847	0.90616	0.9074	1.0	15541	0	-1.7847
SLC39A7	5	0.008305	0.028784	0.443431	1169	3	-0.79374	0.67249	0.7362	1.0	12526	1	-0.79374
ZNF322	5	0.0083381	0.028883	0.444576	1170	4	-1.94	0.98805	0.98805	1.0	17216	0	-1.94
PMPCA	5	0.0083529	0.028937	0.445033	1171	3	-0.67917	0.9749	0.97483	1.0	16882	0	-0.67917
TFRC	5	0.0083949	0.029047	0.446038	1172	4	-0.72667	0.83381	0.83891	1.0	14330	1	-0.72667
HAUS4	5	0.0083962	0.029052	0.446038	1173	3	-1.0171	0.69301	0.74694	1.0	12708	1	-1.0171
TMEM201	5	0.0084034	0.02908	0.446089	1174	4	-0.66959	0.92718	0.92768	1.0	15919	0	-0.66959
DEFB129	5	0.0084267	0.029164	0.446321	1175	4	-2.0535	0.79377	0.80827	1.0	13801	1	-2.0535
APOC4	5	0.0084283	0.029166	0.446321	1176	4	-0.63323	0.9218	0.92249	1.0	15819	0	-0.63323
ATP6V0B	5	0.0084449	0.029213	0.446321	1177	4	-0.96552	0.61388	0.70787	1.0	12122	1	-0.96552
CACNB3	5	0.0084466	0.029219	0.446321	1178	4	-0.73849	0.95498	0.95501	1.0	16458	0	-0.73849
TYW1B	5	0.0084549	0.029239	0.446321	1179	4	-1.0649	0.84383	0.8475	1.0	14491	1	-1.0649
BHLHB9	5	0.0084574	0.029244	0.446321	1180	4	-1.1364	0.75864	0.78474	1.0	13400	1	-1.1364
UBE2G2	5	0.0084799	0.029313	0.446847	1181	4	-0.6111	0.96907	0.96901	1.0	16743	0	-0.6111
RFC5	5	0.0084858	0.029328	0.446847	1182	4	-1.0118	0.76668	0.78987	1.0	13485	1	-1.0118
FAM178B	10	0.0085402	0.029493	0.448972	1183	6	-0.74625	0.58302	0.69416	1.0	11872	3	-0.74625
STX5	5	0.0085962	0.029643	0.450729	1184	3	-0.96131	0.59368	0.6988	1.0	11962	1	-0.96131
ACOXL	5	0.0086041	0.029658	0.450729	1185	4	-0.67917	0.97616	0.97613	1.0	16915	0	-0.67917
C11orf57	5	0.0086393	0.029768	0.45201	1186	3	-1.0672	0.50136	0.64308	1.0	11074	1	-1.0672
RPE	9	0.0086619	0.029843	0.452737	1187	4	-0.067848	0.4017	0.55369	1.0	9601	3	-0.067848
KRTAP13-3	4	0.0086718	0.02987	0.452737	1188	2	-0.76387	0.59761	0.70063	1.0	11990	1	-0.76387
NVL	5	0.0086797	0.029895	0.452737	1189	3	-0.60931	0.98658	0.98658	1.0	17170	0	-0.60931
CCL7	5	0.0086878	0.029916	0.452737	1190	3	-1.0448	0.33929	0.49804	1.0	8727	1	-1.0448
ATP1B3	5	0.0087286	0.030042	0.454261	1191	3	-1.5617	0.067237	0.16471	0.903885	3281	1	-1.5617
TFAM	6	0.0087749	0.030181	0.455981	1192	4	-0.77489	0.28757	0.45224	1.0	7983	1	-0.77489
CDK11A	5	0.0088752	0.030499	0.460077	1193	4	-1.0033	0.95453	0.95458	1.0	16452	0	-1.0033
NCAPH	5	0.0088757	0.030503	0.460077	1194	3	-1.0456	0.98274	0.98276	1.0	17077	0	-1.0456
PSPN	5	0.0089416	0.030664	0.462119	1195	3	-0.93246	0.032933	0.096465	0.836474	2073	2	-0.93246
TRAPPC3	6	0.0089537	0.030699	0.462263	1196	4	-1.1164	0.06043	0.15303	0.894532	3078	1	-1.1164
HSPB1	5	0.0089912	0.030808	0.46271	1197	3	-0.97176	0.31316	0.47486	1.0	8347	2	-0.97176
CHMP4A	5	0.008994	0.030818	0.46271	1198	3	-1.1409	0.37637	0.53092	1.0	9224	1	-1.1409
TPT1	6	0.008995	0.03082	0.46271	1199	4	-1.0024	0.025424	0.076947	0.821837	1683	1	-1.0024
LDHA	4	0.0089989	0.030832	0.46271	1200	4	-0.9505	0.991	0.99098	1.0	17300	0	-0.9505
CFC1	2	0.0090796	0.031075	0.465969	1201	2	-1.0101	0.99092	0.9909	1.0	17294	0	-1.0101
H2AFJ	5	0.0090933	0.031109	0.466092	1202	3	-0.66271	0.88018	0.88188	1.0	15099	0	-0.66271
TRPM7	5	0.0091101	0.031164	0.466528	1203	4	-1.2423	0.98062	0.98062	1.0	17016	0	-1.2423
TRAF4	5	0.0091541	0.031304	0.468237	1204	4	-0.75972	0.98864	0.98866	1.0	17231	0	-0.75972
GMPPB	5	0.0091691	0.031351	0.468482	1205	4	-0.75231	0.99545	0.99548	1.0	17454	0	-0.75231
POTEF	1	0.0091776	0.031375	0.468482	1206	1	-2.3736	0.99082	0.99082	1.0	17291	0	-2.3736
TCP11X2	5	0.0091957	0.031422	0.468482	1207	4	-1.2924	0.98523	0.98524	1.0	17136	0	-1.2924
GPR161	5	0.0091965	0.031425	0.468482	1208	4	-1.2418	0.90375	0.90499	1.0	15490	0	-1.2418
BAX	5	0.0092266	0.031498	0.469191	1209	4	-1.0747	0.98886	0.98889	1.0	17236	0	-1.0747
COG7	5	0.0092479	0.03157	0.469867	1210	4	-0.94453	0.98487	0.98486	1.0	17122	0	-0.94453
UTP3	5	0.0092997	0.031721	0.471698	1211	3	-1.038	0.78511	0.8022	1.0	13691	1	-1.038
PNN	5	0.0093066	0.031745	0.471698	1212	4	-1.06	0.97532	0.97528	1.0	16892	0	-1.06
COPE	5	0.0093424	0.031857	0.472966	1213	4	-0.97252	0.69722	0.74918	1.0	12747	1	-0.97252
NUDT13	11	0.009351	0.031887	0.473025	1214	6	-0.76086	0.21189	0.38545	1.0	6935	3	-0.76086
RPS28	1	0.009376	0.031966	0.473809	1215	1	-8.0377	0.99062	0.99065	1.0	17279	0	-8.0377
ATP11A	5	0.0094077	0.032055	0.474405	1216	3	-0.3665	0.89502	0.89634	1.0	15335	0	-0.3665
HIST2H2BE	1	0.0094091	0.032059	0.474405	1217	1	-3.7237	0.99059	0.99061	1.0	17278	0	-3.7237
AMN1	5	0.0094458	0.032174	0.475715	1218	2	-0.015964	0.45098	0.59773	1.0	10299	2	-0.015964
MOG	13	0.009466	0.032235	0.475999	1219	7	-0.68248	0.93223	0.93258	1.0	16014	2	-0.68248
ETF1	5	0.0095031	0.032332	0.475999	1220	3	-0.64433	0.52165	0.66151	1.0	11376	2	-0.64433
MST1	5	0.0095094	0.032356	0.475999	1221	3	-0.95728	0.23912	0.40958	1.0	7338	2	-0.95728
H2AFX	4	0.0095128	0.032367	0.475999	1222	2	-0.34788	0.95101	0.95106	1.0	16377	0	-0.34788
MAPK8IP3	5	0.0095189	0.032384	0.475999	1223	4	-0.73561	0.9914	0.99136	1.0	17318	0	-0.73561
CORO6	5	0.0095286	0.032408	0.475999	1224	2	-0.34257	0.085265	0.1949	0.923457	3796	1	-0.34257
PLEKHA8	7	0.0095369	0.032435	0.475999	1225	4	-0.88734	0.023792	0.072602	0.810773	1612	3	-0.88734
MT1B	3	0.0095445	0.032454	0.475999	1226	2	-1.2979	0.65612	0.72815	1.0	12395	1	-1.2979
RIPK3	5	0.0095552	0.032487	0.475999	1227	4	-0.61273	0.19745	0.36714	0.997405	6620	1	-0.61273
CUL3	5	0.0095669	0.032513	0.475999	1228	3	-0.69436	0.38333	0.53715	1.0	9326	1	-0.69436
DGCR8	5	0.0095679	0.032515	0.475999	1229	4	-0.85236	0.84703	0.85024	1.0	14546	1	-0.85236
GGPS1	5	0.0095796	0.032548	0.475999	1230	2	-0.28208	0.085727	0.19562	0.923457	3814	1	-0.28208
CCDC59	5	0.0095816	0.032554	0.475999	1231	4	-0.89276	0.98803	0.98804	1.0	17213	0	-0.89276
PRM2	5	0.0095843	0.032563	0.475999	1232	4	-0.54975	0.98767	0.98768	1.0	17199	0	-0.54975
NAA15	5	0.0096025	0.032618	0.476416	1233	4	-1.0035	0.98395	0.98398	1.0	17094	0	-1.0035
PKN2	5	0.0096153	0.032659	0.476632	1234	4	-1.0568	0.76776	0.79056	1.0	13502	1	-1.0568
SRSF6	5	0.0096235	0.032688	0.476663	1235	4	-0.9784	0.93037	0.93079	1.0	15974	0	-0.9784
HIST2H3D	2	0.0096667	0.032815	0.478005	1236	2	-1.9418	0.96305	0.96304	1.0	16607	0	-1.9418
EXOSC5	5	0.0096754	0.032833	0.478005	1237	3	-1.089	0.59908	0.70128	1.0	12002	1	-1.089
SNRNP40	5	0.0097275	0.032961	0.479241	1238	3	-1.3605	0.31943	0.48041	1.0	8434	1	-1.3605
LCE2C	2	0.0097326	0.032973	0.479241	1239	2	-1.692	0.97368	0.97362	1.0	16850	0	-1.692
LDB1	5	0.0097475	0.033016	0.479241	1240	4	-0.76057	0.36836	0.52385	1.0	9112	1	-0.76057
TFIP11	5	0.0097511	0.033024	0.479241	1241	4	-0.65835	0.90807	0.90925	1.0	15573	0	-0.65835
NOLC1	5	0.0098493	0.033327	0.483105	1242	4	-0.65527	0.22835	0.3998	1.0	7169	1	-0.65527
GJA4	5	0.0098557	0.033344	0.483105	1243	3	-1.1675	0.93452	0.93486	1.0	16057	0	-1.1675
NDC80	5	0.0098888	0.033431	0.483975	1244	2	-0.39698	0.15158	0.2995	0.98596	5468	2	-0.39698
ACTL8	5	0.0099473	0.033593	0.485932	1245	2	0.22736	0.1163	0.24506	0.957509	4608	2	0.22736
SOD2	5	0.010025	0.033822	0.488847	1246	4	-0.61586	0.9825	0.98252	1.0	17070	0	-0.61586
VARS	5	0.010041	0.033866	0.489091	1247	4	-0.87271	0.81956	0.82756	1.0	14127	1	-0.87271
SERF2	8	0.010076	0.033963	0.490103	1248	6	-0.67572	0.98452	0.98454	1.0	17110	0	-0.67572
ZFR	5	0.010096	0.034025	0.490598	1249	4	-1.0573	0.97974	0.97974	1.0	16997	0	-1.0573
DNAJB13	5	0.010115	0.034076	0.490886	1250	3	-1.2613	0.46963	0.61444	1.0	10599	1	-1.2613
ANKRD18A	5	0.010128	0.034116	0.490886	1251	2	0.091647	0.19949	0.37	0.997405	6672	2	0.091647
ZNF486	3	0.010135	0.034127	0.490886	1252	1	1.1576	0.052519	0.13939	0.888485	2824	2	1.1576
RBM18	5	0.010181	0.034269	0.492063	1253	4	-1.0012	0.96564	0.9656	1.0	16666	0	-1.0012
ABCD4	5	0.010185	0.034276	0.492063	1254	3	-1.2854	0.11793	0.24765	0.958293	4654	2	-1.2854
GUSB	5	0.01019	0.034291	0.492063	1255	4	-0.97078	0.51239	0.65306	1.0	11239	1	-0.97078
CCNC	5	0.010219	0.034379	0.492933	1256	3	-3.727	0.43218	0.58095	1.0	10031	2	-3.727
LCE1E	1	0.010258	0.034494	0.493405	1257	1	-3.9202	0.98974	0.98975	1.0	17257	0	-3.9202
AFAP1L1	5	0.01026	0.034501	0.493405	1258	3	-0.93499	0.00068882	0.0030505	0.439485	125	1	-0.93499
FKBPL	5	0.010264	0.034518	0.493405	1259	4	-0.68294	0.83018	0.83593	1.0	14268	1	-0.68294
INTS4	5	0.010268	0.034528	0.493405	1260	3	-0.60313	0.068253	0.16641	0.90459	3312	1	-0.60313
COX6B1	5	0.010276	0.034548	0.493405	1261	4	-0.87899	0.55808	0.68359	1.0	11723	1	-0.87899
GBA2	5	0.010341	0.034741	0.495767	1262	4	-0.8525	0.99534	0.99538	1.0	17447	0	-0.8525
NOP14	5	0.010381	0.034861	0.497084	1263	3	-0.82665	0.13768	0.27852	0.975844	5140	1	-0.82665
BTRC	5	0.010396	0.03491	0.497253	1264	4	-0.986	0.95824	0.95823	1.0	16524	0	-0.986
USP36	5	0.010401	0.034928	0.497253	1265	3	-0.83949	0.33325	0.49262	1.0	8645	1	-0.83949
SNRPG	1	0.010434	0.03503	0.498307	1266	1	-5.9698	0.98957	0.98957	1.0	17253	0	-5.9698
SENP8	5	0.010456	0.035098	0.498505	1267	4	-0.64612	0.87498	0.8768	1.0	15008	0	-0.64612
C9orf131	5	0.010456	0.035099	0.498505	1268	1	0.20003	0.5328	0.67173	1.0	11550	2	0.20003
DCTN2	5	0.01049	0.035203	0.499232	1269	4	-0.86051	0.43424	0.58278	1.0	10059	1	-0.86051
KRTAP5-11	3	0.010491	0.035206	0.499232	1270	2	-1.2609	0.6386	0.71948	1.0	12276	1	-1.2609
GPKOW	5	0.010534	0.035328	0.500292	1271	4	-0.4836	0.91817	0.91902	1.0	15761	0	-0.4836
FXN	5	0.010537	0.035336	0.500292	1272	3	-1.2328	0.089363	0.20164	0.927451	3914	2	-1.2328
LIMS1	6	0.01056	0.03541	0.500941	1273	4	-0.90047	0.15611	0.30624	0.987865	5582	2	-0.90047
SHFM1	2	0.010578	0.035461	0.501263	1274	2	-1.727	0.98942	0.98942	1.0	17249	0	-1.727
HIST1H4J	3	0.010596	0.035515	0.501639	1275	2	-1.0132	0.90431	0.90557	1.0	15502	0	-1.0132
CD3EAP	5	0.010641	0.035648	0.503123	1276	3	-1.0649	0.95613	0.95611	1.0	16483	0	-1.0649
PMF1	5	0.010666	0.03572	0.503745	1277	4	-0.78317	0.91593	0.91683	1.0	15716	0	-0.78317
CD1E	23	0.01077	0.036053	0.508038	1278	11	-0.34819	0.14473	0.28904	0.98016	5308	7	-0.34819
PTMS	5	0.010783	0.036094	0.508229	1279	3	-1.4545	0.7031	0.7524	1.0	12806	1	-1.4545
DNAJC17	5	0.010884	0.036379	0.511465	1280	4	-1.3765	0.43427	0.58282	1.0	10060	1	-1.3765
POLE2	5	0.010891	0.036401	0.511465	1281	3	-0.95728	0.2629	0.43054	1.0	7647	2	-0.95728
LCE2D	2	0.010895	0.036409	0.511465	1282	2	-1.7214	0.95316	0.95322	1.0	16412	0	-1.7214
CARS2	5	0.010933	0.036521	0.512633	1283	4	-0.88258	0.83777	0.84222	1.0	14398	1	-0.88258
GINS2	5	0.010945	0.036562	0.512812	1284	4	-1.292	0.59786	0.70074	1.0	11993	1	-1.292
ATP5J2	7	0.010964	0.036622	0.513245	1285	5	-0.7112	0.97427	0.97421	1.0	16870	0	-0.7112
KANSL3	5	0.011007	0.036744	0.514563	1286	4	-0.4777	0.45245	0.59904	1.0	10321	1	-0.4777
SFTA2	5	0.011063	0.036911	0.516231	1287	3	-1.0998	0.53006	0.66915	1.0	11511	2	-1.0998
ZBTB48	5	0.011067	0.036921	0.516231	1288	4	-0.74772	0.20107	0.3723	0.997405	6706	1	-0.74772
TTC1	5	0.011085	0.036976	0.516599	1289	4	-0.92329	0.04415	0.12449	0.875103	2557	1	-0.92329
SLC35A2	5	0.011101	0.037024	0.516874	1290	4	-0.58897	0.90591	0.90715	1.0	15537	0	-0.58897
PRB4	4	0.011132	0.037119	0.517564	1291	2	-0.44835	0.67171	0.73583	1.0	12519	1	-0.44835
C7orf61	5	0.011137	0.037136	0.517564	1292	2	-0.24084	0.87007	0.87194	1.0	14918	0	-0.24084
TPD52L2	5	0.011149	0.037168	0.517564	1293	4	-0.73475	0.99065	0.99067	1.0	17282	0	-0.73475
ARL2	5	0.011155	0.037189	0.517564	1294	3	-0.86616	0.90217	0.90345	1.0	15461	0	-0.86616
TXN	7	0.011206	0.037329	0.518958	1295	3	-0.47234	0.012594	0.041976	0.736072	1027	3	-0.47234
ACO2	5	0.011213	0.037346	0.518958	1296	4	-0.89135	0.70176	0.75163	1.0	12791	1	-0.89135
RBBP5	5	0.011243	0.03744	0.519863	1297	4	-1.2601	0.95685	0.95682	1.0	16495	0	-1.2601
CCP110	5	0.011259	0.037484	0.520065	1298	3	-1.0509	0.053048	0.14029	0.888485	2841	1	-1.0509
PFDN5	8	0.011273	0.037524	0.520221	1299	6	-0.65232	0.24928	0.41858	1.0	7464	1	-0.65232
ANAPC2	5	0.01134	0.037707	0.522365	1300	4	-0.94742	0.80318	0.81506	1.0	13906	1	-0.94742
HAUS7	5	0.011429	0.037978	0.525708	1301	3	-1.3329	0.68206	0.74111	1.0	12600	1	-1.3329
THOC5	5	0.01154	0.038296	0.529699	1302	4	-1.0381	0.35953	0.5161	1.0	9008	1	-1.0381
ACER1	5	0.011604	0.038483	0.531884	1303	2	-0.035511	0.16564	0.32048	0.990324	5822	2	-0.035511
GPS1	5	0.011698	0.038786	0.535396	1304	3	-0.58214	0.94359	0.94386	1.0	16229	0	-0.58214
ASH2L	5	0.011707	0.038816	0.535396	1305	3	-1.307	0.13413	0.27302	0.973645	5048	2	-1.307
UBA2	5	0.01171	0.038828	0.535396	1306	3	-1.215	0.97498	0.97492	1.0	16884	0	-1.215
COPG1	5	0.01172	0.038856	0.535396	1307	4	-0.78679	0.99659	0.9966	1.0	17511	0	-0.78679
HYOU1	5	0.011754	0.038966	0.53614	1308	2	-0.30082	0.49603	0.63828	1.0	10982	1	-0.30082
NUDCD3	5	0.011755	0.03897	0.53614	1309	3	-0.81689	0.91114	0.91224	1.0	15635	0	-0.81689
UNC79	5	0.011771	0.039016	0.536365	1310	4	-1.0351	0.77063	0.79241	1.0	13535	1	-1.0351
TRAM1L1	5	0.011791	0.039071	0.536544	1311	3	-1.491	0.76318	0.78761	1.0	13448	1	-1.491
TRMT5	5	0.0118	0.039089	0.536544	1312	4	-0.68749	0.98201	0.98201	1.0	17061	0	-0.68749
DEPDC5	5	0.011932	0.03949	0.541396	1313	4	-1.2156	0.48592	0.62909	1.0	10829	1	-1.2156
DOHH	5	0.011938	0.039511	0.541396	1314	3	-0.67351	0.90962	0.91074	1.0	15603	0	-0.67351
CPAMD8	5	0.011945	0.039532	0.541396	1315	4	-0.95705	0.90962	0.91073	1.0	15602	0	-0.95705
PFKP	5	0.011995	0.039673	0.542665	1316	2	0.013987	0.71902	0.76122	1.0	12970	1	0.013987
WDR12	5	0.012009	0.039709	0.542665	1317	4	-0.9251	0.96502	0.96501	1.0	16655	0	-0.9251
APBA2	5	0.012011	0.039715	0.542665	1318	4	-0.64544	0.97298	0.97291	1.0	16828	0	-0.64544
FAM86B1	1	0.012066	0.039867	0.544326	1319	1	-2.0825	0.98793	0.98794	1.0	17209	0	-2.0825
LEP	5	0.012078	0.039897	0.544326	1320	4	-1.1477	0.99703	0.99701	1.0	17532	0	-1.1477
GPBP1L1	5	0.012099	0.039956	0.544716	1321	4	-0.73711	0.98169	0.98169	1.0	17056	0	-0.73711
YIPF3	5	0.012112	0.039987	0.544723	1322	4	-0.67859	0.94449	0.94474	1.0	16250	0	-0.67859
PEX11A	5	0.012137	0.040052	0.545194	1323	4	-0.60346	0.30274	0.4657	1.0	8186	1	-0.60346
CMTR2	5	0.012161	0.04013	0.545844	1324	4	-0.55838	0.94952	0.94958	1.0	16345	0	-0.55838
HLA-B	5	0.012188	0.040205	0.546456	1325	3	-0.81579	0.96993	0.96982	1.0	16764	0	-0.81579
USP8	5	0.012225	0.040306	0.54702	1326	4	-0.67617	0.9156	0.91651	1.0	15712	0	-0.67617
MRTO4	5	0.012227	0.040307	0.54702	1327	4	-0.6607	0.19927	0.36971	0.997405	6666	1	-0.6607
SHOC2	5	0.012268	0.040419	0.548122	1328	3	-1.1435	0.311	0.47299	1.0	8312	1	-1.1435
RAB2B	5	0.012282	0.040456	0.548216	1329	3	-1.0765	0.93007	0.93048	1.0	15967	0	-1.0765
WBP1	5	0.012327	0.040603	0.549784	1330	4	-0.7692	0.99336	0.99334	1.0	17378	0	-0.7692
MYO1A	5	0.012349	0.040679	0.550405	1331	4	-0.83129	0.73846	0.77241	1.0	13176	1	-0.83129
SUGT1	6	0.012362	0.040714	0.550468	1332	5	-0.83532	0.64742	0.72379	1.0	12336	1	-0.83532
STAT5B	5	0.012381	0.040771	0.55082	1333	4	-0.90434	0.27201	0.43855	1.0	7779	1	-0.90434
HIST3H2A	5	0.012423	0.04088	0.551884	1334	2	-0.24798	0.46131	0.60694	1.0	10464	2	-0.24798
CCS	5	0.012477	0.041044	0.553673	1335	2	0.035555	0.51957	0.65961	1.0	11344	1	0.035555
FCGR1A	4	0.012535	0.041205	0.55543	1336	3	-1.1191	0.98794	0.98794	1.0	17210	0	-1.1191
LONP1	5	0.012557	0.041276	0.555539	1337	4	-0.95917	0.38231	0.53627	1.0	9309	1	-0.95917
SPEF1	5	0.012564	0.041293	0.555539	1338	4	-0.63256	0.99662	0.99663	1.0	17512	0	-0.63256
ZCCHC9	5	0.012569	0.041305	0.555539	1339	3	-1.3202	0.12604	0.26036	0.966132	4849	1	-1.3202
ANAPC7	5	0.012584	0.041348	0.5557	1340	4	-0.62216	0.33249	0.49195	1.0	8637	1	-0.62216
NUDT4	5	0.012605	0.041413	0.555777	1341	2	0.003267	0.14442	0.28857	0.979803	5303	2	0.003267
LIAS	5	0.012606	0.041416	0.555777	1342	3	-0.86562	0.96314	0.96313	1.0	16609	0	-0.86562
ARL10	5	0.012634	0.041487	0.555777	1343	3	-0.91074	0.25283	0.42171	1.0	7517	1	-0.91074
BCAS2	5	0.012637	0.041498	0.555777	1344	4	-1.0045	0.64712	0.72363	1.0	12334	1	-1.0045
NOMO2	5	0.01264	0.041508	0.555777	1345	3	-0.9214	0.36444	0.52041	1.0	9061	2	-0.9214
MXI1	7	0.012656	0.041553	0.555967	1346	4	-0.52639	0.21739	0.39026	1.0	7014	3	-0.52639
CD276	8	0.012673	0.041594	0.556106	1347	3	0.10973	0.2161	0.38912	1.0	6988	3	0.10973
HIST1H2BM	4	0.012705	0.041692	0.556993	1348	1	0.054452	0.023968	0.073085	0.811848	1621	2	0.054452
ARMC7	5	0.012746	0.041802	0.558055	1349	4	-0.55533	0.91291	0.91397	1.0	15663	0	-0.55533
IL17A	5	0.012781	0.041902	0.55897	1350	3	-1.0167	0.90112	0.90242	1.0	15446	0	-1.0167
YIPF2	5	0.012791	0.041938	0.55904	1351	4	-0.58247	0.92966	0.93009	1.0	15959	0	-0.58247
RPL7A	2	0.01286	0.042128	0.56116	1352	2	-1.9906	0.98714	0.98716	1.0	17186	0	-1.9906
KIF5A	5	0.012879	0.042177	0.561389	1353	4	-0.66794	0.98138	0.98135	1.0	17043	0	-0.66794
DDA1	5	0.012897	0.042222	0.561407	1354	3	-0.37503	0.58313	0.69421	1.0	11874	1	-0.37503
PPA2	5	0.012917	0.042288	0.561407	1355	4	-0.91401	0.78457	0.80184	1.0	13686	1	-0.91401
ELF2	5	0.012919	0.042292	0.561407	1356	3	-1.0808	0.073606	0.17557	0.917295	3445	1	-1.0808
FAR2	5	0.012933	0.042328	0.561407	1357	3	-0.96	0.010891	0.037053	0.70916	937	2	-0.96
PRAMEF6	1	0.012937	0.042334	0.561407	1358	1	-2.1708	0.98706	0.98708	1.0	17183	0	-2.1708
TUBGCP3	5	0.013023	0.04259	0.564127	1359	3	-0.80823	0.002533	0.010691	0.5543	345	2	-0.80823
ATL3	5	0.013026	0.042602	0.564127	1360	3	-1.1196	0.99557	0.99559	1.0	17461	0	-1.1196
GPATCH8	5	0.013042	0.042647	0.564316	1361	4	-0.58186	0.71778	0.76053	1.0	12959	1	-0.58186
DUXA	4	0.013102	0.042792	0.565814	1362	2	-0.98174	0.81781	0.82621	1.0	14106	0	-0.98174
RNF113A	5	0.013177	0.042993	0.567859	1363	3	-0.97886	0.53566	0.67438	1.0	11586	1	-0.97886
GIP	5	0.013184	0.04301	0.567859	1364	2	-0.22956	0.9714	0.97131	1.0	16799	0	-0.22956
PGD	5	0.013243	0.043194	0.56988	1365	3	-0.49684	0.98633	0.98634	1.0	17162	0	-0.49684
AATF	5	0.013255	0.043231	0.569948	1366	4	-0.64154	0.98887	0.9889	1.0	17237	0	-0.64154
C7orf26	5	0.013295	0.04335	0.571103	1367	4	-1.1908	0.77132	0.79285	1.0	13543	1	-1.1908
CBX5	5	0.013335	0.043469	0.572249	1368	3	-1.2274	0.98648	0.98648	1.0	17166	0	-1.2274
AKIRIN1	6	0.013361	0.043551	0.572901	1369	4	-0.77875	0.46352	0.6089	1.0	10492	2	-0.77875
CASC5	5	0.013432	0.043745	0.574745	1370	4	-0.7701	0.89562	0.89694	1.0	15342	0	-0.7701
MAPK1	5	0.013437	0.043761	0.574745	1371	3	-1.1041	0.57234	0.68949	1.0	11808	1	-1.1041
RFC2	5	0.013445	0.043786	0.574745	1372	2	-0.20355	0.82468	0.83161	1.0	14186	1	-0.20355
C1QB	5	0.013495	0.04393	0.576208	1373	4	-0.54835	0.39757	0.54995	1.0	9547	1	-0.54835
ZFYVE1	5	0.01356	0.044112	0.578174	1374	4	-0.63244	0.93393	0.93429	1.0	16040	0	-0.63244
MRPL46	5	0.013595	0.044206	0.578345	1375	3	-0.75762	0.1731	0.33161	0.991687	6016	1	-0.75762
NMS	5	0.013601	0.044219	0.578345	1376	3	-1.3708	0.68289	0.74157	1.0	12610	1	-1.3708
CTCF	5	0.013602	0.044221	0.578345	1377	3	-0.77702	0.51346	0.65404	1.0	11254	2	-0.77702
TCEB3	5	0.013614	0.044257	0.578392	1378	4	-0.64743	0.93249	0.9328	1.0	16017	0	-0.64743
DSCR4	5	0.013649	0.044354	0.579237	1379	4	-0.85823	0.88438	0.88598	1.0	15160	0	-0.85823
DAZAP2	9	0.013663	0.044398	0.579391	1380	6	-0.46095	0.93122	0.93162	1.0	15991	1	-0.46095
PCED1B	5	0.013686	0.04447	0.579476	1381	4	-0.71989	0.83134	0.83687	1.0	14294	1	-0.71989
TMEM19	5	0.013691	0.044485	0.579476	1382	4	-0.61505	0.98453	0.98455	1.0	17111	0	-0.61505
RBM19	5	0.013698	0.044502	0.579476	1383	3	-1.1331	0.76492	0.78873	1.0	13465	1	-1.1331
CELSR2	5	0.013709	0.044533	0.579476	1384	4	-0.93258	0.0098004	0.033838	0.694372	876	1	-0.93258
UTP6	5	0.013737	0.044615	0.580123	1385	4	-1.1613	0.97933	0.97934	1.0	16986	0	-1.1613
FXYD5	5	0.013824	0.044864	0.582934	1386	4	-0.95728	0.87983	0.88156	1.0	15088	0	-0.95728
MRPL41	5	0.013833	0.044896	0.582934	1387	4	-1.1287	0.99056	0.99059	1.0	17276	0	-1.1287
HCFC1R1	6	0.013867	0.045004	0.583912	1388	4	-0.88472	0.95327	0.95334	1.0	16414	0	-0.88472
TAF8	5	0.013897	0.045097	0.584697	1389	2	0.03503	0.12152	0.25329	0.96175	4743	2	0.03503
RNMT	5	0.013907	0.045131	0.584718	1390	4	-1.192	0.25614	0.42462	1.0	7565	1	-1.192
DHX15	5	0.013944	0.045219	0.5851	1391	4	-0.94832	0.93398	0.93434	1.0	16041	0	-0.94832
KRTAP13-2	4	0.013949	0.045233	0.5851	1392	2	-0.064375	0.1221	0.25421	0.962405	4756	2	-0.064375
KRR1	5	0.013957	0.045258	0.5851	1393	2	-0.40227	0.62098	0.71111	1.0	12167	1	-0.40227
TTK	5	0.013973	0.045307	0.585313	1394	2	-0.11414	0.33125	0.4908	1.0	8619	1	-0.11414
PCNP	5	0.013996	0.045363	0.585624	1395	3	-1.2428	0.40219	0.55414	1.0	9611	1	-1.2428
FOXA1	5	0.014045	0.045493	0.586763	1396	3	-0.91671	0.8593	0.86151	1.0	14740	1	-0.91671
MPP2	5	0.014052	0.045517	0.586763	1397	3	-1.1467	0.088471	0.20018	0.92653	3890	2	-1.1467
TSC1	5	0.014097	0.045634	0.587859	1398	4	-0.67238	0.8458	0.84918	1.0	14529	1	-0.67238
SPDYE1	2	0.014127	0.045724	0.587971	1399	1	-4.2248	0.85371	0.85625	1.0	14638	0	-4.2248
KEAP1	5	0.014155	0.045804	0.587971	1400	4	-0.69159	0.89906	0.90037	1.0	15409	0	-0.69159
C9orf24	13	0.014162	0.045822	0.587971	1401	6	-0.34645	0.33402	0.49327	1.0	8659	3	-0.34645
ZNRD1	5	0.014167	0.045838	0.587971	1402	3	-1.1085	0.9822	0.9822	1.0	17064	0	-1.1085
SERBP1	5	0.014171	0.045851	0.587971	1403	3	-0.61211	0.47646	0.62057	1.0	10692	1	-0.61211
CCDC158	5	0.01418	0.045874	0.587971	1404	3	-1.0654	0.16583	0.32077	0.990324	5828	1	-1.0654
EXOC2	5	0.014188	0.045893	0.587971	1405	3	-1.0668	0.9902	0.99022	1.0	17268	0	-1.0668
UBE2V1	10	0.014202	0.045932	0.587971	1406	6	-0.8896	0.16155	0.31436	0.98974	5720	3	-0.8896
RASGEF1B	5	0.014206	0.045942	0.587971	1407	3	-0.94004	0.61102	0.70657	1.0	12099	1	-0.94004
LIN7C	5	0.014221	0.045989	0.587971	1408	3	-1.0798	0.78222	0.80023	1.0	13662	1	-1.0798
GABPA	5	0.014225	0.046002	0.587971	1409	4	-0.96206	0.42681	0.57619	1.0	9953	1	-0.96206
USP17L10	4	0.01424	0.046043	0.588073	1410	2	-1.0292	0.59696	0.70031	1.0	11985	1	-1.0292
COG6	5	0.014263	0.046098	0.588365	1411	4	-0.63066	0.78076	0.79924	1.0	13647	1	-0.63066
SUV420H1	5	0.014348	0.046324	0.59083	1412	3	-0.59686	0.98042	0.9804	1.0	17013	0	-0.59686
KCNJ9	5	0.014394	0.046461	0.591609	1413	3	-1.0869	0.80936	0.8197	1.0	13993	1	-1.0869
TEKT4	4	0.014406	0.046495	0.591609	1414	3	-0.83246	0.0031932	0.013345	0.576335	417	1	-0.83246
BDP1	5	0.014407	0.046497	0.591609	1415	4	-2.513	0.87967	0.88141	1.0	15086	0	-2.513
COX4I1	5	0.014416	0.046517	0.591609	1416	4	-1.0667	0.99538	0.99541	1.0	17450	0	-1.0667
MCM10	5	0.014491	0.04674	0.594035	1417	3	-0.68621	0.076454	0.1803	0.919684	3527	1	-0.68621
SLC6A8	5	0.014505	0.046781	0.594126	1418	3	-0.80705	0.41662	0.56714	1.0	9823	1	-0.80705
RHD	5	0.014517	0.04682	0.594202	1419	4	-0.737	0.99564	0.99566	1.0	17465	0	-0.737
NDUFB2	5	0.014566	0.046958	0.595456	1420	4	-0.55245	0.99088	0.99087	1.0	17292	0	-0.55245
TRIM49	2	0.014576	0.046984	0.595456	1421	1	-1.2581	0.43748	0.58568	1.0	10101	1	-1.2581
MOCS3	5	0.014601	0.047058	0.595971	1422	4	-0.57074	0.88732	0.88886	1.0	15204	0	-0.57074
BRINP1	5	0.014619	0.047115	0.596269	1423	4	-0.90488	0.91339	0.91439	1.0	15672	0	-0.90488
MTX2	5	0.014647	0.047177	0.596642	1424	3	-1.163	0.90138	0.90267	1.0	15449	0	-1.163
TMEM252	5	0.014662	0.04722	0.596766	1425	3	-1.0595	0.80627	0.81734	1.0	13950	1	-1.0595
STARD9	5	0.014684	0.047288	0.597201	1426	3	-0.89275	0.41783	0.56823	1.0	9842	1	-0.89275
ALPK1	5	0.014732	0.047422	0.598476	1427	4	-0.55334	0.79548	0.80946	1.0	13815	1	-0.55334
ZNF285	5	0.014759	0.047501	0.599048	1428	2	0.028346	0.83783	0.84228	1.0	14400	1	0.028346
VDAC1	3	0.014844	0.047734	0.601573	1429	3	-0.67774	0.98516	0.98518	1.0	17131	0	-0.67774
NIPA2	5	0.014892	0.047879	0.602974	1430	3	-0.44772	0.7541	0.78187	1.0	13342	1	-0.44772
CDK12	5	0.014971	0.048115	0.605173	1431	4	-0.85953	0.95557	0.95558	1.0	16472	0	-0.85953
GTF2H2C	4	0.014974	0.048126	0.605173	1432	2	-0.53663	0.42615	0.57558	1.0	9941	1	-0.53663
ISYNA1	5	0.014983	0.048154	0.605173	1433	4	-0.5261	0.99067	0.99068	1.0	17283	0	-0.5261
XRRA1	5	0.01502	0.048252	0.60598	1434	4	-0.96688	0.62207	0.71163	1.0	12174	1	-0.96688
GPR89A	3	0.015054	0.048337	0.60662	1435	2	-1.9715	0.62198	0.71159	1.0	12173	1	-1.9715
SNX3	5	0.015077	0.048397	0.606782	1436	3	-0.88051	0.82535	0.83212	1.0	14194	1	-0.88051
ENHO	5	0.015085	0.048417	0.606782	1437	4	-0.60862	0.97339	0.97333	1.0	16840	0	-0.60862
FAM50A	5	0.015104	0.048464	0.606945	1438	4	-0.71481	0.98153	0.98151	1.0	17048	0	-0.71481
RABGGTB	5	0.015117	0.048501	0.606991	1439	4	-0.9128	0.1254	0.25937	0.966132	4832	1	-0.9128
TYRO3	5	0.015137	0.048555	0.607237	1440	4	-0.64053	0.71595	0.7595	1.0	12943	1	-0.64053
WARS2	5	0.015159	0.048618	0.607612	1441	3	-0.45394	0.16983	0.32678	0.991687	5930	1	-0.45394
MALL	5	0.0152	0.048742	0.608729	1442	4	-0.6808	0.63396	0.71727	1.0	12248	1	-0.6808
IQCJ	9	0.015225	0.048809	0.609106	1443	2	0.1456	0.13695	0.27736	0.974265	5127	4	0.1456
PRPF4	5	0.015237	0.048839	0.609106	1444	3	-0.97415	0.87234	0.87417	1.0	14957	0	-0.97415
CBWD1	2	0.015265	0.04892	0.609685	1445	2	-1.0188	0.98473	0.98474	1.0	17117	0	-1.0188
NDC1	5	0.015299	0.049002	0.610172	1446	4	-0.62675	0.91571	0.91662	1.0	15713	0	-0.62675
CHMP6	5	0.015314	0.049051	0.610172	1447	3	-1.1108	0.94099	0.94128	1.0	16181	0	-1.1108
SLC4A1	5	0.015317	0.04906	0.610172	1448	4	-0.60374	0.57223	0.68945	1.0	11806	1	-0.60374
GMCL1	5	0.015349	0.049147	0.61048	1449	2	-0.30205	0.95581	0.95582	1.0	16479	0	-0.30205
MTIF2	5	0.015357	0.049169	0.61048	1450	2	-0.26447	0.47021	0.61496	1.0	10611	1	-0.26447
GTF3C1	5	0.015366	0.049187	0.61048	1451	4	-0.81789	0.98376	0.9838	1.0	17092	0	-0.81789
HEXIM1	5	0.015391	0.04926	0.610703	1452	3	-1.0837	0.93741	0.93778	1.0	16124	0	-1.0837
ATP5B	5	0.015396	0.049273	0.610703	1453	4	-0.72563	0.75515	0.7825	1.0	13359	1	-0.72563
IKBKAP	5	0.015453	0.049436	0.612305	1454	4	-0.69119	0.99284	0.99283	1.0	17360	0	-0.69119
GPN3	5	0.015511	0.049606	0.613451	1455	3	-0.96504	0.45865	0.60449	1.0	10422	1	-0.96504
RAC1	4	0.015516	0.049628	0.613451	1456	2	-1.1782	0.97637	0.97635	1.0	16923	0	-1.1782
ELMOD3	5	0.015526	0.049655	0.613451	1457	3	-0.95063	0.88335	0.88498	1.0	15142	0	-0.95063
YWHAG	5	0.015529	0.049665	0.613451	1458	3	-0.64282	0.9053	0.90652	1.0	15522	0	-0.64282
RBM33	5	0.015554	0.04973	0.613831	1459	4	-0.54163	0.96201	0.96201	1.0	16591	0	-0.54163
FAM86A	5	0.015568	0.049765	0.613844	1460	2	-0.31027	0.03422	0.09978	0.843745	2128	1	-0.31027
MGAT2	5	0.015612	0.049886	0.614922	1461	4	-0.69118	0.60737	0.70499	1.0	12071	1	-0.69118
UPK3BL	5	0.015624	0.049926	0.614996	1462	3	-0.8358	0.81514	0.82413	1.0	14065	1	-0.8358
SFSWAP	5	0.015651	0.050006	0.615557	1463	4	-0.86934	0.51911	0.6592	1.0	11338	1	-0.86934
KRTAP4-6	3	0.015709	0.050164	0.617084	1464	1	0.0069002	0.40402	0.55577	1.0	9636	1	0.0069002
ACTB	4	0.015787	0.050394	0.619481	1465	3	-1.0325	0.87606	0.87788	1.0	15028	0	-1.0325
AMY1B	1	0.015803	0.05044	0.619626	1466	1	-3.0112	0.9842	0.98422	1.0	17101	0	-3.0112
RPS10	2	0.015823	0.050495	0.619885	1467	1	-1.3096	0.865	0.86696	1.0	14837	0	-1.3096
MAPK1IP1L	5	0.01585	0.050577	0.620468	1468	3	-0.93844	0.93053	0.93094	1.0	15976	0	-0.93844
RELA	5	0.015906	0.05072	0.621791	1469	4	-0.75533	0.98894	0.98896	1.0	17240	0	-0.75533
NANOS3	5	0.015924	0.050763	0.621893	1470	4	-0.73329	0.75078	0.77984	1.0	13305	1	-0.73329
RASA4	1	0.015935	0.050798	0.621908	1471	1	-2.1851	0.98406	0.98409	1.0	17097	0	-2.1851
KRTAP5-3	3	0.015971	0.050902	0.622757	1472	2	-0.65235	0.30326	0.46616	1.0	8194	1	-0.65235
VCAN	5	0.016015	0.051043	0.624055	1473	2	-0.036518	0.15674	0.30718	0.988119	5596	2	-0.036518
TRAPPC11	5	0.016056	0.051161	0.624833	1474	3	-0.74443	0.61716	0.70937	1.0	12144	1	-0.74443
SLC5A5	5	0.016061	0.051176	0.624833	1475	4	-0.50982	0.97134	0.97125	1.0	16798	0	-0.50982
IFNL3	4	0.016129	0.051362	0.626479	1476	3	-0.66595	0.75134	0.78018	1.0	13311	1	-0.66595
AASDH	5	0.016137	0.051381	0.626479	1477	4	-0.56985	0.95167	0.9517	1.0	16388	0	-0.56985
ZNF585B	5	0.016151	0.051415	0.626479	1478	4	-0.63573	0.96432	0.96432	1.0	16640	0	-0.63573
M1AP	5	0.016204	0.051572	0.627901	1479	4	-0.96652	0.1927	0.36031	0.994575	6521	1	-0.96652
GEMIN6	5	0.016226	0.051625	0.627901	1480	2	-0.39987	0.51021	0.65108	1.0	11205	1	-0.39987
PRADC1	5	0.016241	0.051669	0.627901	1481	4	-0.55636	0.98064	0.98064	1.0	17018	0	-0.55636
ARCN1	5	0.016243	0.051671	0.627901	1482	3	-0.7465	0.055737	0.14499	0.892979	2920	1	-0.7465
SAFB	5	0.016323	0.051882	0.628932	1483	4	-0.65425	0.60228	0.70267	1.0	12036	1	-0.65425
KLRD1	6	0.016343	0.051933	0.628932	1484	3	-0.61172	0.48355	0.62699	1.0	10792	2	-0.61172
CDCA2	5	0.016344	0.051934	0.628932	1485	4	-1.1223	0.90746	0.90867	1.0	15563	0	-1.1223
PTPN11	5	0.01635	0.05195	0.628932	1486	4	-1.0222	0.72226	0.76299	1.0	12995	1	-1.0222
RPS15A	3	0.016355	0.051963	0.628932	1487	2	-1.6172	0.95281	0.95286	1.0	16407	0	-1.6172
GREB1L	5	0.016358	0.051969	0.628932	1488	3	-1.0048	0.35119	0.50874	1.0	8882	2	-1.0048
KRTAP12-1	3	0.016377	0.052019	0.628932	1489	3	-1.0902	0.98362	0.98366	1.0	17090	0	-1.0902
TMEM92	5	0.016406	0.052094	0.628932	1490	2	-0.3858	0.56912	0.68811	1.0	11786	1	-0.3858
TMEM178A	5	0.01641	0.052104	0.628932	1491	3	-0.95474	0.15582	0.3058	0.987356	5577	2	-0.95474
C3orf27	5	0.016418	0.052121	0.628932	1492	4	-0.94783	0.8313	0.83685	1.0	14293	1	-0.94783
ADRM1	5	0.016425	0.05214	0.628932	1493	4	-1.0079	0.17115	0.32875	0.991687	5966	1	-1.0079
CENPC	5	0.016473	0.052293	0.630353	1494	4	-1.0369	0.92652	0.92705	1.0	15907	0	-1.0369
NEDD4	5	0.016583	0.052604	0.633594	1495	3	-1.0024	0.98092	0.98092	1.0	17026	0	-1.0024
DYNLRB1	5	0.016594	0.052632	0.633594	1496	4	-0.61222	0.99612	0.99613	1.0	17482	0	-0.61222
AK2	5	0.016642	0.052767	0.634784	1497	4	-0.70337	0.58878	0.69664	1.0	11914	1	-0.70337
LCN10	5	0.016732	0.053013	0.637322	1498	3	-0.91467	0.15857	0.30988	0.98974	5633	2	-0.91467
USP32	5	0.016762	0.053093	0.63774	1499	4	-0.62376	0.8671	0.86898	1.0	14877	0	-0.62376
UBAP2L	5	0.016783	0.053149	0.63774	1500	4	-0.74155	0.99471	0.99473	1.0	17427	0	-0.74155
KIAA1524	5	0.016793	0.053182	0.63774	1501	3	-0.89721	0.99685	0.99684	1.0	17523	0	-0.89721
VKORC1L1	8	0.016797	0.053189	0.63774	1502	5	-0.65911	0.43817	0.58628	1.0	10113	3	-0.65911
GLIPR2	5	0.016824	0.053272	0.638311	1503	4	-0.64037	0.87486	0.87669	1.0	15005	0	-0.64037
NOL7	5	0.016898	0.053475	0.639421	1504	4	-0.58928	0.99649	0.99649	1.0	17505	0	-0.58928
DDX55	5	0.016903	0.05349	0.639421	1505	3	-0.91635	0.94373	0.94398	1.0	16233	0	-0.91635
SLC38A2	5	0.016928	0.053552	0.639421	1506	4	-1.0031	0.99132	0.99129	1.0	17313	0	-1.0031
PHF23	5	0.016933	0.05357	0.639421	1507	4	-0.74645	0.9903	0.99034	1.0	17272	0	-0.74645
GOT2	4	0.016935	0.053574	0.639421	1508	2	-0.30491	0.42757	0.57686	1.0	9962	1	-0.30491
HNRNPU	5	0.016936	0.053578	0.639421	1509	4	-0.5473	0.5806	0.69308	1.0	11856	1	-0.5473
CCDC47	5	0.01697	0.053663	0.640014	1510	4	-0.64344	0.25287	0.42175	1.0	7518	1	-0.64344
ECSIT	12	0.016986	0.053706	0.640101	1511	7	-0.70076	0.20637	0.37997	0.997405	6858	3	-0.70076
PSME3	5	0.017002	0.05375	0.640195	1512	4	-0.6912	0.83877	0.84312	1.0	14412	1	-0.6912
ABHD15	5	0.017025	0.053816	0.640557	1513	2	0.37687	0.10998	0.2351	0.952637	4437	3	0.37687
ACTG1	5	0.01705	0.0539	0.641141	1514	2	-0.27102	0.97848	0.97845	1.0	16968	0	-0.27102
ORMDL2	5	0.01708	0.053988	0.641757	1515	4	-1.0872	0.91946	0.92026	1.0	15781	0	-1.0872
C1orf51	5	0.017121	0.0541	0.642666	1516	3	-0.98172	0.82997	0.83575	1.0	14264	1	-0.98172
CSRP2BP	5	0.017154	0.05418	0.643007	1517	4	-0.97203	0.38265	0.53656	1.0	9316	1	-0.97203
GRK5	5	0.017159	0.0542	0.643007	1518	4	-0.6933	0.00074391	0.0032764	0.449571	131	1	-0.6933
MRPS5	5	0.017195	0.0543	0.643626	1519	4	-0.92377	0.087879	0.19919	0.92653	3866	1	-0.92377
RPF1	5	0.017203	0.054329	0.643626	1520	3	-0.94177	0.95327	0.95334	1.0	16413	0	-0.94177
MPEG1	5	0.01722	0.054372	0.643626	1521	4	-0.55291	0.95534	0.95536	1.0	16467	0	-0.55291
LTA4H	5	0.017247	0.054448	0.643626	1522	4	-0.58178	0.68901	0.74482	1.0	12667	1	-0.58178
CDC26	5	0.017261	0.054493	0.643626	1523	4	-0.64835	0.7499	0.7793	1.0	13291	1	-0.64835
PHF10	5	0.017269	0.054518	0.643626	1524	4	-1.9354	0.83086	0.83649	1.0	14283	1	-1.9354
CDCP2	5	0.01727	0.05452	0.643626	1525	2	0.43439	0.11162	0.23768	0.954608	4481	3	0.43439
KRTAP1-5	3	0.017279	0.054538	0.643626	1526	1	0.51273	0.13602	0.27593	0.974043	5096	2	0.51273
EML6	5	0.017331	0.054674	0.644805	1527	3	-0.89538	0.98458	0.98459	1.0	17112	0	-0.89538
SENP6	5	0.017343	0.054709	0.644805	1528	3	-0.36366	0.95172	0.95175	1.0	16391	0	-0.36366
CEP57	5	0.017452	0.055006	0.64788	1529	2	-0.11852	0.11635	0.24513	0.957509	4609	1	-0.11852
FKBP10	5	0.01754	0.055239	0.649695	1530	3	-0.90844	0.9538	0.95385	1.0	16427	0	-0.90844
C9orf16	5	0.017545	0.055258	0.649695	1531	3	-0.54328	0.90304	0.90429	1.0	15474	0	-0.54328
BCL9L	5	0.017589	0.055377	0.649695	1533	4	-0.81473	0.70264	0.75215	1.0	12796	1	-0.81473
ACADSB	5	0.017589	0.055377	0.649695	1532	4	-0.75916	0.98641	0.98642	1.0	17165	0	-0.75916
CABP4	5	0.017589	0.055377	0.649695	1534	4	-0.9126	0.97161	0.97152	1.0	16806	0	-0.9126
GABARAP	5	0.017589	0.055377	0.649695	1535	4	-1.3821	0.99341	0.9934	1.0	17379	0	-1.3821
GLE1	5	0.017604	0.055413	0.649698	1536	3	-0.6239	0.6874	0.74395	1.0	12652	1	-0.6239
SLC48A1	5	0.01765	0.055531	0.650654	1537	3	-0.44394	0.96359	0.96358	1.0	16624	0	-0.44394
FADS3	5	0.017709	0.055692	0.65172	1538	4	-0.6021	0.95676	0.95673	1.0	16494	0	-0.6021
NRCAM	5	0.017715	0.05571	0.65172	1539	4	-0.52951	0.98167	0.98166	1.0	17055	0	-0.52951
TAX1BP3	5	0.017722	0.05573	0.65172	1540	3	-1.1138	0.95056	0.95062	1.0	16370	0	-1.1138
CSNK2B	5	0.017737	0.055777	0.651843	1541	4	-0.52646	0.99346	0.99346	1.0	17382	0	-0.52646
MRPL54	5	0.017765	0.055866	0.651906	1542	4	-0.78313	0.97294	0.97287	1.0	16827	0	-0.78313
TPCN2	5	0.017795	0.055948	0.651906	1543	3	-1.1839	0.46983	0.61461	1.0	10605	1	-1.1839
TMEM150A	5	0.017807	0.05598	0.651906	1544	2	-0.21745	0.65383	0.72703	1.0	12375	1	-0.21745
HOMER3	5	0.017822	0.056024	0.651906	1545	4	-0.66808	0.21806	0.39082	1.0	7023	1	-0.66808
FEM1B	5	0.017825	0.056028	0.651906	1546	4	-0.49955	0.53647	0.67473	1.0	11591	1	-0.49955
BSND	5	0.017834	0.056049	0.651906	1547	4	-0.53617	0.99097	0.99095	1.0	17297	0	-0.53617
PSMG3	5	0.017836	0.056051	0.651906	1548	3	-0.96789	0.81007	0.82025	1.0	14002	1	-0.96789
NAALADL1	5	0.017865	0.056127	0.651906	1549	4	-0.53039	0.9261	0.92665	1.0	15901	0	-0.53039
OXA1L	5	0.017867	0.056133	0.651906	1550	3	-0.41624	0.85999	0.86215	1.0	14753	1	-0.41624
BPTF	5	0.017882	0.056174	0.651906	1551	4	-0.56371	0.91778	0.91865	1.0	15754	0	-0.56371
SIGLEC11	5	0.017884	0.056181	0.651906	1552	4	-0.80193	0.94893	0.94902	1.0	16335	0	-0.80193
UGT2A1	5	0.017913	0.056248	0.652213	1553	4	-0.70759	0.95935	0.95933	1.0	16540	0	-0.70759
RAB10	5	0.017927	0.05628	0.652213	1554	2	-0.10928	0.0043088	0.017457	0.60225	521	2	-0.10928
ERCC6L2	5	0.017976	0.056444	0.65364	1555	3	-0.5625	0.0072556	0.026345	0.654431	722	2	-0.5625
GLYR1	5	0.017994	0.056496	0.65364	1556	4	-0.72211	0.89402	0.89535	1.0	15312	0	-0.72211
TIMM22	5	0.018002	0.056512	0.65364	1557	4	-0.85035	0.96973	0.96962	1.0	16759	0	-0.85035
ZBTB39	5	0.018031	0.056583	0.653995	1558	4	-0.74145	0.992	0.99199	1.0	17330	0	-0.74145
ZBTB47	5	0.018047	0.056634	0.653995	1559	4	-0.54064	0.26678	0.43398	1.0	7691	1	-0.54064
POLQ	5	0.018071	0.056692	0.653995	1560	3	-1.0399	0.9397	0.94001	1.0	16162	0	-1.0399
EPHX1	5	0.018079	0.056712	0.653995	1561	4	-0.82285	0.38467	0.53837	1.0	9347	1	-0.82285
STH	5	0.018083	0.056724	0.653995	1562	3	-0.96865	0.82659	0.83309	1.0	14216	1	-0.96865
URI1	5	0.018147	0.056917	0.655806	1563	3	-0.90864	0.074953	0.17779	0.918862	3482	2	-0.90864
DDOST	5	0.018199	0.057067	0.657115	1564	4	-0.78575	0.97276	0.97267	1.0	16822	0	-0.78575
IFITM3	3	0.018214	0.057104	0.657119	1565	2	-1.0646	0.96425	0.96426	1.0	16637	0	-1.0646
ZNF37A	5	0.018248	0.057198	0.657774	1566	1	0.25833	0.092893	0.20749	0.932421	4006	2	0.25833
AGPAT1	5	0.01826	0.05724	0.657841	1567	4	-0.62048	0.98913	0.98914	1.0	17242	0	-0.62048
HADHA	5	0.018332	0.057438	0.65934	1568	4	-0.63393	0.9943	0.99432	1.0	17414	0	-0.63393
DMP1	5	0.018357	0.057514	0.65934	1569	2	-0.10059	0.27231	0.43881	1.0	7784	2	-0.10059
CALML4	10	0.018365	0.057539	0.65934	1570	6	-0.60617	0.64532	0.72275	1.0	12323	1	-0.60617
BRD4	5	0.018366	0.057542	0.65934	1571	3	-0.89752	0.99225	0.99225	1.0	17338	0	-0.89752
KRTAP5-1	3	0.01839	0.057608	0.65934	1572	2	-0.80765	0.1411	0.28361	0.978449	5210	1	-0.80765
SLC3A2	5	0.018396	0.057623	0.65934	1573	4	-0.52084	0.75637	0.78325	1.0	13372	1	-0.52084
KCNE3	5	0.018398	0.05763	0.65934	1574	2	-0.047845	0.21698	0.38989	1.0	7008	2	-0.047845
MRPS17	5	0.018409	0.057663	0.65934	1575	4	-1.0101	0.96314	0.96314	1.0	16610	0	-1.0101
TAF6L	5	0.018476	0.057825	0.659746	1576	4	-0.86599	0.98681	0.98681	1.0	17175	0	-0.86599
ARHGAP11A	5	0.018488	0.05786	0.659746	1577	3	-1.2443	0.29602	0.45974	1.0	8091	2	-1.2443
SS18L2	4	0.018489	0.057862	0.659746	1578	2	-0.50028	0.44487	0.5922	1.0	10204	1	-0.50028
CEBPE	5	0.018516	0.057933	0.659746	1579	3	-0.9028	0.98328	0.98331	1.0	17079	0	-0.9028
ZNF530	5	0.018524	0.057953	0.659746	1580	4	-0.76186	0.98494	0.98494	1.0	17124	0	-0.76186
ZC3H18	5	0.018527	0.057959	0.659746	1581	4	-0.54984	0.96922	0.96915	1.0	16747	0	-0.54984
OIP5	5	0.018529	0.057968	0.659746	1582	3	-0.79392	0.89249	0.89389	1.0	15279	0	-0.79392
DCP2	5	0.018556	0.058045	0.659746	1583	4	-0.52733	0.40277	0.55465	1.0	9617	1	-0.52733
NCAPD2	5	0.018562	0.058061	0.659746	1584	3	-0.86207	0.17787	0.3386	0.993285	6139	1	-0.86207
NELFB	5	0.018564	0.058065	0.659746	1585	3	-0.82379	0.9795	0.97949	1.0	16990	0	-0.82379
SLC7A6OS	5	0.018588	0.058136	0.659795	1586	2	-0.2983	0.39352	0.54626	1.0	9474	1	-0.2983
NDUFB5	5	0.018591	0.058143	0.659795	1587	4	-0.75301	0.75476	0.78226	1.0	13352	1	-0.75301
NFKBIE	5	0.018607	0.058181	0.659816	1588	3	-0.98733	0.3706	0.52583	1.0	9153	1	-0.98733
ATP6V0E2	5	0.018626	0.058225	0.659893	1589	4	-0.56346	0.89659	0.89791	1.0	15361	0	-0.56346
SUMO2	2	0.018833	0.058755	0.66548	1590	2	-2.1465	0.98117	0.98116	1.0	17034	0	-2.1465
MSH2	5	0.018861	0.058829	0.665677	1591	4	-0.8797	0.64666	0.7234	1.0	12329	1	-0.8797
BECN1	5	0.018868	0.058846	0.665677	1592	4	-0.91013	0.46563	0.61081	1.0	10526	1	-0.91013
EPO	5	0.018888	0.058888	0.665731	1593	3	-0.95828	0.13231	0.2702	0.971491	5007	1	-0.95828
KRTAP19-7	3	0.018909	0.058945	0.66596	1594	3	-0.52262	0.98109	0.98109	1.0	17031	0	-0.52262
USP17L5	1	0.018934	0.05901	0.665986	1595	1	-5.1139	0.98107	0.98106	1.0	17030	0	-5.1139
ZNF273	4	0.018946	0.059042	0.665986	1596	2	-0.47503	0.18322	0.34648	0.99335	6279	2	-0.47503
CDC42SE1	5	0.018954	0.059058	0.665986	1597	3	-0.74815	0.78558	0.80252	1.0	13699	1	-0.74815
MPP3	5	0.019024	0.059248	0.667407	1598	4	-0.63785	0.84296	0.84673	1.0	14478	1	-0.63785
RPS14	2	0.019027	0.059258	0.667407	1599	2	-1.9183	0.98097	0.98097	1.0	17027	0	-1.9183
MCEE	5	0.019089	0.059443	0.669063	1600	4	-0.96865	0.99595	0.99597	1.0	17477	0	-0.96865
ZMYM4	5	0.019218	0.059795	0.672609	1601	4	-0.61505	0.93307	0.93342	1.0	16027	0	-0.61505
SNAI2	5	0.019252	0.059891	0.673042	1602	2	-0.1999	0.82541	0.83217	1.0	14196	1	-0.1999
MYO1C	5	0.019257	0.059908	0.673042	1603	4	-0.63055	0.93614	0.9365	1.0	16094	0	-0.63055
BRCA1	5	0.019282	0.059987	0.673511	1604	4	-0.67886	0.2571	0.42548	1.0	7572	1	-0.67886
THAP3	5	0.019299	0.060031	0.673585	1605	3	-0.85179	0.26746	0.43456	1.0	7708	2	-0.85179
MRGPRX3	5	0.019331	0.060121	0.67417	1606	4	-0.91803	0.84688	0.85013	1.0	14543	1	-0.91803
ZBTB11	5	0.019383	0.060255	0.675254	1607	4	-0.7183	0.98468	0.98469	1.0	17116	0	-0.7183
ERRFI1	5	0.019437	0.060394	0.676392	1608	3	-1.1068	0.89666	0.89797	1.0	15362	0	-1.1068
RPTOR	5	0.019567	0.060742	0.678564	1609	4	-0.55943	0.30191	0.46495	1.0	8171	1	-0.55943
OPA1	5	0.019568	0.060742	0.678564	1610	4	-0.92795	0.94569	0.94586	1.0	16271	0	-0.92795
ZNF394	5	0.019579	0.060777	0.678564	1611	3	-0.84675	0.96783	0.96777	1.0	16712	0	-0.84675
GBP2	5	0.019579	0.060777	0.678564	1612	4	-0.95501	0.77497	0.79527	1.0	13577	1	-0.95501
PSMC1	2	0.019581	0.060786	0.678564	1613	1	-1.842	0.79532	0.80935	1.0	13811	0	-1.842
LAMTOR5	5	0.019592	0.060814	0.678564	1614	4	-0.69832	0.99387	0.99388	1.0	17394	0	-0.69832
RAC3	5	0.019615	0.060883	0.678729	1615	3	-0.89379	0.96582	0.96579	1.0	16672	0	-0.89379
DQX1	5	0.019627	0.060918	0.678729	1616	4	-0.59651	0.99698	0.99697	1.0	17529	0	-0.59651
CHCHD3	5	0.019641	0.060953	0.678729	1617	2	-0.25733	0.78066	0.79916	1.0	13646	1	-0.25733
GSTM4	4	0.019651	0.06098	0.678729	1618	2	-0.65518	0.74621	0.77705	1.0	13253	1	-0.65518
ZZZ3	5	0.019712	0.061145	0.67958	1619	3	-0.41997	0.77759	0.79711	1.0	13604	1	-0.41997
CCNA2	5	0.019718	0.061161	0.67958	1620	3	-0.93576	0.77013	0.79209	1.0	13529	1	-0.93576
HS6ST1	5	0.019721	0.061169	0.67958	1621	2	-0.031152	0.75058	0.77972	1.0	13303	1	-0.031152
ATL2	5	0.019774	0.061315	0.680779	1622	4	-1.131	0.80442	0.81597	1.0	13924	1	-1.131
HIST1H2AD	4	0.019805	0.061403	0.681335	1623	2	-0.5398	0.96257	0.96256	1.0	16600	0	-0.5398
ZDHHC13	5	0.020042	0.062056	0.687875	1624	2	0.85058	0.01649	0.052857	0.767382	1239	3	0.85058
ESYT1	5	0.020047	0.062069	0.687875	1625	4	-0.7959	0.94758	0.94772	1.0	16311	0	-0.7959
CDH12	4	0.020066	0.062115	0.687964	1626	1	0.066926	0.47234	0.61686	1.0	10637	1	0.066926
RER1	5	0.020093	0.062195	0.688429	1627	2	0.24839	0.27124	0.43789	1.0	7765	1	0.24839
ASIC1	5	0.020137	0.062309	0.689265	1628	4	-0.66965	0.0010744	0.0046844	0.48756	171	1	-0.66965
DKKL1	5	0.020193	0.062462	0.690538	1629	4	-0.54079	0.9837	0.98374	1.0	17091	0	-0.54079
TAF12	5	0.020236	0.062574	0.691347	1630	4	-0.53353	0.99011	0.99012	1.0	17265	0	-0.53353
PARK2	5	0.020298	0.062728	0.692623	1631	4	-0.50983	0.81022	0.82035	1.0	14005	1	-0.50983
PINX1	5	0.02032	0.06279	0.692884	1632	4	-0.4411	0.90083	0.90214	1.0	15443	0	-0.4411
SLC6A9	5	0.020389	0.062958	0.693452	1633	4	-0.75919	0.69419	0.74756	1.0	12720	1	-0.75919
PMPCB	5	0.020393	0.062974	0.693452	1634	3	-0.96105	0.035479	0.10303	0.852087	2173	2	-0.96105
FCGR2B	4	0.020397	0.062984	0.693452	1635	2	-0.56692	0.81794	0.8263	1.0	14108	0	-0.56692
SLMAP	5	0.02041	0.063022	0.693452	1636	4	-0.53709	0.9865	0.9865	1.0	17167	0	-0.53709
INHBE	5	0.020442	0.063106	0.693452	1637	4	-0.93692	0.98053	0.98053	1.0	17014	0	-0.93692
PLRG1	5	0.020447	0.063116	0.693452	1638	3	-0.74763	0.99655	0.99655	1.0	17508	0	-0.74763
SKIV2L	5	0.020465	0.06317	0.693452	1639	3	-0.68133	0.77042	0.79228	1.0	13532	1	-0.68133
LEF1	5	0.02048	0.063217	0.693452	1640	3	-1.069	0.5994	0.70142	1.0	12006	1	-1.069
NUFIP1	5	0.020485	0.063229	0.693452	1641	3	-1.082	0.97923	0.97923	1.0	16983	0	-1.082
C1orf194	5	0.020492	0.063243	0.693452	1642	4	-0.58625	0.58768	0.69615	1.0	11904	1	-0.58625
CITED4	5	0.0205	0.063265	0.693452	1643	1	0.35548	0.15874	0.31015	0.98974	5636	3	0.35548
SUGP2	5	0.020538	0.063364	0.6938	1644	3	-0.97469	0.82596	0.83262	1.0	14205	1	-0.97469
PGM5	5	0.020554	0.06341	0.6938	1645	4	-0.52179	0.58993	0.69715	1.0	11925	1	-0.52179
ZNF428	5	0.020556	0.063412	0.6938	1646	3	-0.57004	0.71876	0.76107	1.0	12968	1	-0.57004
SYNCRIP	5	0.02057	0.063456	0.693854	1647	4	-0.75063	0.98118	0.98117	1.0	17035	0	-0.75063
C19orf80	5	0.020583	0.063503	0.693949	1648	4	-0.56691	0.93882	0.93915	1.0	16150	0	-0.56691
UNC13B	5	0.020636	0.063647	0.695102	1649	2	-0.36348	0.90427	0.90554	1.0	15500	0	-0.36348
RPL21	2	0.020673	0.063747	0.695767	1650	2	-3.2471	0.97386	0.97382	1.0	16858	0	-3.2471
ODF1	5	0.020701	0.063829	0.696051	1651	2	0.30074	0.012728	0.04235	0.739394	1031	3	0.30074
UGT2B11	4	0.02071	0.06385	0.696051	1652	2	-0.75212	0.22782	0.39931	1.0	7154	1	-0.75212
WSB2	8	0.020739	0.063935	0.696333	1653	5	-0.6363	0.73604	0.77093	1.0	13145	1	-0.6363
FAM122A	5	0.020758	0.063983	0.696333	1654	4	-0.50325	0.99471	0.99473	1.0	17426	0	-0.50325
CATSPER1	5	0.020762	0.063992	0.696333	1655	3	-0.84448	0.96672	0.96669	1.0	16696	0	-0.84448
CCDC43	5	0.020776	0.064035	0.696385	1656	3	-0.81703	0.86653	0.86843	1.0	14864	1	-0.81703
RBM48	5	0.020819	0.064149	0.697201	1657	4	-1.2136	0.98566	0.98567	1.0	17147	0	-1.2136
TARS	5	0.02085	0.064222	0.697569	1658	3	-1.5651	0.81041	0.8205	1.0	14008	1	-1.5651
ELAC2	5	0.020866	0.06427	0.697668	1659	3	-0.85517	0.98549	0.98551	1.0	17140	0	-0.85517
THAP5	5	0.020975	0.064572	0.70013	1660	3	-2.8807	0.54452	0.67796	1.0	11648	1	-2.8807
LTB4R2	5	0.020975	0.064574	0.70013	1661	4	-0.82069	0.94576	0.94594	1.0	16274	0	-0.82069
FUCA1	5	0.021057	0.064801	0.702169	1662	4	-0.76256	0.98664	0.98664	1.0	17172	0	-0.76256
MVB12A	5	0.021073	0.064843	0.702199	1663	4	-0.90827	0.85129	0.85406	1.0	14603	1	-0.90827
KIF1B	5	0.021112	0.064939	0.702285	1664	3	-0.89879	0.70632	0.75414	1.0	12838	1	-0.89879
DOCK4	5	0.021121	0.064962	0.702285	1665	2	0.16323	0.49402	0.63645	1.0	10949	1	0.16323
SRF	5	0.02115	0.065048	0.702285	1666	4	-0.58676	0.98474	0.98474	1.0	17118	0	-0.58676
NELFCD	5	0.02116	0.065068	0.702285	1667	3	-0.79105	0.98772	0.98772	1.0	17205	0	-0.79105
UFD1L	5	0.021167	0.065084	0.702285	1668	4	-0.95845	0.93145	0.93184	1.0	15998	0	-0.95845
TMEM183A	5	0.021167	0.065085	0.702285	1669	3	-0.38294	0.85957	0.86176	1.0	14746	1	-0.38294
GATS	5	0.021211	0.065219	0.703311	1670	3	-0.87902	0.94701	0.94715	1.0	16304	0	-0.87902
CTDSP2	5	0.021244	0.065326	0.703553	1672	3	-0.97069	0.49132	0.63406	1.0	10906	2	-0.97069
GABRA4	5	0.021244	0.065326	0.703553	1671	3	-0.97069	0.06528	0.16136	0.90078	3226	2	-0.97069
PAK1	5	0.021256	0.065363	0.703553	1673	3	-0.78954	0.8016	0.81388	1.0	13883	1	-0.78954
TRAIP	5	0.021268	0.065403	0.703553	1674	2	-0.54527	0.043314	0.12247	0.872076	2529	2	-0.54527
UPF2	5	0.021282	0.065437	0.703553	1675	3	-0.46889	0.10253	0.22314	0.947329	4242	1	-0.46889
METTL17	5	0.021315	0.065515	0.703972	1676	3	-0.8291	0.91304	0.91409	1.0	15665	0	-0.8291
AP4M1	5	0.021362	0.065626	0.70475	1677	3	-0.86899	0.8343	0.83933	1.0	14340	1	-0.86899
RRAGA	5	0.021383	0.065675	0.70485	1678	3	-0.93608	0.84361	0.8473	1.0	14487	1	-0.93608
ADAT3	5	0.021416	0.065762	0.705362	1679	2	0.40968	0.10355	0.22478	0.948777	4266	3	0.40968
CCDC107	5	0.021448	0.065855	0.705944	1680	3	-0.40002	0.82663	0.83312	1.0	14218	1	-0.40002
FAM13B	5	0.021518	0.066034	0.707206	1681	4	-0.59913	0.75913	0.78506	1.0	13404	1	-0.59913
CSAD	5	0.021524	0.066051	0.707206	1682	4	-0.53282	0.37565	0.53028	1.0	9217	1	-0.53282
PF4V1	3	0.02157	0.066187	0.707756	1683	3	-0.59029	0.97843	0.97839	1.0	16967	0	-0.59029
MRPS22	5	0.021579	0.066209	0.707756	1684	4	-0.79907	0.99127	0.99123	1.0	17310	0	-0.79907
FOXA3	5	0.021586	0.066226	0.707756	1685	4	-0.87437	0.99616	0.99616	1.0	17485	0	-0.87437
NYNRIN	5	0.021605	0.066278	0.707756	1686	3	-0.9312	0.50401	0.64546	1.0	11111	1	-0.9312
DAZAP1	5	0.021615	0.066299	0.707756	1687	3	-0.85704	0.98565	0.98566	1.0	17146	0	-0.85704
KRT25	5	0.021635	0.06635	0.707877	1688	4	-0.57287	0.80484	0.81629	1.0	13931	1	-0.57287
SBNO1	5	0.021657	0.066409	0.708091	1689	3	-1.0623	0.20158	0.37301	0.997405	6717	1	-1.0623
SEC24A	5	0.021695	0.066512	0.708187	1690	3	-0.85436	0.60633	0.70452	1.0	12068	1	-0.85436
PWP1	5	0.021712	0.066557	0.708187	1691	2	0.055859	0.090919	0.20423	0.930211	3954	2	0.055859
CERS1	5	0.021719	0.066573	0.708187	1692	4	-0.58215	0.74982	0.77925	1.0	13289	1	-0.58215
SGMS1	5	0.021723	0.06658	0.708187	1693	4	-0.49383	0.97681	0.97679	1.0	16938	0	-0.49383
GSDMA	5	0.021738	0.066615	0.708187	1694	3	-0.84926	0.99512	0.99514	1.0	17438	0	-0.84926
TADA2B	5	0.021757	0.066657	0.708213	1695	3	-0.8937	0.64428	0.72223	1.0	12317	1	-0.8937
CCAR1	5	0.021788	0.066725	0.708519	1696	4	-0.80201	0.060675	0.15344	0.894532	3085	1	-0.80201
RBP4	5	0.021805	0.066773	0.708615	1697	3	-0.84366	0.89762	0.89894	1.0	15386	0	-0.84366
ZNF24	5	0.021904	0.067025	0.710863	1698	4	-0.53222	0.98585	0.98588	1.0	17149	0	-0.53222
NPAT	5	0.021924	0.067079	0.711027	1699	3	-0.80782	0.45737	0.60334	1.0	10401	1	-0.80782
SRBD1	5	0.021952	0.067155	0.711412	1700	4	-0.75566	0.99307	0.99306	1.0	17370	0	-0.75566
THOC6	5	0.021977	0.067226	0.711745	1701	3	-0.85498	0.52792	0.66725	1.0	11482	1	-0.85498
CBX3	5	0.022015	0.06732	0.712316	1702	3	-1.0368	0.40634	0.55788	1.0	9668	1	-1.0368
SPHK1	5	0.022047	0.067421	0.712967	1703	4	-0.80119	0.9954	0.99543	1.0	17451	0	-0.80119
NME6	5	0.022232	0.067918	0.71765	1704	4	-1.0683	0.99212	0.99211	1.0	17334	0	-1.0683
RNF8	5	0.022241	0.067943	0.71765	1705	4	-0.71777	0.86203	0.86409	1.0	14786	1	-0.71777
GPI	5	0.022309	0.068136	0.719258	1706	4	-0.74928	0.97664	0.97661	1.0	16930	0	-0.74928
MAST1	5	0.022422	0.06844	0.722005	1707	4	-0.53017	0.98186	0.98186	1.0	17059	0	-0.53017
OTUD7B	5	0.022442	0.0685	0.722005	1708	4	-0.68495	0.97554	0.97551	1.0	16897	0	-0.68495
APPBP2	5	0.022449	0.068516	0.722005	1709	3	-1.6308	0.39252	0.54537	1.0	9461	2	-1.6308
UBR5	5	0.02247	0.068568	0.722132	1710	3	-1.2522	0.42289	0.57269	1.0	9903	1	-1.2522
NUDC	5	0.022547	0.068777	0.723904	1711	3	-0.82983	0.88011	0.88182	1.0	15096	0	-0.82983
PMF1-BGLAP	3	0.022569	0.068831	0.723995	1712	3	-1.3073	0.97743	0.97739	1.0	16951	0	-1.3073
FDX1L	5	0.022586	0.068866	0.723995	1713	3	-0.52604	0.96745	0.96741	1.0	16707	0	-0.52604
ADAMTSL4	5	0.02265	0.069042	0.725263	1714	4	-0.62616	0.94066	0.94094	1.0	16179	0	-0.62616
NLGN1	5	0.02266	0.069067	0.725263	1715	4	-0.57951	0.91734	0.91821	1.0	15746	0	-0.57951
NCMAP	5	0.022677	0.069109	0.725285	1716	4	-0.98925	0.59666	0.70017	1.0	11982	1	-0.98925
KRTAP4-8	2	0.022712	0.069191	0.725716	1717	1	-1.2081	0.24707	0.41664	1.0	7430	1	-1.2081
CSMD3	5	0.022747	0.069312	0.726564	1718	3	-0.81508	0.82804	0.83422	1.0	14234	1	-0.81508
NDUFS3	5	0.022761	0.069362	0.726669	1719	3	-0.86635	0.86725	0.86915	1.0	14880	0	-0.86635
MPZL2	5	0.022803	0.069457	0.726936	1720	3	-0.96601	0.71111	0.75675	1.0	12897	1	-0.96601
IQCK	5	0.022827	0.06953	0.726936	1721	4	-0.523	0.85668	0.85903	1.0	14687	1	-0.523
RTEL1	5	0.022829	0.069538	0.726936	1722	3	-0.44772	0.91244	0.9135	1.0	15648	0	-0.44772
HIGD2A	5	0.022832	0.069549	0.726936	1723	4	-0.83932	0.99563	0.99565	1.0	17464	0	-0.83932
STX2	5	0.022864	0.069643	0.727183	1724	3	-1.0609	0.89137	0.89279	1.0	15263	0	-1.0609
USP44	5	0.022869	0.069654	0.727183	1725	4	-0.54003	0.22613	0.39783	1.0	7133	1	-0.54003
C22orf15	5	0.022886	0.069702	0.727272	1726	3	-0.54843	0.46029	0.60602	1.0	10448	2	-0.54843
FGFR1OP2	9	0.022913	0.069764	0.727488	1727	6	-0.48185	0.5809	0.69321	1.0	11857	1	-0.48185
ZNF207	5	0.023001	0.069996	0.729311	1728	3	-0.66939	0.71359	0.75816	1.0	12921	1	-0.66939
S100A13	5	0.02302	0.070053	0.729311	1729	2	-0.1417	0.50408	0.64552	1.0	11112	2	-0.1417
FAM185A	5	0.023022	0.07006	0.729311	1730	3	-0.88236	0.12009	0.25104	0.958978	4711	2	-0.88236
EIF1AD	5	0.023051	0.070138	0.729708	1731	3	-0.84006	0.52882	0.66807	1.0	11492	1	-0.84006
MTHFD1L	5	0.023083	0.070236	0.730298	1732	3	-0.94903	0.30652	0.46897	1.0	8241	2	-0.94903
ICMT	5	0.023131	0.070365	0.731219	1733	4	-0.86052	0.94636	0.94652	1.0	16291	0	-0.86052
TMEM54	5	0.023165	0.070456	0.731416	1734	3	-0.84757	0.94123	0.94155	1.0	16187	0	-0.84757
TUFM	5	0.023173	0.070474	0.731416	1735	4	-0.77856	0.98449	0.98451	1.0	17109	0	-0.77856
CDC25B	5	0.023185	0.070506	0.731416	1736	3	-0.87498	0.34398	0.50229	1.0	8798	1	-0.87498
FOXB2	5	0.02322	0.07059	0.731872	1737	3	-0.43923	0.48175	0.62538	1.0	10761	2	-0.43923
JUND	5	0.023297	0.070785	0.733468	1738	2	-0.1249	0.48912	0.63204	1.0	10875	2	-0.1249
MRPL53	5	0.023345	0.070921	0.734458	1739	3	-0.57258	0.92501	0.92556	1.0	15881	0	-0.57258
RIN1	5	0.02337	0.070999	0.734844	1740	4	-0.47555	0.15784	0.30878	0.98974	5616	1	-0.47555
AK4	3	0.023395	0.071077	0.735224	1741	3	-0.4642	0.97661	0.97658	1.0	16929	0	-0.4642
KRTAP5-5	4	0.023424	0.071163	0.735688	1742	2	-0.3912	0.22504	0.3969	1.0	7119	2	-0.3912
SDHAF2	5	0.02348	0.071336	0.736957	1743	4	-0.53475	0.9855	0.98551	1.0	17141	0	-0.53475
MRPS27	5	0.023493	0.071367	0.736957	1744	3	-0.90559	0.016862	0.053903	0.767382	1265	1	-0.90559
THBS4	5	0.023529	0.071457	0.737184	1745	4	-0.73014	0.95431	0.95436	1.0	16441	0	-0.73014
PAGR1	5	0.023534	0.071471	0.737184	1746	4	-0.47774	0.95141	0.95146	1.0	16383	0	-0.47774
ZC3H10	5	0.023632	0.071769	0.739834	1747	3	-0.79813	0.24832	0.41773	1.0	7450	2	-0.79813
SPAG5	5	0.02367	0.071877	0.740082	1748	4	-0.54062	0.97474	0.97467	1.0	16877	0	-0.54062
ORAI3	5	0.02369	0.071934	0.740082	1749	3	-0.95578	0.99511	0.99513	1.0	17437	0	-0.95578
PSMD8	5	0.023691	0.071935	0.740082	1750	3	-0.8436	0.91912	0.91991	1.0	15777	0	-0.8436
TMEM230	7	0.023712	0.07198	0.740082	1751	4	-0.75007	0.032302	0.094865	0.835999	2042	2	-0.75007
TBL2	5	0.023723	0.072008	0.740082	1752	3	-0.81096	0.36958	0.52495	1.0	9137	1	-0.81096
CCNB2	5	0.023739	0.072057	0.740082	1753	3	-1.3171	0.21338	0.38673	1.0	6949	1	-1.3171
CDAN1	5	0.023749	0.072081	0.740082	1754	2	-0.26444	0.18533	0.34957	0.99335	6329	2	-0.26444
AP3B1	5	0.023778	0.072158	0.740456	1755	4	-0.50058	0.89874	0.90005	1.0	15403	0	-0.50058
NUP62	5	0.023817	0.072256	0.741038	1756	3	-0.56021	0.74266	0.77491	1.0	13215	1	-0.56021
SLC26A4	5	0.023949	0.072588	0.743652	1757	4	-0.6371	0.74347	0.77539	1.0	13224	1	-0.6371
ZKSCAN7	5	0.023952	0.072599	0.743652	1758	2	-0.28042	0.86826	0.87015	1.0	14893	0	-0.28042
TBK1	5	0.02397	0.072652	0.743652	1759	4	-0.61939	0.049508	0.13405	0.884254	2728	1	-0.61939
PLK2	5	0.023979	0.072676	0.743652	1760	3	-0.76962	0.16282	0.31634	0.990324	5751	1	-0.76962
EGR2	5	0.024055	0.072886	0.745033	1761	3	-0.99951	0.40557	0.55719	1.0	9654	2	-0.99951
SDHB	5	0.024057	0.072894	0.745033	1762	4	-0.54732	0.80682	0.81775	1.0	13959	1	-0.54732
C12orf56	5	0.024141	0.073134	0.745904	1763	3	-1.1612	0.9308	0.93121	1.0	15984	0	-1.1612
ALDOA	5	0.024151	0.073155	0.745904	1764	3	-0.93789	0.92786	0.9283	1.0	15927	0	-0.93789
VCAM1	5	0.024157	0.073172	0.745904	1765	3	-0.96446	0.77692	0.79665	1.0	13595	1	-0.96446
PZP	5	0.024166	0.073202	0.745904	1767	4	-0.7005	0.73784	0.77204	1.0	13170	1	-0.7005
DPAGT1	5	0.024166	0.073202	0.745904	1766	2	-0.25396	0.80248	0.81451	1.0	13897	1	-0.25396
RABGGTA	5	0.024176	0.073228	0.745904	1768	3	-0.66941	0.38892	0.54215	1.0	9416	1	-0.66941
SEZ6	5	0.024242	0.073394	0.747125	1769	4	-0.60313	0.92141	0.92212	1.0	15812	0	-0.60313
FAM69A	5	0.024254	0.073431	0.747125	1770	4	-0.80037	0.21042	0.38409	0.999584	6920	1	-0.80037
LRCH2	5	0.024365	0.073725	0.749093	1771	3	-0.81284	0.36996	0.52526	1.0	9144	1	-0.81284
HAUS6	5	0.024391	0.073798	0.749093	1772	3	-0.72755	0.89478	0.89612	1.0	15330	0	-0.72755
GNG4	3	0.024402	0.073827	0.749093	1773	3	-0.74496	0.9756	0.97557	1.0	16901	0	-0.74496
TSR1	5	0.02442	0.073867	0.749093	1774	3	-0.6503	0.84198	0.84585	1.0	14464	1	-0.6503
CCDC102A	5	0.024426	0.073882	0.749093	1775	3	-0.86825	0.50721	0.64838	1.0	11158	1	-0.86825
KRTAP29-1	5	0.024458	0.073966	0.749093	1776	4	-0.81374	0.69189	0.74636	1.0	12693	1	-0.81374
EHMT2	5	0.024481	0.074025	0.749093	1777	4	-0.5126	0.92085	0.92159	1.0	15803	0	-0.5126
GAB1	5	0.024484	0.074033	0.749093	1778	4	-0.49871	0.77924	0.79819	1.0	13627	1	-0.49871
PRC1	5	0.02453	0.074147	0.749093	1779	4	-0.82009	0.90282	0.90407	1.0	15470	0	-0.82009
GSN	5	0.024538	0.074165	0.749093	1780	4	-0.50239	0.9596	0.95959	1.0	16544	0	-0.50239
DDX39A	5	0.024549	0.074197	0.749093	1781	3	-0.99476	0.59148	0.69784	1.0	11940	1	-0.99476
COCH	5	0.024585	0.074298	0.749093	1782	3	-0.95339	0.99198	0.99197	1.0	17328	0	-0.95339
C18orf21	7	0.024585	0.074299	0.749093	1783	4	-0.72771	0.7863	0.803	1.0	13712	1	-0.72771
NT5DC2	5	0.024587	0.074306	0.749093	1784	4	-0.664	0.97291	0.97283	1.0	16826	0	-0.664
HIST1H3D	5	0.024598	0.074333	0.749093	1785	4	-0.45443	0.97266	0.97259	1.0	16820	0	-0.45443
GPR142	5	0.024602	0.074345	0.749093	1786	4	-0.49461	0.50013	0.64201	1.0	11057	1	-0.49461
CYP4B1	5	0.024606	0.074358	0.749093	1787	3	-0.53695	0.81121	0.82114	1.0	14013	1	-0.53695
PSTPIP1	5	0.024626	0.074408	0.749093	1788	3	-0.9542	0.066777	0.16392	0.903749	3266	2	-0.9542
NDNL2	5	0.024644	0.074453	0.749093	1789	4	-1.3273	0.99003	0.99004	1.0	17264	0	-1.3273
HTR2A	5	0.024645	0.074456	0.749093	1790	2	0.23416	0.33219	0.49165	1.0	8634	2	0.23416
FAM183A	5	0.024673	0.074526	0.749382	1791	4	-0.52116	0.99224	0.99224	1.0	17336	0	-0.52116
SEPT12	5	0.024716	0.074646	0.749954	1792	4	-0.4939	0.9913	0.99127	1.0	17312	0	-0.4939
APH1A	5	0.024724	0.074666	0.749954	1793	3	-0.44241	0.46866	0.61358	1.0	10577	2	-0.44241
TNFRSF10A	5	0.024744	0.074729	0.750147	1794	3	-0.82399	0.93916	0.93947	1.0	16154	0	-0.82399
PRL	5	0.02476	0.074774	0.750147	1795	4	-0.68114	0.99397	0.99397	1.0	17399	0	-0.68114
TFDP1	5	0.024775	0.074813	0.750147	1796	3	-0.91443	0.98486	0.98486	1.0	17120	0	-0.91443
IPCEF1	5	0.02479	0.074852	0.750147	1797	3	-0.90821	0.013023	0.043168	0.746085	1042	2	-0.90821
EHMT1	5	0.024806	0.074897	0.750182	1798	4	-0.80662	0.97102	0.97091	1.0	16789	0	-0.80662
TPR	5	0.024858	0.075025	0.750828	1799	3	-0.80081	0.99279	0.99278	1.0	17356	0	-0.80081
TPD52L3	5	0.024863	0.075045	0.750828	1800	4	-0.91585	0.68563	0.74301	1.0	12634	1	-0.91585
CRISP2	5	0.024909	0.075167	0.751631	1801	3	-1.113	0.97692	0.97689	1.0	16941	0	-1.113
ANKRD53	5	0.024956	0.075288	0.752418	1802	3	-0.82903	0.97129	0.9712	1.0	16796	0	-0.82903
PRKAR1A	5	0.025054	0.075562	0.75474	1803	3	-0.85904	0.95978	0.95977	1.0	16547	0	-0.85904
FBXO36	5	0.025096	0.075681	0.755513	1804	3	-1.1764	0.96984	0.96973	1.0	16761	0	-1.1764
AURKA	5	0.025129	0.075769	0.755972	1805	2	0.42134	0.13988	0.28179	0.97837	5187	3	0.42134
MYRF	5	0.025194	0.075961	0.757401	1806	4	-0.59267	0.69393	0.74743	1.0	12718	1	-0.59267
CCSER1	5	0.025218	0.076017	0.757401	1807	3	-1.4898	0.47912	0.623	1.0	10724	2	-1.4898
EPM2AIP1	5	0.025227	0.076039	0.757401	1808	4	-0.54507	0.9601	0.96007	1.0	16552	0	-0.54507
TTC4	5	0.02533	0.076327	0.75985	1809	3	-0.76093	0.89746	0.89877	1.0	15382	0	-0.76093
SECISBP2	5	0.025347	0.076378	0.759939	1810	4	-0.80831	0.96541	0.96538	1.0	16661	0	-0.80831
KDELR1	5	0.025385	0.076481	0.760379	1811	4	-0.74574	0.99617	0.99618	1.0	17486	0	-0.74574
RRP7A	5	0.025392	0.076507	0.760379	1812	3	-0.82924	0.36859	0.52406	1.0	9117	2	-0.82924
MTOR	5	0.025486	0.076762	0.761788	1813	2	-0.44142	0.72354	0.76374	1.0	13009	1	-0.44142
CTSG	5	0.025503	0.076801	0.761788	1814	4	-0.55188	0.92211	0.92277	1.0	15822	0	-0.55188
TIPARP	5	0.025513	0.076824	0.761788	1815	3	-0.90101	0.87677	0.87857	1.0	15041	0	-0.90101
ERCC5	5	0.025536	0.076887	0.761788	1816	2	0.18299	0.39009	0.54321	1.0	9431	2	0.18299
KRT6A	3	0.025552	0.076924	0.761788	1817	3	-1.02	0.97445	0.97438	1.0	16873	0	-1.02
CNPY2	5	0.025555	0.076928	0.761788	1818	4	-0.49508	0.99328	0.99326	1.0	17375	0	-0.49508
ZNF226	9	0.025572	0.076974	0.761788	1819	6	-0.52519	0.69088	0.74581	1.0	12684	2	-0.52519
ARID2	5	0.025591	0.077025	0.761788	1820	3	-0.80295	0.99232	0.99232	1.0	17341	0	-0.80295
PLD2	5	0.025595	0.077032	0.761788	1821	4	-0.40994	0.40182	0.5538	1.0	9603	1	-0.40994
SULT2A1	5	0.025626	0.077119	0.761788	1822	3	-0.76279	0.99199	0.99199	1.0	17329	0	-0.76279
AP3D1	5	0.025655	0.077202	0.761788	1823	3	-0.91436	0.55257	0.68132	1.0	11694	1	-0.91436
ING3	7	0.025665	0.077227	0.761788	1824	4	-0.78132	0.18312	0.34632	0.99335	6273	2	-0.78132
SDHA	5	0.025667	0.077232	0.761788	1825	1	0.58719	0.040395	0.11525	0.86982	2383	3	0.58719
FAF2	5	0.025671	0.077241	0.761788	1826	4	-0.95728	0.73075	0.76787	1.0	13083	1	-0.95728
FAM96B	5	0.025687	0.077285	0.761805	1827	4	-0.62944	0.86486	0.86681	1.0	14834	1	-0.62944
CRYL1	5	0.025766	0.077487	0.762985	1828	2	0.12098	0.82446	0.83143	1.0	14183	1	0.12098
TBC1D10B	5	0.025767	0.077489	0.762985	1829	4	-0.49548	0.99241	0.99241	1.0	17344	0	-0.49548
CHRM2	5	0.025786	0.077541	0.763082	1830	4	-0.49459	0.86644	0.86833	1.0	14862	1	-0.49459
C14orf80	5	0.025804	0.077585	0.763093	1831	4	-0.55074	0.54618	0.67863	1.0	11660	1	-0.55074
GEMIN7	5	0.025826	0.077653	0.763254	1832	4	-0.56265	0.62633	0.71362	1.0	12204	1	-0.56265
COPS4	5	0.025846	0.077708	0.763254	1833	3	-0.85917	0.59927	0.70137	1.0	12003	1	-0.85917
NXNL1	5	0.025856	0.077728	0.763254	1834	2	-0.38673	0.62858	0.71471	1.0	12222	1	-0.38673
CTNNA2	5	0.025907	0.077878	0.764159	1835	4	-0.54581	0.32793	0.48782	1.0	8571	1	-0.54581
CCL14	6	0.025916	0.077905	0.764159	1836	4	-0.75479	0.14149	0.28421	0.978449	5219	2	-0.75479
ZWILCH	5	0.025933	0.077952	0.764201	1837	4	-0.82043	0.83998	0.84418	1.0	14428	1	-0.82043
MAPRE1	5	0.025981	0.078092	0.765153	1838	4	-0.55578	0.98884	0.98887	1.0	17235	0	-0.55578
POU5F1	6	0.026022	0.078204	0.765835	1839	4	-0.56405	0.99761	0.99759	1.0	17566	0	-0.56405
WNT8A	5	0.026047	0.07826	0.765968	1840	2	0.02527	0.48918	0.6321	1.0	10877	1	0.02527
INTS1	5	0.026083	0.078353	0.766466	1841	4	-0.58928	0.70096	0.75121	1.0	12784	1	-0.58928
NIPSNAP3B	5	0.026168	0.078572	0.767974	1842	3	-1.1493	0.34043	0.49911	1.0	8751	1	-1.1493
TMA16	5	0.026179	0.078607	0.767974	1843	3	-0.84121	0.1953	0.36403	0.995754	6583	2	-0.84121
SDR9C7	5	0.026189	0.078635	0.767974	1844	4	-0.82412	0.95582	0.95583	1.0	16481	0	-0.82412
ALX3	5	0.026212	0.078699	0.76818	1845	4	-0.44057	0.14362	0.28736	0.979046	5282	1	-0.44057
WDR92	5	0.02632	0.078983	0.770531	1846	4	-0.68268	0.96583	0.9658	1.0	16673	0	-0.68268
SMR3B	5	0.026368	0.079104	0.770745	1847	3	-0.50272	0.25636	0.42482	1.0	7567	1	-0.50272
NIT2	5	0.026381	0.079146	0.770745	1848	3	-1.2344	0.10367	0.22495	0.948777	4268	1	-1.2344
KLC2	5	0.026392	0.079174	0.770745	1849	3	-0.84469	0.7331	0.76924	1.0	13105	1	-0.84469
CREB3	5	0.026402	0.079196	0.770745	1850	4	-0.45136	0.92984	0.93023	1.0	15962	0	-0.45136
SMCO2	5	0.026413	0.079219	0.770745	1851	3	-0.77099	0.84923	0.8522	1.0	14580	1	-0.77099
NDUFA6	5	0.026451	0.079315	0.771264	1852	4	-0.4858	0.77051	0.79232	1.0	13533	1	-0.4858
TTC39A	5	0.026488	0.079425	0.771586	1853	3	-0.80172	0.98467	0.98468	1.0	17115	0	-0.80172
HIST1H4E	5	0.026494	0.079434	0.771586	1854	3	-0.93927	0.11964	0.25033	0.958471	4702	2	-0.93927
QPCT	5	0.026543	0.079564	0.772435	1855	2	-0.0053824	0.14707	0.2926	0.98112	5368	1	-0.0053824
HIST1H4B	5	0.02659	0.079688	0.772877	1856	3	-0.61349	0.58512	0.69505	1.0	11894	1	-0.61349
CPNE2	5	0.026593	0.079695	0.772877	1857	3	-0.42893	0.66167	0.73084	1.0	12435	1	-0.42893
CYP4F2	5	0.026608	0.079742	0.772914	1858	4	-0.45171	0.82696	0.83337	1.0	14224	1	-0.45171
ANAPC1	4	0.026651	0.079862	0.77327	1859	3	-0.8355	0.92179	0.92249	1.0	15818	0	-0.8355
DPH6	6	0.026652	0.079865	0.77327	1860	3	-0.26704	0.15101	0.29863	0.985746	5455	3	-0.26704
NTMT1	5	0.026725	0.08007	0.774844	1861	3	-0.7519	0.99621	0.99622	1.0	17487	0	-0.7519
EIF4EBP2	5	0.026782	0.080216	0.775837	1862	4	-0.64444	0.88524	0.88685	1.0	15172	0	-0.64444
DGKH	5	0.026817	0.080302	0.77625	1863	2	0.014327	0.53471	0.6735	1.0	11571	1	0.014327
NFYA	5	0.026914	0.080565	0.777697	1864	3	-0.93368	0.73157	0.76833	1.0	13089	1	-0.93368
SUN3	5	0.026918	0.080579	0.777697	1865	4	-0.69817	0.48417	0.62754	1.0	10798	1	-0.69817
GDPD3	5	0.026919	0.080581	0.777697	1866	4	-0.78329	0.90192	0.90321	1.0	15454	0	-0.78329
MECR	5	0.02697	0.080727	0.778686	1867	3	-0.44264	0.83068	0.83635	1.0	14276	1	-0.44264
STIL	5	0.027011	0.080842	0.779377	1868	3	-0.46846	0.55572	0.6826	1.0	11711	1	-0.46846
ATP5F1	5	0.027059	0.080967	0.780173	1869	4	-0.67912	0.39499	0.5476	1.0	9500	1	-0.67912
HIST2H2AA4	1	0.027103	0.081082	0.780857	1870	1	-1.6508	0.9729	0.97282	1.0	16825	0	-1.6508
CEP120	5	0.027142	0.081195	0.781303	1871	3	-0.82482	0.52425	0.66389	1.0	11418	2	-0.82482
CRLF1	5	0.027147	0.081215	0.781303	1872	3	-0.7488	0.98436	0.98439	1.0	17106	0	-0.7488
FNBP4	5	0.02718	0.081294	0.781325	1873	3	-0.80779	0.92794	0.92838	1.0	15929	0	-0.80779
FAM218A	5	0.027185	0.081304	0.781325	1874	4	-0.3889	0.99317	0.99315	1.0	17372	0	-0.3889
RPL17	2	0.027207	0.081374	0.781331	1875	2	-2.0353	0.95571	0.95572	1.0	16476	0	-2.0353
WNT1	5	0.027215	0.081391	0.781331	1876	4	-0.57405	0.99174	0.99171	1.0	17320	0	-0.57405
PPY	5	0.027254	0.081488	0.781569	1877	4	-0.67167	0.99403	0.99404	1.0	17402	0	-0.67167
THOC7	5	0.027261	0.081503	0.781569	1878	4	-0.71592	0.99286	0.99286	1.0	17362	0	-0.71592
MED18	5	0.027351	0.081751	0.78353	1879	4	-0.4559	0.9747	0.97463	1.0	16876	0	-0.4559
ANAPC5	5	0.027391	0.081854	0.784098	1880	2	0.21848	0.72611	0.76525	1.0	13042	1	0.21848
PPP1R21	5	0.02748	0.082079	0.785614	1881	4	-0.95728	0.9899	0.98991	1.0	17263	0	-0.95728
KRTAP10-11	4	0.027504	0.082134	0.785614	1882	3	-0.63066	0.17447	0.33364	0.991687	6053	1	-0.63066
CCDC24	5	0.027507	0.082143	0.785614	1883	4	-0.57842	0.92286	0.9235	1.0	15840	0	-0.57842
AREG	5	0.027556	0.082288	0.786232	1884	3	-0.45379	0.64198	0.7211	1.0	12301	1	-0.45379
PDX1	5	0.027568	0.082325	0.786232	1885	3	-0.86978	0.74485	0.77622	1.0	13239	1	-0.86978
RNGTT	5	0.027576	0.082342	0.786232	1886	3	-0.93792	0.060994	0.15398	0.894532	3099	2	-0.93792
NDUFAF3	5	0.027607	0.082408	0.786232	1887	3	-0.40917	0.93569	0.93602	1.0	16085	0	-0.40917
SLC25A38	5	0.027628	0.082464	0.786232	1888	3	-0.76019	0.98982	0.98982	1.0	17260	0	-0.76019
GBGT1	5	0.027631	0.082469	0.786232	1889	4	-0.43184	0.9963	0.99631	1.0	17493	0	-0.43184
PSMD1	5	0.027711	0.08268	0.787335	1890	3	-0.96915	0.47403	0.61839	1.0	10662	1	-0.96915
ZNF492	5	0.027716	0.082696	0.787335	1891	3	-0.86022	0.054841	0.14339	0.89227	2894	1	-0.86022
TM6SF2	5	0.027721	0.082716	0.787335	1892	4	-0.73129	0.40284	0.55472	1.0	9622	1	-0.73129
TARS2	5	0.027742	0.082769	0.787416	1893	3	-0.51722	0.44099	0.58878	1.0	10148	1	-0.51722
NDUFA11	5	0.027774	0.082876	0.788025	1894	4	-0.5916	0.89629	0.8976	1.0	15353	0	-0.5916
PIP5K1A	9	0.027794	0.082934	0.788158	1895	6	-0.88948	0.37389	0.52872	1.0	9191	1	-0.88948
NUP188	5	0.027847	0.083073	0.789058	1896	4	-0.53639	0.79235	0.80724	1.0	13781	1	-0.53639
C2orf57	5	0.027878	0.083146	0.789336	1897	1	0.089162	0.86691	0.8688	1.0	14874	0	0.089162
AEN	5	0.027897	0.083201	0.789447	1898	2	-0.32595	0.9664	0.96638	1.0	16687	0	-0.32595
SYNJ2	5	0.027935	0.083306	0.790022	1899	3	-0.91819	0.91009	0.91118	1.0	15617	0	-0.91819
GPN1	5	0.027985	0.083436	0.790406	1900	3	-1.3179	0.26057	0.42849	1.0	7613	1	-1.3179
UBE2L3	6	0.027996	0.083462	0.790406	1901	4	-0.8031	0.91253	0.91359	1.0	15651	0	-0.8031
NISCH	5	0.028003	0.083478	0.790406	1902	4	-0.61016	0.98796	0.98797	1.0	17211	0	-0.61016
INTS8	5	0.028053	0.083603	0.790829	1903	3	-0.39886	0.52576	0.66529	1.0	11443	1	-0.39886
CILP	5	0.028057	0.08361	0.790829	1904	4	-0.76526	0.98518	0.9852	1.0	17132	0	-0.76526
MYLK	10	0.028125	0.083779	0.791465	1905	5	-0.27524	0.074085	0.17639	0.91814	3457	5	-0.27524
MS4A15	5	0.028154	0.083855	0.791465	1906	4	-0.51513	0.99044	0.99047	1.0	17273	0	-0.51513
HSPB3	5	0.028179	0.083922	0.791465	1907	3	-0.9066	0.25797	0.42626	1.0	7579	2	-0.9066
NINJ1	5	0.028179	0.083922	0.791465	1908	4	-0.44435	0.93124	0.93164	1.0	15992	0	-0.44435
THG1L	5	0.028187	0.08394	0.791465	1909	3	-1.0305	0.50083	0.64261	1.0	11065	1	-1.0305
DHX16	5	0.028188	0.083941	0.791465	1910	3	-0.61973	0.97754	0.97751	1.0	16953	0	-0.61973
DOK1	5	0.02821	0.084009	0.791688	1911	4	-0.48936	0.95943	0.95941	1.0	16541	0	-0.48936
GTF2H1	5	0.02824	0.084086	0.791709	1912	2	-0.3377	0.75278	0.78104	1.0	13328	1	-0.3377
FBXL19	5	0.02825	0.084115	0.791709	1913	4	-0.64349	0.9681	0.96803	1.0	16717	0	-0.64349
HPS1	5	0.028261	0.084143	0.791709	1914	2	-0.33461	0.7311	0.76808	1.0	13085	1	-0.33461
USP5	5	0.028348	0.084386	0.793312	1915	4	-0.78713	0.8222	0.82965	1.0	14157	1	-0.78713
MRPS18C	5	0.028352	0.084401	0.793312	1916	4	-0.95419	0.66348	0.7317	1.0	12451	1	-0.95419
BCLAF1	5	0.028397	0.08452	0.794008	1917	2	-0.26378	0.90536	0.90659	1.0	15523	0	-0.26378
C17orf66	5	0.028435	0.084624	0.794575	1918	4	-0.61355	0.25348	0.42232	1.0	7526	1	-0.61355
SEC31A	5	0.02848	0.08474	0.79525	1919	3	-0.44346	0.49207	0.6347	1.0	10918	1	-0.44346
DAPK2	5	0.028551	0.08492	0.796522	1920	2	-0.30195	0.78523	0.80228	1.0	13694	1	-0.30195
MEST	4	0.028572	0.084973	0.796607	1921	1	-0.064977	0.62681	0.71385	1.0	12208	1	-0.064977
SYNGR2	5	0.02864	0.085151	0.797862	1922	4	-0.51434	0.95698	0.95696	1.0	16498	0	-0.51434
CAPS	5	0.02871	0.085332	0.799136	1923	3	-0.79267	0.76954	0.79171	1.0	13522	1	-0.79267
FAM220A	5	0.028794	0.08558	0.800954	1924	1	-0.21037	0.27149	0.43811	1.0	7770	2	-0.21037
HNRNPA3	3	0.028806	0.085615	0.800954	1925	1	-0.22662	0.69353	0.74721	1.0	12714	1	-0.22662
PLA2G12B	5	0.028847	0.085734	0.801649	1926	4	-0.48002	0.98662	0.98663	1.0	17171	0	-0.48002
NEUROD2	5	0.028912	0.085891	0.801962	1927	4	-0.45205	0.85852	0.86076	1.0	14722	1	-0.45205
MLLT11	5	0.028921	0.085914	0.801962	1928	2	-0.034575	0.52735	0.66672	1.0	11468	2	-0.034575
NME1	6	0.028927	0.085929	0.801962	1929	4	-0.60157	0.99397	0.99397	1.0	17398	0	-0.60157
KLHL25	5	0.028934	0.085945	0.801962	1930	4	-0.40741	0.58296	0.69414	1.0	11871	1	-0.40741
TDGF1	4	0.028986	0.08606	0.802613	1931	2	-0.66012	0.011656	0.039256	0.714186	989	1	-0.66012
TMEM165	5	0.029034	0.08619	0.803418	1932	4	-0.45931	0.61098	0.70656	1.0	12098	1	-0.45931
PCDHGB3	5	0.029074	0.086309	0.804103	1933	4	-0.45812	0.99624	0.99625	1.0	17489	0	-0.45812
WBSCR28	5	0.029118	0.086419	0.804182	1934	4	-0.37901	0.87893	0.88068	1.0	15071	0	-0.37901
RPF2	5	0.029154	0.086505	0.804182	1935	4	-0.48642	0.92922	0.92964	1.0	15951	0	-0.48642
C11orf42	5	0.029171	0.086543	0.804182	1936	4	-0.47793	0.8324	0.83775	1.0	14307	1	-0.47793
C9orf129	5	0.029177	0.086559	0.804182	1937	3	-0.89718	0.0051981	0.020162	0.624502	580	2	-0.89718
DEXI	5	0.029196	0.086602	0.804182	1938	4	-0.48639	0.99262	0.99263	1.0	17350	0	-0.48639
RPL26	2	0.029196	0.086604	0.804182	1939	2	-1.0755	0.9708	0.9707	1.0	16784	0	-1.0755
TMEM70	6	0.029206	0.08663	0.804182	1940	4	-0.69227	0.30683	0.46923	1.0	8245	2	-0.69227
ELMO2	5	0.029271	0.086815	0.805487	1941	4	-0.57985	0.49214	0.63475	1.0	10919	1	-0.57985
ERBB3	5	0.029307	0.086897	0.805832	1942	4	-0.44867	0.41633	0.5669	1.0	9815	1	-0.44867
ZNF335	5	0.02944	0.087232	0.808429	1943	3	-0.73928	0.59744	0.70054	1.0	11987	1	-0.73928
ABHD12B	5	0.029471	0.087303	0.808429	1944	3	-0.72165	0.96098	0.96097	1.0	16568	0	-0.72165
IDH3B	5	0.029493	0.087355	0.808429	1945	3	-0.85703	0.27789	0.44368	1.0	7851	2	-0.85703
ARHGEF38	5	0.029494	0.087356	0.808429	1946	3	-0.69589	0.93525	0.93559	1.0	16074	0	-0.69589
EP300	5	0.029533	0.087458	0.808955	1947	4	-0.4246	0.72797	0.76629	1.0	13061	1	-0.4246
SEPT10	5	0.029602	0.087628	0.809908	1948	3	-0.99979	0.94173	0.94202	1.0	16196	0	-0.99979
CPA2	5	0.02961	0.087651	0.809908	1949	3	-0.90092	0.075678	0.179	0.919684	3504	1	-0.90092
CERS2	5	0.029663	0.087785	0.810432	1950	4	-0.46965	0.079553	0.18546	0.921434	3620	1	-0.46965
PROL1	5	0.029667	0.087798	0.810432	1951	4	-0.77301	0.99578	0.99581	1.0	17468	0	-0.77301
KRT8	5	0.029823	0.088206	0.813484	1952	2	0.59668	0.0075562	0.0272	0.661061	741	3	0.59668
IL1RAPL2	5	0.029846	0.088274	0.813484	1953	3	-0.76594	0.49899	0.64097	1.0	11038	1	-0.76594
LOC100507003	5	0.02986	0.088309	0.813484	1954	4	-0.57435	0.93078	0.93118	1.0	15983	0	-0.57435
RNF220	5	0.02986	0.088309	0.813484	1955	4	-0.50975	0.91841	0.91924	1.0	15764	0	-0.50975
SUDS3	5	0.029908	0.088423	0.814111	1956	3	-0.95728	0.19923	0.36964	0.997405	6665	1	-0.95728
BICD2	5	0.029989	0.088629	0.815362	1957	4	-0.57577	0.91668	0.91758	1.0	15732	0	-0.57577
CLNS1A	5	0.030007	0.08867	0.815362	1958	3	-0.97536	0.69211	0.74649	1.0	12699	1	-0.97536
SH3BP5L	5	0.030057	0.088801	0.815362	1959	4	-0.56003	0.5981	0.70085	1.0	11995	1	-0.56003
IL23A	5	0.030065	0.088825	0.815362	1960	4	-0.68664	0.80864	0.81913	1.0	13980	1	-0.68664
MAP2K7	5	0.030077	0.088859	0.815362	1961	4	-0.95728	0.87721	0.879	1.0	15048	0	-0.95728
ANO8	5	0.030088	0.08888	0.815362	1962	4	-0.5393	0.99424	0.99425	1.0	17412	0	-0.5393
PRPF39	5	0.030092	0.088887	0.815362	1963	4	-0.89879	0.6022	0.70264	1.0	12035	1	-0.89879
HNRNPA1	4	0.030103	0.088921	0.815362	1964	2	-0.89464	0.91275	0.91382	1.0	15659	0	-0.89464
MAU2	5	0.030139	0.089017	0.815829	1965	3	-0.58469	0.49117	0.63391	1.0	10904	1	-0.58469
IPO5	5	0.030217	0.089205	0.817141	1966	4	-0.47193	0.22384	0.39586	1.0	7097	1	-0.47193
MVK	5	0.030277	0.089371	0.817849	1967	4	-0.40063	0.82123	0.8289	1.0	14147	1	-0.40063
AQP10	5	0.030291	0.089405	0.817849	1968	3	-0.66465	0.85667	0.85901	1.0	14686	1	-0.66465
TUBB4B	5	0.030301	0.089434	0.817849	1969	4	-0.74792	0.8965	0.89781	1.0	15358	0	-0.74792
RNASE6	5	0.030314	0.089464	0.817849	1970	4	-0.66304	0.98041	0.9804	1.0	17012	0	-0.66304
SRPK2	5	0.030344	0.089542	0.818148	1971	3	-1.0053	0.37235	0.52737	1.0	9173	1	-1.0053
TAGLN2	5	0.030438	0.089782	0.819208	1972	4	-0.53317	0.88195	0.8836	1.0	15124	0	-0.53317
TUBA3D	5	0.030445	0.089798	0.819208	1973	2	-0.20968	0.67936	0.73971	1.0	12573	1	-0.20968
PALB2	5	0.030458	0.089829	0.819208	1974	4	-0.41261	0.96819	0.96813	1.0	16720	0	-0.41261
PDIA4	5	0.030462	0.08984	0.819208	1975	4	-0.59788	0.98707	0.98708	1.0	17184	0	-0.59788
INO80	5	0.0305	0.089931	0.81962	1976	4	-0.72933	0.93403	0.93438	1.0	16045	0	-0.72933
PSMD14	5	0.03052	0.089983	0.819681	1977	3	-0.70065	0.18196	0.34467	0.993345	6247	2	-0.70065
TFAP4	5	0.030562	0.09011	0.81984	1978	4	-0.40641	0.97776	0.97774	1.0	16956	0	-0.40641
KRTAP9-6	2	0.03058	0.090156	0.81984	1979	2	-1.0268	0.96942	0.96933	1.0	16752	0	-1.0268
MAGOH	4	0.030587	0.090171	0.81984	1980	2	-1.8417	0.95686	0.95683	1.0	16496	0	-1.8417
SHMT2	5	0.03059	0.090183	0.81984	1981	2	-0.28725	0.1978	0.36763	0.997405	6627	1	-0.28725
XPOT	5	0.030641	0.090311	0.820352	1982	3	-0.87915	0.88444	0.88604	1.0	15161	0	-0.87915
GRAPL	4	0.030648	0.09033	0.820352	1983	3	-0.63351	0.35956	0.51612	1.0	9009	1	-0.63351
SMG8	5	0.030676	0.090395	0.820527	1984	4	-0.92475	0.88888	0.89036	1.0	15222	0	-0.92475
SOS1	5	0.030717	0.090504	0.821101	1985	3	-1.0839	0.1149	0.24283	0.956732	4565	1	-1.0839
DHRS13	5	0.030763	0.090629	0.821814	1986	4	-0.42312	0.99415	0.99417	1.0	17407	0	-0.42312
TIMM9	4	0.030785	0.090681	0.821814	1987	3	-1.5704	0.91847	0.91931	1.0	15767	0	-1.5704
GNA14	5	0.030861	0.090859	0.821814	1988	4	-0.50113	0.16143	0.31418	0.98974	5715	1	-0.50113
NTRK2	5	0.030868	0.090882	0.821814	1989	4	-0.5485	0.27912	0.44477	1.0	7861	1	-0.5485
GPR68	5	0.030899	0.09096	0.821814	1990	4	-0.41517	0.99502	0.99504	1.0	17434	0	-0.41517
SYTL1	5	0.030903	0.090969	0.821814	1991	4	-0.43324	0.72386	0.76393	1.0	13014	1	-0.43324
PMEL	5	0.030905	0.090972	0.821814	1992	3	-0.80152	0.66523	0.73261	1.0	12465	1	-0.80152
OLFML3	5	0.030928	0.091041	0.821814	1993	4	-0.43141	0.9912	0.99116	1.0	17305	0	-0.43141
MRPS12	5	0.030941	0.091078	0.821814	1994	4	-0.71412	0.98556	0.98558	1.0	17144	0	-0.71412
HIST1H4A	5	0.030946	0.091089	0.821814	1995	3	-0.47306	0.9487	0.9488	1.0	16330	0	-0.47306
UBQLN4	5	0.030953	0.091103	0.821814	1996	3	-0.48255	0.90377	0.90501	1.0	15491	0	-0.48255
RAD51D	5	0.030975	0.091165	0.821814	1997	3	-0.82659	0.35512	0.51224	1.0	8937	1	-0.82659
IFNAR1	5	0.030978	0.091176	0.821814	1998	4	-0.43388	0.70435	0.75307	1.0	12821	1	-0.43388
NDUFS8	5	0.031037	0.09133	0.822795	1999	4	-0.3746	0.99243	0.99244	1.0	17346	0	-0.3746
[truncated: 16,010 more rows]
