# Supplementary material for: Genome-scale identification of cellular pathways required for cell surface recognition
Source: Genome Res. 2018 Sep;28(9):1372–82. doi: 10.1101/gr.231183.117 (PMC6120632; doi:10.1101/gr.231183.117)
Supplement: Supplemental Material [file supp_gr.231183.117_Supplemental_DataS4.zip › Supplementary Data4/Gene-level-enrichment/Day9_rep2_NCI_SNU_1.gene_summary.txt]

id	num	neg|score	neg|p-value	neg|fdr	neg|rank	neg|goodsgrna	neg|lfc	pos|score	pos|p-value	pos|fdr	pos|rank	pos|goodsgrna	pos|lfc
PSMB5	10	4.5884e-13	2.7489e-07	0.000225	1	10	-3.1191	1.0	1.0	1.0	17980	0	-3.1191
SNRPD3	5	2.6308e-11	2.7489e-07	0.000225	2	5	-4.7665	1.0	1.0	1.0	18009	0	-4.7665
PSMB4	5	9.4292e-11	2.7489e-07	0.000225	3	5	-3.2506	1.0	1.0	1.0	18008	0	-3.2506
RPL13	5	1.3146e-10	2.7489e-07	0.000225	4	5	-4.4621	1.0	1.0	1.0	18006	0	-4.4621
EFTUD2	5	1.9479e-10	2.7489e-07	0.000225	5	5	-3.1748	1.0	1.0	1.0	18007	0	-3.1748
PUF60	5	3.0429e-10	2.7489e-07	0.000225	6	5	-4.2622	0.99968	0.9997	1.0	17719	0	-4.2622
PLK1	5	3.4868e-10	2.7489e-07	0.000225	7	5	-4.1836	1.0	1.0	1.0	18005	0	-4.1836
POLR2A	5	8.8672e-10	2.7489e-07	0.000225	8	5	-4.9073	1.0	1.0	1.0	18004	0	-4.9073
ATP6V0C	5	1.6521e-09	2.7489e-07	0.000225	9	5	-2.8972	1.0	1.0	1.0	18003	0	-2.8972
RPL18	5	1.9123e-09	2.7489e-07	0.000225	10	4	-3.898	0.34063	0.47931	1.0	8336	1	-3.898
SF3B5	5	2.2142e-09	2.7489e-07	0.000225	11	5	-3.1027	1.0	1.0	1.0	17991	0	-3.1027
RPS11	5	2.2414e-09	2.7489e-07	0.000225	12	5	-3.184	1.0	1.0	1.0	18002	0	-3.184
IPO13	5	2.2547e-09	2.7489e-07	0.000225	13	5	-2.137	1.0	1.0	1.0	18001	0	-2.137
EIF4A3	5	3.4534e-09	2.7489e-07	0.000225	14	5	-6.7133	0.99998	0.99998	1.0	17854	0	-6.7133
RPL8	5	3.7684e-09	2.7489e-07	0.000225	15	5	-3.2081	1.0	1.0	1.0	18000	0	-3.2081
PHB2	5	3.9371e-09	2.7489e-07	0.000225	16	5	-3.3743	1.0	1.0	1.0	17999	0	-3.3743
NHP2L1	5	4.3096e-09	2.7489e-07	0.000225	17	5	-4.3666	1.0	1.0	1.0	17998	0	-4.3666
CCT3	5	4.4571e-09	2.7489e-07	0.000225	18	5	-3.0399	1.0	1.0	1.0	17997	0	-3.0399
RPS19	5	4.5498e-09	2.7489e-07	0.000225	19	5	-3.157	1.0	1.0	1.0	17996	0	-3.157
PSMC4	5	6.4236e-09	2.7489e-07	0.000225	20	5	-2.8887	1.0	1.0	1.0	17995	0	-2.8887
RAN	5	7.097e-09	2.7489e-07	0.000225	21	5	-4.3603	1.0	1.0	1.0	17994	0	-4.3603
MFAP1	5	7.1976e-09	2.7489e-07	0.000225	22	5	-2.402	1.0	1.0	1.0	17993	0	-2.402
ESPL1	5	7.594e-09	5.4978e-07	0.000424	23	5	-2.6842	1.0	1.0	1.0	17992	0	-2.6842
DKC1	5	1.0198e-08	8.2467e-07	0.000424	24	5	-2.2914	1.0	1.0	1.0	17990	0	-2.2914
RPS3	4	1.4361e-08	8.2467e-07	0.000424	25	4	-4.454	1.0	1.0	1.0	17989	0	-4.454
AURKB	5	1.6303e-08	8.2467e-07	0.000424	26	5	-2.2639	1.0	1.0	1.0	17988	0	-2.2639
RPL36	5	1.7816e-08	8.2467e-07	0.000424	27	5	-3.9775	1.0	1.0	1.0	17987	0	-3.9775
SNRPD2	5	1.7875e-08	8.2467e-07	0.000424	28	5	-2.82	0.99952	0.99952	1.0	17683	0	-2.82
RPS20	4	1.8263e-08	8.2467e-07	0.000424	29	4	-3.9693	1.0	1.0	1.0	17986	0	-3.9693
UBA52	5	2.4941e-08	8.2467e-07	0.000424	30	5	-2.4887	1.0	1.0	1.0	17985	0	-2.4887
RPS8	5	2.5185e-08	8.2467e-07	0.000424	31	5	-4.6495	1.0	1.0	1.0	17940	0	-4.6495
POLR3A	5	2.5851e-08	8.2467e-07	0.000424	32	5	-3.3843	0.99978	0.99979	1.0	17752	0	-3.3843
WDR43	5	2.7305e-08	8.2467e-07	0.000424	33	5	-3.584	1.0	1.0	1.0	17984	0	-3.584
RPL23	5	2.7898e-08	8.2467e-07	0.000424	34	5	-3.684	1.0	1.0	1.0	17983	0	-3.684
HNRNPL	5	2.8249e-08	8.2467e-07	0.000424	35	5	-2.9882	1.0	1.0	1.0	17982	0	-2.9882
HSPA9	5	3.1022e-08	1.0996e-06	0.000502	36	5	-3.5992	0.99943	0.99943	1.0	17670	0	-3.5992
SUPT5H	5	3.2066e-08	1.0996e-06	0.000502	37	5	-3.7549	1.0	1.0	1.0	17981	0	-3.7549
POLR2F	5	3.4654e-08	1.3745e-06	0.000502	38	5	-2.9286	1.0	1.0	1.0	17979	0	-2.9286
SNRPF	5	3.5551e-08	1.3745e-06	0.000502	39	5	-3.8544	0.99921	0.99919	1.0	17639	0	-3.8544
FARSA	5	4.325e-08	1.3745e-06	0.000502	40	4	-2.6848	0.20033	0.33836	1.0	6062	1	-2.6848
GART	5	4.3721e-08	1.3745e-06	0.000502	41	5	-2.5825	1.0	1.0	1.0	17978	0	-2.5825
WDR74	5	4.5254e-08	1.3745e-06	0.000502	42	5	-4.0726	1.0	1.0	1.0	17951	0	-4.0726
PDE4DIP	22	4.7628e-08	1.3745e-06	0.000502	43	17	-1.0643	0.41828	0.55743	1.0	9653	2	-1.0643
BANF1	4	4.8841e-08	1.3745e-06	0.000502	44	4	-3.1662	1.0	1.0	1.0	17977	0	-3.1662
CDK4	5	5.6146e-08	1.3745e-06	0.000502	45	5	-2.4474	1.0	1.0	1.0	17976	0	-2.4474
CDK1	5	5.8813e-08	1.3745e-06	0.000502	46	5	-3.6643	1.0	1.0	1.0	17975	0	-3.6643
CKAP5	5	5.9724e-08	1.3745e-06	0.000502	47	5	-3.0914	1.0	1.0	1.0	17974	0	-3.0914
CSTF3	8	6.4412e-08	1.6493e-06	0.000502	48	8	-1.375	1.0	1.0	1.0	17916	0	-1.375
CCT4	5	6.8801e-08	1.9242e-06	0.000502	49	5	-2.9817	1.0	1.0	1.0	17973	0	-2.9817
SNRPD1	5	7.0179e-08	1.9242e-06	0.000502	50	5	-4.0446	1.0	1.0	1.0	17957	0	-4.0446
NOL6	5	7.1353e-08	1.9242e-06	0.000502	51	5	-2.0762	1.0	1.0	1.0	17972	0	-2.0762
SF3B14	5	7.1565e-08	1.9242e-06	0.000502	52	5	-3.374	1.0	1.0	1.0	17971	0	-3.374
SDHC	9	7.3386e-08	1.9242e-06	0.000502	53	9	-1.9514	1.0	0.99999	1.0	17904	0	-1.9514
CCND1	5	7.3638e-08	1.9242e-06	0.000502	54	5	-3.3761	0.99996	0.99996	1.0	17837	0	-3.3761
PRPF31	5	7.6238e-08	1.9242e-06	0.000502	55	5	-2.0219	1.0	1.0	1.0	17970	0	-2.0219
POLD1	5	7.6573e-08	1.9242e-06	0.000502	56	5	-2.6055	1.0	1.0	1.0	17969	0	-2.6055
UBE2I	5	8.4365e-08	1.9242e-06	0.000502	57	5	-2.0953	1.0	1.0	1.0	17968	0	-2.0953
ARFRP1	12	8.4718e-08	1.9242e-06	0.000502	58	11	-1.2087	0.99999	0.99999	1.0	17888	0	-1.2087
IARS	5	8.485e-08	1.9242e-06	0.000502	59	5	-2.2365	1.0	1.0	1.0	17967	0	-2.2365
HIST1H2BH	4	8.8154e-08	1.9242e-06	0.000502	60	3	-4.1791	0.081477	0.17943	0.943608	3420	1	-4.1791
SF3B3	5	8.9438e-08	1.9242e-06	0.000502	61	5	-2.3358	1.0	1.0	1.0	17966	0	-2.3358
RPS23	5	9.5817e-08	1.9242e-06	0.000502	62	5	-3.8762	1.0	1.0	1.0	17965	0	-3.8762
SUPT16H	5	9.6555e-08	1.9242e-06	0.000502	63	5	-2.4154	1.0	1.0	1.0	17964	0	-2.4154
TUT1	5	9.9331e-08	1.9242e-06	0.000502	64	4	-3.0026	0.75767	0.76478	1.0	12979	1	-3.0026
HNRNPK	5	9.9485e-08	1.9242e-06	0.000502	65	5	-3.6065	1.0	1.0	1.0	17963	0	-3.6065
RPL27A	5	1.0376e-07	1.9242e-06	0.000502	66	5	-3.3326	1.0	1.0	1.0	17962	0	-3.3326
KIF23	5	1.0412e-07	1.9242e-06	0.000502	67	5	-2.7927	1.0	1.0	1.0	17961	0	-2.7927
PSMA7	5	1.0805e-07	1.9242e-06	0.000502	68	5	-2.9719	0.99979	0.9998	1.0	17755	0	-2.9719
VCP	5	1.0922e-07	1.9242e-06	0.000502	69	5	-2.7708	1.0	1.0	1.0	17960	0	-2.7708
INCENP	5	1.231e-07	2.474e-06	0.000543	70	5	-2.5306	1.0	1.0	1.0	17959	0	-2.5306
RPL15	2	1.3639e-07	2.474e-06	0.000543	71	2	-4.9573	1.0	1.0	1.0	17958	0	-4.9573
ATP6V1A	5	1.4337e-07	2.474e-06	0.000543	72	5	-3.8002	0.99999	0.99999	1.0	17876	0	-3.8002
EIF3B	5	1.4438e-07	2.474e-06	0.000543	73	5	-3.1249	1.0	1.0	1.0	17956	0	-3.1249
XAB2	5	1.4876e-07	2.474e-06	0.000543	74	5	-3.258	0.99987	0.99988	1.0	17784	0	-3.258
CSE1L	5	1.5043e-07	2.474e-06	0.000543	75	5	-2.2263	1.0	1.0	1.0	17955	0	-2.2263
QARS	5	1.5126e-07	2.474e-06	0.000543	76	4	-4.1003	0.99034	0.99033	1.0	17209	0	-4.1003
DNM2	5	1.5707e-07	2.474e-06	0.000543	77	5	-3.2446	1.0	1.0	1.0	17954	0	-3.2446
USP39	5	1.7075e-07	2.474e-06	0.000543	78	5	-3.5332	1.0	0.99999	1.0	17905	0	-3.5332
SRSF7	5	1.7576e-07	2.474e-06	0.000543	79	5	-3.6487	1.0	1.0	1.0	17945	0	-3.6487
ERCC3	5	1.8117e-07	2.474e-06	0.000543	80	5	-2.1809	1.0	1.0	1.0	17953	0	-2.1809
PRPF38A	5	1.8204e-07	2.474e-06	0.000543	81	5	-3.6504	1.0	1.0	1.0	17934	0	-3.6504
MEPCE	10	1.9441e-07	2.474e-06	0.000543	82	9	-1.5431	0.97047	0.97043	1.0	16683	0	-1.5431
PSMD2	5	2.0062e-07	2.7489e-06	0.000586	83	5	-3.2603	0.99995	0.99995	1.0	17828	0	-3.2603
PRPF19	5	2.0249e-07	3.0238e-06	0.000586	84	5	-2.7688	0.99997	0.99997	1.0	17848	0	-2.7688
POLR2C	5	2.0312e-07	3.0238e-06	0.000586	85	5	-2.7846	0.99999	0.99999	1.0	17887	0	-2.7846
RPL37A	4	2.0545e-07	3.0238e-06	0.000586	86	3	-4.2539	0.0024451	0.0097748	0.554935	317	1	-4.2539
PHB	5	2.0704e-07	3.0238e-06	0.000586	87	5	-3.2803	1.0	1.0	1.0	17952	0	-3.2803
FAU	5	2.1334e-07	3.0238e-06	0.000586	88	4	-3.067	0.99767	0.99766	1.0	17503	0	-3.067
TBL3	5	2.1794e-07	3.0238e-06	0.000586	89	5	-2.6499	0.99967	0.99968	1.0	17714	0	-2.6499
RUVBL2	5	2.2326e-07	3.0238e-06	0.000586	90	5	-2.0928	1.0	1.0	1.0	17950	0	-2.0928
MAK16	5	2.3059e-07	3.0238e-06	0.000586	91	5	-2.6952	1.0	1.0	1.0	17949	0	-2.6952
IMP3	5	2.3127e-07	3.0238e-06	0.000586	92	5	-2.3625	1.0	1.0	1.0	17948	0	-2.3625
PSMB2	5	2.5814e-07	3.0238e-06	0.000586	93	5	-2.3074	1.0	1.0	1.0	17947	0	-2.3074
CHMP2A	5	2.6649e-07	3.2987e-06	0.000632	94	4	-3.4234	0.99881	0.99879	1.0	17595	0	-3.4234
CCNK	5	2.8461e-07	3.8485e-06	0.000701	95	5	-1.9471	1.0	1.0	1.0	17946	0	-1.9471
RPS7	3	3.0635e-07	4.1234e-06	0.000701	96	3	-4.539	1.0	1.0	1.0	17944	0	-4.539
PPIL2	5	3.5685e-07	4.1234e-06	0.000701	97	5	-2.0106	1.0	1.0	1.0	17943	0	-2.0106
SF3A2	5	3.6162e-07	4.1234e-06	0.000701	98	4	-3.3506	0.7709	0.77602	1.0	13187	1	-3.3506
RPL3	5	3.6517e-07	4.1234e-06	0.000701	99	5	-4.7061	1.0	1.0	1.0	17942	0	-4.7061
DHDDS	5	3.7205e-07	4.1234e-06	0.000701	100	5	-2.216	1.0	1.0	1.0	17941	0	-2.216
PHF5A	5	3.9136e-07	4.1234e-06	0.000701	101	4	-3.3592	0.99874	0.99872	1.0	17587	0	-3.3592
PSMB3	5	4.0287e-07	4.1234e-06	0.000701	102	4	-3.8609	0.99668	0.99667	1.0	17445	0	-3.8609
WBSCR22	5	4.0603e-07	4.1234e-06	0.000701	103	4	-2.1978	0.68305	0.70884	1.0	12077	1	-2.1978
NOP58	5	4.1901e-07	4.1234e-06	0.000701	104	5	-2.6584	1.0	1.0	1.0	17939	0	-2.6584
RPL18A	3	4.2781e-07	4.1234e-06	0.000701	105	3	-3.7443	1.0	1.0	1.0	17938	0	-3.7443
RPS24	5	4.4286e-07	4.1234e-06	0.000701	106	5	-3.196	0.99988	0.99989	1.0	17791	0	-3.196
IK	5	4.5086e-07	4.6731e-06	0.000707	107	5	-2.4564	1.0	1.0	1.0	17937	0	-2.4564
RPP25L	5	4.6159e-07	4.6731e-06	0.000707	108	5	-1.6542	1.0	1.0	1.0	17936	0	-1.6542
SF1	5	4.9053e-07	4.6731e-06	0.000707	109	5	-2.6791	1.0	1.0	1.0	17935	0	-2.6791
NUP205	5	5.1522e-07	4.6731e-06	0.000707	110	5	-3.0816	1.0	1.0	1.0	17933	0	-3.0816
FPGS	5	5.409e-07	4.6731e-06	0.000707	111	5	-1.4863	1.0	1.0	1.0	17932	0	-1.4863
NXF1	5	5.6932e-07	4.6731e-06	0.000707	112	5	-2.6848	0.99987	0.99988	1.0	17788	0	-2.6848
AQR	5	6.0117e-07	4.6731e-06	0.000707	113	5	-2.6067	0.99976	0.99977	1.0	17744	0	-2.6067
CIRH1A	5	6.1997e-07	4.6731e-06	0.000707	114	5	-2.2114	1.0	1.0	1.0	17931	0	-2.2114
NUP93	5	6.3319e-07	4.6731e-06	0.000707	115	5	-3.4916	1.0	1.0	1.0	17930	0	-3.4916
TUBA1B	4	6.3784e-07	4.6731e-06	0.000707	116	4	-2.839	1.0	1.0	1.0	17929	0	-2.839
SEC61A1	5	6.3866e-07	4.6731e-06	0.000707	117	5	-2.9587	1.0	1.0	1.0	17928	0	-2.9587
MAD2L1	5	6.4842e-07	4.6731e-06	0.000707	118	5	-4.1567	0.99998	0.99998	1.0	17862	0	-4.1567
SUPT6H	5	6.7037e-07	4.6731e-06	0.000707	119	5	-2.1054	0.99979	0.9998	1.0	17756	0	-2.1054
HIST1H2AJ	3	6.8968e-07	5.2229e-06	0.000747	120	3	-3.0504	0.99999	0.99999	1.0	17873	0	-3.0504
SMU1	5	7.1513e-07	5.2229e-06	0.000747	121	4	-4.0206	0.97267	0.9726	1.0	16747	0	-4.0206
UBTF	5	7.1834e-07	5.2229e-06	0.000747	122	5	-2.8201	1.0	1.0	1.0	17927	0	-2.8201
ACTL6A	5	7.2078e-07	5.2229e-06	0.000747	123	4	-2.8647	0.99262	0.99262	1.0	17288	0	-2.8647
CLP1	5	7.2891e-07	5.2229e-06	0.000747	124	4	-2.9712	0.98778	0.98777	1.0	17127	0	-2.9712
SPC24	5	7.4522e-07	5.2229e-06	0.000747	125	5	-1.7366	1.0	1.0	1.0	17926	0	-1.7366
NPLOC4	5	7.6124e-07	5.2229e-06	0.000747	126	5	-2.248	1.0	1.0	1.0	17925	0	-2.248
AARS	5	7.9466e-07	5.7727e-06	0.000819	127	5	-2.7631	0.99996	0.99996	1.0	17836	0	-2.7631
LRR1	5	8.7219e-07	7.1471e-06	0.001006	128	5	-2.489	0.99983	0.99984	1.0	17769	0	-2.489
LSM4	6	8.9198e-07	7.422e-06	0.001013	129	6	-2.793	0.99998	0.99998	1.0	17864	0	-2.793
PWP2	5	9.4134e-07	7.422e-06	0.001013	130	4	-2.3978	0.94353	0.94359	1.0	16137	0	-2.3978
ADSL	5	9.9377e-07	7.422e-06	0.001013	131	5	-2.6186	0.99999	0.99999	1.0	17885	0	-2.6186
GNB2L1	5	9.9484e-07	7.422e-06	0.001013	132	5	-1.4345	1.0	1.0	1.0	17924	0	-1.4345
SRSF10	6	1.0957e-06	7.9718e-06	0.001079	133	4	-2.1638	0.19724	0.33525	1.0	6016	1	-2.1638
NLE1	7	1.166e-06	8.5216e-06	0.001145	134	6	-1.8037	0.9978	0.99777	1.0	17511	0	-1.8037
NIP7	5	1.2199e-06	9.0714e-06	0.001201	135	5	-1.7889	1.0	1.0	1.0	17923	0	-1.7889
PSMC3	5	1.2509e-06	9.0714e-06	0.001201	136	5	-1.8817	1.0	1.0	1.0	17922	0	-1.8817
NAMPT	5	1.2842e-06	9.6212e-06	0.001238	137	5	-2.5715	1.0	1.0	1.0	17921	0	-2.5715
ATP6V0D1	5	1.3116e-06	9.6212e-06	0.001238	138	5	-2.2101	1.0	1.0	1.0	17920	0	-2.2101
PSMD11	5	1.3299e-06	9.6212e-06	0.001238	139	5	-2.5001	0.99998	0.99998	1.0	17852	0	-2.5001
YRDC	5	1.3324e-06	9.6212e-06	0.001238	140	5	-1.8641	1.0	1.0	1.0	17919	0	-1.8641
GTPBP4	5	1.4488e-06	1.0171e-05	0.001299	141	4	-2.1834	0.89088	0.89167	1.0	15186	0	-2.1834
TSR2	5	1.5337e-06	1.0721e-05	0.00135	142	5	-1.7003	1.0	1.0	1.0	17918	0	-1.7003
RPL19	3	1.5488e-06	1.0721e-05	0.00135	143	3	-3.6879	1.0	1.0	1.0	17917	0	-3.6879
BUD31	5	1.6047e-06	1.127e-05	0.001381	144	4	-2.743	0.53894	0.62385	1.0	10711	1	-2.743
SRSF1	5	1.7366e-06	1.127e-05	0.001381	145	4	-3.4305	0.18046	0.31827	0.995737	5752	1	-3.4305
SRSF3	5	1.8516e-06	1.127e-05	0.001381	146	5	-4.6505	0.9995	0.9995	1.0	17679	0	-4.6505
RRM1	5	1.9032e-06	1.127e-05	0.001381	147	5	-2.3163	0.99999	0.99999	1.0	17880	0	-2.3163
HEATR1	5	2.0052e-06	1.182e-05	0.001419	148	5	-3.0055	0.99921	0.99919	1.0	17644	0	-3.0055
TCEB2	5	2.0195e-06	1.182e-05	0.001419	149	5	-2.1386	1.0	0.99999	1.0	17909	0	-2.1386
MDM4	15	2.1446e-06	1.182e-05	0.001419	150	9	-1.3301	0.078417	0.17402	0.940578	3324	1	-1.3301
TXNL4A	5	2.2526e-06	1.237e-05	0.001475	151	4	-2.1929	0.50124	0.60461	1.0	10410	1	-2.1929
PSMD3	5	2.3256e-06	1.292e-05	0.001521	152	5	-2.3922	0.99985	0.99987	1.0	17777	0	-2.3922
ECD	5	2.3568e-06	1.292e-05	0.001521	153	5	-2.2536	0.99999	0.99999	1.0	17882	0	-2.2536
NOP16	5	2.3927e-06	1.347e-05	0.001535	154	5	-1.4228	1.0	1.0	1.0	17915	0	-1.4228
RPA3	5	2.4202e-06	1.347e-05	0.001535	155	5	-2.2947	0.99999	0.99999	1.0	17889	0	-2.2947
NIFK	5	2.4443e-06	1.347e-05	0.001535	156	4	-2.2928	0.93424	0.93434	1.0	15967	0	-2.2928
HIST1H2AK	5	2.5127e-06	1.347e-05	0.001535	157	5	-2.9291	1.0	1.0	1.0	17914	0	-2.9291
SNRPA1	5	2.6176e-06	1.347e-05	0.001535	158	5	-2.0026	1.0	1.0	1.0	17913	0	-2.0026
CRCP	14	2.8637e-06	1.4019e-05	0.001578	159	11	-1.1724	0.47573	0.59203	1.0	10220	2	-1.1724
YARS	5	2.9327e-06	1.4019e-05	0.001578	160	5	-2.4901	1.0	0.99999	1.0	17910	0	-2.4901
PRMT5	5	3.0035e-06	1.4569e-05	0.00163	161	5	-1.4392	1.0	0.99999	1.0	17912	0	-1.4392
UBL5	3	3.1414e-06	1.5119e-05	0.001681	162	3	-3.7931	1.0	0.99999	1.0	17911	0	-3.7931
DIMT1	5	3.3467e-06	1.6219e-05	0.001792	163	5	-2.1172	1.0	0.99999	1.0	17908	0	-2.1172
SSRP1	5	3.4383e-06	1.6768e-05	0.001808	164	4	-3.2633	0.90953	0.91009	1.0	15534	0	-3.2633
PPP2CA	5	3.4725e-06	1.6768e-05	0.001808	165	5	-1.8758	1.0	0.99999	1.0	17907	0	-1.8758
DDX56	5	3.4844e-06	1.6768e-05	0.001808	166	5	-2.1726	1.0	0.99999	1.0	17906	0	-2.1726
MDN1	5	3.5329e-06	1.6768e-05	0.001808	167	4	-2.2505	0.9973	0.99727	1.0	17479	0	-2.2505
RPL10A	5	3.6675e-06	1.7318e-05	0.001845	168	5	-2.8512	0.9994	0.9994	1.0	17664	0	-2.8512
CDC20	5	3.7224e-06	1.7318e-05	0.001845	169	5	-2.0064	0.99953	0.99953	1.0	17684	0	-2.0064
MYC	5	3.9458e-06	1.7868e-05	0.001893	170	5	-1.9328	1.0	0.99999	1.0	17903	0	-1.9328
PAK1IP1	5	3.9931e-06	1.8418e-05	0.00194	171	5	-1.5273	1.0	0.99999	1.0	17902	0	-1.5273
DDX54	5	4.0766e-06	1.8967e-05	0.001963	172	5	-1.8001	0.99984	0.99986	1.0	17775	0	-1.8001
KRAS	5	4.1001e-06	1.8967e-05	0.001963	173	5	-3.5488	1.0	0.99999	1.0	17901	0	-3.5488
NUP133	5	4.1353e-06	1.8967e-05	0.001963	174	5	-2.7577	1.0	0.99999	1.0	17900	0	-2.7577
BIRC5	5	4.1762e-06	1.9517e-05	0.002008	175	5	-2.568	1.0	0.99999	1.0	17899	0	-2.568
RRM2	5	4.2935e-06	2.0067e-05	0.002053	176	4	-4.0133	0.85775	0.85899	1.0	14586	0	-4.0133
MAT2A	5	4.4681e-06	2.0617e-05	0.002098	177	4	-3.4108	0.41452	0.55361	1.0	9600	1	-3.4108
RCC1	5	4.4935e-06	2.1167e-05	0.00213	178	5	-2.5104	0.99999	0.99998	1.0	17867	0	-2.5104
TICRR	5	4.5744e-06	2.1167e-05	0.00213	179	5	-1.5008	1.0	0.99999	1.0	17898	0	-1.5008
ABCE1	5	4.7998e-06	2.1716e-05	0.002173	180	5	-2.8432	1.0	0.99999	1.0	17897	0	-2.8432
SAE1	6	4.9015e-06	2.2266e-05	0.002197	181	6	-1.0686	1.0	0.99999	1.0	17896	0	-1.0686
GAPDH	5	4.996e-06	2.3366e-05	0.002197	182	5	-1.7657	1.0	0.99999	1.0	17895	0	-1.7657
RANGAP1	5	5.0118e-06	2.3366e-05	0.002197	183	5	-2.0557	0.99999	0.99999	1.0	17894	0	-2.0557
SRSF2	5	5.0723e-06	2.3366e-05	0.002197	184	5	-1.4923	0.99896	0.99894	1.0	17607	0	-1.4923
ABCB7	5	5.1806e-06	2.3366e-05	0.002197	185	5	-1.5154	0.99999	0.99999	1.0	17893	0	-1.5154
RAD51	5	5.378e-06	2.3366e-05	0.002197	186	4	-2.2091	0.99466	0.99463	1.0	17369	0	-2.2091
HIST1H2BC	4	5.4511e-06	2.3366e-05	0.002197	187	3	-4.0214	0.029068	0.082562	0.818996	1813	1	-4.0214
DYNC1I2	5	5.4924e-06	2.3366e-05	0.002197	188	5	-1.5136	0.99999	0.99999	1.0	17892	0	-1.5136
EIF3I	5	5.5269e-06	2.3366e-05	0.002197	189	4	-2.2873	0.059941	0.1409	0.905272	2802	1	-2.2873
PSMC2	5	5.5844e-06	2.3366e-05	0.002197	190	4	-1.979	0.99721	0.99719	1.0	17476	0	-1.979
HIST1H2AM	5	5.5935e-06	2.3366e-05	0.002197	191	5	-2.0304	0.99981	0.99983	1.0	17765	0	-2.0304
KIF18B	5	5.7744e-06	2.3915e-05	0.002197	192	5	-1.3359	0.99999	0.99999	1.0	17891	0	-1.3359
DTL	5	5.9816e-06	2.3915e-05	0.002197	193	5	-1.8215	0.99999	0.99999	1.0	17890	0	-1.8215
PPP1R8	15	6.0456e-06	2.3915e-05	0.002197	194	11	-0.90772	0.99993	0.99993	1.0	17817	0	-0.90772
MAX	11	6.1292e-06	2.3915e-05	0.002197	195	7	-1.2181	0.34016	0.47885	1.0	8330	1	-1.2181
TRMT112	5	6.5281e-06	2.3915e-05	0.002197	196	5	-3.2375	0.99994	0.99994	1.0	17823	0	-3.2375
RPS9	5	6.6891e-06	2.4465e-05	0.002225	197	4	-1.8064	0.35072	0.48938	1.0	8505	1	-1.8064
LSM7	5	6.814e-06	2.4465e-05	0.002225	198	5	-2.2283	0.99998	0.99998	1.0	17863	0	-2.2283
KIF11	5	7.0771e-06	2.5015e-05	0.002264	199	5	-4.7061	0.99987	0.99988	1.0	17787	0	-4.7061
HIST2H2AA3	4	7.3307e-06	2.6664e-05	0.002377	200	3	-2.148	0.99327	0.99325	1.0	17311	0	-2.148
TANGO6	5	7.4091e-06	2.6664e-05	0.002377	201	4	-1.6731	0.99465	0.99462	1.0	17368	0	-1.6731
RPS18	3	7.4105e-06	2.6664e-05	0.002377	202	3	-5.6428	0.99999	0.99999	1.0	17886	0	-5.6428
COPA	5	7.7617e-06	2.8863e-05	0.002548	203	4	-3.6961	0.7922	0.79517	1.0	13518	1	-3.6961
MED11	5	7.8147e-06	2.8863e-05	0.002548	204	5	-1.837	0.99999	0.99999	1.0	17884	0	-1.837
CDT1	5	7.9835e-06	2.9413e-05	0.002559	205	5	-1.5721	0.99999	0.99999	1.0	17883	0	-1.5721
POLR2L	4	7.9998e-06	2.9413e-05	0.002559	206	3	-2.5432	0.37928	0.51795	1.0	8993	1	-2.5432
EIF3D	5	8.0417e-06	2.9413e-05	0.002559	207	5	-2.978	0.99992	0.99992	1.0	17813	0	-2.978
SDAD1	5	8.3154e-06	3.1063e-05	0.002689	208	4	-2.1974	0.99622	0.9962	1.0	17430	0	-2.1974
LSM12	5	8.4776e-06	3.1887e-05	0.002748	209	4	-2.3909	0.54452	0.62674	1.0	10757	1	-2.3909
BMS1	5	8.5126e-06	3.2162e-05	0.002758	210	5	-1.163	0.99999	0.99999	1.0	17881	0	-1.163
GRPEL1	5	8.6421e-06	3.2712e-05	0.002792	211	4	-1.8758	0.99077	0.99076	1.0	17235	0	-1.8758
TUBB	5	8.851e-06	3.3262e-05	0.002826	212	5	-2.0026	0.99903	0.99901	1.0	17614	0	-2.0026
PAICS	4	9.4811e-06	3.4911e-05	0.002952	213	4	-2.15	0.99999	0.99999	1.0	17879	0	-2.15
RPL11	5	9.9939e-06	3.711e-05	0.003108	214	5	-2.8192	0.99997	0.99997	1.0	17843	0	-2.8192
LUC7L3	5	1.0064e-05	3.711e-05	0.003108	215	5	-1.6728	0.99999	0.99999	1.0	17878	0	-1.6728
SNRPB	5	1.0203e-05	3.8759e-05	0.003232	216	5	-1.532	0.99999	0.99999	1.0	17877	0	-1.532
RPS16	4	1.0596e-05	4.1508e-05	0.003445	217	4	-2.7168	0.99982	0.99983	1.0	17766	0	-2.7168
NEDD8	3	1.0678e-05	4.2058e-05	0.003459	218	3	-2.5106	0.99999	0.99999	1.0	17875	0	-2.5106
EIF6	5	1.0697e-05	4.2058e-05	0.003459	219	4	-1.8427	0.041782	0.10715	0.862202	2236	1	-1.8427
HIST1H2BB	3	1.0823e-05	4.2608e-05	0.003488	220	3	-4.0288	0.99999	0.99999	1.0	17874	0	-4.0288
CDC27	5	1.0938e-05	4.3708e-05	0.003562	221	5	-3.2556	0.99988	0.99988	1.0	17790	0	-3.2556
RPL27	5	1.1079e-05	4.5907e-05	0.003724	222	5	-2.4735	0.99995	0.99995	1.0	17830	0	-2.4735
GTF2B	5	1.1317e-05	4.6456e-05	0.003752	223	4	-3.0705	0.27393	0.41224	1.0	7226	1	-3.0705
SMC5	5	1.1422e-05	4.7006e-05	0.003779	224	5	-1.6391	0.99999	0.99999	1.0	17872	0	-1.6391
MCM7	5	1.1721e-05	4.9205e-05	0.003938	225	4	-2.3354	0.99467	0.99465	1.0	17370	0	-2.3354
TINF2	5	1.1808e-05	5.0305e-05	0.004009	226	5	-1.4164	0.99999	0.99999	1.0	17871	0	-1.4164
POLR2D	5	1.1909e-05	5.1404e-05	0.004078	227	5	-1.5655	0.99999	0.99999	1.0	17870	0	-1.5655
SNAPC4	5	1.2457e-05	5.5253e-05	0.004364	228	5	-1.2858	0.99999	0.99999	1.0	17869	0	-1.2858
CHMP4B	5	1.2596e-05	5.6902e-05	0.004475	229	5	-2.2197	0.99999	0.99998	1.0	17868	0	-2.2197
WDR18	5	1.272e-05	5.7452e-05	0.004498	230	5	-1.5983	0.99998	0.99998	1.0	17851	0	-1.5983
SART3	5	1.2831e-05	5.9101e-05	0.004608	231	5	-1.9918	0.99974	0.99976	1.0	17738	0	-1.9918
THOC3	5	1.3598e-05	6.5699e-05	0.005078	232	5	-2.1289	0.99954	0.99955	1.0	17690	0	-2.1289
PDPK1	5	1.3744e-05	6.5699e-05	0.005078	233	5	-1.9106	0.99921	0.99919	1.0	17634	0	-1.9106
DNAJC9	5	1.3792e-05	6.6249e-05	0.005099	234	5	-1.7889	0.99999	0.99998	1.0	17866	0	-1.7889
IMPDH2	5	1.4058e-05	6.7898e-05	0.005203	235	5	-1.8781	0.99999	0.99998	1.0	17865	0	-1.8781
RPLP0	5	1.4247e-05	7.0097e-05	0.005349	236	4	-2.6241	0.98928	0.98928	1.0	17173	0	-2.6241
PLK4	5	1.5188e-05	7.3121e-05	0.005556	237	4	-2.7032	0.9938	0.99377	1.0	17337	0	-2.7032
BUB3	5	1.5525e-05	7.4495e-05	0.005613	238	4	-3.4586	0.83935	0.84078	1.0	14297	0	-3.4586
HINFP	5	1.5538e-05	7.4495e-05	0.005613	239	4	-2.1384	0.9649	0.96489	1.0	16570	0	-2.1384
SF3A3	5	1.5613e-05	7.5595e-05	0.005649	240	4	-3.8111	0.97845	0.97842	1.0	16879	0	-3.8111
RCL1	5	1.5666e-05	7.5595e-05	0.005649	241	5	-2.5189	0.9999	0.99991	1.0	17804	0	-2.5189
PISD	5	1.6057e-05	7.8893e-05	0.005871	242	3	-1.9015	0.78032	0.78436	1.0	13336	1	-1.9015
PRPF6	5	1.66e-05	7.9993e-05	0.005928	243	3	-1.8403	0.20594	0.34404	1.0	6150	2	-1.8403
PCNA	5	1.697e-05	8.1642e-05	0.006026	244	5	-2.7854	0.99921	0.99919	1.0	17635	0	-2.7854
MTHFD1	5	1.8266e-05	8.9889e-05	0.006607	245	5	-1.709	0.99994	0.99994	1.0	17820	0	-1.709
NGDN	5	1.8833e-05	9.5387e-05	0.006911	246	4	-2.2933	0.98044	0.98041	1.0	16925	0	-2.2933
NOTCH2NL	5	1.8847e-05	9.5387e-05	0.006911	247	5	-2.8272	0.99965	0.99967	1.0	17709	0	-2.8272
TONSL	5	1.8889e-05	9.5387e-05	0.006911	248	4	-1.7765	0.99807	0.99806	1.0	17533	0	-1.7765
RIOK2	5	1.8907e-05	9.5662e-05	0.006911	249	5	-2.2529	0.99989	0.9999	1.0	17798	0	-2.2529
EIF3A	5	1.8917e-05	9.5937e-05	0.006911	250	5	-2.462	0.99998	0.99998	1.0	17861	0	-2.462
PSMA2	5	1.9287e-05	9.7036e-05	0.006962	251	5	-2.1405	0.99998	0.99998	1.0	17860	0	-2.1405
PCBP1	5	1.9334e-05	9.7586e-05	0.006974	252	5	-1.1791	0.99998	0.99998	1.0	17859	0	-1.1791
RPS12	4	1.9605e-05	9.8136e-05	0.006985	253	4	-3.2684	0.99998	0.99998	1.0	17858	0	-3.2684
TRERF1	5	1.9901e-05	9.9235e-05	0.007036	254	5	-1.5493	0.99998	0.99998	1.0	17857	0	-1.5493
USP7	5	2.0143e-05	0.00010143	0.007164	255	5	-1.9065	0.99991	0.99991	1.0	17806	0	-1.9065
PCYT1A	5	2.0374e-05	0.00010253	0.007213	256	5	-1.2923	0.99998	0.99998	1.0	17856	0	-1.2923
RPLP1	5	2.0456e-05	0.00010308	0.007223	257	5	-1.3646	0.99921	0.99919	1.0	17633	0	-1.3646
CDIPT	5	2.0935e-05	0.00010473	0.007311	258	5	-1.1894	0.99998	0.99998	1.0	17855	0	-1.1894
U2AF2	5	2.1997e-05	0.00010638	0.007397	259	4	-2.0881	0.88855	0.88935	1.0	15146	0	-2.0881
TAF6	5	2.2014e-05	0.00010693	0.007407	260	4	-1.8658	0.9982	0.99819	1.0	17543	0	-1.8658
EIF2B3	5	2.2118e-05	0.00010748	0.007416	261	4	-2.2881	0.99859	0.99858	1.0	17573	0	-2.2881
NOL8	5	2.2623e-05	0.00010803	0.007426	262	4	-1.5596	0.93275	0.93286	1.0	15936	0	-1.5596
TTC27	5	2.2928e-05	0.00011023	0.007548	263	5	-2.1375	0.99998	0.99998	1.0	17853	0	-2.1375
POLR2H	9	2.3059e-05	0.00011078	0.007557	264	8	-2.0932	0.99839	0.99839	1.0	17559	0	-2.0932
DDX47	5	2.3063e-05	0.00011133	0.007566	265	3	-2.192	0.88892	0.88972	1.0	15152	0	-2.192
CPSF3L	5	2.344e-05	0.00011243	0.007612	266	4	-2.1344	0.64943	0.68685	1.0	11751	1	-2.1344
SNW1	5	2.4034e-05	0.00011848	0.007961	267	4	-2.3312	0.99423	0.99422	1.0	17353	0	-2.3312
TOP2A	5	2.4221e-05	0.00011848	0.007961	268	4	-2.373	0.18564	0.32344	0.997928	5837	1	-2.373
CIDEB	5	2.4784e-05	0.00011958	0.008005	269	5	-1.2635	0.99998	0.99998	1.0	17850	0	-1.2635
COPS5	5	2.5477e-05	0.00012178	0.008112	270	4	-2.4263	0.94302	0.94311	1.0	16129	0	-2.4263
PSMD6	5	2.5766e-05	0.00012233	0.008112	271	4	-2.8366	0.59527	0.65454	1.0	11233	1	-2.8366
PPAN	5	2.5779e-05	0.00012288	0.008112	272	5	-1.5648	0.99997	0.99998	1.0	17849	0	-1.5648
POLR2B	5	2.5941e-05	0.00012343	0.008112	273	5	-3.4539	0.99997	0.99997	1.0	17842	0	-3.4539
PSMB7	5	2.5967e-05	0.00012343	0.008112	274	3	-2.967	0.79017	0.79331	1.0	13476	1	-2.967
GINS1	5	2.6665e-05	0.00012727	0.008335	275	4	-1.9607	0.99707	0.99705	1.0	17467	0	-1.9607
RPL31	2	2.6789e-05	0.00012837	0.008376	276	2	-4.3047	0.99997	0.99997	1.0	17847	0	-4.3047
EIF3F	4	2.7128e-05	0.00012892	0.008382	277	4	-2.4288	0.99997	0.99997	1.0	17846	0	-2.4288
SF3B1	5	2.7246e-05	0.00012947	0.008387	278	5	-1.8787	0.99973	0.99974	1.0	17730	0	-1.8787
RBM22	5	2.7613e-05	0.00013112	0.008439	279	4	-1.7396	0.42414	0.56333	1.0	9756	1	-1.7396
NUP214	5	2.7795e-05	0.00013167	0.008439	280	5	-2.6037	0.99991	0.99991	1.0	17805	0	-2.6037
CDC7	5	2.7835e-05	0.00013167	0.008439	281	5	-1.6294	0.99921	0.99919	1.0	17636	0	-1.6294
LCE2A	4	2.8136e-05	0.00013387	0.008477	282	4	-2.2857	0.99997	0.99997	1.0	17845	0	-2.2857
CDC23	5	2.8169e-05	0.00013387	0.008477	283	5	-2.5137	0.99994	0.99994	1.0	17821	0	-2.5137
PPP4C	5	2.8269e-05	0.00013387	0.008477	284	5	-1.7241	0.99997	0.99997	1.0	17844	0	-1.7241
VPS28	5	2.8284e-05	0.00013415	0.008477	285	4	-1.9467	0.99687	0.99685	1.0	17456	0	-1.9467
PELO	5	2.8864e-05	0.00013717	0.008637	286	5	-2.0525	0.99989	0.9999	1.0	17796	0	-2.0525
ACIN1	5	2.9351e-05	0.00013882	0.008711	287	4	-1.4664	0.99661	0.9966	1.0	17444	0	-1.4664
GNL3	5	2.9935e-05	0.00014432	0.009024	288	4	-2.2786	0.99847	0.99846	1.0	17566	0	-2.2786
CXXC1	5	3.0474e-05	0.00014762	0.009199	289	5	-1.7982	0.99996	0.99996	1.0	17834	0	-1.7982
POLR2E	5	3.059e-05	0.00014817	0.009201	290	4	-2.2192	0.99678	0.99678	1.0	17453	0	-2.2192
PSMA3	5	3.0797e-05	0.00015036	0.009306	291	4	-4.1057	0.029601	0.083575	0.822456	1829	1	-4.1057
HIST1H2BG	5	3.2371e-05	0.00015971	0.00985	292	3	-0.43757	0.091867	0.19741	0.943608	3755	1	-0.43757
ANKLE2	5	3.2816e-05	0.00016026	0.00985	293	4	-2.1824	0.99842	0.99842	1.0	17563	0	-2.1824
RPL13A	4	3.3757e-05	0.00016246	0.009952	294	3	-2.7197	0.95436	0.95436	1.0	16360	0	-2.7197
EIF2B4	5	3.3932e-05	0.00016356	0.009985	295	4	-2.2288	0.23818	0.37654	1.0	6659	1	-2.2288
TCP1	5	3.4996e-05	0.00016906	0.010284	296	4	-2.2657	0.99363	0.9936	1.0	17332	0	-2.2657
POP1	5	3.5296e-05	0.00016961	0.010284	297	5	-1.1229	0.99996	0.99997	1.0	17841	0	-1.1229
EEF2	5	3.5706e-05	0.00017071	0.010316	298	5	-1.5808	0.99996	0.99997	1.0	17840	0	-1.5808
PSMA6	5	3.6339e-05	0.00017401	0.010479	299	4	-2.7256	0.93594	0.93603	1.0	15992	0	-2.7256
C9orf114	5	3.6416e-05	0.00017456	0.010479	300	4	-2.1503	0.81098	0.8131	1.0	13807	0	-2.1503
SF3A1	5	3.7979e-05	0.0001806	0.010806	301	4	-3.2082	0.89187	0.89268	1.0	15209	0	-3.2082
RGPD1	1	3.8585e-05	0.00018445	0.010999	302	1	-10.063	0.99996	0.99996	1.0	17839	0	-10.063
PSMB6	5	3.9995e-05	0.0001894	0.011253	303	4	-2.2601	0.02653	0.077509	0.811185	1712	1	-2.2601
CNOT3	5	4.0226e-05	0.00018995	0.011253	304	5	-3.1489	0.99981	0.99983	1.0	17764	0	-3.1489
HSPA8	4	4.098e-05	0.00019215	0.011272	305	4	-4.2965	0.99995	0.99995	1.0	17833	0	-4.2965
AAMP	5	4.1046e-05	0.00019215	0.011272	306	4	-1.9644	0.99236	0.99235	1.0	17278	0	-1.9644
RPS29	2	4.1095e-05	0.00019215	0.011272	307	2	-3.6534	0.99996	0.99996	1.0	17838	0	-3.6534
SLC7A1	5	4.2733e-05	0.00019985	0.011685	308	5	-1.2901	0.99996	0.99996	1.0	17835	0	-1.2901
UTP20	5	4.3191e-05	0.00020094	0.011711	309	5	-2.895	0.99903	0.99901	1.0	17615	0	-2.895
MCM3AP	5	4.3894e-05	0.00020809	0.012068	310	4	-1.452	0.99108	0.99104	1.0	17246	0	-1.452
GOSR2	5	4.4103e-05	0.00020919	0.012068	311	4	-2.014	0.87268	0.87377	1.0	14846	0	-2.014
ATP2A2	5	4.4278e-05	0.00020919	0.012068	312	4	-2.5709	0.1124	0.2323	0.959025	4361	1	-2.5709
RAD21	5	4.4763e-05	0.00020974	0.012068	313	4	-2.5946	0.94931	0.94929	1.0	16242	0	-2.5946
RBM25	5	4.7327e-05	0.00022074	0.01266	314	4	-2.2422	0.99821	0.9982	1.0	17545	0	-2.2422
DDX10	5	4.7557e-05	0.00022239	0.012714	315	3	-2.0045	0.36904	0.50778	1.0	8807	1	-2.0045
DARS	5	4.9087e-05	0.00022898	0.01305	316	5	-2.1405	0.99995	0.99995	1.0	17832	0	-2.1405
CDC123	5	4.9381e-05	0.00023063	0.013102	317	4	-2.1528	0.79022	0.79336	1.0	13478	1	-2.1528
TUBA1C	3	4.9643e-05	0.00023283	0.013175	318	2	-2.4643	0.97362	0.97355	1.0	16770	0	-2.4643
MAD2L1BP	5	4.9723e-05	0.00023338	0.013175	319	5	-1.9913	0.99991	0.99992	1.0	17807	0	-1.9913
RBMX	6	5.0163e-05	0.00023448	0.013186	320	5	-1.9391	0.9363	0.93642	1.0	16001	0	-1.9391
NRDE2	5	5.0521e-05	0.00023503	0.013186	321	5	-2.2677	0.99995	0.99995	1.0	17831	0	-2.2677
TRIM62	5	5.1426e-05	0.00023833	0.013319	322	3	-2.0125	0.16177	0.29909	0.986168	5461	1	-2.0125
DDX51	5	5.1696e-05	0.00023888	0.013319	323	4	-2.7809	0.51301	0.61052	1.0	10502	1	-2.7809
PPWD1	5	5.2849e-05	0.00024273	0.013446	324	5	-2.0026	0.99995	0.99995	1.0	17829	0	-2.0026
NAA50	5	5.3224e-05	0.00024438	0.013446	325	5	-1.7433	0.99929	0.99929	1.0	17650	0	-1.7433
IMP4	5	5.3721e-05	0.00024548	0.013446	326	5	-1.4422	0.99995	0.99994	1.0	17827	0	-1.4422
PRPF4	5	5.3869e-05	0.00024603	0.013446	327	5	-1.6266	0.99934	0.99934	1.0	17655	0	-1.6266
RPS4X	3	5.4278e-05	0.00024658	0.013446	328	3	-1.9856	0.99995	0.99994	1.0	17826	0	-1.9856
IGBP1	5	5.4284e-05	0.00024658	0.013446	329	4	-2.1532	0.99776	0.99773	1.0	17507	0	-2.1532
BCL2L1	5	5.4423e-05	0.00024713	0.013446	330	5	-0.93489	0.99995	0.99994	1.0	17825	0	-0.93489
THOC2	5	5.4485e-05	0.00024713	0.013446	331	4	-2.1687	0.98016	0.98013	1.0	16920	0	-2.1687
DDX21	5	5.4826e-05	0.00024988	0.013554	332	4	-1.8967	0.99046	0.99046	1.0	17215	0	-1.8967
FCGR1B	5	5.499e-05	0.00025097	0.013573	333	5	-1.7384	0.99977	0.99978	1.0	17748	0	-1.7384
DDX27	5	5.5361e-05	0.00025372	0.013681	334	5	-1.6612	0.99928	0.99928	1.0	17649	0	-1.6612
CDC5L	5	5.9562e-05	0.00027242	0.014645	335	4	-2.0871	0.94465	0.94473	1.0	16159	0	-2.0871
TPI1	9	6.0462e-05	0.00027791	0.014837	336	6	-0.62005	0.86684	0.86785	1.0	14747	1	-0.62005
SKP1	5	6.0528e-05	0.00027846	0.014837	337	4	-3.0334	0.99444	0.99441	1.0	17359	0	-3.0334
EPRS	5	6.0561e-05	0.00027846	0.014837	338	5	-1.1751	0.99994	0.99994	1.0	17824	0	-1.1751
PSMD4	5	6.2185e-05	0.00028561	0.015173	339	5	-1.879	0.99994	0.99994	1.0	17822	0	-1.879
NOC4L	5	6.6651e-05	0.0003054	0.016176	340	3	-1.9127	0.84283	0.84421	1.0	14357	0	-1.9127
MED28	5	6.8039e-05	0.0003131	0.016468	341	4	-2.349	0.050063	0.12273	0.878094	2517	1	-2.349
RNF20	5	6.8193e-05	0.0003131	0.016468	342	4	-1.776	0.99009	0.99008	1.0	17197	0	-1.776
DHX37	5	6.8593e-05	0.00031365	0.016468	343	5	-2.1887	0.99993	0.99993	1.0	17819	0	-2.1887
U2SURP	5	6.9291e-05	0.0003153	0.016506	344	5	-0.96058	0.99993	0.99993	1.0	17818	0	-0.96058
EIF2S2	4	7.1791e-05	0.00032519	0.016975	345	2	-1.759	0.50969	0.60888	1.0	10467	1	-1.759
GTF2IRD2B	5	7.4059e-05	0.00033509	0.017441	346	5	-1.0484	0.99993	0.99993	1.0	17816	0	-1.0484
TRIM65	5	7.5238e-05	0.00034169	0.01766	347	2	0.018811	0.0017351	0.0074965	0.516269	261	1	0.018811
TIMM17A	5	7.5339e-05	0.00034169	0.01766	348	5	-1.5828	0.99992	0.99993	1.0	17815	0	-1.5828
ERH	5	7.5517e-05	0.00034224	0.01766	349	3	-2.5876	0.99435	0.99434	1.0	17354	0	-2.5876
SRP54	5	7.6142e-05	0.00034719	0.017842	350	5	-3.0634	0.99936	0.99936	1.0	17660	0	-3.0634
ARIH1	5	7.6292e-05	0.00034774	0.017842	351	4	-1.4583	0.97928	0.97923	1.0	16900	0	-1.4583
TAF12	5	7.757e-05	0.00035158	0.017988	352	5	-1.3138	0.99992	0.99992	1.0	17814	0	-1.3138
NUP98	5	7.8732e-05	0.00036093	0.018394	353	5	-1.8275	0.99987	0.99987	1.0	17782	0	-1.8275
SARS	5	7.889e-05	0.00036203	0.018394	354	5	-1.9403	0.9996	0.99961	1.0	17700	0	-1.9403
UBE2M	5	7.8935e-05	0.00036258	0.018394	355	5	-1.9454	0.99955	0.99956	1.0	17691	0	-1.9454
RPL30	3	7.9383e-05	0.00036478	0.018453	356	3	-7.154	0.99992	0.99992	1.0	17812	0	-7.154
LSG1	5	8.0173e-05	0.00036863	0.018575	357	5	-1.0906	0.99992	0.99992	1.0	17811	0	-1.0906
DIEXF	5	8.0573e-05	0.00036973	0.018575	358	5	-1.289	0.99942	0.99942	1.0	17667	0	-1.289
RPL14	5	8.0748e-05	0.00037028	0.018575	359	4	-1.6966	0.9337	0.93382	1.0	15957	0	-1.6966
GNL2	5	8.1478e-05	0.00037303	0.018661	360	5	-1.0419	0.99992	0.99992	1.0	17810	0	-1.0419
SNAP23	6	8.1656e-05	0.00037413	0.018664	361	4	-2.6809	0.96527	0.96524	1.0	16581	0	-2.6809
C2orf83	5	8.2678e-05	0.00037797	0.018804	362	1	0.20053	0.19296	0.33098	1.0	5948	2	0.20053
HIST1H2AL	3	8.3168e-05	0.00037962	0.018834	363	3	-5.1426	0.99992	0.99992	1.0	17809	0	-5.1426
FARSB	5	8.4972e-05	0.00039117	0.0193	364	4	-2.7059	0.28669	0.42536	1.0	7453	1	-2.7059
SF3B4	5	8.4991e-05	0.00039117	0.0193	365	5	-2.3518	0.99992	0.99992	1.0	17808	0	-2.3518
EP400	5	8.5484e-05	0.00039282	0.019329	366	5	-1.0619	0.99988	0.99989	1.0	17793	0	-1.0619
CCT5	5	8.7031e-05	0.00040106	0.019627	367	3	-2.1326	0.54048	0.62466	1.0	10719	1	-2.1326
SAP18	5	8.7097e-05	0.00040106	0.019627	368	3	-0.51025	0.008624	0.028917	0.682591	761	2	-0.51025
RRP9	5	8.758e-05	0.00040271	0.019654	369	4	-1.9549	0.99847	0.99846	1.0	17567	0	-1.9549
PRR13	6	8.9429e-05	0.00040986	0.019949	370	5	-1.511	0.97556	0.97555	1.0	16819	0	-1.511
MCM4	5	9.3813e-05	0.0004291	0.020829	371	4	-1.4705	0.68036	0.70695	1.0	12052	1	-1.4705
EIF2S1	5	9.4357e-05	0.00043185	0.020907	372	4	-2.4423	0.89513	0.89581	1.0	15264	0	-2.4423
MCM2	5	9.5292e-05	0.00043625	0.021007	373	4	-1.8254	0.8919	0.89272	1.0	15210	0	-1.8254
XPO1	5	9.534e-05	0.00043625	0.021007	374	5	-2.0044	0.9999	0.99991	1.0	17803	0	-2.0044
ALYREF	5	9.8477e-05	0.0004478	0.021505	375	5	-1.4131	0.9999	0.99991	1.0	17802	0	-1.4131
NDE1	5	9.9512e-05	0.00045604	0.021843	376	5	-0.83146	0.9999	0.99991	1.0	17801	0	-0.83146
RPL36A	3	9.9937e-05	0.00045989	0.021894	377	3	-1.8506	0.9999	0.99991	1.0	17800	0	-1.8506
PPM1D	5	0.00010007	0.00045989	0.021894	378	5	-1.3064	0.9999	0.99991	1.0	17799	0	-1.3064
RNPC3	5	0.00010143	0.00046264	0.021894	379	4	-1.5408	0.99727	0.99724	1.0	17478	0	-1.5408
RBM39	5	0.00010162	0.00046264	0.021894	380	4	-2.0343	0.73562	0.747	1.0	12700	1	-2.0343
HMGA1	5	0.00010176	0.00046319	0.021894	381	4	-1.9718	0.99572	0.9957	1.0	17406	0	-1.9718
CRNKL1	5	0.00010464	0.00047858	0.022471	382	4	-2.4433	0.98832	0.98832	1.0	17145	0	-2.4433
NMT1	5	0.00010471	0.00047858	0.022471	383	4	-1.285	0.92644	0.92661	1.0	15823	0	-1.285
MARS	5	0.00010477	0.00047913	0.022471	384	4	-1.3019	0.99383	0.99381	1.0	17341	0	-1.3019
DHX33	5	0.00010557	0.00048518	0.022636	385	5	-1.2149	0.9991	0.99908	1.0	17624	0	-1.2149
GTF2A2	5	0.00010565	0.00048518	0.022636	386	5	-1.7028	0.99989	0.9999	1.0	17797	0	-1.7028
RPA1	5	0.00010623	0.00048793	0.022691	387	4	-1.9925	0.065123	0.15041	0.919366	2945	1	-1.9925
NARS	5	0.0001067	0.00048958	0.022691	388	4	-2.0975	0.95597	0.95597	1.0	16389	0	-2.0975
SLC2A1	5	0.00010684	0.00049013	0.022691	389	4	-2.0713	0.6075	0.66152	1.0	11348	1	-2.0713
PMF1	5	0.00010752	0.00049618	0.022912	390	5	-1.1939	0.99983	0.99984	1.0	17768	0	-1.1939
SEC13	5	0.00010827	0.00049948	0.023005	391	5	-1.8863	0.99981	0.99982	1.0	17762	0	-1.8863
RRP1	5	0.00010986	0.00050717	0.0233	392	4	-1.8013	0.46713	0.58787	1.0	10150	1	-1.8013
LSM2	5	0.00011082	0.00051102	0.023417	393	5	-1.5899	0.99899	0.99897	1.0	17610	0	-1.5899
LAS1L	5	0.00011213	0.00051762	0.023659	394	5	-1.1627	0.99989	0.9999	1.0	17795	0	-1.1627
RPS13	4	0.00011267	0.00051982	0.0237	395	3	-2.5997	0.99162	0.99159	1.0	17259	0	-2.5997
EIF4G1	5	0.00011341	0.00052312	0.023755	396	5	-1.8062	0.99908	0.99906	1.0	17623	0	-1.8062
UBE2C	10	0.00011349	0.00052367	0.023755	397	8	-1.1783	0.99974	0.99976	1.0	17737	0	-1.1783
POM121C	5	0.00011456	0.00052916	0.023944	398	5	-1.91	0.99969	0.9997	1.0	17721	0	-1.91
TPR	5	0.00011502	0.00053081	0.023958	399	5	-1.2325	0.99988	0.9999	1.0	17794	0	-1.2325
RPS2	3	0.00011611	0.00053411	0.02404	400	3	-3.5322	0.98322	0.98318	1.0	16996	0	-3.5322
CDC37	5	0.00011671	0.00053686	0.02404	401	3	-2.1191	0.97369	0.97362	1.0	16773	0	-2.1191
PSMD13	5	0.00011687	0.00053796	0.02404	402	4	-2.5172	0.83239	0.83391	1.0	14168	0	-2.5172
CHAF1A	5	0.00011694	0.00053796	0.02404	403	5	-2.295	0.99986	0.99987	1.0	17779	0	-2.295
EXOSC4	5	0.00011912	0.00054951	0.024448	404	4	-1.6014	0.27847	0.41692	1.0	7295	1	-1.6014
NCL	5	0.0001198	0.00055115	0.024448	405	5	-1.1494	0.99988	0.99989	1.0	17792	0	-1.1494
DHX8	5	0.00011992	0.00055115	0.024448	406	4	-1.5247	0.99788	0.99785	1.0	17522	0	-1.5247
CCT7	5	0.0001204	0.00055335	0.024485	407	5	-2.3101	0.99984	0.99985	1.0	17773	0	-2.3101
SYS1	7	0.00012063	0.00055555	0.024522	408	6	-1.2768	0.23449	0.37277	1.0	6614	1	-1.2768
TUBGCP4	5	0.00012206	0.00055995	0.024656	409	4	-1.6063	0.9978	0.99777	1.0	17512	0	-1.6063
LYRM4	5	0.0001251	0.0005693	0.025006	410	5	-1.5243	0.99921	0.99919	1.0	17640	0	-1.5243
COPB1	5	0.00012553	0.00057205	0.025066	411	5	-1.6547	0.99987	0.99988	1.0	17789	0	-1.6547
RPS15	2	0.00012731	0.00057699	0.025221	412	2	-3.5577	0.99987	0.99988	1.0	17786	0	-3.5577
NDUFA13	5	0.00012835	0.00058139	0.025352	413	5	-1.0963	0.99987	0.99988	1.0	17785	0	-1.0963
RBX1	5	0.00012929	0.00058634	0.025492	414	5	-1.7597	0.99987	0.99988	1.0	17783	0	-1.7597
DDX5	5	0.00012959	0.00058744	0.025492	415	4	-2.1807	0.98966	0.98965	1.0	17183	0	-2.1807
CDC16	5	0.00013123	0.00059624	0.025812	416	5	-1.6635	0.99907	0.99905	1.0	17621	0	-1.6635
XRCC6	5	0.00013516	0.00060778	0.026248	417	5	-1.6824	0.99986	0.99987	1.0	17781	0	-1.6824
NUP85	5	0.0001365	0.00061273	0.026336	418	4	-1.636	0.82919	0.83084	1.0	14110	0	-1.636
ZBTB39	5	0.00013667	0.00061273	0.026336	419	5	-0.89733	0.99986	0.99987	1.0	17780	0	-0.89733
PTH2	5	0.00013779	0.00061603	0.026399	420	1	0.15977	0.199	0.33703	1.0	6045	2	0.15977
NCBP1	5	0.00013798	0.00061713	0.026399	421	4	-3.1142	0.99871	0.9987	1.0	17585	0	-3.1142
RPS6	3	0.00013884	0.00062208	0.026547	422	2	-3.688	0.8395	0.84092	1.0	14299	0	-3.688
ZWINT	5	0.00013961	0.00062537	0.026625	423	4	-1.8819	0.99847	0.99845	1.0	17565	0	-1.8819
TRAPPC1	5	0.00014005	0.00062702	0.026632	424	5	-1.129	0.99986	0.99987	1.0	17778	0	-1.129
WDR77	5	0.00014081	0.00063142	0.026756	425	5	-1.2897	0.99951	0.99952	1.0	17681	0	-1.2897
RNF113A	5	0.00014176	0.00063692	0.026926	426	4	-1.3606	0.93543	0.93553	1.0	15982	0	-1.3606
CPSF3	5	0.0001423	0.00063967	0.026978	427	4	-1.3109	0.99761	0.99759	1.0	17497	0	-1.3109
ABT1	5	0.00014535	0.00065561	0.027568	428	5	-1.6468	0.99984	0.99985	1.0	17772	0	-1.6468
RTFDC1	5	0.00014573	0.00065671	0.027568	429	3	-2.0114	0.055947	0.13362	0.894211	2691	1	-2.0114
DDX18	5	0.00014631	0.00065836	0.027573	430	5	-3.1182	0.99956	0.99957	1.0	17692	0	-3.1182
HARS	5	0.0001505	0.000682	0.028477	431	4	-2.1643	0.98098	0.98093	1.0	16934	0	-2.1643
HNRNPU	5	0.0001508	0.0006831	0.028477	432	5	-0.70375	0.99985	0.99986	1.0	17776	0	-0.70375
TRAPPC3	6	0.00015861	0.00071829	0.029874	433	6	-1.1586	0.99984	0.99985	1.0	17774	0	-1.1586
AKIRIN2	5	0.0001596	0.00072434	0.030057	434	5	-1.7929	0.99956	0.99957	1.0	17693	0	-1.7929
GEMIN7	5	0.00016327	0.00074028	0.030648	435	5	-1.1538	0.99984	0.99985	1.0	17771	0	-1.1538
TARS	5	0.00016711	0.00076172	0.031436	436	5	-0.953	0.99983	0.99984	1.0	17770	0	-0.953
ISCU	5	0.0001675	0.00076282	0.031436	437	3	-2.0058	0.11572	0.23787	0.961484	4453	1	-2.0058
C21orf59	5	0.00016962	0.00077272	0.031771	438	3	-1.8851	0.97614	0.97612	1.0	16836	0	-1.8851
SNRNP25	5	0.00017283	0.00078536	0.032218	439	4	-1.7873	0.76154	0.76804	1.0	13040	1	-1.7873
CEMP1	5	0.00017535	0.00079746	0.03264	440	5	-0.80473	0.99982	0.99984	1.0	17767	0	-0.80473
GPS1	5	0.00017739	0.00080515	0.032798	441	3	-2.0289	0.81231	0.8144	1.0	13835	0	-2.0289
CPSF2	5	0.00017761	0.0008057	0.032798	442	4	-1.6112	0.95074	0.95071	1.0	16281	0	-1.6112
PSMD12	5	0.00017782	0.0008068	0.032798	443	4	-2.6946	0.95319	0.95317	1.0	16327	0	-2.6946
DONSON	5	0.00018029	0.00082	0.03326	444	4	-3.2148	0.057735	0.13692	0.89924	2740	1	-3.2148
KIAA1109	5	0.00018148	0.00082495	0.033385	445	5	-1.1661	0.99959	0.9996	1.0	17699	0	-1.1661
RAE1	5	0.00018292	0.00082989	0.03351	446	3	-1.6387	0.23582	0.37412	1.0	6630	1	-1.6387
CACTIN	5	0.00018467	0.00083759	0.033745	447	3	-0.55108	0.75765	0.76476	1.0	12978	1	-0.55108
NOL11	5	0.00018775	0.00084969	0.034156	448	4	-1.2052	0.80692	0.80906	1.0	13747	1	-1.2052
NAPA	5	0.00019078	0.00085903	0.034422	449	4	-2.6725	0.7151	0.73152	1.0	12448	1	-2.6725
SLC35B1	5	0.000191	0.00086013	0.034422	450	5	-1.4302	0.99981	0.99982	1.0	17763	0	-1.4302
CSNK1A1	5	0.00019182	0.00086398	0.034445	451	5	-1.4638	0.99887	0.99885	1.0	17600	0	-1.4638
KPNB1	5	0.00019226	0.00086453	0.034445	452	4	-1.7202	0.92009	0.92047	1.0	15701	0	-1.7202
YKT6	5	0.00019385	0.00087278	0.034697	453	5	-1.8435	0.99962	0.99963	1.0	17703	0	-1.8435
RPL4	4	0.00019607	0.00088377	0.035023	454	3	-3.9969	0.57562	0.6435	1.0	11040	1	-3.9969
WDR33	5	0.00019627	0.00088487	0.035023	455	4	-1.4167	0.89079	0.89157	1.0	15183	0	-1.4167
HYLS1	5	0.0002	0.00089807	0.035378	456	4	-1.9334	0.083467	0.18293	0.943608	3481	1	-1.9334
INO80	5	0.0002001	0.00089862	0.035378	457	4	-1.0708	0.37478	0.51344	1.0	8923	1	-1.0708
RRS1	5	0.00020021	0.00089972	0.035378	458	4	-1.1846	0.96903	0.96895	1.0	16665	0	-1.1846
UBA1	5	0.00020056	0.00090466	0.035495	459	5	-2.2757	0.9998	0.99981	1.0	17761	0	-2.2757
SNRNP200	5	0.00020185	0.00090961	0.035548	460	5	-1.7978	0.99921	0.99919	1.0	17638	0	-1.7978
POLD2	5	0.00020236	0.00091291	0.035548	461	4	-1.4176	0.88574	0.88662	1.0	15081	0	-1.4176
DCTN3	6	0.00020288	0.00091511	0.035548	462	5	-1.2022	0.9815	0.98146	1.0	16952	0	-1.2022
GIT1	5	0.0002033	0.00091731	0.035548	463	5	-1.1964	0.9998	0.99981	1.0	17760	0	-1.1964
CAPZB	5	0.00020342	0.00091731	0.035548	464	5	-1.377	0.9998	0.99981	1.0	17759	0	-1.377
CPSF4	5	0.00020377	0.00091786	0.035548	465	4	-1.3213	0.74764	0.75663	1.0	12851	1	-1.3213
SNRNP70	5	0.00020473	0.00092006	0.035556	466	4	-2.5096	0.97154	0.97149	1.0	16706	0	-2.5096
NDC80	5	0.0002079	0.00093765	0.036159	467	3	-1.1301	0.19678	0.33479	1.0	6007	2	-1.1301
MYBBP1A	5	0.00020876	0.0009426	0.036272	468	5	-0.73509	0.99979	0.9998	1.0	17758	0	-0.73509
HIST1H2BJ	4	0.00020978	0.000947	0.036307	469	3	-2.3804	0.19222	0.33023	1.0	5941	1	-2.3804
TUBB4B	5	0.00020993	0.00094755	0.036307	470	4	-1.3015	0.99649	0.99649	1.0	17440	0	-1.3015
NCAPG	5	0.00021077	0.00095084	0.036356	471	5	-0.85374	0.99979	0.9998	1.0	17757	0	-0.85374
ZNF559	12	0.0002126	0.00095964	0.036615	472	6	-0.67529	0.05787	0.13716	0.89924	2746	3	-0.67529
RPS21	5	0.00021435	0.00096734	0.036821	473	4	-1.9003	0.99294	0.99291	1.0	17302	0	-1.9003
NDUFB3	5	0.000215	0.00097009	0.036821	474	5	-1.3029	0.99978	0.9998	1.0	17754	0	-1.3029
RPL6	3	0.00021516	0.00097119	0.036821	475	3	-3.4976	0.99978	0.9998	1.0	17753	0	-3.4976
ANAPC10	5	0.00021649	0.00097723	0.036973	476	4	-1.9041	0.99455	0.99453	1.0	17363	0	-1.9041
HSPD1	3	0.00021914	0.00098988	0.037373	477	2	-3.2823	0.27155	0.40985	1.0	7175	1	-3.2823
DUXA	4	0.00022321	0.0010086	0.03794	478	4	-1.123	0.99978	0.99979	1.0	17751	0	-1.123
ATP5A1	5	0.00022351	0.0010091	0.03794	479	5	-0.8241	0.99978	0.99979	1.0	17750	0	-0.8241
CCT8	5	0.00022676	0.0010212	0.038315	480	3	-2.7116	0.85888	0.86009	1.0	14605	0	-2.7116
MRPL34	5	0.00022778	0.0010245	0.038359	481	5	-0.98379	0.99977	0.99978	1.0	17749	0	-0.98379
ZNHIT2	5	0.00022999	0.0010399	0.038854	482	4	-1.9176	0.94922	0.9492	1.0	16239	0	-1.9176
DDX42	5	0.00023109	0.0010465	0.03896	483	5	-1.0667	0.99977	0.99978	1.0	17747	0	-1.0667
CDK11A	5	0.00023112	0.0010471	0.03896	484	4	-1.3064	0.98462	0.98457	1.0	17035	0	-1.3064
CARS	5	0.00023165	0.0010504	0.039002	485	4	-2.1006	0.99275	0.99273	1.0	17293	0	-2.1006
CDS2	5	0.00023327	0.0010548	0.039084	486	5	-2.1726	0.99977	0.99978	1.0	17746	0	-2.1726
RBM6	5	0.00023561	0.0010674	0.039472	487	5	-0.85241	0.99976	0.99978	1.0	17745	0	-0.85241
HAUS5	5	0.00023602	0.0010707	0.039513	488	5	-1.4283	0.99976	0.99977	1.0	17743	0	-1.4283
BOP1	5	0.00023793	0.00108	0.039776	489	5	-1.1314	0.99965	0.99966	1.0	17708	0	-1.1314
ANAPC11	9	0.00024017	0.0010932	0.04018	490	5	-1.0055	0.62293	0.67056	1.0	11481	2	-1.0055
NHP2	6	0.00024247	0.0011053	0.040294	491	4	-1.2998	0.092799	0.19903	0.943608	3790	1	-1.2998
RPS5	4	0.00024251	0.0011053	0.040294	492	4	-2.6943	0.99669	0.99667	1.0	17447	0	-2.6943
TRIM37	5	0.00024253	0.0011059	0.040294	493	4	-1.2516	0.55945	0.63464	1.0	10886	1	-1.2516
SLMO2	5	0.00024268	0.0011059	0.040294	494	4	-2.1902	0.55416	0.63187	1.0	10844	1	-2.1902
CTR9	5	0.00024303	0.0011075	0.040294	495	4	-1.4994	0.90995	0.91052	1.0	15542	0	-1.4994
FAM175A	5	0.00024373	0.0011108	0.040333	496	5	-0.95886	0.99976	0.99977	1.0	17742	0	-0.95886
SRBD1	5	0.00024772	0.0011224	0.040668	497	5	-1.0816	0.99975	0.99976	1.0	17741	0	-1.0816
RPF2	5	0.00024839	0.0011246	0.040668	498	5	-1.6357	0.99951	0.99951	1.0	17680	0	-1.6357
RPP38	5	0.00025257	0.0011482	0.041392	499	4	-1.2171	0.98669	0.98666	1.0	17096	0	-1.2171
SPCS3	5	0.00025308	0.0011515	0.041392	500	4	-1.7284	0.87337	0.87445	1.0	14854	0	-1.7284
PNO1	5	0.00025309	0.0011515	0.041392	501	5	-0.9893	0.99975	0.99976	1.0	17740	0	-0.9893
PRDX2	5	0.00025485	0.0011581	0.041547	502	5	-0.64937	0.99975	0.99976	1.0	17739	0	-0.64937
PRELID1	3	0.00025798	0.0011752	0.042065	503	3	-1.9137	0.99974	0.99975	1.0	17736	0	-1.9137
EIF3C	3	0.00025841	0.0011774	0.042065	504	2	-2.2148	0.86324	0.86429	1.0	14685	0	-2.2148
GMPS	5	0.00025951	0.0011796	0.042065	505	5	-0.91308	0.99974	0.99975	1.0	17735	0	-0.91308
UQCRC1	5	0.00026011	0.0011845	0.042157	506	5	-0.96825	0.99974	0.99975	1.0	17734	0	-0.96825
FAM60A	5	0.00026138	0.00119	0.042201	507	5	-1.2834	0.99974	0.99975	1.0	17733	0	-1.2834
CHKA	5	0.00026226	0.0011922	0.042201	508	5	-1.864	0.99972	0.99973	1.0	17728	0	-1.864
HIST1H2AH	4	0.00026241	0.0011927	0.042201	509	3	-1.3544	0.97905	0.979	1.0	16891	0	-1.3544
DUT	7	0.00026284	0.001196	0.042235	510	4	-1.7468	0.29439	0.43304	1.0	7585	2	-1.7468
HAO2	5	0.00026447	0.0012043	0.042354	511	5	-0.92689	0.99974	0.99975	1.0	17732	0	-0.92689
MRPS21	5	0.00026515	0.0012059	0.042354	512	5	-0.61685	0.99973	0.99975	1.0	17731	0	-0.61685
OGT	5	0.0002654	0.0012065	0.042354	513	3	-1.7552	0.33026	0.46877	1.0	8178	1	-1.7552
SLC7A5	5	0.0002686	0.0012246	0.042908	514	4	-1.075	0.95847	0.95847	1.0	16447	0	-1.075
GINS2	5	0.00027128	0.0012384	0.043305	515	4	-1.3124	0.99172	0.99168	1.0	17262	0	-1.3124
ATP6V1G1	5	0.00027533	0.0012543	0.043777	516	4	-1.9375	0.32733	0.46591	1.0	8139	1	-1.9375
ZNF254	10	0.00028022	0.0012835	0.044708	517	5	-0.48944	0.27363	0.41194	1.0	7219	2	-0.48944
EBNA1BP2	5	0.00028187	0.0012939	0.044985	518	5	-0.65591	0.99972	0.99973	1.0	17729	0	-0.65591
DDB1	5	0.0002927	0.0013395	0.046481	519	4	-1.7869	0.72057	0.73561	1.0	12515	1	-1.7869
ILF3	5	0.00029355	0.0013434	0.046525	520	4	-1.1772	0.9955	0.99548	1.0	17396	0	-1.1772
RBM19	5	0.00029455	0.0013461	0.046531	521	4	-1.1266	0.55344	0.63148	1.0	10835	1	-1.1266
LACRT	5	0.00029581	0.00135	0.046574	522	5	-0.90772	0.9997	0.99972	1.0	17727	0	-0.90772
COPB2	5	0.00030204	0.0013797	0.047421	523	4	-1.9697	0.77217	0.77711	1.0	13209	1	-1.9697
CWC22	5	0.00030245	0.0013819	0.047421	524	5	-1.3464	0.9997	0.99971	1.0	17726	0	-1.3464
NOB1	5	0.00030262	0.0013824	0.047421	525	5	-1.2941	0.9997	0.99971	1.0	17725	0	-1.2941
UPF1	5	0.00030541	0.0013923	0.04767	526	5	-0.87849	0.99969	0.99971	1.0	17724	0	-0.87849
COX6C	3	0.00030711	0.0014017	0.047827	527	3	-1.8298	0.99969	0.99971	1.0	17723	0	-1.8298
HSPE1	2	0.00030744	0.0014022	0.047827	528	2	-3.4679	0.99969	0.99971	1.0	17722	0	-3.4679
UPK3BL	5	0.00031145	0.001422	0.04836	529	3	-1.5988	0.85333	0.8546	1.0	14520	0	-1.5988
USP10	5	0.00031235	0.0014264	0.04836	530	4	-1.3999	0.61455	0.66562	1.0	11416	1	-1.3999
ZWILCH	5	0.00031249	0.001427	0.04836	531	4	-1.3027	0.92305	0.9233	1.0	15766	0	-1.3027
POTEJ	4	0.00031294	0.0014286	0.04836	532	4	-1.5195	0.99931	0.9993	1.0	17652	0	-1.5195
DDX41	5	0.00031522	0.0014374	0.048567	533	5	-1.254	0.99968	0.9997	1.0	17720	0	-1.254
RBM17	4	0.00031682	0.0014412	0.048606	534	4	-1.2019	0.99968	0.9997	1.0	17718	0	-1.2019
AOC2	5	0.00032004	0.0014555	0.048996	535	5	-0.8549	0.99968	0.9997	1.0	17717	0	-0.8549
DMAP1	5	0.00032667	0.0014786	0.04968	536	4	-1.224	0.92163	0.92193	1.0	15744	0	-1.224
COPS6	5	0.00032824	0.0014852	0.049717	537	5	-1.3274	0.99967	0.99969	1.0	17716	0	-1.3274
RPL5	2	0.00032827	0.0014852	0.049717	538	2	-2.7158	0.99967	0.99969	1.0	17715	0	-2.7158
NOL7	5	0.0003324	0.00151	0.050431	539	5	-0.69836	0.99967	0.99968	1.0	17713	0	-0.69836
CCNH	5	0.00033268	0.0015122	0.050431	540	5	-1.492	0.99967	0.99968	1.0	17712	0	-1.492
RRP12	5	0.00033846	0.0015391	0.051152	541	4	-1.2513	0.99479	0.99476	1.0	17374	0	-1.2513
ARHGEF35	5	0.00033854	0.0015397	0.051152	542	5	-0.63588	0.99966	0.99968	1.0	17711	0	-0.63588
TRNT1	5	0.00033893	0.001543	0.051152	543	4	-1.3165	0.99775	0.99773	1.0	17505	0	-1.3165
PRPF3	5	0.00033949	0.0015452	0.051152	544	3	-1.8513	0.17874	0.31651	0.994822	5729	2	-1.8513
SPIDR	5	0.00034225	0.001554	0.05127	545	5	-0.76974	0.99966	0.99967	1.0	17710	0	-0.76974
KRTAP4-11	4	0.0003427	0.0015551	0.05127	546	3	-1.9459	0.99023	0.99023	1.0	17201	0	-1.9459
RFC5	5	0.00034323	0.0015573	0.05127	547	4	-1.1902	0.92281	0.92306	1.0	15761	0	-1.1902
FTSJ3	5	0.0003442	0.0015606	0.051285	548	4	-1.8401	0.5036	0.60581	1.0	10424	1	-1.8401
GPN2	5	0.00035067	0.0015858	0.052021	549	4	-1.5103	0.89873	0.89943	1.0	15333	0	-1.5103
NOL10	5	0.0003529	0.0015919	0.052124	550	4	-1.9328	0.8606	0.86177	1.0	14633	0	-1.9328
CCNB1	5	0.00035605	0.0016078	0.052551	551	5	-1.4024	0.99964	0.99966	1.0	17707	0	-1.4024
HNRNPC	5	0.00036254	0.0016403	0.053514	552	3	-4.0027	0.98121	0.98115	1.0	16942	0	-4.0027
VPS72	5	0.00036816	0.0016634	0.054169	553	4	-1.1877	0.99335	0.99332	1.0	17322	0	-1.1877
ATF4	4	0.00037033	0.0016738	0.054189	554	4	-1.0005	0.99963	0.99964	1.0	17705	0	-1.0005
RPL7	2	0.00037049	0.0016755	0.054189	555	2	-2.5934	0.99963	0.99964	1.0	17704	0	-2.5934
PRCC	5	0.00037053	0.0016755	0.054189	556	4	-1.2138	0.99596	0.99595	1.0	17420	0	-1.2138
UTP11L	5	0.0003709	0.001676	0.054189	557	4	-1.6455	0.025019	0.074504	0.808663	1656	1	-1.6455
NUP153	5	0.0003734	0.0016848	0.054376	558	3	-1.7395	0.87016	0.87123	1.0	14802	0	-1.7395
GRWD1	5	0.00038043	0.0017123	0.055164	559	4	-1.4188	0.99777	0.99775	1.0	17509	0	-1.4188
MED20	5	0.0003813	0.0017189	0.055232	560	4	-1.1394	0.95491	0.95491	1.0	16367	0	-1.1394
COPE	5	0.00038202	0.0017205	0.055232	561	4	-1.5811	0.8735	0.87457	1.0	14857	0	-1.5811
DHX15	5	0.00038329	0.0017299	0.055433	562	3	-1.7497	0.96853	0.96849	1.0	16653	0	-1.7497
GOLGA6A	2	0.00038701	0.0017513	0.056021	563	2	-2.2599	0.99961	0.99962	1.0	17702	0	-2.2599
WDR83OS	5	0.00039024	0.0017601	0.056202	564	5	-0.66533	0.99961	0.99962	1.0	17701	0	-0.66533
EIF4E	4	0.00039129	0.0017645	0.056243	565	3	-1.881	0.11298	0.23331	0.959401	4379	1	-1.881
PREB	5	0.00039388	0.0017777	0.056563	566	4	-1.2105	0.99069	0.99068	1.0	17227	0	-1.2105
EXOSC3	5	0.00039558	0.0017876	0.056778	567	3	-1.2099	0.91003	0.91061	1.0	15543	0	-1.2099
PRIM1	5	0.00039632	0.0017909	0.056783	568	4	-1.5512	0.98828	0.98828	1.0	17141	0	-1.5512
MED27	8	0.00039969	0.0018107	0.057309	569	7	-0.98988	0.99921	0.9992	1.0	17645	0	-0.98988
AMD1	5	0.00040173	0.0018211	0.057539	570	4	-1.9694	0.1382	0.27479	0.970674	5094	1	-1.9694
TOMM22	5	0.00040756	0.001847	0.058203	571	4	-1.7282	0.99564	0.99563	1.0	17401	0	-1.7282
ATP1A1	5	0.00040831	0.0018486	0.058203	572	3	-2.1242	0.96131	0.96127	1.0	16496	0	-2.1242
SON	5	0.00041097	0.0018591	0.05843	573	3	-2.0803	0.97817	0.97815	1.0	16870	0	-2.0803
SEH1L	5	0.00041233	0.0018646	0.0585	574	5	-1.1333	0.99959	0.9996	1.0	17698	0	-1.1333
RPAP1	5	0.00041363	0.0018684	0.058519	575	3	-1.5946	0.22851	0.36675	1.0	6510	1	-1.5946
CHTF8	5	0.00041863	0.0018904	0.059105	576	5	-0.7887	0.99958	0.99959	1.0	17697	0	-0.7887
PIP5K1C	5	0.00042556	0.0019201	0.059929	577	5	-0.76157	0.99957	0.99958	1.0	17696	0	-0.76157
NCAPD2	5	0.00042764	0.001935	0.060235	578	4	-1.0599	0.7914	0.79445	1.0	13500	1	-1.0599
PHF23	5	0.00042823	0.0019366	0.060235	579	5	-1.0111	0.99957	0.99958	1.0	17695	0	-1.0111
NAT10	5	0.00043182	0.0019514	0.060592	580	4	-1.5578	0.96094	0.9609	1.0	16486	0	-1.5578
NUDT4	5	0.00043359	0.0019591	0.060727	581	4	-2.0682	0.67494	0.70335	1.0	12002	1	-2.0682
PAM16	5	0.00043608	0.0019685	0.060735	582	5	-1.5806	0.99956	0.99957	1.0	17694	0	-1.5806
CTDP1	5	0.00043635	0.001969	0.060735	583	5	-1.142	0.99953	0.99954	1.0	17687	0	-1.142
GNL3L	5	0.00043694	0.0019723	0.060735	584	4	-1.6737	0.91889	0.91923	1.0	15682	0	-1.6737
METTL17	5	0.00043712	0.0019729	0.060735	585	4	-1.1233	0.99782	0.9978	1.0	17516	0	-1.1233
PDE4B	5	0.00044095	0.0019883	0.061104	586	4	-1.1049	0.89032	0.89111	1.0	15174	0	-1.1049
PIP5K1A	9	0.00044527	0.0020031	0.061455	587	5	-1.0029	0.31919	0.45795	1.0	7999	1	-1.0029
SART1	5	0.00045457	0.0020416	0.062529	588	4	-1.2415	0.83715	0.83857	1.0	14265	0	-1.2415
TLK2	5	0.00045802	0.0020559	0.062831	589	4	-1.1214	0.99076	0.99075	1.0	17234	0	-1.1214
PTPN11	5	0.00045844	0.0020592	0.062831	590	4	-1.7562	0.97202	0.97196	1.0	16723	0	-1.7562
MPHOSPH10	4	0.00046028	0.0020655	0.062831	591	4	-1.9405	0.99954	0.99955	1.0	17689	0	-1.9405
EWSR1	5	0.00046056	0.0020669	0.062831	592	5	-0.72761	0.99954	0.99955	1.0	17688	0	-0.72761
RBM18	5	0.0004615	0.0020702	0.062831	593	4	-1.5345	0.67323	0.70221	1.0	11982	1	-1.5345
ANAPC1	4	0.00046203	0.0020724	0.062831	594	4	-2.3165	0.99808	0.99807	1.0	17535	0	-2.3165
BTAF1	5	0.00046388	0.0020773	0.062875	595	4	-1.1073	0.99824	0.99823	1.0	17547	0	-1.1073
FAM86A	5	0.00046844	0.0020988	0.063418	596	2	-0.40467	0.059206	0.13954	0.905272	2773	1	-0.40467
DHPS	5	0.0004702	0.0021054	0.063511	597	5	-1.4889	0.99953	0.99954	1.0	17686	0	-1.4889
KHSRP	5	0.00047237	0.0021175	0.063769	598	5	-0.80756	0.99953	0.99953	1.0	17685	0	-0.80756
WDR5	5	0.00047725	0.0021384	0.06429	599	3	-1.8801	0.88	0.88096	1.0	14990	0	-1.8801
WDHD1	5	0.00048613	0.0021846	0.065569	600	5	-0.7194	0.99951	0.99952	1.0	17682	0	-0.7194
MED14	5	0.00048738	0.0021884	0.065576	601	5	-2.1415	0.99907	0.99905	1.0	17620	0	-2.1415
NFS1	5	0.00050023	0.0022384	0.066963	602	3	-1.3125	0.48976	0.59885	1.0	10336	1	-1.3125
RHOQ	4	0.00050325	0.0022483	0.067148	603	4	-1.7	0.99669	0.99667	1.0	17446	0	-1.7
CDK7	5	0.00050691	0.0022659	0.067335	604	5	-1.5211	0.99945	0.99945	1.0	17673	0	-1.5211
WDR55	5	0.00050805	0.0022714	0.067335	605	4	-1.445	0.24203	0.38035	1.0	6727	1	-1.445
VKORC1L1	8	0.00050856	0.0022725	0.067335	606	4	-0.74784	0.026161	0.076796	0.811185	1701	3	-0.74784
CHERP	5	0.0005087	0.0022725	0.067335	607	3	-1.7752	0.652	0.68854	1.0	11775	1	-1.7752
HMGCS1	5	0.00051023	0.0022772	0.067335	608	3	-2.1181	0.099774	0.21094	0.948937	4002	1	-2.1181
ARL6IP1	5	0.00051065	0.002278	0.067335	609	4	-1.0889	0.69611	0.71783	1.0	12220	1	-1.0889
INPP5A	5	0.00051148	0.0022808	0.067335	610	5	-0.89755	0.99949	0.99949	1.0	17678	0	-0.89755
PPIL1	5	0.00051385	0.0022934	0.067597	611	5	-1.1158	0.99949	0.99949	1.0	17677	0	-1.1158
WDR70	5	0.00051859	0.0023143	0.068102	612	3	-1.3195	0.84081	0.8422	1.0	14318	0	-1.3195
MRGBP	5	0.00052007	0.0023187	0.06812	613	5	-0.65819	0.99948	0.99948	1.0	17676	0	-0.65819
APBA2	5	0.00052167	0.0023275	0.068267	614	4	-0.91964	0.99741	0.99739	1.0	17487	0	-0.91964
FNTB	5	0.00052976	0.0023627	0.069186	615	5	-1.0352	0.99947	0.99947	1.0	17675	0	-1.0352
UBE2J2	5	0.00053706	0.0023984	0.070119	616	5	-0.88544	0.99946	0.99946	1.0	17674	0	-0.88544
CCT2	5	0.00054165	0.0024144	0.07047	617	4	-1.7753	0.54525	0.62714	1.0	10764	1	-1.7753
DPF2	5	0.00054421	0.0024254	0.070677	618	4	-1.5575	0.99579	0.99577	1.0	17410	0	-1.5575
PPAT	5	0.00054755	0.0024375	0.070914	619	5	-0.89438	0.99945	0.99945	1.0	17672	0	-0.89438
CCDC137	5	0.00055177	0.0024523	0.071231	620	5	-0.72049	0.99945	0.99944	1.0	17671	0	-0.72049
RPLP2	5	0.00055921	0.0024825	0.071993	621	5	-1.5876	0.99921	0.99919	1.0	17637	0	-1.5876
ORC6	5	0.00056646	0.0025172	0.072881	622	5	-1.4489	0.99943	0.99943	1.0	17668	0	-1.4489
EIF2B1	5	0.00056922	0.0025293	0.073113	623	3	-1.4955	0.47319	0.5908	1.0	10205	1	-1.4955
PLEKHM1	5	0.00057071	0.0025397	0.073297	624	5	-0.82767	0.99943	0.99943	1.0	17669	0	-0.82767
POLR1C	5	0.00057169	0.0025463	0.073316	625	4	-1.2371	0.89317	0.89394	1.0	15235	0	-1.2371
EXOSC8	5	0.00057205	0.0025485	0.073316	626	3	-1.6942	0.92924	0.92938	1.0	15873	0	-1.6942
SMARCE1	5	0.00057753	0.0025727	0.073706	627	4	-1.3992	0.38907	0.52777	1.0	9154	1	-1.3992
KANSL3	5	0.00057772	0.0025732	0.073706	628	4	-1.6329	0.59797	0.65607	1.0	11261	1	-1.6329
SNRNP27	5	0.00057824	0.0025743	0.073706	629	4	-1.0357	0.11142	0.23067	0.958243	4332	1	-1.0357
CDC45	5	0.00058034	0.0025837	0.073857	630	4	-1.9903	0.99332	0.99329	1.0	17319	0	-1.9903
DDX20	5	0.00058177	0.0025925	0.073991	631	4	-1.6013	0.72654	0.74012	1.0	12590	1	-1.6013
DHX9	5	0.00058366	0.0026046	0.074218	632	4	-1.2052	0.53516	0.62187	1.0	10683	1	-1.2052
HMGCR	5	0.0005872	0.0026205	0.074555	633	3	-1.3434	0.80113	0.80346	1.0	13663	1	-1.3434
MRPL35	5	0.00059637	0.0026563	0.075452	634	5	-1.0026	0.9994	0.9994	1.0	17666	0	-1.0026
SCAP	5	0.00059768	0.0026634	0.075536	635	5	-1.4455	0.9994	0.9994	1.0	17665	0	-1.4455
NACA	10	0.00060112	0.0026794	0.075869	636	6	-0.86525	0.6472	0.68545	1.0	11728	2	-0.86525
NUP155	5	0.00060475	0.0026947	0.076185	637	5	-1.3309	0.99895	0.99893	1.0	17605	0	-1.3309
KYNU	4	0.00062091	0.0027602	0.077883	638	4	-1.483	0.99938	0.99938	1.0	17663	0	-1.483
UFD1L	5	0.00062148	0.0027635	0.077883	639	4	-1.6094	0.8533	0.85457	1.0	14519	0	-1.6094
HIST1H2BF	1	0.00062286	0.0027679	0.077885	640	1	-3.3257	0.99938	0.99938	1.0	17662	0	-3.3257
RBBP4	5	0.00062391	0.0027734	0.077918	641	4	-1.359	0.97534	0.97533	1.0	16813	0	-1.359
INO80B	5	0.00062478	0.0027789	0.077951	642	4	-1.0559	0.22882	0.36706	1.0	6513	1	-1.0559
KAT8	5	0.00063373	0.0028157	0.078861	643	3	-1.0466	0.997	0.99698	1.0	17463	0	-1.0466
NOP9	5	0.00063721	0.0028388	0.079385	644	5	-1.3898	0.99936	0.99936	1.0	17661	0	-1.3898
SDE2	5	0.00064105	0.0028509	0.079599	645	5	-2.4272	0.99936	0.99936	1.0	17659	0	-2.4272
PMPCA	5	0.00064536	0.0028696	0.079997	646	5	-0.70586	0.99935	0.99935	1.0	17658	0	-0.70586
HTATIP2	5	0.00064846	0.0028811	0.08019	647	5	-0.69347	0.99935	0.99935	1.0	17657	0	-0.69347
WDR25	5	0.00065053	0.0028899	0.08019	648	4	-1.7802	0.92356	0.92378	1.0	15776	0	-1.7802
NUP88	5	0.0006513	0.0028916	0.08019	649	4	-1.7204	0.98864	0.98864	1.0	17154	0	-1.7204
AFG3L2	5	0.00065245	0.0028943	0.08019	650	4	-1.0065	0.9984	0.9984	1.0	17560	0	-1.0065
HIST2H3D	2	0.00065385	0.0028993	0.080204	651	2	-2.4416	0.99935	0.99934	1.0	17656	0	-2.4416
VTI1B	5	0.00066201	0.0029356	0.081083	652	4	-1.0348	0.97926	0.97922	1.0	16899	0	-1.0348
WBP11	5	0.00066365	0.0029421	0.081123	653	5	-1.6056	0.99934	0.99933	1.0	17653	0	-1.6056
YJEFN3	5	0.00066513	0.002946	0.081123	654	4	-0.91296	0.99783	0.9978	1.0	17517	0	-0.91296
ARHGEF5	5	0.0006773	0.00299	0.082174	655	4	-1.5488	0.99064	0.99063	1.0	17225	0	-1.5488
SRP9	3	0.00067783	0.0029933	0.082174	656	1	0.39219	0.15448	0.29174	0.98024	5359	2	0.39219
PRPF8	5	0.00068205	0.0030147	0.082636	657	4	-1.8253	0.99352	0.9935	1.0	17327	0	-1.8253
UBE2D3	5	0.00069793	0.0030807	0.084316	658	5	-0.71997	0.9993	0.9993	1.0	17651	0	-0.71997
CAPRIN1	5	0.00070937	0.0031291	0.085402	659	4	-1.9201	0.20084	0.33884	1.0	6069	1	-1.9201
DIP2B	5	0.00070995	0.0031313	0.085402	660	5	-1.015	0.99898	0.99896	1.0	17608	0	-1.015
BUB1B	5	0.00071046	0.0031346	0.085402	661	3	-1.4136	0.79456	0.7973	1.0	13559	1	-1.4136
CAND1	5	0.00072122	0.0031753	0.086379	662	4	-0.93991	0.66608	0.69758	1.0	11897	1	-0.93991
CTNNBL1	5	0.00072424	0.0031846	0.086417	663	5	-1.4375	0.99928	0.99927	1.0	17648	0	-1.4375
BRF2	5	0.00072483	0.0031863	0.086417	664	4	-1.227	0.99869	0.99867	1.0	17582	0	-1.227
SYMPK	5	0.00072798	0.0031972	0.086585	665	5	-0.80218	0.99927	0.99927	1.0	17647	0	-0.80218
SKA2	9	0.00074443	0.0032616	0.088195	666	7	-0.76987	0.97105	0.97101	1.0	16697	0	-0.76987
POLR1B	5	0.0007469	0.0032731	0.088374	667	4	-1.4451	0.74967	0.75824	1.0	12878	1	-1.4451
LIMS3	5	0.00075411	0.003305	0.089101	668	4	-1.0687	0.95775	0.95773	1.0	16437	0	-1.0687
CLNS1A	5	0.00075931	0.0033286	0.089605	669	4	-1.81	0.29281	0.43148	1.0	7550	1	-1.81
NUTF2	5	0.00076328	0.0033495	0.090033	670	4	-2.276	0.99718	0.99716	1.0	17472	0	-2.276
LARS	5	0.00077868	0.0034243	0.091886	671	4	-1.5473	0.99754	0.99752	1.0	17494	0	-1.5473
PRPF39	5	0.00078048	0.0034287	0.091886	672	4	-1.4609	0.30702	0.44578	1.0	7791	1	-1.4609
RBMXL1	3	0.00078858	0.0034727	0.092927	673	3	-1.2477	0.99921	0.9992	1.0	17646	0	-1.2477
PPP1R21	5	0.00079445	0.0034958	0.092992	674	5	-0.80132	0.99921	0.99919	1.0	17641	0	-0.80132
DAD1	5	0.00079445	0.0034958	0.092992	677	5	-1.3565	0.99921	0.99919	1.0	17643	0	-1.3565
TOR1AIP2	5	0.00079445	0.0034958	0.092992	675	5	-1.0029	0.99921	0.99919	1.0	17632	0	-1.0029
KIAA0947	5	0.00079445	0.0034958	0.092992	676	5	-1.063	0.99921	0.99919	1.0	17642	0	-1.063
INTS3	5	0.0007991	0.0035134	0.093322	678	4	-1.2335	0.99018	0.99017	1.0	17200	0	-1.2335
EXOSC2	5	0.00081742	0.0035865	0.095124	679	3	-1.8555	0.98593	0.98592	1.0	17075	0	-1.8555
TWISTNB	5	0.00082458	0.0036189	0.09562	680	3	-1.6058	0.90139	0.90207	1.0	15388	0	-1.6058
CHAF1B	5	0.00082518	0.0036206	0.09562	681	4	-1.6349	0.65938	0.69325	1.0	11847	1	-1.6349
HIST1H2AC	4	0.00082552	0.0036211	0.09562	682	4	-1.3028	0.9963	0.99629	1.0	17437	0	-1.3028
WEE1	5	0.00082997	0.0036338	0.095813	683	3	-1.4705	0.81827	0.82022	1.0	13929	0	-1.4705
ATP6V1H	5	0.00083479	0.0036508	0.09604	684	4	-2.1307	0.72629	0.73992	1.0	12583	1	-2.1307
GTF2H2	2	0.00083584	0.003653	0.09604	685	2	-1.7344	0.99916	0.99915	1.0	17631	0	-1.7344
MLST8	5	0.00085152	0.0037234	0.097747	686	5	-0.86905	0.99915	0.99913	1.0	17629	0	-0.86905
ZNF492	5	0.00086038	0.0037701	0.09883	687	3	-2.4153	0.23676	0.37511	1.0	6638	1	-2.4153
RAB3A	5	0.00086397	0.0037817	0.098916	688	4	-0.94687	0.98341	0.98338	1.0	17002	0	-0.94687
URB2	5	0.00086472	0.0037844	0.098916	689	5	-0.69751	0.99914	0.99912	1.0	17628	0	-0.69751
SRSF6	5	0.00086729	0.0037998	0.099175	690	4	-0.99013	0.82763	0.82932	1.0	14090	0	-0.99013
CATSPERD	5	0.00087148	0.0038168	0.099476	691	5	-0.64121	0.99913	0.99911	1.0	17627	0	-0.64121
ARID2	5	0.00087276	0.0038229	0.099489	692	5	-0.90555	0.99913	0.99911	1.0	17626	0	-0.90555
PABPN1	4	0.00088088	0.0038581	0.10013	693	4	-1.4096	0.99807	0.99806	1.0	17534	0	-1.4096
KRTAP5-6	3	0.00088102	0.0038586	0.10013	694	2	-2.1664	0.23353	0.37178	1.0	6598	1	-2.1664
CEBPZ	5	0.00088585	0.0038817	0.100553	695	4	-1.3749	0.9448	0.94486	1.0	16163	0	-1.3749
MRPS22	5	0.00088693	0.0038861	0.100553	696	4	-0.98873	0.99764	0.99763	1.0	17499	0	-0.98873
NUDT21	5	0.00089387	0.0039065	0.100833	697	4	-1.4495	0.035934	0.095961	0.849393	2032	1	-1.4495
EXOSC1	5	0.00089402	0.0039081	0.100833	698	5	-1.0069	0.99911	0.99909	1.0	17625	0	-1.0069
ISG20L2	5	0.00089841	0.0039274	0.101184	699	4	-1.1216	0.99826	0.99825	1.0	17552	0	-1.1216
ALDOC	5	0.00090918	0.0039691	0.102115	700	5	-1.1634	0.99907	0.99905	1.0	17618	0	-1.1634
TIMM23	5	0.00091099	0.0039774	0.102181	701	4	-1.2532	0.040343	0.10437	0.856262	2195	1	-1.2532
CSNK2A1	5	0.00092082	0.0040126	0.10282	702	5	-0.74648	0.99908	0.99906	1.0	17622	0	-0.74648
GARS	5	0.00092104	0.0040137	0.10282	703	4	-2.2043	0.68208	0.70816	1.0	12065	1	-2.2043
WDR82	5	0.00092336	0.004028	0.103039	704	4	-1.5922	0.73398	0.74569	1.0	12681	1	-1.5922
GTPBP3	5	0.00093197	0.0040637	0.103806	705	5	-0.60199	0.99907	0.99905	1.0	17619	0	-0.60199
PSMD1	5	0.00093694	0.0040818	0.103953	706	4	-1.7117	0.70052	0.72097	1.0	12277	1	-1.7117
VARS	5	0.00093759	0.0040857	0.103953	707	3	-1.2109	0.69856	0.7196	1.0	12255	1	-1.2109
KRTAP5-10	3	0.00093792	0.0040868	0.103953	708	2	-2.3154	0.97445	0.9744	1.0	16792	0	-2.3154
BYSL	5	0.00094721	0.0041302	0.10491	709	5	-1.2465	0.99905	0.99903	1.0	17617	0	-1.2465
SLC20A1	5	0.0009614	0.0042011	0.106561	710	4	-1.2672	0.8293	0.83095	1.0	14114	0	-1.2672
IL18RAP	5	0.00096691	0.0042226	0.106954	711	5	-0.73954	0.99903	0.99901	1.0	17616	0	-0.73954
PRKG2	5	0.00097312	0.0042413	0.107277	712	5	-0.8279	0.99903	0.99901	1.0	17613	0	-0.8279
DDX39B	5	0.00097849	0.0042655	0.107725	713	4	-1.2002	0.9786	0.97857	1.0	16885	0	-1.2002
HAUS8	5	0.00098032	0.004271	0.107725	714	4	-1.2063	0.97213	0.97205	1.0	16726	0	-1.2063
PRPF38B	5	0.00098419	0.0042825	0.107865	715	4	-1.7836	0.79445	0.7972	1.0	13558	1	-1.7836
TNPO3	5	0.00099763	0.0043325	0.108752	716	5	-1.2564	0.999	0.99898	1.0	17612	0	-1.2564
POP5	5	0.00099801	0.0043347	0.108752	717	3	-1.5955	0.98624	0.98622	1.0	17085	0	-1.5955
NDUFAF1	5	0.00099869	0.0043358	0.108752	718	3	-1.6896	0.91065	0.91123	1.0	15553	0	-1.6896
SSBP3	4	0.0010106	0.0043864	0.109868	719	4	-0.77944	0.99899	0.99897	1.0	17611	0	-0.77944
NUP160	5	0.0010155	0.0044035	0.110142	720	3	-1.3766	0.0082682	0.027869	0.677833	740	2	-1.3766
SPIC	5	0.0010233	0.0044348	0.110772	721	5	-0.71832	0.99898	0.99896	1.0	17609	0	-0.71832
TYRO3	5	0.0010294	0.0044529	0.111013	722	4	-0.83163	0.72492	0.73885	1.0	12568	1	-0.83163
POT1	5	0.0010301	0.0044568	0.111013	723	4	-0.9415	0.30042	0.43911	1.0	7691	1	-0.9415
MED30	5	0.0010321	0.0044661	0.111092	724	4	-1.0138	0.45845	0.58373	1.0	10086	1	-1.0138
U2AF1	5	0.0010402	0.0044991	0.111758	725	3	-2.3463	0.8862	0.88709	1.0	15093	0	-2.3463
METAP2	5	0.0010433	0.0045129	0.111914	726	5	-0.79107	0.99896	0.99894	1.0	17606	0	-0.79107
WDR46	5	0.001044	0.0045178	0.111914	727	3	-1.3112	0.89698	0.89768	1.0	15298	0	-1.3112
RELA	5	0.0010493	0.0045332	0.112141	728	5	-0.4875	0.99895	0.99893	1.0	17604	0	-0.4875
COPZ1	6	0.0010553	0.0045574	0.112585	729	3	-0.72952	0.30006	0.43875	1.0	7685	1	-0.72952
GPKOW	5	0.0010628	0.0045849	0.113002	730	5	-0.59361	0.99894	0.99892	1.0	17603	0	-0.59361
OGDH	5	0.0010635	0.0045909	0.113002	731	4	-0.92096	0.9761	0.97609	1.0	16834	0	-0.92096
DGCR14	5	0.0010641	0.0045931	0.113002	732	3	-1.3369	0.81204	0.81412	1.0	13829	0	-1.3369
HIST1H2BD	4	0.0010799	0.0046597	0.114483	733	3	-1.4087	0.029887	0.084146	0.825477	1835	1	-1.4087
PSMB1	5	0.0010856	0.00468	0.114826	734	4	-1.0026	0.97981	0.97976	1.0	16910	0	-1.0026
MAGOHB	4	0.0010913	0.0047124	0.115464	735	3	-1.252	0.18523	0.32305	0.997729	5831	1	-1.252
LTV1	5	0.0010994	0.0047559	0.116212	737	3	-1.9679	0.3666	0.50536	1.0	8760	1	-1.9679
RSPH10B2	4	0.0010994	0.0047559	0.116212	736	4	-0.65186	0.9989	0.99888	1.0	17602	0	-0.65186
UTP6	5	0.0011042	0.0047702	0.116404	738	4	-1.4995	0.99173	0.99168	1.0	17263	0	-1.4995
BCL2L2-PABPN1	1	0.0011079	0.0047861	0.116635	739	1	-5.3367	0.99889	0.99887	1.0	17601	0	-5.3367
GTF2H3	5	0.0011096	0.0047971	0.116745	740	3	-1.4332	0.045691	0.11443	0.869268	2370	1	-1.4332
PIM1	5	0.0011374	0.004906	0.119233	741	5	-0.53691	0.99886	0.99884	1.0	17599	0	-0.53691
ABCF1	5	0.0011499	0.0049433	0.119979	742	3	-1.211	0.75377	0.76159	1.0	12936	1	-1.211
PFDN6	5	0.0011664	0.0049873	0.120884	743	4	-1.4378	0.97461	0.97456	1.0	16795	0	-1.4378
DCTN5	9	0.0011752	0.0050203	0.12152	744	5	-0.96488	0.69834	0.71943	1.0	12254	1	-0.96488
TRAF7	5	0.0011776	0.005028	0.121543	745	3	-1.3402	0.99527	0.99524	1.0	17387	0	-1.3402
PSMA1	5	0.0011857	0.0050555	0.122044	746	4	-3.19	0.88364	0.88455	1.0	15046	0	-3.19
EIF2B2	5	0.0012096	0.0051473	0.123881	747	4	-1.3015	0.98737	0.98734	1.0	17115	0	-1.3015
NKAP	5	0.0012102	0.0051501	0.123881	748	4	-1.4217	0.90077	0.90146	1.0	15376	0	-1.4217
MCM6	5	0.0012111	0.0051523	0.123881	749	4	-1.5746	0.77725	0.78168	1.0	13286	1	-1.5746
RGPD6	1	0.0012292	0.0052226	0.125406	750	1	-3.6121	0.99877	0.99874	1.0	17591	0	-3.6121
KRTAP12-2	4	0.001232	0.0052325	0.125476	751	3	-1.3378	0.89407	0.89481	1.0	15246	0	-1.3378
RTCB	5	0.0012363	0.0052446	0.125599	752	4	-1.0627	0.99825	0.99824	1.0	17550	0	-1.0627
FBL	5	0.0012446	0.0052688	0.126011	753	4	-1.026	0.92583	0.92601	1.0	15815	0	-1.026
ATP6V1B2	5	0.0012516	0.0052947	0.126461	754	4	-1.7195	0.84703	0.84834	1.0	14419	0	-1.7195
YBX1	2	0.0012558	0.0053106	0.126674	755	2	-2.2313	0.99874	0.99872	1.0	17588	0	-2.2313
POLD3	5	0.0012674	0.0053496	0.127333	756	4	-1.2854	0.98752	0.9875	1.0	17120	0	-1.2854
PCID2	5	0.0012683	0.0053524	0.127333	757	4	-0.88822	0.98506	0.98502	1.0	17050	0	-0.88822
SRCAP	5	0.0012809	0.0053931	0.128132	758	3	-0.89047	0.94813	0.94813	1.0	16218	0	-0.89047
VPS25	5	0.0012927	0.0054365	0.128993	759	4	-2.0615	0.99687	0.99685	1.0	17455	0	-2.0615
CSNK2B	5	0.0013236	0.0055432	0.131351	760	4	-0.96642	0.99854	0.99852	1.0	17572	0	-0.96642
UTP18	5	0.0013418	0.0056174	0.132935	761	4	-1.3938	0.99691	0.99689	1.0	17458	0	-1.3938
PSMC5	5	0.001355	0.0056669	0.13393	762	4	-1.982	0.84771	0.84899	1.0	14434	0	-1.982
PPP6R3	5	0.0013598	0.0056867	0.134221	763	4	-1.3207	0.41923	0.55838	1.0	9673	1	-1.3207
ESYT1	5	0.0013624	0.0056965	0.134279	764	4	-1.1852	0.94131	0.94142	1.0	16091	0	-1.1852
SAP130	5	0.0013695	0.0057312	0.134706	765	4	-0.88352	0.98295	0.98291	1.0	16990	0	-0.88352
RAB1B	5	0.001372	0.0057383	0.134706	766	3	-1.116	0.93055	0.93069	1.0	15891	0	-1.116
YPEL5	5	0.0013744	0.005746	0.134706	767	4	-1.1711	0.98705	0.98701	1.0	17106	0	-1.1711
CHMP6	5	0.0013757	0.0057493	0.134706	768	4	-1.6507	0.9771	0.97709	1.0	16852	0	-1.6507
KPNA2	5	0.0013766	0.0057521	0.134706	769	4	-1.5799	0.84956	0.85085	1.0	14463	0	-1.5799
PMF1-BGLAP	3	0.0013806	0.0057636	0.134801	770	3	-1.17	0.99862	0.99861	1.0	17579	0	-1.17
PLGLB1	2	0.001388	0.0057928	0.135307	771	2	-1.9872	0.99861	0.9986	1.0	17577	0	-1.9872
NOP56	5	0.0014108	0.0058637	0.136786	772	4	-1.157	0.99803	0.99802	1.0	17532	0	-1.157
SPDL1	5	0.001423	0.0059005	0.137255	773	4	-1.0494	0.99441	0.99439	1.0	17357	0	-1.0494
TAF10	5	0.0014262	0.0059093	0.137255	774	3	-1.0633	0.69936	0.72018	1.0	12263	1	-1.0633
ZNF217	5	0.0014268	0.0059104	0.137255	775	3	-1.0584	0.66235	0.69514	1.0	11870	1	-1.0584
CNTNAP3B	5	0.0014277	0.0059143	0.137255	776	3	-1.3117	0.053048	0.12831	0.883306	2615	1	-1.3117
TMEM92	5	0.0014302	0.0059231	0.137282	777	3	-1.4042	0.87173	0.87281	1.0	14826	0	-1.4042
SPRTN	5	0.0014388	0.0059516	0.137768	778	4	-1.6935	0.35473	0.49345	1.0	8562	1	-1.6935
SF3B2	5	0.0014565	0.0060138	0.139027	779	4	-0.97456	0.0066244	0.022978	0.656836	630	1	-0.97456
INTS8	5	0.0014795	0.0060847	0.140393	780	4	-1.6337	0.16019	0.29745	0.984528	5440	1	-1.6337
POLR2I	5	0.0014817	0.0060918	0.140393	781	4	-0.86576	0.16845	0.30589	0.988435	5573	1	-0.86576
KDELR1	5	0.0014831	0.0060962	0.140393	782	4	-1.2598	0.98156	0.98151	1.0	16953	0	-1.2598
CDC42	5	0.0014927	0.0061342	0.141086	783	3	-1.5175	0.57652	0.64401	1.0	11049	1	-1.5175
PNN	5	0.0015086	0.0061979	0.142371	784	3	-1.3161	0.95646	0.95645	1.0	16402	0	-1.3161
RBBP5	5	0.0015213	0.0062524	0.143438	785	4	-1.295	0.99575	0.99572	1.0	17407	0	-1.295
CHD4	5	0.0015446	0.006326	0.144944	786	4	-0.94903	0.93339	0.93351	1.0	15949	0	-0.94903
NNT	5	0.0015569	0.0063728	0.145829	787	3	-1.3936	0.92558	0.92577	1.0	15810	0	-1.3936
MED22	5	0.0015611	0.0063865	0.145958	788	4	-1.1742	0.99872	0.99871	1.0	17586	0	-1.1742
RPA2	5	0.0015823	0.0064552	0.147193	789	4	-1.3016	0.97394	0.97388	1.0	16782	0	-1.3016
PSMA4	5	0.0015832	0.0064569	0.147193	790	3	-1.6511	0.1913	0.32929	1.0	5928	2	-1.6511
UTP15	5	0.0015891	0.006475	0.14742	791	4	-2.303	0.82602	0.82781	1.0	14060	0	-2.303
RPL12	2	0.0015983	0.0065113	0.148059	792	2	-3.6049	0.9984	0.9984	1.0	17561	0	-3.6049
NOP14	5	0.0016089	0.0065509	0.148771	793	4	-0.95173	0.073865	0.16609	0.936494	3189	1	-0.95173
SLC5A5	5	0.0016247	0.006607	0.149855	794	3	-1.3143	0.88733	0.88818	1.0	15116	0	-1.3143
RSL1D1	5	0.0016355	0.006635	0.150126	795	4	-1.462	0.049349	0.1214	0.876621	2493	1	-1.462
ELL	5	0.0016362	0.0066356	0.150126	796	4	-0.80257	0.91685	0.91729	1.0	15649	0	-0.80257
SLC16A1	5	0.0016396	0.0066499	0.150208	797	4	-1.1745	0.92279	0.92305	1.0	15760	0	-1.1745
MT1E	2	0.0016409	0.0066559	0.150208	798	2	-1.7641	0.99836	0.99836	1.0	17557	0	-1.7641
C17orf58	8	0.001657	0.006712	0.151284	799	5	-1.006	0.96399	0.96399	1.0	16552	0	-1.006
POLR2G	5	0.0016706	0.0067505	0.151962	800	3	-1.3079	0.95525	0.95526	1.0	16371	0	-1.3079
BRF1	13	0.0016802	0.0067802	0.152439	801	7	-0.72011	0.97946	0.97942	1.0	16902	1	-0.72011
CAD	5	0.0016886	0.0068093	0.152904	802	3	-1.4005	0.83622	0.83762	1.0	14246	0	-1.4005
SLC25A38	5	0.0016964	0.0068291	0.153157	803	4	-0.91397	0.85588	0.85709	1.0	14559	0	-0.91397
MVK	5	0.0017036	0.0068538	0.153521	804	4	-1.1622	0.74251	0.75249	1.0	12772	1	-1.1622
HTATSF1	5	0.0017175	0.0069033	0.154437	805	4	-0.88218	0.99331	0.99328	1.0	17318	0	-0.88218
TPX2	5	0.0017232	0.0069275	0.154786	806	4	-1.7243	0.89417	0.89491	1.0	15247	0	-1.7243
DDX49	5	0.0017338	0.0069572	0.155257	807	3	-1.359	0.040183	0.10409	0.856262	2187	1	-1.359
MED4	5	0.0017377	0.0069731	0.155387	808	3	-1.2076	0.14959	0.28671	0.978143	5278	1	-1.2076
ZNF644	10	0.0017401	0.0069803	0.155387	809	6	-0.62131	0.0020873	0.008661	0.533758	292	3	-0.62131
RAD23A	5	0.0017509	0.0070094	0.155843	810	4	-0.84111	0.9966	0.9966	1.0	17443	0	-0.84111
TYW1	5	0.0017562	0.0070259	0.155959	811	4	-1.17	0.93554	0.93564	1.0	15983	0	-1.17
LDLR	5	0.0017591	0.007032	0.155959	812	3	-1.2584	0.95344	0.95343	1.0	16334	0	-1.2584
SS18L2	4	0.0017695	0.0070666	0.156534	813	4	-1.3042	0.99721	0.99719	1.0	17475	0	-1.3042
COPS4	5	0.0017965	0.0071584	0.158143	814	3	-1.3859	0.67224	0.70156	1.0	11970	1	-1.3859
MRPL14	5	0.0017975	0.0071628	0.158143	815	4	-0.88841	0.95701	0.95699	1.0	16417	0	-0.88841
EIF5A	5	0.0017991	0.0071656	0.158143	816	4	-0.82597	0.0031104	0.011945	0.573663	375	1	-0.82597
EIF2B5	5	0.0018051	0.0071865	0.158361	817	3	-1.2183	0.043193	0.10985	0.863716	2290	1	-1.2183
POLR3E	5	0.0018072	0.007193	0.158361	818	4	-1.2505	0.98693	0.98689	1.0	17100	0	-1.2505
HCFC1R1	6	0.0018367	0.0072876	0.160247	819	4	-1.0844	0.964	0.964	1.0	16553	0	-1.0844
NSL1	5	0.0018435	0.0073069	0.160412	820	4	-1.1116	0.18473	0.32253	0.99682	5827	1	-1.1116
TIMELESS	5	0.0018457	0.0073129	0.160412	821	4	-1.0029	0.48498	0.5965	1.0	10297	1	-1.0029
RPE	9	0.0018614	0.0073646	0.161349	822	4	-0.41976	0.12624	0.25539	0.967079	4755	2	-0.41976
SAMD4B	5	0.0019046	0.0074954	0.163912	823	4	-0.91659	0.9907	0.99069	1.0	17229	0	-0.91659
TAF1B	5	0.0019075	0.0075048	0.163912	824	4	-0.97783	0.84858	0.84984	1.0	14446	0	-0.97783
SKIV2L2	5	0.0019098	0.0075119	0.163912	825	3	-1.4609	0.27507	0.41339	1.0	7249	2	-1.4609
KMT2D	5	0.0019111	0.007518	0.163912	826	4	-1.295	0.84249	0.84385	1.0	14353	0	-1.295
PDCD11	5	0.0019139	0.0075306	0.163989	827	3	-1.7396	0.59267	0.65306	1.0	11208	1	-1.7396
TPT1	6	0.0019388	0.0076169	0.165388	828	5	-0.71781	0.57101	0.64093	1.0	10999	1	-0.71781
FNTA	5	0.0019396	0.0076202	0.165388	829	4	-0.89469	0.98047	0.98043	1.0	16926	0	-0.89469
LSM6	5	0.00194	0.0076224	0.165388	830	3	-0.75949	0.52795	0.61815	1.0	10624	1	-0.75949
AKT2	5	0.0019651	0.0077098	0.166813	831	4	-0.8082	0.36238	0.50116	1.0	8697	1	-0.8082
NBPF6	3	0.0019662	0.0077137	0.166813	832	2	-1.5778	0.72723	0.74062	1.0	12601	0	-1.5778
HIST1H3D	5	0.0019669	0.0077159	0.166813	833	4	-1.0925	0.87613	0.87714	1.0	14913	0	-1.0925
FANCD2	5	0.0019715	0.0077318	0.166958	834	4	-0.86475	0.98403	0.98398	1.0	17021	0	-0.86475
CCAR1	5	0.0019965	0.007817	0.168595	835	4	-0.7871	0.089057	0.19253	0.943608	3662	1	-0.7871
EXOSC9	5	0.0020099	0.0078577	0.16927	836	4	-1.2602	0.7651	0.77105	1.0	13104	1	-1.2602
LSM14A	5	0.0020179	0.0078814	0.169577	837	4	-1.4033	0.99488	0.99486	1.0	17378	0	-1.4033
ATL3	5	0.0020229	0.0078995	0.169764	838	4	-0.98609	0.81974	0.82161	1.0	13961	0	-0.98609
MDM2	5	0.0020264	0.0079111	0.16981	839	4	-1.3652	0.063869	0.14808	0.914538	2915	1	-1.3652
TEX10	5	0.0021094	0.0081936	0.175472	840	4	-0.81581	0.715	0.73144	1.0	12446	1	-0.81581
WBP1	5	0.0021139	0.008203	0.175472	841	4	-1.5341	0.99626	0.99624	1.0	17434	0	-1.5341
CTPS1	5	0.0021148	0.0082041	0.175472	842	4	-1.0826	0.94765	0.94765	1.0	16212	0	-1.0826
EXOC1	5	0.0021243	0.0082316	0.175658	843	4	-0.92419	0.98433	0.98429	1.0	17030	0	-0.92419
CIR1	5	0.0021255	0.008236	0.175658	844	4	-0.79493	0.99565	0.99563	1.0	17402	0	-0.79493
POLR3H	5	0.0021274	0.008242	0.175658	845	4	-0.85962	0.96556	0.9655	1.0	16586	0	-0.85962
PHAX	5	0.0021433	0.008302	0.176726	846	4	-1.1072	0.9986	0.9986	1.0	17576	0	-1.1072
IPO11	5	0.0021498	0.0083223	0.17695	847	4	-1.7156	0.23767	0.37605	1.0	6650	1	-1.7156
SMC1A	5	0.0021632	0.008363	0.177605	848	3	-1.2321	0.98661	0.98658	1.0	17092	0	-1.2321
DSCR4	5	0.0021699	0.0083855	0.177874	849	4	-1.4146	0.48248	0.59528	1.0	10274	1	-1.4146
LCE2D	2	0.0021926	0.0084487	0.179004	850	1	-1.6785	0.51286	0.61045	1.0	10501	0	-1.6785
C1orf52	5	0.0021992	0.0084658	0.179154	851	4	-0.77157	0.50219	0.60508	1.0	10418	1	-0.77157
TTC19	5	0.0022104	0.0085054	0.179781	852	3	-1.2996	0.92862	0.92877	1.0	15864	0	-1.2996
PLRG1	5	0.0022427	0.008601	0.18159	853	4	-0.92751	0.99658	0.99657	1.0	17442	0	-0.92751
DHODH	5	0.0022618	0.0086604	0.182629	854	4	-1.0065	0.99851	0.99849	1.0	17571	0	-1.0065
UBE2Z	5	0.002274	0.0086928	0.183099	855	4	-1.1214	0.94825	0.94825	1.0	16220	0	-1.1214
ORC1	5	0.0022779	0.0087038	0.183116	856	3	-1.4388	0.33596	0.47453	1.0	8268	1	-1.4388
SLC25A41	5	0.0022953	0.0087693	0.184277	857	4	-1.2572	0.88757	0.8884	1.0	15127	0	-1.2572
NPM1	3	0.0023074	0.0088061	0.184836	858	2	-2.0211	0.35869	0.49741	1.0	8628	1	-2.0211
EGF	5	0.0023133	0.0088215	0.184943	859	4	-1.3725	0.99554	0.99552	1.0	17397	0	-1.3725
RFC4	5	0.0023204	0.0088462	0.185246	860	4	-1.3877	0.84403	0.84541	1.0	14372	0	-1.3877
SPC25	5	0.0023326	0.0088864	0.185871	861	4	-2.0048	0.24086	0.3792	1.0	6704	1	-2.0048
GSDMA	5	0.0023494	0.0089457	0.186704	862	4	-0.91946	0.95578	0.95579	1.0	16384	0	-0.91946
APOBEC3F	7	0.0023513	0.0089501	0.186704	863	3	0.22553	0.034538	0.093277	0.845268	1984	3	0.22553
RPL34	1	0.0023537	0.0089573	0.186704	864	1	-8.7132	0.99765	0.99763	1.0	17501	0	-8.7132
RNGTT	5	0.0023775	0.0090381	0.18817	865	3	-1.508	0.16705	0.30447	0.986599	5557	2	-1.508
SEC61G	4	0.0023805	0.0090491	0.188182	866	3	-1.8342	0.80455	0.80678	1.0	13714	0	-1.8342
HIST1H2BL	3	0.0023891	0.0090727	0.188456	867	3	-2.4251	0.98743	0.98741	1.0	17116	0	-2.4251
NEDD4	5	0.0023989	0.0090936	0.188672	868	4	-1.3738	0.99136	0.99133	1.0	17253	0	-1.3738
ETF1	5	0.0024061	0.0091173	0.188945	869	4	-2.5013	0.75072	0.75913	1.0	12890	1	-2.5013
TAF6L	5	0.0024105	0.0091398	0.189194	870	4	-1.2105	0.99435	0.99434	1.0	17355	0	-1.2105
LCE1F	3	0.0024185	0.0091684	0.189408	871	3	-1.5687	0.99563	0.99562	1.0	17400	0	-1.5687
EIF1	5	0.0024194	0.0091712	0.189408	872	3	-0.80327	0.93931	0.93943	1.0	16051	0	-0.80327
MCRS1	5	0.0024294	0.0091959	0.189701	873	3	-0.83977	0.28205	0.42067	1.0	7358	1	-0.83977
PIGU	5	0.002436	0.0092184	0.189948	874	4	-0.73889	0.84035	0.84176	1.0	14312	0	-0.73889
EIF4G2	5	0.0024427	0.009236	0.190093	875	2	-0.34758	0.62194	0.67	1.0	11472	1	-0.34758
TRAPPC5	5	0.0024786	0.0093718	0.192471	876	3	-1.2009	0.58327	0.64781	1.0	11117	1	-1.2009
FAHD2B	4	0.0024791	0.0093729	0.192471	877	2	-0.8051	0.92645	0.92662	1.0	15825	0	-0.8051
CXorf56	7	0.0024905	0.0094032	0.192872	878	5	-0.69627	0.11744	0.24068	0.961484	4507	1	-0.69627
UBALD1	5	0.0024997	0.0094323	0.19325	879	2	0.11799	0.31149	0.45031	1.0	7874	2	0.11799
HIST2H3C	2	0.0025254	0.0095263	0.194912	880	2	-1.2593	0.99747	0.99746	1.0	17491	0	-1.2593
HIST1H2BE	3	0.0025279	0.0095351	0.194912	881	1	0.085288	0.05761	0.1367	0.89924	2734	1	0.085288
MAST1	5	0.0025584	0.0096346	0.196723	882	4	-0.9048	0.99791	0.99789	1.0	17526	0	-0.9048
C17orf104	5	0.0025649	0.0096555	0.196927	883	4	-1.1228	0.98705	0.98701	1.0	17105	0	-1.1228
MT1B	3	0.0025794	0.0097039	0.197411	884	2	-1.5977	0.29084	0.42951	1.0	7513	1	-1.5977
HIST1H2BN	2	0.0025811	0.0097077	0.197411	885	2	-3.8894	0.99742	0.9974	1.0	17489	0	-3.8894
POLE	5	0.0025833	0.0097121	0.197411	886	4	-0.75627	0.86739	0.86845	1.0	14756	0	-0.75627
MINOS1	3	0.0025977	0.0097556	0.19797	887	3	-1.6259	0.9974	0.99739	1.0	17486	0	-1.6259
PSMC6	5	0.0025992	0.0097627	0.19797	888	4	-1.1809	0.77639	0.78091	1.0	13270	1	-1.1809
RPL23A	2	0.0026047	0.0097803	0.19797	889	2	-2.5372	0.9974	0.99738	1.0	17484	0	-2.5372
PA2G4	5	0.0026056	0.0097836	0.19797	890	4	-1.8138	0.99878	0.99876	1.0	17593	0	-1.8138
USP17L10	4	0.0026142	0.0098078	0.198131	891	2	-1.1466	0.39733	0.53615	1.0	9304	1	-1.1466
NCBP2	7	0.0026157	0.0098136	0.198131	892	5	-0.77836	0.92888	0.92905	1.0	15867	0	-0.77836
TOMM40	5	0.0026239	0.0098408	0.198458	893	3	-1.5491	0.59943	0.65692	1.0	11281	1	-1.5491
UGT2A1	5	0.0026505	0.0099227	0.199886	894	4	-1.6509	0.9974	0.99738	1.0	17485	0	-1.6509
CCDC107	5	0.0026705	0.0099865	0.200946	895	1	-0.23953	0.94214	0.94223	1.0	16103	0	-0.23953
TSSK4	5	0.0026845	0.010031	0.201447	896	4	-0.88359	0.98499	0.98495	1.0	17046	0	-0.88359
EIF3G	5	0.0026852	0.010034	0.201447	897	3	-0.74857	0.9585	0.95849	1.0	16448	0	-0.74857
DNTTIP2	5	0.0026997	0.010079	0.202138	898	4	-0.82587	0.87875	0.87972	1.0	14961	0	-0.82587
ERBB3	5	0.002703	0.010094	0.202199	899	4	-1.2688	0.41263	0.55171	1.0	9564	1	-1.2688
PAF1	5	0.0027134	0.010136	0.202805	900	4	-1.15	0.40208	0.54092	1.0	9389	1	-1.15
SOD2	5	0.0027158	0.010146	0.202805	901	4	-0.88239	0.96572	0.96566	1.0	16591	0	-0.88239
EXOSC10	5	0.002725	0.01018	0.20325	902	3	-1.0974	0.88488	0.88578	1.0	15068	0	-1.0974
MCM5	5	0.0027432	0.010242	0.204264	903	4	-1.225	0.43727	0.57389	1.0	9914	1	-1.225
TXN	7	0.0027757	0.010344	0.206075	904	2	-0.18048	0.043407	0.11023	0.86384	2298	3	-0.18048
TYMS	5	0.0027807	0.010361	0.206176	905	4	-0.88025	0.97591	0.9759	1.0	16828	0	-0.88025
RPL35	5	0.002791	0.010406	0.206844	906	4	-0.80681	0.96565	0.9656	1.0	16587	0	-0.80681
EAPP	5	0.0027971	0.010422	0.206858	907	4	-1.2073	0.99784	0.99782	1.0	17518	0	-1.2073
KRT86	2	0.0027995	0.01043	0.206858	908	2	-1.5176	0.9972	0.99718	1.0	17474	0	-1.5176
CALR3	5	0.0028253	0.010502	0.207872	909	3	-1.2168	0.14585	0.28281	0.977223	5211	1	-1.2168
C19orf83	5	0.0028286	0.010513	0.207872	910	4	-1.1899	0.6268	0.67291	1.0	11524	1	-1.1899
EIF4A1	4	0.0028303	0.010515	0.207872	911	3	-1.1638	0.99393	0.9939	1.0	17346	0	-1.1638
TUBGCP6	5	0.0028369	0.010535	0.208024	912	4	-0.85448	0.72691	0.74041	1.0	12596	1	-0.85448
POP7	5	0.0028433	0.010562	0.208338	913	4	-1.4432	0.9248	0.92499	1.0	15795	0	-1.4432
KLC2	5	0.0028505	0.010584	0.208533	914	4	-0.77842	0.97803	0.97802	1.0	16869	0	-0.77842
SASS6	5	0.002859	0.010613	0.208889	915	3	-1.052	0.20495	0.34306	1.0	6141	2	-1.052
GATSL3	5	0.00287	0.010645	0.209256	916	3	-1.1874	0.71518	0.73158	1.0	12449	1	-1.1874
PRPH	5	0.002874	0.010657	0.209256	917	3	-1.2194	0.74102	0.75131	1.0	12757	1	-1.2194
CFC1	2	0.002877	0.010667	0.209256	918	2	-1.2169	0.99712	0.9971	1.0	17470	0	-1.2169
RPS14	2	0.0028871	0.010698	0.209256	919	2	-2.359	0.99711	0.99709	1.0	17469	0	-2.359
WDR3	5	0.0028878	0.0107	0.209256	920	4	-0.74542	0.99707	0.99705	1.0	17466	0	-0.74542
ZNF138	7	0.0028903	0.010711	0.209256	921	2	0.28225	0.072965	0.16445	0.934787	3167	3	0.28225
RPL35A	3	0.002891	0.010714	0.209256	922	2	-1.7384	0.89046	0.89125	1.0	15178	0	-1.7384
COX8A	5	0.0028941	0.010725	0.209256	923	3	-1.3429	0.3381	0.47675	1.0	8304	1	-1.3429
CDC73	5	0.0029347	0.01085	0.211205	924	3	-1.247	0.98982	0.9898	1.0	17189	0	-1.247
TRIP13	5	0.0029368	0.010858	0.211205	925	3	-1.2529	0.27193	0.41021	1.0	7185	1	-1.2529
CBX3	5	0.0029409	0.010871	0.211205	926	4	-1.2097	0.46024	0.58457	1.0	10095	1	-1.2097
UBB	2	0.0029413	0.010872	0.211205	927	2	-1.8207	0.98374	0.98368	1.0	17010	0	-1.8207
PRB4	4	0.0029732	0.010967	0.212834	928	2	-0.44692	0.53188	0.62017	1.0	10659	1	-0.44692
TPM3	6	0.0029801	0.010989	0.212877	929	4	-1.022	0.99593	0.99593	1.0	17418	0	-1.022
CCDC84	5	0.0029812	0.010993	0.212877	930	4	-1.3672	0.94996	0.94993	1.0	16263	0	-1.3672
PRICKLE1	5	0.0029939	0.011033	0.213424	931	4	-0.90467	0.83644	0.83784	1.0	14251	0	-0.90467
CD1E	23	0.0030076	0.011078	0.214056	932	11	-0.35299	0.48633	0.59717	1.0	10308	5	-0.35299
HNRNPH1	5	0.0030195	0.011116	0.214569	933	3	-0.99629	0.029816	0.083993	0.82477	1834	1	-0.99629
WSB2	8	0.0030329	0.01116	0.215188	934	6	-0.79474	0.47182	0.59014	1.0	10194	2	-0.79474
POLA2	5	0.003038	0.011175	0.215243	935	4	-0.66594	0.9987	0.99868	1.0	17583	0	-0.66594
PM20D1	5	0.0030468	0.011205	0.215595	936	3	-1.2994	0.83105	0.8326	1.0	14150	0	-1.2994
LDB1	5	0.0030667	0.011269	0.21658	937	4	-0.93579	0.99378	0.99376	1.0	17336	0	-0.93579
KRTAP12-3	5	0.0031014	0.011374	0.218376	938	2	0.44792	0.015856	0.049876	0.755324	1187	3	0.44792
TRIM73	3	0.0031057	0.011391	0.21846	939	3	-0.72493	0.99689	0.99688	1.0	17457	0	-0.72493
ACBD7	5	0.0031134	0.011415	0.218691	940	3	-2.7399	0.90084	0.90152	1.0	15377	0	-2.7399
TRRAP	5	0.0031314	0.011481	0.219603	941	3	-1.0657	0.76587	0.77167	1.0	13111	1	-1.0657
EPN3	5	0.0031335	0.011487	0.219603	942	4	-1.056	0.79754	0.80013	1.0	13609	1	-1.056
DNAJA3	5	0.0031425	0.011517	0.219948	943	4	-1.0051	0.93176	0.9319	1.0	15918	0	-1.0051
SIN3A	5	0.0031494	0.01154	0.220155	944	4	-1.0026	0.95356	0.95353	1.0	16338	0	-1.0026
ATP6AP1	5	0.0031612	0.01157	0.220493	945	4	-0.79526	0.95683	0.9568	1.0	16410	0	-0.79526
ZFYVE20	5	0.0031688	0.011598	0.220789	946	3	-1.2497	0.92259	0.92286	1.0	15756	0	-1.2497
LEO1	5	0.0031772	0.011625	0.221079	947	4	-0.93441	0.99802	0.99801	1.0	17531	0	-0.93441
POLR1A	5	0.0032414	0.01183	0.224466	948	3	-1.262	0.87541	0.87643	1.0	14895	0	-1.262
TOE1	5	0.0032428	0.011834	0.224466	949	4	-0.93583	0.85568	0.85691	1.0	14555	0	-0.93583
WDR36	5	0.0032452	0.011841	0.224466	950	3	-1.148	0.80842	0.81053	1.0	13772	0	-1.148
ATP5J2	7	0.0032808	0.011968	0.226635	951	5	-0.97061	0.5994	0.65691	1.0	11279	1	-0.97061
MRPS10	5	0.0032989	0.012027	0.227354	952	3	-1.4811	0.88697	0.88784	1.0	15109	0	-1.4811
PMPCB	5	0.0033004	0.012031	0.227354	953	3	-1.2479	0.010347	0.034007	0.703146	871	1	-1.2479
ANKRD52	5	0.0033141	0.012075	0.227936	954	4	-0.74451	0.78754	0.79091	1.0	13434	1	-0.74451
POC1A	5	0.0033523	0.0122	0.230061	955	4	-0.69181	0.9979	0.99788	1.0	17525	0	-0.69181
ZNF468	8	0.0033721	0.012257	0.230897	956	6	-0.81011	0.90059	0.90128	1.0	15372	1	-0.81011
EMC9	5	0.0033771	0.012272	0.230946	957	3	-1.2772	0.18916	0.32706	1.0	5888	2	-1.2772
MYBL2	5	0.0034396	0.012478	0.23457	958	4	-0.83929	0.9986	0.99859	1.0	17575	0	-0.83929
CNOT1	5	0.0034489	0.012514	0.234996	959	4	-1.0848	0.22658	0.36484	1.0	6476	1	-1.0848
RNPS1	5	0.0034592	0.012548	0.235391	960	4	-0.92982	0.44359	0.57688	1.0	9961	1	-0.92982
NCF1	5	0.0035012	0.012696	0.237928	961	4	-1.2009	0.48462	0.59633	1.0	10294	1	-1.2009
SMG6	5	0.0035172	0.01275	0.238689	962	3	-1.1672	0.70786	0.72622	1.0	12363	1	-1.1672
INTS9	5	0.0035348	0.012811	0.239572	963	4	-1.1878	0.99814	0.99813	1.0	17540	0	-1.1878
THOC6	5	0.0035392	0.012829	0.239663	964	4	-0.90335	0.68965	0.71334	1.0	12138	1	-0.90335
RPL32	2	0.0035814	0.012954	0.241743	965	2	-3.883	0.99642	0.99642	1.0	17438	0	-3.883
SRP19	6	0.0036402	0.013152	0.245198	966	4	-1.4292	0.99934	0.99934	1.0	17654	0	-1.4292
SMC4	5	0.0036578	0.013209	0.245852	967	3	-1.2926	0.99622	0.9962	1.0	17431	0	-1.2926
NEFM	5	0.0036602	0.013215	0.245852	968	1	0.15139	0.028201	0.080869	0.818404	1779	1	0.15139
DDX52	5	0.0036749	0.013266	0.246549	969	4	-1.2694	0.99381	0.99378	1.0	17339	0	-1.2694
SYT15	5	0.0037032	0.013364	0.247998	970	4	-0.88954	0.99875	0.99872	1.0	17589	0	-0.88954
MASTL	5	0.0037078	0.013379	0.247998	971	3	-0.63606	0.87468	0.87572	1.0	14883	0	-0.63606
CYB561D1	12	0.00371	0.01339	0.247998	972	6	-0.50943	0.86479	0.86584	1.0	14715	1	-0.50943
XRCC5	5	0.0037124	0.013399	0.247998	973	4	-0.78181	0.6778	0.70525	1.0	12031	1	-0.78181
DTYMK	5	0.003759	0.013553	0.25059	974	4	-1.2348	0.012832	0.041246	0.742324	996	1	-1.2348
MRPL37	5	0.0037683	0.013584	0.250901	975	3	-1.1257	0.3586	0.49733	1.0	8627	1	-1.1257
MAL	15	0.0037869	0.01364	0.251679	976	4	-0.071947	0.92115	0.9215	1.0	15732	2	-0.071947
NSA2	4	0.0038164	0.013733	0.253144	977	2	-1.471	0.94621	0.94621	1.0	16185	0	-1.471
TCEB1	3	0.003836	0.013797	0.253888	978	2	-1.688	0.24229	0.3806	1.0	6733	1	-1.688
PCED1B	5	0.0038416	0.013815	0.253888	979	4	-0.72884	0.99813	0.99812	1.0	17539	0	-0.72884
KIF21A	5	0.0038435	0.01382	0.253888	980	4	-0.73193	0.35961	0.49835	1.0	8646	1	-0.73193
FAM136A	4	0.0038467	0.01383	0.253888	981	4	-0.63262	0.99615	0.99614	1.0	17427	0	-0.63262
GOSR1	5	0.0039022	0.014006	0.256605	983	4	-0.96591	0.22194	0.36025	1.0	6407	1	-0.96591
GSPT1	5	0.0039022	0.014006	0.256605	982	4	-1.185	0.83682	0.83822	1.0	14261	0	-1.185
DEXI	5	0.0039193	0.014057	0.25727	984	4	-1.3685	0.99825	0.99824	1.0	17549	0	-1.3685
RPL28	9	0.0039351	0.014102	0.257833	985	5	-0.7619	0.76176	0.76822	1.0	13044	1	-0.7619
FCF1	5	0.0039649	0.01419	0.259178	986	3	-1.5889	0.52943	0.61891	1.0	10639	1	-1.5889
CCNC	5	0.0039768	0.014228	0.259345	987	3	-1.6953	0.0090621	0.030217	0.686234	793	2	-1.6953
YEATS4	5	0.0039768	0.014228	0.259345	988	3	-1.3494	0.4734	0.5909	1.0	10206	1	-1.3494
SLU7	5	0.0039899	0.014276	0.259964	989	3	-1.3315	0.89014	0.89094	1.0	15169	0	-1.3315
OTUD7A	5	0.0040024	0.014312	0.260258	990	3	-1.2582	0.36138	0.50015	1.0	8681	2	-1.2582
MRPL21	8	0.0040059	0.014321	0.260258	991	5	-0.58738	0.95786	0.95785	1.0	16439	0	-0.58738
TRPM6	5	0.0040283	0.014384	0.261124	992	4	-0.71307	0.90924	0.90982	1.0	15531	0	-0.71307
ZNF99	4	0.004036	0.014406	0.261269	993	4	-0.73684	0.99596	0.99596	1.0	17421	0	-0.73684
CYP4F2	5	0.0040757	0.014525	0.263168	994	3	-1.1189	0.89339	0.89414	1.0	15238	0	-1.1189
LDHA	4	0.0040839	0.014547	0.263302	995	4	-0.88906	0.99592	0.99591	1.0	17417	0	-0.88906
FAM103A1	5	0.0040942	0.014573	0.263495	996	3	-1.286	0.87647	0.87747	1.0	14917	0	-1.286
UTP3	5	0.0041127	0.014639	0.264422	997	3	-1.2262	0.13565	0.27065	0.970674	5014	2	-1.2262
SRRT	5	0.0041295	0.014689	0.26507	998	4	-1.0493	0.11142	0.23067	0.958243	4334	1	-1.0493
KIAA1279	5	0.0041674	0.014801	0.266559	999	4	-1.133	0.94596	0.94599	1.0	16181	0	-1.133
DDX6	5	0.0041675	0.014801	0.266559	1000	3	-1.1203	0.46333	0.58605	1.0	10121	1	-1.1203
TMEM183A	5	0.0042276	0.015005	0.269953	1001	4	-1.0098	0.68624	0.71099	1.0	12108	1	-1.0098
SGCE	5	0.004263	0.015133	0.271803	1002	4	-0.79374	0.9983	0.9983	1.0	17554	0	-0.79374
HBS1L	5	0.004265	0.015138	0.271803	1003	4	-0.80389	0.34126	0.47993	1.0	8345	1	-0.80389
LIG3	5	0.0042772	0.015181	0.272312	1004	4	-0.89202	0.17806	0.31578	0.99458	5717	1	-0.89202
CDCA8	5	0.0042864	0.015212	0.272583	1005	4	-0.95011	0.80283	0.80509	1.0	13687	1	-0.95011
MRPL23	5	0.0043109	0.015287	0.27366	1006	4	-0.84415	0.9827	0.98266	1.0	16984	0	-0.84415
PSMD14	5	0.0043356	0.015373	0.274826	1007	3	-1.3932	0.18187	0.3197	0.995737	5776	1	-1.3932
INTS4	5	0.0043396	0.015383	0.274826	1008	3	-0.95181	0.19923	0.33722	1.0	6050	2	-0.95181
NUS1	4	0.0043487	0.015405	0.274946	1009	2	-1.5015	0.62483	0.67174	1.0	11499	1	-1.5015
KRT76	5	0.0043583	0.015436	0.275243	1010	3	-1.1782	0.73723	0.74825	1.0	12716	1	-1.1782
FAM83E	5	0.0044026	0.01556	0.277174	1011	4	-0.64137	0.99323	0.9932	1.0	17309	0	-0.64137
TWF1	5	0.004411	0.015582	0.277282	1012	3	-1.1235	0.95705	0.95702	1.0	16418	0	-1.1235
BPTF	5	0.0044207	0.015612	0.277555	1013	4	-1.1075	0.99541	0.99538	1.0	17390	0	-1.1075
GBF1	5	0.0044547	0.015706	0.278881	1014	4	-0.66385	0.73461	0.74621	1.0	12689	1	-0.66385
TAF8	5	0.0044591	0.015718	0.278881	1015	3	-0.59422	0.43715	0.57384	1.0	9911	1	-0.59422
TNNC2	5	0.0044727	0.015758	0.279318	1016	4	-0.70171	0.12822	0.25866	0.969105	4804	1	-0.70171
HSPA5	5	0.0044843	0.015803	0.279586	1017	3	-1.111	0.37423	0.5129	1.0	8906	2	-1.111
TYW1B	5	0.0044853	0.015804	0.279586	1018	4	-0.73311	0.93362	0.93375	1.0	15955	0	-0.73311
NAA15	5	0.0045286	0.015939	0.281702	1019	4	-0.99902	0.59669	0.65535	1.0	11243	1	-0.99902
NBPF4	2	0.0045497	0.016007	0.28261	1020	2	-1.2815	0.99545	0.99543	1.0	17393	0	-1.2815
DHX16	5	0.0045722	0.016076	0.283555	1021	4	-1.019	0.98913	0.98914	1.0	17166	0	-1.019
RPL24	3	0.0045863	0.016114	0.283956	1022	3	-1.7784	0.99101	0.99098	1.0	17244	0	-1.7784
PES1	5	0.0045949	0.016144	0.284201	1023	3	-0.99774	0.80328	0.80555	1.0	13691	1	-0.99774
CEP97	5	0.0046049	0.016178	0.284513	1024	4	-0.96158	0.83592	0.83735	1.0	14240	0	-0.96158
TMEM258	5	0.0046312	0.016268	0.28582	1025	3	-1.5274	0.6366	0.67885	1.0	11612	1	-1.5274
TIGD3	5	0.0046453	0.016317	0.2864	1026	4	-0.74472	0.99885	0.99882	1.0	17598	0	-0.74472
LSM5	5	0.0046823	0.016426	0.28803	1027	3	-2.3247	0.8494	0.85068	1.0	14457	0	-2.3247
FAM63B	5	0.0047208	0.016542	0.289782	1028	3	-1.1079	0.94633	0.94633	1.0	16188	0	-1.1079
KMT2C	5	0.004741	0.016605	0.290607	1029	4	-0.8413	0.99756	0.99754	1.0	17495	0	-0.8413
RASGRP4	5	0.0047454	0.016622	0.290633	1030	4	-0.78018	0.65734	0.69198	1.0	11834	1	-0.78018
LCE2C	2	0.0047678	0.016692	0.29157	1031	2	-1.7961	0.957	0.95697	1.0	16416	0	-1.7961
RDH5	5	0.0047839	0.016742	0.291851	1032	4	-1.1617	0.99657	0.99657	1.0	17441	0	-1.1617
RPL38	2	0.0047898	0.01676	0.291851	1033	2	-3.8266	0.93914	0.93925	1.0	16047	0	-3.8266
PHTF1	5	0.0047961	0.016774	0.291851	1034	4	-0.72868	0.69455	0.71672	1.0	12200	1	-0.72868
SETD1A	5	0.0048078	0.016814	0.291851	1035	3	-1.0853	0.9978	0.99778	1.0	17514	0	-1.0853
EIF3M	5	0.0048088	0.016817	0.291851	1036	4	-0.71488	0.99848	0.99846	1.0	17568	0	-0.71488
SYF2	5	0.0048097	0.01682	0.291851	1037	3	-1.0175	0.013295	0.042555	0.742654	1027	2	-1.0175
FNBP4	5	0.0048138	0.016828	0.291851	1038	4	-0.77209	0.99531	0.99528	1.0	17389	0	-0.77209
NCLN	5	0.0048182	0.016838	0.291851	1039	4	-0.64234	0.96242	0.9624	1.0	16524	0	-0.64234
DYNC1H1	5	0.0048734	0.017009	0.294531	1040	4	-0.5507	0.24893	0.38724	1.0	6825	1	-0.5507
INTS1	5	0.0049062	0.017129	0.296321	1041	3	-1.0917	0.49572	0.60182	1.0	10377	1	-1.0917
EIF3CL	2	0.0049896	0.017399	0.300556	1042	2	-1.0755	0.99501	0.99498	1.0	17382	0	-1.0755
GTF2IRD2	3	0.0049924	0.017407	0.300556	1043	2	-1.3469	0.93775	0.93786	1.0	16025	0	-1.3469
EIF5	5	0.0050089	0.017446	0.300942	1044	4	-0.75419	0.22815	0.36639	1.0	6501	1	-0.75419
HAUS7	5	0.0050209	0.017486	0.301067	1045	4	-1.1546	0.63743	0.67938	1.0	11622	1	-1.1546
HDAC1	5	0.0050211	0.017487	0.301067	1046	3	-1.012	0.96608	0.96602	1.0	16598	0	-1.012
HYOU1	5	0.0050553	0.017597	0.302675	1047	4	-0.99113	0.50319	0.60561	1.0	10422	1	-0.99113
CDC26	5	0.0050943	0.01772	0.304444	1048	3	-1.1414	0.91426	0.91476	1.0	15603	0	-1.1414
NDUFAB1	5	0.0050981	0.017733	0.304444	1049	3	-1.2481	0.78207	0.78597	1.0	13358	1	-1.2481
NPIPA5	1	0.0051207	0.017803	0.305342	1050	1	-3.2787	0.99488	0.99486	1.0	17377	0	-3.2787
PPP1R10	5	0.0051465	0.017884	0.306446	1051	4	-1.4933	0.99293	0.9929	1.0	17300	0	-1.4933
H2AFZ	5	0.0051793	0.017992	0.308008	1052	4	-0.76647	0.90566	0.90628	1.0	15464	0	-0.76647
KRTAP10-4	2	0.0051856	0.018011	0.308036	1053	1	-1.0906	0.44634	0.57816	1.0	9981	1	-1.0906
EIF3K	5	0.0052109	0.018089	0.309077	1054	4	-1.073	0.33687	0.47546	1.0	8284	1	-1.073
KLF2	5	0.0052266	0.018144	0.309523	1055	4	-1.0336	0.98243	0.9824	1.0	16977	0	-1.0336
EXOSC7	5	0.0052297	0.01815	0.309523	1056	4	-1.0421	0.21388	0.35206	1.0	6289	1	-1.0421
NASP	5	0.0052384	0.018177	0.309689	1057	4	-1.2104	0.93244	0.93256	1.0	15931	0	-1.2104
CENPE	5	0.0052758	0.018293	0.311371	1058	3	-1.1201	0.03194	0.088188	0.836321	1898	1	-1.1201
RRAGA	5	0.0053075	0.018388	0.312704	1059	3	-0.95976	0.7614	0.76792	1.0	13036	1	-0.95976
THOC5	5	0.0053254	0.018434	0.312915	1060	3	-0.98854	0.090948	0.19587	0.943608	3727	1	-0.98854
GJC1	5	0.0053363	0.018465	0.312915	1061	3	-1.2776	0.74021	0.75064	1.0	12750	1	-1.2776
MYRF	5	0.0053364	0.018465	0.312915	1062	4	-0.73789	0.70042	0.72089	1.0	12275	1	-0.73789
RPL22	2	0.0053396	0.01847	0.312915	1063	1	-2.4759	0.89551	0.89618	1.0	15269	0	-2.4759
C6orf89	5	0.0053792	0.018592	0.314496	1064	3	-1.1314	0.43539	0.573	1.0	9900	1	-1.1314
DPY30	4	0.0053869	0.018611	0.314496	1065	2	-0.64373	0.59882	0.65657	1.0	11267	1	-0.64373
PDCD7	5	0.0053892	0.018616	0.314496	1066	4	-0.83713	0.69372	0.71614	1.0	12191	1	-0.83713
CNPY2	5	0.0054362	0.018758	0.316604	1067	4	-0.84007	0.87668	0.87769	1.0	14919	0	-0.84007
TEFM	5	0.0054575	0.018825	0.31743	1068	4	-1.1576	0.9717	0.97163	1.0	16712	0	-1.1576
NOLC1	5	0.0054824	0.018911	0.318112	1069	4	-0.8266	0.2501	0.38836	1.0	6849	1	-0.8266
NCAPH2	5	0.0054838	0.018917	0.318112	1070	3	-1.0623	0.7189	0.73436	1.0	12498	1	-1.0623
PAK2	5	0.0054842	0.018918	0.318112	1071	4	-0.70332	0.8261	0.82788	1.0	14063	0	-0.70332
ACTR10	5	0.0055	0.018964	0.318591	1072	3	-1.3587	0.99774	0.99772	1.0	17504	0	-1.3587
AHCY	5	0.0055243	0.019041	0.319556	1073	4	-1.0029	0.95743	0.9574	1.0	16427	0	-1.0029
PGAM1	3	0.0055294	0.019057	0.319556	1074	1	0.065102	0.74518	0.75463	1.0	12815	0	0.065102
FRRS1	5	0.0055472	0.019107	0.320038	1075	4	-0.80425	0.94116	0.94128	1.0	16087	0	-0.80425
HCK	5	0.0055518	0.019122	0.320038	1076	3	-1.0779	0.15186	0.28906	0.979236	5316	1	-1.0779
POLE2	5	0.0055697	0.019177	0.32067	1077	2	0.20909	0.034247	0.092732	0.845268	1967	2	0.20909
RPL26	2	0.0055759	0.0192	0.320758	1078	2	-1.7315	0.99442	0.9944	1.0	17358	0	-1.7315
RFC2	5	0.0055814	0.019218	0.320764	1079	3	-1.0803	0.76551	0.77139	1.0	13108	1	-1.0803
CUTC	5	0.0056144	0.019314	0.322062	1080	4	-0.74341	0.8753	0.87631	1.0	14893	0	-0.74341
CHRM5	5	0.0056324	0.01937	0.322689	1081	4	-0.72326	0.59749	0.6558	1.0	11254	1	-0.72326
PFDN5	8	0.0056944	0.019559	0.325548	1082	5	-0.76443	0.096187	0.2048	0.945442	3894	1	-0.76443
C7orf26	5	0.0057905	0.019873	0.330245	1083	4	-0.74464	0.9666	0.96654	1.0	16608	0	-0.74464
TRAPPC8	5	0.0057927	0.019878	0.330245	1084	3	-0.99857	0.9384	0.93851	1.0	16034	0	-0.99857
PAFAH1B1	5	0.0058115	0.019934	0.330862	1085	3	-1.2105	0.86085	0.86199	1.0	14638	0	-1.2105
EIF1AX	5	0.005821	0.019959	0.330986	1086	4	-1.0444	0.99499	0.99496	1.0	17381	0	-1.0444
MLH3	5	0.0058439	0.020038	0.331975	1087	4	-0.68351	0.82436	0.8262	1.0	14034	0	-0.68351
ADH6	5	0.0058606	0.020088	0.332274	1088	3	-0.75019	0.7739	0.77865	1.0	13235	1	-0.75019
RUNDC3A	5	0.0058621	0.020093	0.332274	1089	3	-1.0376	0.88236	0.88328	1.0	15026	0	-1.0376
PPCS	8	0.0059455	0.020336	0.335993	1090	5	-0.75255	0.99234	0.99234	1.0	17277	0	-0.75255
LOC729574	3	0.005957	0.020372	0.336186	1091	2	-1.766	0.97901	0.97897	1.0	16890	0	-1.766
CTCF	5	0.0059703	0.020414	0.336186	1092	3	-1.2809	0.85424	0.85549	1.0	14533	0	-1.2809
TMEM81	5	0.0059725	0.020422	0.336186	1093	3	-1.0438	0.20461	0.3427	1.0	6134	1	-1.0438
DCTN4	5	0.0059727	0.020422	0.336186	1094	4	-0.73954	0.82866	0.83031	1.0	14106	0	-0.73954
CDC6	5	0.0060189	0.020564	0.337721	1095	2	-0.55827	0.37965	0.51833	1.0	8997	1	-0.55827
HMGCLL1	5	0.0060196	0.020565	0.337721	1096	3	-1.0662	0.099445	0.21038	0.947965	3996	1	-1.0662
SFPQ	5	0.0060228	0.020572	0.337721	1097	3	-1.0897	0.96496	0.96496	1.0	16573	0	-1.0897
NELFCD	5	0.0060401	0.020631	0.338379	1098	4	-0.83593	0.98402	0.98397	1.0	17020	0	-0.83593
KANSL2	5	0.006065	0.020706	0.339305	1099	4	-1.047	0.92436	0.92458	1.0	15787	0	-1.047
CACNA2D2	5	0.0061015	0.020808	0.340361	1100	3	-1.0912	0.8215	0.82336	1.0	13988	0	-1.0912
ATR	5	0.0061018	0.020808	0.340361	1101	4	-1.0901	0.97599	0.97597	1.0	16829	0	-1.0901
WRN	5	0.0061188	0.020861	0.340656	1102	3	-1.255	0.98708	0.98705	1.0	17107	0	-1.255
ABCB10	3	0.0061224	0.020877	0.340656	1103	2	-0.78111	0.43725	0.57389	1.0	9913	1	-0.78111
TLCD1	5	0.0061248	0.020883	0.340656	1104	4	-0.87204	0.70971	0.72758	1.0	12385	1	-0.87204
FIBCD1	5	0.0061387	0.020932	0.341119	1105	4	-0.63961	0.43159	0.571	1.0	9864	1	-0.63961
CDK9	5	0.006148	0.020961	0.341119	1106	3	-0.5661	0.95325	0.95323	1.0	16329	0	-0.5661
MUC20	5	0.0061506	0.020968	0.341119	1107	4	-0.64884	0.99241	0.9924	1.0	17282	0	-0.64884
CUL3	5	0.0061896	0.021096	0.342893	1108	3	-0.96341	0.048425	0.11964	0.872998	2468	2	-0.96341
TRAF3	5	0.0062639	0.021352	0.346736	1109	4	-0.87503	0.93242	0.93254	1.0	15930	0	-0.87503
CLASRP	5	0.0062773	0.021397	0.347159	1110	4	-0.65283	0.99811	0.9981	1.0	17536	0	-0.65283
TGS1	5	0.0063626	0.021651	0.350663	1111	3	-1.1459	0.41086	0.54991	1.0	9529	1	-1.1459
KEAP1	5	0.0063678	0.021669	0.350663	1112	4	-0.61546	0.99826	0.99826	1.0	17553	0	-0.61546
ZNF574	5	0.0063732	0.021681	0.350663	1113	4	-0.99009	0.99619	0.99617	1.0	17429	0	-0.99009
TMED10	5	0.0063759	0.021691	0.350663	1114	4	-0.72789	0.98945	0.98945	1.0	17176	0	-0.72789
KRTAP5-11	3	0.0063931	0.021743	0.35117	1115	2	-1.3412	0.33724	0.47583	1.0	8292	1	-1.3412
SSU72	5	0.0063982	0.021762	0.35117	1116	3	-1.0048	0.013798	0.04399	0.743313	1065	2	-1.0048
C1orf43	5	0.0064222	0.021837	0.35207	1117	4	-0.80039	0.99709	0.99707	1.0	17468	0	-0.80039
DHRS11	5	0.0064304	0.021857	0.352074	1118	4	-0.93235	0.47879	0.59352	1.0	10240	1	-0.93235
HIST2H2AC	4	0.0064478	0.021911	0.352627	1119	3	-1.1211	0.99419	0.99417	1.0	17352	0	-1.1211
RPF1	5	0.0065036	0.022081	0.355052	1120	3	-1.0411	0.63134	0.6756	1.0	11559	1	-1.0411
HIST3H2A	5	0.0065148	0.022115	0.355283	1121	2	0.17142	0.70859	0.72676	1.0	12370	1	0.17142
MOB4	3	0.0065807	0.022313	0.357886	1122	2	-1.6173	0.12834	0.25885	0.969105	4809	1	-1.6173
PRPF40A	5	0.0065828	0.022317	0.357886	1123	3	-1.5683	0.99033	0.99033	1.0	17208	0	-1.5683
NUF2	5	0.0066883	0.022669	0.363205	1124	3	-1.5172	0.1676	0.30505	0.98717	5565	2	-1.5172
SNUPN	5	0.006697	0.0227	0.363384	1125	3	-0.93102	0.94769	0.94769	1.0	16213	0	-0.93102
ELL2	5	0.0067073	0.022733	0.363424	1126	4	-0.75682	0.68894	0.71288	1.0	12134	1	-0.75682
DDIT3	7	0.0067107	0.022743	0.363424	1127	5	-0.64817	0.97361	0.97354	1.0	16768	0	-0.64817
VDAC2	5	0.0067384	0.022835	0.364577	1128	4	-0.81941	0.63241	0.67627	1.0	11572	1	-0.81941
SPRR2G	4	0.0067517	0.022883	0.364773	1129	2	-0.77336	0.50463	0.60633	1.0	10430	1	-0.77336
PSMD7	5	0.0067533	0.022888	0.364773	1130	3	-0.85283	0.9984	0.9984	1.0	17562	0	-0.85283
AUP1	5	0.0067688	0.022933	0.365004	1131	4	-0.63006	0.82973	0.83132	1.0	14125	0	-0.63006
NFATC2IP	5	0.0067773	0.022956	0.365004	1132	4	-0.74776	0.80379	0.80601	1.0	13701	1	-0.74776
FAM32A	5	0.0067787	0.022963	0.365004	1133	4	-0.71183	0.89025	0.89104	1.0	15172	0	-0.71183
DCP2	5	0.0068217	0.023093	0.366743	1134	4	-1.0363	0.99871	0.99869	1.0	17584	0	-1.0363
PSMC1	2	0.0068343	0.023129	0.366987	1135	1	-2.6656	0.78358	0.7873	1.0	13375	0	-2.6656
HAUS6	5	0.0068459	0.023166	0.367247	1136	3	-0.87175	0.42735	0.56664	1.0	9802	2	-0.87175
UQCRC2	5	0.006929	0.023401	0.370578	1137	4	-0.77874	0.99881	0.99878	1.0	17594	0	-0.77874
CPAMD8	5	0.0069335	0.023417	0.370578	1138	3	-0.62845	0.90148	0.90216	1.0	15389	0	-0.62845
DNAJC17	5	0.0069643	0.023503	0.371617	1139	3	-1.3573	0.72035	0.73543	1.0	12513	1	-1.3573
FEM1B	5	0.0069913	0.023593	0.372537	1140	4	-0.54791	0.50715	0.60761	1.0	10442	1	-0.54791
SSSCA1	5	0.0069942	0.023603	0.372537	1141	4	-0.73449	0.083775	0.18345	0.943608	3496	1	-0.73449
THTPA	8	0.0070188	0.023673	0.373312	1142	5	-0.74805	0.95093	0.95091	1.0	16287	0	-0.74805
CENPC	5	0.0070304	0.023708	0.373548	1143	3	-1.0272	0.90259	0.9032	1.0	15403	0	-1.0272
GATAD2A	5	0.0070466	0.023759	0.373646	1144	4	-0.83161	0.56692	0.63872	1.0	10968	1	-0.83161
ATP1B3	5	0.0070494	0.023766	0.373646	1145	3	-0.47666	0.013786	0.043951	0.743313	1063	2	-0.47666
NDUFB9	5	0.0070553	0.02378	0.373646	1146	3	-1.1914	0.99104	0.99101	1.0	17245	0	-1.1914
AK2	5	0.007066	0.023818	0.373646	1147	2	0.089969	0.20672	0.34484	1.0	6163	1	0.089969
HCFC1	5	0.007066	0.023818	0.373646	1148	3	-0.95974	0.87558	0.8766	1.0	14898	0	-0.95974
CNIH2	5	0.0070986	0.023922	0.374649	1149	4	-0.62623	0.86433	0.86539	1.0	14708	0	-0.62623
ACACA	5	0.0070993	0.023924	0.374649	1150	3	-0.48402	0.2492	0.3875	1.0	6831	2	-0.48402
COX7B	4	0.007129	0.024021	0.375846	1151	2	-0.55261	0.0085719	0.028765	0.682591	757	2	-0.55261
RPAP2	5	0.0071518	0.024096	0.376311	1152	3	-1.2195	0.04033	0.10435	0.856262	2193	2	-1.2195
NPHP3	5	0.0071523	0.024097	0.376311	1153	4	-0.89505	0.89954	0.90023	1.0	15351	0	-0.89505
ZNF85	4	0.0071573	0.024114	0.376311	1154	2	-0.59015	0.093481	0.2002	0.943608	3819	2	-0.59015
GPBP1L1	5	0.0071759	0.024177	0.376979	1155	4	-0.75039	0.99821	0.9982	1.0	17546	0	-0.75039
ECH1	5	0.0071854	0.024205	0.377081	1156	4	-1.0247	0.99382	0.99378	1.0	17340	0	-1.0247
TFIP11	5	0.0071996	0.024249	0.37744	1157	2	-0.39266	0.89045	0.89124	1.0	15177	0	-0.39266
RPS10	2	0.0072066	0.02427	0.377447	1158	2	-1.7965	0.99279	0.99278	1.0	17295	0	-1.7965
DDX11	5	0.0072427	0.024386	0.378916	1159	4	-0.8874	0.9483	0.94829	1.0	16221	0	-0.8874
SETD7	5	0.0072903	0.024531	0.380842	1160	4	-1.0417	0.83283	0.83436	1.0	14178	0	-1.0417
RHCE	5	0.007307	0.024577	0.381222	1161	4	-0.76262	0.99188	0.99185	1.0	17268	0	-0.76262
CDAN1	5	0.0073133	0.024601	0.381278	1162	4	-0.97247	0.13182	0.26448	0.970051	4903	1	-0.97247
DHFRL1	3	0.0073735	0.024793	0.383921	1163	2	-1.4974	0.83353	0.83505	1.0	14194	0	-1.4974
ASIC1	5	0.0074059	0.024894	0.385156	1164	3	-1.4432	0.00085408	0.0037591	0.430389	156	1	-1.4432
HIST1H4J	3	0.0074338	0.02499	0.386304	1165	3	-0.67736	0.99257	0.99257	1.0	17285	0	-0.67736
EGR2	5	0.007442	0.025017	0.386389	1166	3	-0.55006	0.54901	0.62911	1.0	10794	1	-0.55006
CTDSP2	5	0.0075054	0.025198	0.388847	1167	3	-1.0831	0.49693	0.60241	1.0	10385	1	-1.0831
ALPK1	5	0.0075144	0.025219	0.388847	1168	4	-0.70326	0.36996	0.50866	1.0	8831	1	-0.70326
SERBP1	5	0.0075387	0.025295	0.389683	1169	4	-0.94345	0.42495	0.56416	1.0	9770	1	-0.94345
UMOD	5	0.0076082	0.025494	0.392078	1171	3	-0.95356	0.87402	0.87508	1.0	14867	0	-0.95356
SNAPC1	5	0.0076082	0.025494	0.392078	1170	4	-0.84083	0.035238	0.094605	0.845532	2015	1	-0.84083
C1orf109	5	0.0076277	0.025554	0.392665	1172	2	-0.28362	0.011628	0.03776	0.725736	937	2	-0.28362
PSMA5	5	0.0076536	0.025637	0.393596	1173	3	-0.98384	0.7926	0.79553	1.0	13526	1	-0.98384
TIMM22	5	0.0076631	0.025666	0.393708	1174	4	-0.58012	0.66424	0.69632	1.0	11883	1	-0.58012
DCLRE1B	5	0.0076755	0.025701	0.39392	1175	3	-0.94118	0.98977	0.98975	1.0	17187	0	-0.94118
RUVBL1	5	0.0076824	0.025724	0.393939	1176	4	-1.0029	0.27415	0.41246	1.0	7231	1	-1.0029
ZNF98	5	0.0076939	0.025754	0.394043	1177	3	-1.0029	0.16702	0.30444	0.986599	5556	2	-1.0029
ANXA2R	5	0.0077006	0.025775	0.394043	1178	3	-1.1672	0.96266	0.96265	1.0	16528	0	-1.1672
OTOP1	5	0.0077517	0.025933	0.396128	1179	3	-0.66362	0.88942	0.89019	1.0	15158	0	-0.66362
PTPN23	5	0.0077683	0.025981	0.396379	1180	4	-0.73103	0.99812	0.99811	1.0	17538	0	-0.73103
NELFA	5	0.0077722	0.025994	0.396379	1181	4	-0.8603	0.91659	0.91703	1.0	15645	0	-0.8603
C1orf162	5	0.007784	0.026027	0.396555	1182	4	-0.69342	0.85163	0.85292	1.0	14494	0	-0.69342
COQ4	5	0.007806	0.026098	0.397064	1183	4	-0.7176	0.99544	0.99541	1.0	17392	0	-0.7176
GTF2E2	5	0.0078088	0.026105	0.397064	1184	3	-0.96293	0.080893	0.17835	0.943608	3402	1	-0.96293
SDHB	5	0.0078296	0.026155	0.397489	1185	4	-1.0978	0.73882	0.74952	1.0	12732	1	-1.0978
PDGFRA	5	0.007857	0.026233	0.398311	1186	3	-0.9807	0.94268	0.94276	1.0	16122	0	-0.9807
TUBGCP3	5	0.0078659	0.026261	0.398311	1187	4	-0.81158	0.0054451	0.019321	0.630141	552	1	-0.81158
MRPL41	5	0.0078722	0.026275	0.398311	1188	4	-0.81564	0.90676	0.90737	1.0	15483	0	-0.81564
KCTD15	5	0.0078912	0.026341	0.398975	1189	4	-0.67791	0.50313	0.60557	1.0	10421	1	-0.67791
IL1RL2	5	0.0079532	0.026521	0.400994	1190	4	-0.73668	0.99723	0.99721	1.0	17477	0	-0.73668
INTS12	5	0.0079557	0.026529	0.400994	1191	3	-0.55647	0.97849	0.97846	1.0	16882	0	-0.55647
DNASE2	5	0.0079641	0.026554	0.400994	1192	3	-0.99263	0.41988	0.55903	1.0	9689	2	-0.99263
VMP1	5	0.0079732	0.026585	0.400994	1193	3	-1.106	0.11267	0.23278	0.959266	4369	1	-1.106
TRIM49D1	3	0.0079735	0.026586	0.400994	1194	2	-1.3514	0.84954	0.85082	1.0	14462	0	-1.3514
NUFIP1	5	0.0079947	0.026655	0.401694	1195	4	-0.6094	0.98567	0.98564	1.0	17068	0	-0.6094
SYNCRIP	5	0.0080107	0.026699	0.401859	1196	4	-0.66959	0.92271	0.92297	1.0	15759	0	-0.66959
ZNF3	6	0.0080152	0.02671	0.401859	1197	4	-0.69373	0.99344	0.99341	1.0	17325	0	-0.69373
ATP6AP2	5	0.0080295	0.026748	0.402093	1198	4	-1.0678	0.9976	0.99758	1.0	17496	0	-1.0678
NUDT17	5	0.0080379	0.026776	0.402179	1199	2	-0.26752	0.3598	0.49852	1.0	8651	1	-0.26752
SLC38A2	5	0.0080749	0.026896	0.403381	1200	4	-0.68065	0.98552	0.98549	1.0	17063	0	-0.68065
UBA3	5	0.0080772	0.026901	0.403381	1201	3	-1.0319	0.12423	0.25209	0.967079	4689	1	-1.0319
TM6SF2	5	0.0081064	0.026993	0.404421	1202	4	-0.66884	0.5411	0.62497	1.0	10724	1	-0.66884
GPR61	5	0.0081472	0.027112	0.405673	1203	4	-1.0285	0.95866	0.95866	1.0	16453	0	-1.0285
DAZAP1	5	0.0081502	0.027121	0.405673	1204	2	-0.17313	0.76594	0.77173	1.0	13112	1	-0.17313
GRN	5	0.0081706	0.027179	0.405986	1205	3	-0.93791	0.27997	0.41848	1.0	7323	1	-0.93791
KRTAP10-12	2	0.0081742	0.027187	0.405986	1206	2	-1.6916	0.96108	0.96105	1.0	16490	0	-1.6916
NXT1	5	0.0082358	0.027363	0.408266	1207	4	-0.90947	0.97495	0.97492	1.0	16799	0	-0.90947
MCEE	5	0.0082511	0.027405	0.408551	1208	4	-0.57135	0.99672	0.99671	1.0	17449	0	-0.57135
TADA1	5	0.0082698	0.02746	0.409032	1209	3	-0.9162	0.56248	0.6363	1.0	10921	1	-0.9162
TTC4	5	0.0082847	0.027507	0.409398	1210	4	-0.73695	0.98199	0.98195	1.0	16966	0	-0.73695
STX18	5	0.0082978	0.027551	0.409714	1211	4	-0.80833	0.99796	0.99795	1.0	17529	0	-0.80833
MRPS5	5	0.0083291	0.027647	0.410797	1212	4	-0.74969	0.071114	0.16115	0.9337	3108	1	-0.74969
UBE2L3	6	0.0083371	0.027671	0.410826	1213	3	-0.054009	0.26746	0.40571	1.0	7107	2	-0.054009
DNMT1	5	0.0083505	0.027721	0.41123	1214	4	-0.64822	0.16673	0.30412	0.986599	5547	1	-0.64822
STAU2	5	0.0084018	0.027876	0.413189	1215	4	-0.80304	0.86274	0.8638	1.0	14676	0	-0.80304
RTN3	11	0.0084241	0.027952	0.413973	1216	6	-0.60141	0.385	0.52372	1.0	9090	2	-0.60141
ENDOG	5	0.0084519	0.028031	0.414796	1217	3	-0.8624	0.75727	0.76445	1.0	12971	1	-0.8624
SMYD5	5	0.0084783	0.028106	0.415205	1218	4	-0.62628	0.99797	0.99796	1.0	17530	0	-0.62628
COX11	5	0.0084839	0.028123	0.415205	1219	3	-0.8921	0.69759	0.71888	1.0	12244	1	-0.8921
ATP5F1	5	0.0084853	0.028128	0.415205	1220	3	-0.68133	0.45561	0.58241	1.0	10066	1	-0.68133
POTEG	3	0.008492	0.028153	0.415246	1221	2	-1.0069	0.88315	0.88405	1.0	15037	0	-1.0069
RIMBP3B	5	0.0085199	0.028235	0.416113	1222	3	-1.0381	0.48453	0.59629	1.0	10293	1	-1.0381
RPL36AL	5	0.0085459	0.028313	0.416922	1223	3	-0.47381	0.97522	0.9752	1.0	16809	0	-0.47381
METTL16	5	0.0086016	0.028456	0.418677	1224	4	-1.1034	0.93183	0.93198	1.0	15919	0	-1.1034
ATP6V1E1	5	0.0086187	0.028501	0.418998	1225	2	-0.43827	0.90359	0.9042	1.0	15426	0	-0.43827
CDK12	5	0.0086393	0.028562	0.419552	1226	3	-1.012	0.99167	0.99163	1.0	17260	0	-1.012
TMPRSS12	5	0.0086564	0.028609	0.419896	1227	4	-0.65116	0.81397	0.81606	1.0	13859	0	-0.65116
IPO4	5	0.0086734	0.028657	0.420142	1228	4	-0.54094	0.59068	0.65196	1.0	11188	1	-0.54094
AATF	5	0.0086946	0.02872	0.420142	1229	3	-0.94026	0.96756	0.96752	1.0	16635	0	-0.94026
KRTAP4-7	4	0.0086956	0.028724	0.420142	1230	2	-0.69105	0.57319	0.64215	1.0	11016	1	-0.69105
DKKL1	5	0.0086971	0.028728	0.420142	1231	4	-0.71211	0.99862	0.99861	1.0	17578	0	-0.71211
HNRNPA1	4	0.00871	0.028764	0.420142	1232	3	-1.5575	0.97823	0.97822	1.0	16873	0	-1.5575
MCL1	5	0.0087102	0.028765	0.420142	1233	3	-1.3746	0.98579	0.98577	1.0	17071	0	-1.3746
UPF2	5	0.0087286	0.028818	0.420147	1234	2	-0.61552	0.32458	0.46319	1.0	8090	1	-0.61552
MVB12A	5	0.0087312	0.028826	0.420147	1235	4	-0.75003	0.98266	0.98262	1.0	16982	0	-0.75003
SMC2	5	0.0087339	0.028836	0.420147	1236	3	-1.1287	0.29947	0.43817	1.0	7672	2	-1.1287
SGMS2	5	0.0087687	0.028937	0.421288	1237	4	-0.90304	0.032879	0.090004	0.841582	1926	1	-0.90304
PGD	5	0.0087944	0.029015	0.421786	1238	4	-1.0918	0.94775	0.94775	1.0	16214	0	-1.0918
PTGES3L	5	0.008803	0.029037	0.421786	1239	4	-0.73711	0.95379	0.95377	1.0	16345	0	-0.73711
TARDBP	4	0.0088058	0.029042	0.421786	1240	3	-1.3208	0.30636	0.44511	1.0	7782	1	-1.3208
STX5	5	0.0088565	0.02921	0.42388	1241	3	-0.88028	0.97266	0.97258	1.0	16745	0	-0.88028
CCDC94	5	0.0088803	0.029278	0.424527	1242	4	-0.80494	0.4681	0.58832	1.0	10159	1	-0.80494
FZR1	5	0.0088959	0.029318	0.424767	1243	4	-0.59761	0.99143	0.9914	1.0	17256	0	-0.59761
ARMC6	5	0.0089374	0.029439	0.426176	1244	4	-0.5845	0.99882	0.99879	1.0	17596	0	-0.5845
NVL	5	0.0089808	0.029575	0.427806	1245	4	-0.69175	0.93854	0.93865	1.0	16035	0	-0.69175
WDR75	5	0.0090893	0.029898	0.432067	1246	4	-0.93102	0.91048	0.91106	1.0	15552	0	-0.93102
DRD5	5	0.0090938	0.029918	0.432067	1247	3	-0.89697	0.40692	0.54588	1.0	9478	1	-0.89697
INTS2	5	0.0091307	0.030026	0.433255	1248	2	-0.2516	0.056736	0.13511	0.899219	2703	1	-0.2516
YIPF2	5	0.0091418	0.030064	0.433255	1249	4	-0.57631	0.99738	0.99737	1.0	17483	0	-0.57631
TBC1D3F	1	0.0091445	0.030072	0.433255	1250	1	-1.7821	0.99086	0.99084	1.0	17242	0	-1.7821
STAT5A	5	0.0091523	0.030098	0.433285	1251	3	-0.96165	0.74422	0.75386	1.0	12801	1	-0.96165
ERCC2	5	0.0091691	0.030156	0.433765	1252	3	-0.9759	0.79648	0.79912	1.0	13593	1	-0.9759
PLA2G12B	5	0.0091788	0.030186	0.433854	1253	4	-0.73193	0.90617	0.90677	1.0	15473	0	-0.73193
GGTLC2	3	0.0092252	0.030303	0.435182	1254	3	-1.1204	0.99077	0.99076	1.0	17236	0	-1.1204
KLHL18	5	0.0092408	0.030349	0.435293	1255	4	-0.82642	0.99615	0.99614	1.0	17428	0	-0.82642
EXOSC6	5	0.0092444	0.030359	0.435293	1256	4	-0.85092	0.99328	0.99326	1.0	17313	0	-0.85092
MIPOL1	5	0.0092532	0.03039	0.435403	1257	4	-1.163	0.89467	0.89537	1.0	15256	0	-1.163
TAF1	5	0.0092688	0.030436	0.435569	1258	3	-0.98284	0.73025	0.74289	1.0	12633	1	-0.98284
PIH1D1	5	0.0092758	0.030458	0.435569	1259	3	-1.0058	0.23239	0.37064	1.0	6583	2	-1.0058
PRPF40B	5	0.0092799	0.030475	0.435569	1260	4	-0.55716	0.95901	0.95899	1.0	16459	0	-0.55716
RBMS2	5	0.0093435	0.030652	0.437752	1261	3	-1.1676	0.6692	0.69965	1.0	11931	1	-1.1676
NDUFA8	5	0.0093697	0.030736	0.438605	1262	2	-0.30083	0.83211	0.83365	1.0	14162	0	-0.30083
PCSK9	5	0.0094312	0.030898	0.440446	1263	4	-0.59498	0.88613	0.88701	1.0	15092	0	-0.59498
GEMIN8	5	0.0094429	0.030936	0.440446	1264	3	-1.1028	0.87507	0.87609	1.0	14891	0	-1.1028
KRTAP4-8	2	0.0094473	0.030946	0.440446	1265	2	-2.2935	0.93792	0.93803	1.0	16028	0	-2.2935
GTF3C1	5	0.0094571	0.030974	0.440446	1266	3	-0.88263	0.98744	0.98742	1.0	17117	0	-0.88263
USP36	5	0.009461	0.030987	0.440446	1267	4	-0.54272	0.53402	0.62127	1.0	10675	1	-0.54272
MRPS18A	5	0.0094881	0.031062	0.441168	1268	4	-0.52771	0.95402	0.95399	1.0	16350	0	-0.52771
PI4KB	5	0.009557	0.031276	0.443855	1269	4	-0.59752	0.55245	0.63093	1.0	10826	1	-0.59752
TBC1D8	5	0.0096104	0.031448	0.445938	1270	3	-1.006	0.91549	0.91595	1.0	15626	0	-1.006
POLR3K	5	0.0096922	0.031686	0.44896	1271	4	-0.94344	0.98784	0.98783	1.0	17129	0	-0.94344
ACTB	4	0.0097149	0.031761	0.449666	1272	3	-0.83464	0.80669	0.80883	1.0	13742	0	-0.83464
HIST1H2AD	4	0.0097317	0.031802	0.449904	1273	2	-0.46443	0.98375	0.9837	1.0	17013	0	-0.46443
CAPZA1	5	0.0097511	0.031853	0.450274	1274	4	-0.67112	0.8812	0.88213	1.0	15008	0	-0.67112
ZNF780A	8	0.009765	0.031891	0.450448	1275	4	-0.35122	0.06532	0.15077	0.919366	2952	3	-0.35122
KRTAP5-3	3	0.009774	0.031919	0.450491	1276	2	-0.5976	0.9739	0.97384	1.0	16778	0	-0.5976
TRNAU1AP	5	0.0098111	0.032036	0.45179	1277	3	-1.0603	0.96277	0.96274	1.0	16530	0	-1.0603
UBE2G2	5	0.0098233	0.032069	0.451868	1278	4	-1.0335	0.98195	0.98192	1.0	16964	0	-1.0335
EP300	5	0.0098363	0.032108	0.451868	1279	4	-0.78195	0.89952	0.90019	1.0	15350	0	-0.78195
SNRPG	1	0.009839	0.032117	0.451868	1280	1	-4.132	0.99016	0.99016	1.0	17199	0	-4.132
UTP14A	5	0.0098531	0.032164	0.45218	1281	2	-0.31225	0.25444	0.39276	1.0	6923	1	-0.31225
GABPB1	5	0.0098909	0.032276	0.452893	1282	3	-0.87126	0.10289	0.21631	0.951272	4095	1	-0.87126
ANAPC4	5	0.0098967	0.032296	0.452893	1283	3	-0.92037	0.71842	0.734	1.0	12491	1	-0.92037
EIF4B	3	0.0099027	0.032311	0.452893	1284	2	-1.3068	0.81677	0.81871	1.0	13904	0	-1.3068
COMMD6	5	0.0099083	0.032325	0.452893	1285	2	-0.1876	0.3866	0.52535	1.0	9116	2	-0.1876
KARS	5	0.0099143	0.032341	0.452893	1286	4	-0.97035	0.99396	0.99393	1.0	17347	0	-0.97035
COX17	4	0.0099267	0.032374	0.453003	1287	3	-1.1396	0.99293	0.99291	1.0	17301	0	-1.1396
GBA2	5	0.0099668	0.032503	0.454356	1288	4	-0.70096	0.99262	0.99262	1.0	17289	0	-0.70096
TSNAX	5	0.0099856	0.032562	0.454356	1289	4	-0.67865	0.14661	0.2836	0.977418	5224	1	-0.67865
SHOX	5	0.0099865	0.032565	0.454356	1290	3	-1.0026	0.86694	0.86797	1.0	14749	0	-1.0026
SPAG8	5	0.0099987	0.032597	0.454356	1291	4	-0.77681	0.31849	0.45722	1.0	7986	1	-0.77681
PGAM4	2	0.010018	0.032652	0.454356	1292	1	-1.4253	0.70589	0.72484	1.0	12344	0	-1.4253
MPHOSPH6	5	0.010023	0.032669	0.454356	1293	4	-1.462	0.2823	0.42092	1.0	7367	1	-1.462
FAM207A	3	0.010023	0.032669	0.454356	1294	2	-1.3028	0.14525	0.2822	0.976424	5204	1	-1.3028
WDR12	5	0.010025	0.032672	0.454356	1295	4	-0.77465	0.92645	0.92662	1.0	15824	0	-0.77465
PI15	5	0.010047	0.032733	0.454853	1296	3	-0.9399	0.42192	0.5611	1.0	9719	2	-0.9399
SDF2	5	0.010063	0.032791	0.455	1297	4	-0.69556	0.9933	0.99327	1.0	17315	0	-0.69556
ITGA2B	5	0.010068	0.03281	0.455	1298	4	-0.52031	0.96476	0.96477	1.0	16567	0	-0.52031
IFITM3	3	0.010079	0.03284	0.455	1299	3	-1.0164	0.98992	0.98991	1.0	17191	0	-1.0164
BPIFB2	5	0.010082	0.032845	0.455	1300	4	-0.6408	0.97895	0.97891	1.0	16889	0	-0.6408
BAZ1B	5	0.010121	0.032958	0.455601	1301	3	-0.97246	0.92124	0.92157	1.0	15734	0	-0.97246
ATF7	8	0.010122	0.032961	0.455601	1302	5	-0.46352	0.31465	0.45346	1.0	7919	1	-0.46352
ATL2	5	0.010124	0.032964	0.455601	1303	3	-1.0026	0.01572	0.049517	0.755311	1179	1	-1.0026
ZC3H18	5	0.010137	0.033	0.455745	1304	3	-0.61771	0.096501	0.20535	0.945442	3905	1	-0.61771
CDC42BPA	5	0.010184	0.033139	0.457292	1305	3	-1.0483	0.53641	0.62255	1.0	10691	1	-1.0483
CCDC86	5	0.010192	0.033162	0.457292	1306	4	-0.63079	0.99374	0.99372	1.0	17333	0	-0.63079
CLTC	5	0.010251	0.033329	0.459237	1307	3	-1.047	0.81835	0.8203	1.0	13932	0	-1.047
PF4V1	3	0.0103	0.033477	0.460517	1308	3	-0.63835	0.9897	0.98969	1.0	17184	0	-0.63835
FAM168A	5	0.010307	0.033499	0.460517	1309	3	-1.0532	0.84211	0.84349	1.0	14343	0	-1.0532
HAUS4	5	0.010313	0.033517	0.460517	1310	3	-1.09	0.37818	0.51683	1.0	8971	1	-1.09
PSMG3	5	0.010315	0.033524	0.460517	1311	3	-0.6443	0.7479	0.75683	1.0	12853	1	-0.6443
TFRC	5	0.010331	0.033564	0.460709	1312	4	-0.87919	0.618	0.66766	1.0	11441	1	-0.87919
RDM1	5	0.010432	0.033875	0.464626	1313	4	-0.57609	0.33508	0.47363	1.0	8255	1	-0.57609
ARPC1B	5	0.010452	0.033936	0.465109	1314	3	-0.92303	0.92661	0.92679	1.0	15829	0	-0.92303
C12orf57	5	0.010486	0.034035	0.466111	1315	4	-0.76461	0.98374	0.98369	1.0	17012	0	-0.76461
TARS2	5	0.010521	0.034134	0.467111	1316	3	-0.96941	0.2923	0.43097	1.0	7538	2	-0.96941
RHD	5	0.010589	0.034343	0.469437	1317	4	-0.54714	0.92643	0.9266	1.0	15822	0	-0.54714
REM1	5	0.010594	0.034356	0.469437	1318	3	-0.77988	0.93396	0.93408	1.0	15959	0	-0.77988
TIPIN	5	0.01061	0.034407	0.469772	1319	4	-1.4484	0.42463	0.56385	1.0	9763	1	-1.4484
EIF2S3	5	0.010655	0.034547	0.471336	1320	3	-0.69582	0.58107	0.64654	1.0	11093	1	-0.69582
CELSR2	5	0.01067	0.034595	0.471624	1321	4	-0.83715	0.0078301	0.02656	0.676505	707	1	-0.83715
MIIP	5	0.01069	0.03466	0.471914	1322	3	-0.99891	0.59041	0.65181	1.0	11183	1	-0.99891
SLC39A10	5	0.010693	0.034668	0.471914	1323	3	-0.95244	0.988	0.98799	1.0	17135	0	-0.95244
TJAP1	5	0.010723	0.034756	0.472643	1324	4	-0.61121	0.95691	0.95688	1.0	16413	0	-0.61121
RPL7A	2	0.010731	0.034774	0.472643	1325	2	-1.834	0.98927	0.98927	1.0	17172	0	-1.834
COG3	5	0.010741	0.034804	0.47269	1326	4	-0.68627	0.99825	0.99824	1.0	17551	0	-0.68627
ORAOV1	5	0.010761	0.03487	0.473229	1327	4	-0.89566	0.77494	0.77958	1.0	13249	1	-0.89566
ZNF486	3	0.010792	0.034971	0.474237	1328	1	0.51251	0.22939	0.36764	1.0	6523	1	0.51251
PTMA	3	0.010816	0.035041	0.474544	1329	3	-0.72955	0.98918	0.98919	1.0	17168	0	-0.72955
DNM1L	5	0.010818	0.035046	0.474544	1330	4	-1.2505	0.52144	0.61483	1.0	10568	1	-1.2505
DYNLRB1	5	0.010837	0.035095	0.47485	1331	3	-0.71391	0.99438	0.99436	1.0	17356	0	-0.71391
H2AFX	4	0.010869	0.035187	0.4756	1332	2	-0.67742	0.70523	0.72436	1.0	12334	1	-0.67742
DGCR8	5	0.010882	0.035225	0.4756	1333	4	-0.55296	0.98759	0.98757	1.0	17125	0	-0.55296
FBXW11	5	0.010884	0.03523	0.4756	1334	4	-0.56699	0.9859	0.98589	1.0	17074	0	-0.56699
TAF2	5	0.010901	0.035281	0.475941	1335	3	-1.5474	0.97909	0.97905	1.0	16892	0	-1.5474
GLE1	5	0.01092	0.03534	0.476378	1336	4	-0.86013	0.90206	0.90271	1.0	15398	0	-0.86013
IGFN1	5	0.01094	0.035407	0.476925	1337	4	-0.65224	0.70232	0.72231	1.0	12302	1	-0.65224
TRAIP	5	0.01096	0.035476	0.477493	1338	3	-0.99516	0.64728	0.6855	1.0	11730	1	-0.99516
ELMOD3	5	0.010972	0.035517	0.477684	1339	4	-0.68166	0.99386	0.99383	1.0	17342	0	-0.68166
CHEK1	5	0.010983	0.035545	0.477704	1340	3	-0.92663	0.99589	0.99587	1.0	17416	0	-0.92663
ZNF285	5	0.011013	0.035639	0.477899	1341	2	-0.44222	0.34858	0.48722	1.0	8468	2	-0.44222
UQCRFS1	5	0.01102	0.035656	0.477899	1342	4	-0.62727	0.73257	0.74462	1.0	12659	1	-0.62727
UBQLN1	5	0.011026	0.035672	0.477899	1343	4	-0.66288	0.89599	0.89666	1.0	15284	0	-0.66288
COX6B1	5	0.011029	0.035682	0.477899	1344	4	-1.0107	0.26927	0.40755	1.0	7139	1	-1.0107
ZNF626	4	0.011038	0.035708	0.477899	1345	2	-0.64529	0.013616	0.043464	0.742654	1050	2	-0.64529
DGKA	5	0.011041	0.035718	0.477899	1346	3	-1.0974	0.96416	0.96416	1.0	16556	0	-1.0974
NRF1	5	0.011054	0.035751	0.477978	1347	2	-0.26153	0.26217	0.40047	1.0	7039	1	-0.26153
SMG8	5	0.011091	0.035864	0.479129	1348	4	-0.54131	0.99131	0.99127	1.0	17250	0	-0.54131
MRGPRX3	5	0.011116	0.035936	0.479736	1349	2	-0.29125	0.90816	0.90874	1.0	15512	0	-0.29125
RPSA	2	0.011136	0.035998	0.48	1350	1	-1.4146	0.28317	0.42178	1.0	7382	1	-1.4146
TFAP4	5	0.011139	0.036009	0.48	1351	4	-0.51293	0.98891	0.98891	1.0	17158	0	-0.51293
YIPF3	5	0.01116	0.03606	0.480063	1352	4	-0.71995	0.94265	0.94274	1.0	16119	0	-0.71995
SCG5	5	0.011167	0.03608	0.480063	1353	2	-0.092564	0.95815	0.95816	1.0	16443	0	-0.092564
RHEB	5	0.011171	0.036093	0.480063	1354	2	-0.087431	0.38769	0.52644	1.0	9132	1	-0.087431
CDCA3	5	0.011185	0.036132	0.480227	1355	3	-0.91287	0.0065148	0.02263	0.65431	621	1	-0.91287
TRMT10A	5	0.011259	0.036346	0.482372	1356	3	-0.93996	0.94243	0.94252	1.0	16111	0	-0.93996
TSEN54	5	0.01126	0.036347	0.482372	1357	4	-0.86082	0.9907	0.99069	1.0	17230	0	-0.86082
FKBP1A	5	0.01128	0.036408	0.482819	1358	4	-0.7183	0.98448	0.98443	1.0	17032	0	-0.7183
HAPLN4	5	0.01129	0.036442	0.482916	1359	4	-0.64566	0.74843	0.75724	1.0	12862	1	-0.64566
SPDYE1	2	0.011334	0.036557	0.484071	1360	1	-2.634	0.5662	0.63832	1.0	10961	0	-2.634
MSI2	5	0.011346	0.036592	0.484071	1361	4	-0.60743	0.99819	0.99818	1.0	17542	0	-0.60743
KRT8	5	0.011364	0.03665	0.484071	1362	2	0.0020788	0.025748	0.075928	0.811185	1684	2	0.0020788
SMC6	5	0.01137	0.036673	0.484071	1363	4	-0.59899	0.99868	0.99867	1.0	17581	0	-0.59899
SPRR1B	5	0.011371	0.036673	0.484071	1364	2	-0.36936	0.3187	0.45743	1.0	7989	1	-0.36936
HMGN4	4	0.011376	0.03669	0.484071	1365	3	-1.0083	0.94389	0.94395	1.0	16141	0	-1.0083
URGCP-MRPS24	5	0.011416	0.036804	0.48521	1366	4	-0.69918	0.38829	0.52701	1.0	9144	1	-0.69918
CCSER1	5	0.011426	0.036837	0.485297	1367	3	-1.2141	0.055421	0.13266	0.893675	2670	2	-1.2141
ACE	5	0.011451	0.036916	0.485984	1368	4	-0.57523	0.68822	0.7124	1.0	12131	1	-0.57523
MZF1	5	0.01147	0.036974	0.486389	1369	4	-0.75891	0.99752	0.99751	1.0	17493	0	-0.75891
SDR39U1	5	0.011515	0.037109	0.487804	1370	3	-0.90485	0.70661	0.72533	1.0	12350	1	-0.90485
MUC17	5	0.011532	0.037154	0.488041	1371	4	-0.53348	0.99882	0.9988	1.0	17597	0	-0.53348
ESRRG	5	0.011569	0.03726	0.489078	1372	4	-0.60725	0.99479	0.99477	1.0	17375	0	-0.60725
NOP2	5	0.011579	0.037296	0.489198	1373	3	-0.68064	0.92847	0.92862	1.0	15860	0	-0.68064
COX5B	5	0.011724	0.037753	0.494521	1374	4	-0.72017	0.93898	0.9391	1.0	16043	0	-0.72017
GPN3	5	0.011726	0.037761	0.494521	1375	2	-0.4765	0.37671	0.51535	1.0	8954	1	-0.4765
VCAM1	5	0.01174	0.037811	0.494521	1376	4	-0.82734	0.99025	0.99025	1.0	17204	0	-0.82734
RPTOR	5	0.011741	0.037812	0.494521	1377	3	-0.9148	0.56735	0.63895	1.0	10971	1	-0.9148
TOP1	5	0.011752	0.03785	0.494665	1378	3	-1.6193	0.68129	0.70759	1.0	12057	1	-1.6193
FBXO9	5	0.011773	0.037914	0.495132	1379	4	-0.59003	0.71278	0.72982	1.0	12428	1	-0.59003
GPR84	5	0.011809	0.038013	0.496072	1380	4	-0.66292	0.95221	0.95219	1.0	16315	0	-0.66292
OCM2	5	0.011873	0.038196	0.497995	1381	3	-0.91591	0.95485	0.95485	1.0	16364	0	-0.91591
PCDHGA10	5	0.011881	0.038218	0.497995	1382	2	-0.1759	0.8621	0.86317	1.0	14663	0	-0.1759
URB1	5	0.011888	0.038244	0.497995	1383	4	-0.85612	0.99792	0.9979	1.0	17527	0	-0.85612
TROAP	5	0.011908	0.038317	0.498194	1384	4	-0.51715	0.77043	0.77561	1.0	13179	1	-0.51715
SWSAP1	5	0.011913	0.038341	0.498194	1385	3	-0.95911	0.86041	0.86158	1.0	14627	0	-0.95911
VPS4A	5	0.011917	0.038355	0.498194	1386	3	-0.71778	0.96307	0.96303	1.0	16534	0	-0.71778
TCTEX1D1	5	0.011921	0.038369	0.498194	1387	4	-0.6079	0.67036	0.70038	1.0	11947	1	-0.6079
GTF2F1	5	0.01198	0.038535	0.499989	1388	2	0.21982	0.47705	0.59269	1.0	10229	1	0.21982
VARS2	5	0.01199	0.038566	0.500021	1389	4	-0.62067	0.99454	0.99452	1.0	17362	0	-0.62067
SKA3	5	0.012023	0.038666	0.500515	1390	2	-0.056209	0.23955	0.37792	1.0	6681	1	-0.056209
CRLF3	5	0.012027	0.038675	0.500515	1391	4	-0.5806	0.45781	0.58344	1.0	10079	1	-0.5806
FAM91A1	5	0.012044	0.038726	0.500515	1392	2	0.028463	0.094084	0.20125	0.94432	3837	2	0.028463
RPN2	5	0.012047	0.038732	0.500515	1393	4	-0.5832	0.10722	0.22363	0.956168	4212	1	-0.5832
IER5L	5	0.01205	0.038743	0.500515	1394	4	-0.76546	0.74361	0.75336	1.0	12791	1	-0.76546
RAB34	5	0.012119	0.038937	0.502662	1395	4	-0.63555	0.86664	0.86766	1.0	14742	0	-0.63555
CALCB	5	0.012137	0.038995	0.502681	1396	3	-0.53188	0.95738	0.95735	1.0	16425	0	-0.53188
NABP2	5	0.012141	0.039008	0.502681	1397	3	-0.9143	0.349	0.48764	1.0	8474	1	-0.9143
DNAJC8	4	0.012147	0.039022	0.502681	1398	2	-0.93884	0.91323	0.91374	1.0	15584	0	-0.93884
TRIAP1	5	0.012205	0.039187	0.504206	1399	3	-0.95011	0.99329	0.99326	1.0	17314	0	-0.95011
SCRIB	5	0.012222	0.039237	0.504206	1400	4	-0.54203	0.95433	0.95432	1.0	16358	0	-0.54203
HEPN1	5	0.01223	0.039257	0.504206	1401	3	-0.5615	0.28984	0.42854	1.0	7498	2	-0.5615
TMPRSS4	5	0.012235	0.039277	0.504206	1402	4	-0.69415	0.71994	0.73511	1.0	12507	1	-0.69415
KIN	5	0.012237	0.03928	0.504206	1403	2	-0.38097	0.71732	0.73318	1.0	12476	1	-0.38097
PPP1CA	5	0.012265	0.039357	0.504827	1404	3	-0.99426	0.65278	0.68904	1.0	11785	1	-0.99426
CHMP4A	5	0.012303	0.03947	0.505919	1405	4	-0.51306	0.98114	0.98108	1.0	16940	0	-0.51306
AP2S1	7	0.012316	0.039507	0.506024	1406	5	-0.59186	0.96176	0.96173	1.0	16505	0	-0.59186
LLPH	5	0.012324	0.039534	0.506024	1407	3	-2.3436	0.09985	0.21107	0.948937	4004	1	-2.3436
ALG2	5	0.012339	0.039585	0.506311	1408	4	-0.57264	0.90426	0.90489	1.0	15439	0	-0.57264
C12orf45	5	0.012366	0.039656	0.506865	1409	4	-0.53927	0.81184	0.81392	1.0	13824	0	-0.53927
CD8B	5	0.012383	0.039704	0.506877	1410	3	-0.90011	0.85973	0.86091	1.0	14617	0	-0.90011
TSR1	5	0.012388	0.039714	0.506877	1411	3	-0.8926	0.77676	0.78123	1.0	13277	1	-0.8926
PRAMEF8	4	0.012416	0.039792	0.507171	1412	3	-0.69846	0.99225	0.99224	1.0	17276	0	-0.69846
CITED4	5	0.012423	0.039814	0.507171	1413	1	0.77058	0.010374	0.034094	0.703801	872	4	0.77058
SETD8	5	0.012431	0.039841	0.507171	1414	2	-0.11702	0.62477	0.67171	1.0	11498	1	-0.11702
SUOX	5	0.012433	0.039851	0.507171	1415	3	-0.8953	0.51058	0.60933	1.0	10480	1	-0.8953
KIF20A	5	0.012442	0.039877	0.507171	1416	2	-0.081326	0.78494	0.78852	1.0	13394	1	-0.081326
PRR3	5	0.012453	0.03991	0.507232	1417	3	-0.95207	0.50706	0.60756	1.0	10441	1	-0.95207
STAC2	5	0.012463	0.039944	0.5073	1418	4	-0.56133	0.74564	0.755	1.0	12823	1	-0.56133
RPL21	2	0.012473	0.039976	0.507354	1419	1	-1.7998	0.69154	0.71462	1.0	12162	0	-1.7998
MRPL36	5	0.012511	0.040083	0.50835	1420	4	-0.57241	0.4235	0.56267	1.0	9743	1	-0.57241
GTF2E1	5	0.012525	0.040128	0.508556	1421	3	-1.2827	0.99458	0.99456	1.0	17364	0	-1.2827
TUBG1	5	0.01259	0.040312	0.510538	1422	2	-0.40327	0.95877	0.95876	1.0	16455	0	-0.40327
ZBTB11	5	0.012635	0.040445	0.51158	1423	4	-0.73516	0.99764	0.99763	1.0	17500	0	-0.73516
OXA1L	5	0.012637	0.040451	0.51158	1424	3	-0.89383	0.58111	0.64657	1.0	11094	1	-0.89383
PDLIM5	15	0.012648	0.040484	0.511638	1425	5	0.15355	0.000429	0.0019413	0.39161	89	7	0.15355
LAMTOR2	7	0.012667	0.040543	0.512022	1426	5	-0.52909	0.99963	0.99965	1.0	17706	0	-0.52909
YWHAE	4	0.012683	0.040582	0.512149	1427	2	-0.86464	0.086205	0.18767	0.943608	3565	1	-0.86464
SRRM1	5	0.012758	0.040787	0.513825	1428	4	-0.61279	0.99281	0.99279	1.0	17297	0	-0.61279
NDUFB10	5	0.012766	0.04081	0.513825	1429	4	-0.6244	0.99747	0.99746	1.0	17490	0	-0.6244
FOPNL	5	0.01277	0.04082	0.513825	1430	4	-0.91294	0.98062	0.98059	1.0	16930	0	-0.91294
CHTOP	5	0.012777	0.040846	0.513825	1431	3	-0.79145	0.92247	0.92274	1.0	15755	0	-0.79145
PCNP	5	0.012781	0.040857	0.513825	1432	3	-0.87244	0.44264	0.57643	1.0	9956	1	-0.87244
PKM	5	0.012801	0.040928	0.514357	1433	3	-1.0029	0.99585	0.99584	1.0	17413	0	-1.0029
CCDC106	5	0.012824	0.040996	0.514848	1434	3	-0.8901	0.95168	0.95168	1.0	16303	0	-0.8901
GZMH	7	0.012889	0.041195	0.516994	1435	4	-0.59788	0.64238	0.68246	1.0	11671	1	-0.59788
ACBD3	5	0.012909	0.04125	0.517316	1436	3	-1.0152	0.22682	0.36508	1.0	6478	2	-1.0152
NUP50	4	0.012922	0.041291	0.517473	1437	3	-1.0746	0.99446	0.99443	1.0	17360	0	-1.0746
CASC5	5	0.012948	0.041362	0.518001	1438	3	-0.72857	0.39551	0.53429	1.0	9274	1	-0.72857
STH	5	0.013081	0.041748	0.522472	1439	3	-1.147	0.77254	0.77743	1.0	13213	1	-1.147
TIMM13	5	0.013103	0.041814	0.522565	1440	3	-0.53309	0.92476	0.92496	1.0	15792	0	-0.53309
MED21	5	0.01311	0.041832	0.522565	1441	2	-0.082004	0.10773	0.22448	0.956964	4224	2	-0.082004
TRIM43	5	0.013117	0.041851	0.522565	1442	3	-0.84773	0.88321	0.88413	1.0	15039	0	-0.84773
SUGP2	5	0.01314	0.041929	0.522565	1443	3	-0.74261	0.97223	0.97215	1.0	16732	0	-0.74261
CALU	8	0.013216	0.042148	0.522565	1444	5	-0.66983	0.038706	0.1013	0.856262	2126	2	-0.66983
SMIM4	4	0.01323	0.042187	0.522565	1445	3	-0.88882	0.96097	0.96093	1.0	16487	0	-0.88882
GABPA	5	0.013258	0.04227	0.522565	1446	3	-0.7992	0.86543	0.86648	1.0	14722	0	-0.7992
FAM72D	5	0.013288	0.042358	0.522565	1447	3	-0.91143	0.88649	0.88736	1.0	15100	0	-0.91143
NCAPH	5	0.013345	0.042525	0.522565	1448	4	-0.97376	0.88266	0.88357	1.0	15030	0	-0.97376
NMU	5	0.013381	0.042626	0.522565	1469	4	-0.88311	0.55124	0.63028	1.0	10811	1	-0.88311
ZP3	5	0.013381	0.042626	0.522565	1457	4	-0.81671	0.83273	0.83424	1.0	14176	0	-0.81671
CITED2	5	0.013381	0.042626	0.522565	1460	4	-1.0029	0.99785	0.99783	1.0	17520	0	-1.0029
ZNF471	5	0.013381	0.042626	0.522565	1455	4	-0.98779	0.97023	0.97021	1.0	16679	0	-0.98779
TM2D2	5	0.013381	0.042626	0.522565	1467	4	-0.63477	0.2463	0.38464	1.0	6779	1	-0.63477
PSPC1	5	0.013381	0.042626	0.522565	1458	4	-1.0029	0.89635	0.89706	1.0	15289	0	-1.0029
NARFL	5	0.013381	0.042626	0.522565	1449	4	-1.0029	0.99765	0.99764	1.0	17502	0	-1.0029
UBE2N	5	0.013381	0.042626	0.522565	1466	4	-1.0029	0.67996	0.7067	1.0	12047	1	-1.0029
HENMT1	5	0.013381	0.042626	0.522565	1465	4	-0.99948	0.9712	0.97115	1.0	16700	0	-0.99948
TSPAN9	5	0.013381	0.042626	0.522565	1461	4	-0.60896	0.9357	0.9358	1.0	15985	0	-0.60896
TRMT12	5	0.013381	0.042626	0.522565	1459	4	-0.74282	0.95708	0.95705	1.0	16419	0	-0.74282
MRPS35	5	0.013381	0.042626	0.522565	1463	4	-0.92209	0.99851	0.99849	1.0	17570	0	-0.92209
POLR3F	5	0.013381	0.042626	0.522565	1453	4	-2.0572	0.7465	0.75571	1.0	12838	1	-2.0572
ORMDL2	5	0.013381	0.042626	0.522565	1456	4	-1.0029	0.73085	0.74336	1.0	12639	1	-1.0029
FXYD5	5	0.013381	0.042626	0.522565	1464	4	-0.58254	0.37083	0.50953	1.0	8843	1	-0.58254
TECR	5	0.013381	0.042626	0.522565	1451	4	-1.0029	0.56125	0.63563	1.0	10906	1	-1.0029
GLP1R	5	0.013381	0.042626	0.522565	1462	4	-0.6563	0.012505	0.040302	0.742324	976	1	-0.6563
TADA2A	5	0.013381	0.042626	0.522565	1450	4	-0.85428	0.9451	0.94517	1.0	16165	0	-0.85428
BLOC1S2	5	0.013381	0.042626	0.522565	1452	4	-1.0029	0.96018	0.96015	1.0	16476	0	-1.0029
CENPK	5	0.013381	0.042626	0.522565	1454	4	-0.5983	0.39625	0.53504	1.0	9286	1	-0.5983
ZNF763	5	0.013381	0.042626	0.522565	1468	4	-1.0029	0.25165	0.38989	1.0	6872	1	-1.0029
ZNF730	3	0.013449	0.042824	0.524635	1470	2	-0.77598	0.94604	0.94607	1.0	16182	0	-0.77598
RPS28	1	0.013543	0.043071	0.526708	1471	1	-3.3719	0.98646	0.98642	1.0	17090	0	-3.3719
RBM45	5	0.013558	0.043115	0.526708	1472	3	-1.17	0.99333	0.9933	1.0	17320	0	-1.17
GGTLC1	4	0.013561	0.043123	0.526708	1474	3	-1.0376	0.9928	0.99278	1.0	17296	0	-1.0376
SBNO1	5	0.013561	0.043123	0.526708	1473	3	-0.66922	0.27086	0.40916	1.0	7163	1	-0.66922
ELP4	5	0.013569	0.043147	0.526708	1475	3	-0.83093	0.28883	0.42752	1.0	7480	1	-0.83093
LRRC37B	5	0.013576	0.043168	0.526708	1476	3	-0.89607	0.93518	0.93527	1.0	15980	0	-0.89607
KRTAP5-8	3	0.013603	0.043245	0.527283	1477	3	-1.1926	0.98463	0.98458	1.0	17036	0	-1.1926
GLRX5	5	0.013619	0.043299	0.527427	1478	3	-0.92723	0.99322	0.99319	1.0	17308	0	-0.92723
GZMA	5	0.013625	0.043315	0.527427	1479	3	-0.50339	0.7069	0.72555	1.0	12353	1	-0.50339
SMG1	4	0.013645	0.04337	0.527617	1480	2	-1.0251	0.33947	0.47813	1.0	8320	1	-1.0251
NAA38	4	0.013653	0.043389	0.527617	1481	3	-1.7462	0.81606	0.81804	1.0	13892	0	-1.7462
RBM41	5	0.013775	0.043751	0.531328	1482	2	0.08102	0.133	0.26639	0.970051	4937	2	0.08102
SNRNP35	5	0.013777	0.043755	0.531328	1483	3	-0.78929	0.98764	0.98761	1.0	17126	0	-0.78929
POTEI	2	0.013786	0.043783	0.531328	1484	2	-1.305	0.98621	0.9862	1.0	17083	0	-1.305
PFAS	5	0.013828	0.043912	0.53253	1485	3	-0.61578	0.90599	0.9066	1.0	15470	0	-0.61578
TIMM44	5	0.013836	0.043945	0.532578	1486	3	-0.74279	0.84712	0.84841	1.0	14420	0	-0.74279
GINS3	6	0.013908	0.044152	0.534723	1487	4	-0.72996	0.99694	0.99693	1.0	17460	0	-0.72996
PTBP1	5	0.013994	0.044409	0.537248	1488	3	-0.81307	0.99671	0.99669	1.0	17448	0	-0.81307
H2AFJ	5	0.014001	0.04443	0.537248	1489	3	-1.019	0.54622	0.62764	1.0	10776	1	-1.019
TFDP1	5	0.014008	0.04445	0.537248	1490	4	-0.5858	0.6697	0.69996	1.0	11937	1	-0.5858
FAM198B	5	0.014018	0.044481	0.537267	1491	4	-0.79518	0.96699	0.96695	1.0	16618	0	-0.79518
LST1	10	0.014038	0.044535	0.53755	1492	3	-0.19996	0.11402	0.23501	0.960741	4403	2	-0.19996
NTAN1	5	0.014085	0.044659	0.538355	1493	3	-0.93513	0.84671	0.84803	1.0	14416	0	-0.93513
USP8	5	0.014085	0.044661	0.538355	1494	4	-0.86625	0.84812	0.8494	1.0	14439	0	-0.86625
DDX24	5	0.014155	0.044864	0.540438	1495	3	-0.86901	0.81514	0.81719	1.0	13880	0	-0.86901
FAM117A	5	0.014177	0.044926	0.540825	1496	4	-0.66238	0.9079	0.90849	1.0	15503	0	-0.66238
FAR2	5	0.014194	0.044978	0.541085	1497	2	0.091996	0.020883	0.063765	0.789245	1455	2	0.091996
DDX23	5	0.014239	0.045112	0.542272	1498	3	-0.91788	0.98459	0.98454	1.0	17034	0	-0.91788
TRA2B	7	0.014248	0.045137	0.542272	1499	4	-0.94026	0.99789	0.99786	1.0	17524	0	-0.94026
GUK1	5	0.014263	0.045182	0.542452	1500	3	-0.91089	0.93728	0.93739	1.0	16015	0	-0.91089
PTMS	5	0.014378	0.045503	0.54583	1501	4	-0.62534	0.99041	0.99041	1.0	17212	0	-0.62534
SURF6	5	0.014386	0.045524	0.54583	1502	3	-0.61515	0.85492	0.85614	1.0	14544	0	-0.61515
GNLY	5	0.014431	0.045653	0.546888	1503	3	-0.92894	0.98089	0.98084	1.0	16933	0	-0.92894
CCDC101	5	0.014437	0.045673	0.546888	1504	4	-0.54037	0.99835	0.99835	1.0	17556	0	-0.54037
BECN1	5	0.014454	0.045729	0.547003	1505	4	-0.54541	0.56079	0.63537	1.0	10901	1	-0.54541
COL1A1	5	0.014458	0.045743	0.547003	1506	4	-0.60111	0.98703	0.98698	1.0	17103	0	-0.60111
MCM3	5	0.014495	0.045845	0.547834	1507	2	-0.18263	0.12446	0.25248	0.967079	4692	1	-0.18263
RNF103-CHMP3	3	0.014504	0.045873	0.547834	1508	2	-1.2022	0.73405	0.74575	1.0	12683	0	-1.2022
SHOX2	5	0.014568	0.046061	0.549708	1509	3	-0.87524	0.9765	0.9765	1.0	16845	0	-0.87524
AKIRIN1	6	0.014615	0.046193	0.550567	1510	4	-0.73968	0.2795	0.41798	1.0	7315	2	-0.73968
SCARB2	5	0.014634	0.046243	0.550567	1511	2	-0.28138	0.11377	0.23461	0.960741	4397	1	-0.28138
IPPK	5	0.014649	0.046287	0.550567	1512	4	-0.67095	0.99558	0.99557	1.0	17398	0	-0.67095
HSP90AB1	5	0.014665	0.046346	0.550567	1513	2	0.29731	0.10314	0.21671	0.951936	4099	2	0.29731
LRRK2	5	0.014673	0.046368	0.550567	1514	3	-0.99023	0.97535	0.97533	1.0	16814	0	-0.99023
SPOP	5	0.014712	0.046472	0.550567	1515	3	-1.5659	0.78322	0.78699	1.0	13369	1	-1.5659
IMPDH1	4	0.014713	0.046474	0.550567	1516	2	-0.14396	0.041046	0.1057	0.860583	2211	1	-0.14396
CEACAM3	8	0.014718	0.046489	0.550567	1517	2	0.32732	0.12724	0.25703	0.967979	4782	4	0.32732
SNRPE	1	0.014723	0.046502	0.550567	1518	1	-2.2184	0.98528	0.98524	1.0	17056	0	-2.2184
ZNF407	5	0.014731	0.046528	0.550567	1519	3	-0.97897	0.99461	0.99458	1.0	17366	0	-0.97897
ARVCF	5	0.014752	0.046588	0.550567	1520	3	-0.92496	0.29531	0.43397	1.0	7599	1	-0.92496
STRIP1	5	0.014756	0.046595	0.550567	1521	3	-0.853	0.63144	0.67566	1.0	11560	1	-0.853
RFK	5	0.014759	0.046608	0.550567	1522	3	-0.47042	0.57192	0.64147	1.0	11005	1	-0.47042
NDUFB7	5	0.014763	0.046621	0.550567	1523	4	-0.79517	0.99576	0.99574	1.0	17408	0	-0.79517
KRTCAP2	5	0.014771	0.04665	0.550567	1524	4	-0.66395	0.99878	0.99875	1.0	17592	0	-0.66395
GMPPB	5	0.014781	0.046676	0.550567	1525	4	-0.57478	0.99059	0.99059	1.0	17223	0	-0.57478
ZNF681	5	0.014794	0.046713	0.550567	1527	2	0.34104	0.26052	0.39883	1.0	7021	2	0.34104
ELAC2	5	0.014794	0.046712	0.550567	1526	4	-0.63474	0.93161	0.93174	1.0	15914	0	-0.63474
SPRYD4	5	0.014796	0.046717	0.550567	1528	4	-0.77516	0.88746	0.88829	1.0	15124	0	-0.77516
SERTAD3	5	0.014804	0.046744	0.550567	1529	3	-1.0339	0.062404	0.14543	0.912214	2868	1	-1.0339
MED6	5	0.01484	0.046851	0.551462	1530	3	-0.97881	0.20436	0.34244	1.0	6127	1	-0.97881
SLC48A1	5	0.014871	0.046949	0.552093	1531	4	-0.5312	0.99375	0.99372	1.0	17334	0	-0.5312
FAM167A	5	0.014876	0.046966	0.552093	1532	1	0.34681	0.13557	0.27051	0.970674	5012	3	0.34681
CNOT2	5	0.014892	0.047019	0.552271	1533	2	0.38926	0.11454	0.23587	0.96122	4418	3	0.38926
COG7	5	0.014898	0.047042	0.552271	1534	4	-0.51663	0.96781	0.96777	1.0	16641	0	-0.51663
SLC7A6OS	5	0.014978	0.047282	0.554549	1535	4	-0.45549	0.28365	0.42226	1.0	7391	1	-0.45549
BTRC	5	0.014983	0.047298	0.554549	1536	4	-1.034	0.99877	0.99874	1.0	17590	0	-1.034
TUBB4A	5	0.015097	0.047612	0.55762	1537	4	-0.73679	0.62328	0.67078	1.0	11485	1	-0.73679
FUT5	5	0.0151	0.047622	0.55762	1538	3	-0.7684	0.91602	0.91646	1.0	15636	0	-0.7684
CEND1	5	0.015115	0.047662	0.557727	1539	3	-0.82767	0.64433	0.68367	1.0	11691	1	-0.82767
GTF3A	5	0.015215	0.04795	0.56074	1540	2	-0.00079924	0.3338	0.47232	1.0	8234	2	-0.00079924
BCAP31	5	0.015246	0.048032	0.56113	1541	4	-0.6367	0.78466	0.78827	1.0	13389	1	-0.6367
GPR89A	3	0.01525	0.048046	0.56113	1542	2	-1.5755	0.6494	0.68682	1.0	11750	0	-1.5755
CXCL2	4	0.015267	0.048095	0.561337	1543	2	-0.92005	0.15319	0.29041	0.980054	5336	1	-0.92005
IDH3A	5	0.01533	0.048278	0.562815	1544	4	-0.49336	0.75077	0.75917	1.0	12891	1	-0.49336
MTG2	5	0.015332	0.048284	0.562815	1545	4	-0.48033	0.87978	0.88073	1.0	14983	0	-0.48033
BAG1	5	0.01535	0.048336	0.56305	1546	4	-0.5638	0.9978	0.99777	1.0	17510	0	-0.5638
TCF7	5	0.015366	0.048379	0.563188	1547	2	0.10623	0.29922	0.43791	1.0	7668	2	0.10623
ZMAT5	5	0.015383	0.048431	0.563432	1548	3	-0.76212	0.64235	0.68244	1.0	11670	1	-0.76212
DHRS1	5	0.015399	0.048473	0.563554	1549	3	-0.84428	0.98498	0.98495	1.0	17045	0	-0.84428
ATP6V1D	5	0.015501	0.048771	0.566653	1550	4	-1.0029	0.28289	0.4215	1.0	7376	1	-1.0029
UBE3D	5	0.015523	0.048837	0.566865	1551	3	-0.8626	0.98712	0.98708	1.0	17109	0	-0.8626
PDCD6	9	0.015537	0.048873	0.566865	1552	4	-0.16512	0.6634	0.69578	1.0	11878	1	-0.16512
NKX2-3	5	0.01554	0.048883	0.566865	1553	4	-0.60025	0.98105	0.98101	1.0	16936	0	-0.60025
NSUN4	5	0.015569	0.048961	0.567339	1554	3	-0.97323	0.56723	0.63889	1.0	10969	1	-0.97323
UTP23	5	0.01558	0.048987	0.567339	1555	2	-0.20658	0.67	0.70015	1.0	11941	1	-0.20658
STAT2	5	0.0156	0.049056	0.567391	1556	3	-0.96897	0.99698	0.99696	1.0	17462	0	-0.96897
RND1	5	0.01561	0.049084	0.567391	1557	4	-0.57038	0.9542	0.95418	1.0	16357	0	-0.57038
SNAPIN	5	0.015612	0.049086	0.567391	1558	2	0.033348	0.49034	0.59913	1.0	10338	1	0.033348
ADH1B	5	0.015628	0.049132	0.567554	1559	4	-0.48114	0.99862	0.99861	1.0	17580	0	-0.48114
EIF3H	5	0.015669	0.049248	0.568536	1560	2	-0.35182	0.30629	0.44503	1.0	7780	2	-0.35182
DAPK2	5	0.015713	0.049365	0.569507	1561	4	-0.60392	0.66559	0.69725	1.0	11894	1	-0.60392
ANG	5	0.015726	0.049396	0.569507	1562	4	-0.52446	0.06575	0.15152	0.921125	2962	1	-0.52446
HDAC3	5	0.015744	0.049454	0.569814	1563	3	-0.99698	0.92148	0.92178	1.0	15739	0	-0.99698
LCE1A	2	0.015801	0.049599	0.571121	1564	2	-1.467	0.94635	0.94634	1.0	16189	0	-1.467
BDP1	5	0.015815	0.049639	0.571211	1565	3	-0.92038	0.94274	0.94284	1.0	16123	0	-0.92038
KRTAP10-11	4	0.015951	0.050017	0.574987	1566	2	-0.77045	0.21833	0.35656	1.0	6364	1	-0.77045
C17orf49	6	0.015956	0.050031	0.574987	1567	4	-0.83822	0.80453	0.80677	1.0	13712	1	-0.83822
MRPS14	5	0.015991	0.050127	0.575726	1568	2	0.1873	0.66763	0.69859	1.0	11914	1	0.1873
SHISA5	5	0.016015	0.050195	0.575888	1569	2	-0.21861	0.73661	0.74776	1.0	12709	1	-0.21861
DYDC1	5	0.016018	0.050205	0.575888	1570	3	-1.0553	0.89123	0.89203	1.0	15195	0	-1.0553
FAM86B1	1	0.016057	0.050317	0.57638	1571	1	-1.8682	0.98394	0.98388	1.0	17018	0	-1.8682
SMR3B	5	0.016074	0.050372	0.57638	1572	2	-0.39743	0.093499	0.20022	0.943608	3820	1	-0.39743
TBC1D10C	5	0.016074	0.050373	0.57638	1573	4	-0.49365	0.88195	0.88289	1.0	15025	0	-0.49365
NFU1	10	0.016075	0.050376	0.57638	1574	6	-0.82505	0.46066	0.58478	1.0	10101	3	-0.82505
UQCRH	5	0.016193	0.050717	0.57982	1575	4	-0.8265	0.99151	0.99148	1.0	17257	0	-0.8265
ZMAT2	5	0.016202	0.050741	0.57982	1576	4	-0.5249	0.97673	0.97672	1.0	16847	0	-0.5249
ATP5B	5	0.016222	0.050797	0.57987	1577	4	-0.71593	0.98182	0.98177	1.0	16962	0	-0.71593
LIMS1	6	0.016226	0.05081	0.57987	1578	3	-0.33124	0.14452	0.28149	0.976113	5190	3	-0.33124
POGZ	5	0.01632	0.05107	0.582475	1579	4	-0.50907	0.99082	0.99081	1.0	17240	0	-0.50907
CLSTN2	5	0.016332	0.051104	0.582488	1580	4	-0.4875	0.97174	0.97169	1.0	16715	0	-0.4875
KCNK7	5	0.016362	0.051185	0.583047	1581	3	-0.79702	0.99217	0.99216	1.0	17275	0	-0.79702
USP37	5	0.016381	0.051235	0.583248	1582	2	-0.44914	0.99189	0.99186	1.0	17269	0	-0.44914
ZNF335	5	0.016395	0.051273	0.583311	1583	4	-0.65154	0.25178	0.39002	1.0	6876	1	-0.65154
SWT1	5	0.016411	0.051327	0.583555	1584	4	-1.0029	0.9975	0.99748	1.0	17492	0	-1.0029
SYT2	5	0.016481	0.051534	0.585022	1585	4	-0.61262	0.96112	0.96108	1.0	16492	0	-0.61262
NDNF	5	0.016486	0.051546	0.585022	1586	4	-0.67083	0.90554	0.90614	1.0	15463	0	-0.67083
PAXBP1	5	0.01649	0.051554	0.585022	1587	3	-0.6443	0.78595	0.78945	1.0	13409	1	-0.6443
RRN3	5	0.016521	0.051647	0.585401	1588	3	-0.6043	0.97416	0.9741	1.0	16786	0	-0.6043
MTIF2	5	0.016522	0.051652	0.585401	1589	3	-0.98596	0.84611	0.84743	1.0	14410	0	-0.98596
MAP3K12	5	0.016534	0.051699	0.585563	1590	3	-0.75868	0.9234	0.92361	1.0	15772	0	-0.75868
PNP	5	0.016586	0.051843	0.586825	1591	4	-0.76087	0.93099	0.93114	1.0	15903	0	-0.76087
RAPGEFL1	5	0.016607	0.051909	0.587209	1592	4	-0.63178	0.98339	0.98336	1.0	17000	0	-0.63178
RPS6KL1	5	0.016624	0.051964	0.587456	1593	4	-0.47616	0.9978	0.99778	1.0	17513	0	-0.47616
UBXN1	5	0.016651	0.052034	0.587876	1594	4	-0.56976	0.99848	0.99846	1.0	17569	0	-0.56976
NRCAM	5	0.016674	0.052094	0.588184	1595	4	-0.4589	0.93469	0.93478	1.0	15972	0	-0.4589
OPA1	5	0.016702	0.052169	0.588665	1596	2	-0.40066	0.24498	0.38329	1.0	6764	1	-0.40066
ASNA1	5	0.016802	0.052445	0.590877	1597	3	-0.80993	0.9118	0.91239	1.0	15565	0	-0.80993
IARS2	5	0.016809	0.052467	0.590877	1598	2	0.29675	0.018458	0.057138	0.778004	1320	2	0.29675
DNAJA1	5	0.01683	0.052528	0.590877	1599	4	-1.0029	0.20498	0.34309	1.0	6142	1	-1.0029
CALML6	5	0.016834	0.052543	0.590877	1600	4	-0.78129	0.96745	0.96741	1.0	16632	0	-0.78129
CROCC	5	0.01685	0.052586	0.590877	1601	3	-0.79354	0.44849	0.57915	1.0	10002	1	-0.79354
GGA3	5	0.016851	0.052587	0.590877	1602	3	-0.44122	0.99142	0.99138	1.0	17255	0	-0.44122
UBR2	5	0.016863	0.052618	0.590877	1603	3	-0.94259	0.73327	0.74516	1.0	12670	1	-0.94259
CELF1	5	0.016868	0.052627	0.590877	1604	4	-0.6911	0.88763	0.88845	1.0	15129	0	-0.6911
ESR2	5	0.016891	0.052698	0.591305	1605	3	-0.90205	0.71141	0.72882	1.0	12403	1	-0.90205
SAFB2	5	0.016906	0.052745	0.591461	1606	4	-0.73684	0.94157	0.94167	1.0	16094	0	-0.73684
CSRP2BP	5	0.017006	0.053022	0.594198	1607	4	-0.60779	0.97507	0.97505	1.0	16803	0	-0.60779
GNAI3	5	0.017049	0.053151	0.594886	1608	4	-0.49356	0.99792	0.9979	1.0	17528	0	-0.49356
EMC7	5	0.017067	0.053204	0.594886	1609	2	-0.34933	0.94985	0.94982	1.0	16259	0	-0.34933
RABGGTB	5	0.017067	0.053205	0.594886	1610	3	-1.0404	0.21928	0.35751	1.0	6374	1	-1.0404
EXOC3	5	0.017071	0.053216	0.594886	1611	4	-0.63316	0.99003	0.99002	1.0	17194	0	-0.63316
ZNF658	5	0.017095	0.053272	0.595143	1612	4	-0.50322	0.97547	0.97546	1.0	16817	0	-0.50322
NSF	5	0.017142	0.053397	0.596174	1613	3	-0.85058	0.5118	0.60992	1.0	10490	1	-0.85058
NCDN	5	0.017157	0.053443	0.596314	1614	4	-0.63693	0.989	0.989	1.0	17160	0	-0.63693
KDR	5	0.017227	0.053644	0.598008	1615	4	-0.82538	0.99839	0.99839	1.0	17558	0	-0.82538
ATF6B	5	0.017233	0.053661	0.598008	1616	4	-0.79048	0.98759	0.98757	1.0	17124	0	-0.79048
AFP	5	0.017272	0.053769	0.598845	1617	4	-0.70585	0.97391	0.97385	1.0	16780	0	-0.70585
CHCHD4	5	0.017284	0.053805	0.598866	1618	3	-0.87218	0.93646	0.9366	1.0	16003	0	-0.87218
PRKAR1A	5	0.017328	0.053925	0.599842	1619	4	-0.56495	0.70218	0.72219	1.0	12300	1	-0.56495
YPEL3	8	0.017358	0.054019	0.600516	1620	4	-0.58799	0.97926	0.97922	1.0	16898	0	-0.58799
ARL2	5	0.017381	0.054087	0.6007	1621	4	-0.66951	0.9938	0.99377	1.0	17338	0	-0.66951
DHX38	5	0.017393	0.054124	0.6007	1622	4	-0.596	0.98531	0.98527	1.0	17057	0	-0.596
THAP1	8	0.017397	0.054136	0.6007	1623	5	-0.73773	0.58015	0.64605	1.0	11087	1	-0.73773
UBFD1	5	0.017442	0.054246	0.601549	1624	4	-0.6255	0.84497	0.84633	1.0	14393	0	-0.6255
UBAP2L	5	0.017481	0.054357	0.60241	1625	4	-0.5282	0.98704	0.987	1.0	17104	0	-0.5282
PRRC2C	5	0.017495	0.054396	0.602466	1626	4	-0.64	0.99763	0.99762	1.0	17498	0	-0.64
FOXN3	5	0.01752	0.054463	0.602546	1627	4	-0.68023	0.99276	0.99275	1.0	17294	0	-0.68023
GCC1	5	0.017523	0.05447	0.602546	1628	4	-0.79312	0.34547	0.48414	1.0	8409	1	-0.79312
VPS52	5	0.017552	0.054551	0.603076	1629	3	-0.90616	0.99603	0.99602	1.0	17423	0	-0.90616
KRTAP9-6	2	0.017628	0.054701	0.604358	1630	2	-0.93103	0.98237	0.98234	1.0	16975	0	-0.93103
ARHGAP9	5	0.017842	0.055151	0.608959	1631	3	-0.73954	0.87484	0.87588	1.0	14886	0	-0.73954
CPNE8	5	0.017927	0.055304	0.610279	1632	2	0.30432	0.7492	0.75785	1.0	12872	1	0.30432
SMC3	5	0.017995	0.055464	0.61167	1633	2	-0.6378	0.94993	0.9499	1.0	16261	0	-0.6378
ATP5J2-PTCD1	5	0.018199	0.055903	0.616131	1634	3	-0.83451	0.58857	0.6508	1.0	11167	1	-0.83451
KRTAP4-6	3	0.018227	0.055954	0.616317	1635	1	0.2078	0.5936	0.65359	1.0	11219	1	0.2078
FAM213A	5	0.018301	0.056122	0.617786	1636	3	-0.94535	0.67134	0.70099	1.0	11957	1	-0.94535
NXPE3	5	0.018323	0.056166	0.617893	1637	3	-0.84576	0.88649	0.88736	1.0	15099	0	-0.84576
PDE7A	5	0.018359	0.056247	0.618404	1638	3	-0.98152	0.79125	0.79431	1.0	13498	1	-0.98152
CPSF1	5	0.01856	0.056651	0.622473	1639	3	-0.70243	0.23698	0.37534	1.0	6642	1	-0.70243
CIT	5	0.018588	0.056706	0.622691	1640	2	-0.48062	0.98612	0.98611	1.0	17080	0	-0.48062
NUP35	5	0.018623	0.056772	0.622891	1641	2	-0.38433	0.071348	0.16158	0.933709	3115	1	-0.38433
CXCL1	4	0.018632	0.056793	0.622891	1642	2	-0.53472	0.2161	0.35435	1.0	6336	2	-0.53472
GAPDHS	5	0.018685	0.056901	0.623693	1643	3	-0.78136	0.95643	0.95641	1.0	16401	0	-0.78136
CLSPN	5	0.018762	0.057053	0.624825	1644	2	-0.43008	0.99045	0.99045	1.0	17214	0	-0.43008
PIK3C3	5	0.018772	0.057073	0.624825	1645	3	-0.81577	0.47895	0.5936	1.0	10243	1	-0.81577
SPAG5	5	0.018842	0.057211	0.62517	1646	3	-0.87914	0.99469	0.99466	1.0	17371	0	-0.87914
NOC2L	5	0.018845	0.057216	0.62517	1647	3	-0.44451	0.83694	0.83835	1.0	14263	0	-0.44451
SAP30BP	5	0.018858	0.057239	0.62517	1648	2	0.14975	0.92297	0.92322	1.0	15764	0	0.14975
SDK2	5	0.018859	0.057244	0.62517	1649	3	-0.82677	0.45615	0.58268	1.0	10068	1	-0.82677
DAP3	5	0.019021	0.057564	0.62829	1650	3	-0.84613	0.249	0.3873	1.0	6827	2	-0.84613
SLC16A4	7	0.019108	0.057762	0.630062	1651	4	-0.68899	0.40737	0.54634	1.0	9485	1	-0.68899
NAGS	5	0.019202	0.057965	0.631892	1652	3	-0.76157	0.60841	0.66205	1.0	11359	1	-0.76157
ANTXRL	5	0.019234	0.058025	0.631951	1653	2	-0.20608	0.97463	0.97459	1.0	16796	0	-0.20608
DPH3	6	0.019282	0.058127	0.631951	1654	4	-0.63351	0.77312	0.77792	1.0	13222	1	-0.63351
SNAPC2	5	0.019287	0.058136	0.631951	1655	3	-0.57715	0.30199	0.4407	1.0	7717	1	-0.57715
BSG	9	0.019289	0.05814	0.631951	1656	5	-0.60063	0.99057	0.99057	1.0	17221	0	-0.60063
ST7	5	0.019296	0.058146	0.631951	1657	2	0.029387	0.86688	0.8679	1.0	14748	0	0.029387
PRC1	5	0.019349	0.05825	0.632705	1658	3	-0.75871	0.95071	0.95068	1.0	16280	0	-0.75871
COPG1	5	0.019446	0.058445	0.633958	1659	3	-1.0189	0.97455	0.97449	1.0	16794	0	-1.0189
PDCL3	5	0.019446	0.058446	0.633958	1660	2	-0.27627	0.77382	0.77858	1.0	13232	1	-0.27627
CCL13	5	0.019459	0.058471	0.633958	1661	3	-1.0782	0.80414	0.80635	1.0	13707	1	-1.0782
DHH	5	0.019506	0.058563	0.634578	1662	3	-0.79612	0.81967	0.82155	1.0	13958	0	-0.79612
RMI2	5	0.019551	0.058641	0.634987	1663	1	0.40182	0.099204	0.20998	0.947777	3989	3	0.40182
MYCBPAP	5	0.01957	0.058672	0.634987	1664	3	-0.54221	0.4735	0.59094	1.0	10208	1	-0.54221
AKTIP	5	0.019611	0.058772	0.635408	1665	3	-0.93797	0.59319	0.65337	1.0	11215	1	-0.93797
FAM83C	5	0.019615	0.058781	0.635408	1666	3	-0.79661	0.086869	0.1888	0.943608	3590	2	-0.79661
ATP6V1G2	7	0.019708	0.058966	0.636723	1667	4	-0.5921	0.51803	0.61305	1.0	10538	2	-0.5921
MBIP	5	0.019711	0.058974	0.636723	1668	3	-0.98202	0.31169	0.45053	1.0	7879	1	-0.98202
YPEL1	5	0.019808	0.059172	0.637827	1669	3	-0.85853	0.69374	0.71616	1.0	12192	1	-0.85853
MID2	5	0.019828	0.059213	0.637827	1670	3	-0.75664	0.49058	0.59926	1.0	10340	1	-0.75664
UMPS	5	0.019837	0.059225	0.637827	1671	3	-0.52582	0.99563	0.99561	1.0	17399	0	-0.52582
FAHD2A	4	0.01984	0.059231	0.637827	1672	2	-0.6122	0.87487	0.8759	1.0	14887	0	-0.6122
FBXO38	5	0.019853	0.059253	0.637827	1673	3	-0.90947	0.1814	0.31923	0.995737	5765	1	-0.90947
CCT6A	4	0.019924	0.059403	0.638904	1674	2	-1.3529	0.69748	0.7188	1.0	12241	1	-1.3529
NR2C2AP	5	0.019934	0.059424	0.638904	1675	3	-0.72406	0.48443	0.59625	1.0	10292	1	-0.72406
RPL7L1	2	0.019952	0.05946	0.638912	1676	2	-2.7457	0.97921	0.97917	1.0	16896	0	-2.7457
SHPRH	5	0.020093	0.059753	0.641672	1677	3	-0.80941	0.70393	0.72344	1.0	12320	1	-0.80941
KRT34	5	0.020227	0.060041	0.644382	1678	3	-0.82784	0.44739	0.57864	1.0	9992	1	-0.82784
ADSS	5	0.020311	0.060207	0.645785	1679	3	-1.1748	0.50904	0.60857	1.0	10462	1	-1.1748
DOCK6	5	0.020467	0.060501	0.648241	1680	3	-0.76396	0.52816	0.61826	1.0	10625	1	-0.76396
CCL7	5	0.020485	0.060539	0.648241	1681	3	-0.77507	0.84226	0.84364	1.0	14347	0	-0.77507
RRP15	5	0.02049	0.060544	0.648241	1682	3	-0.89239	0.74127	0.75151	1.0	12760	1	-0.89239
YWHAZ	3	0.020587	0.060737	0.649311	1683	2	-1.0148	0.94627	0.94627	1.0	16187	0	-1.0148
IFNA1	3	0.020592	0.060745	0.649311	1684	2	-0.88009	0.97556	0.97556	1.0	16820	0	-0.88009
GTF2H2C	4	0.020603	0.060763	0.649311	1685	2	-0.28517	0.076151	0.17004	0.939597	3259	2	-0.28517
HEATR3	5	0.020619	0.060788	0.649311	1686	2	-0.1904	0.014495	0.045994	0.744829	1111	2	-0.1904
DPAGT1	5	0.020636	0.06083	0.649366	1687	2	-0.43225	0.9978	0.99778	1.0	17515	0	-0.43225
NOL9	5	0.020708	0.060982	0.650502	1688	3	-1.055	0.99062	0.99061	1.0	17224	0	-1.055
HOPX	7	0.020719	0.061008	0.650502	1689	4	-0.71964	0.54332	0.62612	1.0	10745	1	-0.71964
KRTAP21-2	5	0.020852	0.061261	0.652654	1690	2	-0.082425	0.93322	0.93334	1.0	15946	0	-0.082425
PRAMEF22	2	0.020864	0.061283	0.652654	1691	2	-0.75796	0.97914	0.97909	1.0	16893	0	-0.75796
LOC100507003	5	0.020915	0.061388	0.653392	1692	3	-0.96803	0.98255	0.98251	1.0	16979	0	-0.96803
TUBGCP5	5	0.021087	0.06177	0.656952	1693	3	-0.80435	0.85456	0.85581	1.0	14536	0	-0.80435
CMTR1	5	0.021097	0.061796	0.656952	1694	3	-0.79369	0.91101	0.91158	1.0	15557	0	-0.79369
CHRFAM7A	5	0.021181	0.061961	0.657713	1695	3	-0.89566	0.83835	0.83976	1.0	14283	0	-0.89566
NOMO2	5	0.021195	0.061997	0.657713	1696	3	-0.70401	0.70861	0.72678	1.0	12371	1	-0.70401
DYNLL1	4	0.021199	0.062006	0.657713	1697	3	-0.6226	0.019153	0.059014	0.782488	1356	1	-0.6226
MOGAT3	5	0.021204	0.062013	0.657713	1698	2	-0.26401	0.37095	0.50965	1.0	8846	2	-0.26401
TOPBP1	5	0.021289	0.062196	0.659054	1699	3	-0.75009	0.67329	0.70225	1.0	11983	1	-0.75009
GADD45B	5	0.021298	0.062213	0.659054	1700	3	-0.80094	0.9659	0.96584	1.0	16593	0	-0.80094
VCL	5	0.021345	0.062302	0.659609	1701	3	-0.78018	0.91619	0.91663	1.0	15640	0	-0.78018
MARCH6	5	0.021526	0.062686	0.663212	1702	2	-0.30322	0.87456	0.8756	1.0	14880	0	-0.30322
USP17L5	1	0.021541	0.062716	0.663212	1703	1	-3.079	0.97846	0.97843	1.0	16880	0	-3.079
EXOSC5	5	0.021611	0.062854	0.664089	1704	2	-0.42178	0.42282	0.562	1.0	9731	1	-0.42178
LYSMD1	5	0.021619	0.062873	0.664089	1705	3	-0.57086	0.55529	0.63247	1.0	10852	1	-0.57086
HYPK	5	0.021652	0.062946	0.664338	1706	3	-0.81866	0.34715	0.48581	1.0	8444	2	-0.81866
TMEM167A	5	0.021665	0.06297	0.664338	1707	2	-0.11586	0.087598	0.19005	0.943608	3617	2	-0.11586
SRFBP1	5	0.021693	0.063024	0.664523	1708	3	-0.90672	0.18682	0.32463	0.998513	5854	2	-0.90672
ACO2	5	0.021724	0.063083	0.664754	1709	3	-0.93603	0.47102	0.58975	1.0	10184	1	-0.93603
CEP170	5	0.021776	0.063169	0.665233	1710	3	-0.70055	0.99812	0.99811	1.0	17537	0	-0.70055
ABCB1	5	0.021788	0.063202	0.665233	1711	3	-0.88139	0.080842	0.17827	0.943608	3400	1	-0.88139
FFAR4	5	0.021843	0.063318	0.666064	1712	3	-0.77669	0.023451	0.070837	0.804179	1578	1	-0.77669
LONP1	5	0.021886	0.063389	0.666421	1713	3	-0.79484	0.97888	0.97886	1.0	16888	0	-0.79484
DUSP19	5	0.02203	0.063694	0.669232	1714	3	-0.81549	0.10682	0.22296	0.954881	4205	1	-0.81549
KRTAP17-1	5	0.022098	0.063852	0.670499	1715	2	-0.086048	0.18361	0.32141	0.995968	5811	2	-0.086048
KRTAP21-1	3	0.022232	0.064115	0.672866	1716	2	-0.96551	0.32571	0.46433	1.0	8107	1	-0.96551
GPN1	5	0.022294	0.064248	0.673876	1717	3	-0.84899	0.3062	0.44495	1.0	7778	1	-0.84899
PCDH18	5	0.022355	0.064373	0.67467	1718	3	-0.82083	0.29393	0.43259	1.0	7574	1	-0.82083
KRTAP1-5	3	0.02237	0.064399	0.67467	1719	1	0.49866	0.1155	0.23747	0.961484	4444	2	0.49866
NCAN	5	0.022394	0.064442	0.674694	1720	2	-0.34065	0.91898	0.91934	1.0	15683	0	-0.34065
ENY2	5	0.022432	0.064524	0.674694	1721	3	-1.0029	0.93113	0.93127	1.0	15907	0	-1.0029
FUCA1	5	0.022446	0.06455	0.674694	1722	3	-0.66267	0.97715	0.97715	1.0	16855	0	-0.66267
MED1	5	0.022454	0.064562	0.674694	1723	3	-0.83265	0.81728	0.81925	1.0	13911	0	-0.83265
MAGOH	4	0.02247	0.064588	0.674694	1724	2	-0.97882	0.64686	0.68523	1.0	11725	1	-0.97882
MARC2	5	0.022551	0.064763	0.676129	1725	3	-0.7525	0.67102	0.70078	1.0	11954	1	-0.7525
RPS15A	3	0.022621	0.06491	0.677268	1726	2	-1.2364	0.054714	0.13138	0.892656	2648	1	-1.2364
PTPRN2	5	0.022673	0.065023	0.677791	1727	3	-0.84211	0.12673	0.2562	0.967421	4769	2	-0.84211
ZNF259	5	0.022703	0.065078	0.677791	1728	3	-0.73032	0.85817	0.85939	1.0	14593	0	-0.73032
BORA	5	0.022712	0.065096	0.677791	1729	3	-0.94813	0.94574	0.94578	1.0	16177	0	-0.94813
MRPL50	5	0.022717	0.065111	0.677791	1730	3	-1.082	0.67281	0.70193	1.0	11977	1	-1.082
RHOG	5	0.022744	0.06517	0.678018	1731	2	-0.039964	0.5	0.60399	1.0	10397	1	-0.039964
OAS2	6	0.022783	0.065251	0.678466	1732	3	-0.4821	0.94854	0.94852	1.0	16224	0	-0.4821
ARMC7	5	0.022877	0.065449	0.679627	1733	3	-0.73752	0.93284	0.93295	1.0	15937	0	-0.73752
LCE5A	4	0.022881	0.065457	0.679627	1734	3	-0.87518	0.88146	0.88237	1.0	15012	0	-0.87518
THG1L	5	0.022889	0.065476	0.679627	1735	3	-0.87785	0.84927	0.85055	1.0	14455	0	-0.87785
IST1	8	0.02291	0.06552	0.679692	1736	5	-0.57242	0.93603	0.93614	1.0	15995	0	-0.57242
ANAPC2	5	0.022964	0.065641	0.680499	1737	2	-0.26222	0.83314	0.83468	1.0	14186	0	-0.26222
HMOX2	5	0.022981	0.065673	0.680499	1738	2	-0.32344	0.94351	0.94359	1.0	16136	0	-0.32344
RPS25	4	0.023044	0.065807	0.681453	1739	2	0.00012165	0.030226	0.084807	0.825563	1850	2	0.00012165
NWD1	5	0.023059	0.065841	0.681453	1740	3	-0.91944	0.91161	0.91219	1.0	15562	0	-0.91944
KIF5A	5	0.02314	0.066015	0.68258	1741	3	-0.71292	0.32088	0.45958	1.0	8031	2	-0.71292
NELFB	5	0.023155	0.066039	0.68258	1742	3	-0.75477	0.93914	0.93925	1.0	16046	0	-0.75477
KRT35	5	0.023165	0.066064	0.68258	1743	3	-0.78622	0.68033	0.70694	1.0	12051	1	-0.78622
TCTEX1D4	5	0.023185	0.066103	0.682598	1744	3	-0.87384	0.2053	0.3434	1.0	6145	1	-0.87384
ADH4	5	0.023246	0.06623	0.683455	1745	3	-0.80439	0.89236	0.89318	1.0	15219	0	-0.80439
ANO8	5	0.023268	0.066271	0.683455	1746	3	-0.53976	0.98726	0.98723	1.0	17111	0	-0.53976
ITGB7	5	0.023284	0.0663	0.683455	1747	3	-0.72057	0.47814	0.5932	1.0	10235	1	-0.72057
WNT1	5	0.023393	0.066538	0.685232	1748	3	-0.80748	0.99703	0.997	1.0	17464	0	-0.80748
INHBE	5	0.023397	0.066548	0.685232	1749	3	-0.49645	0.96183	0.96181	1.0	16510	0	-0.49645
ZNF517	5	0.023431	0.066621	0.685587	1750	2	-0.25734	0.21647	0.35471	1.0	6342	1	-0.25734
BRAP	5	0.023518	0.066795	0.686982	1751	3	-0.50368	0.29438	0.43304	1.0	7584	2	-0.50368
COIL	5	0.023547	0.066854	0.6872	1752	3	-1.0679	0.86195	0.86304	1.0	14661	0	-1.0679
SLC25A5	5	0.023619	0.067011	0.688189	1753	3	-0.49925	0.85109	0.85238	1.0	14482	0	-0.49925
C1orf122	7	0.023623	0.067027	0.688189	1754	3	0.27339	0.54619	0.62762	1.0	10774	2	0.27339
HIST2H3A	2	0.023659	0.067113	0.68859	1755	2	-0.74691	0.97634	0.97634	1.0	16840	0	-0.74691
KANSL1	5	0.023672	0.067142	0.68859	1756	2	-0.14003	0.19766	0.33566	1.0	6027	1	-0.14003
ABHD3	5	0.023788	0.067388	0.690117	1757	3	-0.42763	0.57931	0.64557	1.0	11078	1	-0.42763
ATP6V0D2	5	0.02379	0.067393	0.690117	1758	3	-0.82287	0.20956	0.34769	1.0	6215	2	-0.82287
PEAR1	5	0.023798	0.067406	0.690117	1759	3	-0.66185	0.77186	0.77683	1.0	13205	1	-0.66185
NCAM2	5	0.023879	0.06758	0.691508	1760	3	-0.86594	0.088596	0.19173	0.943608	3643	1	-0.86594
RAD51C	6	0.023946	0.067728	0.691921	1761	4	-0.63239	0.99735	0.99733	1.0	17482	0	-0.63239
KIAA1524	5	0.023954	0.067747	0.691921	1762	3	-0.65876	0.65553	0.69079	1.0	11817	1	-0.65876
AGAP6	2	0.023964	0.067769	0.691921	1763	1	-0.70762	0.3915	0.53022	1.0	9194	1	-0.70762
RBM28	5	0.023967	0.067774	0.691921	1764	2	-0.55456	0.86883	0.8699	1.0	14776	0	-0.55456
ARL5C	5	0.023989	0.067833	0.692124	1765	3	-0.68037	0.85893	0.86013	1.0	14606	0	-0.68037
PCF11	5	0.02404	0.067937	0.692792	1766	3	-0.73542	0.45939	0.58417	1.0	10089	1	-0.73542
EEF1A1	2	0.024095	0.06805	0.693386	1767	2	-1.6762	0.95855	0.95855	1.0	16451	0	-1.6762
ARHGAP11B	5	0.024106	0.068072	0.693386	1768	3	-0.69749	0.066559	0.15298	0.92432	2976	1	-0.69749
TBCD	5	0.024244	0.068353	0.695858	1769	3	-0.46126	0.75957	0.76643	1.0	13005	1	-0.46126
IGLON5	5	0.024263	0.068392	0.695858	1770	3	-0.66472	0.9813	0.98124	1.0	16946	0	-0.66472
IL25	5	0.024332	0.068534	0.696907	1771	3	-0.65685	0.24388	0.3822	1.0	6753	2	-0.65685
CDK2	5	0.024439	0.068759	0.698805	1772	3	-0.91207	0.71916	0.73455	1.0	12502	1	-0.91207
SRSF11	5	0.024479	0.06884	0.699232	1773	3	-0.54414	0.86644	0.86746	1.0	14741	0	-0.54414
SRF	5	0.024549	0.068968	0.700138	1774	3	-0.73056	0.99566	0.99565	1.0	17404	0	-0.73056
SUPT4H1	5	0.024596	0.069063	0.700708	1775	2	-0.151	0.10392	0.21803	0.952688	4116	2	-0.151
RAD17	5	0.024623	0.069122	0.70091	1776	3	-1.1952	0.88737	0.88821	1.0	15119	0	-1.1952
UBE2D2	6	0.024647	0.069165	0.700956	1777	1	-0.046276	0.0026111	0.010322	0.562544	328	2	-0.046276
ISY1	5	0.024672	0.069213	0.701046	1778	3	-0.83404	0.85181	0.8531	1.0	14497	0	-0.83404
CD3EAP	5	0.024832	0.069554	0.704097	1779	3	-0.82527	0.98794	0.98793	1.0	17134	0	-0.82527
FAM25A	3	0.024868	0.069632	0.704492	1780	2	-1.2059	0.98221	0.98217	1.0	16971	0	-1.2059
UGT2A3	4	0.024907	0.069701	0.704797	1781	3	-0.76182	0.90588	0.9065	1.0	15468	0	-0.76182
AMOT	5	0.025142	0.070161	0.709051	1782	3	-0.85542	0.65079	0.68775	1.0	11763	1	-0.85542
PSMD8	5	0.025181	0.070248	0.709383	1783	2	-0.45165	0.87673	0.87774	1.0	14921	0	-0.45165
TRIM69	5	0.025192	0.070273	0.709383	1784	3	-0.75795	0.46416	0.58646	1.0	10128	1	-0.75795
MLLT3	5	0.02521	0.070317	0.70943	1785	3	-0.90389	0.95556	0.95557	1.0	16381	0	-0.90389
AGAP2	5	0.025317	0.07051	0.710978	1786	3	-0.71519	0.98019	0.98016	1.0	16921	0	-0.71519
OLA1	5	0.025377	0.070632	0.711667	1787	2	-0.30923	0.96015	0.96013	1.0	16474	0	-0.30923
ACOXL	5	0.025387	0.070657	0.711667	1788	3	-0.74866	0.89722	0.89793	1.0	15303	0	-0.74866
AURKA	5	0.025427	0.070734	0.712044	1789	2	0.20388	0.24893	0.38724	1.0	6824	2	0.20388
ARCN1	5	0.025451	0.070789	0.712199	1790	2	-0.41599	0.063555	0.14749	0.914082	2905	1	-0.41599
KRTAP5-2	4	0.025483	0.070853	0.712432	1791	1	0.56656	0.037552	0.099057	0.85391	2086	3	0.56656
ALG10B	3	0.025503	0.070891	0.712432	1792	2	-1	0.37264	0.51133	1.0	8877	1	-1
TIMM9	4	0.025706	0.071288	0.716022	1793	3	-1.0397	0.45134	0.58047	1.0	10029	1	-1.0397
PROCA1	5	0.025761	0.071396	0.71671	1794	3	-0.56835	0.99684	0.99683	1.0	17454	0	-0.56835
RABGGTA	5	0.025786	0.071449	0.716834	1795	3	-0.60664	0.71856	0.7341	1.0	12494	1	-0.60664
RIPK3	5	0.025847	0.071582	0.717769	1796	3	-0.79683	0.79927	0.80177	1.0	13631	1	-0.79683
CPXCR1	5	0.025927	0.071752	0.719072	1797	2	-0.20488	0.030408	0.085167	0.826983	1853	2	-0.20488
USP33	5	0.026019	0.071946	0.720622	1798	3	-0.79201	0.20942	0.34756	1.0	6210	1	-0.79201
ZNRD1	5	0.026052	0.072007	0.72063	1799	3	-0.77482	0.8886	0.8894	1.0	15147	0	-0.77482
SEPT4	8	0.026064	0.072027	0.72063	1800	4	-0.24229	0.63415	0.67734	1.0	11592	2	-0.24229
PRPF18	5	0.026113	0.072141	0.721281	1801	2	-0.47134	0.94416	0.94422	1.0	16152	0	-0.47134
FBP2	5	0.026131	0.072172	0.721281	1802	3	-0.89659	0.30657	0.44531	1.0	7785	1	-0.89659
CDIP1	5	0.02621	0.072326	0.722418	1803	3	-0.67357	0.97253	0.97246	1.0	16740	0	-0.67357
S100A12	5	0.026269	0.072435	0.722918	1804	3	-0.66884	0.99601	0.996	1.0	17422	0	-0.66884
C14orf80	5	0.026282	0.072456	0.722918	1805	3	-0.70515	0.23363	0.37188	1.0	6600	2	-0.70515
RABL2A	2	0.026303	0.072504	0.722994	1806	2	-1.1819	0.9737	0.97362	1.0	16774	0	-1.1819
BCL2L12	5	0.026451	0.072788	0.724613	1807	3	-0.72285	0.98215	0.98212	1.0	16970	0	-0.72285
PDPR	5	0.026456	0.072802	0.724613	1808	3	-0.71053	0.8835	0.88441	1.0	15044	0	-0.71053
RBM14	5	0.026461	0.072815	0.724613	1809	3	-0.57259	0.77434	0.77905	1.0	13241	1	-0.57259
LGALS9C	3	0.026469	0.072827	0.724613	1810	1	0.049487	0.30193	0.44064	1.0	7715	1	0.049487
FBXO5	5	0.026664	0.073229	0.727919	1811	2	-0.55896	0.91132	0.91191	1.0	15560	0	-0.55896
ATP5D	5	0.026685	0.073271	0.727919	1812	2	0.53598	0.05185	0.12612	0.880674	2576	3	0.53598
PSRC1	5	0.026687	0.073281	0.727919	1813	3	-0.75335	0.76357	0.76973	1.0	13076	1	-0.75335
PIGY	4	0.026735	0.073394	0.728508	1814	3	-1.0786	0.94833	0.94831	1.0	16222	0	-1.0786
CD37	5	0.026752	0.073421	0.728508	1815	3	-0.6343	0.52601	0.61718	1.0	10610	1	-0.6343
XRRA1	5	0.026779	0.073482	0.728707	1816	3	-0.92623	0.87024	0.87132	1.0	14803	0	-0.92623
ATXN2L	5	0.026827	0.073581	0.729287	1817	2	0.086135	0.83421	0.83571	1.0	14208	0	0.086135
RASA4	1	0.026926	0.073774	0.730797	1818	1	-1.7035	0.97307	0.973	1.0	16756	0	-1.7035
FGFR1OP2	9	0.02698	0.073873	0.731375	1819	5	-0.6844	0.86301	0.86406	1.0	14680	1	-0.6844
PPP1R14B	5	0.027028	0.073984	0.732078	1820	3	-0.71679	0.87392	0.87498	1.0	14864	0	-0.71679
LELP1	5	0.027123	0.074181	0.733622	1821	2	-0.21774	0.32662	0.46523	1.0	8128	2	-0.21774
ZCCHC9	5	0.027164	0.07427	0.7341	1822	3	-0.97263	0.93307	0.93318	1.0	15942	0	-0.97263
TMEM252	5	0.027207	0.074366	0.734315	1823	3	-0.71723	0.73691	0.748	1.0	12710	1	-0.71723
HK2	5	0.027213	0.074373	0.734315	1824	3	-0.73703	0.82849	0.83014	1.0	14102	0	-0.73703
H3F3B	4	0.027255	0.074449	0.734659	1825	1	-0.28771	0.95675	0.95671	1.0	16407	0	-0.28771
TCP11X2	5	0.027288	0.074521	0.73497	1826	2	-0.1072	0.83416	0.83566	1.0	14205	0	-0.1072
RAC1	4	0.02738	0.074719	0.736222	1827	3	-0.80468	0.86593	0.86697	1.0	14734	0	-0.80468
CCZ1B	5	0.027393	0.074745	0.736222	1828	3	-0.69275	0.98918	0.98918	1.0	17167	0	-0.69275
PTP4A1	5	0.027406	0.074771	0.736222	1829	3	-0.57681	0.31636	0.45513	1.0	7949	1	-0.57681
UBE2F	5	0.027447	0.07485	0.736472	1830	2	-0.4603	0.12307	0.25017	0.966472	4658	1	-0.4603
TAF1D	5	0.027464	0.074878	0.736472	1831	3	-0.85382	0.23407	0.37234	1.0	6606	1	-0.85382
CDCP2	5	0.027501	0.07495	0.736778	1832	1	0.14352	0.20816	0.34627	1.0	6188	2	0.14352
DCTN2	5	0.02753	0.075018	0.736844	1833	3	-0.73297	0.92264	0.92289	1.0	15757	0	-0.73297
KRTAP4-2	3	0.027541	0.075039	0.736844	1834	1	-0.20562	0.92115	0.9215	1.0	15731	0	-0.20562
CCDC174	5	0.027576	0.075104	0.737079	1835	3	-0.63412	0.93602	0.93612	1.0	15994	0	-0.63412
LCNL1	5	0.027628	0.075198	0.737605	1836	2	-0.2348	0.57396	0.64258	1.0	11026	1	-0.2348
PRAC1	2	0.027738	0.075425	0.739429	1837	2	-0.83222	0.97226	0.97218	1.0	16733	0	-0.83222
CDRT15	5	0.02777	0.075488	0.739641	1838	1	-0.013318	0.93055	0.93069	1.0	15892	0	-0.013318
NPEPPS	5	0.027814	0.075581	0.740154	1839	2	-0.37212	0.12356	0.25099	0.967063	4674	2	-0.37212
KRTAP9-4	2	0.027838	0.075627	0.740204	1840	2	-1.4624	0.9561	0.95609	1.0	16393	0	-1.4624
PRAMEF6	1	0.027919	0.0758	0.741485	1841	1	-1.6024	0.97208	0.972	1.0	16725	0	-1.6024
AMDHD2	5	0.028068	0.076106	0.743952	1842	3	-0.7782	0.84333	0.84469	1.0	14365	0	-0.7782
PCK2	5	0.028087	0.076134	0.743952	1843	3	-0.66972	0.71907	0.73449	1.0	12500	1	-0.66972
AKR1B15	5	0.028147	0.076265	0.744827	1844	2	-0.53824	0.10061	0.2124	0.948937	4030	2	-0.53824
TBCC	5	0.028209	0.07638	0.745318	1845	3	-0.60461	0.072256	0.16321	0.933709	3144	2	-0.60461
KIAA0556	5	0.028219	0.076398	0.745318	1846	3	-0.51957	0.77509	0.77973	1.0	13251	1	-0.51957
STEAP1	5	0.028304	0.076565	0.746295	1847	3	-0.64734	0.57646	0.64397	1.0	11047	1	-0.64734
LMBR1L	5	0.028313	0.076581	0.746295	1848	3	-0.69892	0.99733	0.99731	1.0	17481	0	-0.69892
LEAP2	5	0.028334	0.076631	0.746373	1849	2	-0.28055	0.95605	0.95605	1.0	16391	0	-0.28055
ADAMTSL4	5	0.028376	0.076712	0.746762	1850	2	-0.43796	0.79498	0.79769	1.0	13566	1	-0.43796
MCCD1	5	0.028444	0.076849	0.747685	1851	3	-0.73267	0.46054	0.58471	1.0	10098	1	-0.73267
SFSWAP	5	0.0285	0.076954	0.747792	1852	3	-0.7264	0.66486	0.69675	1.0	11888	1	-0.7264
PFDN2	5	0.028522	0.076998	0.747792	1853	3	-0.58227	0.59189	0.65261	1.0	11201	1	-0.58227
RACGAP1	5	0.028533	0.077018	0.747792	1854	2	-0.56959	0.93165	0.93179	1.0	15917	0	-0.56959
LIMS3L	1	0.028536	0.077026	0.747792	1855	1	-2.0063	0.97146	0.97142	1.0	16703	0	-2.0063
RPL26L1	5	0.028585	0.077108	0.748189	1856	3	-0.66112	0.88768	0.88851	1.0	15131	0	-0.66112
ZNF226	9	0.028703	0.077349	0.750127	1857	4	-0.49544	0.53661	0.62265	1.0	10693	2	-0.49544
KIF1B	5	0.028786	0.077518	0.751359	1858	3	-0.81104	0.28587	0.42452	1.0	7436	2	-0.81104
HSD3B1	5	0.028879	0.077719	0.752771	1859	2	-0.18084	0.18234	0.32017	0.995737	5786	1	-0.18084
TANGO2	14	0.028894	0.077747	0.752771	1860	6	-0.38286	0.90418	0.90481	1.0	15438	2	-0.38286
COPS2	5	0.028932	0.077824	0.753106	1861	2	-0.73953	0.33669	0.47528	1.0	8280	1	-0.73953
EDC4	5	0.029012	0.077973	0.754142	1862	3	-0.60623	0.94917	0.94914	1.0	16237	0	-0.60623
TSG101	5	0.029058	0.078081	0.754475	1863	3	-1.3191	0.1858	0.32361	0.998102	5839	1	-1.3191
PAN2	5	0.029063	0.078091	0.754475	1864	3	-0.65853	0.98757	0.98755	1.0	17123	0	-0.65853
BRD2	5	0.029279	0.078515	0.757516	1865	3	-0.69399	0.89659	0.89728	1.0	15291	0	-0.69399
USP53	5	0.029285	0.078522	0.757516	1866	3	-0.88676	0.69827	0.71937	1.0	12253	1	-0.88676
DBF4B	5	0.029291	0.078532	0.757516	1867	3	-0.64536	0.43943	0.57492	1.0	9934	1	-0.64536
PIK3R2	5	0.029359	0.07867	0.758393	1868	3	-0.69832	0.92351	0.92372	1.0	15775	0	-0.69832
M1AP	5	0.029376	0.078707	0.758393	1869	2	-0.022837	0.089875	0.19401	0.943608	3683	1	-0.022837
PGGT1B	5	0.02943	0.078805	0.758893	1870	3	-0.79181	0.46693	0.58777	1.0	10147	1	-0.79181
PIN4	6	0.029468	0.078874	0.758893	1871	3	-0.57352	0.98277	0.98273	1.0	16986	0	-0.57352
PRMT1	5	0.029473	0.078885	0.758893	1872	3	-0.74345	0.99785	0.99783	1.0	17519	0	-0.74345
HIST3H3	3	0.029595	0.079125	0.760757	1873	2	-0.92748	0.81819	0.82014	1.0	13926	0	-0.92748
MMRN1	5	0.029616	0.079164	0.760757	1874	3	-0.68564	0.98497	0.98492	1.0	17044	0	-0.68564
LIN7C	5	0.029645	0.079216	0.760858	1875	3	-0.78073	0.99031	0.99031	1.0	17207	0	-0.78073
TFEC	5	0.029702	0.079326	0.761287	1876	3	-0.74992	0.3068	0.44555	1.0	7788	2	-0.74992
DHFR	4	0.029712	0.079346	0.761287	1877	2	-1.0617	0.36701	0.50577	1.0	8771	1	-1.0617
COA3	5	0.029765	0.079445	0.761831	1878	3	-0.79776	0.87985	0.88081	1.0	14985	0	-0.79776
SCFD1	5	0.029932	0.079795	0.764305	1879	3	-1.1537	0.32504	0.46365	1.0	8099	1	-1.1537
ASF1B	5	0.029938	0.079807	0.764305	1880	3	-0.67259	0.69962	0.72036	1.0	12267	1	-0.67259
TXNRD1	5	0.02995	0.07983	0.764305	1881	3	-0.77138	0.087314	0.18956	0.943608	3607	2	-0.77138
USP44	5	0.030005	0.079947	0.765015	1882	3	-0.67788	0.22576	0.36399	1.0	6468	2	-0.67788
SENP1	5	0.030149	0.08023	0.766628	1884	3	-0.74319	0.99519	0.99516	1.0	17385	0	-0.74319
PHF10	5	0.030149	0.08023	0.766628	1883	3	-0.80718	0.97569	0.97568	1.0	16822	0	-0.80718
BRIX1	5	0.030155	0.080243	0.766628	1885	2	-0.31741	0.49383	0.60088	1.0	10362	1	-0.31741
ZNF655	11	0.030268	0.080474	0.767901	1886	5	-0.31344	0.6613	0.69446	1.0	11864	2	-0.31344
C16orf46	5	0.030268	0.080474	0.767901	1887	3	-0.78018	0.9751	0.97509	1.0	16805	0	-0.78018
RPS6KA1	5	0.030285	0.080504	0.767901	1888	3	-0.76	0.97381	0.97373	1.0	16777	0	-0.76
TBP	5	0.030337	0.080604	0.768443	1889	2	-0.35758	0.71718	0.73308	1.0	12474	1	-0.35758
FXN	5	0.030402	0.080731	0.768784	1890	3	-0.79498	0.15109	0.28829	0.979161	5302	1	-0.79498
ADAM11	5	0.030413	0.080755	0.768784	1891	3	-0.63553	0.96703	0.96699	1.0	16620	0	-0.63553
ZNF143	5	0.030418	0.080767	0.768784	1892	3	-0.76193	0.79991	0.80236	1.0	13639	1	-0.76193
S100A14	5	0.030516	0.08095	0.770114	1893	3	-0.64666	0.9256	0.92579	1.0	15811	0	-0.64666
UBE2S	5	0.0306	0.081124	0.771137	1894	3	-0.67375	0.96178	0.96175	1.0	16507	0	-0.67375
BMP2K	5	0.030609	0.081143	0.771137	1895	3	-0.79382	0.1158	0.23799	0.961484	4456	1	-0.79382
INTU	5	0.030641	0.08121	0.771137	1896	3	-0.75476	0.98303	0.983	1.0	16991	0	-0.75476
SEC22C	5	0.03065	0.081229	0.771137	1897	3	-0.72619	0.80462	0.80684	1.0	13715	1	-0.72619
WARS	5	0.030738	0.081392	0.772019	1898	3	-0.99398	0.7617	0.76817	1.0	13043	1	-0.99398
C1orf137	5	0.030746	0.081407	0.772019	1899	3	-0.7175	0.30137	0.44006	1.0	7706	1	-0.7175
PWP1	5	0.030782	0.081481	0.772311	1900	3	-0.91055	0.40097	0.53984	1.0	9369	2	-0.91055
LAX1	5	0.030996	0.081914	0.776009	1901	3	-0.76521	0.97873	0.97871	1.0	16886	0	-0.76521
TMEM11	5	0.031107	0.082138	0.77772	1902	1	0.077158	0.47099	0.58973	1.0	10183	1	0.077158
GPR89B	2	0.031226	0.08235	0.779099	1903	1	-0.89753	0.90355	0.90416	1.0	15425	0	-0.89753
NAA35	5	0.031247	0.082394	0.779099	1904	2	-0.10078	0.34225	0.4809	1.0	8366	2	-0.10078
AP3S1	5	0.031257	0.082413	0.779099	1905	3	-0.56346	0.018791	0.05805	0.781338	1338	1	-0.56346
SRSF9	5	0.031371	0.082625	0.78069	1906	3	-0.72319	0.52658	0.61746	1.0	10614	1	-0.72319
MAU2	5	0.031541	0.082949	0.782964	1907	2	-0.42424	0.67356	0.70243	1.0	11985	1	-0.42424
RBM8A	5	0.031563	0.082994	0.782964	1908	2	0.43294	0.059757	0.14055	0.905272	2795	3	0.43294
PAGR1	5	0.031564	0.082996	0.782964	1909	3	-0.72807	0.99026	0.99026	1.0	17205	0	-0.72807
CYP4X1	5	0.031629	0.083126	0.783783	1910	2	-0.44493	0.8279	0.82958	1.0	14094	0	-0.44493
PDAP1	3	0.031787	0.083462	0.786538	1911	2	-1.1104	0.90882	0.9094	1.0	15524	0	-1.1104
NIPBL	5	0.031926	0.083742	0.788762	1912	3	-0.75769	0.7096	0.7275	1.0	12382	1	-0.75769
CNOT7	5	0.031998	0.083897	0.789666	1913	3	-0.80867	0.082284	0.18082	0.943608	3448	1	-0.80867
SLC3A2	5	0.032016	0.083926	0.789666	1914	3	-0.72149	0.80505	0.80724	1.0	13720	1	-0.72149
FNDC7	5	0.032112	0.084116	0.790857	1915	3	-0.83398	0.96509	0.96508	1.0	16575	0	-0.83398
AK6	4	0.032123	0.08414	0.790857	1916	3	-1.0154	0.98689	0.98685	1.0	17099	0	-1.0154
TMED2	5	0.032181	0.084253	0.791503	1917	3	-0.68291	0.99057	0.99057	1.0	17220	0	-0.68291
THUMPD1	5	0.032344	0.08458	0.79352	1918	2	-0.0076964	0.46359	0.58618	1.0	10123	1	-0.0076964
LSM3	2	0.032351	0.084591	0.79352	1919	2	-1.3306	0.96765	0.96761	1.0	16636	0	-1.3306
NOL12	5	0.032371	0.084633	0.79352	1920	3	-0.86844	0.85703	0.85823	1.0	14576	0	-0.86844
ZNF774	5	0.032377	0.084644	0.79352	1921	3	-0.66888	0.7452	0.75464	1.0	12816	1	-0.66888
HEXIM1	5	0.03245	0.084795	0.793752	1922	3	-0.70926	0.8447	0.84609	1.0	14385	0	-0.70926
UBE3A	5	0.032462	0.084814	0.793752	1923	3	-0.72402	0.14262	0.27957	0.974439	5166	1	-0.72402
IGF2BP3	5	0.032504	0.084902	0.793752	1924	3	-0.71431	0.79603	0.7987	1.0	13586	1	-0.71431
CCDC180	5	0.03251	0.084909	0.793752	1925	3	-0.71898	0.53662	0.62265	1.0	10694	1	-0.71898
SLIRP	6	0.032515	0.084916	0.793752	1926	4	-0.56455	0.18556	0.32336	0.997838	5836	2	-0.56455
GRAPL	4	0.032523	0.084933	0.793752	1927	3	-0.51825	0.37309	0.51178	1.0	8885	1	-0.51825
GEMIN6	5	0.03271	0.08531	0.796858	1928	3	-0.56942	0.95372	0.95371	1.0	16343	0	-0.56942
PIGW	5	0.032766	0.085427	0.797538	1929	2	-0.35933	0.43715	0.57384	1.0	9912	1	-0.35933
MOCS3	5	0.032924	0.085734	0.799709	1930	3	-0.63448	0.66075	0.69409	1.0	11860	1	-0.63448
TNFRSF8	5	0.032944	0.085773	0.799709	1931	2	-0.39607	0.95693	0.9569	1.0	16414	0	-0.39607
MEIS3	5	0.03296	0.085806	0.799709	1932	3	-0.72641	0.33371	0.47224	1.0	8232	2	-0.72641
CAST	5	0.032977	0.085837	0.799709	1933	3	-0.88228	0.017596	0.05472	0.772902	1275	2	-0.88228
BCAS2	5	0.033027	0.085932	0.800181	1934	3	-0.78211	0.3356	0.47416	1.0	8265	1	-0.78211
LCE1E	1	0.033045	0.085979	0.800202	1935	1	-1.8886	0.96696	0.96692	1.0	16616	0	-1.8886
EIF5AL1	4	0.033182	0.086251	0.801824	1936	3	-0.72551	0.99495	0.99492	1.0	17380	0	-0.72551
C1orf131	5	0.033193	0.08627	0.801824	1937	3	-0.92663	0.53475	0.62165	1.0	10681	1	-0.92663
TCOF1	5	0.0332	0.086287	0.801824	1938	3	-0.5958	0.47142	0.58995	1.0	10188	1	-0.5958
DEFB114	1	0.033309	0.086502	0.803407	1939	1	-2.9768	0.96669	0.96662	1.0	16611	0	-2.9768
UBIAD1	5	0.033365	0.086615	0.804045	1940	3	-0.71984	0.14859	0.28564	0.977418	5263	1	-0.71984
KLHDC3	5	0.033457	0.086807	0.805416	1941	3	-0.67847	0.42488	0.56408	1.0	9767	1	-0.67847
FBXL16	5	0.033492	0.086894	0.805433	1942	3	-0.49281	0.88475	0.88566	1.0	15064	0	-0.49281
SUGP1	5	0.033494	0.086899	0.805433	1943	3	-0.63725	0.99136	0.99133	1.0	17252	0	-0.63725
IL36A	5	0.033556	0.087022	0.806164	1944	3	-0.74542	0.99673	0.99671	1.0	17450	0	-0.74542
SSX5	9	0.033617	0.087147	0.806905	1945	3	-0.35529	0.19663	0.33464	1.0	6003	4	-0.35529
GFOD2	7	0.033652	0.087217	0.807142	1946	2	-0.22869	0.45547	0.58234	1.0	10064	2	-0.22869
TAF1C	5	0.033803	0.087523	0.809555	1947	3	-0.72031	0.98004	0.98	1.0	16914	0	-0.72031
PARL	5	0.033989	0.087909	0.812346	1948	3	-0.6501	0.04919	0.1211	0.876621	2487	2	-0.6501
ATXN7L1	11	0.033993	0.087915	0.812346	1949	4	-0.2538	0.76357	0.76974	1.0	13077	2	-0.2538
BUB1	5	0.034027	0.087989	0.812615	1950	2	-0.067484	0.37893	0.5176	1.0	8989	1	-0.067484
NUDC	5	0.03417	0.088268	0.814771	1951	3	-0.64378	0.83866	0.84007	1.0	14289	0	-0.64378
BLVRB	5	0.034349	0.088623	0.817625	1952	2	-0.3726	0.94267	0.94276	1.0	16121	0	-0.3726
TGIF2LX	3	0.034402	0.088728	0.817672	1953	2	-0.96554	0.80378	0.806	1.0	13700	0	-0.96554
SMG5	5	0.034406	0.088736	0.817672	1954	3	-0.48098	0.8057	0.80786	1.0	13730	1	-0.48098
MYO3B	5	0.03442	0.088764	0.817672	1955	3	-0.61905	0.97823	0.97821	1.0	16872	0	-0.61905
CAMKK2	5	0.034463	0.088851	0.818059	1956	2	0.49513	0.063264	0.14699	0.914082	2895	3	0.49513
POTEF	1	0.034489	0.088906	0.818078	1957	1	-1.4624	0.96551	0.96547	1.0	16585	0	-1.4624
PCBP2	5	0.034527	0.088981	0.818078	1958	3	-0.75508	0.070126	0.1594	0.931701	3081	2	-0.75508
TRPM7	5	0.034565	0.089061	0.818078	1959	3	-0.59354	0.13621	0.27158	0.970674	5035	1	-0.59354
RTF1	5	0.034599	0.089137	0.818078	1960	2	-0.19392	0.19158	0.32958	1.0	5932	2	-0.19392
TAL2	5	0.034602	0.089143	0.818078	1961	3	-0.66801	0.20273	0.34075	1.0	6097	1	-0.66801
PRKRA	5	0.034621	0.08917	0.818078	1962	3	-0.80166	0.62134	0.66964	1.0	11468	1	-0.80166
PPA2	5	0.034622	0.089171	0.818078	1963	2	-0.35245	0.31707	0.45584	1.0	7965	1	-0.35245
VWA8	5	0.034703	0.089338	0.819188	1964	2	-0.0383	0.81126	0.81338	1.0	13814	0	-0.0383
UPK1A	5	0.034785	0.089508	0.820329	1965	3	-0.70197	0.9801	0.98007	1.0	16915	0	-0.70197
INTS5	5	0.03481	0.089557	0.820365	1966	3	-0.78301	0.23853	0.37688	1.0	6667	1	-0.78301
SHROOM3	5	0.034879	0.089702	0.821276	1967	3	-0.65862	0.87569	0.87671	1.0	14902	0	-0.65862
RPS27A	3	0.034956	0.089855	0.82188	1968	2	-0.75195	0.91536	0.91582	1.0	15625	0	-0.75195
VPS18	5	0.034961	0.089867	0.82188	1969	3	-0.68663	0.9933	0.99327	1.0	17316	0	-0.68663
FAM178B	10	0.034979	0.089905	0.82188	1970	3	-0.096555	0.89863	0.89933	1.0	15330	1	-0.096555
PAQR8	5	0.035085	0.090107	0.823035	1971	3	-0.7704	0.79719	0.79981	1.0	13604	1	-0.7704
MMS22L	5	0.03509	0.090123	0.823035	1972	3	-0.51429	0.97161	0.97155	1.0	16708	0	-0.51429
PINX1	5	0.035131	0.0902	0.82332	1973	3	-0.46576	0.76152	0.76803	1.0	13039	1	-0.46576
DIABLO	5	0.035185	0.090305	0.823676	1974	1	0.32385	0.42531	0.56453	1.0	9776	2	0.32385
DNAJC13	5	0.035205	0.090339	0.823676	1975	3	-0.60055	0.77051	0.77567	1.0	13182	1	-0.60055
GAL3ST1	5	0.035221	0.090376	0.823676	1976	3	-0.69165	0.80128	0.8036	1.0	13667	1	-0.69165
ZNF207	5	0.0354	0.090722	0.8258	1977	2	-0.43234	0.40288	0.54171	1.0	9398	1	-0.43234
PTCHD4	5	0.035412	0.090746	0.8258	1978	3	-0.63576	0.96683	0.96677	1.0	16612	0	-0.63576
CCDC28B	5	0.035417	0.090759	0.8258	1979	2	-0.20693	0.95966	0.95964	1.0	16466	0	-0.20693
FKBP10	5	0.035437	0.090793	0.8258	1980	3	-0.64782	0.88464	0.88555	1.0	15062	0	-0.64782
MAP2K1	5	0.035571	0.091043	0.827662	1981	3	-0.67921	0.61176	0.66399	1.0	11389	1	-0.67921
LRP5L	5	0.035725	0.091352	0.829743	1982	3	-0.68903	0.47066	0.58957	1.0	10181	1	-0.68903
SLC9B1	3	0.035795	0.091485	0.829743	1983	1	0.23389	0.042815	0.10914	0.863716	2274	1	0.23389
CYP4A22	5	0.035795	0.091486	0.829743	1984	3	-0.63426	0.58928	0.65119	1.0	11175	1	-0.63426
NFIA	5	0.035803	0.091501	0.829743	1985	3	-0.86765	0.54757	0.62834	1.0	10787	1	-0.86765
SEPT5	5	0.035824	0.09155	0.829743	1986	3	-0.74765	0.61491	0.66583	1.0	11420	1	-0.74765
TGFBRAP1	5	0.03585	0.091588	0.829743	1987	2	-0.43538	0.98695	0.98691	1.0	17101	0	-0.43538
ARMCX5	5	0.035853	0.091595	0.829743	1988	3	-0.73117	0.94257	0.94266	1.0	16114	0	-0.73117
RBM42	5	0.035969	0.091804	0.831223	1989	3	-0.67149	0.97287	0.97281	1.0	16751	0	-0.67149
PRPF4B	5	0.036085	0.092027	0.8324	1990	3	-0.67774	0.98261	0.98257	1.0	16980	0	-0.67774
ID3	5	0.036104	0.092059	0.8324	1991	3	-0.75885	0.43637	0.57346	1.0	9904	1	-0.75885
SPOCD1	5	0.036116	0.092084	0.8324	1992	2	-0.3468	0.28517	0.42379	1.0	7420	1	-0.3468
CD9	5	0.036162	0.09217	0.8324	1993	2	-0.017749	0.83853	0.83993	1.0	14287	0	-0.017749
TOPORS	5	0.036168	0.092184	0.8324	1994	3	-0.63579	0.093425	0.20009	0.943608	3816	2	-0.63579
ZNF91	3	0.036182	0.092212	0.8324	1995	1	0.039869	0.0073735	0.025196	0.671789	675	1	0.039869
CTU2	5	0.03621	0.092258	0.8324	1996	3	-0.65442	0.96209	0.96208	1.0	16517	0	-0.65442
RBM10	5	0.036239	0.092322	0.832558	1997	3	-0.62098	0.73513	0.74661	1.0	12695	1	-0.62098
SCEL	5	0.036301	0.092438	0.833192	1998	3	-1.0026	0.98501	0.98497	1.0	17047	0	-1.0026
PRKACB	5	0.036362	0.092561	0.83377	1999	3	-0.81479	0.085294	0.18609	0.943608	3540	2	-0.81479
[truncated: 16,010 more rows]
