# Supplementary material for: Genome-scale identification of cellular pathways required for cell surface recognition
Source: Genome Res. 2018 Sep;28(9):1372–82. doi: 10.1101/gr.231183.117 (PMC6120632; doi:10.1101/gr.231183.117)
Supplement: Supplemental Material [file supp_gr.231183.117_Supplemental_DataS4.zip › Supplementary Data4/Pathway/Day14_HEK_293_E_rep1_pathway.pathway.txt]

group_id	items_in_group	lo_value	p	FDR	goodsgrna
KEGG_SPLICEOSOME	121	3.2918e-68	2.6473e-05	0.000248	88
KEGG_RIBOSOME	81	1.5647e-50	2.6473e-05	0.000248	63
KEGG_PROTEASOME	44	5.5474e-26	2.6473e-05	0.000248	32
KEGG_OXIDATIVE_PHOSPHORYLATION	114	1.7640e-23	2.6473e-05	0.000248	51
KEGG_AMINOACYL_TRNA_BIOSYNTHESIS	41	7.6117e-21	2.6473e-05	0.000248	27
KEGG_DNA_REPLICATION	34	2.1710e-19	2.6473e-05	0.000248	23
KEGG_RNA_POLYMERASE	26	3.5109e-19	2.6473e-05	0.000248	19
KEGG_PYRIMIDINE_METABOLISM	92	5.6736e-19	2.6473e-05	0.000248	35
KEGG_HUNTINGTONS_DISEASE	167	1.4512e-18	2.6473e-05	0.000248	55
KEGG_CELL_CYCLE	123	3.3772e-18	2.6473e-05	0.000248	42
KEGG_PARKINSONS_DISEASE	111	2.1861e-16	2.6473e-05	0.000248	42
KEGG_NUCLEOTIDE_EXCISION_REPAIR	44	8.7481e-15	2.6473e-05	0.000248	22
KEGG_PURINE_METABOLISM	151	1.7640e-14	2.6473e-05	0.000248	40
KEGG_RNA_DEGRADATION	55	1.9099e-12	2.6473e-05	0.000248	25
KEGG_ALZHEIMERS_DISEASE	154	3.0173e-11	2.6473e-05	0.000248	42
KEGG_MISMATCH_REPAIR	23	4.2490e-10	2.6473e-05	0.000248	13
KEGG_TERPENOID_BACKBONE_BIOSYNTHESIS	15	3.3147e-08	2.6473e-05	0.000248	9
KEGG_BASAL_TRANSCRIPTION_FACTORS	35	1.5624e-07	2.6473e-05	0.000248	15
KEGG_OOCYTE_MEIOSIS	111	5.7698e-07	2.6473e-05	0.000248	25
KEGG_PROTEIN_EXPORT	23	1.7806e-06	2.6473e-05	0.000248	10
KEGG_HOMOLOGOUS_RECOMBINATION	28	8.5132e-06	1.8531e-04	0.001650	11
KEGG_UBIQUITIN_MEDIATED_PROTEOLYSIS	134	3.1858e-05	5.0299e-04	0.004275	25
KEGG_PROGESTERONE_MEDIATED_OOCYTE_MATURATION	85	2.4265e-04	2.3032e-03	0.018726	14
KEGG_CARDIAC_MUSCLE_CONTRACTION	72	5.5082e-04	4.2092e-03	0.032797	14
KEGG_VALINE_LEUCINE_AND_ISOLEUCINE_BIOSYNTHESIS	11	6.2855e-04	4.6328e-03	0.034653	5
KEGG_SYSTEMIC_LUPUS_ERYTHEMATOSUS	130	7.5690e-04	5.4800e-03	0.039414	23
KEGG_BASE_EXCISION_REPAIR	33	1.3291e-03	9.2392e-03	0.063990	8
KEGG_CITRATE_CYCLE_TCA_CYCLE	30	2.6168e-03	1.6228e-02	0.108380	8
KEGG_VIBRIO_CHOLERAE_INFECTION	53	7.8920e-03	4.4872e-02	0.289348	9
KEGG_GLYOXYLATE_AND_DICARBOXYLATE_METABOLISM	16	1.0040e-02	5.6362e-02	0.351320	4
KEGG_ONE_CARBON_POOL_BY_FOLATE	17	1.2561e-02	6.7798e-02	0.408975	4
KEGG_SELENOAMINO_ACID_METABOLISM	25	1.3189e-02	7.0233e-02	0.410427	5
KEGG_CYTOSOLIC_DNA_SENSING_PATHWAY	54	1.6509e-02	8.1935e-02	0.464296	9
KEGG_LYSINE_DEGRADATION	44	2.1768e-02	1.0015e-01	0.550815	8
KEGG_PORPHYRIN_AND_CHLOROPHYLL_METABOLISM	40	2.2962e-02	1.0391e-01	0.555163	8
KEGG_PENTOSE_PHOSPHATE_PATHWAY	27	3.0848e-02	1.3006e-01	0.675605	6
KEGG_SNARE_INTERACTIONS_IN_VESICULAR_TRANSPORT	37	3.2803e-02	1.3562e-01	0.682777	5
KEGG_STEROID_BIOSYNTHESIS	16	3.3619e-02	1.3875e-01	0.682777	4
KEGG_GLUTATHIONE_METABOLISM	49	5.0015e-02	1.8682e-01	0.895786	4
KEGG_THYROID_CANCER	29	5.6796e-02	2.0620e-01	0.963985	4
KEGG_EPITHELIAL_CELL_SIGNALING_IN_HELICOBACTER_PYLORI_INFECTION	67	6.7249e-02	2.3140e-01	0.999974	8
KEGG_NON_HOMOLOGOUS_END_JOINING	12	7.6713e-02	2.5375e-01	0.999974	3
KEGG_FOLATE_BIOSYNTHESIS	11	7.7452e-02	2.5555e-01	0.999974	2
KEGG_CYSTEINE_AND_METHIONINE_METABOLISM	34	8.8479e-02	2.7778e-01	0.999974	6
KEGG_P53_SIGNALING_PATHWAY	67	8.8874e-02	2.7815e-01	0.999974	6
KEGG_PATHOGENIC_ESCHERICHIA_COLI_INFECTION	55	9.4148e-02	2.8917e-01	0.999974	7
KEGG_ALANINE_ASPARTATE_AND_GLUTAMATE_METABOLISM	32	9.7939e-02	2.9616e-01	0.999974	4
KEGG_VASOPRESSIN_REGULATED_WATER_REABSORPTION	44	1.0845e-01	3.1538e-01	0.999974	5
KEGG_GAP_JUNCTION	89	1.1630e-01	3.2935e-01	0.999974	5
KEGG_ALDOSTERONE_REGULATED_SODIUM_REABSORPTION	42	1.3584e-01	3.6287e-01	0.999974	4
KEGG_GLYCOLYSIS_GLUCONEOGENESIS	59	1.3717e-01	3.6536e-01	0.999974	8
KEGG_GLYCEROPHOSPHOLIPID_METABOLISM	75	1.5545e-01	3.9702e-01	0.999974	6
NA	13260	1.6858e-01	4.1836e-01	0.999974	1046
KEGG_INOSITOL_PHOSPHATE_METABOLISM	53	1.8781e-01	4.4578e-01	0.999974	5
KEGG_DRUG_METABOLISM_OTHER_ENZYMES	50	2.4189e-01	5.1509e-01	0.999974	5
KEGG_COLORECTAL_CANCER	62	2.4252e-01	5.1583e-01	0.999974	2
KEGG_PROXIMAL_TUBULE_BICARBONATE_RECLAMATION	22	2.7932e-01	5.5708e-01	0.999974	2
KEGG_TGF_BETA_SIGNALING_PATHWAY	84	2.9806e-01	5.7815e-01	0.999974	5
KEGG_NICOTINATE_AND_NICOTINAMIDE_METABOLISM	22	3.0897e-01	5.8980e-01	0.999974	1
KEGG_RENAL_CELL_CARCINOMA	70	3.3013e-01	6.1262e-01	0.999974	5
KEGG_BIOSYNTHESIS_OF_UNSATURATED_FATTY_ACIDS	22	3.4659e-01	6.2681e-01	0.999974	1
KEGG_ABC_TRANSPORTERS	44	3.4766e-01	6.2824e-01	0.999974	2
KEGG_FRUCTOSE_AND_MANNOSE_METABOLISM	34	3.7055e-01	6.4904e-01	0.999974	4
KEGG_WNT_SIGNALING_PATHWAY	149	3.8022e-01	6.5746e-01	0.999974	13
KEGG_PPAR_SIGNALING_PATHWAY	69	3.8199e-01	6.5910e-01	0.999974	3
KEGG_MTOR_SIGNALING_PATHWAY	51	3.8360e-01	6.6032e-01	0.999974	4
KEGG_INSULIN_SIGNALING_PATHWAY	135	3.9749e-01	6.7133e-01	0.999974	10
KEGG_NOTCH_SIGNALING_PATHWAY	47	4.1921e-01	6.8918e-01	0.999974	2
KEGG_ANTIGEN_PROCESSING_AND_PRESENTATION	77	4.2594e-01	6.9474e-01	0.999974	7
KEGG_PENTOSE_AND_GLUCURONATE_INTERCONVERSIONS	27	4.3209e-01	6.9860e-01	0.999974	3
KEGG_ENDOCYTOSIS	176	4.4490e-01	7.0792e-01	0.999974	16
KEGG_GLYCOSYLPHOSPHATIDYLINOSITOL_GPI_ANCHOR_BIOSYNTHESIS	25	4.6925e-01	7.2407e-01	0.999974	2
KEGG_TRYPTOPHAN_METABOLISM	38	4.7657e-01	7.2899e-01	0.999974	3
KEGG_BUTANOATE_METABOLISM	34	4.8194e-01	7.3286e-01	0.999974	2
KEGG_LYSOSOME	119	4.9524e-01	7.4149e-01	0.999974	6
KEGG_FATTY_ACID_METABOLISM	41	5.3746e-01	7.6775e-01	0.999974	1
KEGG_LONG_TERM_POTENTIATION	69	5.3880e-01	7.6844e-01	0.999974	5
KEGG_HISTIDINE_METABOLISM	26	5.4921e-01	7.7511e-01	0.999974	1
KEGG_ETHER_LIPID_METABOLISM	32	5.5407e-01	7.7776e-01	0.999974	2
KEGG_SMALL_CELL_LUNG_CANCER	83	5.6488e-01	7.8517e-01	0.999974	3
KEGG_ASCORBATE_AND_ALDARATE_METABOLISM	24	5.6595e-01	7.8581e-01	0.999974	2
KEGG_VALINE_LEUCINE_AND_ISOLEUCINE_DEGRADATION	44	5.7305e-01	7.8956e-01	0.999974	1
KEGG_ADIPOCYTOKINE_SIGNALING_PATHWAY	67	5.7949e-01	7.9369e-01	0.999974	3
KEGG_PROPANOATE_METABOLISM	32	5.8141e-01	7.9486e-01	0.999974	1
KEGG_RIBOFLAVIN_METABOLISM	16	5.9665e-01	8.0386e-01	0.999974	1
KEGG_STEROID_HORMONE_BIOSYNTHESIS	53	5.9739e-01	8.0423e-01	0.999974	4
KEGG_PEROXISOME	78	6.0915e-01	8.1148e-01	0.999974	6
KEGG_HEDGEHOG_SIGNALING_PATHWAY	56	6.1273e-01	8.1297e-01	0.999974	3
KEGG_N_GLYCAN_BIOSYNTHESIS	46	6.1293e-01	8.1307e-01	0.999974	2
KEGG_PHOSPHATIDYLINOSITOL_SIGNALING_SYSTEM	74	6.1391e-01	8.1328e-01	0.999974	4
KEGG_BLADDER_CANCER	42	6.1896e-01	8.1694e-01	0.999974	2
KEGG_ARRHYTHMOGENIC_RIGHT_VENTRICULAR_CARDIOMYOPATHY_ARVC	73	6.2214e-01	8.1937e-01	0.999974	3
KEGG_TYPE_I_DIABETES_MELLITUS	41	6.3620e-01	8.2641e-01	0.999974	2
KEGG_TIGHT_JUNCTION	129	6.4329e-01	8.3060e-01	0.999974	7
KEGG_PYRUVATE_METABOLISM	39	6.5402e-01	8.3584e-01	0.999974	2
KEGG_ALPHA_LINOLENIC_ACID_METABOLISM	18	6.5413e-01	8.3589e-01	0.999974	1
KEGG_ENDOMETRIAL_CANCER	52	6.6697e-01	8.4293e-01	0.999974	3
KEGG_HYPERTROPHIC_CARDIOMYOPATHY_HCM	83	6.6930e-01	8.4389e-01	0.999974	4
KEGG_TAURINE_AND_HYPOTAURINE_METABOLISM	10	6.7074e-01	8.4426e-01	0.999974	0
KEGG_SULFUR_METABOLISM	11	6.9097e-01	8.5559e-01	0.999974	0
KEGG_DILATED_CARDIOMYOPATHY	89	6.9472e-01	8.5765e-01	0.999974	4
KEGG_TYROSINE_METABOLISM	39	6.9733e-01	8.5887e-01	0.999974	1
KEGG_ADHERENS_JUNCTION	72	7.0706e-01	8.6406e-01	0.999974	2
KEGG_ACUTE_MYELOID_LEUKEMIA	57	7.2000e-01	8.6978e-01	0.999974	2
KEGG_PRIMARY_IMMUNODEFICIENCY	35	7.2451e-01	8.7153e-01	0.999974	2
KEGG_ARGININE_AND_PROLINE_METABOLISM	51	7.4309e-01	8.8053e-01	0.999974	3
KEGG_PANTOTHENATE_AND_COA_BIOSYNTHESIS	16	7.5760e-01	8.8773e-01	0.999974	1
KEGG_PATHWAYS_IN_CANCER	323	7.6473e-01	8.9090e-01	0.999974	19
KEGG_LIMONENE_AND_PINENE_DEGRADATION	10	7.7744e-01	8.9625e-01	0.999974	0
KEGG_AMYOTROPHIC_LATERAL_SCLEROSIS_ALS	51	7.9496e-01	9.0414e-01	0.999974	3
KEGG_VASCULAR_SMOOTH_MUSCLE_CONTRACTION	114	7.9961e-01	9.0621e-01	0.999974	4
KEGG_PANCREATIC_CANCER	70	8.0415e-01	9.0816e-01	0.999974	4
KEGG_LINOLEIC_ACID_METABOLISM	28	8.0824e-01	9.1007e-01	0.999974	1
KEGG_CIRCADIAN_RHYTHM_MAMMAL	13	8.0965e-01	9.1055e-01	0.999974	0
KEGG_CHRONIC_MYELOID_LEUKEMIA	73	8.1307e-01	9.1192e-01	0.999974	3
KEGG_PHENYLALANINE_METABOLISM	17	8.1458e-01	9.1256e-01	0.999974	0
KEGG_PRIMARY_BILE_ACID_BIOSYNTHESIS	16	8.2992e-01	9.1838e-01	0.999974	0
KEGG_ALLOGRAFT_REJECTION	35	8.4574e-01	9.2527e-01	0.999974	1
KEGG_SPHINGOLIPID_METABOLISM	39	8.4669e-01	9.2553e-01	0.999974	2
KEGG_GLYCOSPHINGOLIPID_BIOSYNTHESIS_GLOBO_SERIES	14	8.5823e-01	9.3120e-01	0.999974	0
KEGG_GRAFT_VERSUS_HOST_DISEASE	37	8.6136e-01	9.3284e-01	0.999974	1
KEGG_ERBB_SIGNALING_PATHWAY	87	8.6448e-01	9.3453e-01	0.999974	3
KEGG_BASAL_CELL_CARCINOMA	55	8.7151e-01	9.3755e-01	0.999974	3
KEGG_GLYCOSAMINOGLYCAN_BIOSYNTHESIS_KERATAN_SULFATE	15	8.7669e-01	9.3999e-01	0.999974	0
KEGG_GLYCOSPHINGOLIPID_BIOSYNTHESIS_GANGLIO_SERIES	15	8.7669e-01	9.3999e-01	0.999974	0
KEGG_TYPE_II_DIABETES_MELLITUS	46	8.7749e-01	9.4057e-01	0.999974	1
KEGG_NEUROTROPHIN_SIGNALING_PATHWAY	124	8.7829e-01	9.4083e-01	0.999974	6
KEGG_GLYCINE_SERINE_AND_THREONINE_METABOLISM	31	8.7843e-01	9.4104e-01	0.999974	1
KEGG_BETA_ALANINE_METABOLISM	22	8.8127e-01	9.4179e-01	0.999974	1
KEGG_STARCH_AND_SUCROSE_METABOLISM	47	8.8903e-01	9.4544e-01	0.999974	2
KEGG_ECM_RECEPTOR_INTERACTION	84	8.9715e-01	9.4914e-01	0.999974	5
KEGG_FC_GAMMA_R_MEDIATED_PHAGOCYTOSIS	94	8.9981e-01	9.5036e-01	0.999974	5
KEGG_CALCIUM_SIGNALING_PATHWAY	174	9.0170e-01	9.5142e-01	0.999974	6
KEGG_PROSTATE_CANCER	88	9.0296e-01	9.5211e-01	0.999974	3
KEGG_PRION_DISEASES	33	9.0734e-01	9.5391e-01	0.999974	1
KEGG_ASTHMA	28	9.0823e-01	9.5439e-01	0.999974	1
KEGG_NON_SMALL_CELL_LUNG_CANCER	54	9.0946e-01	9.5476e-01	0.999974	2
KEGG_LONG_TERM_DEPRESSION	69	9.1131e-01	9.5555e-01	0.999974	2
KEGG_GALACTOSE_METABOLISM	26	9.1506e-01	9.5751e-01	0.999974	1
KEGG_AUTOIMMUNE_THYROID_DISEASE	50	9.3076e-01	9.6466e-01	0.999974	1
KEGG_APOPTOSIS	85	9.3309e-01	9.6566e-01	0.999974	3
KEGG_NOD_LIKE_RECEPTOR_SIGNALING_PATHWAY	62	9.3815e-01	9.6784e-01	0.999974	2
KEGG_OTHER_GLYCAN_DEGRADATION	16	9.4344e-01	9.6979e-01	0.999974	0
KEGG_MAPK_SIGNALING_PATHWAY	260	9.4558e-01	9.7085e-01	0.999974	16
KEGG_FOCAL_ADHESION	197	9.4928e-01	9.7202e-01	0.999974	9
KEGG_NITROGEN_METABOLISM	23	9.5041e-01	9.7260e-01	0.999974	0
KEGG_VEGF_SIGNALING_PATHWAY	74	9.5162e-01	9.7313e-01	0.999974	3
KEGG_LEISHMANIA_INFECTION	69	9.5483e-01	9.7419e-01	0.999974	2
KEGG_FC_EPSILON_RI_SIGNALING_PATHWAY	77	9.5639e-01	9.7456e-01	0.999974	3
KEGG_GLYCOSAMINOGLYCAN_BIOSYNTHESIS_HEPARAN_SULFATE	26	9.5733e-01	9.7504e-01	0.999974	0
KEGG_RETINOL_METABOLISM	62	9.5858e-01	9.7583e-01	0.999974	2
KEGG_RIG_I_LIKE_RECEPTOR_SIGNALING_PATHWAY	71	9.5870e-01	9.7588e-01	0.999974	2
KEGG_OLFACTORY_TRANSDUCTION	32	9.6048e-01	9.7694e-01	0.999974	0
KEGG_T_CELL_RECEPTOR_SIGNALING_PATHWAY	106	9.6075e-01	9.7705e-01	0.999974	4
KEGG_B_CELL_RECEPTOR_SIGNALING_PATHWAY	73	9.6225e-01	9.7811e-01	0.999974	2
KEGG_ARACHIDONIC_ACID_METABOLISM	57	9.6533e-01	9.7980e-01	0.999974	1
KEGG_JAK_STAT_SIGNALING_PATHWAY	150	9.6812e-01	9.8081e-01	0.999974	1
KEGG_METABOLISM_OF_XENOBIOTICS_BY_CYTOCHROME_P450	67	9.7048e-01	9.8218e-01	0.999974	2
KEGG_MELANOMA	70	9.7185e-01	9.8266e-01	0.999974	2
KEGG_REGULATION_OF_ACTIN_CYTOSKELETON	208	9.7274e-01	9.8335e-01	0.999974	10
KEGG_VIRAL_MYOCARDITIS	68	9.7352e-01	9.8382e-01	0.999974	1
KEGG_DRUG_METABOLISM_CYTOCHROME_P450	69	9.7425e-01	9.8409e-01	0.999974	2
KEGG_O_GLYCAN_BIOSYNTHESIS	27	9.7689e-01	9.8615e-01	0.999974	0
KEGG_MELANOGENESIS	101	9.7690e-01	9.8615e-01	0.999974	2
KEGG_RENIN_ANGIOTENSIN_SYSTEM	17	9.7704e-01	9.8621e-01	0.999974	0
KEGG_DORSO_VENTRAL_AXIS_FORMATION	24	9.7795e-01	9.8684e-01	0.999974	0
KEGG_AMINO_SUGAR_AND_NUCLEOTIDE_SUGAR_METABOLISM	44	9.8602e-01	9.9150e-01	0.999974	1
KEGG_HEMATOPOIETIC_CELL_LINEAGE	85	9.8621e-01	9.9156e-01	0.999974	3
KEGG_TOLL_LIKE_RECEPTOR_SIGNALING_PATHWAY	102	9.8973e-01	9.9325e-01	0.999974	3
KEGG_INTESTINAL_IMMUNE_NETWORK_FOR_IGA_PRODUCTION	45	9.8985e-01	9.9330e-01	0.999974	0
KEGG_GLYCOSAMINOGLYCAN_BIOSYNTHESIS_CHONDROITIN_SULFATE	22	9.9047e-01	9.9383e-01	0.999974	0
KEGG_GNRH_SIGNALING_PATHWAY	100	9.9199e-01	9.9521e-01	0.999974	2
KEGG_REGULATION_OF_AUTOPHAGY	33	9.9279e-01	9.9574e-01	0.999974	0
KEGG_TASTE_TRANSDUCTION	50	9.9358e-01	9.9600e-01	0.999974	0
KEGG_LEUKOCYTE_TRANSENDOTHELIAL_MIGRATION	114	9.9397e-01	9.9611e-01	0.999974	3
KEGG_GLIOMA	65	9.9465e-01	9.9648e-01	0.999974	1
KEGG_MATURITY_ONSET_DIABETES_OF_THE_YOUNG	25	9.9488e-01	9.9653e-01	0.999974	0
KEGG_CELL_ADHESION_MOLECULES_CAMS	129	9.9582e-01	9.9733e-01	0.999974	4
KEGG_AXON_GUIDANCE	126	9.9655e-01	9.9780e-01	0.999974	2
KEGG_GLYCOSAMINOGLYCAN_DEGRADATION	21	9.9738e-01	9.9823e-01	0.999974	0
KEGG_GLYCOSPHINGOLIPID_BIOSYNTHESIS_LACTO_AND_NEOLACTO_SERIES	25	9.9738e-01	9.9823e-01	0.999974	0
KEGG_CHEMOKINE_SIGNALING_PATHWAY	184	9.9807e-01	9.9876e-01	0.999974	6
KEGG_NATURAL_KILLER_CELL_MEDIATED_CYTOTOXICITY	130	9.9879e-01	9.9913e-01	0.999974	3
KEGG_GLYCEROLIPID_METABOLISM	48	9.9926e-01	9.9971e-01	0.999974	0
KEGG_COMPLEMENT_AND_COAGULATION_CASCADES	68	9.9967e-01	9.9981e-01	0.999974	0
KEGG_CYTOKINE_CYTOKINE_RECEPTOR_INTERACTION	256	1.0000e+00	9.9997e-01	0.999974	4
KEGG_NEUROACTIVE_LIGAND_RECEPTOR_INTERACTION	269	1.0000e+00	9.9997e-01	0.999974	0
