# Supplementary material for: Genome-scale identification of cellular pathways required for cell surface recognition
Source: Genome Res. 2018 Sep;28(9):1372–82. doi: 10.1101/gr.231183.117 (PMC6120632; doi:10.1101/gr.231183.117)
Supplement: Supplemental Material [file supp_gr.231183.117_Supplemental_DataS4.zip › Supplementary Data4/Pathway/Day14_HEL_rep1_pathway.txt]

group_id	items_in_group	lo_value	p	FDR	goodsgrna
KEGG_SPLICEOSOME	121	2.4386e-64	2.6473e-05	0.000330	84
KEGG_RIBOSOME	81	7.3278e-49	2.6473e-05	0.000330	59
KEGG_PROTEASOME	44	2.1047e-22	2.6473e-05	0.000330	29
KEGG_CELL_CYCLE	123	7.2857e-21	2.6473e-05	0.000330	45
KEGG_PYRIMIDINE_METABOLISM	92	7.4916e-15	2.6473e-05	0.000330	32
KEGG_RNA_POLYMERASE	26	5.7273e-14	2.6473e-05	0.000330	17
KEGG_NUCLEOTIDE_EXCISION_REPAIR	44	7.0853e-14	2.6473e-05	0.000330	21
KEGG_DNA_REPLICATION	34	1.4758e-13	2.6473e-05	0.000330	19
KEGG_PURINE_METABOLISM	151	2.4941e-11	2.6473e-05	0.000330	36
KEGG_UBIQUITIN_MEDIATED_PROTEOLYSIS	134	3.1395e-10	2.6473e-05	0.000330	31
KEGG_AMINOACYL_TRNA_BIOSYNTHESIS	41	5.1651e-10	2.6473e-05	0.000330	16
KEGG_RNA_DEGRADATION	55	3.1195e-09	2.6473e-05	0.000330	19
KEGG_MISMATCH_REPAIR	23	1.9174e-08	2.6473e-05	0.000330	11
KEGG_OOCYTE_MEIOSIS	111	4.2039e-08	2.6473e-05	0.000330	26
KEGG_HOMOLOGOUS_RECOMBINATION	28	5.7368e-07	2.6473e-05	0.000330	11
KEGG_VIBRIO_CHOLERAE_INFECTION	53	2.6013e-05	2.3826e-04	0.002785	13
KEGG_HUNTINGTONS_DISEASE	167	3.2032e-05	2.9121e-04	0.003203	29
KEGG_OXIDATIVE_PHOSPHORYLATION	114	6.1893e-05	6.0888e-04	0.005993	21
KEGG_CHRONIC_MYELOID_LEUKEMIA	73	6.3888e-05	6.0888e-04	0.005993	9
KEGG_SYSTEMIC_LUPUS_ERYTHEMATOSUS	130	1.0825e-04	9.7951e-04	0.009158	23
KEGG_PROGESTERONE_MEDIATED_OOCYTE_MATURATION	85	2.4847e-04	1.8796e-03	0.016737	15
KEGG_BASAL_TRANSCRIPTION_FACTORS	35	5.2980e-04	3.5209e-03	0.027847	9
KEGG_JAK_STAT_SIGNALING_PATHWAY	150	5.3385e-04	3.5209e-03	0.027847	10
KEGG_ONE_CARBON_POOL_BY_FOLATE	17	5.3586e-04	3.5739e-03	0.027847	3
KEGG_PROTEIN_EXPORT	23	8.3996e-04	5.5859e-03	0.041782	7
KEGG_EPITHELIAL_CELL_SIGNALING_IN_HELICOBACTER_PYLORI_INFECTION	67	1.0740e-03	6.9095e-03	0.049695	12
KEGG_ACUTE_MYELOID_LEUKEMIA	57	1.6221e-03	1.0139e-02	0.070224	7
KEGG_PARKINSONS_DISEASE	111	2.0771e-03	1.3210e-02	0.085865	18
KEGG_TERPENOID_BACKBONE_BIOSYNTHESIS	15	2.0894e-03	1.3316e-02	0.085865	5
KEGG_SMALL_CELL_LUNG_CANCER	83	3.3979e-03	2.0464e-02	0.127558	4
KEGG_VASOPRESSIN_REGULATED_WATER_REABSORPTION	44	4.4669e-03	2.5123e-02	0.151549	5
KEGG_PATHWAYS_IN_CANCER	323	4.7232e-03	2.6235e-02	0.153311	17
KEGG_THYROID_CANCER	29	6.6374e-03	3.5501e-02	0.201170	3
KEGG_CYTOSOLIC_DNA_SENSING_PATHWAY	54	8.8719e-03	4.5931e-02	0.252621	8
KEGG_SELENOAMINO_ACID_METABOLISM	25	1.0345e-02	5.1914e-02	0.277369	6
KEGG_VALINE_LEUCINE_AND_ISOLEUCINE_BIOSYNTHESIS	11	1.9933e-02	8.5747e-02	0.445407	3
KEGG_BASE_EXCISION_REPAIR	33	2.6738e-02	1.0888e-01	0.537389	5
KEGG_CITRATE_CYCLE_TCA_CYCLE	30	2.6852e-02	1.0920e-01	0.537389	5
KEGG_FOLATE_BIOSYNTHESIS	11	2.7741e-02	1.1217e-01	0.537827	1
KEGG_GLUTATHIONE_METABOLISM	49	3.0797e-02	1.2133e-01	0.567203	5
KEGG_N_GLYCAN_BIOSYNTHESIS	46	3.4568e-02	1.3335e-01	0.608186	7
KEGG_GLYOXYLATE_AND_DICARBOXYLATE_METABOLISM	16	3.5889e-02	1.3716e-01	0.610679	2
KEGG_BLADDER_CANCER	42	4.2249e-02	1.5521e-01	0.674994	2
KEGG_P53_SIGNALING_PATHWAY	67	5.0119e-02	1.7655e-01	0.741175	9
KEGG_AMYOTROPHIC_LATERAL_SCLEROSIS_ALS	51	5.1067e-02	1.7946e-01	0.741175	1
KEGG_ENDOMETRIAL_CANCER	52	5.2042e-02	1.8232e-01	0.741175	4
KEGG_COLORECTAL_CANCER	62	6.1735e-02	2.0329e-01	0.808827	4
KEGG_PANCREATIC_CANCER	70	6.9418e-02	2.2161e-01	0.863346	4
KEGG_GAP_JUNCTION	89	7.7088e-02	2.3929e-01	0.899402	6
KEGG_ALANINE_ASPARTATE_AND_GLUTAMATE_METABOLISM	32	8.1117e-02	2.4644e-01	0.899402	3
KEGG_TGF_BETA_SIGNALING_PATHWAY	84	8.2713e-02	2.4935e-01	0.899402	6
KEGG_APOPTOSIS	85	8.3655e-02	2.5152e-01	0.899402	2
KEGG_ERBB_SIGNALING_PATHWAY	87	8.5537e-02	2.5491e-01	0.899402	7
KEGG_CARDIAC_MUSCLE_CONTRACTION	72	1.0483e-01	2.9430e-01	0.999974	8
KEGG_RENAL_CELL_CARCINOMA	70	1.0701e-01	2.9806e-01	0.999974	6
KEGG_LYSOSOME	119	1.1053e-01	3.0378e-01	0.999974	8
KEGG_WNT_SIGNALING_PATHWAY	149	1.4199e-01	3.5948e-01	0.999974	11
KEGG_PATHOGENIC_ESCHERICHIA_COLI_INFECTION	55	1.4965e-01	3.7134e-01	0.999974	5
KEGG_ENDOCYTOSIS	176	1.6547e-01	3.9522e-01	0.999974	13
KEGG_CYSTEINE_AND_METHIONINE_METABOLISM	34	1.8209e-01	4.1910e-01	0.999974	4
KEGG_DORSO_VENTRAL_AXIS_FORMATION	24	1.9855e-01	4.4208e-01	0.999974	3
KEGG_GLYCOLYSIS_GLUCONEOGENESIS	59	2.0795e-01	4.5457e-01	0.999974	6
KEGG_NON_HOMOLOGOUS_END_JOINING	12	2.2500e-01	4.7554e-01	0.999974	1
KEGG_CYTOKINE_CYTOKINE_RECEPTOR_INTERACTION	256	2.3135e-01	4.8226e-01	0.999974	1
KEGG_MAPK_SIGNALING_PATHWAY	260	2.3450e-01	4.8618e-01	0.999974	11
KEGG_LYSINE_DEGRADATION	44	2.3835e-01	4.9058e-01	0.999974	4
KEGG_GLYCEROPHOSPHOLIPID_METABOLISM	75	2.5797e-01	5.1223e-01	0.999974	7
KEGG_ARACHIDONIC_ACID_METABOLISM	57	2.7311e-01	5.2796e-01	0.999974	3
KEGG_PENTOSE_PHOSPHATE_PATHWAY	27	2.7910e-01	5.3399e-01	0.999974	2
NA	13260	2.9370e-01	5.4982e-01	0.999974	848
KEGG_ALZHEIMERS_DISEASE	154	3.0067e-01	5.5734e-01	0.999974	13
KEGG_RIBOFLAVIN_METABOLISM	16	3.3688e-01	5.9186e-01	0.999974	1
KEGG_ALPHA_LINOLENIC_ACID_METABOLISM	18	3.4275e-01	5.9710e-01	0.999974	2
KEGG_ADIPOCYTOKINE_SIGNALING_PATHWAY	67	3.4772e-01	6.0176e-01	0.999974	4
KEGG_PROXIMAL_TUBULE_BICARBONATE_RECLAMATION	22	3.5715e-01	6.1071e-01	0.999974	2
KEGG_BIOSYNTHESIS_OF_UNSATURATED_FATTY_ACIDS	22	3.7562e-01	6.2675e-01	0.999974	2
KEGG_LEISHMANIA_INFECTION	69	4.0447e-01	6.5016e-01	0.999974	3
KEGG_PORPHYRIN_AND_CHLOROPHYLL_METABOLISM	40	4.0449e-01	6.5016e-01	0.999974	3
KEGG_ALDOSTERONE_REGULATED_SODIUM_REABSORPTION	42	4.0857e-01	6.5296e-01	0.999974	4
KEGG_LONG_TERM_POTENTIATION	69	4.3141e-01	6.6985e-01	0.999974	4
KEGG_DRUG_METABOLISM_OTHER_ENZYMES	50	4.5060e-01	6.8590e-01	0.999974	3
KEGG_FC_GAMMA_R_MEDIATED_PHAGOCYTOSIS	94	4.7326e-01	7.0353e-01	0.999974	4
KEGG_INOSITOL_PHOSPHATE_METABOLISM	53	4.9371e-01	7.1856e-01	0.999974	3
KEGG_PHOSPHATIDYLINOSITOL_SIGNALING_SYSTEM	74	5.0434e-01	7.2481e-01	0.999974	4
KEGG_TYPE_I_DIABETES_MELLITUS	41	5.0530e-01	7.2518e-01	0.999974	2
KEGG_NICOTINATE_AND_NICOTINAMIDE_METABOLISM	22	5.4402e-01	7.5144e-01	0.999974	1
KEGG_PYRUVATE_METABOLISM	39	5.5364e-01	7.5700e-01	0.999974	3
KEGG_PEROXISOME	78	5.5407e-01	7.5737e-01	0.999974	4
KEGG_TYROSINE_METABOLISM	39	5.6518e-01	7.6452e-01	0.999974	2
KEGG_LONG_TERM_DEPRESSION	69	5.7260e-01	7.6955e-01	0.999974	3
KEGG_ETHER_LIPID_METABOLISM	32	5.7680e-01	7.7220e-01	0.999974	2
KEGG_PROPANOATE_METABOLISM	32	5.9049e-01	7.8056e-01	0.999974	2
KEGG_GLYCOSAMINOGLYCAN_BIOSYNTHESIS_CHONDROITIN_SULFATE	22	5.9582e-01	7.8363e-01	0.999974	1
KEGG_TRYPTOPHAN_METABOLISM	38	6.0579e-01	7.8978e-01	0.999974	2
KEGG_GLYCINE_SERINE_AND_THREONINE_METABOLISM	31	6.2963e-01	8.0481e-01	0.999974	2
KEGG_HYPERTROPHIC_CARDIOMYOPATHY_HCM	83	6.3802e-01	8.0942e-01	0.999974	3
KEGG_FRUCTOSE_AND_MANNOSE_METABOLISM	34	6.4086e-01	8.1095e-01	0.999974	2
KEGG_PENTOSE_AND_GLUCURONATE_INTERCONVERSIONS	27	6.5364e-01	8.1789e-01	0.999974	1
KEGG_ABC_TRANSPORTERS	44	6.6023e-01	8.2086e-01	0.999974	3
KEGG_NEUROTROPHIN_SIGNALING_PATHWAY	124	6.6242e-01	8.2191e-01	0.999974	7
KEGG_SPHINGOLIPID_METABOLISM	39	6.6467e-01	8.2324e-01	0.999974	2
KEGG_INSULIN_SIGNALING_PATHWAY	135	6.6624e-01	8.2371e-01	0.999974	9
KEGG_FOCAL_ADHESION	197	6.7142e-01	8.2578e-01	0.999974	13
KEGG_DILATED_CARDIOMYOPATHY	89	6.7548e-01	8.2827e-01	0.999974	3
KEGG_GLIOMA	65	6.8668e-01	8.3415e-01	0.999974	3
KEGG_PROSTATE_CANCER	88	6.8924e-01	8.3515e-01	0.999974	5
KEGG_TIGHT_JUNCTION	129	6.9355e-01	8.3790e-01	0.999974	7
KEGG_NON_SMALL_CELL_LUNG_CANCER	54	6.9424e-01	8.3817e-01	0.999974	3
KEGG_OTHER_GLYCAN_DEGRADATION	16	7.0174e-01	8.4256e-01	0.999974	1
KEGG_VASCULAR_SMOOTH_MUSCLE_CONTRACTION	114	7.2381e-01	8.5305e-01	0.999974	7
KEGG_MTOR_SIGNALING_PATHWAY	51	7.3023e-01	8.5665e-01	0.999974	3
KEGG_LIMONENE_AND_PINENE_DEGRADATION	10	7.4179e-01	8.6337e-01	0.999974	0
KEGG_BUTANOATE_METABOLISM	34	7.4851e-01	8.6702e-01	0.999974	1
KEGG_VIRAL_MYOCARDITIS	68	7.5333e-01	8.6856e-01	0.999974	4
KEGG_SNARE_INTERACTIONS_IN_VESICULAR_TRANSPORT	37	7.5456e-01	8.6914e-01	0.999974	2
KEGG_B_CELL_RECEPTOR_SIGNALING_PATHWAY	73	7.5951e-01	8.7211e-01	0.999974	3
KEGG_REGULATION_OF_AUTOPHAGY	33	7.6468e-01	8.7491e-01	0.999974	1
KEGG_GLYCOSPHINGOLIPID_BIOSYNTHESIS_GLOBO_SERIES	14	7.7469e-01	8.7973e-01	0.999974	0
KEGG_BETA_ALANINE_METABOLISM	22	7.7586e-01	8.8026e-01	0.999974	1
KEGG_SULFUR_METABOLISM	11	7.8422e-01	8.8481e-01	0.999974	0
KEGG_ADHERENS_JUNCTION	72	7.9618e-01	8.8969e-01	0.999974	4
KEGG_VALINE_LEUCINE_AND_ISOLEUCINE_DEGRADATION	44	8.0778e-01	8.9562e-01	0.999974	2
KEGG_T_CELL_RECEPTOR_SIGNALING_PATHWAY	106	8.0794e-01	8.9572e-01	0.999974	6
KEGG_GNRH_SIGNALING_PATHWAY	100	8.1256e-01	8.9879e-01	0.999974	5
KEGG_AMINO_SUGAR_AND_NUCLEOTIDE_SUGAR_METABOLISM	44	8.1732e-01	9.0096e-01	0.999974	2
KEGG_GLYCOSYLPHOSPHATIDYLINOSITOL_GPI_ANCHOR_BIOSYNTHESIS	25	8.4439e-01	9.1489e-01	0.999974	1
KEGG_O_GLYCAN_BIOSYNTHESIS	27	8.4868e-01	9.1807e-01	0.999974	1
KEGG_ARRHYTHMOGENIC_RIGHT_VENTRICULAR_CARDIOMYOPATHY_ARVC	73	8.5340e-01	9.1987e-01	0.999974	2
KEGG_LINOLEIC_ACID_METABOLISM	28	8.5701e-01	9.2188e-01	0.999974	1
KEGG_ASCORBATE_AND_ALDARATE_METABOLISM	24	8.6595e-01	9.2675e-01	0.999974	0
KEGG_NOD_LIKE_RECEPTOR_SIGNALING_PATHWAY	62	8.7523e-01	9.3135e-01	0.999974	2
KEGG_HISTIDINE_METABOLISM	26	8.7583e-01	9.3157e-01	0.999974	1
KEGG_PHENYLALANINE_METABOLISM	17	8.7646e-01	9.3188e-01	0.999974	0
KEGG_AXON_GUIDANCE	126	8.8336e-01	9.3527e-01	0.999974	3
KEGG_MELANOGENESIS	101	8.8431e-01	9.3564e-01	0.999974	2
KEGG_STEROID_BIOSYNTHESIS	16	8.9165e-01	9.3940e-01	0.999974	0
KEGG_RIG_I_LIKE_RECEPTOR_SIGNALING_PATHWAY	71	8.9490e-01	9.4078e-01	0.999974	3
KEGG_NITROGEN_METABOLISM	23	8.9492e-01	9.4078e-01	0.999974	0
KEGG_GLYCOSAMINOGLYCAN_BIOSYNTHESIS_KERATAN_SULFATE	15	8.9531e-01	9.4089e-01	0.999974	0
KEGG_FC_EPSILON_RI_SIGNALING_PATHWAY	77	8.9693e-01	9.4168e-01	0.999974	3
KEGG_NOTCH_SIGNALING_PATHWAY	47	9.0163e-01	9.4427e-01	0.999974	1
KEGG_FATTY_ACID_METABOLISM	41	9.1736e-01	9.5243e-01	0.999974	1
KEGG_NATURAL_KILLER_CELL_MEDIATED_CYTOTOXICITY	130	9.2380e-01	9.5645e-01	0.999974	4
KEGG_GALACTOSE_METABOLISM	26	9.2985e-01	9.5963e-01	0.999974	0
KEGG_PRIMARY_BILE_ACID_BIOSYNTHESIS	16	9.3166e-01	9.6048e-01	0.999974	0
KEGG_ALLOGRAFT_REJECTION	35	9.3300e-01	9.6111e-01	0.999974	1
KEGG_CHEMOKINE_SIGNALING_PATHWAY	184	9.3360e-01	9.6138e-01	0.999974	8
KEGG_REGULATION_OF_ACTIN_CYTOSKELETON	208	9.3442e-01	9.6196e-01	0.999974	10
KEGG_HEDGEHOG_SIGNALING_PATHWAY	56	9.3449e-01	9.6201e-01	0.999974	1
KEGG_ASTHMA	28	9.3489e-01	9.6222e-01	0.999974	0
KEGG_PANTOTHENATE_AND_COA_BIOSYNTHESIS	16	9.4036e-01	9.6503e-01	0.999974	0
KEGG_GRAFT_VERSUS_HOST_DISEASE	37	9.4259e-01	9.6598e-01	0.999974	1
KEGG_PPAR_SIGNALING_PATHWAY	69	9.4515e-01	9.6704e-01	0.999974	2
KEGG_TAURINE_AND_HYPOTAURINE_METABOLISM	10	9.4655e-01	9.6768e-01	0.999974	0
KEGG_GLYCOSPHINGOLIPID_BIOSYNTHESIS_GANGLIO_SERIES	15	9.5812e-01	9.7302e-01	0.999974	0
KEGG_VEGF_SIGNALING_PATHWAY	74	9.6391e-01	9.7657e-01	0.999974	2
KEGG_CIRCADIAN_RHYTHM_MAMMAL	13	9.6633e-01	9.7800e-01	0.999974	0
KEGG_TOLL_LIKE_RECEPTOR_SIGNALING_PATHWAY	102	9.6742e-01	9.7842e-01	0.999974	1
KEGG_ARGININE_AND_PROLINE_METABOLISM	51	9.6878e-01	9.7922e-01	0.999974	1
KEGG_MATURITY_ONSET_DIABETES_OF_THE_YOUNG	25	9.6886e-01	9.7927e-01	0.999974	0
KEGG_INTESTINAL_IMMUNE_NETWORK_FOR_IGA_PRODUCTION	45	9.6905e-01	9.7932e-01	0.999974	1
KEGG_GLYCOSPHINGOLIPID_BIOSYNTHESIS_LACTO_AND_NEOLACTO_SERIES	25	9.7175e-01	9.8123e-01	0.999974	0
KEGG_PRION_DISEASES	33	9.7346e-01	9.8224e-01	0.999974	0
KEGG_GLYCOSAMINOGLYCAN_DEGRADATION	21	9.7409e-01	9.8271e-01	0.999974	0
KEGG_GLYCOSAMINOGLYCAN_BIOSYNTHESIS_HEPARAN_SULFATE	26	9.7472e-01	9.8298e-01	0.999974	0
KEGG_LEUKOCYTE_TRANSENDOTHELIAL_MIGRATION	114	9.7766e-01	9.8441e-01	0.999974	3
KEGG_AUTOIMMUNE_THYROID_DISEASE	50	9.7896e-01	9.8531e-01	0.999974	1
KEGG_STARCH_AND_SUCROSE_METABOLISM	47	9.8046e-01	9.8615e-01	0.999974	0
KEGG_OLFACTORY_TRANSDUCTION	32	9.8192e-01	9.8716e-01	0.999974	0
KEGG_RENIN_ANGIOTENSIN_SYSTEM	17	9.8377e-01	9.8854e-01	0.999974	0
KEGG_CELL_ADHESION_MOLECULES_CAMS	129	9.8561e-01	9.8965e-01	0.999974	3
KEGG_TYPE_II_DIABETES_MELLITUS	46	9.8641e-01	9.9007e-01	0.999974	0
KEGG_STEROID_HORMONE_BIOSYNTHESIS	53	9.8760e-01	9.9134e-01	0.999974	0
KEGG_PRIMARY_IMMUNODEFICIENCY	35	9.8871e-01	9.9224e-01	0.999974	0
KEGG_CALCIUM_SIGNALING_PATHWAY	174	9.8971e-01	9.9283e-01	0.999974	5
KEGG_BASAL_CELL_CARCINOMA	55	9.9007e-01	9.9293e-01	0.999974	0
KEGG_ANTIGEN_PROCESSING_AND_PRESENTATION	77	9.9442e-01	9.9563e-01	0.999974	1
KEGG_RETINOL_METABOLISM	62	9.9456e-01	9.9568e-01	0.999974	0
KEGG_GLYCEROLIPID_METABOLISM	48	9.9499e-01	9.9590e-01	0.999974	0
KEGG_METABOLISM_OF_XENOBIOTICS_BY_CYTOCHROME_P450	67	9.9611e-01	9.9690e-01	0.999974	0
KEGG_DRUG_METABOLISM_CYTOCHROME_P450	69	9.9698e-01	9.9764e-01	0.999974	0
KEGG_MELANOMA	70	9.9789e-01	9.9833e-01	0.999974	0
KEGG_COMPLEMENT_AND_COAGULATION_CASCADES	68	9.9921e-01	9.9918e-01	0.999974	0
KEGG_TASTE_TRANSDUCTION	50	9.9924e-01	9.9918e-01	0.999974	0
KEGG_HEMATOPOIETIC_CELL_LINEAGE	85	9.9982e-01	9.9997e-01	0.999974	0
KEGG_ECM_RECEPTOR_INTERACTION	84	9.9987e-01	9.9997e-01	0.999974	0
KEGG_NEUROACTIVE_LIGAND_RECEPTOR_INTERACTION	269	1.0000e+00	9.9997e-01	0.999974	1
