# Supplementary material for: Genome-scale identification of cellular pathways required for cell surface recognition
Source: Genome Res. 2018 Sep;28(9):1372–82. doi: 10.1101/gr.231183.117 (PMC6120632; doi:10.1101/gr.231183.117)
Supplement: Supplemental Material [file supp_gr.231183.117_Supplemental_DataS4.zip › Supplementary Data4/Pathway/Day14_NCI_SNU_1_rep1_pathway.pathway.txt]

group_id	items_in_group	lo_value	p	FDR	goodsgrna
KEGG_SPLICEOSOME	121	4.6333e-74	2.6473e-05	0.000236	96
KEGG_RIBOSOME	81	1.0492e-56	2.6473e-05	0.000236	68
KEGG_PROTEASOME	44	1.1195e-26	2.6473e-05	0.000236	32
KEGG_AMINOACYL_TRNA_BIOSYNTHESIS	41	1.3331e-20	2.6473e-05	0.000236	27
KEGG_CELL_CYCLE	123	1.5817e-19	2.6473e-05	0.000236	50
KEGG_PYRIMIDINE_METABOLISM	92	7.3114e-18	2.6473e-05	0.000236	38
KEGG_DNA_REPLICATION	34	1.0832e-17	2.6473e-05	0.000236	23
KEGG_RNA_POLYMERASE	26	2.5073e-17	2.6473e-05	0.000236	20
KEGG_RNA_DEGRADATION	55	4.1534e-17	2.6473e-05	0.000236	30
KEGG_NUCLEOTIDE_EXCISION_REPAIR	44	5.4441e-15	2.6473e-05	0.000236	24
KEGG_PURINE_METABOLISM	151	9.0374e-13	2.6473e-05	0.000236	43
KEGG_OXIDATIVE_PHOSPHORYLATION	114	5.6356e-12	2.6473e-05	0.000236	38
KEGG_MISMATCH_REPAIR	23	3.3164e-11	2.6473e-05	0.000236	15
KEGG_HUNTINGTONS_DISEASE	167	6.5726e-11	2.6473e-05	0.000236	46
KEGG_OOCYTE_MEIOSIS	111	5.1886e-10	2.6473e-05	0.000236	34
KEGG_UBIQUITIN_MEDIATED_PROTEOLYSIS	134	1.5640e-09	2.6473e-05	0.000236	36
KEGG_BASAL_TRANSCRIPTION_FACTORS	35	2.8298e-08	2.6473e-05	0.000236	16
KEGG_SYSTEMIC_LUPUS_ERYTHEMATOSUS	130	3.5925e-08	2.6473e-05	0.000236	34
KEGG_PARKINSONS_DISEASE	111	2.2097e-06	2.6473e-05	0.000236	28
KEGG_HOMOLOGOUS_RECOMBINATION	28	2.9300e-06	2.6473e-05	0.000236	12
KEGG_PROGESTERONE_MEDIATED_OOCYTE_MATURATION	85	2.9973e-06	2.6473e-05	0.000236	22
KEGG_VIBRIO_CHOLERAE_INFECTION	53	1.3625e-05	2.9121e-04	0.002475	16
KEGG_PROTEIN_EXPORT	23	9.5761e-05	1.1383e-03	0.009255	9
KEGG_EPITHELIAL_CELL_SIGNALING_IN_HELICOBACTER_PYLORI_INFECTION	67	1.0881e-04	1.1913e-03	0.009282	15
KEGG_TERPENOID_BACKBONE_BIOSYNTHESIS	15	1.5917e-04	1.5619e-03	0.011683	6
KEGG_ALZHEIMERS_DISEASE	154	4.4978e-04	3.5209e-03	0.025324	29
KEGG_P53_SIGNALING_PATHWAY	67	1.6518e-03	1.0245e-02	0.070957	11
KEGG_VALINE_LEUCINE_AND_ISOLEUCINE_BIOSYNTHESIS	11	1.8238e-03	1.0933e-02	0.073020	4
KEGG_SELENOAMINO_ACID_METABOLISM	25	3.7199e-03	2.2264e-02	0.143564	5
KEGG_ONE_CARBON_POOL_BY_FOLATE	17	4.1678e-03	2.4382e-02	0.150910	5
KEGG_CARDIAC_MUSCLE_CONTRACTION	72	4.2573e-03	2.5017e-02	0.150910	14
KEGG_CITRATE_CYCLE_TCA_CYCLE	30	1.4884e-02	7.4416e-02	0.434870	6
KEGG_BLADDER_CANCER	42	2.0776e-02	9.7077e-02	0.531683	6
KEGG_PANCREATIC_CANCER	70	2.1332e-02	9.9195e-02	0.531683	10
KEGG_MTOR_SIGNALING_PATHWAY	51	2.1395e-02	9.9513e-02	0.531683	10
KEGG_PATHOGENIC_ESCHERICHIA_COLI_INFECTION	55	2.5612e-02	1.1391e-01	0.579859	10
KEGG_FOLATE_BIOSYNTHESIS	11	2.6550e-02	1.1757e-01	0.579859	2
KEGG_NON_SMALL_CELL_LUNG_CANCER	54	2.6632e-02	1.1783e-01	0.579859	6
KEGG_THYROID_CANCER	29	2.9618e-02	1.2842e-01	0.614399	6
KEGG_CHRONIC_MYELOID_LEUKEMIA	73	3.1784e-02	1.3573e-01	0.614399	7
KEGG_GLIOMA	65	3.1970e-02	1.3642e-01	0.614399	8
KEGG_TGF_BETA_SIGNALING_PATHWAY	84	3.4140e-02	1.4367e-01	0.614399	9
KEGG_MELANOMA	70	3.4386e-02	1.4436e-01	0.614399	7
KEGG_LYSOSOME	119	3.4713e-02	1.4515e-01	0.614399	8
KEGG_BASE_EXCISION_REPAIR	33	3.5974e-02	1.4902e-01	0.614399	6
KEGG_VASOPRESSIN_REGULATED_WATER_REABSORPTION	44	3.6551e-02	1.5114e-01	0.614399	7
KEGG_SMALL_CELL_LUNG_CANCER	83	3.8482e-02	1.5839e-01	0.630187	8
KEGG_TIGHT_JUNCTION	129	4.0175e-02	1.6294e-01	0.634798	12
KEGG_ALANINE_ASPARTATE_AND_GLUTAMATE_METABOLISM	32	4.2081e-02	1.6856e-01	0.636337	5
KEGG_CYTOSOLIC_DNA_SENSING_PATHWAY	54	4.2637e-02	1.7014e-01	0.636337	9
KEGG_LYSINE_DEGRADATION	44	4.7605e-02	1.8322e-01	0.671811	5
KEGG_T_CELL_RECEPTOR_SIGNALING_PATHWAY	106	5.1607e-02	1.9519e-01	0.701923	5
KEGG_CYSTEINE_AND_METHIONINE_METABOLISM	34	5.3621e-02	2.0059e-01	0.704592	6
KEGG_GAP_JUNCTION	89	5.5549e-02	2.0541e-01	0.704592	9
KEGG_GLYOXYLATE_AND_DICARBOXYLATE_METABOLISM	16	5.9253e-02	2.1451e-01	0.704592	4
KEGG_RENAL_CELL_CARCINOMA	70	5.9611e-02	2.1510e-01	0.704592	10
KEGG_ENDOMETRIAL_CANCER	52	6.0242e-02	2.1621e-01	0.704592	6
KEGG_COLORECTAL_CANCER	62	6.1290e-02	2.1854e-01	0.704592	8
KEGG_ENDOCYTOSIS	176	6.6133e-02	2.3040e-01	0.711979	23
KEGG_GLYCEROPHOSPHOLIPID_METABOLISM	75	6.6503e-02	2.3146e-01	0.711979	8
KEGG_WNT_SIGNALING_PATHWAY	149	6.6774e-02	2.3225e-01	0.711979	14
KEGG_SNARE_INTERACTIONS_IN_VESICULAR_TRANSPORT	37	7.0977e-02	2.4183e-01	0.729400	6
KEGG_N_GLYCAN_BIOSYNTHESIS	46	8.3520e-02	2.7011e-01	0.801744	7
KEGG_PENTOSE_PHOSPHATE_PATHWAY	27	8.8855e-02	2.8170e-01	0.823097	4
KEGG_INOSITOL_PHOSPHATE_METABOLISM	53	9.7691e-02	3.0055e-01	0.864661	7
KEGG_GLUTATHIONE_METABOLISM	49	1.1105e-01	3.2612e-01	0.918390	3
KEGG_GLYCOLYSIS_GLUCONEOGENESIS	59	1.1413e-01	3.3237e-01	0.918390	7
KEGG_DRUG_METABOLISM_OTHER_ENZYMES	50	1.1513e-01	3.3396e-01	0.918390	4
KEGG_FRUCTOSE_AND_MANNOSE_METABOLISM	34	1.4861e-01	3.9342e-01	0.999974	4
KEGG_PATHWAYS_IN_CANCER	323	1.4910e-01	3.9411e-01	0.999974	27
KEGG_LONG_TERM_DEPRESSION	69	1.5531e-01	4.0369e-01	0.999974	6
KEGG_NON_HOMOLOGOUS_END_JOINING	12	1.7437e-01	4.3080e-01	0.999974	2
KEGG_ALDOSTERONE_REGULATED_SODIUM_REABSORPTION	42	1.7679e-01	4.3482e-01	0.999974	5
KEGG_ACUTE_MYELOID_LEUKEMIA	57	1.9624e-01	4.6294e-01	0.999974	6
KEGG_FC_GAMMA_R_MEDIATED_PHAGOCYTOSIS	94	2.0542e-01	4.7580e-01	0.999974	9
KEGG_ADHERENS_JUNCTION	72	2.2415e-01	5.0132e-01	0.999974	9
KEGG_HISTIDINE_METABOLISM	26	2.4708e-01	5.2917e-01	0.999974	1
KEGG_PHOSPHATIDYLINOSITOL_SIGNALING_SYSTEM	74	2.5808e-01	5.4077e-01	0.999974	7
KEGG_PROSTATE_CANCER	88	2.8033e-01	5.6449e-01	0.999974	10
KEGG_ABC_TRANSPORTERS	44	3.1889e-01	6.0430e-01	0.999974	2
KEGG_PANTOTHENATE_AND_COA_BIOSYNTHESIS	16	3.2557e-01	6.1103e-01	0.999974	2
KEGG_AMINO_SUGAR_AND_NUCLEOTIDE_SUGAR_METABOLISM	44	3.2863e-01	6.1368e-01	0.999974	5
KEGG_BUTANOATE_METABOLISM	34	3.3335e-01	6.1802e-01	0.999974	1
KEGG_LONG_TERM_POTENTIATION	69	3.3928e-01	6.2337e-01	0.999974	8
KEGG_TYROSINE_METABOLISM	39	3.4668e-01	6.2993e-01	0.999974	1
KEGG_NICOTINATE_AND_NICOTINAMIDE_METABOLISM	22	3.6483e-01	6.4619e-01	0.999974	2
KEGG_NOTCH_SIGNALING_PATHWAY	47	3.8206e-01	6.6276e-01	0.999974	3
KEGG_PROXIMAL_TUBULE_BICARBONATE_RECLAMATION	22	3.8647e-01	6.6636e-01	0.999974	2
KEGG_AMYOTROPHIC_LATERAL_SCLEROSIS_ALS	51	3.9824e-01	6.7573e-01	0.999974	5
KEGG_VIRAL_MYOCARDITIS	68	4.0392e-01	6.8034e-01	0.999974	6
KEGG_VALINE_LEUCINE_AND_ISOLEUCINE_DEGRADATION	44	4.0829e-01	6.8420e-01	0.999974	3
KEGG_JAK_STAT_SIGNALING_PATHWAY	150	4.4394e-01	7.1247e-01	0.999974	7
KEGG_ANTIGEN_PROCESSING_AND_PRESENTATION	77	4.6454e-01	7.2836e-01	0.999974	3
KEGG_INSULIN_SIGNALING_PATHWAY	135	4.8638e-01	7.4382e-01	0.999974	13
NA	13260	4.9335e-01	7.4800e-01	0.999974	1096
KEGG_DORSO_VENTRAL_AXIS_FORMATION	24	5.1770e-01	7.6357e-01	0.999974	2
KEGG_RIBOFLAVIN_METABOLISM	16	5.2269e-01	7.6627e-01	0.999974	1
KEGG_TRYPTOPHAN_METABOLISM	38	5.5409e-01	7.8538e-01	0.999974	2
KEGG_ETHER_LIPID_METABOLISM	32	5.5463e-01	7.8581e-01	0.999974	1
KEGG_PRION_DISEASES	33	6.1548e-01	8.2086e-01	0.999974	3
KEGG_ARRHYTHMOGENIC_RIGHT_VENTRICULAR_CARDIOMYOPATHY_ARVC	73	6.4908e-01	8.4129e-01	0.999974	4
KEGG_PENTOSE_AND_GLUCURONATE_INTERCONVERSIONS	27	6.4929e-01	8.4135e-01	0.999974	1
KEGG_PROPANOATE_METABOLISM	32	6.8244e-01	8.5855e-01	0.999974	2
KEGG_HYPERTROPHIC_CARDIOMYOPATHY_HCM	83	6.9598e-01	8.6507e-01	0.999974	5
KEGG_PPAR_SIGNALING_PATHWAY	69	6.9764e-01	8.6607e-01	0.999974	3
KEGG_TYPE_I_DIABETES_MELLITUS	41	6.9884e-01	8.6671e-01	0.999974	1
KEGG_PORPHYRIN_AND_CHLOROPHYLL_METABOLISM	40	7.1279e-01	8.7301e-01	0.999974	2
KEGG_ERBB_SIGNALING_PATHWAY	87	7.1920e-01	8.7597e-01	0.999974	7
KEGG_DILATED_CARDIOMYOPATHY	89	7.2105e-01	8.7671e-01	0.999974	5
KEGG_LEISHMANIA_INFECTION	69	7.3291e-01	8.8190e-01	0.999974	5
KEGG_MAPK_SIGNALING_PATHWAY	260	7.3355e-01	8.8206e-01	0.999974	15
KEGG_NEUROTROPHIN_SIGNALING_PATHWAY	124	7.3911e-01	8.8439e-01	0.999974	10
KEGG_OTHER_GLYCAN_DEGRADATION	16	7.4383e-01	8.8614e-01	0.999974	1
KEGG_VEGF_SIGNALING_PATHWAY	74	7.5051e-01	8.8884e-01	0.999974	4
KEGG_APOPTOSIS	85	7.5318e-01	8.8990e-01	0.999974	3
KEGG_ADIPOCYTOKINE_SIGNALING_PATHWAY	67	7.5681e-01	8.9112e-01	0.999974	4
KEGG_HEDGEHOG_SIGNALING_PATHWAY	56	7.6594e-01	8.9472e-01	0.999974	2
KEGG_LIMONENE_AND_PINENE_DEGRADATION	10	7.7193e-01	8.9747e-01	0.999974	0
KEGG_FOCAL_ADHESION	197	7.7661e-01	8.9990e-01	0.999974	15
KEGG_PEROXISOME	78	7.8930e-01	9.0594e-01	0.999974	5
KEGG_B_CELL_RECEPTOR_SIGNALING_PATHWAY	73	7.9736e-01	9.0901e-01	0.999974	4
KEGG_GLYCOSYLPHOSPHATIDYLINOSITOL_GPI_ANCHOR_BIOSYNTHESIS	25	8.0660e-01	9.1288e-01	0.999974	1
KEGG_TAURINE_AND_HYPOTAURINE_METABOLISM	10	8.0684e-01	9.1304e-01	0.999974	0
KEGG_REGULATION_OF_AUTOPHAGY	33	8.0703e-01	9.1304e-01	0.999974	2
KEGG_SULFUR_METABOLISM	11	8.1948e-01	9.1875e-01	0.999974	0
KEGG_REGULATION_OF_ACTIN_CYTOSKELETON	208	8.1962e-01	9.1881e-01	0.999974	16
KEGG_LEUKOCYTE_TRANSENDOTHELIAL_MIGRATION	114	8.2993e-01	9.2341e-01	0.999974	7
KEGG_RIG_I_LIKE_RECEPTOR_SIGNALING_PATHWAY	71	8.3151e-01	9.2426e-01	0.999974	3
KEGG_PHENYLALANINE_METABOLISM	17	8.6024e-01	9.3644e-01	0.999974	0
KEGG_PYRUVATE_METABOLISM	39	8.6293e-01	9.3728e-01	0.999974	2
KEGG_GLYCOSPHINGOLIPID_BIOSYNTHESIS_GLOBO_SERIES	14	8.6577e-01	9.3845e-01	0.999974	0
KEGG_NOD_LIKE_RECEPTOR_SIGNALING_PATHWAY	62	8.7216e-01	9.4062e-01	0.999974	4
KEGG_GNRH_SIGNALING_PATHWAY	100	8.7904e-01	9.4359e-01	0.999974	5
KEGG_GLYCOSPHINGOLIPID_BIOSYNTHESIS_GANGLIO_SERIES	15	8.8370e-01	9.4533e-01	0.999974	0
KEGG_GLYCOSAMINOGLYCAN_BIOSYNTHESIS_KERATAN_SULFATE	15	8.8370e-01	9.4533e-01	0.999974	0
KEGG_BIOSYNTHESIS_OF_UNSATURATED_FATTY_ACIDS	22	8.8380e-01	9.4539e-01	0.999974	1
KEGG_PRIMARY_BILE_ACID_BIOSYNTHESIS	16	8.8494e-01	9.4581e-01	0.999974	0
KEGG_RENIN_ANGIOTENSIN_SYSTEM	17	8.9425e-01	9.4957e-01	0.999974	0
KEGG_NITROGEN_METABOLISM	23	8.9507e-01	9.5005e-01	0.999974	1
KEGG_ARGININE_AND_PROLINE_METABOLISM	51	8.9653e-01	9.5073e-01	0.999974	2
KEGG_CALCIUM_SIGNALING_PATHWAY	174	9.1759e-01	9.5931e-01	0.999974	7
KEGG_ALPHA_LINOLENIC_ACID_METABOLISM	18	9.3600e-01	9.6757e-01	0.999974	0
KEGG_TOLL_LIKE_RECEPTOR_SIGNALING_PATHWAY	102	9.3781e-01	9.6810e-01	0.999974	4
KEGG_ASCORBATE_AND_ALDARATE_METABOLISM	24	9.3941e-01	9.6868e-01	0.999974	0
KEGG_CHEMOKINE_SIGNALING_PATHWAY	184	9.4060e-01	9.6916e-01	0.999974	7
KEGG_FC_EPSILON_RI_SIGNALING_PATHWAY	77	9.4063e-01	9.6916e-01	0.999974	3
KEGG_SPHINGOLIPID_METABOLISM	39	9.4112e-01	9.6948e-01	0.999974	1
KEGG_AXON_GUIDANCE	126	9.4287e-01	9.7043e-01	0.999974	4
KEGG_TYPE_II_DIABETES_MELLITUS	46	9.4287e-01	9.7043e-01	0.999974	2
KEGG_BETA_ALANINE_METABOLISM	22	9.4516e-01	9.7165e-01	0.999974	0
KEGG_CIRCADIAN_RHYTHM_MAMMAL	13	9.4848e-01	9.7334e-01	0.999974	0
KEGG_MATURITY_ONSET_DIABETES_OF_THE_YOUNG	25	9.5258e-01	9.7493e-01	0.999974	0
KEGG_GLYCOSPHINGOLIPID_BIOSYNTHESIS_LACTO_AND_NEOLACTO_SERIES	25	9.5339e-01	9.7525e-01	0.999974	0
KEGG_GALACTOSE_METABOLISM	26	9.5424e-01	9.7562e-01	0.999974	0
KEGG_OLFACTORY_TRANSDUCTION	32	9.6001e-01	9.7848e-01	0.999974	1
KEGG_AUTOIMMUNE_THYROID_DISEASE	50	9.6113e-01	9.7901e-01	0.999974	1
KEGG_ARACHIDONIC_ACID_METABOLISM	57	9.6280e-01	9.7985e-01	0.999974	1
KEGG_ASTHMA	28	9.6581e-01	9.8118e-01	0.999974	0
KEGG_GLYCOSAMINOGLYCAN_DEGRADATION	21	9.6882e-01	9.8277e-01	0.999974	0
KEGG_MELANOGENESIS	101	9.7538e-01	9.8594e-01	0.999974	4
KEGG_FATTY_ACID_METABOLISM	41	9.7615e-01	9.8626e-01	0.999974	1
KEGG_INTESTINAL_IMMUNE_NETWORK_FOR_IGA_PRODUCTION	45	9.7652e-01	9.8642e-01	0.999974	1
KEGG_GLYCOSAMINOGLYCAN_BIOSYNTHESIS_CHONDROITIN_SULFATE	22	9.7661e-01	9.8647e-01	0.999974	0
KEGG_RETINOL_METABOLISM	62	9.7712e-01	9.8668e-01	0.999974	1
KEGG_GLYCOSAMINOGLYCAN_BIOSYNTHESIS_HEPARAN_SULFATE	26	9.7832e-01	9.8737e-01	0.999974	0
KEGG_O_GLYCAN_BIOSYNTHESIS	27	9.7920e-01	9.8780e-01	0.999974	0
KEGG_GLYCINE_SERINE_AND_THREONINE_METABOLISM	31	9.7974e-01	9.8811e-01	0.999974	0
KEGG_ALLOGRAFT_REJECTION	35	9.8461e-01	9.9060e-01	0.999974	0
KEGG_STEROID_BIOSYNTHESIS	16	9.8568e-01	9.9113e-01	0.999974	0
KEGG_LINOLEIC_ACID_METABOLISM	28	9.8610e-01	9.9140e-01	0.999974	0
KEGG_HEMATOPOIETIC_CELL_LINEAGE	85	9.8675e-01	9.9177e-01	0.999974	3
KEGG_GRAFT_VERSUS_HOST_DISEASE	37	9.8787e-01	9.9240e-01	0.999974	0
KEGG_NATURAL_KILLER_CELL_MEDIATED_CYTOTOXICITY	130	9.9150e-01	9.9426e-01	0.999974	4
KEGG_VASCULAR_SMOOTH_MUSCLE_CONTRACTION	114	9.9159e-01	9.9436e-01	0.999974	4
KEGG_TASTE_TRANSDUCTION	50	9.9324e-01	9.9547e-01	0.999974	1
KEGG_STARCH_AND_SUCROSE_METABOLISM	47	9.9587e-01	9.9722e-01	0.999974	0
KEGG_STEROID_HORMONE_BIOSYNTHESIS	53	9.9795e-01	9.9854e-01	0.999974	0
KEGG_ECM_RECEPTOR_INTERACTION	84	9.9832e-01	9.9870e-01	0.999974	1
KEGG_GLYCEROLIPID_METABOLISM	48	9.9858e-01	9.9886e-01	0.999974	0
KEGG_METABOLISM_OF_XENOBIOTICS_BY_CYTOCHROME_P450	67	9.9926e-01	9.9939e-01	0.999974	0
KEGG_BASAL_CELL_CARCINOMA	55	9.9932e-01	9.9939e-01	0.999974	0
KEGG_DRUG_METABOLISM_CYTOCHROME_P450	69	9.9940e-01	9.9944e-01	0.999974	0
KEGG_PRIMARY_IMMUNODEFICIENCY	35	9.9972e-01	9.9971e-01	0.999974	0
KEGG_CYTOKINE_CYTOKINE_RECEPTOR_INTERACTION	256	1.0000e+00	9.9997e-01	0.999974	5
KEGG_NEUROACTIVE_LIGAND_RECEPTOR_INTERACTION	269	1.0000e+00	9.9997e-01	0.999974	4
KEGG_COMPLEMENT_AND_COAGULATION_CASCADES	68	1.0000e+00	9.9997e-01	0.999974	0
KEGG_CELL_ADHESION_MOLECULES_CAMS	129	1.0000e+00	9.9997e-01	0.999974	0
