# Supplementary material for: Genome-scale identification of cellular pathways required for cell surface recognition
Source: Genome Res. 2018 Sep;28(9):1372–82. doi: 10.1101/gr.231183.117 (PMC6120632; doi:10.1101/gr.231183.117)
Supplement: Supplemental Material [file supp_gr.231183.117_Supplemental_DataS4.zip › Supplementary Data4/Pathway/Day14_NCI_SNU_1_rep2_pathway.pathway.txt]

group_id	items_in_group	lo_value	p	FDR	goodsgrna
KEGG_SPLICEOSOME	121	4.0903e-76	2.6473e-05	0.000291	93
KEGG_RIBOSOME	81	2.4578e-52	2.6473e-05	0.000291	65
KEGG_AMINOACYL_TRNA_BIOSYNTHESIS	41	7.1404e-26	2.6473e-05	0.000291	32
KEGG_PROTEASOME	44	2.5822e-23	2.6473e-05	0.000291	30
KEGG_CELL_CYCLE	123	8.8273e-18	2.6473e-05	0.000291	46
KEGG_PYRIMIDINE_METABOLISM	92	1.7358e-15	2.6473e-05	0.000291	36
KEGG_RNA_POLYMERASE	26	9.5171e-15	2.6473e-05	0.000291	19
KEGG_OXIDATIVE_PHOSPHORYLATION	114	2.8031e-14	2.6473e-05	0.000291	41
KEGG_RNA_DEGRADATION	55	7.1283e-14	2.6473e-05	0.000291	26
KEGG_DNA_REPLICATION	34	9.1821e-14	2.6473e-05	0.000291	20
KEGG_NUCLEOTIDE_EXCISION_REPAIR	44	1.1976e-12	2.6473e-05	0.000291	23
KEGG_PURINE_METABOLISM	151	2.5954e-12	2.6473e-05	0.000291	40
KEGG_HUNTINGTONS_DISEASE	167	1.3253e-11	2.6473e-05	0.000291	47
KEGG_UBIQUITIN_MEDIATED_PROTEOLYSIS	134	8.5508e-11	2.6473e-05	0.000291	37
KEGG_PARKINSONS_DISEASE	111	1.4189e-07	2.6473e-05	0.000291	30
KEGG_OOCYTE_MEIOSIS	111	1.5586e-07	2.6473e-05	0.000291	27
KEGG_BASAL_TRANSCRIPTION_FACTORS	35	1.5436e-06	2.6473e-05	0.000291	14
KEGG_PROTEIN_EXPORT	23	2.9466e-06	7.9420e-05	0.000743	11
KEGG_MISMATCH_REPAIR	23	3.0659e-06	7.9420e-05	0.000743	11
KEGG_SYSTEMIC_LUPUS_ERYTHEMATOSUS	130	4.6126e-06	7.9420e-05	0.000743	28
KEGG_HOMOLOGOUS_RECOMBINATION	28	1.5940e-05	1.8531e-04	0.001650	10
KEGG_VALINE_LEUCINE_AND_ISOLEUCINE_BIOSYNTHESIS	11	7.1584e-05	7.1478e-04	0.006076	6
KEGG_VIBRIO_CHOLERAE_INFECTION	53	8.4864e-05	7.6772e-04	0.006242	15
KEGG_PROGESTERONE_MEDIATED_OOCYTE_MATURATION	85	9.3462e-05	8.2067e-04	0.006394	19
KEGG_TERPENOID_BACKBONE_BIOSYNTHESIS	15	2.3551e-04	2.1443e-03	0.016040	6
KEGG_EPITHELIAL_CELL_SIGNALING_IN_HELICOBACTER_PYLORI_INFECTION	67	4.6336e-04	3.2562e-03	0.023420	16
KEGG_ONE_CARBON_POOL_BY_FOLATE	17	3.0244e-03	1.9352e-02	0.134030	5
KEGG_ALZHEIMERS_DISEASE	154	3.4459e-03	2.1946e-02	0.146570	26
KEGG_SELENOAMINO_ACID_METABOLISM	25	5.4301e-03	3.2853e-02	0.211847	6
KEGG_THYROID_CANCER	29	6.4241e-03	3.7936e-02	0.236469	5
KEGG_P53_SIGNALING_PATHWAY	67	7.5933e-03	4.3813e-02	0.264293	10
KEGG_CARDIAC_MUSCLE_CONTRACTION	72	1.0990e-02	6.0915e-02	0.355972	11
KEGG_SNARE_INTERACTIONS_IN_VESICULAR_TRANSPORT	37	1.1594e-02	6.3350e-02	0.358986	5
KEGG_BLADDER_CANCER	42	1.3634e-02	7.1504e-02	0.393273	4
KEGG_CITRATE_CYCLE_TCA_CYCLE	30	1.4884e-02	7.6322e-02	0.407779	7
KEGG_SMALL_CELL_LUNG_CANCER	83	1.7520e-02	8.5270e-02	0.442932	9
KEGG_ALANINE_ASPARTATE_AND_GLUTAMATE_METABOLISM	32	1.9513e-02	9.2842e-02	0.458963	7
KEGG_PATHOGENIC_ESCHERICHIA_COLI_INFECTION	55	1.9699e-02	9.3265e-02	0.458963	8
KEGG_CHRONIC_MYELOID_LEUKEMIA	73	2.2826e-02	1.0407e-01	0.498985	8
KEGG_DRUG_METABOLISM_OTHER_ENZYMES	50	2.5146e-02	1.1164e-01	0.501540	4
KEGG_INOSITOL_PHOSPHATE_METABOLISM	53	2.6146e-02	1.1497e-01	0.501540	6
KEGG_FOLATE_BIOSYNTHESIS	11	2.6550e-02	1.1630e-01	0.501540	2
KEGG_BASE_EXCISION_REPAIR	33	2.6565e-02	1.1635e-01	0.501540	6
KEGG_ENDOCYTOSIS	176	2.7537e-02	1.2006e-01	0.501540	25
KEGG_ENDOMETRIAL_CANCER	52	2.7767e-02	1.2069e-01	0.501540	4
KEGG_COLORECTAL_CANCER	62	3.0517e-02	1.3080e-01	0.525864	6
KEGG_NON_SMALL_CELL_LUNG_CANCER	54	3.1345e-02	1.3356e-01	0.525864	4
KEGG_RENAL_CELL_CARCINOMA	70	3.2592e-02	1.3779e-01	0.525864	11
KEGG_PANCREATIC_CANCER	70	3.2592e-02	1.3779e-01	0.525864	8
KEGG_PHOSPHATIDYLINOSITOL_SIGNALING_SYSTEM	74	3.6315e-02	1.4934e-01	0.552805	5
KEGG_GLYCEROPHOSPHOLIPID_METABOLISM	75	3.6797e-02	1.5077e-01	0.552805	7
KEGG_GLYOXYLATE_AND_DICARBOXYLATE_METABOLISM	16	3.8383e-02	1.5558e-01	0.559501	2
KEGG_GAP_JUNCTION	89	4.7360e-02	1.8110e-01	0.638987	8
KEGG_VASOPRESSIN_REGULATED_WATER_REABSORPTION	44	4.9328e-02	1.8624e-01	0.644939	6
KEGG_LYSOSOME	119	5.7750e-02	2.0975e-01	0.713141	10
KEGG_N_GLYCAN_BIOSYNTHESIS	46	7.5269e-02	2.5248e-01	0.842887	7
KEGG_NICOTINATE_AND_NICOTINAMIDE_METABOLISM	22	7.6909e-02	2.5692e-01	0.842887	3
KEGG_GLIOMA	65	8.2568e-02	2.6931e-01	0.866337	5
KEGG_GLYCOLYSIS_GLUCONEOGENESIS	59	8.6217e-02	2.7752e-01	0.866337	5
KEGG_PATHWAYS_IN_CANCER	323	8.8040e-02	2.8128e-01	0.866337	27
KEGG_NON_HOMOLOGOUS_END_JOINING	12	8.8788e-02	2.8260e-01	0.866337	2
KEGG_MELANOMA	70	9.3642e-02	2.9314e-01	0.884142	4
KEGG_WNT_SIGNALING_PATHWAY	149	9.5837e-02	2.9812e-01	0.884881	12
KEGG_GLUTATHIONE_METABOLISM	49	1.1296e-01	3.3152e-01	0.968673	6
KEGG_ACUTE_MYELOID_LEUKEMIA	57	1.3147e-01	3.6276e-01	0.999974	5
KEGG_MTOR_SIGNALING_PATHWAY	51	1.3842e-01	3.7399e-01	0.999974	7
KEGG_CYTOSOLIC_DNA_SENSING_PATHWAY	54	1.4483e-01	3.8468e-01	0.999974	7
KEGG_T_CELL_RECEPTOR_SIGNALING_PATHWAY	106	1.4955e-01	3.9204e-01	0.999974	6
KEGG_CYSTEINE_AND_METHIONINE_METABOLISM	34	1.5281e-01	3.9739e-01	0.999974	5
KEGG_TIGHT_JUNCTION	129	1.7892e-01	4.3948e-01	0.999974	9
KEGG_FRUCTOSE_AND_MANNOSE_METABOLISM	34	1.8198e-01	4.4483e-01	0.999974	4
KEGG_TGF_BETA_SIGNALING_PATHWAY	84	1.9462e-01	4.6352e-01	0.999974	5
KEGG_PORPHYRIN_AND_CHLOROPHYLL_METABOLISM	40	2.1441e-01	4.9058e-01	0.999974	4
KEGG_PROXIMAL_TUBULE_BICARBONATE_RECLAMATION	22	2.3039e-01	5.1292e-01	0.999974	3
KEGG_ALDOSTERONE_REGULATED_SODIUM_REABSORPTION	42	2.3711e-01	5.2107e-01	0.999974	4
KEGG_NOTCH_SIGNALING_PATHWAY	47	2.6676e-01	5.5416e-01	0.999974	3
KEGG_HISTIDINE_METABOLISM	26	2.9448e-01	5.8493e-01	0.999974	1
KEGG_PROSTATE_CANCER	88	3.0754e-01	5.9758e-01	0.999974	7
KEGG_AMYOTROPHIC_LATERAL_SCLEROSIS_ALS	51	3.1099e-01	6.0049e-01	0.999974	6
KEGG_OTHER_GLYCAN_DEGRADATION	16	3.2490e-01	6.1373e-01	0.999974	2
KEGG_FC_GAMMA_R_MEDIATED_PHAGOCYTOSIS	94	3.3329e-01	6.2141e-01	0.999974	9
KEGG_HEDGEHOG_SIGNALING_PATHWAY	56	3.8854e-01	6.6996e-01	0.999974	3
KEGG_VIRAL_MYOCARDITIS	68	3.9362e-01	6.7520e-01	0.999974	4
KEGG_TYROSINE_METABOLISM	39	4.0740e-01	6.8526e-01	0.999974	3
KEGG_ABC_TRANSPORTERS	44	4.1121e-01	6.8796e-01	0.999974	3
KEGG_DORSO_VENTRAL_AXIS_FORMATION	24	4.1472e-01	6.9055e-01	0.999974	1
KEGG_TRYPTOPHAN_METABOLISM	38	4.2434e-01	6.9802e-01	0.999974	4
KEGG_LONG_TERM_DEPRESSION	69	4.5178e-01	7.1941e-01	0.999974	4
KEGG_PENTOSE_PHOSPHATE_PATHWAY	27	4.8073e-01	7.3969e-01	0.999974	3
KEGG_PANTOTHENATE_AND_COA_BIOSYNTHESIS	16	4.8732e-01	7.4355e-01	0.999974	1
KEGG_AMINO_SUGAR_AND_NUCLEOTIDE_SUGAR_METABOLISM	44	5.0127e-01	7.5361e-01	0.999974	3
KEGG_TAURINE_AND_HYPOTAURINE_METABOLISM	10	5.0222e-01	7.5393e-01	0.999974	1
KEGG_JAK_STAT_SIGNALING_PATHWAY	150	5.1069e-01	7.6002e-01	0.999974	5
KEGG_ADIPOCYTOKINE_SIGNALING_PATHWAY	67	5.1246e-01	7.6129e-01	0.999974	6
KEGG_PHENYLALANINE_METABOLISM	17	5.4380e-01	7.7908e-01	0.999974	1
KEGG_LONG_TERM_POTENTIATION	69	5.4458e-01	7.7950e-01	0.999974	4
KEGG_RIBOFLAVIN_METABOLISM	16	5.5907e-01	7.8840e-01	0.999974	1
KEGG_LYSINE_DEGRADATION	44	5.6205e-01	7.8988e-01	0.999974	3
KEGG_VEGF_SIGNALING_PATHWAY	74	5.6256e-01	7.9015e-01	0.999974	4
KEGG_ERBB_SIGNALING_PATHWAY	87	5.7488e-01	7.9819e-01	0.999974	4
KEGG_ARRHYTHMOGENIC_RIGHT_VENTRICULAR_CARDIOMYOPATHY_ARVC	73	5.9648e-01	8.1064e-01	0.999974	3
KEGG_NITROGEN_METABOLISM	23	5.9738e-01	8.1106e-01	0.999974	2
KEGG_ETHER_LIPID_METABOLISM	32	6.1164e-01	8.1948e-01	0.999974	1
KEGG_PRION_DISEASES	33	6.1649e-01	8.2207e-01	0.999974	2
KEGG_PRIMARY_BILE_ACID_BIOSYNTHESIS	16	6.2876e-01	8.2901e-01	0.999974	1
KEGG_HYPERTROPHIC_CARDIOMYOPATHY_HCM	83	6.4365e-01	8.3616e-01	0.999974	4
NA	13260	6.4916e-01	8.3849e-01	0.999974	1092
KEGG_PEROXISOME	78	6.5762e-01	8.4293e-01	0.999974	4
KEGG_PENTOSE_AND_GLUCURONATE_INTERCONVERSIONS	27	6.5825e-01	8.4315e-01	0.999974	2
KEGG_DILATED_CARDIOMYOPATHY	89	6.6927e-01	8.4833e-01	0.999974	4
KEGG_ARGININE_AND_PROLINE_METABOLISM	51	6.7402e-01	8.5029e-01	0.999974	2
KEGG_PPAR_SIGNALING_PATHWAY	69	6.8378e-01	8.5516e-01	0.999974	2
KEGG_INSULIN_SIGNALING_PATHWAY	135	6.9194e-01	8.5977e-01	0.999974	9
KEGG_VALINE_LEUCINE_AND_ISOLEUCINE_DEGRADATION	44	7.0558e-01	8.6533e-01	0.999974	3
KEGG_GLYCOSYLPHOSPHATIDYLINOSITOL_GPI_ANCHOR_BIOSYNTHESIS	25	7.0924e-01	8.6687e-01	0.999974	2
KEGG_GNRH_SIGNALING_PATHWAY	100	7.2373e-01	8.7327e-01	0.999974	3
KEGG_TYPE_I_DIABETES_MELLITUS	41	7.2518e-01	8.7380e-01	0.999974	1
KEGG_APOPTOSIS	85	7.3413e-01	8.7761e-01	0.999974	3
KEGG_ADHERENS_JUNCTION	72	7.4075e-01	8.8079e-01	0.999974	5
KEGG_NEUROTROPHIN_SIGNALING_PATHWAY	124	7.4118e-01	8.8095e-01	0.999974	10
KEGG_ASCORBATE_AND_ALDARATE_METABOLISM	24	7.4955e-01	8.8508e-01	0.999974	1
KEGG_SULFUR_METABOLISM	11	7.5954e-01	8.9000e-01	0.999974	0
KEGG_FOCAL_ADHESION	197	7.6307e-01	8.9149e-01	0.999974	11
KEGG_B_CELL_RECEPTOR_SIGNALING_PATHWAY	73	8.0394e-01	9.1134e-01	0.999974	4
KEGG_FC_EPSILON_RI_SIGNALING_PATHWAY	77	8.2068e-01	9.1849e-01	0.999974	2
KEGG_HEMATOPOIETIC_CELL_LINEAGE	85	8.3059e-01	9.2310e-01	0.999974	6
KEGG_AXON_GUIDANCE	126	8.3167e-01	9.2378e-01	0.999974	3
KEGG_RENIN_ANGIOTENSIN_SYSTEM	17	8.4434e-01	9.2865e-01	0.999974	0
KEGG_BUTANOATE_METABOLISM	34	8.5447e-01	9.3284e-01	0.999974	1
KEGG_GLYCEROLIPID_METABOLISM	48	8.6449e-01	9.3771e-01	0.999974	1
KEGG_CIRCADIAN_RHYTHM_MAMMAL	13	8.7151e-01	9.4062e-01	0.999974	0
KEGG_MAPK_SIGNALING_PATHWAY	260	8.8082e-01	9.4343e-01	0.999974	14
KEGG_GLYCOSPHINGOLIPID_BIOSYNTHESIS_GLOBO_SERIES	14	8.8422e-01	9.4459e-01	0.999974	0
KEGG_CALCIUM_SIGNALING_PATHWAY	174	8.8504e-01	9.4502e-01	0.999974	6
KEGG_SPHINGOLIPID_METABOLISM	39	8.9274e-01	9.4835e-01	0.999974	2
KEGG_GLYCOSAMINOGLYCAN_BIOSYNTHESIS_KERATAN_SULFATE	15	8.9275e-01	9.4835e-01	0.999974	0
KEGG_MELANOGENESIS	101	8.9505e-01	9.4877e-01	0.999974	2
KEGG_STEROID_HORMONE_BIOSYNTHESIS	53	8.9662e-01	9.4920e-01	0.999974	3
KEGG_ANTIGEN_PROCESSING_AND_PRESENTATION	77	8.9909e-01	9.4999e-01	0.999974	4
KEGG_BETA_ALANINE_METABOLISM	22	9.0026e-01	9.5047e-01	0.999974	0
KEGG_GLYCOSPHINGOLIPID_BIOSYNTHESIS_GANGLIO_SERIES	15	9.0075e-01	9.5057e-01	0.999974	0
KEGG_OLFACTORY_TRANSDUCTION	32	9.0286e-01	9.5147e-01	0.999974	1
KEGG_REGULATION_OF_ACTIN_CYTOSKELETON	208	9.1256e-01	9.5598e-01	0.999974	10
KEGG_ARACHIDONIC_ACID_METABOLISM	57	9.1319e-01	9.5635e-01	0.999974	3
KEGG_LIMONENE_AND_PINENE_DEGRADATION	10	9.1779e-01	9.5820e-01	0.999974	0
KEGG_LEUKOCYTE_TRANSENDOTHELIAL_MIGRATION	114	9.2048e-01	9.5936e-01	0.999974	7
KEGG_TYPE_II_DIABETES_MELLITUS	46	9.2386e-01	9.6079e-01	0.999974	1
KEGG_LEISHMANIA_INFECTION	69	9.2569e-01	9.6153e-01	0.999974	3
KEGG_GALACTOSE_METABOLISM	26	9.3085e-01	9.6386e-01	0.999974	0
KEGG_STARCH_AND_SUCROSE_METABOLISM	47	9.3355e-01	9.6476e-01	0.999974	1
KEGG_ALPHA_LINOLENIC_ACID_METABOLISM	18	9.3555e-01	9.6572e-01	0.999974	0
KEGG_GLYCOSAMINOGLYCAN_BIOSYNTHESIS_CHONDROITIN_SULFATE	22	9.4218e-01	9.6852e-01	0.999974	0
KEGG_NATURAL_KILLER_CELL_MEDIATED_CYTOTOXICITY	130	9.4506e-01	9.6990e-01	0.999974	3
KEGG_CHEMOKINE_SIGNALING_PATHWAY	184	9.4864e-01	9.7154e-01	0.999974	9
KEGG_BIOSYNTHESIS_OF_UNSATURATED_FATTY_ACIDS	22	9.4886e-01	9.7165e-01	0.999974	0
KEGG_VASCULAR_SMOOTH_MUSCLE_CONTRACTION	114	9.5204e-01	9.7329e-01	0.999974	1
KEGG_BASAL_CELL_CARCINOMA	55	9.5879e-01	9.7678e-01	0.999974	1
KEGG_GLYCINE_SERINE_AND_THREONINE_METABOLISM	31	9.6116e-01	9.7832e-01	0.999974	0
KEGG_NOD_LIKE_RECEPTOR_SIGNALING_PATHWAY	62	9.6572e-01	9.8054e-01	0.999974	2
KEGG_PRIMARY_IMMUNODEFICIENCY	35	9.6985e-01	9.8319e-01	0.999974	1
KEGG_RIG_I_LIKE_RECEPTOR_SIGNALING_PATHWAY	71	9.7011e-01	9.8345e-01	0.999974	3
KEGG_RETINOL_METABOLISM	62	9.7203e-01	9.8441e-01	0.999974	2
KEGG_GLYCOSPHINGOLIPID_BIOSYNTHESIS_LACTO_AND_NEOLACTO_SERIES	25	9.7579e-01	9.8578e-01	0.999974	0
KEGG_REGULATION_OF_AUTOPHAGY	33	9.7720e-01	9.8663e-01	0.999974	0
KEGG_GLYCOSAMINOGLYCAN_BIOSYNTHESIS_HEPARAN_SULFATE	26	9.7861e-01	9.8753e-01	0.999974	0
KEGG_METABOLISM_OF_XENOBIOTICS_BY_CYTOCHROME_P450	67	9.7904e-01	9.8764e-01	0.999974	2
KEGG_DRUG_METABOLISM_CYTOCHROME_P450	69	9.8132e-01	9.8901e-01	0.999974	2
KEGG_FATTY_ACID_METABOLISM	41	9.8423e-01	9.9087e-01	0.999974	1
KEGG_ECM_RECEPTOR_INTERACTION	84	9.8424e-01	9.9087e-01	0.999974	3
KEGG_O_GLYCAN_BIOSYNTHESIS	27	9.8436e-01	9.9087e-01	0.999974	0
KEGG_LINOLEIC_ACID_METABOLISM	28	9.8595e-01	9.9166e-01	0.999974	0
KEGG_PROPANOATE_METABOLISM	32	9.8630e-01	9.9187e-01	0.999974	0
KEGG_GLYCOSAMINOGLYCAN_DEGRADATION	21	9.8683e-01	9.9214e-01	0.999974	0
KEGG_PYRUVATE_METABOLISM	39	9.8715e-01	9.9230e-01	0.999974	0
KEGG_COMPLEMENT_AND_COAGULATION_CASCADES	68	9.8763e-01	9.9246e-01	0.999974	1
KEGG_STEROID_BIOSYNTHESIS	16	9.8979e-01	9.9420e-01	0.999974	0
KEGG_TASTE_TRANSDUCTION	50	9.9540e-01	9.9701e-01	0.999974	0
KEGG_ASTHMA	28	9.9556e-01	9.9722e-01	0.999974	0
KEGG_AUTOIMMUNE_THYROID_DISEASE	50	9.9695e-01	9.9791e-01	0.999974	0
KEGG_TOLL_LIKE_RECEPTOR_SIGNALING_PATHWAY	102	9.9742e-01	9.9833e-01	0.999974	3
KEGG_MATURITY_ONSET_DIABETES_OF_THE_YOUNG	25	9.9758e-01	9.9833e-01	0.999974	0
KEGG_ALLOGRAFT_REJECTION	35	9.9885e-01	9.9929e-01	0.999974	0
KEGG_CELL_ADHESION_MOLECULES_CAMS	129	9.9912e-01	9.9944e-01	0.999974	2
KEGG_GRAFT_VERSUS_HOST_DISEASE	37	9.9922e-01	9.9944e-01	0.999974	0
KEGG_INTESTINAL_IMMUNE_NETWORK_FOR_IGA_PRODUCTION	45	9.9974e-01	9.9987e-01	0.999974	0
KEGG_CYTOKINE_CYTOKINE_RECEPTOR_INTERACTION	256	1.0000e+00	9.9997e-01	0.999974	2
KEGG_NEUROACTIVE_LIGAND_RECEPTOR_INTERACTION	269	1.0000e+00	9.9997e-01	0.999974	2
