# Supplementary material for: Genome-scale identification of cellular pathways required for cell surface recognition
Source: Genome Res. 2018 Sep;28(9):1372–82. doi: 10.1101/gr.231183.117 (PMC6120632; doi:10.1101/gr.231183.117)
Supplement: Supplemental Material [file supp_gr.231183.117_Supplemental_DataS4.zip › Supplementary Data4/Pathway/Day16_HEK_293_E_rep1_pathway.pathway.txt]

group_id	items_in_group	lo_value	p	FDR	goodsgrna
KEGG_SPLICEOSOME	121	3.9087e-68	2.6473e-05	0.000248	90
KEGG_RIBOSOME	81	3.2625e-52	2.6473e-05	0.000248	64
KEGG_PROTEASOME	44	6.1631e-24	2.6473e-05	0.000248	30
KEGG_RNA_POLYMERASE	26	9.9634e-22	2.6473e-05	0.000248	21
KEGG_AMINOACYL_TRNA_BIOSYNTHESIS	41	1.1711e-19	2.6473e-05	0.000248	27
KEGG_PYRIMIDINE_METABOLISM	92	3.2392e-19	2.6473e-05	0.000248	35
KEGG_DNA_REPLICATION	34	8.1603e-18	2.6473e-05	0.000248	23
KEGG_CELL_CYCLE	123	6.9047e-17	2.6473e-05	0.000248	43
KEGG_OXIDATIVE_PHOSPHORYLATION	114	1.2389e-16	2.6473e-05	0.000248	43
KEGG_NUCLEOTIDE_EXCISION_REPAIR	44	2.5760e-14	2.6473e-05	0.000248	23
KEGG_PURINE_METABOLISM	151	3.1988e-14	2.6473e-05	0.000248	42
KEGG_HUNTINGTONS_DISEASE	167	9.3002e-14	2.6473e-05	0.000248	49
KEGG_PARKINSONS_DISEASE	111	6.3068e-10	2.6473e-05	0.000248	33
KEGG_BASAL_TRANSCRIPTION_FACTORS	35	7.1739e-09	2.6473e-05	0.000248	16
KEGG_RNA_DEGRADATION	55	1.2131e-08	2.6473e-05	0.000248	20
KEGG_TERPENOID_BACKBONE_BIOSYNTHESIS	15	1.3495e-08	2.6473e-05	0.000248	10
KEGG_MISMATCH_REPAIR	23	3.0395e-08	2.6473e-05	0.000248	12
KEGG_OOCYTE_MEIOSIS	111	1.7472e-06	2.6473e-05	0.000248	27
KEGG_ALZHEIMERS_DISEASE	154	3.0180e-06	2.6473e-05	0.000248	33
KEGG_SYSTEMIC_LUPUS_ERYTHEMATOSUS	130	4.0903e-06	2.6473e-05	0.000248	25
KEGG_HOMOLOGOUS_RECOMBINATION	28	5.6494e-06	7.9420e-05	0.000675	10
KEGG_UBIQUITIN_MEDIATED_PROTEOLYSIS	134	8.5269e-06	7.9420e-05	0.000675	26
KEGG_PROGESTERONE_MEDIATED_OOCYTE_MATURATION	85	4.1699e-05	3.9710e-04	0.003229	20
KEGG_PROTEIN_EXPORT	23	8.3975e-05	9.7951e-04	0.007632	9
KEGG_BASE_EXCISION_REPAIR	33	8.8527e-04	5.7976e-03	0.043366	7
KEGG_VALINE_LEUCINE_AND_ISOLEUCINE_BIOSYNTHESIS	11	1.7116e-03	1.2151e-02	0.087395	4
KEGG_GLYOXYLATE_AND_DICARBOXYLATE_METABOLISM	16	2.1622e-03	1.5169e-02	0.105061	6
KEGG_CITRATE_CYCLE_TCA_CYCLE	30	3.3261e-03	2.0834e-02	0.139144	8
KEGG_ONE_CARBON_POOL_BY_FOLATE	17	3.7389e-03	2.2317e-02	0.143906	4
KEGG_CARDIAC_MUSCLE_CONTRACTION	72	1.2467e-02	6.2450e-02	0.389274	13
KEGG_VASOPRESSIN_REGULATED_WATER_REABSORPTION	44	1.9158e-02	8.7918e-02	0.530342	7
KEGG_FOLATE_BIOSYNTHESIS	11	2.0273e-02	9.2365e-02	0.539759	2
KEGG_STEROID_BIOSYNTHESIS	16	2.2390e-02	9.9989e-02	0.566607	4
KEGG_GLUTATHIONE_METABOLISM	49	2.4196e-02	1.0650e-01	0.585760	3
KEGG_ALANINE_ASPARTATE_AND_GLUTAMATE_METABOLISM	32	2.9453e-02	1.2450e-01	0.665205	5
KEGG_SELENOAMINO_ACID_METABOLISM	25	3.4413e-02	1.4092e-01	0.731986	5
KEGG_VIBRIO_CHOLERAE_INFECTION	53	4.0244e-02	1.5786e-01	0.797832	9
KEGG_CYTOSOLIC_DNA_SENSING_PATHWAY	54	4.7014e-02	1.7750e-01	0.873502	8
KEGG_PENTOSE_PHOSPHATE_PATHWAY	27	5.8244e-02	2.0668e-01	0.983292	5
KEGG_NON_HOMOLOGOUS_END_JOINING	12	5.9647e-02	2.1033e-01	0.983292	3
KEGG_DRUG_METABOLISM_OTHER_ENZYMES	50	6.3833e-02	2.2124e-01	0.994932	3
KEGG_GLYCEROPHOSPHOLIPID_METABOLISM	75	6.4674e-02	2.2346e-01	0.994932	5
KEGG_PORPHYRIN_AND_CHLOROPHYLL_METABOLISM	40	7.0922e-02	2.3786e-01	0.999974	6
KEGG_THYROID_CANCER	29	9.2977e-02	2.8573e-01	0.999974	3
KEGG_SMALL_CELL_LUNG_CANCER	83	9.3270e-02	2.8620e-01	0.999974	5
KEGG_BLADDER_CANCER	42	1.3180e-01	3.6324e-01	0.999974	4
KEGG_RENAL_CELL_CARCINOMA	70	1.3602e-01	3.7166e-01	0.999974	6
KEGG_EPITHELIAL_CELL_SIGNALING_IN_HELICOBACTER_PYLORI_INFECTION	67	1.4019e-01	3.7801e-01	0.999974	9
KEGG_ENDOMETRIAL_CANCER	52	1.6053e-01	4.1137e-01	0.999974	2
KEGG_WNT_SIGNALING_PATHWAY	149	1.6103e-01	4.1190e-01	0.999974	11
KEGG_SNARE_INTERACTIONS_IN_VESICULAR_TRANSPORT	37	1.6205e-01	4.1380e-01	0.999974	5
KEGG_COLORECTAL_CANCER	62	1.6689e-01	4.2148e-01	0.999974	2
KEGG_ACUTE_MYELOID_LEUKEMIA	57	1.7454e-01	4.3297e-01	0.999974	4
KEGG_PATHOGENIC_ESCHERICHIA_COLI_INFECTION	55	1.8784e-01	4.5272e-01	0.999974	6
KEGG_CHRONIC_MYELOID_LEUKEMIA	73	2.1781e-01	4.9185e-01	0.999974	5
KEGG_LYSINE_DEGRADATION	44	2.1905e-01	4.9312e-01	0.999974	5
KEGG_TGF_BETA_SIGNALING_PATHWAY	84	2.4623e-01	5.2536e-01	0.999974	5
KEGG_ERBB_SIGNALING_PATHWAY	87	2.5380e-01	5.3473e-01	0.999974	2
KEGG_GAP_JUNCTION	89	2.5654e-01	5.3807e-01	0.999974	8
KEGG_ENDOCYTOSIS	176	2.7942e-01	5.6242e-01	0.999974	12
KEGG_INSULIN_SIGNALING_PATHWAY	135	2.8164e-01	5.6544e-01	0.999974	11
KEGG_ADHERENS_JUNCTION	72	2.9295e-01	5.7661e-01	0.999974	1
KEGG_CYSTEINE_AND_METHIONINE_METABOLISM	34	3.1003e-01	5.9319e-01	0.999974	4
KEGG_INOSITOL_PHOSPHATE_METABOLISM	53	3.1105e-01	5.9424e-01	0.999974	5
KEGG_GLYCOLYSIS_GLUCONEOGENESIS	59	3.2261e-01	6.0632e-01	0.999974	4
KEGG_MTOR_SIGNALING_PATHWAY	51	3.2927e-01	6.1315e-01	0.999974	6
KEGG_RIBOFLAVIN_METABOLISM	16	3.4137e-01	6.2622e-01	0.999974	2
KEGG_PENTOSE_AND_GLUCURONATE_INTERCONVERSIONS	27	3.6265e-01	6.4624e-01	0.999974	3
KEGG_N_GLYCAN_BIOSYNTHESIS	46	3.6816e-01	6.5159e-01	0.999974	5
KEGG_NICOTINATE_AND_NICOTINAMIDE_METABOLISM	22	3.7473e-01	6.5783e-01	0.999974	2
KEGG_ADIPOCYTOKINE_SIGNALING_PATHWAY	67	3.7630e-01	6.5905e-01	0.999974	4
KEGG_LONG_TERM_POTENTIATION	69	3.7920e-01	6.6170e-01	0.999974	4
KEGG_ALDOSTERONE_REGULATED_SODIUM_REABSORPTION	42	3.9451e-01	6.7451e-01	0.999974	4
KEGG_JAK_STAT_SIGNALING_PATHWAY	150	3.9635e-01	6.7647e-01	0.999974	4
KEGG_BIOSYNTHESIS_OF_UNSATURATED_FATTY_ACIDS	22	4.1787e-01	6.9246e-01	0.999974	1
KEGG_P53_SIGNALING_PATHWAY	67	4.2023e-01	6.9384e-01	0.999974	5
KEGG_ABC_TRANSPORTERS	44	4.2985e-01	7.0104e-01	0.999974	2
KEGG_TRYPTOPHAN_METABOLISM	38	4.3435e-01	7.0474e-01	0.999974	4
KEGG_TIGHT_JUNCTION	129	4.6265e-01	7.2470e-01	0.999974	8
KEGG_MAPK_SIGNALING_PATHWAY	260	4.7649e-01	7.3323e-01	0.999974	10
KEGG_FRUCTOSE_AND_MANNOSE_METABOLISM	34	4.9954e-01	7.4832e-01	0.999974	3
KEGG_PROXIMAL_TUBULE_BICARBONATE_RECLAMATION	22	5.0427e-01	7.5176e-01	0.999974	2
KEGG_DILATED_CARDIOMYOPATHY	89	5.1590e-01	7.5848e-01	0.999974	6
KEGG_PHOSPHATIDYLINOSITOL_SIGNALING_SYSTEM	74	5.1715e-01	7.5928e-01	0.999974	4
KEGG_PEROXISOME	78	5.2560e-01	7.6489e-01	0.999974	7
KEGG_ANTIGEN_PROCESSING_AND_PRESENTATION	77	5.3491e-01	7.7087e-01	0.999974	4
KEGG_VASCULAR_SMOOTH_MUSCLE_CONTRACTION	114	5.4509e-01	7.7622e-01	0.999974	5
KEGG_PROPANOATE_METABOLISM	32	5.4891e-01	7.7855e-01	0.999974	1
KEGG_ARRHYTHMOGENIC_RIGHT_VENTRICULAR_CARDIOMYOPATHY_ARVC	73	5.6377e-01	7.8787e-01	0.999974	4
KEGG_TYPE_I_DIABETES_MELLITUS	41	5.7455e-01	7.9417e-01	0.999974	2
KEGG_PATHWAYS_IN_CANCER	323	5.7644e-01	7.9576e-01	0.999974	20
KEGG_NOTCH_SIGNALING_PATHWAY	47	6.0508e-01	8.1085e-01	0.999974	1
KEGG_PPAR_SIGNALING_PATHWAY	69	6.0891e-01	8.1297e-01	0.999974	3
KEGG_HYPERTROPHIC_CARDIOMYOPATHY_HCM	83	6.1063e-01	8.1403e-01	0.999974	5
KEGG_PYRUVATE_METABOLISM	39	6.2101e-01	8.1948e-01	0.999974	3
KEGG_HISTIDINE_METABOLISM	26	6.4085e-01	8.2938e-01	0.999974	1
KEGG_VALINE_LEUCINE_AND_ISOLEUCINE_DEGRADATION	44	6.4186e-01	8.2991e-01	0.999974	3
NA	13260	6.4916e-01	8.3266e-01	0.999974	1037
KEGG_FC_GAMMA_R_MEDIATED_PHAGOCYTOSIS	94	6.5710e-01	8.3653e-01	0.999974	7
KEGG_GLYCOSAMINOGLYCAN_DEGRADATION	21	6.7419e-01	8.4659e-01	0.999974	1
KEGG_PRION_DISEASES	33	6.8912e-01	8.5432e-01	0.999974	2
KEGG_FATTY_ACID_METABOLISM	41	7.0788e-01	8.6491e-01	0.999974	1
KEGG_AMYOTROPHIC_LATERAL_SCLEROSIS_ALS	51	7.1031e-01	8.6628e-01	0.999974	3
KEGG_CIRCADIAN_RHYTHM_MAMMAL	13	7.1611e-01	8.6951e-01	0.999974	1
KEGG_RENIN_ANGIOTENSIN_SYSTEM	17	7.2092e-01	8.7158e-01	0.999974	1
KEGG_LONG_TERM_DEPRESSION	69	7.4138e-01	8.8084e-01	0.999974	5
KEGG_ETHER_LIPID_METABOLISM	32	7.4150e-01	8.8084e-01	0.999974	2
KEGG_FOCAL_ADHESION	197	7.4363e-01	8.8206e-01	0.999974	7
KEGG_HEDGEHOG_SIGNALING_PATHWAY	56	7.4425e-01	8.8217e-01	0.999974	4
KEGG_LYSOSOME	119	7.5834e-01	8.8799e-01	0.999974	8
KEGG_SULFUR_METABOLISM	11	7.5954e-01	8.8873e-01	0.999974	0
KEGG_REGULATION_OF_ACTIN_CYTOSKELETON	208	7.6239e-01	8.9000e-01	0.999974	10
KEGG_CALCIUM_SIGNALING_PATHWAY	174	7.6250e-01	8.9000e-01	0.999974	6
KEGG_TYPE_II_DIABETES_MELLITUS	46	7.8367e-01	8.9773e-01	0.999974	2
KEGG_TYROSINE_METABOLISM	39	7.8476e-01	8.9810e-01	0.999974	2
KEGG_PHENYLALANINE_METABOLISM	17	7.9181e-01	9.0102e-01	0.999974	1
KEGG_OLFACTORY_TRANSDUCTION	32	7.9742e-01	9.0398e-01	0.999974	1
KEGG_LIMONENE_AND_PINENE_DEGRADATION	10	8.0017e-01	9.0525e-01	0.999974	0
KEGG_PRIMARY_IMMUNODEFICIENCY	35	8.0607e-01	9.0843e-01	0.999974	2
KEGG_PANTOTHENATE_AND_COA_BIOSYNTHESIS	16	8.1334e-01	9.1176e-01	0.999974	0
KEGG_BUTANOATE_METABOLISM	34	8.1883e-01	9.1420e-01	0.999974	1
KEGG_ALLOGRAFT_REJECTION	35	8.3154e-01	9.1955e-01	0.999974	1
KEGG_PANCREATIC_CANCER	70	8.3785e-01	9.2230e-01	0.999974	3
KEGG_GLYCOSPHINGOLIPID_BIOSYNTHESIS_GANGLIO_SERIES	15	8.4051e-01	9.2331e-01	0.999974	0
KEGG_AXON_GUIDANCE	126	8.4053e-01	9.2331e-01	0.999974	6
KEGG_NITROGEN_METABOLISM	23	8.4094e-01	9.2352e-01	0.999974	1
KEGG_GLYCOSPHINGOLIPID_BIOSYNTHESIS_GLOBO_SERIES	14	8.4474e-01	9.2558e-01	0.999974	0
KEGG_PRIMARY_BILE_ACID_BIOSYNTHESIS	16	8.4619e-01	9.2627e-01	0.999974	0
KEGG_GRAFT_VERSUS_HOST_DISEASE	37	8.4784e-01	9.2696e-01	0.999974	1
KEGG_GLYCOSAMINOGLYCAN_BIOSYNTHESIS_KERATAN_SULFATE	15	8.6408e-01	9.3416e-01	0.999974	0
KEGG_NOD_LIKE_RECEPTOR_SIGNALING_PATHWAY	62	8.6541e-01	9.3490e-01	0.999974	3
KEGG_PROSTATE_CANCER	88	8.9209e-01	9.4682e-01	0.999974	5
KEGG_GALACTOSE_METABOLISM	26	9.0465e-01	9.5296e-01	0.999974	1
KEGG_TAURINE_AND_HYPOTAURINE_METABOLISM	10	9.1274e-01	9.5682e-01	0.999974	0
KEGG_NEUROTROPHIN_SIGNALING_PATHWAY	124	9.1334e-01	9.5703e-01	0.999974	7
KEGG_GLYCOSYLPHOSPHATIDYLINOSITOL_GPI_ANCHOR_BIOSYNTHESIS	25	9.1725e-01	9.5841e-01	0.999974	0
KEGG_TASTE_TRANSDUCTION	50	9.1748e-01	9.5846e-01	0.999974	2
KEGG_STARCH_AND_SUCROSE_METABOLISM	47	9.1873e-01	9.5920e-01	0.999974	1
KEGG_NON_SMALL_CELL_LUNG_CANCER	54	9.1928e-01	9.5958e-01	0.999974	2
KEGG_AUTOIMMUNE_THYROID_DISEASE	50	9.2148e-01	9.6026e-01	0.999974	1
KEGG_BETA_ALANINE_METABOLISM	22	9.2855e-01	9.6386e-01	0.999974	0
KEGG_SPHINGOLIPID_METABOLISM	39	9.3008e-01	9.6461e-01	0.999974	1
KEGG_VIRAL_MYOCARDITIS	68	9.3540e-01	9.6741e-01	0.999974	2
KEGG_GLYCOSPHINGOLIPID_BIOSYNTHESIS_LACTO_AND_NEOLACTO_SERIES	25	9.3643e-01	9.6789e-01	0.999974	0
KEGG_ASCORBATE_AND_ALDARATE_METABOLISM	24	9.3681e-01	9.6805e-01	0.999974	0
KEGG_GLYCOSAMINOGLYCAN_BIOSYNTHESIS_HEPARAN_SULFATE	26	9.4110e-01	9.6985e-01	0.999974	0
KEGG_BASAL_CELL_CARCINOMA	55	9.4595e-01	9.7228e-01	0.999974	2
KEGG_MELANOGENESIS	101	9.5159e-01	9.7403e-01	0.999974	5
KEGG_LEUKOCYTE_TRANSENDOTHELIAL_MIGRATION	114	9.5430e-01	9.7525e-01	0.999974	6
KEGG_OTHER_GLYCAN_DEGRADATION	16	9.5720e-01	9.7657e-01	0.999974	0
KEGG_MELANOMA	70	9.6582e-01	9.8075e-01	0.999974	2
KEGG_AMINO_SUGAR_AND_NUCLEOTIDE_SUGAR_METABOLISM	44	9.7170e-01	9.8330e-01	0.999974	1
KEGG_O_GLYCAN_BIOSYNTHESIS	27	9.7246e-01	9.8361e-01	0.999974	0
KEGG_ALPHA_LINOLENIC_ACID_METABOLISM	18	9.7274e-01	9.8372e-01	0.999974	0
KEGG_STEROID_HORMONE_BIOSYNTHESIS	53	9.7482e-01	9.8451e-01	0.999974	1
KEGG_NATURAL_KILLER_CELL_MEDIATED_CYTOTOXICITY	130	9.7585e-01	9.8515e-01	0.999974	3
KEGG_MATURITY_ONSET_DIABETES_OF_THE_YOUNG	25	9.7890e-01	9.8700e-01	0.999974	0
KEGG_B_CELL_RECEPTOR_SIGNALING_PATHWAY	73	9.7955e-01	9.8743e-01	0.999974	2
KEGG_RIG_I_LIKE_RECEPTOR_SIGNALING_PATHWAY	71	9.8086e-01	9.8827e-01	0.999974	2
KEGG_GLYCINE_SERINE_AND_THREONINE_METABOLISM	31	9.8130e-01	9.8848e-01	0.999974	0
KEGG_INTESTINAL_IMMUNE_NETWORK_FOR_IGA_PRODUCTION	45	9.8395e-01	9.9007e-01	0.999974	1
KEGG_HEMATOPOIETIC_CELL_LINEAGE	85	9.8411e-01	9.9007e-01	0.999974	1
KEGG_ASTHMA	28	9.8480e-01	9.9034e-01	0.999974	0
KEGG_REGULATION_OF_AUTOPHAGY	33	9.8523e-01	9.9060e-01	0.999974	0
KEGG_GLIOMA	65	9.8561e-01	9.9065e-01	0.999974	1
KEGG_APOPTOSIS	85	9.8561e-01	9.9065e-01	0.999974	2
KEGG_CELL_ADHESION_MOLECULES_CAMS	129	9.8603e-01	9.9081e-01	0.999974	5
KEGG_DORSO_VENTRAL_AXIS_FORMATION	24	9.8828e-01	9.9203e-01	0.999974	0
KEGG_ECM_RECEPTOR_INTERACTION	84	9.8895e-01	9.9235e-01	0.999974	2
KEGG_GNRH_SIGNALING_PATHWAY	100	9.9319e-01	9.9531e-01	0.999974	1
KEGG_ARGININE_AND_PROLINE_METABOLISM	51	9.9323e-01	9.9537e-01	0.999974	0
KEGG_CHEMOKINE_SIGNALING_PATHWAY	184	9.9354e-01	9.9553e-01	0.999974	8
KEGG_LEISHMANIA_INFECTION	69	9.9603e-01	9.9722e-01	0.999974	1
KEGG_LINOLEIC_ACID_METABOLISM	28	9.9632e-01	9.9743e-01	0.999974	0
KEGG_FC_EPSILON_RI_SIGNALING_PATHWAY	77	9.9668e-01	9.9770e-01	0.999974	1
KEGG_ARACHIDONIC_ACID_METABOLISM	57	9.9682e-01	9.9775e-01	0.999974	0
KEGG_GLYCOSAMINOGLYCAN_BIOSYNTHESIS_CHONDROITIN_SULFATE	22	9.9770e-01	9.9817e-01	0.999974	0
KEGG_GLYCEROLIPID_METABOLISM	48	9.9817e-01	9.9849e-01	0.999974	0
KEGG_COMPLEMENT_AND_COAGULATION_CASCADES	68	9.9873e-01	9.9891e-01	0.999974	0
KEGG_METABOLISM_OF_XENOBIOTICS_BY_CYTOCHROME_P450	67	9.9892e-01	9.9897e-01	0.999974	0
KEGG_DRUG_METABOLISM_CYTOCHROME_P450	69	9.9912e-01	9.9918e-01	0.999974	0
KEGG_RETINOL_METABOLISM	62	9.9920e-01	9.9918e-01	0.999974	0
KEGG_T_CELL_RECEPTOR_SIGNALING_PATHWAY	106	9.9957e-01	9.9950e-01	0.999974	2
KEGG_TOLL_LIKE_RECEPTOR_SIGNALING_PATHWAY	102	9.9972e-01	9.9966e-01	0.999974	1
KEGG_VEGF_SIGNALING_PATHWAY	74	9.9999e-01	9.9997e-01	0.999974	0
KEGG_NEUROACTIVE_LIGAND_RECEPTOR_INTERACTION	269	1.0000e+00	9.9997e-01	0.999974	5
KEGG_CYTOKINE_CYTOKINE_RECEPTOR_INTERACTION	256	1.0000e+00	9.9997e-01	0.999974	4
