# Supplementary material for: Genome-scale identification of cellular pathways required for cell surface recognition
Source: Genome Res. 2018 Sep;28(9):1372–82. doi: 10.1101/gr.231183.117 (PMC6120632; doi:10.1101/gr.231183.117)
Supplement: Supplemental Material [file supp_gr.231183.117_Supplemental_DataS4.zip › Supplementary Data4/Pathway/Day16_NCI_SNU_1_rep1_pathway.pathway.txt]

group_id	items_in_group	lo_value	p	FDR	goodsgrna
KEGG_SPLICEOSOME	121	2.0898e-68	2.6473e-05	0.000225	93
KEGG_RIBOSOME	81	2.4046e-54	2.6473e-05	0.000225	68
KEGG_AMINOACYL_TRNA_BIOSYNTHESIS	41	7.9279e-31	2.6473e-05	0.000225	36
KEGG_OXIDATIVE_PHOSPHORYLATION	114	1.3363e-23	2.6473e-05	0.000225	52
KEGG_PROTEASOME	44	2.0394e-23	2.6473e-05	0.000225	30
KEGG_PYRIMIDINE_METABOLISM	92	8.0139e-18	2.6473e-05	0.000225	39
KEGG_HUNTINGTONS_DISEASE	167	8.4004e-18	2.6473e-05	0.000225	57
KEGG_CELL_CYCLE	123	9.6850e-18	2.6473e-05	0.000225	48
KEGG_RNA_POLYMERASE	26	3.1104e-16	2.6473e-05	0.000225	19
KEGG_DNA_REPLICATION	34	7.8699e-15	2.6473e-05	0.000225	22
KEGG_RNA_DEGRADATION	55	2.3965e-14	2.6473e-05	0.000225	28
KEGG_PARKINSONS_DISEASE	111	2.8348e-14	2.6473e-05	0.000225	40
KEGG_PURINE_METABOLISM	151	6.3061e-14	2.6473e-05	0.000225	44
KEGG_NUCLEOTIDE_EXCISION_REPAIR	44	1.4954e-13	2.6473e-05	0.000225	23
KEGG_UBIQUITIN_MEDIATED_PROTEOLYSIS	134	1.0846e-10	2.6473e-05	0.000225	40
KEGG_ALZHEIMERS_DISEASE	154	2.6715e-09	2.6473e-05	0.000225	40
KEGG_MISMATCH_REPAIR	23	1.2992e-08	2.6473e-05	0.000225	12
KEGG_HOMOLOGOUS_RECOMBINATION	28	5.5174e-07	2.6473e-05	0.000225	13
KEGG_OOCYTE_MEIOSIS	111	5.9598e-07	2.6473e-05	0.000225	30
KEGG_BASAL_TRANSCRIPTION_FACTORS	35	6.1440e-07	2.6473e-05	0.000225	15
KEGG_SYSTEMIC_LUPUS_ERYTHEMATOSUS	130	1.0088e-06	2.6473e-05	0.000225	33
KEGG_PROTEIN_EXPORT	23	4.9215e-06	2.6473e-05	0.000225	11
KEGG_VIBRIO_CHOLERAE_INFECTION	53	6.8583e-06	7.9420e-05	0.000646	13
KEGG_TERPENOID_BACKBONE_BIOSYNTHESIS	15	2.5289e-05	1.8531e-04	0.001444	6
KEGG_VALINE_LEUCINE_AND_ISOLEUCINE_BIOSYNTHESIS	11	5.9246e-05	2.9121e-04	0.002178	6
KEGG_PROGESTERONE_MEDIATED_OOCYTE_MATURATION	85	1.0694e-04	8.7362e-04	0.006283	21
KEGG_SELENOAMINO_ACID_METABOLISM	25	1.5805e-04	1.5619e-03	0.010818	5
KEGG_EPITHELIAL_CELL_SIGNALING_IN_HELICOBACTER_PYLORI_INFECTION	67	4.8924e-04	3.9975e-03	0.026697	13
KEGG_ONE_CARBON_POOL_BY_FOLATE	17	1.0010e-03	7.2801e-03	0.046944	6
KEGG_CARDIAC_MUSCLE_CONTRACTION	72	2.4470e-03	1.7181e-02	0.107096	15
KEGG_P53_SIGNALING_PATHWAY	67	3.5873e-03	2.3852e-02	0.143884	12
KEGG_BLADDER_CANCER	42	4.9696e-03	3.0841e-02	0.180229	5
KEGG_FOLATE_BIOSYNTHESIS	11	7.3053e-03	4.2225e-02	0.239274	2
KEGG_CITRATE_CYCLE_TCA_CYCLE	30	7.5616e-03	4.3601e-02	0.239808	7
KEGG_SMALL_CELL_LUNG_CANCER	83	9.4473e-03	5.3079e-02	0.283593	10
KEGG_ALANINE_ASPARTATE_AND_GLUTAMATE_METABOLISM	32	1.0921e-02	6.0385e-02	0.313669	6
KEGG_PENTOSE_PHOSPHATE_PATHWAY	27	1.3198e-02	7.0075e-02	0.354161	7
KEGG_COLORECTAL_CANCER	62	1.4511e-02	7.4522e-02	0.359609	6
KEGG_PATHOGENIC_ESCHERICHIA_COLI_INFECTION	55	1.4592e-02	7.4999e-02	0.359609	10
KEGG_GLYCEROPHOSPHOLIPID_METABOLISM	75	1.9270e-02	9.2153e-02	0.430817	9
KEGG_ENDOMETRIAL_CANCER	52	1.9815e-02	9.4483e-02	0.430935	5
KEGG_NON_SMALL_CELL_LUNG_CANCER	54	2.1883e-02	1.0168e-01	0.442282	5
KEGG_CHRONIC_MYELOID_LEUKEMIA	73	2.2341e-02	1.0348e-01	0.442282	8
KEGG_CYSTEINE_AND_METHIONINE_METABOLISM	34	2.2532e-02	1.0407e-01	0.442282	6
KEGG_THYROID_CANCER	29	2.3524e-02	1.0687e-01	0.443500	6
KEGG_FRUCTOSE_AND_MANNOSE_METABOLISM	34	2.4124e-02	1.0910e-01	0.443500	4
KEGG_LYSOSOME	119	2.9849e-02	1.2900e-01	0.513272	10
KEGG_SNARE_INTERACTIONS_IN_VESICULAR_TRANSPORT	37	3.1839e-02	1.3594e-01	0.529600	8
KEGG_WNT_SIGNALING_PATHWAY	149	3.4908e-02	1.4674e-01	0.554554	13
KEGG_GLYOXYLATE_AND_DICARBOXYLATE_METABOLISM	16	3.5381e-02	1.4828e-01	0.554554	3
KEGG_N_GLYCAN_BIOSYNTHESIS	46	4.4404e-02	1.7449e-01	0.639779	8
KEGG_ENDOCYTOSIS	176	4.9102e-02	1.8820e-01	0.676790	24
KEGG_MTOR_SIGNALING_PATHWAY	51	5.4744e-02	2.0509e-01	0.723613	8
KEGG_CYTOSOLIC_DNA_SENSING_PATHWAY	54	6.0176e-02	2.1917e-01	0.742147	8
KEGG_PANCREATIC_CANCER	70	6.0911e-02	2.2150e-01	0.742147	8
KEGG_GAP_JUNCTION	89	6.2854e-02	2.2722e-01	0.742147	9
KEGG_BASE_EXCISION_REPAIR	33	6.3116e-02	2.2801e-01	0.742147	6
KEGG_GLYCOLYSIS_GLUCONEOGENESIS	59	6.4046e-02	2.3018e-01	0.742147	10
KEGG_VASOPRESSIN_REGULATED_WATER_REABSORPTION	44	7.2167e-02	2.4956e-01	0.790988	6
KEGG_ACUTE_MYELOID_LEUKEMIA	57	7.9677e-02	2.6804e-01	0.835396	6
KEGG_RENAL_CELL_CARCINOMA	70	8.4035e-02	2.7800e-01	0.850607	11
KEGG_ALDOSTERONE_REGULATED_SODIUM_REABSORPTION	42	8.5948e-02	2.8202e-01	0.850607	5
KEGG_TGF_BETA_SIGNALING_PATHWAY	84	9.1620e-02	2.9409e-01	0.872937	7
KEGG_GLIOMA	65	9.9570e-02	3.1241e-01	0.887673	7
KEGG_NOTCH_SIGNALING_PATHWAY	47	1.0041e-01	3.1384e-01	0.887673	1
KEGG_PATHWAYS_IN_CANCER	323	1.0354e-01	3.1940e-01	0.887673	26
KEGG_GLUTATHIONE_METABOLISM	49	1.0445e-01	3.2109e-01	0.887673	3
KEGG_INOSITOL_PHOSPHATE_METABOLISM	53	1.0921e-01	3.2962e-01	0.887673	8
KEGG_NICOTINATE_AND_NICOTINAMIDE_METABOLISM	22	1.1101e-01	3.3332e-01	0.887673	2
KEGG_MELANOMA	70	1.1263e-01	3.3677e-01	0.887673	5
KEGG_NON_HOMOLOGOUS_END_JOINING	12	1.1271e-01	3.3703e-01	0.887673	2
KEGG_DRUG_METABOLISM_OTHER_ENZYMES	50	1.7844e-01	4.4922e-01	0.999974	5
KEGG_FC_GAMMA_R_MEDIATED_PHAGOCYTOSIS	94	1.9074e-01	4.6728e-01	0.999974	8
KEGG_TIGHT_JUNCTION	129	1.9309e-01	4.7014e-01	0.999974	11
KEGG_PEROXISOME	78	1.9449e-01	4.7215e-01	0.999974	4
KEGG_T_CELL_RECEPTOR_SIGNALING_PATHWAY	106	2.1231e-01	4.9666e-01	0.999974	6
KEGG_PENTOSE_AND_GLUCURONATE_INTERCONVERSIONS	27	2.2099e-01	5.0699e-01	0.999974	4
KEGG_PHENYLALANINE_METABOLISM	17	2.4095e-01	5.3251e-01	0.999974	3
KEGG_PHOSPHATIDYLINOSITOL_SIGNALING_SYSTEM	74	2.4261e-01	5.3404e-01	0.999974	7
KEGG_PROSTATE_CANCER	88	2.5313e-01	5.4628e-01	0.999974	8
KEGG_PORPHYRIN_AND_CHLOROPHYLL_METABOLISM	40	2.5841e-01	5.5252e-01	0.999974	5
KEGG_PANTOTHENATE_AND_COA_BIOSYNTHESIS	16	2.8572e-01	5.8281e-01	0.999974	2
KEGG_AMINO_SUGAR_AND_NUCLEOTIDE_SUGAR_METABOLISM	44	3.2684e-01	6.2273e-01	0.999974	5
KEGG_ERBB_SIGNALING_PATHWAY	87	3.3741e-01	6.3470e-01	0.999974	7
KEGG_JAK_STAT_SIGNALING_PATHWAY	150	3.4800e-01	6.4444e-01	0.999974	6
KEGG_LONG_TERM_DEPRESSION	69	3.5104e-01	6.4677e-01	0.999974	5
KEGG_HEDGEHOG_SIGNALING_PATHWAY	56	3.5187e-01	6.4740e-01	0.999974	3
KEGG_AMYOTROPHIC_LATERAL_SCLEROSIS_ALS	51	3.8864e-01	6.7949e-01	0.999974	4
KEGG_PRION_DISEASES	33	4.1689e-01	7.0337e-01	0.999974	4
KEGG_PROXIMAL_TUBULE_BICARBONATE_RECLAMATION	22	4.2222e-01	7.0681e-01	0.999974	2
KEGG_HISTIDINE_METABOLISM	26	4.2648e-01	7.1041e-01	0.999974	1
KEGG_VIRAL_MYOCARDITIS	68	4.2835e-01	7.1200e-01	0.999974	5
KEGG_DORSO_VENTRAL_AXIS_FORMATION	24	4.5295e-01	7.3164e-01	0.999974	2
KEGG_INSULIN_SIGNALING_PATHWAY	135	4.9498e-01	7.6187e-01	0.999974	12
KEGG_LYSINE_DEGRADATION	44	5.1446e-01	7.7659e-01	0.999974	4
KEGG_PPAR_SIGNALING_PATHWAY	69	5.3455e-01	7.8856e-01	0.999974	2
KEGG_GLYCINE_SERINE_AND_THREONINE_METABOLISM	31	5.3888e-01	7.9052e-01	0.999974	3
KEGG_LONG_TERM_POTENTIATION	69	5.5822e-01	8.0211e-01	0.999974	4
KEGG_REGULATION_OF_AUTOPHAGY	33	5.5841e-01	8.0227e-01	0.999974	3
KEGG_TYROSINE_METABOLISM	39	5.6112e-01	8.0338e-01	0.999974	4
KEGG_TRYPTOPHAN_METABOLISM	38	5.7149e-01	8.0804e-01	0.999974	3
KEGG_MAPK_SIGNALING_PATHWAY	260	5.7877e-01	8.1201e-01	0.999974	15
KEGG_PYRUVATE_METABOLISM	39	5.8032e-01	8.1254e-01	0.999974	3
KEGG_ANTIGEN_PROCESSING_AND_PRESENTATION	77	5.9119e-01	8.1831e-01	0.999974	5
KEGG_VALINE_LEUCINE_AND_ISOLEUCINE_DEGRADATION	44	5.9911e-01	8.2276e-01	0.999974	4
KEGG_FOCAL_ADHESION	197	6.4001e-01	8.4389e-01	0.999974	13
KEGG_ETHER_LIPID_METABOLISM	32	6.4369e-01	8.4579e-01	0.999974	1
KEGG_BETA_ALANINE_METABOLISM	22	6.6410e-01	8.5479e-01	0.999974	2
KEGG_TAURINE_AND_HYPOTAURINE_METABOLISM	10	6.6869e-01	8.5712e-01	0.999974	1
KEGG_GLYCOSAMINOGLYCAN_DEGRADATION	21	6.9252e-01	8.6893e-01	0.999974	1
KEGG_BUTANOATE_METABOLISM	34	7.0055e-01	8.7205e-01	0.999974	1
KEGG_ADIPOCYTOKINE_SIGNALING_PATHWAY	67	7.2123e-01	8.8132e-01	0.999974	6
KEGG_SULFUR_METABOLISM	11	7.2410e-01	8.8259e-01	0.999974	0
KEGG_STARCH_AND_SUCROSE_METABOLISM	47	7.2770e-01	8.8413e-01	0.999974	4
KEGG_LIMONENE_AND_PINENE_DEGRADATION	10	7.5099e-01	8.9450e-01	0.999974	0
KEGG_ADHERENS_JUNCTION	72	7.5507e-01	8.9615e-01	0.999974	6
KEGG_ABC_TRANSPORTERS	44	7.5527e-01	8.9625e-01	0.999974	1
KEGG_ARGININE_AND_PROLINE_METABOLISM	51	7.6038e-01	8.9826e-01	0.999974	2
KEGG_GNRH_SIGNALING_PATHWAY	100	7.6715e-01	9.0139e-01	0.999974	5
KEGG_NEUROTROPHIN_SIGNALING_PATHWAY	124	7.9792e-01	9.1409e-01	0.999974	10
KEGG_VEGF_SIGNALING_PATHWAY	74	8.0035e-01	9.1521e-01	0.999974	3
KEGG_GALACTOSE_METABOLISM	26	8.0169e-01	9.1589e-01	0.999974	1
KEGG_OTHER_GLYCAN_DEGRADATION	16	8.2322e-01	9.2516e-01	0.999974	1
KEGG_GLYCOSPHINGOLIPID_BIOSYNTHESIS_GLOBO_SERIES	14	8.2490e-01	9.2590e-01	0.999974	0
KEGG_TYPE_I_DIABETES_MELLITUS	41	8.2766e-01	9.2701e-01	0.999974	2
KEGG_LEISHMANIA_INFECTION	69	8.3912e-01	9.3157e-01	0.999974	5
KEGG_B_CELL_RECEPTOR_SIGNALING_PATHWAY	73	8.4035e-01	9.3199e-01	0.999974	3
KEGG_RIG_I_LIKE_RECEPTOR_SIGNALING_PATHWAY	71	8.4334e-01	9.3300e-01	0.999974	4
KEGG_GLYCOSAMINOGLYCAN_BIOSYNTHESIS_KERATAN_SULFATE	15	8.4539e-01	9.3384e-01	0.999974	0
KEGG_GLYCOSPHINGOLIPID_BIOSYNTHESIS_GANGLIO_SERIES	15	8.4539e-01	9.3384e-01	0.999974	0
KEGG_FC_EPSILON_RI_SIGNALING_PATHWAY	77	8.5562e-01	9.3803e-01	0.999974	2
KEGG_PROPANOATE_METABOLISM	32	8.5847e-01	9.3914e-01	0.999974	2
KEGG_RIBOFLAVIN_METABOLISM	16	8.7072e-01	9.4433e-01	0.999974	0
NA	13260	8.7404e-01	9.4565e-01	0.999974	1198
KEGG_NITROGEN_METABOLISM	23	8.7823e-01	9.4666e-01	0.999974	1
KEGG_TYPE_II_DIABETES_MELLITUS	46	9.0037e-01	9.5539e-01	0.999974	2
KEGG_ARRHYTHMOGENIC_RIGHT_VENTRICULAR_CARDIOMYOPATHY_ARVC	73	9.0322e-01	9.5629e-01	0.999974	4
KEGG_ARACHIDONIC_ACID_METABOLISM	57	9.0372e-01	9.5640e-01	0.999974	1
KEGG_AUTOIMMUNE_THYROID_DISEASE	50	9.0481e-01	9.5666e-01	0.999974	2
KEGG_HYPERTROPHIC_CARDIOMYOPATHY_HCM	83	9.1090e-01	9.5899e-01	0.999974	5
KEGG_REGULATION_OF_ACTIN_CYTOSKELETON	208	9.2085e-01	9.6333e-01	0.999974	13
KEGG_MELANOGENESIS	101	9.2102e-01	9.6344e-01	0.999974	3
KEGG_APOPTOSIS	85	9.2786e-01	9.6603e-01	0.999974	4
KEGG_DILATED_CARDIOMYOPATHY	89	9.2969e-01	9.6641e-01	0.999974	5
KEGG_CIRCADIAN_RHYTHM_MAMMAL	13	9.3410e-01	9.6858e-01	0.999974	0
KEGG_GLYCOSYLPHOSPHATIDYLINOSITOL_GPI_ANCHOR_BIOSYNTHESIS	25	9.3652e-01	9.6953e-01	0.999974	1
KEGG_ASCORBATE_AND_ALDARATE_METABOLISM	24	9.3653e-01	9.6953e-01	0.999974	0
KEGG_NOD_LIKE_RECEPTOR_SIGNALING_PATHWAY	62	9.3969e-01	9.7080e-01	0.999974	3
KEGG_ASTHMA	28	9.4941e-01	9.7435e-01	0.999974	1
KEGG_INTESTINAL_IMMUNE_NETWORK_FOR_IGA_PRODUCTION	45	9.4991e-01	9.7456e-01	0.999974	2
KEGG_TOLL_LIKE_RECEPTOR_SIGNALING_PATHWAY	102	9.5124e-01	9.7509e-01	0.999974	4
KEGG_BIOSYNTHESIS_OF_UNSATURATED_FATTY_ACIDS	22	9.5305e-01	9.7588e-01	0.999974	0
KEGG_VASCULAR_SMOOTH_MUSCLE_CONTRACTION	114	9.5564e-01	9.7684e-01	0.999974	2
KEGG_AXON_GUIDANCE	126	9.5787e-01	9.7795e-01	0.999974	4
KEGG_RENIN_ANGIOTENSIN_SYSTEM	17	9.5954e-01	9.7864e-01	0.999974	0
KEGG_NATURAL_KILLER_CELL_MEDIATED_CYTOTOXICITY	130	9.6190e-01	9.7959e-01	0.999974	4
KEGG_O_GLYCAN_BIOSYNTHESIS	27	9.6528e-01	9.8118e-01	0.999974	0
KEGG_GLYCOSPHINGOLIPID_BIOSYNTHESIS_LACTO_AND_NEOLACTO_SERIES	25	9.7037e-01	9.8361e-01	0.999974	0
KEGG_STEROID_BIOSYNTHESIS	16	9.7040e-01	9.8367e-01	0.999974	0
KEGG_LEUKOCYTE_TRANSENDOTHELIAL_MIGRATION	114	9.7273e-01	9.8504e-01	0.999974	6
KEGG_ALLOGRAFT_REJECTION	35	9.7601e-01	9.8668e-01	0.999974	1
KEGG_GLYCEROLIPID_METABOLISM	48	9.7748e-01	9.8748e-01	0.999974	1
KEGG_HEMATOPOIETIC_CELL_LINEAGE	85	9.7830e-01	9.8780e-01	0.999974	4
KEGG_PRIMARY_BILE_ACID_BIOSYNTHESIS	16	9.7845e-01	9.8795e-01	0.999974	0
KEGG_GRAFT_VERSUS_HOST_DISEASE	37	9.8061e-01	9.8896e-01	0.999974	1
KEGG_SPHINGOLIPID_METABOLISM	39	9.8504e-01	9.9124e-01	0.999974	1
KEGG_MATURITY_ONSET_DIABETES_OF_THE_YOUNG	25	9.8545e-01	9.9134e-01	0.999974	0
KEGG_CHEMOKINE_SIGNALING_PATHWAY	184	9.9019e-01	9.9431e-01	0.999974	7
KEGG_GLYCOSAMINOGLYCAN_BIOSYNTHESIS_CHONDROITIN_SULFATE	22	9.9102e-01	9.9473e-01	0.999974	0
KEGG_OLFACTORY_TRANSDUCTION	32	9.9241e-01	9.9553e-01	0.999974	0
KEGG_ALPHA_LINOLENIC_ACID_METABOLISM	18	9.9516e-01	9.9711e-01	0.999974	0
KEGG_CALCIUM_SIGNALING_PATHWAY	174	9.9618e-01	9.9796e-01	0.999974	3
KEGG_BASAL_CELL_CARCINOMA	55	9.9664e-01	9.9812e-01	0.999974	1
KEGG_FATTY_ACID_METABOLISM	41	9.9665e-01	9.9812e-01	0.999974	0
KEGG_STEROID_HORMONE_BIOSYNTHESIS	53	9.9773e-01	9.9865e-01	0.999974	0
KEGG_PRIMARY_IMMUNODEFICIENCY	35	9.9881e-01	9.9923e-01	0.999974	0
KEGG_RETINOL_METABOLISM	62	9.9919e-01	9.9950e-01	0.999974	0
KEGG_TASTE_TRANSDUCTION	50	9.9952e-01	9.9976e-01	0.999974	0
KEGG_METABOLISM_OF_XENOBIOTICS_BY_CYTOCHROME_P450	67	9.9955e-01	9.9976e-01	0.999974	0
KEGG_DRUG_METABOLISM_CYTOCHROME_P450	69	9.9964e-01	9.9981e-01	0.999974	0
KEGG_LINOLEIC_ACID_METABOLISM	28	9.9975e-01	9.9987e-01	0.999974	0
KEGG_ECM_RECEPTOR_INTERACTION	84	9.9981e-01	9.9992e-01	0.999974	1
KEGG_GLYCOSAMINOGLYCAN_BIOSYNTHESIS_HEPARAN_SULFATE	26	9.9990e-01	9.9997e-01	0.999974	0
KEGG_COMPLEMENT_AND_COAGULATION_CASCADES	68	9.9995e-01	9.9997e-01	0.999974	0
KEGG_CYTOKINE_CYTOKINE_RECEPTOR_INTERACTION	256	9.9999e-01	9.9997e-01	0.999974	3
KEGG_CELL_ADHESION_MOLECULES_CAMS	129	1.0000e+00	9.9997e-01	0.999974	1
KEGG_NEUROACTIVE_LIGAND_RECEPTOR_INTERACTION	269	1.0000e+00	9.9997e-01	0.999974	4
