# Supplementary material for: Genome-scale identification of cellular pathways required for cell surface recognition
Source: Genome Res. 2018 Sep;28(9):1372–82. doi: 10.1101/gr.231183.117 (PMC6120632; doi:10.1101/gr.231183.117)
Supplement: Supplemental Material [file supp_gr.231183.117_Supplemental_DataS4.zip › Supplementary Data4/Pathway/Day16_NCI_SNU_1_rep2_pathway.pathway.txt]

group_id	items_in_group	lo_value	p	FDR	goodsgrna
KEGG_SPLICEOSOME	121	1.3086e-69	2.6473e-05	0.000248	89
KEGG_RIBOSOME	81	5.2773e-52	2.6473e-05	0.000248	65
KEGG_AMINOACYL_TRNA_BIOSYNTHESIS	41	1.3413e-24	2.6473e-05	0.000248	31
KEGG_PROTEASOME	44	2.0230e-20	2.6473e-05	0.000248	27
KEGG_CELL_CYCLE	123	3.8035e-20	2.6473e-05	0.000248	49
KEGG_OXIDATIVE_PHOSPHORYLATION	114	4.9172e-17	2.6473e-05	0.000248	44
KEGG_PYRIMIDINE_METABOLISM	92	8.1944e-16	2.6473e-05	0.000248	36
KEGG_HUNTINGTONS_DISEASE	167	2.9765e-15	2.6473e-05	0.000248	52
KEGG_RNA_POLYMERASE	26	4.2300e-15	2.6473e-05	0.000248	19
KEGG_DNA_REPLICATION	34	3.6981e-14	2.6473e-05	0.000248	20
KEGG_RNA_DEGRADATION	55	4.4210e-14	2.6473e-05	0.000248	27
KEGG_PURINE_METABOLISM	151	1.5457e-12	2.6473e-05	0.000248	43
KEGG_PARKINSONS_DISEASE	111	1.3184e-11	2.6473e-05	0.000248	36
KEGG_NUCLEOTIDE_EXCISION_REPAIR	44	1.8949e-10	2.6473e-05	0.000248	20
KEGG_UBIQUITIN_MEDIATED_PROTEOLYSIS	134	4.7363e-10	2.6473e-05	0.000248	34
KEGG_OOCYTE_MEIOSIS	111	1.7284e-08	2.6473e-05	0.000248	28
KEGG_SYSTEMIC_LUPUS_ERYTHEMATOSUS	130	6.4262e-08	2.6473e-05	0.000248	31
KEGG_ALZHEIMERS_DISEASE	154	5.8093e-07	2.6473e-05	0.000248	35
KEGG_MISMATCH_REPAIR	23	1.3708e-06	2.6473e-05	0.000248	11
KEGG_BASAL_TRANSCRIPTION_FACTORS	35	3.4286e-06	2.6473e-05	0.000248	13
KEGG_PROGESTERONE_MEDIATED_OOCYTE_MATURATION	85	5.8961e-06	7.9420e-05	0.000707	21
KEGG_HOMOLOGOUS_RECOMBINATION	28	5.9225e-05	6.6183e-04	0.005626	10
KEGG_VALINE_LEUCINE_AND_ISOLEUCINE_BIOSYNTHESIS	11	8.2629e-05	7.1478e-04	0.005811	6
KEGG_PROTEIN_EXPORT	23	1.2825e-04	1.0325e-03	0.008045	9
KEGG_TERPENOID_BACKBONE_BIOSYNTHESIS	15	6.9327e-04	4.9505e-03	0.037030	6
KEGG_CARDIAC_MUSCLE_CONTRACTION	72	8.4738e-04	6.5918e-03	0.047411	16
KEGG_SELENOAMINO_ACID_METABOLISM	25	8.8754e-04	6.8566e-03	0.047488	5
KEGG_VIBRIO_CHOLERAE_INFECTION	53	1.8656e-03	1.2363e-02	0.082567	8
KEGG_P53_SIGNALING_PATHWAY	67	4.9710e-03	2.9888e-02	0.192728	12
KEGG_ONE_CARBON_POOL_BY_FOLATE	17	5.3022e-03	3.1530e-02	0.196535	5
KEGG_MTOR_SIGNALING_PATHWAY	51	5.6257e-03	3.3806e-02	0.203928	10
KEGG_COLORECTAL_CANCER	62	6.9781e-03	4.0001e-02	0.233756	8
KEGG_EPITHELIAL_CELL_SIGNALING_IN_HELICOBACTER_PYLORI_INFECTION	67	7.5973e-03	4.3496e-02	0.245923	11
KEGG_BASE_EXCISION_REPAIR	33	7.8622e-03	4.4713e-02	0.245923	7
KEGG_BLADDER_CANCER	42	8.4713e-03	4.6990e-02	0.251061	5
KEGG_ALANINE_ASPARTATE_AND_GLUTAMATE_METABOLISM	32	1.0594e-02	5.6626e-02	0.294142	5
KEGG_PATHOGENIC_ESCHERICHIA_COLI_INFECTION	55	1.1613e-02	6.1603e-02	0.311346	7
KEGG_RENAL_CELL_CARCINOMA	70	1.2570e-02	6.5468e-02	0.322173	9
KEGG_NON_SMALL_CELL_LUNG_CANCER	54	1.3719e-02	7.0075e-02	0.335999	5
KEGG_CYSTEINE_AND_METHIONINE_METABOLISM	34	1.8213e-02	8.6594e-02	0.389321	5
KEGG_PANCREATIC_CANCER	70	1.8222e-02	8.6594e-02	0.389321	8
KEGG_NON_HOMOLOGOUS_END_JOINING	12	1.8349e-02	8.7441e-02	0.389321	3
KEGG_GLIOMA	65	1.9475e-02	9.1677e-02	0.398688	6
KEGG_CHRONIC_MYELOID_LEUKEMIA	73	2.1960e-02	1.0047e-01	0.424752	10
KEGG_MELANOMA	70	2.2370e-02	1.0221e-01	0.424752	5
KEGG_CITRATE_CYCLE_TCA_CYCLE	30	2.3875e-02	1.0783e-01	0.438334	4
KEGG_TGF_BETA_SIGNALING_PATHWAY	84	2.7471e-02	1.1873e-01	0.470990	5
KEGG_LYSOSOME	119	2.9301e-02	1.2577e-01	0.470990	8
KEGG_SNARE_INTERACTIONS_IN_VESICULAR_TRANSPORT	37	2.9363e-02	1.2588e-01	0.470990	6
KEGG_THYROID_CANCER	29	2.9414e-02	1.2593e-01	0.470990	5
KEGG_SMALL_CELL_LUNG_CANCER	83	3.0657e-02	1.3043e-01	0.478257	9
KEGG_FOLATE_BIOSYNTHESIS	11	3.5453e-02	1.4515e-01	0.521992	2
KEGG_PENTOSE_PHOSPHATE_PATHWAY	27	4.7924e-02	1.8068e-01	0.624872	5
KEGG_ENDOCYTOSIS	176	4.9375e-02	1.8465e-01	0.624872	23
KEGG_GLYCEROPHOSPHOLIPID_METABOLISM	75	4.9945e-02	1.8608e-01	0.624872	9
KEGG_N_GLYCAN_BIOSYNTHESIS	46	5.0612e-02	1.8783e-01	0.624872	8
KEGG_ENDOMETRIAL_CANCER	52	5.2416e-02	1.9291e-01	0.624872	5
KEGG_WNT_SIGNALING_PATHWAY	149	5.2746e-02	1.9381e-01	0.624872	13
KEGG_PORPHYRIN_AND_CHLOROPHYLL_METABOLISM	40	7.0770e-02	2.3574e-01	0.747189	7
KEGG_PATHWAYS_IN_CANCER	323	7.7548e-02	2.5306e-01	0.788696	28
KEGG_GAP_JUNCTION	89	8.0860e-02	2.5936e-01	0.795082	9
KEGG_CYTOSOLIC_DNA_SENSING_PATHWAY	54	9.5380e-02	2.9070e-01	0.876797	8
KEGG_INOSITOL_PHOSPHATE_METABOLISM	53	1.0062e-01	3.0082e-01	0.892896	8
KEGG_ACUTE_MYELOID_LEUKEMIA	57	1.0779e-01	3.1389e-01	0.917157	7
KEGG_VIRAL_MYOCARDITIS	68	1.2722e-01	3.4810e-01	0.999974	4
KEGG_PHOSPHATIDYLINOSITOL_SIGNALING_SYSTEM	74	1.3763e-01	3.6652e-01	0.999974	7
KEGG_PROSTATE_CANCER	88	1.6146e-01	4.0718e-01	0.999974	8
KEGG_PANTOTHENATE_AND_COA_BIOSYNTHESIS	16	1.6335e-01	4.0989e-01	0.999974	3
KEGG_GLYCOLYSIS_GLUCONEOGENESIS	59	1.7368e-01	4.2513e-01	0.999974	6
KEGG_VASOPRESSIN_REGULATED_WATER_REABSORPTION	44	2.0488e-01	4.7061e-01	0.999974	6
KEGG_DRUG_METABOLISM_OTHER_ENZYMES	50	2.3440e-01	5.0953e-01	0.999974	6
KEGG_JAK_STAT_SIGNALING_PATHWAY	150	2.5929e-01	5.3743e-01	0.999974	9
KEGG_NICOTINATE_AND_NICOTINAMIDE_METABOLISM	22	2.7019e-01	5.4924e-01	0.999974	3
KEGG_ALDOSTERONE_REGULATED_SODIUM_REABSORPTION	42	2.8399e-01	5.6428e-01	0.999974	4
KEGG_VALINE_LEUCINE_AND_ISOLEUCINE_DEGRADATION	44	2.8611e-01	5.6624e-01	0.999974	4
KEGG_T_CELL_RECEPTOR_SIGNALING_PATHWAY	106	2.9379e-01	5.7413e-01	0.999974	6
KEGG_INSULIN_SIGNALING_PATHWAY	135	2.9455e-01	5.7487e-01	0.999974	12
KEGG_TIGHT_JUNCTION	129	2.9711e-01	5.7762e-01	0.999974	9
KEGG_PHENYLALANINE_METABOLISM	17	3.1184e-01	5.9297e-01	0.999974	2
KEGG_FOCAL_ADHESION	197	3.2578e-01	6.0812e-01	0.999974	13
KEGG_GLYOXYLATE_AND_DICARBOXYLATE_METABOLISM	16	3.3990e-01	6.2135e-01	0.999974	1
KEGG_ABC_TRANSPORTERS	44	3.4766e-01	6.2845e-01	0.999974	1
KEGG_HISTIDINE_METABOLISM	26	3.6842e-01	6.4465e-01	0.999974	1
KEGG_FC_GAMMA_R_MEDIATED_PHAGOCYTOSIS	94	3.7065e-01	6.4603e-01	0.999974	8
KEGG_NOTCH_SIGNALING_PATHWAY	47	3.7138e-01	6.4671e-01	0.999974	2
KEGG_PRION_DISEASES	33	3.7290e-01	6.4804e-01	0.999974	3
KEGG_AMYOTROPHIC_LATERAL_SCLEROSIS_ALS	51	3.7308e-01	6.4820e-01	0.999974	4
KEGG_ADIPOCYTOKINE_SIGNALING_PATHWAY	67	3.8644e-01	6.6048e-01	0.999974	5
KEGG_LONG_TERM_DEPRESSION	69	4.2311e-01	6.9018e-01	0.999974	5
KEGG_GLUTATHIONE_METABOLISM	49	4.2589e-01	6.9278e-01	0.999974	4
KEGG_DORSO_VENTRAL_AXIS_FORMATION	24	4.3202e-01	6.9776e-01	0.999974	2
KEGG_TRYPTOPHAN_METABOLISM	38	4.4383e-01	7.0564e-01	0.999974	4
KEGG_FRUCTOSE_AND_MANNOSE_METABOLISM	34	4.5305e-01	7.1290e-01	0.999974	3
KEGG_GLYCINE_SERINE_AND_THREONINE_METABOLISM	31	4.7955e-01	7.3132e-01	0.999974	3
KEGG_TYROSINE_METABOLISM	39	4.8218e-01	7.3328e-01	0.999974	3
KEGG_LYSINE_DEGRADATION	44	5.2929e-01	7.6457e-01	0.999974	4
KEGG_ERBB_SIGNALING_PATHWAY	87	5.5666e-01	7.8099e-01	0.999974	5
KEGG_REGULATION_OF_AUTOPHAGY	33	5.5869e-01	7.8210e-01	0.999974	3
KEGG_VEGF_SIGNALING_PATHWAY	74	5.7089e-01	7.8941e-01	0.999974	3
KEGG_AMINO_SUGAR_AND_NUCLEOTIDE_SUGAR_METABOLISM	44	5.7135e-01	7.8962e-01	0.999974	3
KEGG_PEROXISOME	78	5.7252e-01	7.9009e-01	0.999974	5
KEGG_HEDGEHOG_SIGNALING_PATHWAY	56	5.8079e-01	7.9491e-01	0.999974	4
KEGG_BIOSYNTHESIS_OF_UNSATURATED_FATTY_ACIDS	22	5.9403e-01	8.0291e-01	0.999974	2
KEGG_BUTANOATE_METABOLISM	34	5.9425e-01	8.0307e-01	0.999974	1
KEGG_PYRUVATE_METABOLISM	39	6.1250e-01	8.1413e-01	0.999974	1
KEGG_NEUROTROPHIN_SIGNALING_PATHWAY	124	6.2155e-01	8.1911e-01	0.999974	6
KEGG_SULFUR_METABOLISM	11	6.3690e-01	8.2742e-01	0.999974	1
NA	13260	6.4328e-01	8.3054e-01	0.999974	1057
KEGG_TYPE_I_DIABETES_MELLITUS	41	6.5263e-01	8.3610e-01	0.999974	1
KEGG_ADHERENS_JUNCTION	72	6.5605e-01	8.3796e-01	0.999974	5
KEGG_LONG_TERM_POTENTIATION	69	6.5889e-01	8.3891e-01	0.999974	3
KEGG_PENTOSE_AND_GLUCURONATE_INTERCONVERSIONS	27	6.8115e-01	8.5024e-01	0.999974	2
KEGG_GNRH_SIGNALING_PATHWAY	100	7.3152e-01	8.7661e-01	0.999974	4
KEGG_PROXIMAL_TUBULE_BICARBONATE_RECLAMATION	22	7.6842e-01	8.9339e-01	0.999974	1
KEGG_RIBOFLAVIN_METABOLISM	16	7.7289e-01	8.9461e-01	0.999974	1
KEGG_BETA_ALANINE_METABOLISM	22	7.7848e-01	8.9705e-01	0.999974	1
KEGG_TYPE_II_DIABETES_MELLITUS	46	7.8513e-01	9.0028e-01	0.999974	2
KEGG_LEUKOCYTE_TRANSENDOTHELIAL_MIGRATION	114	7.9470e-01	9.0493e-01	0.999974	6
KEGG_STARCH_AND_SUCROSE_METABOLISM	47	7.9761e-01	9.0583e-01	0.999974	3
KEGG_TAURINE_AND_HYPOTAURINE_METABOLISM	10	8.0722e-01	9.0991e-01	0.999974	0
KEGG_NATURAL_KILLER_CELL_MEDIATED_CYTOTOXICITY	130	8.0851e-01	9.1023e-01	0.999974	5
KEGG_CIRCADIAN_RHYTHM_MAMMAL	13	8.1183e-01	9.1203e-01	0.999974	0
KEGG_LINOLEIC_ACID_METABOLISM	28	8.1960e-01	9.1664e-01	0.999974	1
KEGG_B_CELL_RECEPTOR_SIGNALING_PATHWAY	73	8.2104e-01	9.1695e-01	0.999974	4
KEGG_FC_EPSILON_RI_SIGNALING_PATHWAY	77	8.3714e-01	9.2347e-01	0.999974	2
KEGG_AXON_GUIDANCE	126	8.3799e-01	9.2394e-01	0.999974	4
KEGG_LIMONENE_AND_PINENE_DEGRADATION	10	8.4853e-01	9.2797e-01	0.999974	0
KEGG_PPAR_SIGNALING_PATHWAY	69	8.5006e-01	9.2865e-01	0.999974	3
KEGG_ARRHYTHMOGENIC_RIGHT_VENTRICULAR_CARDIOMYOPATHY_ARVC	73	8.5032e-01	9.2871e-01	0.999974	3
KEGG_STEROID_HORMONE_BIOSYNTHESIS	53	8.5630e-01	9.3114e-01	0.999974	3
KEGG_HYPERTROPHIC_CARDIOMYOPATHY_HCM	83	8.5883e-01	9.3210e-01	0.999974	5
KEGG_PRIMARY_BILE_ACID_BIOSYNTHESIS	16	8.5888e-01	9.3215e-01	0.999974	0
KEGG_MELANOGENESIS	101	8.6055e-01	9.3273e-01	0.999974	5
KEGG_OTHER_GLYCAN_DEGRADATION	16	8.6742e-01	9.3564e-01	0.999974	0
KEGG_RENIN_ANGIOTENSIN_SYSTEM	17	8.7231e-01	9.3734e-01	0.999974	0
KEGG_NITROGEN_METABOLISM	23	8.8076e-01	9.4083e-01	0.999974	1
KEGG_ASCORBATE_AND_ALDARATE_METABOLISM	24	8.8135e-01	9.4115e-01	0.999974	1
KEGG_STEROID_BIOSYNTHESIS	16	8.8186e-01	9.4131e-01	0.999974	0
KEGG_GLYCEROLIPID_METABOLISM	48	8.8818e-01	9.4380e-01	0.999974	1
KEGG_DILATED_CARDIOMYOPATHY	89	9.0129e-01	9.4989e-01	0.999974	4
KEGG_MAPK_SIGNALING_PATHWAY	260	9.0363e-01	9.5105e-01	0.999974	10
KEGG_REGULATION_OF_ACTIN_CYTOSKELETON	208	9.0506e-01	9.5153e-01	0.999974	12
KEGG_RETINOL_METABOLISM	62	9.0633e-01	9.5216e-01	0.999974	3
KEGG_ARGININE_AND_PROLINE_METABOLISM	51	9.0756e-01	9.5269e-01	0.999974	1
KEGG_BASAL_CELL_CARCINOMA	55	9.1375e-01	9.5587e-01	0.999974	2
KEGG_ASTHMA	28	9.1933e-01	9.5793e-01	0.999974	1
KEGG_GLYCOSYLPHOSPHATIDYLINOSITOL_GPI_ANCHOR_BIOSYNTHESIS	25	9.2097e-01	9.5868e-01	0.999974	0
KEGG_LEISHMANIA_INFECTION	69	9.2238e-01	9.5936e-01	0.999974	3
KEGG_APOPTOSIS	85	9.2389e-01	9.6032e-01	0.999974	3
KEGG_ETHER_LIPID_METABOLISM	32	9.2828e-01	9.6238e-01	0.999974	1
KEGG_ANTIGEN_PROCESSING_AND_PRESENTATION	77	9.4010e-01	9.6768e-01	0.999974	3
KEGG_ARACHIDONIC_ACID_METABOLISM	57	9.4103e-01	9.6805e-01	0.999974	1
KEGG_GALACTOSE_METABOLISM	26	9.5164e-01	9.7350e-01	0.999974	0
KEGG_CHEMOKINE_SIGNALING_PATHWAY	184	9.5165e-01	9.7350e-01	0.999974	7
KEGG_OLFACTORY_TRANSDUCTION	32	9.5877e-01	9.7721e-01	0.999974	0
KEGG_NOD_LIKE_RECEPTOR_SIGNALING_PATHWAY	62	9.6408e-01	9.8070e-01	0.999974	2
KEGG_ALLOGRAFT_REJECTION	35	9.7167e-01	9.8472e-01	0.999974	0
KEGG_VASCULAR_SMOOTH_MUSCLE_CONTRACTION	114	9.7660e-01	9.8705e-01	0.999974	3
KEGG_GLYCOSPHINGOLIPID_BIOSYNTHESIS_GANGLIO_SERIES	15	9.7661e-01	9.8705e-01	0.999974	0
KEGG_GRAFT_VERSUS_HOST_DISEASE	37	9.7689e-01	9.8721e-01	0.999974	0
KEGG_INTESTINAL_IMMUNE_NETWORK_FOR_IGA_PRODUCTION	45	9.7727e-01	9.8748e-01	0.999974	1
KEGG_PROPANOATE_METABOLISM	32	9.7736e-01	9.8753e-01	0.999974	0
KEGG_METABOLISM_OF_XENOBIOTICS_BY_CYTOCHROME_P450	67	9.8119e-01	9.8949e-01	0.999974	2
KEGG_GLYCOSPHINGOLIPID_BIOSYNTHESIS_GLOBO_SERIES	14	9.8366e-01	9.9076e-01	0.999974	0
KEGG_DRUG_METABOLISM_CYTOCHROME_P450	69	9.8385e-01	9.9076e-01	0.999974	2
KEGG_MATURITY_ONSET_DIABETES_OF_THE_YOUNG	25	9.8405e-01	9.9081e-01	0.999974	0
KEGG_PRIMARY_IMMUNODEFICIENCY	35	9.8432e-01	9.9081e-01	0.999974	0
KEGG_ECM_RECEPTOR_INTERACTION	84	9.8479e-01	9.9103e-01	0.999974	3
KEGG_RIG_I_LIKE_RECEPTOR_SIGNALING_PATHWAY	71	9.8809e-01	9.9267e-01	0.999974	2
KEGG_CALCIUM_SIGNALING_PATHWAY	174	9.8919e-01	9.9336e-01	0.999974	4
KEGG_GLYCOSAMINOGLYCAN_BIOSYNTHESIS_KERATAN_SULFATE	15	9.8947e-01	9.9357e-01	0.999974	0
KEGG_AUTOIMMUNE_THYROID_DISEASE	50	9.8959e-01	9.9362e-01	0.999974	1
KEGG_GLYCOSPHINGOLIPID_BIOSYNTHESIS_LACTO_AND_NEOLACTO_SERIES	25	9.9295e-01	9.9563e-01	0.999974	0
KEGG_TASTE_TRANSDUCTION	50	9.9314e-01	9.9579e-01	0.999974	0
KEGG_TOLL_LIKE_RECEPTOR_SIGNALING_PATHWAY	102	9.9478e-01	9.9701e-01	0.999974	3
KEGG_GLYCOSAMINOGLYCAN_DEGRADATION	21	9.9479e-01	9.9701e-01	0.999974	0
KEGG_SPHINGOLIPID_METABOLISM	39	9.9517e-01	9.9722e-01	0.999974	0
KEGG_FATTY_ACID_METABOLISM	41	9.9537e-01	9.9727e-01	0.999974	0
KEGG_O_GLYCAN_BIOSYNTHESIS	27	9.9722e-01	9.9817e-01	0.999974	0
KEGG_COMPLEMENT_AND_COAGULATION_CASCADES	68	9.9817e-01	9.9897e-01	0.999974	1
KEGG_GLYCOSAMINOGLYCAN_BIOSYNTHESIS_CHONDROITIN_SULFATE	22	9.9901e-01	9.9950e-01	0.999974	0
KEGG_ALPHA_LINOLENIC_ACID_METABOLISM	18	9.9934e-01	9.9960e-01	0.999974	0
KEGG_GLYCOSAMINOGLYCAN_BIOSYNTHESIS_HEPARAN_SULFATE	26	9.9982e-01	9.9992e-01	0.999974	0
KEGG_HEMATOPOIETIC_CELL_LINEAGE	85	9.9993e-01	9.9997e-01	0.999974	0
KEGG_CELL_ADHESION_MOLECULES_CAMS	129	9.9998e-01	9.9997e-01	0.999974	1
KEGG_NEUROACTIVE_LIGAND_RECEPTOR_INTERACTION	269	1.0000e+00	9.9997e-01	0.999974	1
KEGG_CYTOKINE_CYTOKINE_RECEPTOR_INTERACTION	256	1.0000e+00	9.9997e-01	0.999974	1
