# Supplementary material for: Genome-scale identification of cellular pathways required for cell surface recognition
Source: Genome Res. 2018 Sep;28(9):1372–82. doi: 10.1101/gr.231183.117 (PMC6120632; doi:10.1101/gr.231183.117)
Supplement: Supplemental Material [file supp_gr.231183.117_Supplemental_DataS4.zip › Supplementary Data4/Pathway/Day9_HEK_293_E_rep1_pathway.pathway.txt]

group_id	items_in_group	lo_value	p	FDR	goodsgrna
KEGG_SPLICEOSOME	121	8.8086e-72	2.6473e-05	0.000261	96
KEGG_RIBOSOME	81	5.2023e-42	2.6473e-05	0.000261	58
KEGG_OXIDATIVE_PHOSPHORYLATION	114	3.1218e-31	2.6473e-05	0.000261	61
KEGG_HUNTINGTONS_DISEASE	167	4.5153e-24	2.6473e-05	0.000261	66
KEGG_AMINOACYL_TRNA_BIOSYNTHESIS	41	3.2624e-23	2.6473e-05	0.000261	30
KEGG_PROTEASOME	44	2.4003e-22	2.6473e-05	0.000261	30
KEGG_PARKINSONS_DISEASE	111	1.5019e-21	2.6473e-05	0.000261	50
KEGG_RNA_POLYMERASE	26	4.3421e-19	2.6473e-05	0.000261	21
KEGG_DNA_REPLICATION	34	2.5141e-18	2.6473e-05	0.000261	24
KEGG_PYRIMIDINE_METABOLISM	92	2.4447e-16	2.6473e-05	0.000261	36
KEGG_CELL_CYCLE	123	5.5427e-16	2.6473e-05	0.000261	42
KEGG_NUCLEOTIDE_EXCISION_REPAIR	44	1.3999e-14	2.6473e-05	0.000261	24
KEGG_ALZHEIMERS_DISEASE	154	1.6237e-14	2.6473e-05	0.000261	50
KEGG_RNA_DEGRADATION	55	1.6233e-12	2.6473e-05	0.000261	26
KEGG_PURINE_METABOLISM	151	3.2071e-12	2.6473e-05	0.000261	41
KEGG_BASAL_TRANSCRIPTION_FACTORS	35	5.6292e-10	2.6473e-05	0.000261	17
KEGG_MISMATCH_REPAIR	23	2.7380e-09	2.6473e-05	0.000261	13
KEGG_TERPENOID_BACKBONE_BIOSYNTHESIS	15	4.6545e-08	2.6473e-05	0.000261	10
KEGG_HOMOLOGOUS_RECOMBINATION	28	4.1960e-06	2.6473e-05	0.000261	11
KEGG_OOCYTE_MEIOSIS	111	1.1894e-05	1.3237e-04	0.001238	24
KEGG_STEROID_BIOSYNTHESIS	16	3.0854e-05	3.9710e-04	0.003536	7
KEGG_PROGESTERONE_MEDIATED_OOCYTE_MATURATION	85	1.3944e-04	8.7362e-04	0.007426	16
KEGG_UBIQUITIN_MEDIATED_PROTEOLYSIS	134	1.6880e-04	1.0854e-03	0.008825	25
KEGG_SYSTEMIC_LUPUS_ERYTHEMATOSUS	130	3.6698e-04	2.1973e-03	0.017120	24
KEGG_CARDIAC_MUSCLE_CONTRACTION	72	4.7356e-04	3.3092e-03	0.024752	16
KEGG_VALINE_LEUCINE_AND_ISOLEUCINE_BIOSYNTHESIS	11	5.7711e-04	4.1034e-03	0.029513	4
KEGG_PROTEIN_EXPORT	23	1.1623e-03	9.2921e-03	0.064356	8
KEGG_PENTOSE_PHOSPHATE_PATHWAY	27	1.2287e-03	9.8216e-03	0.065594	8
KEGG_CITRATE_CYCLE_TCA_CYCLE	30	1.4744e-03	1.1357e-02	0.073233	9
KEGG_SELENOAMINO_ACID_METABOLISM	25	1.9121e-03	1.3951e-02	0.086964	5
KEGG_ONE_CARBON_POOL_BY_FOLATE	17	2.3521e-03	1.6493e-02	0.099489	5
KEGG_GLYOXYLATE_AND_DICARBOXYLATE_METABOLISM	16	5.0867e-03	3.2059e-02	0.187345	4
KEGG_PORPHYRIN_AND_CHLOROPHYLL_METABOLISM	40	6.2972e-03	3.8413e-02	0.217672	10
KEGG_BASE_EXCISION_REPAIR	33	6.7077e-03	4.0478e-02	0.222627	8
KEGG_VIBRIO_CHOLERAE_INFECTION	53	1.0707e-02	6.0809e-02	0.324894	9
KEGG_GLYCEROPHOSPHOLIPID_METABOLISM	75	1.6541e-02	8.5906e-02	0.425091	6
KEGG_CYTOSOLIC_DNA_SENSING_PATHWAY	54	1.6647e-02	8.6329e-02	0.425091	10
KEGG_ALANINE_ASPARTATE_AND_GLUTAMATE_METABOLISM	32	1.6669e-02	8.6382e-02	0.425091	5
KEGG_FOLATE_BIOSYNTHESIS	11	2.4163e-02	1.1407e-01	0.546966	1
KEGG_MTOR_SIGNALING_PATHWAY	51	2.5904e-02	1.1969e-01	0.554818	10
KEGG_GLYCOLYSIS_GLUCONEOGENESIS	59	2.6639e-02	1.2164e-01	0.554818	11
KEGG_VASOPRESSIN_REGULATED_WATER_REABSORPTION	44	4.2491e-02	1.7014e-01	0.757544	6
KEGG_NON_HOMOLOGOUS_END_JOINING	12	5.6410e-02	2.1007e-01	0.913539	3
KEGG_THYROID_CANCER	29	6.5136e-02	2.3161e-01	0.984361	5
KEGG_N_GLYCAN_BIOSYNTHESIS	46	6.8211e-02	2.3887e-01	0.992629	8
KEGG_FRUCTOSE_AND_MANNOSE_METABOLISM	34	8.4621e-02	2.7943e-01	0.999974	5
KEGG_PATHOGENIC_ESCHERICHIA_COLI_INFECTION	55	8.9791e-02	2.9107e-01	0.999974	6
KEGG_EPITHELIAL_CELL_SIGNALING_IN_HELICOBACTER_PYLORI_INFECTION	67	9.4983e-02	3.0177e-01	0.999974	8
KEGG_GLUTATHIONE_METABOLISM	49	1.0323e-01	3.1744e-01	0.999974	5
KEGG_INOSITOL_PHOSPHATE_METABOLISM	53	1.1117e-01	3.3057e-01	0.999974	6
KEGG_SNARE_INTERACTIONS_IN_VESICULAR_TRANSPORT	37	1.3583e-01	3.7595e-01	0.999974	5
KEGG_PHOSPHATIDYLINOSITOL_SIGNALING_SYSTEM	74	1.5172e-01	4.0427e-01	0.999974	5
KEGG_INSULIN_SIGNALING_PATHWAY	135	1.5652e-01	4.1142e-01	0.999974	15
KEGG_CYSTEINE_AND_METHIONINE_METABOLISM	34	1.6198e-01	4.1979e-01	0.999974	5
KEGG_GLYCOSPHINGOLIPID_BIOSYNTHESIS_GLOBO_SERIES	14	1.6307e-01	4.2185e-01	0.999974	3
KEGG_SMALL_CELL_LUNG_CANCER	83	1.6853e-01	4.3027e-01	0.999974	6
KEGG_COLORECTAL_CANCER	62	1.7545e-01	4.4054e-01	0.999974	6
KEGG_NICOTINATE_AND_NICOTINAMIDE_METABOLISM	22	2.2113e-01	5.0122e-01	0.999974	2
KEGG_LYSOSOME	119	2.3249e-01	5.1615e-01	0.999974	5
KEGG_GAP_JUNCTION	89	2.4533e-01	5.3272e-01	0.999974	6
KEGG_LYSINE_DEGRADATION	44	2.5490e-01	5.4352e-01	0.999974	6
KEGG_TGF_BETA_SIGNALING_PATHWAY	84	2.7392e-01	5.6465e-01	0.999974	9
KEGG_WNT_SIGNALING_PATHWAY	149	2.7449e-01	5.6512e-01	0.999974	12
KEGG_BIOSYNTHESIS_OF_UNSATURATED_FATTY_ACIDS	22	2.9685e-01	5.8943e-01	0.999974	3
KEGG_PROXIMAL_TUBULE_BICARBONATE_RECLAMATION	22	2.9937e-01	5.9250e-01	0.999974	3
KEGG_NOTCH_SIGNALING_PATHWAY	47	3.0614e-01	5.9901e-01	0.999974	2
KEGG_PEROXISOME	78	3.1065e-01	6.0409e-01	0.999974	8
KEGG_ALDOSTERONE_REGULATED_SODIUM_REABSORPTION	42	3.2193e-01	6.1489e-01	0.999974	5
KEGG_ABC_TRANSPORTERS	44	3.3793e-01	6.3062e-01	0.999974	1
NA	13260	3.4584e-01	6.3777e-01	0.999974	1183
KEGG_P53_SIGNALING_PATHWAY	67	3.5505e-01	6.4677e-01	0.999974	6
KEGG_TRYPTOPHAN_METABOLISM	38	3.9334e-01	6.7986e-01	0.999974	4
KEGG_DRUG_METABOLISM_OTHER_ENZYMES	50	3.9907e-01	6.8378e-01	0.999974	2
KEGG_BLADDER_CANCER	42	4.0324e-01	6.8648e-01	0.999974	3
KEGG_GLYCOSAMINOGLYCAN_BIOSYNTHESIS_KERATAN_SULFATE	15	4.0652e-01	6.8881e-01	0.999974	2
KEGG_ENDOMETRIAL_CANCER	52	4.0941e-01	6.9045e-01	0.999974	6
KEGG_PANTOTHENATE_AND_COA_BIOSYNTHESIS	16	4.2726e-01	7.0474e-01	0.999974	1
KEGG_MAPK_SIGNALING_PATHWAY	260	4.3905e-01	7.1327e-01	0.999974	12
KEGG_HISTIDINE_METABOLISM	26	4.8131e-01	7.4287e-01	0.999974	2
KEGG_ACUTE_MYELOID_LEUKEMIA	57	5.0372e-01	7.5928e-01	0.999974	6
KEGG_HYPERTROPHIC_CARDIOMYOPATHY_HCM	83	5.0690e-01	7.6129e-01	0.999974	5
KEGG_PATHWAYS_IN_CANCER	323	5.1238e-01	7.6473e-01	0.999974	22
KEGG_ENDOCYTOSIS	176	5.2726e-01	7.7400e-01	0.999974	12
KEGG_ADHERENS_JUNCTION	72	5.3779e-01	7.8062e-01	0.999974	2
KEGG_PYRUVATE_METABOLISM	39	5.3856e-01	7.8120e-01	0.999974	4
KEGG_RENAL_CELL_CARCINOMA	70	5.3878e-01	7.8125e-01	0.999974	6
KEGG_ADIPOCYTOKINE_SIGNALING_PATHWAY	67	5.5716e-01	7.9258e-01	0.999974	6
KEGG_ARGININE_AND_PROLINE_METABOLISM	51	5.8976e-01	8.1122e-01	0.999974	5
KEGG_CHRONIC_MYELOID_LEUKEMIA	73	5.9232e-01	8.1238e-01	0.999974	4
KEGG_PPAR_SIGNALING_PATHWAY	69	6.0253e-01	8.1752e-01	0.999974	4
KEGG_AMYOTROPHIC_LATERAL_SCLEROSIS_ALS	51	6.0892e-01	8.2070e-01	0.999974	4
KEGG_PENTOSE_AND_GLUCURONATE_INTERCONVERSIONS	27	6.2082e-01	8.2652e-01	0.999974	2
KEGG_TYROSINE_METABOLISM	39	6.2644e-01	8.3002e-01	0.999974	1
KEGG_VALINE_LEUCINE_AND_ISOLEUCINE_DEGRADATION	44	6.2682e-01	8.3023e-01	0.999974	4
KEGG_LONG_TERM_POTENTIATION	69	6.2764e-01	8.3049e-01	0.999974	4
KEGG_BUTANOATE_METABOLISM	34	6.3179e-01	8.3298e-01	0.999974	2
KEGG_LIMONENE_AND_PINENE_DEGRADATION	10	6.3855e-01	8.3674e-01	0.999974	1
KEGG_PRION_DISEASES	33	6.4034e-01	8.3769e-01	0.999974	2
KEGG_BETA_ALANINE_METABOLISM	22	6.4223e-01	8.3875e-01	0.999974	2
KEGG_TIGHT_JUNCTION	129	6.4683e-01	8.4119e-01	0.999974	7
KEGG_ERBB_SIGNALING_PATHWAY	87	6.5677e-01	8.4548e-01	0.999974	5
KEGG_RIBOFLAVIN_METABOLISM	16	6.6554e-01	8.5008e-01	0.999974	1
KEGG_SULFUR_METABOLISM	11	6.7308e-01	8.5421e-01	0.999974	1
KEGG_GLYCOSPHINGOLIPID_BIOSYNTHESIS_GANGLIO_SERIES	15	6.8119e-01	8.5866e-01	0.999974	1
KEGG_TAURINE_AND_HYPOTAURINE_METABOLISM	10	6.8457e-01	8.6025e-01	0.999974	0
KEGG_GLYCINE_SERINE_AND_THREONINE_METABOLISM	31	6.9529e-01	8.6570e-01	0.999974	2
KEGG_PANCREATIC_CANCER	70	7.0162e-01	8.6888e-01	0.999974	6
KEGG_DILATED_CARDIOMYOPATHY	89	7.2179e-01	8.7677e-01	0.999974	4
KEGG_SPHINGOLIPID_METABOLISM	39	7.3260e-01	8.8143e-01	0.999974	3
KEGG_HEDGEHOG_SIGNALING_PATHWAY	56	7.4458e-01	8.8752e-01	0.999974	3
KEGG_PROSTATE_CANCER	88	7.7809e-01	9.0229e-01	0.999974	7
KEGG_ETHER_LIPID_METABOLISM	32	7.9167e-01	9.0790e-01	0.999974	1
KEGG_NON_SMALL_CELL_LUNG_CANCER	54	7.9368e-01	9.0859e-01	0.999974	4
KEGG_VASCULAR_SMOOTH_MUSCLE_CONTRACTION	114	8.0449e-01	9.1351e-01	0.999974	4
KEGG_ANTIGEN_PROCESSING_AND_PRESENTATION	77	8.1039e-01	9.1648e-01	0.999974	6
KEGG_PROPANOATE_METABOLISM	32	8.2941e-01	9.2654e-01	0.999974	2
KEGG_TYPE_II_DIABETES_MELLITUS	46	8.2996e-01	9.2680e-01	0.999974	3
KEGG_FC_GAMMA_R_MEDIATED_PHAGOCYTOSIS	94	8.3218e-01	9.2754e-01	0.999974	7
KEGG_ARRHYTHMOGENIC_RIGHT_VENTRICULAR_CARDIOMYOPATHY_ARVC	73	8.4095e-01	9.3178e-01	0.999974	3
KEGG_JAK_STAT_SIGNALING_PATHWAY	150	8.4177e-01	9.3241e-01	0.999974	5
KEGG_PRIMARY_BILE_ACID_BIOSYNTHESIS	16	8.4278e-01	9.3278e-01	0.999974	0
KEGG_FATTY_ACID_METABOLISM	41	8.4736e-01	9.3490e-01	0.999974	2
KEGG_GLYCOSYLPHOSPHATIDYLINOSITOL_GPI_ANCHOR_BIOSYNTHESIS	25	8.5033e-01	9.3586e-01	0.999974	1
KEGG_GALACTOSE_METABOLISM	26	8.5689e-01	9.3871e-01	0.999974	1
KEGG_ASTHMA	28	8.6846e-01	9.4353e-01	0.999974	1
KEGG_O_GLYCAN_BIOSYNTHESIS	27	8.7225e-01	9.4449e-01	0.999974	1
KEGG_NOD_LIKE_RECEPTOR_SIGNALING_PATHWAY	62	8.7302e-01	9.4480e-01	0.999974	4
KEGG_NITROGEN_METABOLISM	23	8.7703e-01	9.4660e-01	0.999974	1
KEGG_RIG_I_LIKE_RECEPTOR_SIGNALING_PATHWAY	71	8.7836e-01	9.4692e-01	0.999974	4
KEGG_PRIMARY_IMMUNODEFICIENCY	35	8.9155e-01	9.5121e-01	0.999974	1
KEGG_GLYCOSAMINOGLYCAN_BIOSYNTHESIS_CHONDROITIN_SULFATE	22	8.9313e-01	9.5190e-01	0.999974	1
KEGG_GLIOMA	65	8.9512e-01	9.5275e-01	0.999974	4
KEGG_CIRCADIAN_RHYTHM_MAMMAL	13	8.9811e-01	9.5402e-01	0.999974	0
KEGG_AMINO_SUGAR_AND_NUCLEOTIDE_SUGAR_METABOLISM	44	9.0940e-01	9.5783e-01	0.999974	1
KEGG_GLYCOSPHINGOLIPID_BIOSYNTHESIS_LACTO_AND_NEOLACTO_SERIES	25	9.0998e-01	9.5809e-01	0.999974	1
KEGG_ASCORBATE_AND_ALDARATE_METABOLISM	24	9.1304e-01	9.5942e-01	0.999974	1
KEGG_STEROID_HORMONE_BIOSYNTHESIS	53	9.1363e-01	9.5979e-01	0.999974	2
KEGG_DORSO_VENTRAL_AXIS_FORMATION	24	9.1767e-01	9.6138e-01	0.999974	1
KEGG_OTHER_GLYCAN_DEGRADATION	16	9.1905e-01	9.6185e-01	0.999974	0
KEGG_MELANOMA	70	9.2450e-01	9.6429e-01	0.999974	4
KEGG_TYPE_I_DIABETES_MELLITUS	41	9.3127e-01	9.6709e-01	0.999974	1
KEGG_GLYCOSAMINOGLYCAN_BIOSYNTHESIS_HEPARAN_SULFATE	26	9.3729e-01	9.7011e-01	0.999974	1
KEGG_FOCAL_ADHESION	197	9.4042e-01	9.7144e-01	0.999974	9
KEGG_PHENYLALANINE_METABOLISM	17	9.4816e-01	9.7488e-01	0.999974	0
KEGG_REGULATION_OF_ACTIN_CYTOSKELETON	208	9.4910e-01	9.7535e-01	0.999974	11
KEGG_RENIN_ANGIOTENSIN_SYSTEM	17	9.5094e-01	9.7636e-01	0.999974	0
KEGG_LONG_TERM_DEPRESSION	69	9.5260e-01	9.7705e-01	0.999974	2
KEGG_GLYCEROLIPID_METABOLISM	48	9.5356e-01	9.7721e-01	0.999974	2
KEGG_ALPHA_LINOLENIC_ACID_METABOLISM	18	9.5726e-01	9.7879e-01	0.999974	0
KEGG_OLFACTORY_TRANSDUCTION	32	9.6048e-01	9.8028e-01	0.999974	1
KEGG_BASAL_CELL_CARCINOMA	55	9.6309e-01	9.8165e-01	0.999974	2
KEGG_CALCIUM_SIGNALING_PATHWAY	174	9.6925e-01	9.8483e-01	0.999974	4
KEGG_REGULATION_OF_AUTOPHAGY	33	9.7138e-01	9.8568e-01	0.999974	1
KEGG_APOPTOSIS	85	9.7227e-01	9.8621e-01	0.999974	4
KEGG_LEUKOCYTE_TRANSENDOTHELIAL_MIGRATION	114	9.7735e-01	9.8806e-01	0.999974	2
KEGG_MATURITY_ONSET_DIABETES_OF_THE_YOUNG	25	9.7944e-01	9.8907e-01	0.999974	0
KEGG_B_CELL_RECEPTOR_SIGNALING_PATHWAY	73	9.7958e-01	9.8917e-01	0.999974	3
KEGG_METABOLISM_OF_XENOBIOTICS_BY_CYTOCHROME_P450	67	9.8040e-01	9.8960e-01	0.999974	1
KEGG_DRUG_METABOLISM_CYTOCHROME_P450	69	9.8257e-01	9.9044e-01	0.999974	1
KEGG_AXON_GUIDANCE	126	9.8458e-01	9.9113e-01	0.999974	4
KEGG_ALLOGRAFT_REJECTION	35	9.8517e-01	9.9145e-01	0.999974	0
KEGG_FC_EPSILON_RI_SIGNALING_PATHWAY	77	9.8520e-01	9.9145e-01	0.999974	3
KEGG_CELL_ADHESION_MOLECULES_CAMS	129	9.8624e-01	9.9230e-01	0.999974	3
KEGG_NEUROTROPHIN_SIGNALING_PATHWAY	124	9.8643e-01	9.9235e-01	0.999974	6
KEGG_VIRAL_MYOCARDITIS	68	9.8727e-01	9.9267e-01	0.999974	2
KEGG_GLYCOSAMINOGLYCAN_DEGRADATION	21	9.8813e-01	9.9304e-01	0.999974	0
KEGG_GRAFT_VERSUS_HOST_DISEASE	37	9.8834e-01	9.9320e-01	0.999974	0
KEGG_RETINOL_METABOLISM	62	9.9207e-01	9.9542e-01	0.999974	1
KEGG_LINOLEIC_ACID_METABOLISM	28	9.9258e-01	9.9563e-01	0.999974	0
KEGG_LEISHMANIA_INFECTION	69	9.9347e-01	9.9611e-01	0.999974	2
KEGG_TOLL_LIKE_RECEPTOR_SIGNALING_PATHWAY	102	9.9437e-01	9.9648e-01	0.999974	4
KEGG_STARCH_AND_SUCROSE_METABOLISM	47	9.9446e-01	9.9648e-01	0.999974	0
KEGG_AUTOIMMUNE_THYROID_DISEASE	50	9.9541e-01	9.9706e-01	0.999974	1
KEGG_VEGF_SIGNALING_PATHWAY	74	9.9587e-01	9.9727e-01	0.999974	2
KEGG_ECM_RECEPTOR_INTERACTION	84	9.9690e-01	9.9817e-01	0.999974	2
KEGG_INTESTINAL_IMMUNE_NETWORK_FOR_IGA_PRODUCTION	45	9.9765e-01	9.9854e-01	0.999974	0
KEGG_MELANOGENESIS	101	9.9766e-01	9.9854e-01	0.999974	2
KEGG_ARACHIDONIC_ACID_METABOLISM	57	9.9861e-01	9.9913e-01	0.999974	0
KEGG_T_CELL_RECEPTOR_SIGNALING_PATHWAY	106	9.9871e-01	9.9918e-01	0.999974	3
KEGG_HEMATOPOIETIC_CELL_LINEAGE	85	9.9981e-01	9.9992e-01	0.999974	1
KEGG_CHEMOKINE_SIGNALING_PATHWAY	184	9.9983e-01	9.9997e-01	0.999974	6
KEGG_NATURAL_KILLER_CELL_MEDIATED_CYTOTOXICITY	130	9.9990e-01	9.9997e-01	0.999974	3
KEGG_COMPLEMENT_AND_COAGULATION_CASCADES	68	9.9995e-01	9.9997e-01	0.999974	0
KEGG_GNRH_SIGNALING_PATHWAY	100	9.9997e-01	9.9997e-01	0.999974	1
KEGG_TASTE_TRANSDUCTION	50	9.9999e-01	9.9997e-01	0.999974	0
KEGG_CYTOKINE_CYTOKINE_RECEPTOR_INTERACTION	256	1.0000e+00	9.9997e-01	0.999974	7
KEGG_NEUROACTIVE_LIGAND_RECEPTOR_INTERACTION	269	1.0000e+00	9.9997e-01	0.999974	2
