# Supplementary material for: Genome-scale identification of cellular pathways required for cell surface recognition
Source: Genome Res. 2018 Sep;28(9):1372–82. doi: 10.1101/gr.231183.117 (PMC6120632; doi:10.1101/gr.231183.117)
Supplement: Supplemental Material [file supp_gr.231183.117_Supplemental_DataS4.zip › Supplementary Data4/Pathway/Day9_NCI_SNU_1_rep1_pathway.pathway.txt]

group_id	items_in_group	lo_value	p	FDR	goodsgrna
KEGG_SPLICEOSOME	121	1.3757e-64	2.6473e-05	0.000291	85
KEGG_RIBOSOME	81	1.0138e-55	2.6473e-05	0.000291	63
KEGG_PROTEASOME	44	1.1392e-22	2.6473e-05	0.000291	28
KEGG_RNA_POLYMERASE	26	7.3987e-17	2.6473e-05	0.000291	19
KEGG_CELL_CYCLE	123	2.4088e-15	2.6473e-05	0.000291	40
KEGG_PYRIMIDINE_METABOLISM	92	4.3819e-15	2.6473e-05	0.000291	33
KEGG_DNA_REPLICATION	34	2.0918e-14	2.6473e-05	0.000291	20
KEGG_PURINE_METABOLISM	151	5.8043e-14	2.6473e-05	0.000291	41
KEGG_AMINOACYL_TRNA_BIOSYNTHESIS	41	5.0676e-13	2.6473e-05	0.000291	21
KEGG_NUCLEOTIDE_EXCISION_REPAIR	44	1.1673e-12	2.6473e-05	0.000291	21
KEGG_RNA_DEGRADATION	55	2.1772e-11	2.6473e-05	0.000291	21
KEGG_SYSTEMIC_LUPUS_ERYTHEMATOSUS	130	5.9043e-10	2.6473e-05	0.000291	33
KEGG_UBIQUITIN_MEDIATED_PROTEOLYSIS	134	8.6563e-09	2.6473e-05	0.000291	32
KEGG_BASAL_TRANSCRIPTION_FACTORS	35	5.6754e-08	2.6473e-05	0.000291	12
KEGG_MISMATCH_REPAIR	23	2.8431e-07	2.6473e-05	0.000291	11
KEGG_HUNTINGTONS_DISEASE	167	4.7333e-07	2.6473e-05	0.000291	34
KEGG_OOCYTE_MEIOSIS	111	2.3358e-06	2.6473e-05	0.000291	25
KEGG_OXIDATIVE_PHOSPHORYLATION	114	1.1848e-05	1.3237e-04	0.001375	24
KEGG_PROTEIN_EXPORT	23	5.9021e-05	7.1478e-04	0.007035	8
KEGG_HOMOLOGOUS_RECOMBINATION	28	8.8292e-05	1.0854e-03	0.010149	9
KEGG_PROGESTERONE_MEDIATED_OOCYTE_MATURATION	85	2.0277e-04	1.8796e-03	0.016737	17
KEGG_VIBRIO_CHOLERAE_INFECTION	53	5.4165e-04	4.4210e-03	0.037579	11
KEGG_PARKINSONS_DISEASE	111	1.4028e-03	9.9804e-03	0.081145	19
KEGG_P53_SIGNALING_PATHWAY	67	2.0724e-03	1.3528e-02	0.105404	10
KEGG_SELENOAMINO_ACID_METABOLISM	25	2.5686e-03	1.5381e-02	0.115050	4
KEGG_BLADDER_CANCER	42	3.3380e-03	1.9140e-02	0.137662	5
KEGG_BASE_EXCISION_REPAIR	33	7.5744e-03	3.9313e-02	0.272277	7
KEGG_VALINE_LEUCINE_AND_ISOLEUCINE_BIOSYNTHESIS	11	8.2745e-03	4.2490e-02	0.283544	3
KEGG_THYROID_CANCER	29	8.7035e-03	4.3972e-02	0.283544	5
KEGG_GAP_JUNCTION	89	1.0249e-02	5.0061e-02	0.309561	8
KEGG_COLORECTAL_CANCER	62	1.0796e-02	5.2549e-02	0.309561	8
KEGG_VASOPRESSIN_REGULATED_WATER_REABSORPTION	44	1.0897e-02	5.2973e-02	0.309561	8
KEGG_EPITHELIAL_CELL_SIGNALING_IN_HELICOBACTER_PYLORI_INFECTION	67	1.2955e-02	6.1974e-02	0.351185	10
KEGG_ONE_CARBON_POOL_BY_FOLATE	17	1.5157e-02	7.1928e-02	0.395603	3
KEGG_TERPENOID_BACKBONE_BIOSYNTHESIS	15	1.6114e-02	7.4999e-02	0.400578	4
KEGG_CHRONIC_MYELOID_LEUKEMIA	73	1.6735e-02	7.7117e-02	0.400578	8
KEGG_PANCREATIC_CANCER	70	1.9819e-02	8.8765e-02	0.448622	8
KEGG_NON_SMALL_CELL_LUNG_CANCER	54	2.2242e-02	9.6601e-02	0.475368	5
KEGG_SMALL_CELL_LUNG_CANCER	83	2.3434e-02	1.0004e-01	0.475368	9
KEGG_GLYOXYLATE_AND_DICARBOXYLATE_METABOLISM	16	2.4189e-02	1.0301e-01	0.475368	4
KEGG_CARDIAC_MUSCLE_CONTRACTION	72	2.4566e-02	1.0423e-01	0.475368	11
KEGG_GLIOMA	65	2.6712e-02	1.1174e-01	0.497525	4
KEGG_MELANOMA	70	2.8737e-02	1.1799e-01	0.513125	4
KEGG_PATHOGENIC_ESCHERICHIA_COLI_INFECTION	55	3.1538e-02	1.2768e-01	0.537624	5
KEGG_SNARE_INTERACTIONS_IN_VESICULAR_TRANSPORT	37	3.2107e-02	1.2937e-01	0.537624	6
KEGG_ENDOMETRIAL_CANCER	52	4.1103e-02	1.5542e-01	0.631834	6
KEGG_T_CELL_RECEPTOR_SIGNALING_PATHWAY	106	4.3193e-02	1.6061e-01	0.639035	4
KEGG_LYSOSOME	119	4.8360e-02	1.7438e-01	0.679352	5
KEGG_ACUTE_MYELOID_LEUKEMIA	57	5.1603e-02	1.8359e-01	0.694950	6
KEGG_TIGHT_JUNCTION	129	5.2316e-02	1.8582e-01	0.694950	7
KEGG_CITRATE_CYCLE_TCA_CYCLE	30	5.6691e-02	1.9741e-01	0.723840	4
KEGG_CYTOSOLIC_DNA_SENSING_PATHWAY	54	7.2719e-02	2.3559e-01	0.817012	7
KEGG_CYSTEINE_AND_METHIONINE_METABOLISM	34	7.2792e-02	2.3574e-01	0.817012	5
KEGG_PATHWAYS_IN_CANCER	323	7.3802e-02	2.3813e-01	0.817012	23
KEGG_RENAL_CELL_CARCINOMA	70	7.4627e-02	2.4030e-01	0.817012	7
KEGG_ENDOCYTOSIS	176	7.8139e-02	2.4930e-01	0.832479	17
KEGG_GLUTATHIONE_METABOLISM	49	9.0921e-02	2.7567e-01	0.889596	3
KEGG_WNT_SIGNALING_PATHWAY	149	9.2140e-02	2.7794e-01	0.889596	14
KEGG_FOLATE_BIOSYNTHESIS	11	9.4618e-02	2.8430e-01	0.889596	2
KEGG_MTOR_SIGNALING_PATHWAY	51	9.7794e-02	2.9033e-01	0.889596	7
KEGG_FRUCTOSE_AND_MANNOSE_METABOLISM	34	9.8895e-02	2.9219e-01	0.889596	5
KEGG_PRION_DISEASES	33	1.0274e-01	2.9965e-01	0.889596	5
KEGG_GLYCEROPHOSPHOLIPID_METABOLISM	75	1.0280e-01	2.9970e-01	0.889596	7
KEGG_ALZHEIMERS_DISEASE	154	1.1578e-01	3.2443e-01	0.935644	17
KEGG_ALANINE_ASPARTATE_AND_GLUTAMATE_METABOLISM	32	1.1618e-01	3.2522e-01	0.935644	4
KEGG_PENTOSE_PHOSPHATE_PATHWAY	27	1.4405e-01	3.6975e-01	0.999974	4
KEGG_TGF_BETA_SIGNALING_PATHWAY	84	1.5241e-01	3.8299e-01	0.999974	6
KEGG_NON_HOMOLOGOUS_END_JOINING	12	1.6477e-01	4.0205e-01	0.999974	2
KEGG_FC_GAMMA_R_MEDIATED_PHAGOCYTOSIS	94	1.6712e-01	4.0528e-01	0.999974	8
KEGG_HISTIDINE_METABOLISM	26	1.7649e-01	4.1942e-01	0.999974	1
KEGG_INOSITOL_PHOSPHATE_METABOLISM	53	1.9365e-01	4.4388e-01	0.999974	5
KEGG_DRUG_METABOLISM_OTHER_ENZYMES	50	1.9571e-01	4.4610e-01	0.999974	5
KEGG_ALDOSTERONE_REGULATED_SODIUM_REABSORPTION	42	2.1284e-01	4.6797e-01	0.999974	5
KEGG_GLYCOLYSIS_GLUCONEOGENESIS	59	2.3862e-01	4.9825e-01	0.999974	6
KEGG_TYROSINE_METABOLISM	39	2.5269e-01	5.1525e-01	0.999974	1
KEGG_ERBB_SIGNALING_PATHWAY	87	2.6100e-01	5.2446e-01	0.999974	5
KEGG_PENTOSE_AND_GLUCURONATE_INTERCONVERSIONS	27	2.8979e-01	5.5634e-01	0.999974	3
KEGG_DORSO_VENTRAL_AXIS_FORMATION	24	2.9890e-01	5.6587e-01	0.999974	2
KEGG_JAK_STAT_SIGNALING_PATHWAY	150	3.0090e-01	5.6719e-01	0.999974	6
KEGG_LONG_TERM_DEPRESSION	69	3.1031e-01	5.7656e-01	0.999974	4
KEGG_VIRAL_MYOCARDITIS	68	3.1682e-01	5.8397e-01	0.999974	6
KEGG_INSULIN_SIGNALING_PATHWAY	135	3.2468e-01	5.9313e-01	0.999974	10
KEGG_PROSTATE_CANCER	88	3.7127e-01	6.3369e-01	0.999974	6
KEGG_AMYOTROPHIC_LATERAL_SCLEROSIS_ALS	51	3.9587e-01	6.5370e-01	0.999974	5
KEGG_PROXIMAL_TUBULE_BICARBONATE_RECLAMATION	22	4.3203e-01	6.8012e-01	0.999974	2
KEGG_LYSINE_DEGRADATION	44	4.5619e-01	6.9871e-01	0.999974	4
KEGG_GLYCOSYLPHOSPHATIDYLINOSITOL_GPI_ANCHOR_BIOSYNTHESIS	25	4.5977e-01	7.0114e-01	0.999974	2
KEGG_SULFUR_METABOLISM	11	4.8004e-01	7.1539e-01	0.999974	1
KEGG_PYRUVATE_METABOLISM	39	4.8614e-01	7.1978e-01	0.999974	3
KEGG_ETHER_LIPID_METABOLISM	32	5.0775e-01	7.3344e-01	0.999974	2
KEGG_PHOSPHATIDYLINOSITOL_SIGNALING_SYSTEM	74	5.2563e-01	7.4551e-01	0.999974	4
KEGG_NOTCH_SIGNALING_PATHWAY	47	5.2689e-01	7.4657e-01	0.999974	2
KEGG_DILATED_CARDIOMYOPATHY	89	5.2944e-01	7.4774e-01	0.999974	6
KEGG_PORPHYRIN_AND_CHLOROPHYLL_METABOLISM	40	5.3410e-01	7.5091e-01	0.999974	3
KEGG_PANTOTHENATE_AND_COA_BIOSYNTHESIS	16	5.5783e-01	7.6383e-01	0.999974	1
KEGG_VEGF_SIGNALING_PATHWAY	74	5.5791e-01	7.6389e-01	0.999974	6
KEGG_HEDGEHOG_SIGNALING_PATHWAY	56	5.5926e-01	7.6473e-01	0.999974	4
KEGG_ANTIGEN_PROCESSING_AND_PRESENTATION	77	5.6096e-01	7.6590e-01	0.999974	4
KEGG_MAPK_SIGNALING_PATHWAY	260	5.9501e-01	7.8432e-01	0.999974	13
KEGG_TRYPTOPHAN_METABOLISM	38	5.9521e-01	7.8453e-01	0.999974	3
KEGG_LIMONENE_AND_PINENE_DEGRADATION	10	5.9773e-01	7.8655e-01	0.999974	0
KEGG_ABC_TRANSPORTERS	44	5.9911e-01	7.8723e-01	0.999974	3
KEGG_GNRH_SIGNALING_PATHWAY	100	6.0501e-01	7.9115e-01	0.999974	7
KEGG_TASTE_TRANSDUCTION	50	6.1566e-01	7.9867e-01	0.999974	3
KEGG_TAURINE_AND_HYPOTAURINE_METABOLISM	10	6.2477e-01	8.0328e-01	0.999974	0
KEGG_ALPHA_LINOLENIC_ACID_METABOLISM	18	6.2517e-01	8.0360e-01	0.999974	1
KEGG_N_GLYCAN_BIOSYNTHESIS	46	6.2857e-01	8.0545e-01	0.999974	3
KEGG_LONG_TERM_POTENTIATION	69	6.3974e-01	8.1281e-01	0.999974	4
KEGG_B_CELL_RECEPTOR_SIGNALING_PATHWAY	73	6.6044e-01	8.2377e-01	0.999974	3
KEGG_NICOTINATE_AND_NICOTINAMIDE_METABOLISM	22	6.6204e-01	8.2477e-01	0.999974	1
KEGG_FC_EPSILON_RI_SIGNALING_PATHWAY	77	6.7996e-01	8.3377e-01	0.999974	4
KEGG_TYPE_I_DIABETES_MELLITUS	41	7.0582e-01	8.4627e-01	0.999974	2
KEGG_PEROXISOME	78	7.0814e-01	8.4722e-01	0.999974	5
KEGG_ARGININE_AND_PROLINE_METABOLISM	51	7.3315e-01	8.5797e-01	0.999974	1
KEGG_RIG_I_LIKE_RECEPTOR_SIGNALING_PATHWAY	71	7.5466e-01	8.6909e-01	0.999974	3
KEGG_ASCORBATE_AND_ALDARATE_METABOLISM	24	7.5584e-01	8.6962e-01	0.999974	1
KEGG_GLYCINE_SERINE_AND_THREONINE_METABOLISM	31	7.5836e-01	8.7084e-01	0.999974	1
KEGG_FOCAL_ADHESION	197	7.6526e-01	8.7491e-01	0.999974	8
KEGG_BUTANOATE_METABOLISM	34	7.7299e-01	8.7846e-01	0.999974	1
KEGG_PHENYLALANINE_METABOLISM	17	7.7376e-01	8.7867e-01	0.999974	0
KEGG_MELANOGENESIS	101	7.7562e-01	8.7963e-01	0.999974	4
KEGG_GLYCOSAMINOGLYCAN_DEGRADATION	21	7.8048e-01	8.8238e-01	0.999974	1
KEGG_LINOLEIC_ACID_METABOLISM	28	7.8269e-01	8.8344e-01	0.999974	1
KEGG_SPHINGOLIPID_METABOLISM	39	7.8379e-01	8.8397e-01	0.999974	2
KEGG_OTHER_GLYCAN_DEGRADATION	16	7.8749e-01	8.8577e-01	0.999974	0
KEGG_GLYCOSPHINGOLIPID_BIOSYNTHESIS_GLOBO_SERIES	14	7.8795e-01	8.8603e-01	0.999974	0
KEGG_HYPERTROPHIC_CARDIOMYOPATHY_HCM	83	7.9942e-01	8.9143e-01	0.999974	4
KEGG_ADIPOCYTOKINE_SIGNALING_PATHWAY	67	8.0530e-01	8.9450e-01	0.999974	2
KEGG_LEUKOCYTE_TRANSENDOTHELIAL_MIGRATION	114	8.0789e-01	8.9572e-01	0.999974	5
KEGG_RENIN_ANGIOTENSIN_SYSTEM	17	8.3542e-01	9.0832e-01	0.999974	0
KEGG_NEUROTROPHIN_SIGNALING_PATHWAY	124	8.4034e-01	9.0986e-01	0.999974	7
KEGG_ADHERENS_JUNCTION	72	8.4333e-01	9.1176e-01	0.999974	4
KEGG_REGULATION_OF_AUTOPHAGY	33	8.4479e-01	9.1229e-01	0.999974	1
KEGG_AXON_GUIDANCE	126	8.4500e-01	9.1251e-01	0.999974	5
KEGG_STARCH_AND_SUCROSE_METABOLISM	47	8.4822e-01	9.1383e-01	0.999974	2
KEGG_VASCULAR_SMOOTH_MUSCLE_CONTRACTION	114	8.4996e-01	9.1484e-01	0.999974	6
KEGG_ARRHYTHMOGENIC_RIGHT_VENTRICULAR_CARDIOMYOPATHY_ARVC	73	8.5156e-01	9.1531e-01	0.999974	3
KEGG_VALINE_LEUCINE_AND_ISOLEUCINE_DEGRADATION	44	8.5323e-01	9.1574e-01	0.999974	1
KEGG_NATURAL_KILLER_CELL_MEDIATED_CYTOTOXICITY	130	8.5390e-01	9.1611e-01	0.999974	5
KEGG_OLFACTORY_TRANSDUCTION	32	8.5742e-01	9.1764e-01	0.999974	1
KEGG_NOD_LIKE_RECEPTOR_SIGNALING_PATHWAY	62	8.6003e-01	9.1881e-01	0.999974	3
KEGG_GALACTOSE_METABOLISM	26	8.6084e-01	9.1934e-01	0.999974	1
KEGG_BIOSYNTHESIS_OF_UNSATURATED_FATTY_ACIDS	22	8.6512e-01	9.2087e-01	0.999974	0
KEGG_BETA_ALANINE_METABOLISM	22	8.6512e-01	9.2087e-01	0.999974	0
KEGG_APOPTOSIS	85	8.7395e-01	9.2553e-01	0.999974	3
KEGG_HEMATOPOIETIC_CELL_LINEAGE	85	8.8342e-01	9.3040e-01	0.999974	4
KEGG_PROPANOATE_METABOLISM	32	8.8982e-01	9.3395e-01	0.999974	1
KEGG_AUTOIMMUNE_THYROID_DISEASE	50	8.9099e-01	9.3448e-01	0.999974	2
KEGG_GLYCEROLIPID_METABOLISM	48	8.9802e-01	9.3818e-01	0.999974	1
KEGG_PPAR_SIGNALING_PATHWAY	69	8.9938e-01	9.3877e-01	0.999974	1
KEGG_LEISHMANIA_INFECTION	69	9.0401e-01	9.4168e-01	0.999974	3
KEGG_PRIMARY_BILE_ACID_BIOSYNTHESIS	16	9.0791e-01	9.4390e-01	0.999974	0
KEGG_STEROID_BIOSYNTHESIS	16	9.1003e-01	9.4502e-01	0.999974	0
NA	13260	9.1303e-01	9.4618e-01	0.999974	894
KEGG_GLYCOSAMINOGLYCAN_BIOSYNTHESIS_HEPARAN_SULFATE	26	9.1384e-01	9.4660e-01	0.999974	0
KEGG_MATURITY_ONSET_DIABETES_OF_THE_YOUNG	25	9.1415e-01	9.4687e-01	0.999974	0
KEGG_RIBOFLAVIN_METABOLISM	16	9.1829e-01	9.4962e-01	0.999974	0
KEGG_ALLOGRAFT_REJECTION	35	9.3100e-01	9.5650e-01	0.999974	1
KEGG_CHEMOKINE_SIGNALING_PATHWAY	184	9.3429e-01	9.5852e-01	0.999974	9
KEGG_NITROGEN_METABOLISM	23	9.3626e-01	9.5952e-01	0.999974	0
KEGG_CALCIUM_SIGNALING_PATHWAY	174	9.4056e-01	9.6180e-01	0.999974	5
KEGG_GRAFT_VERSUS_HOST_DISEASE	37	9.4078e-01	9.6185e-01	0.999974	1
KEGG_CIRCADIAN_RHYTHM_MAMMAL	13	9.4365e-01	9.6328e-01	0.999974	0
KEGG_AMINO_SUGAR_AND_NUCLEOTIDE_SUGAR_METABOLISM	44	9.5245e-01	9.6831e-01	0.999974	1
KEGG_REGULATION_OF_ACTIN_CYTOSKELETON	208	9.5393e-01	9.6900e-01	0.999974	9
KEGG_ARACHIDONIC_ACID_METABOLISM	57	9.5528e-01	9.6942e-01	0.999974	1
KEGG_STEROID_HORMONE_BIOSYNTHESIS	53	9.5556e-01	9.6948e-01	0.999974	1
KEGG_BASAL_CELL_CARCINOMA	55	9.6552e-01	9.7647e-01	0.999974	1
KEGG_GLYCOSAMINOGLYCAN_BIOSYNTHESIS_KERATAN_SULFATE	15	9.6732e-01	9.7774e-01	0.999974	0
KEGG_GLYCOSPHINGOLIPID_BIOSYNTHESIS_GANGLIO_SERIES	15	9.6902e-01	9.7853e-01	0.999974	0
KEGG_TOLL_LIKE_RECEPTOR_SIGNALING_PATHWAY	102	9.6922e-01	9.7869e-01	0.999974	4
KEGG_TYPE_II_DIABETES_MELLITUS	46	9.7377e-01	9.8150e-01	0.999974	1
KEGG_RETINOL_METABOLISM	62	9.7381e-01	9.8150e-01	0.999974	1
KEGG_FATTY_ACID_METABOLISM	41	9.7395e-01	9.8160e-01	0.999974	0
KEGG_METABOLISM_OF_XENOBIOTICS_BY_CYTOCHROME_P450	67	9.8047e-01	9.8615e-01	0.999974	1
KEGG_DRUG_METABOLISM_CYTOCHROME_P450	69	9.8264e-01	9.8737e-01	0.999974	1
KEGG_PRIMARY_IMMUNODEFICIENCY	35	9.8385e-01	9.8806e-01	0.999974	0
KEGG_O_GLYCAN_BIOSYNTHESIS	27	9.8778e-01	9.9097e-01	0.999974	0
KEGG_ECM_RECEPTOR_INTERACTION	84	9.9004e-01	9.9246e-01	0.999974	1
KEGG_GLYCOSAMINOGLYCAN_BIOSYNTHESIS_CHONDROITIN_SULFATE	22	9.9100e-01	9.9330e-01	0.999974	0
KEGG_GLYCOSPHINGOLIPID_BIOSYNTHESIS_LACTO_AND_NEOLACTO_SERIES	25	9.9480e-01	9.9579e-01	0.999974	0
KEGG_COMPLEMENT_AND_COAGULATION_CASCADES	68	9.9544e-01	9.9637e-01	0.999974	1
KEGG_ASTHMA	28	9.9807e-01	9.9844e-01	0.999974	0
KEGG_NEUROACTIVE_LIGAND_RECEPTOR_INTERACTION	269	9.9834e-01	9.9870e-01	0.999974	3
KEGG_INTESTINAL_IMMUNE_NETWORK_FOR_IGA_PRODUCTION	45	9.9874e-01	9.9881e-01	0.999974	0
KEGG_CELL_ADHESION_MOLECULES_CAMS	129	9.9949e-01	9.9971e-01	0.999974	2
KEGG_CYTOKINE_CYTOKINE_RECEPTOR_INTERACTION	256	1.0000e+00	9.9997e-01	0.999974	4
