# Supplementary material for: Genome-scale identification of cellular pathways required for cell surface recognition
Source: Genome Res. 2018 Sep;28(9):1372–82. doi: 10.1101/gr.231183.117 (PMC6120632; doi:10.1101/gr.231183.117)
Supplement: Supplemental Material [file supp_gr.231183.117_Supplemental_DataS4.zip › Supplementary Data4/Pathway/Day9_NCI_SNU_1_rep2_pathway.pathway.txt]

group_id	items_in_group	lo_value	p	FDR	goodsgrna
KEGG_SPLICEOSOME	121	1.8060e-71	2.6473e-05	0.000261	90
KEGG_RIBOSOME	81	1.6681e-55	2.6473e-05	0.000261	65
KEGG_PROTEASOME	44	1.1850e-25	2.6473e-05	0.000261	30
KEGG_CELL_CYCLE	123	5.8152e-19	2.6473e-05	0.000261	46
KEGG_DNA_REPLICATION	34	4.5362e-15	2.6473e-05	0.000261	20
KEGG_PYRIMIDINE_METABOLISM	92	3.4706e-14	2.6473e-05	0.000261	31
KEGG_AMINOACYL_TRNA_BIOSYNTHESIS	41	7.5733e-14	2.6473e-05	0.000261	20
KEGG_NUCLEOTIDE_EXCISION_REPAIR	44	1.5181e-13	2.6473e-05	0.000261	21
KEGG_RNA_POLYMERASE	26	2.9035e-13	2.6473e-05	0.000261	17
KEGG_RNA_DEGRADATION	55	3.7083e-12	2.6473e-05	0.000261	24
KEGG_UBIQUITIN_MEDIATED_PROTEOLYSIS	134	1.5583e-10	2.6473e-05	0.000261	36
KEGG_PURINE_METABOLISM	151	3.1726e-10	2.6473e-05	0.000261	37
KEGG_OXIDATIVE_PHOSPHORYLATION	114	2.2191e-08	2.6473e-05	0.000261	30
KEGG_MISMATCH_REPAIR	23	2.6373e-08	2.6473e-05	0.000261	11
KEGG_HUNTINGTONS_DISEASE	167	3.2377e-08	2.6473e-05	0.000261	37
KEGG_SYSTEMIC_LUPUS_ERYTHEMATOSUS	130	6.3184e-08	2.6473e-05	0.000261	30
KEGG_BASAL_TRANSCRIPTION_FACTORS	35	1.2771e-06	2.6473e-05	0.000261	13
KEGG_OOCYTE_MEIOSIS	111	4.0058e-06	2.6473e-05	0.000261	22
KEGG_PARKINSONS_DISEASE	111	5.0526e-06	2.6473e-05	0.000261	25
KEGG_PROGESTERONE_MEDIATED_OOCYTE_MATURATION	85	1.1202e-04	7.1478e-04	0.006683	16
KEGG_HOMOLOGOUS_RECOMBINATION	28	1.6169e-04	1.1383e-03	0.010137	7
KEGG_PROTEIN_EXPORT	23	2.0005e-04	1.5619e-03	0.013276	8
KEGG_VIBRIO_CHOLERAE_INFECTION	53	2.6523e-04	1.9325e-03	0.015712	13
KEGG_P53_SIGNALING_PATHWAY	67	5.1390e-04	3.5739e-03	0.027847	10
KEGG_EPITHELIAL_CELL_SIGNALING_IN_HELICOBACTER_PYLORI_INFECTION	67	6.1321e-04	4.2622e-03	0.031881	13
KEGG_BLADDER_CANCER	42	7.0464e-04	4.6858e-03	0.033701	7
KEGG_THYROID_CANCER	29	2.6654e-03	1.7393e-02	0.117574	6
KEGG_ENDOCYTOSIS	176	2.6855e-03	1.7605e-02	0.117574	26
KEGG_CARDIAC_MUSCLE_CONTRACTION	72	2.9203e-03	1.9034e-02	0.119967	13
KEGG_BASE_EXCISION_REPAIR	33	2.9313e-03	1.9246e-02	0.119967	7
KEGG_COLORECTAL_CANCER	62	3.1449e-03	2.0305e-02	0.122485	6
KEGG_TERPENOID_BACKBONE_BIOSYNTHESIS	15	3.6381e-03	2.2793e-02	0.133199	4
KEGG_ENDOMETRIAL_CANCER	52	4.5589e-03	2.7347e-02	0.154965	7
KEGG_NON_SMALL_CELL_LUNG_CANCER	54	5.2187e-03	3.0788e-02	0.169336	6
KEGG_CHRONIC_MYELOID_LEUKEMIA	73	5.4214e-03	3.2006e-02	0.171004	11
KEGG_PANCREATIC_CANCER	70	5.9451e-03	3.4283e-02	0.178080	9
KEGG_VALINE_LEUCINE_AND_ISOLEUCINE_BIOSYNTHESIS	11	7.4968e-03	4.1166e-02	0.208055	4
KEGG_SNARE_INTERACTIONS_IN_VESICULAR_TRANSPORT	37	1.2110e-02	6.3033e-02	0.309596	7
KEGG_SMALL_CELL_LUNG_CANCER	83	1.2509e-02	6.4568e-02	0.309596	9
KEGG_PATHOGENIC_ESCHERICHIA_COLI_INFECTION	55	1.4231e-02	7.1345e-02	0.333540	9
KEGG_SELENOAMINO_ACID_METABOLISM	25	1.5651e-02	7.7064e-02	0.351485	4
KEGG_ACUTE_MYELOID_LEUKEMIA	57	1.7511e-02	8.3047e-02	0.369755	8
KEGG_GLIOMA	65	1.9168e-02	8.8977e-02	0.386945	7
KEGG_GAP_JUNCTION	89	2.0888e-02	9.5171e-02	0.399305	10
KEGG_ONE_CARBON_POOL_BY_FOLATE	17	2.1896e-02	9.8454e-02	0.399305	3
KEGG_MELANOMA	70	2.2020e-02	9.8878e-02	0.399305	7
KEGG_RENAL_CELL_CARCINOMA	70	2.2587e-02	1.0036e-01	0.399305	10
KEGG_PATHWAYS_IN_CANCER	323	2.4909e-02	1.0767e-01	0.419451	28
KEGG_INOSITOL_PHOSPHATE_METABOLISM	53	3.3247e-02	1.3679e-01	0.522025	7
KEGG_ALZHEIMERS_DISEASE	154	3.6197e-02	1.4462e-01	0.540891	20
KEGG_MTOR_SIGNALING_PATHWAY	51	3.8634e-02	1.5156e-01	0.555717	8
KEGG_PROSTATE_CANCER	88	5.8936e-02	2.0821e-01	0.748762	12
KEGG_GLYCEROPHOSPHOLIPID_METABOLISM	75	6.0763e-02	2.1255e-01	0.749953	7
KEGG_FOLATE_BIOSYNTHESIS	11	6.6609e-02	2.2653e-01	0.784470	1
KEGG_LYSOSOME	119	7.0128e-02	2.3410e-01	0.795950	7
KEGG_GLYOXYLATE_AND_DICARBOXYLATE_METABOLISM	16	7.4140e-02	2.4300e-01	0.806410	2
KEGG_CYSTEINE_AND_METHIONINE_METABOLISM	34	7.5708e-02	2.4580e-01	0.806410	5
KEGG_GLUTATHIONE_METABOLISM	49	8.2698e-02	2.6153e-01	0.832438	3
KEGG_CYTOSOLIC_DNA_SENSING_PATHWAY	54	8.3347e-02	2.6264e-01	0.832438	6
KEGG_CITRATE_CYCLE_TCA_CYCLE	30	9.2997e-02	2.8361e-01	0.883911	4
KEGG_ALDOSTERONE_REGULATED_SODIUM_REABSORPTION	42	1.0195e-01	3.0029e-01	0.920549	4
KEGG_PHOSPHATIDYLINOSITOL_SIGNALING_SYSTEM	74	1.0594e-01	3.0870e-01	0.931092	8
KEGG_TIGHT_JUNCTION	129	1.2751e-01	3.4720e-01	0.999974	10
KEGG_TGF_BETA_SIGNALING_PATHWAY	84	1.2806e-01	3.4815e-01	0.999974	6
KEGG_GLYCOLYSIS_GLUCONEOGENESIS	59	1.2837e-01	3.4894e-01	0.999974	8
KEGG_NON_HOMOLOGOUS_END_JOINING	12	1.3446e-01	3.5884e-01	0.999974	2
KEGG_HISTIDINE_METABOLISM	26	1.3541e-01	3.6006e-01	0.999974	1
KEGG_LONG_TERM_DEPRESSION	69	1.4178e-01	3.7028e-01	0.999974	4
KEGG_NICOTINATE_AND_NICOTINAMIDE_METABOLISM	22	1.5569e-01	3.9347e-01	0.999974	2
KEGG_WNT_SIGNALING_PATHWAY	149	1.6639e-01	4.1073e-01	0.999974	14
KEGG_ALANINE_ASPARTATE_AND_GLUTAMATE_METABOLISM	32	1.6908e-01	4.1507e-01	0.999974	3
KEGG_TYROSINE_METABOLISM	39	1.9608e-01	4.5272e-01	0.999974	4
KEGG_VIRAL_MYOCARDITIS	68	1.9848e-01	4.5643e-01	0.999974	4
KEGG_ERBB_SIGNALING_PATHWAY	87	2.0294e-01	4.6214e-01	0.999974	7
KEGG_DORSO_VENTRAL_AXIS_FORMATION	24	2.0626e-01	4.6558e-01	0.999974	1
KEGG_T_CELL_RECEPTOR_SIGNALING_PATHWAY	106	2.1925e-01	4.8274e-01	0.999974	7
KEGG_FC_GAMMA_R_MEDIATED_PHAGOCYTOSIS	94	2.5763e-01	5.2933e-01	0.999974	9
KEGG_VASOPRESSIN_REGULATED_WATER_REABSORPTION	44	2.7702e-01	5.5326e-01	0.999974	4
KEGG_PENTOSE_PHOSPHATE_PATHWAY	27	2.8270e-01	5.5866e-01	0.999974	3
KEGG_AMYOTROPHIC_LATERAL_SCLEROSIS_ALS	51	2.9304e-01	5.7005e-01	0.999974	4
KEGG_PROPANOATE_METABOLISM	32	3.6395e-01	6.3883e-01	0.999974	3
KEGG_ABC_TRANSPORTERS	44	3.6669e-01	6.4063e-01	0.999974	2
KEGG_ADIPOCYTOKINE_SIGNALING_PATHWAY	67	3.7331e-01	6.4624e-01	0.999974	4
KEGG_FRUCTOSE_AND_MANNOSE_METABOLISM	34	3.8269e-01	6.5360e-01	0.999974	3
KEGG_JAK_STAT_SIGNALING_PATHWAY	150	3.8618e-01	6.5677e-01	0.999974	9
KEGG_PENTOSE_AND_GLUCURONATE_INTERCONVERSIONS	27	3.9014e-01	6.5905e-01	0.999974	2
KEGG_PHENYLALANINE_METABOLISM	17	4.0082e-01	6.6747e-01	0.999974	1
KEGG_DRUG_METABOLISM_OTHER_ENZYMES	50	4.1036e-01	6.7462e-01	0.999974	4
KEGG_PROXIMAL_TUBULE_BICARBONATE_RECLAMATION	22	4.1201e-01	6.7615e-01	0.999974	2
KEGG_NOTCH_SIGNALING_PATHWAY	47	4.3043e-01	6.9018e-01	0.999974	4
KEGG_LYSINE_DEGRADATION	44	4.5729e-01	7.0983e-01	0.999974	4
KEGG_TRYPTOPHAN_METABOLISM	38	4.5963e-01	7.1083e-01	0.999974	2
KEGG_INSULIN_SIGNALING_PATHWAY	135	4.7269e-01	7.2010e-01	0.999974	10
KEGG_FOCAL_ADHESION	197	4.7322e-01	7.2057e-01	0.999974	12
KEGG_BETA_ALANINE_METABOLISM	22	4.8461e-01	7.2968e-01	0.999974	1
KEGG_LONG_TERM_POTENTIATION	69	4.8527e-01	7.3026e-01	0.999974	4
KEGG_B_CELL_RECEPTOR_SIGNALING_PATHWAY	73	5.0471e-01	7.4302e-01	0.999974	3
KEGG_VEGF_SIGNALING_PATHWAY	74	5.0945e-01	7.4710e-01	0.999974	4
KEGG_NEUROTROPHIN_SIGNALING_PATHWAY	124	5.1093e-01	7.4805e-01	0.999974	7
KEGG_FC_EPSILON_RI_SIGNALING_PATHWAY	77	5.2341e-01	7.5600e-01	0.999974	3
KEGG_MAPK_SIGNALING_PATHWAY	260	5.3004e-01	7.6034e-01	0.999974	15
KEGG_PORPHYRIN_AND_CHLOROPHYLL_METABOLISM	40	5.3027e-01	7.6039e-01	0.999974	2
KEGG_ADHERENS_JUNCTION	72	5.8588e-01	7.9438e-01	0.999974	6
KEGG_PPAR_SIGNALING_PATHWAY	69	5.9126e-01	7.9735e-01	0.999974	1
KEGG_SULFUR_METABOLISM	11	5.9335e-01	7.9872e-01	0.999974	1
KEGG_GLYCINE_SERINE_AND_THREONINE_METABOLISM	31	6.0702e-01	8.0603e-01	0.999974	1
KEGG_HYPERTROPHIC_CARDIOMYOPATHY_HCM	83	6.0946e-01	8.0751e-01	0.999974	6
KEGG_GNRH_SIGNALING_PATHWAY	100	6.1805e-01	8.1164e-01	0.999974	4
KEGG_MELANOGENESIS	101	6.2171e-01	8.1318e-01	0.999974	3
KEGG_PANTOTHENATE_AND_COA_BIOSYNTHESIS	16	6.3156e-01	8.1800e-01	0.999974	1
KEGG_ETHER_LIPID_METABOLISM	32	6.6221e-01	8.3388e-01	0.999974	2
KEGG_TYPE_I_DIABETES_MELLITUS	41	6.6694e-01	8.3573e-01	0.999974	1
KEGG_BUTANOATE_METABOLISM	34	6.8861e-01	8.4574e-01	0.999974	1
KEGG_AXON_GUIDANCE	126	7.0261e-01	8.5225e-01	0.999974	4
KEGG_ASCORBATE_AND_ALDARATE_METABOLISM	24	7.0515e-01	8.5336e-01	0.999974	1
KEGG_N_GLYCAN_BIOSYNTHESIS	46	7.0789e-01	8.5495e-01	0.999974	3
KEGG_GLYCOSYLPHOSPHATIDYLINOSITOL_GPI_ANCHOR_BIOSYNTHESIS	25	7.1148e-01	8.5734e-01	0.999974	1
KEGG_NATURAL_KILLER_CELL_MEDIATED_CYTOTOXICITY	130	7.1384e-01	8.5839e-01	0.999974	2
KEGG_ARRHYTHMOGENIC_RIGHT_VENTRICULAR_CARDIOMYOPATHY_ARVC	73	7.1963e-01	8.6109e-01	0.999974	5
KEGG_PYRUVATE_METABOLISM	39	7.2060e-01	8.6168e-01	0.999974	2
KEGG_OLFACTORY_TRANSDUCTION	32	7.2470e-01	8.6342e-01	0.999974	1
KEGG_ALPHA_LINOLENIC_ACID_METABOLISM	18	7.2680e-01	8.6438e-01	0.999974	1
KEGG_RETINOL_METABOLISM	62	7.3091e-01	8.6687e-01	0.999974	4
KEGG_ANTIGEN_PROCESSING_AND_PRESENTATION	77	7.3217e-01	8.6787e-01	0.999974	4
KEGG_TAURINE_AND_HYPOTAURINE_METABOLISM	10	7.3531e-01	8.6925e-01	0.999974	0
KEGG_RENIN_ANGIOTENSIN_SYSTEM	17	7.3881e-01	8.7063e-01	0.999974	1
KEGG_PEROXISOME	78	7.4492e-01	8.7364e-01	0.999974	5
KEGG_RIBOFLAVIN_METABOLISM	16	7.5642e-01	8.7825e-01	0.999974	1
KEGG_APOPTOSIS	85	7.5680e-01	8.7841e-01	0.999974	4
KEGG_HEDGEHOG_SIGNALING_PATHWAY	56	7.5797e-01	8.7888e-01	0.999974	3
KEGG_DILATED_CARDIOMYOPATHY	89	7.7673e-01	8.8863e-01	0.999974	5
KEGG_VALINE_LEUCINE_AND_ISOLEUCINE_DEGRADATION	44	7.7906e-01	8.9022e-01	0.999974	2
KEGG_OTHER_GLYCAN_DEGRADATION	16	7.9963e-01	8.9969e-01	0.999974	0
KEGG_ARGININE_AND_PROLINE_METABOLISM	51	8.0579e-01	9.0260e-01	0.999974	1
KEGG_CHEMOKINE_SIGNALING_PATHWAY	184	8.2983e-01	9.1547e-01	0.999974	9
KEGG_REGULATION_OF_ACTIN_CYTOSKELETON	208	8.3105e-01	9.1574e-01	0.999974	13
KEGG_BIOSYNTHESIS_OF_UNSATURATED_FATTY_ACIDS	22	8.4402e-01	9.2114e-01	0.999974	1
KEGG_PRION_DISEASES	33	8.5299e-01	9.2595e-01	0.999974	1
KEGG_LINOLEIC_ACID_METABOLISM	28	8.6713e-01	9.3273e-01	0.999974	1
KEGG_GLYCOSPHINGOLIPID_BIOSYNTHESIS_GLOBO_SERIES	14	8.7270e-01	9.3522e-01	0.999974	0
KEGG_FATTY_ACID_METABOLISM	41	8.8058e-01	9.3893e-01	0.999974	2
KEGG_LEISHMANIA_INFECTION	69	8.8866e-01	9.4269e-01	0.999974	2
KEGG_GLYCOSPHINGOLIPID_BIOSYNTHESIS_GANGLIO_SERIES	15	8.9013e-01	9.4343e-01	0.999974	0
KEGG_GLYCOSAMINOGLYCAN_BIOSYNTHESIS_KERATAN_SULFATE	15	8.9013e-01	9.4343e-01	0.999974	0
KEGG_GLYCOSPHINGOLIPID_BIOSYNTHESIS_LACTO_AND_NEOLACTO_SERIES	25	8.9258e-01	9.4486e-01	0.999974	1
NA	13260	9.0598e-01	9.5089e-01	0.999974	958
KEGG_HEMATOPOIETIC_CELL_LINEAGE	85	9.0741e-01	9.5158e-01	0.999974	4
KEGG_STARCH_AND_SUCROSE_METABOLISM	47	9.0853e-01	9.5211e-01	0.999974	1
KEGG_NOD_LIKE_RECEPTOR_SIGNALING_PATHWAY	62	9.0918e-01	9.5253e-01	0.999974	3
KEGG_ARACHIDONIC_ACID_METABOLISM	57	9.1359e-01	9.5470e-01	0.999974	2
KEGG_METABOLISM_OF_XENOBIOTICS_BY_CYTOCHROME_P450	67	9.1827e-01	9.5714e-01	0.999974	3
KEGG_DRUG_METABOLISM_CYTOCHROME_P450	69	9.2610e-01	9.6085e-01	0.999974	3
KEGG_STEROID_HORMONE_BIOSYNTHESIS	53	9.3259e-01	9.6466e-01	0.999974	1
KEGG_SPHINGOLIPID_METABOLISM	39	9.3759e-01	9.6731e-01	0.999974	1
KEGG_GALACTOSE_METABOLISM	26	9.3769e-01	9.6736e-01	0.999974	0
KEGG_RIG_I_LIKE_RECEPTOR_SIGNALING_PATHWAY	71	9.3782e-01	9.6741e-01	0.999974	2
KEGG_LEUKOCYTE_TRANSENDOTHELIAL_MIGRATION	114	9.4146e-01	9.6900e-01	0.999974	5
KEGG_PRIMARY_IMMUNODEFICIENCY	35	9.4230e-01	9.6942e-01	0.999974	1
KEGG_REGULATION_OF_AUTOPHAGY	33	9.4380e-01	9.7001e-01	0.999974	1
KEGG_CALCIUM_SIGNALING_PATHWAY	174	9.5174e-01	9.7324e-01	0.999974	7
KEGG_TOLL_LIKE_RECEPTOR_SIGNALING_PATHWAY	102	9.5195e-01	9.7329e-01	0.999974	3
KEGG_PRIMARY_BILE_ACID_BIOSYNTHESIS	16	9.6040e-01	9.7657e-01	0.999974	0
KEGG_LIMONENE_AND_PINENE_DEGRADATION	10	9.6073e-01	9.7678e-01	0.999974	0
KEGG_STEROID_BIOSYNTHESIS	16	9.6558e-01	9.7938e-01	0.999974	0
KEGG_NITROGEN_METABOLISM	23	9.6686e-01	9.8033e-01	0.999974	0
KEGG_ASTHMA	28	9.7188e-01	9.8245e-01	0.999974	0
KEGG_CIRCADIAN_RHYTHM_MAMMAL	13	9.7547e-01	9.8446e-01	0.999974	0
KEGG_GLYCEROLIPID_METABOLISM	48	9.7594e-01	9.8472e-01	0.999974	1
KEGG_AMINO_SUGAR_AND_NUCLEOTIDE_SUGAR_METABOLISM	44	9.7959e-01	9.8700e-01	0.999974	1
KEGG_GLYCOSAMINOGLYCAN_DEGRADATION	21	9.8013e-01	9.8737e-01	0.999974	0
KEGG_O_GLYCAN_BIOSYNTHESIS	27	9.8122e-01	9.8795e-01	0.999974	0
KEGG_GLYCOSAMINOGLYCAN_BIOSYNTHESIS_HEPARAN_SULFATE	26	9.8148e-01	9.8801e-01	0.999974	0
KEGG_ALLOGRAFT_REJECTION	35	9.8848e-01	9.9214e-01	0.999974	0
KEGG_INTESTINAL_IMMUNE_NETWORK_FOR_IGA_PRODUCTION	45	9.8985e-01	9.9314e-01	0.999974	0
KEGG_GRAFT_VERSUS_HOST_DISEASE	37	9.9108e-01	9.9420e-01	0.999974	0
KEGG_AUTOIMMUNE_THYROID_DISEASE	50	9.9261e-01	9.9494e-01	0.999974	0
KEGG_TYPE_II_DIABETES_MELLITUS	46	9.9263e-01	9.9494e-01	0.999974	0
KEGG_BASAL_CELL_CARCINOMA	55	9.9283e-01	9.9510e-01	0.999974	1
KEGG_ECM_RECEPTOR_INTERACTION	84	9.9434e-01	9.9621e-01	0.999974	2
KEGG_TASTE_TRANSDUCTION	50	9.9721e-01	9.9839e-01	0.999974	0
KEGG_MATURITY_ONSET_DIABETES_OF_THE_YOUNG	25	9.9872e-01	9.9897e-01	0.999974	0
KEGG_VASCULAR_SMOOTH_MUSCLE_CONTRACTION	114	9.9898e-01	9.9902e-01	0.999974	2
KEGG_GLYCOSAMINOGLYCAN_BIOSYNTHESIS_CHONDROITIN_SULFATE	22	9.9964e-01	9.9981e-01	0.999974	0
KEGG_CELL_ADHESION_MOLECULES_CAMS	129	9.9968e-01	9.9981e-01	0.999974	2
KEGG_CYTOKINE_CYTOKINE_RECEPTOR_INTERACTION	256	9.9995e-01	9.9997e-01	0.999974	5
KEGG_COMPLEMENT_AND_COAGULATION_CASCADES	68	9.9999e-01	9.9997e-01	0.999974	0
KEGG_NEUROACTIVE_LIGAND_RECEPTOR_INTERACTION	269	1.0000e+00	9.9997e-01	0.999974	4
