# Supplementary material for: Genome-scale identification of cellular pathways required for cell surface recognition
Source: Genome Res. 2018 Sep;28(9):1372–82. doi: 10.1101/gr.231183.117 (PMC6120632; doi:10.1101/gr.231183.117)
Supplement: Supplemental Material [file supp_gr.231183.117_Supplemental_DataS4.zip › Supplementary Data4/Raw-counts/Control_Raw_counts.txt]

gRNA	Gene	Plasmid	NCI-SNU-1-rep-1-Day9	NCI-SNU-1-rep-1-Day14	NCI-SNU-1-rep-1-Day16	NCI-SNU-1-rep-2-Day9	NCI-SNU-1-rep-2-Day14	NCI-SNU-1-rep-2-Day16	HEK-293-E-Day9	HEK-293-E-Day14	HEK-293-E-Day16	HEL_Day14
A1BG_CCDS12976.1_ex3_19:58862927-58862950:-_5-1	A1BG	1274	1375	1338	1399	1635	1041	929	818	1061	774	796
A1BG_CCDS12976.1_ex4_19:58863655-58863678:+_5-2	A1BG	700	984	737	645	772	546	924	415	463	343	645
A1BG_CCDS12976.1_ex4_19:58863697-58863720:-_5-3	A1BG	1023	1058	1023	959	1178	884	646	700	973	615	896
A1BG_CCDS12976.1_ex4_19:58863866-58863889:+_5-4	A1BG	501	366	381	381	546	309	334	262	285	172	312
A1BG_CCDS12976.1_ex5_19:58864367-58864390:-_5-5	A1BG	530	291	376	256	390	271	357	161	147	114	208
A1CF_CCDS7241.1_ex6_10:52588014-52588037:-_5-1	A1CF	295	238	302	380	248	239	268	153	276	134	169
A1CF_CCDS7241.1_ex7_10:52595962-52595985:-_5-2	A1CF	7	0	127	20	26	19	15	8	37	30	4
A1CF_CCDS7241.1_ex7_10:52596023-52596046:+_5-3	A1CF	474	615	572	554	291	178	408	197	350	69	211
A1CF_CCDS7241.1_ex9_10:52603761-52603784:+_5-4	A1CF	25	119	71	36	143	111	26	9	5	33	28
A1CF_CCDS7241.1_ex9_10:52603844-52603867:-_5-5	A1CF	1067	287	374	400	576	535	389	319	297	155	302
A2M_CCDS44827.1_ex18_12:9246130-9246153:+_5-1	A2M	571	565	451	518	551	791	757	500	625	248	306
A2M_CCDS44827.1_ex22_12:9252012-9252035:+_5-2	A2M	946	859	1099	1080	992	958	1076	350	568	513	615
A2M_CCDS44827.1_ex22_12:9252049-9252072:+_5-3	A2M	496	404	561	362	575	392	565	202	265	207	204
A2M_CCDS44827.1_ex24_12:9254225-9254248:+_5-4	A2M	546	429	523	517	504	696	533	439	384	343	251
A2M_CCDS44827.1_ex25_12:9256894-9256917:+_5-5	A2M	1392	1159	1322	1460	1460	1026	906	543	886	423	854
A2ML1_CCDS8596.2_ex10_12:8994081-8994104:-_5-3	A2ML1	151	188	327	223	160	262	231	47	122	73	58
A2ML1_CCDS8596.2_ex11_12:8995845-8995868:-_5-4	A2ML1	886	1146	1030	833	853	890	821	454	958	400	419
A2ML1_CCDS8596.2_ex11_12:8995893-8995916:+_5-5	A2ML1	294	326	193	216	273	224	27	73	112	105	149
A2ML1_CCDS8596.2_ex2_12:8976351-8976374:+_5-1	A2ML1	988	845	929	864	1124	1007	851	642	673	482	504
A2ML1_CCDS8596.2_ex8_12:8990981-8991004:-_5-2	A2ML1	332	500	374	411	217	172	294	105	248	257	215
A3GALT2_CCDS60080.1_ex0_1:33772950-33772973:-_5-1	A3GALT2	562	397	414	487	374	390	599	560	174	167	249
A3GALT2_CCDS60080.1_ex0_1:33772971-33772994:+_5-2	A3GALT2	878	339	580	349	530	699	308	180	257	195	378
A3GALT2_CCDS60080.1_ex0_1:33773046-33773069:-_5-3	A3GALT2	626	812	989	919	642	577	505	436	478	261	494
A3GALT2_CCDS60080.1_ex1_1:33777651-33777674:-_5-4	A3GALT2	758	1239	918	1012	1085	1068	873	504	510	321	466
A3GALT2_CCDS60080.1_ex2_1:33778149-33778172:+_5-5	A3GALT2	246	84	169	239	176	228	313	122	113	99	165
A4GALT_CCDS14041.1_ex0_22:43089421-43089444:+_5-1	A4GALT	1063	720	673	698	703	471	693	510	505	407	491
A4GALT_CCDS14041.1_ex0_22:43089467-43089490:-_5-2	A4GALT	817	1262	1899	1559	1493	1130	1823	634	622	687	502
A4GALT_CCDS14041.1_ex0_22:43089524-43089547:-_5-3	A4GALT	794	1035	1156	1334	1372	1135	1029	908	784	786	505
A4GALT_CCDS14041.1_ex0_22:43089610-43089633:-_5-4	A4GALT	483	395	206	124	293	190	186	101	389	138	96
A4GALT_CCDS14041.1_ex0_22:43089831-43089854:+_5-5	A4GALT	359	436	286	315	608	287	296	205	127	205	181
A4GNT_CCDS3097.1_ex0_3:137843639-137843662:+_5-1	A4GNT	597	638	596	628	664	414	464	160	296	234	308
A4GNT_CCDS3097.1_ex1_3:137849724-137849747:+_5-2	A4GNT	318	180	357	158	296	328	657	151	182	169	46
A4GNT_CCDS3097.1_ex1_3:137849755-137849778:+_5-3	A4GNT	474	366	599	563	272	229	118	211	157	137	215
A4GNT_CCDS3097.1_ex1_3:137849873-137849896:+_5-4	A4GNT	375	199	210	285	394	259	183	199	109	241	82
A4GNT_CCDS3097.1_ex1_3:137849975-137849998:-_5-5	A4GNT	439	361	461	518	478	322	312	413	150	148	284
AAAS_CCDS53797.1_ex11_12:53709154-53709177:+_5-2	AAAS	328	157	265	232	394	252	61	275	89	87	82
AAAS_CCDS53797.1_ex11_12:53709177-53709200:-_5-3	AAAS	2	0	0	0	23	36	47	0	32	0	0
AAAS_CCDS53797.1_ex13_12:53714423-53714446:-_5-4	AAAS	392	452	204	389	265	176	29	126	177	95	190
AAAS_CCDS53797.1_ex13_12:53714441-53714464:+_5-5	AAAS	684	638	952	1076	852	773	1469	336	279	520	320
AAAS_CCDS53797.1_ex8_12:53703443-53703466:-_5-1	AAAS	462	327	432	269	473	380	174	254	389	94	345
AACS_CCDS9263.1_ex1_12:125558424-125558447:+_5-1	AACS	34	150	102	149	73	39	26	89	98	63	85
AACS_CCDS9263.1_ex2_12:125561055-125561078:+_5-2	AACS	916	751	651	520	710	887	945	482	480	580	533
AACS_CCDS9263.1_ex4_12:125576051-125576074:-_5-3	AACS	481	417	461	325	346	192	262	318	263	75	228
AACS_CCDS9263.1_ex7_12:125591776-125591799:-_5-4	AACS	983	1330	1540	1263	1056	1070	1044	420	606	368	705
AACS_CCDS9263.1_ex8_12:125599087-125599110:-_5-5	AACS	463	310	373	414	529	412	375	374	266	204	132
AADAC_CCDS33877.1_ex1_3:151535152-151535175:+_5-1	AADAC	494	748	644	434	709	528	389	364	309	345	301
AADAC_CCDS33877.1_ex1_3:151535307-151535330:+_5-2	AADAC	97	150	103	73	72	16	8	59	38	92	27
AADAC_CCDS33877.1_ex1_3:151535327-151535350:+_5-3	AADAC	128	67	119	39	145	105	25	119	44	73	59
AADAC_CCDS33877.1_ex4_3:151545476-151545499:+_5-4	AADAC	82	216	90	127	244	151	75	183	81	48	57
AADAC_CCDS33877.1_ex4_3:151545547-151545570:-_5-5	AADAC	417	565	612	687	764	490	946	540	386	297	339
AADACL2_CCDS3161.2_ex0_3:151451944-151451967:+_5-1	AADACL2	2	1	38	160	15	56	5	3	26	22	8
AADACL2_CCDS3161.2_ex1_3:151458562-151458585:-_5-2	AADACL2	186	145	59	79	107	171	126	44	60	48	45
AADACL2_CCDS3161.2_ex2_3:151461893-151461916:+_5-3	AADACL2	174	236	272	165	249	102	81	142	121	71	196
AADACL2_CCDS3161.2_ex3_3:151463402-151463425:-_5-4	AADACL2	643	657	692	525	511	475	819	334	542	340	368
AADACL2_CCDS3161.2_ex3_3:151463446-151463469:+_5-5	AADACL2	572	628	680	577	687	737	582	199	211	253	274
AADACL3_CCDS41252.1_ex2_1:12785258-12785281:+_5-1	AADACL3	527	590	608	613	714	628	1108	501	185	190	403
AADACL3_CCDS41252.1_ex2_1:12785334-12785357:-_5-2	AADACL3	265	246	153	245	299	192	186	109	122	95	136
AADACL3_CCDS41252.1_ex2_1:12785358-12785381:+_5-3	AADACL3	566	486	544	568	662	541	246	206	279	274	358
AADACL3_CCDS41252.1_ex2_1:12785419-12785442:-_5-4	AADACL3	188	158	117	134	230	125	128	50	63	128	80
AADACL3_CCDS41252.1_ex2_1:12785608-12785631:+_5-5	AADACL3	178	128	239	145	372	83	140	96	105	65	152
AADACL4_CCDS30590.1_ex0_1:12704714-12704737:-_5-1	AADACL4	376	442	489	657	329	416	260	448	319	291	283
AADACL4_CCDS30590.1_ex1_1:12711250-12711273:+_5-2	AADACL4	490	251	193	130	170	331	38	203	171	190	238
AADACL4_CCDS30590.1_ex1_1:12711326-12711349:-_5-3	AADACL4	645	851	696	719	905	902	1130	506	534	335	469
AADACL4_CCDS30590.1_ex2_1:12721791-12721814:+_5-4	AADACL4	340	249	273	245	415	271	286	138	136	108	198
AADACL4_CCDS30590.1_ex2_1:12721814-12721837:-_5-5	AADACL4	617	945	735	871	727	838	506	231	447	257	428
AADAT_CCDS3814.1_ex10_4:171008288-171008311:-_5-3	AADAT	311	381	398	380	367	287	318	157	77	110	218
AADAT_CCDS3814.1_ex11_4:171009546-171009569:-_5-4	AADAT	732	441	806	756	591	675	461	268	426	260	188
AADAT_CCDS3814.1_ex11_4:171009609-171009632:-_5-5	AADAT	42	70	73	88	93	160	8	11	16	13	31
AADAT_CCDS3814.1_ex8_4:170994416-170994439:+_5-1	AADAT	128	102	109	208	222	226	84	38	153	50	82
AADAT_CCDS3814.1_ex8_4:170994468-170994491:+_5-2	AADAT	527	398	487	554	368	481	498	204	272	175	202
AAED1_CCDS35073.1_ex2_9:99413754-99413777:+_5-1	AAED1	321	365	529	375	724	471	1141	340	253	194	408
AAED1_CCDS35073.1_ex3_9:99413958-99413981:+_5-2	AAED1	37	8	75	38	32	43	0	7	19	23	0
AAED1_CCDS35073.1_ex4_9:99417018-99417041:-_5-3	AAED1	86	45	62	86	13	13	0	14	31	16	12
AAED1_CCDS35073.1_ex5_9:99417373-99417396:+_5-4	AAED1	1085	1199	1436	1270	1286	979	2323	642	786	486	787
AAED1_CCDS35073.1_ex5_9:99417399-99417422:+_5-5	AAED1	490	1058	1102	914	1218	912	1430	809	743	437	580
AAGAB_CCDS42050.1_ex3_15:67500938-67500961:+_5-1	AAGAB	612	526	648	522	638	646	778	433	422	235	264
AAGAB_CCDS42050.1_ex4_15:67501824-67501847:-_5-2	AAGAB	254	141	364	404	206	244	205	140	133	227	169
AAGAB_CCDS42050.1_ex5_15:67524161-67524184:+_5-3	AAGAB	289	420	433	505	353	344	823	125	340	275	93
AAGAB_CCDS42050.1_ex5_15:67524213-67524236:-_5-4	AAGAB	280	208	220	149	194	194	88	97	92	102	156
AAGAB_CCDS42050.1_ex6_15:67528322-67528345:-_5-5	AAGAB	507	338	418	312	564	430	722	165	312	148	181
AAK1_CCDS1893.2_ex10_2:69746228-69746251:-_5-1	AAK1	1147	1301	1529	1531	1393	1448	1592	762	1008	647	479
AAK1_CCDS1893.2_ex11_2:69748068-69748091:-_5-2	AAK1	779	530	606	741	745	556	905	469	444	260	535
AAK1_CCDS1893.2_ex13_2:69754414-69754437:+_5-3	AAK1	1313	1807	2243	1982	2521	2243	3206	1003	1188	998	933
AAK1_CCDS1893.2_ex15_2:69757767-69757790:-_5-4	AAK1	419	347	669	476	334	437	344	337	235	164	395
AAK1_CCDS1893.2_ex20_2:69870036-69870059:-_5-5	AAK1	623	456	638	559	897	403	564	475	268	246	216
AAMDC_CCDS8254.1_ex0_11:77553633-77553656:+_5-1	AAMDC	975	791	859	657	550	423	200	475	417	312	408
AAMDC_CCDS8254.1_ex1_11:77580763-77580786:-_5-2	AAMDC	491	617	829	801	543	493	610	439	463	202	354
AAMDC_CCDS8254.1_ex1_11:77580785-77580808:-_5-3	AAMDC	691	1115	1164	1067	1103	826	855	570	736	485	536
AAMDC_CCDS8254.1_ex1_11:77580845-77580868:+_5-4	AAMDC	435	420	387	516	323	373	21	204	166	148	183
AAMDC_CCDS8254.1_ex2_11:77583223-77583246:-_5-5	AAMDC	478	534	649	526	519	420	451	227	271	263	192
AAMP_CCDS33378.1_ex10_2:219134694-219134717:-_5-5	AAMP	1137	698	477	679	999	877	577	345	364	257	719
AAMP_CCDS33378.1_ex6_2:219131229-219131252:+_5-1	AAMP	714	94	100	87	181	129	26	0	44	12	74
AAMP_CCDS33378.1_ex8_2:219132241-219132264:+_5-2	AAMP	782	167	57	78	200	102	90	9	23	15	99
AAMP_CCDS33378.1_ex8_2:219132278-219132301:-_5-3	AAMP	573	152	48	76	111	37	7	2	29	30	36
AAMP_CCDS33378.1_ex9_2:219134119-219134142:+_5-4	AAMP	796	346	445	411	339	344	727	139	353	289	283
AANAT_CCDS11745.1_ex0_17:74464923-74464946:-_5-1	AANAT	819	907	959	1218	857	755	884	448	315	621	508
AANAT_CCDS11745.1_ex0_17:74464970-74464993:-_5-2	AANAT	532	415	415	431	714	442	692	269	413	381	190
AANAT_CCDS11745.1_ex1_17:74465300-74465323:-_5-3	AANAT	535	775	738	546	742	467	512	352	474	316	413
AANAT_CCDS11745.1_ex1_17:74465314-74465337:-_5-4	AANAT	372	223	124	239	274	357	39	91	80	119	198
AANAT_CCDS11745.1_ex1_17:74465365-74465388:+_5-5	AANAT	1114	1259	1177	1056	1340	1321	1230	855	628	764	700
AAR2_CCDS13273.1_ex0_20:34827888-34827911:+_5-1	AAR2	254	306	181	149	347	237	311	345	220	197	214
AAR2_CCDS13273.1_ex0_20:34827917-34827940:-_5-2	AAR2	665	787	630	657	868	745	803	619	587	532	431
AAR2_CCDS13273.1_ex0_20:34827975-34827998:+_5-3	AAR2	488	439	330	362	485	514	238	231	238	81	126
AAR2_CCDS13273.1_ex0_20:34828005-34828028:-_5-4	AAR2	109	119	36	25	12	39	134	29	116	48	33
AAR2_CCDS13273.1_ex0_20:34828259-34828282:-_5-5	AAR2	259	170	355	197	119	247	178	191	106	100	65
AARD_CCDS34935.1_ex0_8:117950565-117950588:-_5-1	AARD	612	300	447	382	264	412	374	233	209	151	268
AARD_CCDS34935.1_ex0_8:117950578-117950601:+_5-2	AARD	717	469	623	505	832	649	702	398	393	364	447
AARD_CCDS34935.1_ex0_8:117950645-117950668:+_5-3	AARD	499	335	399	443	727	656	789	308	459	213	181
AARD_CCDS34935.1_ex0_8:117950667-117950690:+_5-4	AARD	404	205	234	256	184	113	45	135	59	79	190
AARD_CCDS34935.1_ex0_8:117950700-117950723:+_5-5	AARD	862	1175	1501	1386	1262	1388	1208	733	733	567	1002
AARS_CCDS32474.1_ex10_16:70298929-70298952:-_5-1	AARS	562	73	5	1	28	41	5	16	4	2	14
AARS_CCDS32474.1_ex13_16:70302238-70302261:+_5-2	AARS	907	164	57	23	133	103	0	14	48	12	4
AARS_CCDS32474.1_ex16_16:70305735-70305758:-_5-3	AARS	673	331	317	376	392	304	260	89	110	128	152
AARS_CCDS32474.1_ex16_16:70305762-70305785:+_5-4	AARS	640	188	100	110	160	140	200	24	47	13	92
AARS_CCDS32474.1_ex18_16:70310945-70310968:-_5-5	AARS	381	76	10	1	43	0	0	0	11	4	0
AARS2_CCDS34464.1_ex13_6:44274062-44274085:+_5-1	AARS2	1488	1318	475	222	1332	477	423	281	468	374	754
AARS2_CCDS34464.1_ex15_6:44274721-44274744:-_5-2	AARS2	623	203	203	78	404	204	129	74	158	123	160
AARS2_CCDS34464.1_ex15_6:44274752-44274775:+_5-3	AARS2	203	265	105	67	188	87	17	78	27	36	95
AARS2_CCDS34464.1_ex16_6:44275094-44275117:-_5-4	AARS2	633	592	244	126	617	300	69	157	171	87	262
AARS2_CCDS34464.1_ex20_6:44279950-44279973:-_5-5	AARS2	425	232	276	131	320	95	168	100	138	69	121
AARSD1_CCDS58552.1_ex10_17:41116157-41116180:-_5-1	AARSD1	910	915	917	1086	1138	1088	1292	419	588	255	507
AARSD1_CCDS58552.1_ex6_17:41108278-41108301:+_5-3	AARSD1	296	233	322	166	225	216	269	186	137	71	275
AARSD1_CCDS58552.1_ex7_17:41108486-41108509:+_5-4	AARSD1	450	325	323	431	462	484	482	205	191	249	222
AARSD1_CCDS58552.1_ex7_17:41108542-41108565:-_5-5	AARSD1	675	442	565	577	556	461	398	341	165	313	265
AARSD1_CCDS58552.1_ex9_17:41113311-41113334:-_5-2	AARSD1	621	338	303	345	467	471	495	286	241	232	279
AASDH_CCDS3504.1_ex10_4:57237668-57237691:+_5-3	AASDH	531	266	311	285	191	334	240	218	103	88	276
AASDH_CCDS3504.1_ex10_4:57237733-57237756:+_5-4	AASDH	329	307	260	555	429	187	296	169	116	49	221
AASDH_CCDS3504.1_ex11_4:57244302-57244325:+_5-5	AASDH	192	107	186	175	205	268	174	63	57	20	91
AASDH_CCDS3504.1_ex7_4:57220310-57220333:+_5-1	AASDH	432	256	364	339	279	219	581	70	144	97	164
AASDH_CCDS3504.1_ex9_4:57221497-57221520:-_5-2	AASDH	468	287	344	303	281	351	50	106	114	95	147
AASDHPPT_CCDS31664.1_ex0_11:105948544-105948567:+_5-1	AASDHPPT	676	621	389	337	530	227	85	118	160	155	254
AASDHPPT_CCDS31664.1_ex0_11:105948583-105948606:-_5-2	AASDHPPT	310	319	111	63	177	107	23	21	44	78	51
AASDHPPT_CCDS31664.1_ex1_11:105950310-105950333:-_5-3	AASDHPPT	134	83	69	58	146	117	247	25	69	19	42
AASDHPPT_CCDS31664.1_ex1_11:105950373-105950396:-_5-4	AASDHPPT	984	1462	1166	1043	1144	1251	757	406	460	405	569
AASDHPPT_CCDS31664.1_ex3_11:105962110-105962133:+_5-5	AASDHPPT	30	46	33	52	83	103	209	124	50	4	15
AASS_CCDS5783.1_ex11_7:121741456-121741479:+_5-1	AASS	42	26	61	81	160	112	212	114	79	86	26
AASS_CCDS5783.1_ex13_7:121753231-121753254:+_5-2	AASS	234	318	216	378	414	304	219	157	170	95	160
AASS_CCDS5783.1_ex15_7:121755121-121755144:+_5-3	AASS	436	416	400	535	614	542	1023	448	276	290	339
AASS_CCDS5783.1_ex16_7:121756696-121756719:+_5-4	AASS	658	190	234	198	244	160	86	148	131	32	92
AASS_CCDS5783.1_ex22_7:121773585-121773608:-_5-5	AASS	674	382	562	345	499	668	491	323	381	354	298
AATF_CCDS32632.1_ex1_17:35307577-35307600:+_5-1	AATF	80	17	9	31	24	16	0	6	11	0	16
AATF_CCDS32632.1_ex1_17:35307610-35307633:-_5-2	AATF	427	330	298	250	422	311	165	148	175	105	188
AATF_CCDS32632.1_ex1_17:35307692-35307715:-_5-3	AATF	656	370	259	183	342	308	393	131	79	50	88
AATF_CCDS32632.1_ex2_17:35310322-35310345:+_5-4	AATF	421	249	201	199	422	258	284	68	163	81	187
AATF_CCDS32632.1_ex2_17:35310574-35310597:+_5-5	AATF	328	93	39	38	59	0	4	0	31	35	1
AATK_CCDS45807.1_ex3_17:79095931-79095954:+_5-1	AATK	755	781	892	1057	1162	885	1295	386	570	373	674
AATK_CCDS45807.1_ex3_17:79095970-79095993:-_5-2	AATK	1002	790	903	906	1166	629	701	833	786	608	620
AATK_CCDS45807.1_ex4_17:79096992-79097015:-_5-3	AATK	750	1764	1417	1283	1937	2053	1392	973	1017	910	1089
AATK_CCDS45807.1_ex5_17:79098584-79098607:-_5-4	AATK	472	693	544	631	1105	1045	879	601	399	450	596
AATK_CCDS45807.1_ex7_17:79100225-79100248:-_5-5	AATK	554	477	425	458	439	553	628	314	301	140	330
ABAT_CCDS10534.1_ex3_16:8844302-8844325:+_5-1	ABAT	383	449	450	589	575	413	471	196	236	166	173
ABAT_CCDS10534.1_ex3_16:8844340-8844363:+_5-2	ABAT	684	424	427	362	478	526	214	424	654	326	453
ABAT_CCDS10534.1_ex6_16:8858667-8858690:-_5-3	ABAT	247	179	157	235	283	165	244	226	204	166	119
ABAT_CCDS10534.1_ex8_16:8862083-8862106:+_5-4	ABAT	589	379	256	235	397	531	287	302	285	265	227
ABAT_CCDS10534.1_ex9_16:8862743-8862766:-_5-5	ABAT	555	292	892	619	570	406	735	398	411	360	305
ABCA1_CCDS6762.1_ex28_9:107581892-107581915:+_5-1	ABCA1	620	420	502	444	553	420	501	420	436	288	349
ABCA1_CCDS6762.1_ex28_9:107581948-107581971:+_5-2	ABCA1	643	495	355	418	417	212	590	239	318	206	370
ABCA1_CCDS6762.1_ex29_9:107582304-107582327:-_5-3	ABCA1	651	323	460	454	690	564	482	299	183	219	295
ABCA1_CCDS6762.1_ex36_9:107593327-107593350:-_5-4	ABCA1	594	535	376	581	700	580	724	353	336	248	218
ABCA1_CCDS6762.1_ex43_9:107620822-107620845:-_5-5	ABCA1	446	274	183	279	939	336	495	370	250	175	219
ABCA10_CCDS11684.1_ex20_17:67183873-67183896:-_5-1	ABCA10	268	325	206	255	218	229	173	114	124	97	151
ABCA10_CCDS11684.1_ex21_17:67186574-67186597:-_5-2	ABCA10	647	555	707	553	639	615	338	241	257	267	423
ABCA10_CCDS11684.1_ex23_17:67188722-67188745:-_5-3	ABCA10	199	119	134	243	161	190	114	225	104	105	32
ABCA10_CCDS11684.1_ex30_17:67210930-67210953:+_5-4	ABCA10	407	307	242	362	309	226	304	238	160	128	236
ABCA10_CCDS11684.1_ex34_17:67217983-67218006:-_5-5	ABCA10	104	98	67	201	97	128	20	114	37	17	117
ABCA12_CCDS33372.1_ex26_2:215852498-215852521:+_5-1	ABCA12	1217	1289	1384	1433	1469	1280	1363	965	707	676	944
ABCA12_CCDS33372.1_ex28_2:215854281-215854304:-_5-2	ABCA12	225	212	207	86	108	59	135	65	96	91	87
ABCA12_CCDS33372.1_ex29_2:215855583-215855606:+_5-3	ABCA12	95	55	29	31	83	43	122	6	53	37	13
ABCA12_CCDS33372.1_ex31_2:215865634-215865657:+_5-4	ABCA12	526	330	305	393	380	333	414	203	413	356	205
ABCA12_CCDS33372.1_ex32_2:215866357-215866380:+_5-5	ABCA12	23	31	92	70	88	46	144	104	77	70	16
ABCA13_CCDS47584.1_ex16_7:48314257-48314280:+_5-3	ABCA13	276	222	153	194	137	52	97	96	52	79	35
ABCA13_CCDS47584.1_ex16_7:48314774-48314797:+_5-4	ABCA13	551	700	637	818	623	805	436	364	462	443	350
ABCA13_CCDS47584.1_ex16_7:48315583-48315606:-_5-5	ABCA13	408	217	288	283	245	250	117	234	231	184	113
ABCA13_CCDS47584.1_ex5_7:48266860-48266883:+_5-1	ABCA13	263	321	231	285	295	217	265	147	80	88	103
ABCA13_CCDS47584.1_ex8_7:48278980-48279003:+_5-2	ABCA13	390	418	211	420	356	181	282	168	382	211	85
ABCA2_CCDS43909.1_ex27_9:139910559-139910582:+_5-1	ABCA2	688	1298	1115	1133	979	820	1196	509	625	447	823
ABCA2_CCDS43909.1_ex31_9:139911691-139911714:-_5-2	ABCA2	496	212	403	257	318	474	284	360	139	192	253
ABCA2_CCDS43909.1_ex35_9:139912632-139912655:+_5-3	ABCA2	335	323	330	423	270	239	413	97	217	132	226
ABCA2_CCDS43909.1_ex35_9:139912690-139912713:-_5-4	ABCA2	878	1594	1285	1432	1415	1325	1259	1108	832	854	752
ABCA2_CCDS43909.1_ex37_9:139913372-139913395:-_5-5	ABCA2	496	604	590	483	849	556	1048	550	475	316	329
ABCA3_CCDS10466.1_ex18_16:2348501-2348524:-_5-1	ABCA3	562	346	610	416	667	398	339	323	318	264	236
ABCA3_CCDS10466.1_ex21_16:2354103-2354126:+_5-2	ABCA3	680	656	658	614	448	465	502	307	289	264	242
ABCA3_CCDS10466.1_ex22_16:2358534-2358557:+_5-3	ABCA3	638	223	552	370	632	354	253	231	349	252	254
ABCA3_CCDS10466.1_ex25_16:2369697-2369720:+_5-4	ABCA3	98	212	293	254	210	220	285	150	123	56	91
ABCA3_CCDS10466.1_ex25_16:2369770-2369793:+_5-5	ABCA3	430	380	428	319	256	334	353	151	159	150	188
ABCA4_CCDS747.1_ex28_1:94508342-94508365:+_5-1	ABCA4	470	269	353	327	205	213	277	101	78	172	168
ABCA4_CCDS747.1_ex37_1:94528128-94528151:+_5-2	ABCA4	617	609	720	778	563	374	613	401	263	312	296
ABCA4_CCDS747.1_ex38_1:94528692-94528715:-_5-3	ABCA4	487	257	363	307	192	263	487	157	270	89	291
ABCA4_CCDS747.1_ex38_1:94528711-94528734:+_5-4	ABCA4	431	292	329	255	368	470	447	122	72	69	180
ABCA4_CCDS747.1_ex42_1:94546256-94546279:+_5-5	ABCA4	315	405	426	207	211	403	432	170	184	136	120
ABCA5_CCDS11685.1_ex22_17:67282094-67282117:+_5-1	ABCA5	120	101	53	153	137	27	89	41	34	47	31
ABCA5_CCDS11685.1_ex24_17:67283787-67283810:+_5-2	ABCA5	499	705	821	799	1069	812	1010	259	433	193	346
ABCA5_CCDS11685.1_ex32_17:67300883-67300906:+_5-3	ABCA5	291	270	310	325	257	249	147	85	203	203	125
ABCA5_CCDS11685.1_ex33_17:67302987-67303010:+_5-4	ABCA5	331	562	251	415	320	274	283	275	223	189	194
ABCA5_CCDS11685.1_ex35_17:67305496-67305519:+_5-5	ABCA5	339	256	318	201	255	287	158	160	129	167	120
ABCA6_CCDS11683.1_ex22_17:67106962-67106985:-_5-1	ABCA6	231	475	374	431	544	479	216	383	300	239	386
ABCA6_CCDS11683.1_ex27_17:67111582-67111605:-_5-2	ABCA6	752	1068	812	937	703	641	965	487	440	322	462
ABCA6_CCDS11683.1_ex30_17:67121163-67121186:-_5-3	ABCA6	26	57	7	35	8	43	4	19	17	3	1
ABCA6_CCDS11683.1_ex32_17:67125796-67125819:-_5-4	ABCA6	264	386	468	437	323	366	1047	182	188	122	174
ABCA6_CCDS11683.1_ex35_17:67132250-67132273:+_5-5	ABCA6	152	191	213	315	154	231	206	75	112	68	49
ABCA7_CCDS12055.1_ex10_19:1045160-1045183:-_5-2	ABCA7	880	605	821	504	714	593	481	570	638	622	470
ABCA7_CCDS12055.1_ex11_19:1046257-1046280:-_5-3	ABCA7	716	596	515	605	907	688	1063	265	516	283	313
ABCA7_CCDS12055.1_ex18_19:1051155-1051178:+_5-4	ABCA7	664	390	420	409	611	373	723	189	257	311	124
ABCA7_CCDS12055.1_ex20_19:1052067-1052090:+_5-5	ABCA7	912	972	694	823	1172	1049	881	540	537	356	589
ABCA7_CCDS12055.1_ex3_19:1042137-1042160:+_5-1	ABCA7	843	763	792	673	940	546	936	467	660	217	505
ABCA8_CCDS11680.1_ex21_17:66902267-66902290:-_5-1	ABCA8	296	236	286	297	256	179	234	208	140	83	168
ABCA8_CCDS11680.1_ex24_17:66914172-66914195:+_5-2	ABCA8	933	1109	780	1111	1187	1242	1187	801	939	554	707
ABCA8_CCDS11680.1_ex28_17:66920855-66920878:-_5-3	ABCA8	317	66	305	264	305	248	368	113	87	162	116
ABCA8_CCDS11680.1_ex29_17:66924077-66924100:+_5-4	ABCA8	472	260	270	323	485	385	347	227	264	158	221
ABCA8_CCDS11680.1_ex29_17:66924136-66924159:+_5-5	ABCA8	680	294	438	357	298	603	583	233	344	242	439
ABCA9_CCDS11681.1_ex23_17:67022582-67022605:-_5-1	ABCA9	12	31	36	55	71	20	81	9	54	0	0
ABCA9_CCDS11681.1_ex31_17:67031450-67031473:+_5-2	ABCA9	0	0	3	14	13	13	11	0	11	0	0
ABCA9_CCDS11681.1_ex31_17:67031481-67031504:+_5-3	ABCA9	58	102	72	115	80	15	18	45	45	51	12
ABCA9_CCDS11681.1_ex31_17:67031505-67031528:+_5-4	ABCA9	436	291	354	363	381	524	243	240	199	247	229
ABCA9_CCDS11681.1_ex32_17:67031846-67031869:-_5-5	ABCA9	478	562	565	435	608	532	789	561	317	358	235
ABCB1_CCDS5608.1_ex15_7:87179269-87179292:+_5-1	ABCB1	159	62	89	165	33	10	62	38	48	29	9
ABCB1_CCDS5608.1_ex17_7:87179861-87179884:-_5-2	ABCB1	387	361	327	235	210	128	510	82	108	238	58
ABCB1_CCDS5608.1_ex20_7:87190653-87190676:-_5-3	ABCB1	313	184	360	279	230	240	336	153	114	120	135
ABCB1_CCDS5608.1_ex22_7:87196148-87196171:-_5-4	ABCB1	252	259	204	361	133	71	127	165	54	90	137
ABCB1_CCDS5608.1_ex22_7:87196271-87196294:-_5-5	ABCB1	34	213	25	58	148	168	61	36	53	16	19
ABCB10_CCDS1580.1_ex12_1:229694267-229694290:+_5-5	ABCB10	445	120	47	178	259	177	244	323	279	193	135
ABCB10_CCDS1580.1_ex8_1:229676480-229676503:+_5-1	ABCB10	552	102	48	14	18	9	36	34	78	99	60
ABCB10_CCDS1580.1_ex9_1:229678075-229678098:-_5-2	ABCB10	761	724	917	876	1120	1226	1369	515	681	546	314
ABCB11_CCDS46444.1_ex16_2:169833142-169833165:-_5-1	ABCB11	242	112	122	169	147	65	107	217	66	150	49
ABCB11_CCDS46444.1_ex18_2:169842760-169842783:-_5-2	ABCB11	1088	757	769	970	1000	754	951	385	558	390	660
ABCB11_CCDS46444.1_ex20_2:169850327-169850350:+_5-3	ABCB11	391	493	704	648	482	283	283	313	352	216	282
ABCB11_CCDS46444.1_ex22_2:169853154-169853177:-_5-4	ABCB11	360	278	285	268	285	162	129	101	128	160	178
ABCB11_CCDS46444.1_ex23_2:169869923-169869946:+_5-5	ABCB11	668	885	1079	1228	515	756	587	460	377	208	275
ABCB4_CCDS5605.1_ex13_7:87060823-87060846:+_5-1	ABCB4	660	466	441	597	390	295	380	357	421	297	198
ABCB4_CCDS5605.1_ex17_7:87072977-87073000:+_5-2	ABCB4	145	39	11	74	21	55	39	110	65	76	9
ABCB4_CCDS5605.1_ex22_7:87082254-87082277:-_5-3	ABCB4	424	101	232	351	259	286	446	282	240	84	152
ABCB4_CCDS5605.1_ex23_7:87083877-87083900:-_5-4	ABCB4	611	389	378	481	502	379	840	287	363	263	334
ABCB4_CCDS5605.1_ex24_7:87092206-87092229:-_5-5	ABCB4	231	358	413	461	439	368	808	350	183	274	190
ABCB5_CCDS5371.1_ex0_7:20691136-20691159:-_6-1	ABCB5	71	465	143	235	344	263	270	183	183	118	96
ABCB5_CCDS5371.1_ex0_7:20691170-20691193:+_6-2	ABCB5	244	116	229	130	246	192	200	79	139	138	140
ABCB5_CCDS5371.1_ex0_7:20691212-20691235:+_6-3	ABCB5	24	51	14	132	79	125	57	28	55	23	31
ABCB5_CCDS5371.1_ex1_7:20698127-20698150:+_6-4	ABCB5	10	124	152	115	225	141	94	103	55	112	66
ABCB5_CCDS5371.1_ex1_7:20698153-20698176:+_6-5	ABCB5	270	272	249	369	223	247	120	47	273	217	135
ABCB5_CCDS5371.1_ex2_7:20721132-20721155:+_6-6	ABCB5	292	332	248	380	536	656	429	208	132	140	93
ABCB6_CCDS2436.1_ex14_2:220080836-220080859:-_5-1	ABCB6	753	978	1166	1146	896	738	1306	525	684	504	565
ABCB6_CCDS2436.1_ex14_2:220080858-220080881:+_5-2	ABCB6	794	916	1207	1319	1182	941	1451	896	878	703	869
ABCB6_CCDS2436.1_ex15_2:220081125-220081148:+_5-3	ABCB6	377	165	211	105	394	246	90	114	102	103	163
ABCB6_CCDS2436.1_ex18_2:220083172-220083195:+_5-4	ABCB6	385	115	304	324	424	232	228	119	159	175	197
ABCB6_CCDS2436.1_ex18_2:220083276-220083299:+_5-5	ABCB6	505	736	1118	1347	1201	1013	1361	561	537	363	411
ABCB7_CCDS14428.1_ex10_X:74295284-74295307:-_5-3	ABCB7	116	109	15	45	40	8	0	8	15	14	56
ABCB7_CCDS14428.1_ex15_X:74375942-74375965:+_5-4	ABCB7	531	124	161	146	166	188	0	15	75	40	23
ABCB7_CCDS14428.1_ex15_X:74375994-74376017:-_5-5	ABCB7	853	223	181	318	315	251	92	113	171	110	233
ABCB7_CCDS14428.1_ex9_X:74293704-74293727:-_5-1	ABCB7	835	314	122	71	348	84	108	74	155	71	169
ABCB7_CCDS14428.1_ex9_X:74293741-74293764:-_5-2	ABCB7	265	143	5	48	59	32	54	19	50	28	55
ABCB8_CCDS5913.1_ex2_7:150731432-150731455:+_5-1	ABCB8	330	212	168	236	186	103	157	234	171	114	107
ABCB8_CCDS5913.1_ex3_7:150731626-150731649:-_5-2	ABCB8	643	438	770	926	992	771	1163	526	480	479	505
ABCB8_CCDS5913.1_ex4_7:150731823-150731846:+_5-3	ABCB8	113	113	62	108	89	67	91	66	42	15	35
ABCB8_CCDS5913.1_ex5_7:150732708-150732731:-_5-4	ABCB8	623	503	578	589	438	573	740	560	292	335	321
ABCB8_CCDS5913.1_ex6_7:150733026-150733049:-_5-5	ABCB8	867	1059	805	1011	1178	1021	1168	621	628	592	688
ABCB9_CCDS58286.1_ex7_12:123434395-123434418:+_5-1	ABCB9	253	111	76	156	201	173	46	81	102	82	103
ABCB9_CCDS58286.1_ex7_12:123434450-123434473:-_5-2	ABCB9	1258	2844	3368	3071	2948	2932	3378	1871	1975	1624	1745
ABCB9_CCDS58286.1_ex9_12:123444226-123444249:-_5-3	ABCB9	628	586	878	670	578	344	507	248	389	324	373
ABCB9_CCDS58286.1_ex9_12:123444407-123444430:+_5-4	ABCB9	288	366	179	208	336	99	121	169	191	57	171
ABCB9_CCDS58286.1_ex9_12:123444500-123444523:+_5-5	ABCB9	604	455	847	481	483	544	210	255	405	177	359
ABCC1_CCDS42122.1_ex16_16:16177311-16177334:+_5-5	ABCC1	168	204	220	127	174	263	142	79	91	71	49
ABCC1_CCDS42122.1_ex5_16:16126994-16127017:-_5-1	ABCC1	330	177	254	365	198	259	195	82	90	131	62
ABCC1_CCDS42122.1_ex6_16:16130324-16130347:-_5-2	ABCC1	476	343	211	353	446	432	777	310	346	187	252
ABCC1_CCDS42122.1_ex7_16:16138396-16138419:+_5-3	ABCC1	521	389	529	638	392	330	170	201	262	142	244
ABCC1_CCDS42122.1_ex9_16:16142029-16142052:-_5-4	ABCC1	1131	1016	885	785	1299	1076	1142	709	952	532	449
ABCC10_CCDS4896.1_ex0_6:43400379-43400402:+_5-1	ABCC10	674	718	598	688	871	663	1013	426	588	504	406
ABCC10_CCDS4896.1_ex0_6:43400561-43400584:+_5-2	ABCC10	514	340	410	329	601	476	630	195	161	88	133
ABCC10_CCDS4896.1_ex0_6:43400767-43400790:+_5-3	ABCC10	632	304	178	311	458	336	262	152	156	82	223
ABCC10_CCDS4896.1_ex1_6:43402501-43402524:-_5-4	ABCC10	430	312	385	335	343	331	192	134	219	58	316
ABCC10_CCDS4896.1_ex6_6:43409645-43409668:-_5-5	ABCC10	694	243	371	240	284	327	308	100	183	149	305
ABCC11_CCDS10732.1_ex15_16:48234306-48234329:+_5-1	ABCC11	239	371	204	205	246	147	160	116	115	114	79
ABCC11_CCDS10732.1_ex17_16:48239361-48239384:-_5-2	ABCC11	575	364	455	310	676	516	442	173	188	182	207
ABCC11_CCDS10732.1_ex19_16:48244986-48245009:-_5-3	ABCC11	547	159	204	286	517	306	189	204	112	105	85
ABCC11_CCDS10732.1_ex23_16:48250102-48250125:+_5-4	ABCC11	641	1382	1346	1500	1421	1256	1467	722	707	505	869
ABCC11_CCDS10732.1_ex24_16:48256598-48256621:+_5-5	ABCC11	174	103	47	139	241	267	277	56	78	55	35
ABCC12_CCDS10730.1_ex22_16:48167596-48167619:-_5-1	ABCC12	1303	2719	3512	3241	3495	3101	3565	1534	1831	1170	1677
ABCC12_CCDS10730.1_ex25_16:48174665-48174688:-_5-2	ABCC12	746	655	647	854	806	749	1017	542	416	428	399
ABCC12_CCDS10730.1_ex27_16:48177841-48177864:+_5-3	ABCC12	444	306	187	300	338	374	476	176	82	103	156
ABCC12_CCDS10730.1_ex27_16:48177882-48177905:-_5-4	ABCC12	371	406	494	491	351	344	286	167	307	228	478
ABCC12_CCDS10730.1_ex27_16:48177956-48177979:-_5-5	ABCC12	486	682	664	673	667	459	287	241	418	256	289
ABCC2_CCDS7484.1_ex14_10:101571346-101571369:-_5-5	ABCC2	1180	1409	1214	1277	1110	947	1250	942	860	897	731
ABCC2_CCDS7484.1_ex2_10:101552071-101552094:-_5-1	ABCC2	304	476	498	413	535	618	436	231	251	138	77
ABCC2_CCDS7484.1_ex3_10:101553372-101553395:-_5-2	ABCC2	119	70	36	77	133	46	122	34	13	40	36
ABCC2_CCDS7484.1_ex5_10:101554194-101554217:+_5-3	ABCC2	320	322	434	436	582	583	296	291	251	188	336
ABCC2_CCDS7484.1_ex6_10:101556878-101556901:-_5-4	ABCC2	530	413	618	369	458	309	353	153	248	206	295
ABCC3_CCDS32681.1_ex1_17:48733267-48733290:-_5-1	ABCC3	463	755	1026	702	766	840	1122	460	652	327	350
ABCC3_CCDS32681.1_ex1_17:48733311-48733334:-_5-2	ABCC3	869	2030	1942	1719	2318	1916	2485	1191	951	571	1244
ABCC3_CCDS32681.1_ex3_17:48734423-48734446:+_5-3	ABCC3	571	564	711	508	542	678	672	364	267	400	231
ABCC3_CCDS32681.1_ex6_17:48736602-48736625:-_5-4	ABCC3	456	347	175	253	393	337	551	198	181	149	264
ABCC3_CCDS32681.1_ex7_17:48738310-48738333:+_5-5	ABCC3	428	448	458	489	553	390	392	150	366	243	120
ABCC4_CCDS45061.1_ex13_13:95858780-95858803:-_5-1	ABCC4	429	436	535	462	415	530	599	371	295	299	245
ABCC4_CCDS45061.1_ex13_13:95858877-95858900:+_5-2	ABCC4	866	1496	1448	1358	1435	1210	1585	935	1006	555	746
ABCC4_CCDS45061.1_ex14_13:95860148-95860171:-_5-3	ABCC4	1040	1496	1730	1609	1968	1655	2482	1323	1155	869	703
ABCC4_CCDS45061.1_ex16_13:95863013-95863036:-_5-4	ABCC4	274	461	512	361	454	504	332	408	202	173	169
ABCC4_CCDS45061.1_ex17_13:95886862-95886885:-_5-5	ABCC4	154	271	157	168	388	366	288	80	123	66	203
ABCC5_CCDS33898.1_ex2_3:183706425-183706448:-_5-1	ABCC5	282	173	302	244	292	349	180	162	200	133	170
ABCC5_CCDS33898.1_ex2_3:183706483-183706506:+_5-2	ABCC5	724	555	731	668	892	743	889	409	480	434	370
ABCC5_CCDS33898.1_ex3_3:183707010-183707033:+_5-3	ABCC5	527	513	483	553	509	388	672	265	259	249	364
ABCC5_CCDS33898.1_ex3_3:183707087-183707110:+_5-4	ABCC5	508	277	424	268	350	240	307	213	277	228	380
ABCC5_CCDS33898.1_ex4_3:183732050-183732073:-_5-5	ABCC5	298	465	374	424	271	293	188	55	162	121	237
ABCC6_CCDS10568.1_ex15_16:16276732-16276755:-_10-1	ABCC6	751	595	575	564	683	482	507	414	401	422	287
ABCC6_CCDS10568.1_ex17_16:16281043-16281066:-_10-2	ABCC6	1007	968	891	836	1163	908	734	626	556	560	506
ABCC6_CCDS10568.1_ex18_16:16282818-16282841:-_10-3	ABCC6	625	551	582	557	738	863	894	376	444	483	305
ABCC6_CCDS10568.1_ex21_16:16291900-16291923:-_10-4	ABCC6	1036	846	1100	1382	1531	1379	1845	730	773	525	531
ABCC6_CCDS10568.1_ex23_16:16297388-16297411:+_10-5	ABCC6	578	575	400	560	471	520	433	422	298	160	192
ABCC6_CCDS10568.1_ex29_16:16315531-16315554:+_10-6	ABCC6	720	1351	1400	1726	1550	1667	2080	1213	814	772	704
ABCC6_CCDS10568.1_ex29_16:16315548-16315571:-_10-7	ABCC6	596	240	285	256	341	305	197	285	269	181	198
ABCC6_CCDS10568.1_ex29_16:16315564-16315587:+_10-8	ABCC6	362	44	50	90	37	3	21	52	82	68	149
ABCC6_CCDS10568.1_ex29_16:16315589-16315612:-_10-9	ABCC6	718	223	282	245	325	230	314	211	169	229	300
ABCC6_CCDS10568.1_ex29_16:16315617-16315640:-_10-10	ABCC6	317	195	351	383	311	428	382	174	214	182	135
ABCC8_CCDS31437.1_ex24_11:17449412-17449435:-_5-1	ABCC8	778	685	650	752	563	816	1203	612	430	433	404
ABCC8_CCDS31437.1_ex27_11:17452374-17452397:+_5-2	ABCC8	356	298	272	265	293	225	136	302	244	73	127
ABCC8_CCDS31437.1_ex30_11:17464816-17464839:+_5-3	ABCC8	216	479	338	206	328	337	203	170	86	75	285
ABCC8_CCDS31437.1_ex34_11:17483198-17483221:+_5-4	ABCC8	746	935	1142	903	1054	902	1571	924	482	518	611
ABCC8_CCDS31437.1_ex35_11:17485059-17485082:+_5-5	ABCC8	300	451	471	490	345	470	258	405	140	171	217
ABCC9_CCDS8693.1_ex25_12:22040805-22040828:-_5-1	ABCC9	408	307	157	252	272	277	293	118	174	207	162
ABCC9_CCDS8693.1_ex30_12:22063203-22063226:+_5-2	ABCC9	229	90	135	120	131	56	25	40	49	68	109
ABCC9_CCDS8693.1_ex34_12:22069870-22069893:-_5-3	ABCC9	555	349	312	327	351	230	487	460	161	237	253
ABCC9_CCDS8693.1_ex35_12:22078940-22078963:+_5-4	ABCC9	998	1088	1250	916	1595	1168	833	731	776	573	671
ABCC9_CCDS8693.1_ex36_12:22086780-22086803:-_5-5	ABCC9	196	138	238	326	211	170	318	69	103	87	136
ABCD1_CCDS14728.1_ex0_X:152991038-152991061:-_5-1	ABCD1	454	905	944	987	929	968	1253	486	579	512	465
ABCD1_CCDS14728.1_ex0_X:152991083-152991106:+_5-2	ABCD1	498	424	368	472	583	761	1042	177	236	317	151
ABCD1_CCDS14728.1_ex0_X:152991197-152991220:-_5-3	ABCD1	402	415	296	407	427	306	346	334	226	196	232
ABCD1_CCDS14728.1_ex0_X:152991257-152991280:+_5-4	ABCD1	482	785	759	789	640	631	899	436	401	419	104
ABCD1_CCDS14728.1_ex0_X:152991557-152991580:+_5-5	ABCD1	816	921	1131	1027	1091	955	820	1013	767	538	475
ABCD2_CCDS8734.1_ex9_12:40012598-40012621:+_5-1	ABCD2	316	444	292	406	518	542	269	203	129	187	363
ABCD2_CCDS8734.1_ex9_12:40012638-40012661:+_5-2	ABCD2	359	327	376	380	331	146	361	85	105	148	241
ABCD2_CCDS8734.1_ex9_12:40012811-40012834:-_5-3	ABCD2	397	219	248	529	519	427	443	413	164	142	155
ABCD2_CCDS8734.1_ex9_12:40012977-40013000:+_5-4	ABCD2	509	365	554	415	464	454	401	231	225	182	236
ABCD2_CCDS8734.1_ex9_12:40013274-40013297:-_5-5	ABCD2	309	72	97	85	137	163	42	106	65	49	62
ABCD3_CCDS44175.1_ex1_1:94924178-94924201:-_5-1	ABCD3	416	312	476	471	582	527	552	408	188	185	285
ABCD3_CCDS44175.1_ex4_1:94939320-94939343:+_5-2	ABCD3	677	526	579	599	566	462	538	206	226	298	350
ABCD3_CCDS44175.1_ex4_1:94939380-94939403:-_5-3	ABCD3	74	50	45	102	79	135	86	95	24	5	16
ABCD3_CCDS44175.1_ex5_1:94940741-94940764:+_5-4	ABCD3	535	572	553	557	661	528	655	397	425	340	318
ABCD3_CCDS44175.1_ex5_1:94940775-94940798:-_5-5	ABCD3	123	63	211	199	192	93	82	47	53	53	96
ABCD4_CCDS9828.1_ex10_14:74759489-74759512:+_5-1	ABCD4	293	503	477	480	534	359	612	302	326	232	257
ABCD4_CCDS9828.1_ex14_14:74763055-74763078:+_5-2	ABCD4	270	97	55	199	199	222	17	113	65	79	88
ABCD4_CCDS9828.1_ex15_14:74764627-74764650:-_5-3	ABCD4	521	160	309	291	365	270	462	232	241	202	269
ABCD4_CCDS9828.1_ex16_14:74766322-74766345:+_5-4	ABCD4	322	505	335	235	236	225	66	299	269	109	106
ABCD4_CCDS9828.1_ex17_14:74766843-74766866:+_5-5	ABCD4	547	155	198	171	326	346	306	228	243	249	315
ABCE1_CCDS34071.1_ex1_4:146026751-146026774:+_5-1	ABCE1	126	21	11	2	44	3	1	0	5	37	97
ABCE1_CCDS34071.1_ex2_4:146029173-146029196:-_5-2	ABCE1	389	130	52	16	173	99	9	2	28	4	141
ABCE1_CCDS34071.1_ex3_4:146030281-146030304:+_5-3	ABCE1	1052	71	12	63	146	16	20	5	27	2	14
ABCE1_CCDS34071.1_ex7_4:146033406-146033429:-_5-4	ABCE1	25	0	0	0	0	37	0	0	3	0	24
ABCE1_CCDS34071.1_ex8_4:146038520-146038543:-_5-5	ABCE1	707	47	8	45	22	36	0	0	12	37	37
ABCF1_CCDS34380.1_ex10_6:30551395-30551418:+_5-3	ABCF1	1746	935	563	344	755	513	232	238	424	413	1057
ABCF1_CCDS34380.1_ex10_6:30551444-30551467:+_5-4	ABCF1	756	116	138	139	138	61	57	56	83	49	82
ABCF1_CCDS34380.1_ex13_6:30552235-30552258:+_5-5	ABCF1	517	56	35	12	193	14	14	28	57	30	73
ABCF1_CCDS34380.1_ex5_6:30546332-30546355:+_5-1	ABCF1	111	39	90	119	130	46	7	12	21	16	26
ABCF1_CCDS34380.1_ex9_6:30550909-30550932:-_5-2	ABCF1	701	1021	1107	1046	932	918	1193	480	393	402	517
ABCF2_CCDS5922.1_ex10_7:150919626-150919649:-_5-1	ABCF2	706	732	830	591	609	585	817	441	398	224	311
ABCF2_CCDS5922.1_ex11_7:150920839-150920862:-_5-2	ABCF2	680	796	809	744	951	661	1289	418	545	399	525
ABCF2_CCDS5922.1_ex11_7:150920918-150920941:+_5-3	ABCF2	1110	755	1158	1214	1001	920	1029	757	726	467	668
ABCF2_CCDS5922.1_ex12_7:150921110-150921133:+_5-4	ABCF2	460	437	632	568	288	202	99	250	198	163	144
ABCF2_CCDS5922.1_ex13_7:150921873-150921896:+_5-5	ABCF2	453	462	633	637	353	240	364	224	306	205	311
ABCF3_CCDS3254.1_ex4_3:183905479-183905502:-_5-1	ABCF3	507	451	513	580	364	306	357	418	227	250	163
ABCF3_CCDS3254.1_ex5_3:183905755-183905778:+_5-2	ABCF3	595	763	888	1194	484	732	567	750	389	375	384
ABCF3_CCDS3254.1_ex6_3:183905942-183905965:+_5-3	ABCF3	775	690	687	632	1063	950	961	269	495	443	494
ABCF3_CCDS3254.1_ex6_3:183906138-183906161:+_5-4	ABCF3	398	603	603	479	387	389	349	255	314	139	629
ABCF3_CCDS3254.1_ex8_3:183906714-183906737:+_5-5	ABCF3	842	903	955	875	1315	1374	1537	674	796	433	706
ABCG1_CCDS13681.1_ex2_21:43691189-43691212:-_5-1	ABCG1	373	504	496	350	579	392	380	175	321	193	170
ABCG1_CCDS13681.1_ex5_21:43702417-43702440:+_5-2	ABCG1	843	994	1066	947	1291	1253	1459	704	599	680	505
ABCG1_CCDS13681.1_ex5_21:43702448-43702471:+_5-3	ABCG1	473	894	739	623	662	717	655	509	473	510	377
ABCG1_CCDS13681.1_ex6_21:43704708-43704731:+_5-4	ABCG1	331	573	578	830	361	312	108	123	152	266	106
ABCG1_CCDS13681.1_ex6_21:43704760-43704783:-_5-5	ABCG1	567	865	970	1190	641	732	911	474	598	314	346
ABCG2_CCDS3628.1_ex10_4:89042831-89042854:-_5-2	ABCG2	276	184	228	280	130	267	93	58	131	101	95
ABCG2_CCDS3628.1_ex11_4:89052232-89052255:-_5-3	ABCG2	262	218	107	131	255	154	77	178	102	116	80
ABCG2_CCDS3628.1_ex12_4:89053044-89053067:-_5-4	ABCG2	256	312	351	255	249	414	518	200	283	246	178
ABCG2_CCDS3628.1_ex13_4:89053769-89053792:-_5-5	ABCG2	305	106	314	217	302	263	380	214	204	137	273
ABCG2_CCDS3628.1_ex9_4:89039397-89039420:-_5-1	ABCG2	157	149	55	156	61	87	131	151	94	142	82
ABCG4_CCDS8415.1_ex0_11:119020874-119020897:-_5-1	ABCG4	522	470	1072	715	879	813	1146	468	512	502	275
ABCG4_CCDS8415.1_ex0_11:119020894-119020917:-_5-2	ABCG4	608	839	851	1022	698	645	751	497	592	343	605
ABCG4_CCDS8415.1_ex1_11:119024760-119024783:+_5-3	ABCG4	749	604	614	627	794	834	742	452	557	541	382
ABCG4_CCDS8415.1_ex4_11:119025505-119025528:-_5-4	ABCG4	417	358	299	311	503	433	397	282	402	187	147
ABCG4_CCDS8415.1_ex6_11:119027329-119027352:-_5-5	ABCG4	390	443	296	339	547	488	708	269	285	240	174
ABCG5_CCDS1814.1_ex11_2:44065008-44065031:-_5-4	ABCG5	236	358	352	347	308	422	283	305	228	183	211
ABCG5_CCDS1814.1_ex11_2:44065081-44065104:-_5-5	ABCG5	733	589	725	843	942	871	928	796	611	592	426
ABCG5_CCDS1814.1_ex5_2:44051553-44051576:-_5-1	ABCG5	279	149	96	98	250	149	302	103	141	56	61
ABCG5_CCDS1814.1_ex7_2:44053606-44053629:+_5-2	ABCG5	734	722	749	633	741	799	294	609	572	396	437
ABCG5_CCDS1814.1_ex8_2:44055199-44055222:+_5-3	ABCG5	448	531	335	450	480	423	633	377	415	413	398
ABCG8_CCDS1815.1_ex3_2:44078875-44078898:-_5-1	ABCG8	662	941	768	702	752	900	713	515	310	346	525
ABCG8_CCDS1815.1_ex3_2:44078944-44078967:-_5-2	ABCG8	819	904	818	928	1128	941	1299	773	655	480	565
ABCG8_CCDS1815.1_ex4_2:44079544-44079567:+_5-3	ABCG8	844	553	569	653	524	772	460	386	510	252	365
ABCG8_CCDS1815.1_ex5_2:44079891-44079914:-_5-4	ABCG8	567	205	444	585	670	739	808	241	243	357	283
ABCG8_CCDS1815.1_ex5_2:44079912-44079935:-_5-5	ABCG8	663	411	712	515	617	506	1143	353	320	429	537
ABHD1_CCDS1736.1_ex1_2:27351375-27351398:+_5-1	ABHD1	680	321	459	282	472	520	106	245	360	346	455
ABHD1_CCDS1736.1_ex1_2:27351447-27351470:+_5-2	ABHD1	357	158	203	168	468	375	165	309	271	104	199
ABHD1_CCDS1736.1_ex2_2:27351978-27352001:+_5-3	ABHD1	509	555	833	604	495	524	830	309	364	212	318
ABHD1_CCDS1736.1_ex3_2:27352184-27352207:+_5-4	ABHD1	399	470	334	389	438	339	295	213	275	155	209
ABHD1_CCDS1736.1_ex4_2:27352367-27352390:+_5-5	ABHD1	526	912	826	839	705	797	612	546	487	480	211
ABHD10_CCDS2963.1_ex0_3:111698017-111698040:+_5-1	ABHD10	1136	1314	1022	940	1455	1365	1352	608	694	532	790
ABHD10_CCDS2963.1_ex1_3:111700682-111700705:-_5-2	ABHD10	62	49	110	193	81	34	10	31	45	35	19
ABHD10_CCDS2963.1_ex1_3:111700730-111700753:-_5-3	ABHD10	52	77	80	126	140	127	176	197	59	45	30
ABHD10_CCDS2963.1_ex1_3:111700748-111700771:+_5-4	ABHD10	221	314	202	280	121	173	31	39	65	37	100
ABHD10_CCDS2963.1_ex1_3:111700792-111700815:+_5-5	ABHD10	417	275	315	279	521	254	435	253	162	128	276
ABHD11_CCDS47607.1_ex2_7:73151890-73151913:-_5-1	ABHD11	372	282	228	205	287	197	355	86	187	106	161
ABHD11_CCDS47607.1_ex2_7:73151931-73151954:+_5-2	ABHD11	563	555	346	484	444	373	532	256	324	279	449
ABHD11_CCDS47607.1_ex2_7:73151989-73152012:-_5-3	ABHD11	464	526	423	425	452	428	55	188	323	275	185
ABHD11_CCDS47607.1_ex3_7:73152724-73152747:+_5-4	ABHD11	425	660	683	492	655	747	508	313	373	275	271
ABHD11_CCDS47607.1_ex4_7:73153027-73153050:-_5-5	ABHD11	865	778	740	755	583	568	461	303	490	259	432
ABHD12_CCDS13172.1_ex11_20:25319897-25319920:+_5-2	ABHD12	51	116	87	125	70	113	61	70	85	84	41
ABHD12_CCDS13172.1_ex11_20:25319971-25319994:-_5-3	ABHD12	642	368	472	425	381	456	321	271	364	149	207
ABHD12_CCDS13172.1_ex12_20:25371156-25371179:+_5-4	ABHD12	1700	1572	1799	2010	2315	2112	2342	1147	1368	815	1277
ABHD12_CCDS13172.1_ex12_20:25371209-25371232:-_5-5	ABHD12	717	694	1263	750	783	511	340	464	527	320	319
ABHD12_CCDS13172.1_ex9_20:25300835-25300858:+_5-1	ABHD12	825	699	637	556	928	570	689	393	311	270	506
ABHD12B_CCDS55916.1_ex3_14:51347235-51347258:-_5-1	ABHD12B	475	145	163	104	186	79	104	231	252	206	296
ABHD12B_CCDS55916.1_ex4_14:51348322-51348345:+_5-2	ABHD12B	285	258	255	230	424	417	492	140	159	230	120
ABHD12B_CCDS55916.1_ex6_14:51352479-51352502:-_5-3	ABHD12B	395	72	251	215	359	293	403	170	227	192	116
ABHD12B_CCDS55916.1_ex6_14:51352493-51352516:+_5-4	ABHD12B	288	258	254	156	573	421	283	220	136	164	239
ABHD12B_CCDS55916.1_ex6_14:51352534-51352557:-_5-5	ABHD12B	143	76	141	116	94	48	15	52	35	66	26
ABHD13_CCDS32007.1_ex0_13:108881866-108881889:+_5-1	ABHD13	19	45	110	81	121	74	80	12	34	20	15
ABHD13_CCDS32007.1_ex0_13:108881899-108881922:-_5-2	ABHD13	6	18	87	39	100	78	80	78	76	22	22
ABHD13_CCDS32007.1_ex0_13:108881926-108881949:+_5-3	ABHD13	385	308	372	461	556	331	197	181	185	211	142
ABHD13_CCDS32007.1_ex0_13:108882004-108882027:+_5-4	ABHD13	143	139	38	55	155	177	60	122	91	65	137
ABHD13_CCDS32007.1_ex0_13:108882265-108882288:-_5-5	ABHD13	36	45	16	23	20	75	14	12	101	13	29
ABHD14A_CCDS2843.1_ex1_3:52011954-52011977:-_5-1	ABHD14A	462	418	421	479	338	309	186	269	168	134	316
ABHD14A_CCDS2843.1_ex1_3:52012050-52012073:+_5-2	ABHD14A	988	1012	1348	1338	1024	1158	1771	747	623	562	631
ABHD14A_CCDS2843.1_ex2_3:52012300-52012323:+_5-3	ABHD14A	527	346	559	666	436	451	525	360	368	130	197
ABHD14A_CCDS2843.1_ex2_3:52012345-52012368:+_5-4	ABHD14A	458	363	467	431	328	267	498	287	401	372	364
ABHD14A_CCDS2843.1_ex3_3:52014403-52014426:-_5-5	ABHD14A	300	158	154	194	223	287	246	158	174	120	177
ABHD14B_CCDS2842.1_ex1_3:52003983-52004006:+_5-1	ABHD14B	442	573	515	596	350	598	470	538	308	213	291
ABHD14B_CCDS2842.1_ex1_3:52004012-52004035:+_5-2	ABHD14B	196	97	199	166	78	90	19	198	90	40	91
ABHD14B_CCDS2842.1_ex1_3:52004079-52004102:+_5-3	ABHD14B	588	548	395	456	553	359	246	322	201	143	234
ABHD14B_CCDS2842.1_ex1_3:52004149-52004172:-_5-4	ABHD14B	1416	1783	2307	2488	2255	2287	2761	1350	1213	1402	955
ABHD14B_CCDS2842.1_ex2_3:52005460-52005483:+_5-5	ABHD14B	686	880	1307	1419	1345	1029	1638	757	790	560	580
ABHD15_CCDS32602.1_ex1_17:27893274-27893297:+_5-1	ABHD15	498	184	359	248	519	543	285	381	338	206	296
ABHD15_CCDS32602.1_ex1_17:27893332-27893355:-_5-2	ABHD15	478	4	114	50	65	84	335	144	123	127	139
ABHD15_CCDS32602.1_ex1_17:27893400-27893423:-_5-3	ABHD15	1356	1600	1298	1417	1474	1384	1536	742	857	417	1139
ABHD15_CCDS32602.1_ex1_17:27893627-27893650:-_5-4	ABHD15	1412	1615	2022	1697	1907	1441	1974	1137	884	682	993
ABHD15_CCDS32602.1_ex1_17:27893799-27893822:+_5-5	ABHD15	1098	1568	1291	1354	2032	1698	1507	1467	1094	947	1065
ABHD16A_CCDS4713.1_ex11_6:31659382-31659405:+_5-1	ABHD16A	314	288	443	440	344	440	423	334	268	160	125
ABHD16A_CCDS4713.1_ex11_6:31659441-31659464:-_5-2	ABHD16A	632	910	1129	1261	877	842	940	786	558	351	315
ABHD16A_CCDS4713.1_ex12_6:31659655-31659678:+_5-3	ABHD16A	1106	880	1324	833	1171	922	926	429	570	606	517
ABHD16A_CCDS4713.1_ex13_6:31660799-31660822:-_5-4	ABHD16A	445	421	327	370	575	497	382	201	227	190	290
ABHD16A_CCDS4713.1_ex15_6:31664772-31664795:+_5-5	ABHD16A	691	896	720	648	572	672	723	486	367	405	468
ABHD16B_CCDS13539.1_ex0_20:62492991-62493014:-_5-1	ABHD16B	703	707	570	666	495	405	784	272	323	257	438
ABHD16B_CCDS13539.1_ex0_20:62493189-62493212:+_5-2	ABHD16B	1112	1255	2293	1636	1960	2197	2535	1183	1016	985	894
ABHD16B_CCDS13539.1_ex0_20:62493289-62493312:+_5-3	ABHD16B	540	431	702	612	696	433	1119	614	582	404	239
ABHD16B_CCDS13539.1_ex0_20:62493430-62493453:+_5-4	ABHD16B	596	506	570	551	593	345	685	237	464	196	263
ABHD16B_CCDS13539.1_ex0_20:62493537-62493560:-_5-5	ABHD16B	760	677	751	713	805	592	409	383	500	349	348
ABHD17A_CCDS32867.1_ex2_19:1880106-1880129:-_5-1	ABHD17A	766	884	771	782	955	569	968	499	569	383	290
ABHD17A_CCDS32867.1_ex4_19:1881262-1881285:+_5-3	ABHD17A	774	788	645	564	924	539	860	341	435	310	1197
ABHD17A_CCDS32867.1_ex4_19:1881336-1881359:+_5-5	ABHD17A	1060	660	664	516	746	386	777	248	376	118	464
ABHD17B_CCDS35042.1_ex3_9:74489579-74489602:+_5-1	ABHD17B	734	273	374	309	452	473	454	321	254	244	246
ABHD17B_CCDS35042.1_ex3_9:74489604-74489627:-_5-2	ABHD17B	10	90	60	56	16	50	0	48	26	45	10
ABHD17B_CCDS35042.1_ex3_9:74489645-74489668:-_5-3	ABHD17B	51	50	70	125	153	28	84	114	102	48	63
ABHD17B_CCDS35042.1_ex3_9:74489711-74489734:+_5-4	ABHD17B	102	102	118	108	126	32	112	209	105	17	48
ABHD17B_CCDS35042.1_ex3_9:74489769-74489792:-_5-5	ABHD17B	49	60	72	45	86	125	23	19	109	56	72
ABHD17C_CCDS45323.1_ex0_15:80987882-80987905:-_5-1	ABHD17C	1110	1004	855	738	947	934	1095	710	485	518	625
ABHD17C_CCDS45323.1_ex0_15:80988038-80988061:+_5-2	ABHD17C	664	1211	1301	1106	1096	1142	1387	989	797	381	715
ABHD17C_CCDS45323.1_ex1_15:81041849-81041872:-_5-3	ABHD17C	553	398	439	507	500	612	819	398	413	306	213
ABHD17C_CCDS45323.1_ex1_15:81041908-81041931:-_5-4	ABHD17C	749	519	702	587	602	640	587	429	415	244	402
ABHD17C_CCDS45323.1_ex1_15:81041924-81041947:-_5-5	ABHD17C	657	781	757	932	706	595	843	723	574	283	300
ABHD2_CCDS10348.1_ex1_15:89695032-89695055:-_5-1	ABHD2	94	8	37	56	72	49	107	69	55	34	46
ABHD2_CCDS10348.1_ex2_15:89698665-89698688:+_5-2	ABHD2	114	163	182	71	86	102	204	114	16	55	53
ABHD2_CCDS10348.1_ex2_15:89698694-89698717:+_5-3	ABHD2	1164	783	1103	834	784	947	986	507	742	552	499
ABHD2_CCDS10348.1_ex2_15:89698721-89698744:-_5-4	ABHD2	642	1014	932	767	882	876	956	688	396	348	444
ABHD2_CCDS10348.1_ex2_15:89698746-89698769:-_5-5	ABHD2	530	429	474	608	381	403	407	466	255	142	285
ABHD3_CCDS32802.1_ex7_18:19283541-19283564:+_5-1	ABHD3	1391	1335	1237	1270	2042	1555	1687	951	964	789	854
ABHD3_CCDS32802.1_ex7_18:19283569-19283592:+_5-2	ABHD3	198	118	172	115	56	64	3	117	35	58	28
ABHD3_CCDS32802.1_ex7_18:19283615-19283638:-_5-3	ABHD3	616	338	391	342	218	144	207	242	323	119	233
ABHD3_CCDS32802.1_ex7_18:19283635-19283658:+_5-4	ABHD3	477	312	354	486	357	329	280	157	286	153	117
ABHD3_CCDS32802.1_ex7_18:19283685-19283708:-_5-5	ABHD3	818	583	517	665	609	679	733	481	480	260	271
ABHD4_CCDS9572.1_ex2_14:23072373-23072396:+_5-1	ABHD4	1023	838	1044	1097	1219	1763	1668	748	598	594	628
ABHD4_CCDS9572.1_ex2_14:23072477-23072500:-_5-2	ABHD4	592	1013	1120	1083	1330	904	748	658	870	676	442
ABHD4_CCDS9572.1_ex2_14:23072515-23072538:+_5-3	ABHD4	387	563	528	572	742	404	762	362	424	185	380
ABHD4_CCDS9572.1_ex2_14:23072555-23072578:+_5-4	ABHD4	417	238	204	290	218	380	315	197	177	134	90
ABHD4_CCDS9572.1_ex3_14:23072853-23072876:-_5-5	ABHD4	168	6	109	28	124	11	57	55	37	21	51
ABHD5_CCDS2711.1_ex2_3:43743815-43743838:-_5-1	ABHD5	3	107	237	238	192	187	151	83	116	41	43
ABHD5_CCDS2711.1_ex2_3:43743907-43743930:+_5-2	ABHD5	409	132	183	173	200	128	62	175	112	112	181
ABHD5_CCDS2711.1_ex2_3:43743924-43743947:-_5-3	ABHD5	548	484	856	587	627	442	729	354	356	450	317
ABHD5_CCDS2711.1_ex2_3:43743978-43744001:+_5-4	ABHD5	668	279	497	379	625	240	282	293	376	240	319
ABHD5_CCDS2711.1_ex2_3:43744017-43744040:+_5-5	ABHD5	455	306	230	224	414	408	410	209	329	202	278
ABHD6_CCDS2887.1_ex1_3:58252912-58252935:+_5-1	ABHD6	427	686	569	540	521	291	253	275	317	348	428
ABHD6_CCDS2887.1_ex1_3:58253017-58253040:-_5-2	ABHD6	442	135	270	222	390	414	403	96	198	163	107
ABHD6_CCDS2887.1_ex2_3:58255058-58255081:+_5-3	ABHD6	1383	1688	1758	1987	1854	1926	2290	1322	1083	1021	1011
ABHD6_CCDS2887.1_ex2_3:58255116-58255139:+_5-4	ABHD6	243	112	96	271	338	514	574	122	150	172	150
ABHD6_CCDS2887.1_ex3_3:58256750-58256773:-_5-5	ABHD6	424	538	502	387	547	823	516	333	339	204	56
ABHD8_CCDS12355.1_ex3_19:17411913-17411936:-_5-1	ABHD8	538	236	407	372	264	165	66	164	290	325	343
ABHD8_CCDS12355.1_ex3_19:17412108-17412131:-_5-2	ABHD8	609	534	680	516	510	294	650	473	508	363	328
ABHD8_CCDS12355.1_ex3_19:17412155-17412178:+_5-3	ABHD8	613	745	798	812	727	736	932	761	507	382	371
ABHD8_CCDS12355.1_ex3_19:17412185-17412208:+_5-4	ABHD8	518	904	1289	882	908	765	629	462	665	312	705
ABHD8_CCDS12355.1_ex3_19:17412302-17412325:+_5-5	ABHD8	426	196	263	127	314	175	243	129	212	156	108
ABI1_CCDS31169.1_ex5_10:27057833-27057856:+_5-1	ABI1	649	649	702	686	683	617	808	342	331	162	302
ABI1_CCDS31169.1_ex6_10:27059179-27059202:+_5-2	ABI1	803	962	835	854	980	909	1362	759	626	269	530
ABI1_CCDS31169.1_ex8_10:27112065-27112088:-_5-3	ABI1	173	82	102	154	262	254	236	132	179	84	134
ABI1_CCDS31169.1_ex8_10:27112164-27112187:+_5-4	ABI1	323	367	344	414	553	260	550	241	352	64	224
ABI1_CCDS31169.1_ex9_10:27149695-27149718:+_5-5	ABI1	879	978	863	975	944	718	645	383	408	302	327
ABI2_CCDS2358.1_ex2_2:204245027-204245050:-_5-1	ABI2	487	511	352	309	433	503	317	212	417	141	131
ABI2_CCDS2358.1_ex3_2:204255829-204255852:-_5-2	ABI2	264	472	603	620	626	837	584	261	219	282	295
ABI2_CCDS2358.1_ex4_2:204259432-204259455:-_5-3	ABI2	497	341	421	320	336	417	222	315	259	237	275
ABI2_CCDS2358.1_ex4_2:204259462-204259485:-_5-4	ABI2	513	759	435	582	734	947	504	364	364	231	289
ABI2_CCDS2358.1_ex4_2:204259486-204259509:-_5-5	ABI2	769	966	1105	1158	1265	1286	1169	725	664	505	738
ABI3_CCDS11546.1_ex2_17:47295113-47295136:+_5-1	ABI3	351	275	423	379	245	274	306	263	104	114	164
ABI3_CCDS11546.1_ex2_17:47295169-47295192:-_5-2	ABI3	989	1231	1489	1909	1835	1509	928	917	1288	651	1009
ABI3_CCDS11546.1_ex2_17:47295206-47295229:-_5-3	ABI3	584	519	430	431	647	706	536	362	399	357	512
ABI3_CCDS11546.1_ex2_17:47295241-47295264:+_5-4	ABI3	447	417	293	467	295	417	103	287	136	143	183
ABI3_CCDS11546.1_ex3_17:47296933-47296956:+_5-5	ABI3	186	129	201	114	140	158	66	71	138	108	78
ABI3BP_CCDS46880.1_ex19_3:100567653-100567676:+_5-1	ABI3BP	416	945	881	1131	949	846	825	352	373	336	518
ABI3BP_CCDS46880.1_ex19_3:100567673-100567696:+_5-2	ABI3BP	458	425	427	484	325	353	455	301	222	200	205
ABI3BP_CCDS46880.1_ex24_3:100583695-100583718:+_5-3	ABI3BP	171	32	71	90	289	104	59	28	47	39	17
ABI3BP_CCDS46880.1_ex31_3:100617721-100617744:+_5-4	ABI3BP	127	114	280	198	45	72	58	18	25	7	32
ABI3BP_CCDS46880.1_ex33_3:100645253-100645276:+_5-5	ABI3BP	185	51	140	128	185	314	309	53	81	50	80
ABL1_CCDS35165.1_ex1_9:133729502-133729525:+_5-1	ABL1	586	553	614	584	653	896	762	472	369	314	214
ABL1_CCDS35165.1_ex2_9:133730418-133730441:+_5-2	ABL1	208	130	190	165	189	70	47	64	62	31	76
ABL1_CCDS35165.1_ex3_9:133738200-133738223:+_5-3	ABL1	925	1131	796	761	1066	868	917	708	726	696	472
ABL1_CCDS35165.1_ex3_9:133738282-133738305:+_5-4	ABL1	513	426	673	652	728	607	873	469	392	264	359
ABL1_CCDS35165.1_ex7_9:133753843-133753866:-_5-5	ABL1	489	657	432	371	695	608	641	273	355	259	134
ABL2_CCDS30947.1_ex7_1:179090845-179090868:-_5-1	ABL2	456	384	462	466	515	450	519	260	230	118	315
ABL2_CCDS30947.1_ex8_1:179095555-179095578:-_5-2	ABL2	744	813	684	602	967	935	1162	355	527	294	492
ABL2_CCDS30947.1_ex8_1:179095735-179095758:-_5-3	ABL2	641	670	645	495	755	485	238	291	320	238	563
ABL2_CCDS30947.1_ex9_1:179100556-179100579:+_5-4	ABL2	883	1031	928	1096	1173	1148	1932	763	539	472	378
ABL2_CCDS30947.1_ex9_1:179100594-179100617:-_5-5	ABL2	655	397	554	681	860	637	738	219	252	199	305
ABLIM1_CCDS31288.1_ex11_10:116225536-116225559:-_5-1	ABLIM1	778	744	826	828	920	607	1201	543	427	369	605
ABLIM1_CCDS31288.1_ex11_10:116225558-116225581:+_5-2	ABLIM1	962	755	1073	1108	851	630	642	337	461	355	357
ABLIM1_CCDS31288.1_ex13_10:116232848-116232871:+_5-3	ABLIM1	232	484	535	395	462	601	606	201	220	191	274
ABLIM1_CCDS31288.1_ex14_10:116233632-116233655:+_5-4	ABLIM1	10	71	139	50	42	29	20	22	36	14	17
ABLIM1_CCDS31288.1_ex14_10:116233706-116233729:-_5-5	ABLIM1	178	205	184	217	239	156	121	14	122	211	77
ABLIM2_CCDS47011.1_ex8_4:8037919-8037942:+_5-1	ABLIM2	405	206	236	201	211	168	113	190	177	64	117
ABLIM2_CCDS47011.1_ex8_4:8037938-8037961:+_5-2	ABLIM2	305	283	266	203	434	258	148	193	224	261	169
ABLIM2_CCDS47011.1_ex8_4:8037961-8037984:-_5-3	ABLIM2	231	198	234	263	262	173	279	173	285	171	137
ABLIM2_CCDS47011.1_ex8_4:8037982-8038005:-_5-4	ABLIM2	475	362	287	417	527	426	162	339	334	166	182
ABLIM2_CCDS47011.1_ex9_4:8046885-8046908:+_5-5	ABLIM2	226	58	136	165	262	260	151	144	99	112	247
ABLIM3_CCDS4294.1_ex2_5:148577900-148577923:+_5-1	ABLIM3	839	970	1159	1322	1632	1256	1703	357	573	622	519
ABLIM3_CCDS4294.1_ex2_5:148577937-148577960:-_5-2	ABLIM3	545	347	437	376	729	594	702	418	326	195	350
ABLIM3_CCDS4294.1_ex4_5:148586678-148586701:+_5-3	ABLIM3	307	299	277	247	563	571	345	278	246	132	221
ABLIM3_CCDS4294.1_ex9_5:148617060-148617083:+_5-4	ABLIM3	39	207	153	115	72	44	26	21	13	41	160
ABLIM3_CCDS4294.1_ex9_5:148617123-148617146:+_5-5	ABLIM3	377	186	225	138	191	175	52	5	123	20	57
ABR_CCDS10999.1_ex11_17:961251-961274:+_11-7	ABR	353	553	324	326	239	186	618	109	140	83	71
ABR_CCDS10999.1_ex16_17:976855-976878:+_11-8	ABR	220	138	229	204	215	180	245	185	235	178	99
ABR_CCDS10999.1_ex16_17:976879-976902:+_11-9	ABR	646	731	742	834	892	635	868	422	464	399	474
ABR_CCDS10999.1_ex18_17:986812-986835:-_11-10	ABR	211	162	97	79	154	255	163	39	69	75	102
ABR_CCDS10999.1_ex18_17:986839-986862:+_11-11	ABR	1052	1106	1098	1018	1415	1125	1761	687	940	594	587
ABR_CCDS10999.1_ex21_17:1028604-1028627:+_11-1	ABR	420	249	247	226	362	599	229	330	301	69	179
ABR_CCDS10999.1_ex4_17:915124-915147:-_11-2	ABR	646	737	611	533	909	851	920	211	364	318	277
ABR_CCDS10999.1_ex5_17:915941-915964:+_11-3	ABR	561	617	719	807	480	418	254	506	424	492	340
ABR_CCDS10999.1_ex5_17:915960-915983:-_11-4	ABR	234	265	262	297	192	216	179	332	109	211	215
ABR_CCDS10999.1_ex5_17:915986-916009:+_11-5	ABR	934	1043	1389	1180	1260	1083	1900	747	730	577	703
ABR_CCDS10999.1_ex6_17:916345-916368:-_11-6	ABR	211	174	425	319	349	159	121	231	151	97	292
ABRA_CCDS6305.1_ex1_8:107781927-107781950:+_5-1	ABRA	1177	1758	1728	1620	1514	1209	1030	781	906	512	820
ABRA_CCDS6305.1_ex1_8:107782012-107782035:+_5-2	ABRA	1022	1027	1350	1401	1148	1097	1529	737	804	523	743
ABRA_CCDS6305.1_ex1_8:107782078-107782101:-_5-3	ABRA	212	300	378	254	247	162	212	106	85	39	126
ABRA_CCDS6305.1_ex1_8:107782103-107782126:+_5-4	ABRA	125	86	97	110	31	124	83	49	42	30	79
ABRA_CCDS6305.1_ex1_8:107782285-107782308:-_5-5	ABRA	410	399	428	374	462	790	604	235	242	141	110
ABRACL_CCDS43509.1_ex1_6:139363863-139363886:+_4-1	ABRACL	81	40	187	92	123	96	57	83	49	61	137
ABRACL_CCDS43509.1_ex1_6:139363895-139363918:-_4-2	ABRACL	199	142	133	122	147	185	14	128	85	56	221
ABRACL_CCDS43509.1_ex1_6:139363916-139363939:-_4-3	ABRACL	117	72	74	95	85	70	164	33	101	55	55
ABRACL_CCDS43509.1_ex1_6:139363939-139363962:+_4-4	ABRACL	284	397	391	278	380	419	531	226	203	136	194
ABT1_CCDS4616.1_ex0_6:26597385-26597408:-_5-1	ABT1	943	169	91	41	301	79	35	6	113	102	287
ABT1_CCDS4616.1_ex0_6:26597412-26597435:-_5-2	ABT1	1007	179	111	70	223	64	120	35	57	67	42
ABT1_CCDS4616.1_ex1_6:26598142-26598165:-_5-3	ABT1	538	213	289	254	339	311	177	165	156	119	163
ABT1_CCDS4616.1_ex1_6:26598205-26598228:+_5-4	ABT1	404	21	1	14	91	49	0	10	7	11	29
ABT1_CCDS4616.1_ex1_6:26598267-26598290:-_5-5	ABT1	256	151	63	25	115	95	79	0	21	17	60
ABTB1_CCDS3045.1_ex7_3:127396021-127396044:-_5-1	ABTB1	443	568	522	729	683	700	595	368	398	324	390
ABTB1_CCDS3045.1_ex8_3:127396330-127396353:-_5-2	ABTB1	237	110	153	100	114	161	13	36	77	28	116
ABTB1_CCDS3045.1_ex9_3:127396538-127396561:+_5-3	ABTB1	934	1184	1341	1451	1191	954	848	477	451	428	644
ABTB1_CCDS3045.1_ex9_3:127396619-127396642:-_5-4	ABTB1	811	449	657	495	657	551	735	453	378	177	325
ABTB1_CCDS3045.1_ex9_3:127396635-127396658:-_5-5	ABTB1	137	70	120	104	214	64	55	98	22	68	71
ABTB2_CCDS7890.2_ex13_11:34194754-34194777:-_5-1	ABTB2	677	818	959	1131	912	750	1048	383	495	372	536
ABTB2_CCDS7890.2_ex13_11:34194811-34194834:+_5-2	ABTB2	988	722	820	848	718	467	569	415	464	278	565
ABTB2_CCDS7890.2_ex15_11:34226169-34226192:+_5-3	ABTB2	1208	1046	1187	964	1458	1614	2044	728	644	596	732
ABTB2_CCDS7890.2_ex16_11:34378449-34378472:+_5-4	ABTB2	836	859	1252	940	837	907	969	606	622	583	483
ABTB2_CCDS7890.2_ex16_11:34379004-34379027:+_5-5	ABTB2	620	822	781	603	794	624	1074	523	510	403	391
ACAA1_CCDS2673.1_ex10_3:38178145-38178168:+_5-5	ACAA1	516	316	380	366	448	495	541	304	208	158	132
ACAA1_CCDS2673.1_ex4_3:38168105-38168128:+_5-1	ACAA1	903	733	1029	882	1011	811	1060	529	436	473	452
ACAA1_CCDS2673.1_ex5_3:38169304-38169327:-_5-2	ACAA1	271	210	323	261	218	195	264	140	249	87	346
ACAA1_CCDS2673.1_ex7_3:38173098-38173121:-_5-3	ACAA1	138	182	92	202	82	134	350	119	62	110	85
ACAA1_CCDS2673.1_ex8_3:38173441-38173464:-_5-4	ACAA1	591	458	481	580	483	322	303	169	221	288	237
ACAA2_CCDS11939.1_ex5_18:47320656-47320679:+_5-1	ACAA2	753	849	860	923	1088	875	852	674	637	510	847
ACAA2_CCDS11939.1_ex6_18:47322134-47322157:+_5-2	ACAA2	260	155	255	225	249	342	262	156	202	161	161
ACAA2_CCDS11939.1_ex6_18:47322164-47322187:+_5-3	ACAA2	534	458	485	314	459	479	509	202	248	195	210
ACAA2_CCDS11939.1_ex7_18:47323832-47323855:+_5-4	ACAA2	292	494	249	291	404	461	335	186	221	166	206
ACAA2_CCDS11939.1_ex7_18:47323875-47323898:+_5-5	ACAA2	594	269	464	388	541	422	793	233	215	263	152
ACACA_CCDS11317.1_ex27_17:35578744-35578767:+_5-1	ACACA	218	143	97	139	8	63	9	16	8	5	7
ACACA_CCDS11317.1_ex30_17:35583268-35583291:+_5-2	ACACA	754	968	1481	1523	1479	1595	2141	1046	924	641	818
ACACA_CCDS11317.1_ex36_17:35602062-35602085:-_5-3	ACACA	429	202	186	147	108	114	116	7	41	23	194
ACACA_CCDS11317.1_ex37_17:35603874-35603897:-_5-4	ACACA	227	211	243	250	343	163	469	148	196	154	115
ACACA_CCDS11317.1_ex40_17:35608949-35608972:+_5-5	ACACA	651	438	420	383	466	437	674	21	66	44	121
ACACB_CCDS31898.1_ex0_12:109577719-109577742:+_5-1	ACACB	891	568	806	822	601	444	662	623	644	521	374
ACACB_CCDS31898.1_ex0_12:109577758-109577781:+_5-2	ACACB	608	815	568	654	504	468	361	367	352	246	532
ACACB_CCDS31898.1_ex12_12:109629453-109629476:+_5-4	ACACB	501	613	420	404	589	518	486	229	223	251	273
ACACB_CCDS31898.1_ex17_12:109639499-109639522:-_5-5	ACACB	588	797	500	685	766	746	572	389	615	474	409
ACACB_CCDS31898.1_ex5_12:109611981-109612004:-_5-3	ACACB	727	631	456	638	693	751	894	429	367	303	352
ACAD10_CCDS31903.1_ex0_12:112130639-112130662:+_5-1	ACAD10	393	544	242	210	451	353	363	121	133	140	265
ACAD10_CCDS31903.1_ex5_12:112153664-112153687:+_5-2	ACAD10	672	1255	961	1095	808	845	1539	490	487	302	594
ACAD10_CCDS31903.1_ex6_12:112159505-112159528:-_5-3	ACAD10	226	71	55	66	60	27	0	88	140	167	73
ACAD10_CCDS31903.1_ex7_12:112165845-112165868:-_5-4	ACAD10	800	856	775	834	683	618	496	358	390	400	308
ACAD10_CCDS31903.1_ex8_12:112167618-112167641:+_5-5	ACAD10	452	238	181	252	321	276	400	71	186	37	303
ACAD11_CCDS3074.1_ex13_3:132349354-132349377:-_5-1	ACAD11	441	565	614	1084	861	619	1444	577	393	346	283
ACAD11_CCDS3074.1_ex14_3:132350279-132350302:-_5-2	ACAD11	660	508	705	752	931	643	826	450	270	277	408
ACAD11_CCDS3074.1_ex15_3:132358429-132358452:+_5-3	ACAD11	674	581	846	825	855	725	1214	655	485	418	331
ACAD11_CCDS3074.1_ex16_3:132360960-132360983:+_5-4	ACAD11	439	345	329	370	452	325	180	164	268	263	266
ACAD11_CCDS3074.1_ex19_3:132378471-132378494:-_5-5	ACAD11	719	726	742	482	548	724	583	420	372	299	340
ACAD8_CCDS8498.1_ex0_11:134123591-134123614:-_5-1	ACAD8	884	747	886	865	804	604	781	534	525	404	396
ACAD8_CCDS8498.1_ex2_11:134127012-134127035:+_5-2	ACAD8	613	365	580	618	696	330	399	171	277	178	358
ACAD8_CCDS8498.1_ex3_11:134128416-134128439:-_5-3	ACAD8	363	138	221	281	329	442	718	135	219	118	249
ACAD8_CCDS8498.1_ex3_11:134128465-134128488:-_5-4	ACAD8	0	0	0	0	0	0	0	0	0	0	0
ACAD8_CCDS8498.1_ex5_11:134129537-134129560:+_5-5	ACAD8	531	905	443	340	803	503	518	430	331	341	366
ACAD9_CCDS3053.1_ex0_3:128598636-128598659:-_5-1	ACAD9	352	162	105	56	138	65	37	15	61	25	21
ACAD9_CCDS3053.1_ex1_3:128603545-128603568:+_5-2	ACAD9	834	932	569	587	767	349	196	199	220	230	563
ACAD9_CCDS3053.1_ex2_3:128612398-128612421:+_5-3	ACAD9	345	242	216	152	293	154	142	37	76	33	81
ACAD9_CCDS3053.1_ex4_3:128615319-128615342:+_5-4	ACAD9	859	305	446	238	646	468	379	108	257	212	233
ACAD9_CCDS3053.1_ex5_3:128616476-128616499:+_5-5	ACAD9	532	464	167	120	281	168	141	91	71	61	104
ACADL_CCDS2389.1_ex6_2:211074937-211074960:-_5-1	ACADL	89	48	201	174	108	92	167	8	34	133	57
ACADL_CCDS2389.1_ex7_2:211081079-211081102:-_5-2	ACADL	486	443	513	961	741	850	691	560	704	358	413
ACADL_CCDS2389.1_ex7_2:211081160-211081183:-_5-3	ACADL	32	97	218	175	389	416	115	92	124	108	161
ACADL_CCDS2389.1_ex8_2:211082690-211082713:+_5-4	ACADL	326	479	324	287	323	300	213	182	206	130	143
ACADL_CCDS2389.1_ex8_2:211082722-211082745:-_5-5	ACADL	473	356	545	414	486	490	642	289	246	84	167
ACADM_CCDS44165.1_ex3_1:76198544-76198567:+_5-1	ACADM	323	333	389	430	361	588	495	314	238	156	76
ACADM_CCDS44165.1_ex6_1:76205664-76205687:+_5-2	ACADM	84	134	137	82	189	166	197	117	135	60	107
ACADM_CCDS44165.1_ex6_1:76205685-76205708:+_5-3	ACADM	695	528	743	563	652	462	681	466	471	245	428
ACADM_CCDS44165.1_ex6_1:76205760-76205783:+_5-4	ACADM	496	306	283	289	376	453	697	96	221	267	230
ACADM_CCDS44165.1_ex8_1:76215118-76215141:+_5-5	ACADM	152	122	90	227	156	212	143	84	64	28	92
ACADS_CCDS9207.1_ex1_12:121164944-121164967:-_5-1	ACADS	497	385	260	253	423	369	556	377	258	154	269
ACADS_CCDS9207.1_ex2_12:121174853-121174876:-_5-2	ACADS	318	197	194	420	296	373	544	193	153	101	64
ACADS_CCDS9207.1_ex2_12:121174909-121174932:-_5-3	ACADS	944	587	731	974	729	476	706	390	452	376	411
ACADS_CCDS9207.1_ex4_12:121175681-121175704:-_5-4	ACADS	1061	781	779	1058	1243	881	1099	333	488	316	465
ACADS_CCDS9207.1_ex4_12:121175748-121175771:+_5-5	ACADS	909	1137	1331	1184	1580	1485	1400	1154	799	542	694
ACADSB_CCDS7634.1_ex2_10:124797287-124797310:+_5-1	ACADSB	431	254	368	384	332	205	366	245	202	255	188
ACADSB_CCDS7634.1_ex2_10:124797339-124797362:+_5-2	ACADSB	2	0	3	20	27	0	39	9	44	0	12
ACADSB_CCDS7634.1_ex3_10:124800034-124800057:+_5-3	ACADSB	658	342	483	505	449	363	854	271	245	200	410
ACADSB_CCDS7634.1_ex5_10:124802585-124802608:+_5-4	ACADSB	129	33	54	48	66	46	20	22	40	84	36
ACADSB_CCDS7634.1_ex5_10:124802658-124802681:-_5-5	ACADSB	406	321	276	286	517	692	335	291	140	130	83
ACADVL_CCDS11090.1_ex1_17:7123483-7123506:+_5-1	ACADVL	841	919	854	1005	1044	983	1395	627	699	532	669
ACADVL_CCDS11090.1_ex3_17:7123982-7124005:-_5-2	ACADVL	417	439	263	262	465	434	390	213	237	164	212
ACADVL_CCDS11090.1_ex4_17:7124128-7124151:-_5-3	ACADVL	358	439	499	651	546	328	416	158	251	100	150
ACADVL_CCDS11090.1_ex6_17:7124852-7124875:-_5-4	ACADVL	583	459	411	482	647	756	616	217	414	264	398
ACADVL_CCDS11090.1_ex7_17:7125290-7125313:+_5-5	ACADVL	401	136	276	225	312	250	132	174	247	32	88
ACAN_CCDS53970.1_ex3_15:89385066-89385089:+_5-1	ACAN	1140	1003	965	917	909	812	1353	717	670	350	363
ACAN_CCDS53970.1_ex4_15:89386844-89386867:-_5-2	ACAN	713	763	474	435	649	413	936	517	427	288	320
ACAN_CCDS53970.1_ex6_15:89390543-89390566:-_5-3	ACAN	864	434	546	387	679	625	751	376	644	418	657
ACAN_CCDS53970.1_ex6_15:89390636-89390659:-_5-4	ACAN	864	690	854	853	782	388	397	650	414	379	288
ACAN_CCDS53970.1_ex8_15:89392877-89392900:-_5-5	ACAN	841	467	715	738	604	495	452	370	377	305	504
ACAP1_CCDS11101.1_ex2_17:7245322-7245345:-_5-1	ACAP1	539	338	731	458	513	612	189	284	311	123	240
ACAP1_CCDS11101.1_ex2_17:7245375-7245398:-_5-2	ACAP1	755	1436	1639	1420	1443	1514	1179	677	556	467	657
ACAP1_CCDS11101.1_ex5_17:7246719-7246742:+_5-3	ACAP1	762	1187	924	1323	1387	1133	1634	511	570	441	491
ACAP1_CCDS11101.1_ex5_17:7246824-7246847:+_5-4	ACAP1	747	640	842	749	679	938	876	238	363	346	358
ACAP1_CCDS11101.1_ex5_17:7246850-7246873:-_5-5	ACAP1	970	963	1179	1008	1404	1188	1166	576	696	455	692
ACAP2_CCDS33924.1_ex10_3:195027260-195027283:+_5-1	ACAP2	48	85	86	82	46	1	0	29	84	69	42
ACAP2_CCDS33924.1_ex10_3:195027304-195027327:-_5-2	ACAP2	781	823	814	811	1127	1081	861	676	613	395	410
ACAP2_CCDS33924.1_ex11_3:195028036-195028059:-_5-3	ACAP2	309	247	382	314	307	198	425	214	280	218	148
ACAP2_CCDS33924.1_ex20_3:195102645-195102668:+_5-4	ACAP2	138	418	289	298	254	405	446	355	130	184	126
ACAP2_CCDS33924.1_ex20_3:195102716-195102739:-_5-5	ACAP2	75	87	47	10	63	87	63	24	44	82	47
ACAP3_CCDS19.2_ex10_1:1233213-1233236:+_5-3	ACAP3	600	429	183	271	421	336	289	374	212	161	233
ACAP3_CCDS19.2_ex13_1:1234006-1234029:-_5-4	ACAP3	577	507	647	348	334	581	569	373	366	287	200
ACAP3_CCDS19.2_ex20_1:1238321-1238344:-_5-5	ACAP3	579	644	583	529	683	663	581	463	381	335	273
ACAP3_CCDS19.2_ex9_1:1231944-1231967:+_5-1	ACAP3	876	1094	920	733	1133	755	1070	514	548	559	636
ACAP3_CCDS19.2_ex9_1:1231970-1231993:+_5-2	ACAP3	876	453	1126	714	891	900	891	544	643	439	555
ACAT1_CCDS8339.1_ex2_11:108004577-108004600:-_5-1	ACAT1	69	47	20	42	56	52	174	74	29	12	4
ACAT1_CCDS8339.1_ex4_11:108005873-108005896:-_5-2	ACAT1	53	20	81	26	101	36	309	179	47	16	69
ACAT1_CCDS8339.1_ex4_11:108005947-108005970:+_5-3	ACAT1	370	269	297	312	566	696	273	411	164	184	210
ACAT1_CCDS8339.1_ex5_11:108009658-108009681:-_5-4	ACAT1	4	16	20	8	46	12	13	61	37	40	6
ACAT1_CCDS8339.1_ex6_11:108010823-108010846:+_5-5	ACAT1	73	142	103	126	140	182	78	94	13	31	23
ACAT2_CCDS5268.1_ex2_6:160188149-160188172:+_5-1	ACAT2	382	500	718	678	592	1091	634	417	393	303	405
ACAT2_CCDS5268.1_ex3_6:160189643-160189666:+_5-2	ACAT2	16	127	121	132	237	138	78	74	95	62	64
ACAT2_CCDS5268.1_ex4_6:160196223-160196246:+_5-3	ACAT2	95	38	87	98	113	4	48	47	26	27	71
ACAT2_CCDS5268.1_ex4_6:160196298-160196321:-_5-4	ACAT2	23	110	85	83	255	268	198	158	43	62	77
ACAT2_CCDS5268.1_ex4_6:160196320-160196343:-_5-5	ACAT2	136	70	110	144	148	126	201	87	64	102	12
ACBD3_CCDS1551.1_ex4_1:226349283-226349306:-_5-1	ACBD3	299	58	179	68	71	195	46	33	70	88	53
ACBD3_CCDS1551.1_ex5_1:226352508-226352531:-_5-2	ACBD3	131	204	78	49	56	61	36	41	55	79	19
ACBD3_CCDS1551.1_ex5_1:226352583-226352606:-_5-3	ACBD3	176	702	354	354	275	347	292	107	148	98	180
ACBD3_CCDS1551.1_ex6_1:226353589-226353612:-_5-4	ACBD3	459	229	380	356	227	194	204	77	114	122	229
ACBD3_CCDS1551.1_ex7_1:226374211-226374234:-_5-5	ACBD3	487	794	737	544	778	536	765	387	285	244	260
ACBD4_CCDS42348.1_ex1_17:43213878-43213901:-_5-1	ACBD4	502	316	481	293	478	130	450	325	225	253	365
ACBD4_CCDS42348.1_ex1_17:43213910-43213933:+_5-2	ACBD4	767	497	685	559	659	520	487	375	299	160	295
ACBD4_CCDS42348.1_ex1_17:43213966-43213989:-_5-3	ACBD4	477	266	370	473	403	487	244	428	296	149	160
ACBD4_CCDS42348.1_ex3_17:43214384-43214407:+_5-4	ACBD4	732	323	157	256	530	538	224	284	235	192	384
ACBD4_CCDS42348.1_ex3_17:43214432-43214455:+_5-5	ACBD4	639	271	406	442	548	434	559	363	222	137	135
ACBD5_CCDS44368.1_ex10_10:27524084-27524107:-_5-5	ACBD5	16	44	77	61	42	71	44	20	57	19	18
ACBD5_CCDS44368.1_ex4_10:27499981-27500004:-_5-1	ACBD5	362	694	616	772	750	661	755	405	312	310	328
ACBD5_CCDS44368.1_ex6_10:27506944-27506967:-_5-2	ACBD5	167	171	223	169	211	224	182	154	117	76	86
ACBD5_CCDS44368.1_ex6_10:27506985-27507008:-_5-3	ACBD5	521	497	565	528	554	400	412	433	365	168	338
ACBD5_CCDS44368.1_ex8_10:27512265-27512288:-_5-4	ACBD5	171	356	401	352	214	158	211	93	121	59	130
ACBD6_CCDS1339.1_ex5_1:180461412-180461435:-_5-1	ACBD6	151	239	196	124	309	356	377	159	89	107	77
ACBD6_CCDS1339.1_ex5_1:180461490-180461513:-_5-2	ACBD6	310	408	420	452	435	213	278	136	228	184	239
ACBD6_CCDS1339.1_ex7_1:180471178-180471201:-_5-3	ACBD6	199	106	79	257	256	306	96	90	62	56	131
ACBD6_CCDS1339.1_ex7_1:180471214-180471237:-_5-4	ACBD6	839	1197	1185	859	1849	1481	1056	827	733	386	813
ACBD6_CCDS1339.1_ex7_1:180471289-180471312:-_5-5	ACBD6	1023	1092	1088	1087	1343	588	1385	453	656	388	662
ACBD7_CCDS31153.1_ex1_10:15120710-15120733:-_5-1	ACBD7	39	0	6	11	5	0	28	0	5	1	0
ACBD7_CCDS31153.1_ex1_10:15120724-15120747:-_5-2	ACBD7	38	25	24	32	43	79	5	24	19	71	31
ACBD7_CCDS31153.1_ex1_10:15120742-15120765:-_5-3	ACBD7	996	811	1046	766	1137	1190	1133	505	583	373	587
ACBD7_CCDS31153.1_ex2_10:15120935-15120958:-_5-4	ACBD7	15	34	44	19	0	0	38	0	62	5	29
ACBD7_CCDS31153.1_ex2_10:15120959-15120982:-_5-5	ACBD7	27	25	6	0	0	9	0	0	0	29	18
ACCS_CCDS7907.1_ex0_11:44089251-44089274:+_5-1	ACCS	555	540	697	554	540	462	219	296	327	206	208
ACCS_CCDS7907.1_ex0_11:44089428-44089451:-_5-2	ACCS	241	165	238	186	262	259	132	173	175	83	156
ACCS_CCDS7907.1_ex2_11:44094998-44095021:+_5-3	ACCS	333	100	98	147	283	96	107	34	64	21	180
ACCS_CCDS7907.1_ex5_11:44098846-44098869:-_5-4	ACCS	220	123	128	153	93	79	137	168	86	82	52
ACCS_CCDS7907.1_ex7_11:44100275-44100298:-_5-5	ACCS	311	270	194	293	299	296	212	205	100	162	186
ACCSL_CCDS41636.1_ex0_11:44069678-44069701:+_5-1	ACCSL	55	51	60	22	33	36	0	21	5	0	15
ACCSL_CCDS41636.1_ex0_11:44069791-44069814:-_5-2	ACCSL	133	89	148	131	76	193	359	43	207	26	141
ACCSL_CCDS41636.1_ex0_11:44069979-44070002:+_5-3	ACCSL	1316	1050	1621	1358	1250	1076	1545	809	848	718	762
ACCSL_CCDS41636.1_ex0_11:44070035-44070058:-_5-4	ACCSL	409	342	301	185	238	203	206	166	139	82	151
ACCSL_CCDS41636.1_ex4_11:44073262-44073285:-_5-5	ACCSL	1578	2825	2303	2464	2122	1621	1592	1306	1324	1249	1339
ACD_CCDS10842.1_ex10_16:67693827-67693850:-_5-2	ACD	1156	1621	1873	1475	1798	1793	1451	1217	1015	649	714
ACD_CCDS10842.1_ex10_16:67693882-67693905:-_5-3	ACD	740	949	1096	771	1119	906	762	432	381	458	303
ACD_CCDS10842.1_ex11_16:67694136-67694159:-_5-4	ACD	924	1972	2234	1814	2096	1787	2410	1124	1286	1013	930
ACD_CCDS10842.1_ex11_16:67694252-67694275:-_5-5	ACD	1021	1361	1581	1712	2038	1763	1832	1081	844	875	889
ACD_CCDS10842.1_ex9_16:67693662-67693685:-_5-1	ACD	555	614	377	467	474	380	442	287	196	170	235
ACE_CCDS11637.1_ex12_17:61562639-61562662:+_5-1	ACE	466	294	312	307	313	87	277	93	58	113	98
ACE_CCDS11637.1_ex12_17:61562660-61562683:+_5-2	ACE	592	364	455	375	349	308	411	448	299	264	237
ACE_CCDS11637.1_ex13_17:61564002-61564025:-_5-3	ACE	161	108	152	121	72	15	0	13	72	73	67
ACE_CCDS11637.1_ex14_17:61564389-61564412:-_5-4	ACE	546	802	609	745	773	852	554	369	292	236	242
ACE_CCDS11637.1_ex15_17:61566004-61566027:-_5-5	ACE	584	340	523	403	413	477	613	312	236	215	322
ACE2_CCDS14169.1_ex10_X:15599403-15599426:-_5-1	ACE2	778	672	838	912	841	884	987	640	627	476	575
ACE2_CCDS14169.1_ex11_X:15603596-15603619:-_5-2	ACE2	542	507	929	720	988	909	882	378	392	228	428
ACE2_CCDS14169.1_ex12_X:15605898-15605921:-_5-3	ACE2	77	84	158	208	187	212	94	206	161	73	67
ACE2_CCDS14169.1_ex13_X:15607486-15607509:+_5-4	ACE2	809	1345	1250	1285	1452	1197	842	798	728	834	756
ACE2_CCDS14169.1_ex15_X:15610401-15610424:-_5-5	ACE2	361	279	644	470	407	515	578	236	287	203	233
ACER1_CCDS12161.1_ex2_19:6309827-6309850:+_5-1	ACER1	348	299	250	343	378	368	326	141	277	133	113
ACER1_CCDS12161.1_ex3_19:6312202-6312225:+_5-2	ACER1	693	32	53	78	198	117	114	127	127	106	199
ACER1_CCDS12161.1_ex3_19:6312269-6312292:+_5-3	ACER1	170	263	177	174	231	40	105	43	113	86	39
ACER1_CCDS12161.1_ex4_19:6312389-6312412:+_5-4	ACER1	108	228	257	209	177	71	65	245	55	42	110
ACER1_CCDS12161.1_ex4_19:6312414-6312437:+_5-5	ACER1	329	189	269	225	158	117	145	132	258	79	118
ACER2_CCDS34992.1_ex0_9:19409173-19409196:+_5-1	ACER2	485	597	642	900	741	810	734	376	443	332	366
ACER2_CCDS34992.1_ex2_9:19424724-19424747:-_5-2	ACER2	49	0	49	35	95	74	4	21	14	19	5
ACER2_CCDS34992.1_ex3_9:19434941-19434964:+_5-3	ACER2	303	193	77	73	145	89	26	28	109	33	153
ACER2_CCDS34992.1_ex3_9:19434971-19434994:-_5-4	ACER2	621	575	879	835	839	527	961	384	356	372	372
ACER2_CCDS34992.1_ex3_9:19435060-19435083:+_5-5	ACER2	254	110	159	103	102	159	95	32	134	58	23
ACER3_CCDS8247.1_ex0_11:76572096-76572119:-_5-1	ACER3	510	361	570	514	593	506	789	328	340	172	218
ACER3_CCDS8247.1_ex1_11:76637635-76637658:-_5-2	ACER3	577	462	404	388	434	387	394	438	384	286	355
ACER3_CCDS8247.1_ex1_11:76637652-76637675:+_5-3	ACER3	448	400	304	427	479	468	353	176	211	303	102
ACER3_CCDS8247.1_ex4_11:76696736-76696759:-_5-4	ACER3	0	0	0	0	0	0	0	0	0	0	0
ACER3_CCDS8247.1_ex5_11:76701596-76701619:+_5-5	ACER3	189	113	144	105	44	53	141	86	219	69	61
ACHE_CCDS5709.1_ex3_7:100491172-100491195:+_5-1	ACHE	746	280	476	293	428	389	344	170	406	194	565
ACHE_CCDS5709.1_ex3_7:100491356-100491379:-_5-2	ACHE	711	631	559	576	669	683	749	310	294	285	313
ACHE_CCDS5709.1_ex3_7:100491450-100491473:+_5-3	ACHE	456	181	359	173	347	313	356	359	170	134	291
ACHE_CCDS5709.1_ex3_7:100491607-100491630:+_5-4	ACHE	252	198	150	147	238	104	66	149	114	98	171
ACHE_CCDS5709.1_ex3_7:100491681-100491704:-_5-5	ACHE	1	309	308	394	404	353	302	352	181	165	131
ACIN1_CCDS53887.1_ex10_14:23538701-23538724:+_5-4	ACIN1	643	193	170	208	519	184	211	201	237	128	45
ACIN1_CCDS53887.1_ex10_14:23538716-23538739:-_5-5	ACIN1	397	61	76	27	26	44	0	81	113	72	33
ACIN1_CCDS53887.1_ex7_14:23533312-23533335:-_5-1	ACIN1	689	17	133	181	215	178	66	154	231	102	163
ACIN1_CCDS53887.1_ex7_14:23533356-23533379:-_5-2	ACIN1	470	154	135	243	171	123	100	103	138	48	85
ACIN1_CCDS53887.1_ex8_14:23533625-23533648:-_5-3	ACIN1	570	155	171	68	206	39	16	110	226	117	306
ACKR2_CCDS2706.1_ex0_3:42906140-42906163:-_5-1	ACKR2	39	0	43	55	7	18	17	21	30	10	14
ACKR2_CCDS2706.1_ex0_3:42906173-42906196:-_5-2	ACKR2	600	446	264	300	363	411	564	336	237	203	199
ACKR2_CCDS2706.1_ex0_3:42906482-42906505:-_5-3	ACKR2	406	714	900	772	588	613	557	463	521	418	293
ACKR2_CCDS2706.1_ex0_3:42906543-42906566:+_5-4	ACKR2	88	115	66	70	216	113	406	16	48	19	38
ACKR2_CCDS2706.1_ex0_3:42906580-42906603:+_5-5	ACKR2	682	1614	1663	1404	1657	1698	1989	1060	1022	818	1022
ACKR3_CCDS2516.1_ex0_2:237489233-237489256:-_5-1	ACKR3	595	264	324	332	361	214	206	158	154	108	247
ACKR3_CCDS2516.1_ex0_2:237489278-237489301:+_5-2	ACKR3	927	795	866	1103	1155	952	1312	600	812	568	515
ACKR3_CCDS2516.1_ex0_2:237489328-237489351:-_5-3	ACKR3	762	721	835	712	841	708	1271	440	544	410	375
ACKR3_CCDS2516.1_ex0_2:237489438-237489461:-_5-4	ACKR3	1564	1799	1881	1782	2444	2061	2450	1163	1210	903	1175
ACKR3_CCDS2516.1_ex0_2:237489661-237489684:-_5-5	ACKR3	378	409	535	533	397	429	444	261	277	162	203
ACKR4_CCDS3075.1_ex0_3:132319419-132319442:-_5-1	ACKR4	318	157	117	140	401	423	195	68	90	138	104
ACKR4_CCDS3075.1_ex0_3:132319523-132319546:-_5-2	ACKR4	121	87	83	78	230	105	159	35	28	95	102
ACKR4_CCDS3075.1_ex0_3:132319664-132319687:+_5-3	ACKR4	854	790	467	497	765	466	391	322	364	182	269
ACKR4_CCDS3075.1_ex0_3:132319753-132319776:-_5-4	ACKR4	38	89	89	70	71	54	47	97	51	31	24
ACKR4_CCDS3075.1_ex0_3:132319805-132319828:-_5-5	ACKR4	440	318	311	347	525	313	331	336	313	300	194
ACLY_CCDS11412.1_ex17_17:40054877-40054900:+_5-1	ACLY	1837	2697	2638	2559	2882	2161	2975	648	1050	660	1116
ACLY_CCDS11412.1_ex20_17:40061873-40061896:-_5-2	ACLY	310	174	223	310	326	286	533	166	88	99	112
ACLY_CCDS11412.1_ex22_17:40063697-40063720:+_5-3	ACLY	1075	604	576	479	845	681	339	235	267	218	518
ACLY_CCDS11412.1_ex24_17:40065902-40065925:+_5-4	ACLY	615	232	117	89	231	150	87	26	100	62	174
ACLY_CCDS11412.1_ex26_17:40068754-40068777:-_5-5	ACLY	686	596	345	388	579	384	299	189	156	144	350
ACMSD_CCDS2173.2_ex3_2:135619559-135619582:-_5-1	ACMSD	420	405	588	437	434	565	502	176	346	207	242
ACMSD_CCDS2173.2_ex4_2:135621016-135621039:-_5-2	ACMSD	424	322	513	460	415	399	704	227	184	139	149
ACMSD_CCDS2173.2_ex4_2:135621123-135621146:+_5-3	ACMSD	423	503	375	465	542	555	420	318	257	229	238
ACMSD_CCDS2173.2_ex4_2:135621143-135621166:+_5-4	ACMSD	743	755	764	724	732	990	1280	415	462	382	531
ACMSD_CCDS2173.2_ex4_2:135621158-135621181:+_5-5	ACMSD	592	489	476	433	576	477	516	508	271	338	406
ACN9_CCDS5648.1_ex0_7:96747103-96747126:+_5-1	ACN9	682	760	470	499	546	605	885	257	267	212	417
ACN9_CCDS5648.1_ex0_7:96747121-96747144:-_5-2	ACN9	603	242	261	303	306	328	319	359	291	195	295
ACN9_CCDS5648.1_ex0_7:96747160-96747183:+_5-3	ACN9	0	90	45	91	77	37	388	56	43	13	44
ACN9_CCDS5648.1_ex0_7:96747187-96747210:+_5-4	ACN9	430	637	505	791	498	459	423	371	311	239	400
ACN9_CCDS5648.1_ex1_7:96810328-96810351:+_5-5	ACN9	403	164	429	265	390	280	235	236	142	124	204
ACO1_CCDS6525.1_ex1_9:32407297-32407320:-_5-1	ACO1	165	285	202	219	276	150	152	100	186	78	146
ACO1_CCDS6525.1_ex1_9:32407412-32407435:-_5-2	ACO1	692	745	729	716	936	1201	1042	311	356	314	259
ACO1_CCDS6525.1_ex4_9:32418346-32418369:+_5-3	ACO1	515	267	597	657	493	295	681	271	261	224	50
ACO1_CCDS6525.1_ex6_9:32420920-32420943:-_5-4	ACO1	561	463	498	421	412	429	324	263	239	267	359
ACO1_CCDS6525.1_ex6_9:32420993-32421016:+_5-5	ACO1	158	240	198	161	313	341	193	86	65	35	68
ACO2_CCDS14017.1_ex1_22:41895849-41895872:+_5-1	ACO2	232	99	133	199	121	99	10	24	43	25	65
ACO2_CCDS14017.1_ex2_22:41903868-41903891:+_5-2	ACO2	572	341	327	420	459	285	435	32	39	54	82
ACO2_CCDS14017.1_ex5_22:41911786-41911809:+_5-3	ACO2	875	415	466	471	400	390	439	67	39	34	81
ACO2_CCDS14017.1_ex5_22:41911869-41911892:+_5-4	ACO2	353	53	93	171	147	100	49	13	31	4	9
ACO2_CCDS14017.1_ex6_22:41913578-41913601:+_5-5	ACO2	540	685	815	636	902	779	739	288	377	273	589
ACOT1_CCDS32117.1_ex0_14:74004234-74004257:-_4-1	ACOT1	893	1597	2288	1580	1202	1460	1526	1259	980	766	1012
ACOT1_CCDS32117.1_ex0_14:74004275-74004298:+_4-2	ACOT1	713	1210	1206	1066	1416	1210	1361	762	566	500	411
ACOT1_CCDS32117.1_ex0_14:74004487-74004510:-_4-3	ACOT1	847	864	1080	1055	1134	895	1334	448	438	439	520
ACOT1_CCDS32117.1_ex1_14:74008251-74008274:+_4-4	ACOT1	793	1030	1056	816	1287	1385	987	483	557	493	592
ACOT11_CCDS592.1_ex1_1:55050394-55050417:-_5-1	ACOT11	1105	657	781	782	503	581	591	149	289	257	482
ACOT11_CCDS592.1_ex1_1:55050518-55050541:+_5-2	ACOT11	698	862	778	610	740	694	1126	432	348	526	461
ACOT11_CCDS592.1_ex3_1:55058244-55058267:-_5-3	ACOT11	380	107	169	122	324	250	185	116	192	115	187
ACOT11_CCDS592.1_ex7_1:55064986-55065009:-_5-4	ACOT11	517	409	394	199	308	200	239	376	249	167	128
ACOT11_CCDS592.1_ex7_1:55065030-55065053:-_5-5	ACOT11	471	559	605	518	826	742	1013	391	332	287	410
ACOT12_CCDS4055.1_ex7_5:80640837-80640860:-_5-1	ACOT12	598	199	129	169	324	453	308	143	172	150	297
ACOT12_CCDS4055.1_ex8_5:80641751-80641774:-_5-2	ACOT12	377	98	282	171	302	221	88	143	80	75	133
ACOT12_CCDS4055.1_ex8_5:80641780-80641803:+_5-3	ACOT12	92	42	97	153	100	2	123	51	93	50	80
ACOT12_CCDS4055.1_ex9_5:80643652-80643675:+_5-4	ACOT12	760	478	339	323	572	558	266	407	319	252	502
ACOT12_CCDS4055.1_ex9_5:80643678-80643701:+_5-5	ACOT12	409	254	334	366	433	309	597	169	321	162	147
ACOT13_CCDS4558.1_ex1_6:24698174-24698197:-_5-1	ACOT13	451	676	483	580	503	391	440	234	312	186	160
ACOT13_CCDS4558.1_ex1_6:24698193-24698216:-_5-2	ACOT13	732	1489	1380	1497	1377	1247	1269	776	702	546	607
ACOT13_CCDS4558.1_ex1_6:24698217-24698240:+_5-3	ACOT13	3	35	52	11	8	0	0	4	12	0	7
ACOT13_CCDS4558.1_ex1_6:24698239-24698262:+_5-4	ACOT13	397	281	235	270	269	333	195	134	202	154	198
ACOT13_CCDS4558.1_ex1_6:24698267-24698290:-_5-5	ACOT13	398	219	130	197	92	151	54	59	58	26	85
ACOT2_CCDS9816.1_ex0_14:74036024-74036047:-_4-1	ACOT2	619	785	867	747	729	689	648	354	441	360	303
ACOT2_CCDS9816.1_ex0_14:74036057-74036080:+_4-2	ACOT2	687	704	512	502	735	565	538	604	418	367	326
ACOT2_CCDS9816.1_ex0_14:74036181-74036204:-_4-3	ACOT2	520	514	544	597	579	590	466	359	258	211	275
ACOT2_CCDS9816.1_ex0_14:74036492-74036515:-_4-4	ACOT2	1305	625	912	773	708	706	681	554	562	379	538
ACOT4_CCDS9817.1_ex0_14:74059064-74059087:+_5-1	ACOT4	781	1217	1426	1399	1339	1576	1465	805	745	788	839
ACOT4_CCDS9817.1_ex2_14:74061737-74061760:+_5-2	ACOT4	19	88	183	168	140	222	114	165	59	67	84
ACOT4_CCDS9817.1_ex2_14:74061840-74061863:-_5-3	ACOT4	432	78	224	130	271	265	229	105	90	52	91
ACOT4_CCDS9817.1_ex2_14:74061882-74061905:-_5-4	ACOT4	121	297	283	392	433	241	277	114	176	193	229
ACOT4_CCDS9817.1_ex2_14:74061957-74061980:+_5-5	ACOT4	199	451	488	399	174	170	390	277	157	102	95
ACOT6_CCDS32118.1_ex1_14:74086059-74086082:+_5-1	ACOT6	164	162	104	142	98	125	92	92	114	77	89
ACOT6_CCDS32118.1_ex1_14:74086117-74086140:+_5-2	ACOT6	46	52	3	30	21	18	13	21	64	58	0
ACOT6_CCDS32118.1_ex1_14:74086155-74086178:+_5-3	ACOT6	472	133	190	246	341	291	186	171	182	202	159
ACOT6_CCDS32118.1_ex1_14:74086200-74086223:+_5-4	ACOT6	461	540	373	710	428	472	508	353	235	164	270
ACOT6_CCDS32118.1_ex1_14:74086241-74086264:+_5-5	ACOT6	284	141	197	203	244	246	117	199	101	207	208
ACOT7_CCDS30573.1_ex4_1:6387460-6387483:-_5-1	ACOT7	981	1375	924	1208	1239	1206	1411	729	805	434	512
ACOT7_CCDS30573.1_ex5_1:6393522-6393545:+_5-2	ACOT7	403	547	535	613	565	815	612	436	247	221	102
ACOT7_CCDS30573.1_ex6_1:6399609-6399632:+_5-3	ACOT7	631	767	778	634	763	712	951	570	384	526	356
ACOT7_CCDS30573.1_ex6_1:6399632-6399655:+_5-4	ACOT7	914	1061	1726	1668	1574	949	2057	1239	778	854	852
ACOT7_CCDS30573.1_ex7_1:6409807-6409830:-_5-5	ACOT7	737	561	795	829	903	864	827	437	522	444	542
ACOT8_CCDS13378.1_ex3_20:44477086-44477109:+_5-1	ACOT8	256	238	405	394	738	586	392	431	386	341	213
ACOT8_CCDS13378.1_ex3_20:44477223-44477246:-_5-2	ACOT8	515	429	592	567	463	642	753	480	448	470	172
ACOT8_CCDS13378.1_ex3_20:44477265-44477288:-_5-3	ACOT8	342	302	264	207	444	290	289	147	206	196	138
ACOT8_CCDS13378.1_ex4_20:44483800-44483823:+_5-4	ACOT8	644	534	761	911	574	468	444	729	442	353	304
ACOT8_CCDS13378.1_ex4_20:44483872-44483895:-_5-5	ACOT8	990	1079	1100	1259	1088	1275	1489	751	720	850	567
ACOT9_CCDS35216.1_ex5_X:23724812-23724835:+_5-1	ACOT9	453	553	497	418	685	485	470	240	378	237	447
ACOT9_CCDS35216.1_ex6_X:23725998-23726021:-_5-2	ACOT9	267	233	202	166	282	286	430	198	147	196	364
ACOT9_CCDS35216.1_ex6_X:23726037-23726060:+_5-3	ACOT9	214	236	173	255	199	173	11	97	84	92	129
ACOT9_CCDS35216.1_ex9_X:23740800-23740823:+_5-4	ACOT9	0	0	0	0	0	0	0	0	0	0	0
ACOT9_CCDS35216.1_ex9_X:23740854-23740877:+_5-5	ACOT9	41	44	26	16	46	47	24	9	37	17	60
ACOX1_CCDS11734.1_ex10_17:73953617-73953640:+_5-4	ACOX1	499	447	475	482	552	364	479	491	226	213	395
ACOX1_CCDS11734.1_ex12_17:73974696-73974719:-_5-5	ACOX1	647	661	655	454	593	715	415	348	399	150	200
ACOX1_CCDS11734.1_ex7_17:73949560-73949583:+_5-1	ACOX1	743	883	1067	852	1265	1058	1560	408	575	530	264
ACOX1_CCDS11734.1_ex8_17:73951740-73951763:-_5-2	ACOX1	258	304	128	106	129	63	120	10	85	157	42
ACOX1_CCDS11734.1_ex9_17:73951933-73951956:+_5-3	ACOX1	36	11	108	59	41	44	170	11	58	63	6
ACOX2_CCDS33775.1_ex12_3:58520126-58520149:-_5-4	ACOX2	758	2921	2610	2819	2295	1652	2697	1327	1228	1207	875
ACOX2_CCDS33775.1_ex12_3:58520160-58520183:-_5-5	ACOX2	396	212	60	112	405	153	213	214	82	157	90
ACOX2_CCDS33775.1_ex7_3:58516215-58516238:+_5-1	ACOX2	455	1060	897	1027	888	940	807	592	560	435	601
ACOX2_CCDS33775.1_ex7_3:58516326-58516349:+_5-2	ACOX2	740	610	608	494	689	602	621	260	301	114	336
ACOX2_CCDS33775.1_ex8_3:58517004-58517027:-_5-3	ACOX2	735	699	717	681	570	528	279	261	320	210	435
ACOX3_CCDS3401.1_ex11_4:8407688-8407711:-_5-2	ACOX3	617	262	423	344	415	356	459	128	272	249	368
ACOX3_CCDS3401.1_ex13_4:8416053-8416076:+_5-3	ACOX3	707	792	689	781	1008	548	1059	636	541	312	532
ACOX3_CCDS3401.1_ex15_4:8417618-8417641:-_5-4	ACOX3	477	539	989	771	545	467	864	249	251	225	300
ACOX3_CCDS3401.1_ex16_4:8418091-8418114:+_5-5	ACOX3	276	359	444	402	429	240	308	339	179	114	112
ACOX3_CCDS3401.1_ex9_4:8398837-8398860:-_5-1	ACOX3	715	661	828	624	662	541	999	394	422	193	302
ACOXL_CCDS46389.1_ex3_2:111551668-111551691:+_5-1	ACOXL	505	288	289	448	295	326	187	241	256	343	175
ACOXL_CCDS46389.1_ex4_2:111556197-111556220:+_5-2	ACOXL	276	233	278	244	325	126	155	141	161	70	175
ACOXL_CCDS46389.1_ex4_2:111556241-111556264:-_5-3	ACOXL	617	339	355	495	465	349	526	372	214	275	229
ACOXL_CCDS46389.1_ex6_2:111559262-111559285:+_5-4	ACOXL	548	110	265	285	217	205	201	127	100	111	139
ACOXL_CCDS46389.1_ex7_2:111562855-111562878:-_5-5	ACOXL	581	296	271	247	346	370	290	205	176	134	191
ACP1_CCDS1639.1_ex1_2:271916-271939:-_11-1	ACP1	163	256	185	242	339	518	606	181	155	255	162
ACP1_CCDS1639.1_ex2_2:272054-272077:+_11-2	ACP1	533	552	346	413	465	460	453	435	484	298	361
ACP1_CCDS1639.1_ex2_2:272076-272099:+_11-3	ACP1	750	828	878	736	1051	857	1316	583	486	417	433
ACP1_CCDS1639.1_ex2_2:272092-272115:-_11-4	ACP1	943	939	842	911	813	985	1044	559	590	369	604
ACP1_CCDS1639.1_ex2_2:272124-272147:+_11-5	ACP1	674	305	452	429	546	529	763	429	239	204	574
ACP1_CCDS1639.1_ex2_2:272142-272165:-_11-6	ACP1	359	300	312	233	225	235	280	232	135	129	88
ACP1_CCDS1639.1_ex3_2:275162-275185:+_11-10	ACP1	0	0	0	0	0	0	0	0	0	0	0
ACP1_CCDS1639.1_ex3_2:275179-275202:+_11-11	ACP1	134	38	27	52	81	32	41	65	42	18	59
ACP1_CCDS1640.1_ex2_2:272209-272232:+_11-7	ACP1	672	741	726	634	674	959	633	426	502	332	195
ACP1_CCDS1640.1_ex2_2:272254-272277:+_11-8	ACP1	235	214	345	238	232	378	78	85	180	105	156
ACP1_CCDS1640.1_ex2_2:272289-272312:-_11-9	ACP1	304	408	235	421	307	476	656	272	265	152	134
ACP2_CCDS44583.1_ex1_11:47269188-47269211:+_5-1	ACP2	429	363	248	423	284	278	247	306	221	147	359
ACP2_CCDS44583.1_ex1_11:47269221-47269244:+_5-2	ACP2	856	1873	1943	1930	1512	1448	1682	1121	1351	1220	949
ACP2_CCDS44583.1_ex2_11:47269590-47269613:+_5-3	ACP2	340	314	178	329	222	156	106	173	190	99	242
ACP2_CCDS44583.1_ex2_11:47269638-47269661:-_5-4	ACP2	0	23	31	0	42	0	12	0	12	22	0
ACP2_CCDS44583.1_ex2_11:47269653-47269676:+_5-5	ACP2	546	341	302	269	417	319	259	322	313	260	356
ACP5_CCDS12265.1_ex2_19:11687540-11687563:+_5-1	ACP5	131	20	145	82	88	92	118	22	82	59	6
ACP5_CCDS12265.1_ex2_19:11687589-11687612:+_5-2	ACP5	577	609	252	233	424	354	423	375	196	245	211
ACP5_CCDS12265.1_ex2_19:11687607-11687630:-_5-3	ACP5	766	434	848	559	653	609	629	364	463	393	427
ACP5_CCDS12265.1_ex2_19:11687631-11687654:+_5-4	ACP5	139	170	205	181	44	95	283	60	98	84	65
ACP5_CCDS12265.1_ex3_19:11687990-11688013:+_5-5	ACP5	1629	1243	1398	1422	1923	1682	1246	1149	884	1029	712
ACP6_CCDS928.1_ex8_1:147131816-147131839:-_5-1	ACP6	719	1091	1244	1299	1155	1082	1387	601	581	452	470
ACP6_CCDS928.1_ex8_1:147131853-147131876:+_5-2	ACP6	488	784	824	1123	537	537	956	316	357	226	239
ACP6_CCDS928.1_ex8_1:147131881-147131904:-_5-3	ACP6	24	83	79	103	29	42	14	61	14	48	12
ACP6_CCDS928.1_ex9_1:147141984-147142007:-_5-4	ACP6	527	627	634	618	625	562	846	484	309	459	252
ACP6_CCDS928.1_ex9_1:147142038-147142061:+_5-5	ACP6	786	767	713	807	1200	818	1042	463	508	328	498
ACPL2_CCDS3116.1_ex2_3:140998223-140998246:+_5-1	ACPL2	471	779	623	484	621	504	861	512	253	351	240
ACPL2_CCDS3116.1_ex2_3:140998258-140998281:+_5-2	ACPL2	463	238	311	295	566	411	411	298	228	298	309
ACPL2_CCDS3116.1_ex3_3:141006155-141006178:+_5-3	ACPL2	161	74	106	100	87	93	131	52	115	82	54
ACPL2_CCDS3116.1_ex3_3:141006214-141006237:-_5-4	ACPL2	131	44	92	17	125	93	157	19	9	4	26
ACPL2_CCDS3116.1_ex4_3:141011223-141011246:+_5-5	ACPL2	599	639	540	513	663	512	541	306	364	106	295
ACPP_CCDS3073.1_ex1_3:132047101-132047124:+_5-1	ACPP	515	485	366	418	585	449	292	309	308	341	282
ACPP_CCDS3073.1_ex1_3:132047171-132047194:-_5-2	ACPP	929	1258	1545	1389	1319	1247	1278	796	621	490	614
ACPP_CCDS3073.1_ex2_3:132050496-132050519:+_5-3	ACPP	276	148	169	121	372	270	616	121	90	129	152
ACPP_CCDS3073.1_ex4_3:132056325-132056348:-_5-4	ACPP	318	534	454	402	351	378	376	100	236	96	124
ACPP_CCDS3073.1_ex5_3:132061418-132061441:+_5-5	ACPP	516	668	536	645	518	441	580	509	413	305	337
ACPT_CCDS12802.1_ex2_19:51294085-51294108:-_5-1	ACPT	518	370	326	556	678	651	700	633	455	498	367
ACPT_CCDS12802.1_ex3_19:51294926-51294949:+_5-2	ACPT	810	819	1229	1077	1283	1257	1209	559	797	546	385
ACPT_CCDS12802.1_ex3_19:51294965-51294988:-_5-3	ACPT	672	1106	1193	1402	1579	1514	1209	893	730	526	541
ACPT_CCDS12802.1_ex4_19:51295341-51295364:-_5-4	ACPT	849	886	814	508	845	510	399	521	276	362	390
ACPT_CCDS12802.1_ex5_19:51295518-51295541:+_5-5	ACPT	1013	1521	1312	1252	1564	1450	1094	859	823	816	758
ACR_CCDS14101.1_ex1_22:51177740-51177763:+_5-1	ACR	870	643	1152	934	687	697	1011	607	729	547	372
ACR_CCDS14101.1_ex1_22:51177845-51177868:+_5-2	ACR	415	469	308	352	488	407	321	204	137	224	190
ACR_CCDS14101.1_ex2_22:51178286-51178309:-_5-3	ACR	594	478	650	494	585	469	440	358	417	333	341
ACR_CCDS14101.1_ex3_22:51182519-51182542:+_5-4	ACR	791	304	237	249	452	286	104	143	127	106	593
ACR_CCDS14101.1_ex3_22:51182537-51182560:-_5-5	ACR	593	319	237	153	263	395	130	148	201	117	239
ACRBP_CCDS8554.1_ex5_12:6753416-6753439:+_5-1	ACRBP	985	979	655	676	956	847	1189	493	485	356	484
ACRBP_CCDS8554.1_ex7_12:6755671-6755694:+_5-2	ACRBP	339	111	116	112	335	226	219	78	143	75	151
ACRBP_CCDS8554.1_ex8_12:6755956-6755979:+_5-3	ACRBP	866	1002	1346	1304	1307	1472	1392	585	865	582	777
ACRBP_CCDS8554.1_ex8_12:6756005-6756028:+_5-4	ACRBP	859	904	909	992	983	836	1029	496	418	408	553
ACRBP_CCDS8554.1_ex8_12:6756023-6756046:+_5-5	ACRBP	467	475	406	609	680	403	542	465	377	374	341
ACRC_CCDS35326.1_ex3_X:70814182-70814205:+_5-1	ACRC	263	983	931	937	470	424	1003	189	372	264	304
ACRC_CCDS35326.1_ex5_X:70817866-70817889:+_5-2	ACRC	52	161	82	77	31	80	27	17	7	5	7
ACRC_CCDS35326.1_ex6_X:70824138-70824161:+_5-3	ACRC	79	51	169	171	144	94	168	77	133	33	68
ACRC_CCDS35326.1_ex6_X:70824282-70824305:-_5-4	ACRC	468	566	791	457	731	475	282	370	265	292	332
ACRC_CCDS35326.1_ex6_X:70824339-70824362:-_5-5	ACRC	458	389	596	471	816	598	796	82	175	93	259
ACRV1_CCDS44759.1_ex2_11:125547769-125547792:-_5-1	ACRV1	950	1060	1225	1229	1615	1313	1245	661	570	389	670
ACRV1_CCDS44759.1_ex2_11:125547837-125547860:-_5-2	ACRV1	792	673	686	758	691	971	408	688	523	444	430
ACRV1_CCDS44759.1_ex2_11:125547853-125547876:+_5-3	ACRV1	327	393	296	357	317	498	695	155	206	180	181
ACRV1_CCDS44759.1_ex2_11:125547867-125547890:-_5-4	ACRV1	469	413	419	400	231	188	253	201	175	184	148
ACRV1_CCDS44759.1_ex2_11:125548122-125548145:-_5-5	ACRV1	612	619	750	595	839	652	715	492	353	304	201
ACSBG1_CCDS10298.1_ex11_15:78486966-78486989:-_5-4	ACSBG1	512	482	445	330	392	476	443	307	259	171	177
ACSBG1_CCDS10298.1_ex11_15:78487033-78487056:-_5-5	ACSBG1	639	797	789	840	653	580	693	407	596	696	306
ACSBG1_CCDS10298.1_ex6_15:78474359-78474382:-_5-1	ACSBG1	546	717	618	478	450	364	228	368	382	377	339
ACSBG1_CCDS10298.1_ex8_15:78475037-78475060:+_5-2	ACSBG1	628	258	574	463	435	524	533	374	398	408	336
ACSBG1_CCDS10298.1_ex9_15:78485904-78485927:+_5-3	ACSBG1	521	373	516	525	438	363	776	234	348	163	197
ACSBG2_CCDS12159.1_ex1_19:6147640-6147663:-_5-1	ACSBG2	380	291	284	266	435	291	401	169	84	101	147
ACSBG2_CCDS12159.1_ex2_19:6151797-6151820:-_5-2	ACSBG2	1500	2239	2470	2424	2305	1897	2186	1281	1515	1340	1632
ACSBG2_CCDS12159.1_ex3_19:6156467-6156490:-_5-3	ACSBG2	436	613	528	572	595	654	1116	252	263	152	238
ACSBG2_CCDS12159.1_ex3_19:6156555-6156578:-_5-4	ACSBG2	158	108	95	156	136	140	52	52	74	93	12
ACSBG2_CCDS12159.1_ex6_19:6177225-6177248:+_5-5	ACSBG2	441	452	354	369	406	368	149	286	343	170	382
ACSF2_CCDS11567.1_ex0_17:48503722-48503745:-_5-1	ACSF2	949	1462	1628	2072	1821	1405	1761	562	473	396	794
ACSF2_CCDS11567.1_ex1_17:48538053-48538076:+_5-2	ACSF2	759	892	415	313	515	408	263	177	212	190	257
ACSF2_CCDS11567.1_ex1_17:48538079-48538102:-_5-3	ACSF2	843	554	652	623	661	559	830	379	335	330	547
ACSF2_CCDS11567.1_ex2_17:48538666-48538689:+_5-4	ACSF2	516	433	382	402	616	415	767	247	381	173	179
ACSF2_CCDS11567.1_ex5_17:48539929-48539952:+_5-5	ACSF2	744	684	410	400	439	576	560	262	347	244	311
ACSF3_CCDS10974.1_ex0_16:89167261-89167284:-_5-1	ACSF3	815	691	735	689	1339	1011	986	726	729	681	509
ACSF3_CCDS10974.1_ex0_16:89167283-89167306:-_5-2	ACSF3	769	737	769	486	1036	971	766	336	569	276	326
ACSF3_CCDS10974.1_ex0_16:89167397-89167420:+_5-3	ACSF3	810	478	771	618	639	497	613	533	323	376	553
ACSF3_CCDS10974.1_ex0_16:89167421-89167444:-_5-4	ACSF3	1690	3093	3676	3453	3221	2838	3445	2388	2062	1868	1439
ACSF3_CCDS10974.1_ex2_16:89178512-89178535:+_5-5	ACSF3	474	580	557	623	677	887	607	418	421	406	130
ACSL1_CCDS3839.1_ex14_4:185697690-185697713:-_5-1	ACSL1	227	145	177	165	203	203	97	166	72	74	277
ACSL1_CCDS3839.1_ex17_4:185705095-185705118:-_5-2	ACSL1	253	261	370	402	378	329	442	213	260	132	120
ACSL1_CCDS3839.1_ex17_4:185705115-185705138:+_5-3	ACSL1	155	49	262	234	101	159	26	95	173	37	58
ACSL1_CCDS3839.1_ex18_4:185709784-185709807:-_5-4	ACSL1	141	83	91	131	77	41	75	129	42	44	62
ACSL1_CCDS3839.1_ex19_4:185724524-185724547:+_5-5	ACSL1	558	589	793	525	427	511	472	537	226	311	227
ACSL3_CCDS2455.1_ex0_2:223773718-223773741:+_5-1	ACSL3	115	126	92	172	154	18	92	13	8	1	37
ACSL3_CCDS2455.1_ex2_2:223782768-223782791:+_5-2	ACSL3	398	298	232	317	407	294	176	2	52	50	177
ACSL3_CCDS2455.1_ex3_2:223783804-223783827:-_5-3	ACSL3	1023	1350	1371	904	1541	1217	1646	613	512	493	648
ACSL3_CCDS2455.1_ex3_2:223783835-223783858:-_5-4	ACSL3	702	423	484	562	415	357	652	101	51	30	322
ACSL3_CCDS2455.1_ex5_2:223787495-223787518:+_5-5	ACSL3	885	909	488	473	553	615	400	113	126	166	472
ACSL4_CCDS14548.1_ex11_X:108924515-108924538:+_5-4	ACSL4	103	80	54	86	191	178	81	109	56	46	32
ACSL4_CCDS14548.1_ex13_X:108926408-108926431:+_5-5	ACSL4	585	330	335	340	398	426	229	299	242	118	185
ACSL4_CCDS14548.1_ex9_X:108921497-108921520:+_5-1	ACSL4	216	190	157	101	220	178	272	131	135	84	110
ACSL4_CCDS14548.1_ex9_X:108921520-108921543:-_5-2	ACSL4	301	192	149	248	462	134	36	230	104	73	128
ACSL4_CCDS14548.1_ex9_X:108921562-108921585:-_5-3	ACSL4	325	288	186	221	199	251	60	113	133	141	79
ACSL5_CCDS7572.1_ex3_10:114164311-114164334:+_5-1	ACSL5	91	171	60	100	93	50	29	101	113	65	18
ACSL5_CCDS7572.1_ex4_10:114164490-114164513:-_5-2	ACSL5	93	79	226	225	61	121	64	51	127	125	120
ACSL5_CCDS7572.1_ex4_10:114164535-114164558:+_5-3	ACSL5	584	538	504	604	712	646	531	265	254	204	307
ACSL5_CCDS7572.1_ex4_10:114164558-114164581:-_5-4	ACSL5	162	308	171	280	341	438	291	266	280	135	187
ACSL5_CCDS7572.1_ex6_10:114169361-114169384:-_5-5	ACSL5	206	285	216	219	279	101	95	221	122	151	50
ACSL6_CCDS34228.1_ex12_5:131321098-131321121:-_5-1	ACSL6	568	266	441	517	600	542	363	318	362	250	189
ACSL6_CCDS34228.1_ex15_5:131324506-131324529:+_5-2	ACSL6	420	399	314	407	419	257	270	208	210	186	162
ACSL6_CCDS34228.1_ex15_5:131324540-131324563:+_5-3	ACSL6	741	577	749	733	459	977	938	244	335	274	443
ACSL6_CCDS34228.1_ex18_5:131326584-131326607:+_5-4	ACSL6	422	304	744	446	482	358	390	304	188	273	258
ACSL6_CCDS34228.1_ex18_5:131326622-131326645:-_5-5	ACSL6	934	1475	1931	1601	1265	1221	922	1206	728	650	610
ACSM1_CCDS10587.1_ex10_16:20693569-20693592:+_5-2	ACSM1	510	219	356	341	553	522	335	278	259	158	99
ACSM1_CCDS10587.1_ex11_16:20696611-20696634:+_5-3	ACSM1	2	42	316	242	305	354	119	61	141	78	199
ACSM1_CCDS10587.1_ex12_16:20702333-20702356:-_5-4	ACSM1	68	277	283	271	495	286	318	163	262	192	170
ACSM1_CCDS10587.1_ex12_16:20702368-20702391:-_5-5	ACSM1	284	272	160	197	311	238	329	172	257	54	150
ACSM1_CCDS10587.1_ex8_16:20681243-20681266:+_5-1	ACSM1	837	581	668	790	697	972	1401	601	354	307	782
ACSM2A_CCDS32401.1_ex1_16:20476966-20476989:-_5-1	ACSM2A	2058	2062	2074	1683	2205	1495	1775	1742	2284	1332	1528
ACSM2A_CCDS32401.1_ex4_16:20482925-20482948:+_5-2	ACSM2A	503	375	523	453	481	470	364	132	426	369	220
ACSM2A_CCDS32401.1_ex5_16:20486723-20486746:-_5-3	ACSM2A	303	434	416	519	383	437	307	383	343	319	302
ACSM2A_CCDS32401.1_ex6_16:20486989-20487012:+_5-4	ACSM2A	492	652	643	629	900	857	868	465	496	365	330
ACSM2A_CCDS32401.1_ex6_16:20487075-20487098:-_5-5	ACSM2A	828	998	1202	1325	1900	1610	1596	755	660	757	813
ACSM2B_CCDS10586.1_ex12_16:20576034-20576057:+_5-5	ACSM2B	1250	1220	1199	1346	1441	1814	1282	700	548	626	465
ACSM2B_CCDS10586.1_ex6_16:20559471-20559494:-_5-1	ACSM2B	946	1128	1142	1239	1237	1444	1517	803	775	476	512
ACSM2B_CCDS10586.1_ex9_16:20565123-20565146:-_5-2	ACSM2B	681	800	643	815	719	724	639	549	360	232	532
ACSM2B_CCDS10586.1_ex9_16:20565170-20565193:-_5-3	ACSM2B	460	133	171	191	370	238	237	255	309	306	188
ACSM3_CCDS10589.1_ex0_16:20781478-20781501:+_5-1	ACSM3	57	23	78	64	35	109	59	61	75	8	58
ACSM3_CCDS10589.1_ex0_16:20781491-20781514:+_5-2	ACSM3	127	81	27	224	100	43	125	146	144	101	95
ACSM3_CCDS10589.1_ex0_16:20781547-20781570:-_5-3	ACSM3	779	660	682	619	751	795	547	472	471	341	320
ACSM3_CCDS10589.1_ex1_16:20787219-20787242:+_5-4	ACSM3	388	462	658	518	593	466	501	265	342	335	268
ACSM3_CCDS10589.1_ex3_16:20792100-20792123:-_5-5	ACSM3	426	319	460	413	455	492	327	258	154	120	227
ACSM4_CCDS44825.1_ex0_12:7457042-7457065:+_5-1	ACSM4	332	428	249	185	339	342	314	200	315	261	289
ACSM4_CCDS44825.1_ex1_12:7459317-7459340:+_5-2	ACSM4	308	101	396	310	204	174	63	318	119	69	55
ACSM4_CCDS44825.1_ex2_12:7463237-7463260:-_5-3	ACSM4	873	853	1212	1002	1006	1083	940	619	761	523	654
ACSM4_CCDS44825.1_ex2_12:7463270-7463293:+_5-4	ACSM4	106	249	96	174	178	49	54	88	46	35	41
ACSM4_CCDS44825.1_ex3_12:7469854-7469877:+_5-5	ACSM4	145	63	22	50	30	129	144	4	38	39	35
ACSM5_CCDS10585.1_ex2_16:20430545-20430568:-_5-1	ACSM5	776	746	597	636	516	567	606	643	486	293	506
ACSM5_CCDS10585.1_ex2_16:20430751-20430774:-_5-2	ACSM5	605	256	427	347	597	238	256	293	332	431	211
ACSM5_CCDS10585.1_ex3_16:20432639-20432662:+_5-3	ACSM5	440	198	134	96	225	146	18	168	232	141	353
ACSM5_CCDS10585.1_ex3_16:20432713-20432736:-_5-4	ACSM5	1481	1722	1358	1265	1284	1026	1090	914	1078	992	800
ACSM5_CCDS10585.1_ex4_16:20435268-20435291:+_5-5	ACSM5	407	399	387	439	298	422	397	157	154	242	93
ACSS1_CCDS13167.1_ex10_20:25004106-25004129:-_5-3	ACSS1	669	1055	813	668	932	940	753	624	497	411	470
ACSS1_CCDS13167.1_ex10_20:25004126-25004149:-_5-4	ACSS1	332	311	235	264	201	456	163	147	176	151	159
ACSS1_CCDS13167.1_ex10_20:25004262-25004285:-_5-5	ACSS1	416	446	291	407	415	371	553	268	357	221	249
ACSS1_CCDS13167.1_ex9_20:25003627-25003650:-_5-1	ACSS1	327	411	314	235	318	340	301	186	341	111	201
ACSS1_CCDS13167.1_ex9_20:25003685-25003708:-_5-2	ACSS1	630	944	860	760	649	804	522	507	535	457	429
ACSS2_CCDS13243.1_ex0_20:33464544-33464567:-_5-1	ACSS2	349	213	379	376	398	235	560	244	155	173	106
ACSS2_CCDS13243.1_ex1_20:33470643-33470666:-_5-2	ACSS2	470	188	291	272	433	625	704	366	335	126	326
ACSS2_CCDS13243.1_ex2_20:33500967-33500990:+_5-3	ACSS2	228	150	295	259	302	344	201	92	74	121	206
ACSS2_CCDS13243.1_ex3_20:33501219-33501242:-_5-4	ACSS2	331	289	213	164	310	347	117	316	317	134	355
ACSS2_CCDS13243.1_ex6_20:33502196-33502219:-_5-5	ACSS2	498	580	502	526	847	923	1019	390	564	366	277
ACSS3_CCDS9022.1_ex0_12:81471997-81472020:-_5-1	ACSS3	468	910	1095	897	800	620	888	481	364	267	368
ACSS3_CCDS9022.1_ex0_12:81472101-81472124:+_5-2	ACSS3	634	796	949	1009	1202	1012	366	414	473	221	323
ACSS3_CCDS9022.1_ex4_12:81537004-81537027:+_5-3	ACSS3	306	68	176	170	154	189	7	111	182	127	93
ACSS3_CCDS9022.1_ex5_12:81545644-81545667:+_5-4	ACSS3	535	351	598	393	498	204	472	118	255	197	229
ACSS3_CCDS9022.1_ex5_12:81545676-81545699:+_5-5	ACSS3	328	293	228	332	403	194	264	143	236	66	218
ACTA1_CCDS1578.1_ex3_1:229568058-229568081:+_5-1	ACTA1	474	433	371	525	547	512	422	263	147	136	213
ACTA1_CCDS1578.1_ex3_1:229568166-229568189:-_5-2	ACTA1	712	1082	1768	1205	1170	1072	1175	532	666	792	619
ACTA1_CCDS1578.1_ex4_1:229568297-229568320:+_5-3	ACTA1	666	516	531	682	707	538	624	285	260	262	319
ACTA1_CCDS1578.1_ex5_1:229568755-229568778:+_5-4	ACTA1	664	626	832	970	724	802	932	440	351	246	394
ACTA1_CCDS1578.1_ex5_1:229568772-229568795:-_5-5	ACTA1	1011	1650	1545	1438	1349	1270	1148	555	728	593	599
ACTA2_CCDS7392.1_ex3_10:90700977-90701000:+_5-1	ACTA2	351	429	405	378	556	456	395	161	182	68	240
ACTA2_CCDS7392.1_ex4_10:90701536-90701559:+_5-2	ACTA2	1094	1167	1234	1181	1430	916	1300	680	606	506	761
ACTA2_CCDS7392.1_ex4_10:90701574-90701597:-_5-3	ACTA2	464	392	402	433	445	414	477	306	355	225	174
ACTA2_CCDS7392.1_ex5_10:90703658-90703681:-_5-4	ACTA2	553	451	469	454	551	388	575	243	250	115	132
ACTA2_CCDS7392.1_ex7_10:90708561-90708584:+_5-5	ACTA2	356	198	340	431	454	494	391	207	131	94	131
ACTB_CCDS5341.1_ex2_7:5568239-5568262:-_5-1	ACTB	573	563	645	372	686	361	665	440	510	266	468
ACTB_CCDS5341.1_ex3_7:5568790-5568813:-_5-3	ACTB	305	40	108	118	165	137	178	122	89	121	58
ACTB_CCDS5341.1_ex3_7:5569017-5569040:-_5-4	ACTB	642	387	319	176	373	204	337	146	279	262	135
ACTB_CCDS5341.1_ex4_7:5569171-5569194:+_5-5	ACTB	539	165	201	137	246	73	107	189	203	336	221
ACTBL2_CCDS34163.1_ex0_5:56777817-56777840:-_5-1	ACTBL2	784	814	990	993	1119	833	770	631	577	358	700
ACTBL2_CCDS34163.1_ex0_5:56777996-56778019:-_5-2	ACTBL2	742	1133	1162	1201	1242	1088	641	737	810	474	379
ACTBL2_CCDS34163.1_ex0_5:56778082-56778105:-_5-3	ACTBL2	811	464	619	426	863	599	833	279	453	218	215
ACTBL2_CCDS34163.1_ex0_5:56778305-56778328:-_5-4	ACTBL2	426	161	340	229	372	259	83	195	68	309	118
ACTBL2_CCDS34163.1_ex0_5:56778407-56778430:-_5-5	ACTBL2	765	159	609	534	446	412	368	299	203	151	293
ACTC1_CCDS10041.1_ex3_15:35084707-35084730:+_5-1	ACTC1	339	301	105	78	144	137	17	28	78	87	185
ACTC1_CCDS10041.1_ex4_15:35085662-35085685:+_5-2	ACTC1	451	253	531	273	373	465	463	257	276	222	245
ACTC1_CCDS10041.1_ex4_15:35085716-35085739:+_5-3	ACTC1	537	435	487	303	405	354	743	195	231	156	176
ACTC1_CCDS10041.1_ex4_15:35085757-35085780:-_5-4	ACTC1	171	222	116	162	342	263	171	123	136	97	168
ACTC1_CCDS10041.1_ex5_15:35086873-35086896:+_5-5	ACTC1	892	791	661	970	959	966	1174	539	558	560	689
ACTG1_CCDS11782.1_ex2_17:79478503-79478526:+_5-1	ACTG1	108	0	17	23	88	6	14	105	69	38	9
ACTG1_CCDS11782.1_ex2_17:79478571-79478594:+_5-2	ACTG1	382	319	149	230	353	117	370	135	86	65	118
ACTG1_CCDS11782.1_ex3_17:79478996-79479019:-_5-3	ACTG1	863	641	470	437	651	811	528	506	436	389	207
ACTG1_CCDS11782.1_ex3_17:79479158-79479181:-_5-4	ACTG1	947	691	755	725	896	1088	579	735	560	423	408
ACTG1_CCDS11782.1_ex4_17:79479272-79479295:-_5-5	ACTG1	663	198	295	150	354	296	171	105	158	65	198
ACTG2_CCDS1930.1_ex0_2:74128535-74128558:-_6-1	ACTG2	403	243	363	300	368	171	132	184	259	180	280
ACTG2_CCDS1930.1_ex1_2:74129505-74129528:+_6-2	ACTG2	301	385	348	218	290	256	772	253	335	192	143
ACTG2_CCDS1930.1_ex3_2:74136248-74136271:-_6-3	ACTG2	1077	1216	1363	1180	1150	1250	1988	1007	599	400	512
ACTG2_CCDS1930.1_ex4_2:74140613-74140636:+_6-4	ACTG2	477	647	494	459	557	469	453	222	365	204	213
ACTG2_CCDS1930.1_ex4_2:74140699-74140722:+_6-5	ACTG2	762	389	651	499	714	663	609	410	277	277	393
ACTG2_CCDS1930.1_ex6_2:74143703-74143726:+_6-6	ACTG2	776	1089	1559	1585	1434	1190	1456	573	632	527	673
ACTL10_CCDS33463.1_ex0_20:32255394-32255417:+_5-1	ACTL10	515	468	473	377	692	495	345	353	230	241	166
ACTL10_CCDS33463.1_ex0_20:32255451-32255474:+_5-2	ACTL10	1046	1207	1522	1215	1657	1666	2288	1041	982	497	640
ACTL10_CCDS33463.1_ex0_20:32255491-32255514:+_5-3	ACTL10	1172	2695	3381	3715	1663	1952	2027	1233	1160	685	827
ACTL10_CCDS33463.1_ex0_20:32255605-32255628:+_5-4	ACTL10	667	760	809	688	906	786	971	503	648	389	287
ACTL10_CCDS33463.1_ex0_20:32255758-32255781:+_5-5	ACTL10	684	1513	1694	1742	1384	1635	2279	650	782	547	609
ACTL6A_CCDS3231.1_ex2_3:179287976-179287999:+_5-1	ACTL6A	291	144	57	49	45	32	1	22	18	33	54
ACTL6A_CCDS3231.1_ex5_3:179294023-179294046:+_5-2	ACTL6A	697	125	41	49	95	109	13	27	123	107	255
ACTL6A_CCDS3231.1_ex5_3:179294057-179294080:-_5-3	ACTL6A	480	59	15	12	34	33	0	6	29	27	46
ACTL6A_CCDS3231.1_ex5_3:179294077-179294100:+_5-4	ACTL6A	189	0	13	1	10	0	0	24	10	23	12
ACTL6A_CCDS3231.1_ex6_3:179294421-179294444:-_5-5	ACTL6A	128	29	34	6	106	142	80	15	13	44	45
ACTL6B_CCDS5702.1_ex10_7:100252724-100252747:+_5-4	ACTL6B	800	525	394	523	721	535	823	381	529	252	324
ACTL6B_CCDS5702.1_ex11_7:100253073-100253096:-_5-5	ACTL6B	676	519	444	550	672	635	1019	490	499	234	444
ACTL6B_CCDS5702.1_ex7_7:100246234-100246257:-_5-1	ACTL6B	924	848	1023	1120	971	895	732	671	788	365	738
ACTL6B_CCDS5702.1_ex8_7:100246350-100246373:-_5-2	ACTL6B	1090	1176	1348	1342	1443	1102	1492	1149	1268	918	777
ACTL6B_CCDS5702.1_ex8_7:100246430-100246453:-_5-3	ACTL6B	513	609	402	756	691	443	757	315	239	386	288
ACTL7A_CCDS6772.1_ex0_9:111624700-111624723:+_5-1	ACTL7A	505	611	669	549	775	921	582	361	401	407	527
ACTL7A_CCDS6772.1_ex0_9:111624723-111624746:-_5-2	ACTL7A	460	537	802	639	547	512	629	258	371	276	365
ACTL7A_CCDS6772.1_ex0_9:111624877-111624900:+_5-3	ACTL7A	571	538	622	425	551	446	639	290	515	245	404
ACTL7A_CCDS6772.1_ex0_9:111624973-111624996:+_5-4	ACTL7A	506	529	450	262	475	333	396	248	231	167	383
ACTL7A_CCDS6772.1_ex0_9:111625001-111625024:-_5-5	ACTL7A	620	1135	1177	1033	576	701	892	456	594	358	521
ACTL7B_CCDS6771.1_ex0_9:111617668-111617691:+_5-1	ACTL7B	791	1430	1303	1520	1426	1606	1739	854	735	636	723
ACTL7B_CCDS6771.1_ex0_9:111617857-111617880:-_5-2	ACTL7B	433	313	456	353	479	311	500	319	265	179	370
ACTL7B_CCDS6771.1_ex0_9:111617928-111617951:+_5-3	ACTL7B	1055	948	984	994	1138	637	1072	391	554	358	454
ACTL7B_CCDS6771.1_ex0_9:111618010-111618033:-_5-4	ACTL7B	577	712	1101	860	896	692	690	589	473	270	542
ACTL7B_CCDS6771.1_ex0_9:111618081-111618104:+_5-5	ACTL7B	485	469	477	655	801	640	376	558	525	218	237
ACTL8_CCDS183.1_ex0_1:18149598-18149621:+_5-1	ACTL8	678	858	1047	883	635	761	901	464	464	251	414
ACTL8_CCDS183.1_ex0_1:18149631-18149654:-_5-2	ACTL8	511	527	352	442	619	782	471	320	364	262	250
ACTL8_CCDS183.1_ex0_1:18149689-18149712:+_5-3	ACTL8	722	195	389	391	390	411	213	417	263	193	354
ACTL8_CCDS183.1_ex0_1:18149791-18149814:-_5-4	ACTL8	406	53	225	155	256	279	321	116	154	160	197
ACTL8_CCDS183.1_ex1_1:18152415-18152438:-_5-5	ACTL8	1147	2565	2930	3135	2743	2247	2356	1789	1669	1388	1352
ACTL9_CCDS12207.1_ex0_19:8808473-8808496:-_5-1	ACTL9	785	523	736	601	766	608	566	305	416	448	369
ACTL9_CCDS12207.1_ex0_19:8808508-8808531:+_5-2	ACTL9	827	663	708	757	521	436	611	306	353	462	562
ACTL9_CCDS12207.1_ex0_19:8808690-8808713:+_5-3	ACTL9	830	1197	1590	1142	1898	1157	2200	1070	945	713	934
ACTL9_CCDS12207.1_ex0_19:8808750-8808773:-_5-4	ACTL9	981	977	597	538	1011	662	1012	469	459	360	734
ACTL9_CCDS12207.1_ex0_19:8808897-8808920:-_5-5	ACTL9	787	1006	922	895	985	910	1320	499	598	416	691
ACTN1_CCDS45129.1_ex13_14:69369255-69369278:-_5-2	ACTN1	924	726	891	813	649	765	262	689	544	456	357
ACTN1_CCDS45129.1_ex14_14:69371424-69371447:+_5-3	ACTN1	340	353	197	224	374	214	339	181	144	151	143
ACTN1_CCDS45129.1_ex15_14:69376044-69376067:+_5-4	ACTN1	0	0	0	0	0	0	0	0	0	0	0
ACTN1_CCDS45129.1_ex18_14:69387714-69387737:+_5-5	ACTN1	1280	874	1114	1068	1439	823	1106	786	851	615	775
ACTN1_CCDS45129.1_ex9_14:69352260-69352283:+_5-1	ACTN1	653	1070	837	829	1017	1098	645	576	509	609	563
ACTN2_CCDS1613.1_ex1_1:236881167-236881190:-_5-1	ACTN2	177	35	152	81	67	141	15	38	83	10	139
ACTN2_CCDS1613.1_ex10_1:236906313-236906336:+_5-5	ACTN2	546	565	810	639	582	358	683	314	392	241	575
ACTN2_CCDS1613.1_ex2_1:236882196-236882219:+_5-2	ACTN2	368	640	333	342	478	326	420	158	184	40	304
ACTN2_CCDS1613.1_ex5_1:236891034-236891057:+_5-3	ACTN2	139	380	323	376	516	439	683	175	124	75	124
ACTN2_CCDS1613.1_ex9_1:236902693-236902716:-_5-4	ACTN2	497	349	360	426	380	280	385	232	84	141	295
ACTN4_CCDS12518.1_ex4_19:39196731-39196754:-_5-1	ACTN4	88	194	88	66	35	133	6	40	96	41	75
ACTN4_CCDS12518.1_ex5_19:39198802-39198825:-_5-2	ACTN4	518	443	366	377	741	445	224	255	334	176	468
ACTN4_CCDS12518.1_ex6_19:39200040-39200063:-_5-3	ACTN4	698	502	438	608	845	956	1257	714	472	494	351
ACTN4_CCDS12518.1_ex7_19:39200906-39200929:+_5-4	ACTN4	429	388	274	352	380	330	229	146	103	80	243
ACTN4_CCDS12518.1_ex8_19:39205106-39205129:+_5-5	ACTN4	702	791	912	905	789	623	926	362	477	313	612
ACTR10_CCDS32090.1_ex2_14:58674653-58674676:-_5-1	ACTR10	136	74	64	40	96	109	121	24	55	91	17
ACTR10_CCDS32090.1_ex3_14:58675743-58675766:-_5-2	ACTR10	191	46	37	34	74	139	0	5	29	21	4
ACTR10_CCDS32090.1_ex4_14:58678073-58678096:-_5-3	ACTR10	199	49	10	26	51	6	3	0	15	12	65
ACTR10_CCDS32090.1_ex5_14:58680375-58680398:+_5-4	ACTR10	375	111	98	24	66	65	24	26	17	25	15
ACTR10_CCDS32090.1_ex7_14:58686404-58686427:+_5-5	ACTR10	257	160	75	83	192	100	97	39	98	86	87
ACTR1A_CCDS7536.1_ex5_10:104244013-104244036:-_5-1	ACTR1A	710	861	561	583	786	451	792	235	284	214	350
ACTR1A_CCDS7536.1_ex5_10:104244117-104244140:-_5-2	ACTR1A	669	950	670	679	1262	1016	986	391	574	374	341
ACTR1A_CCDS7536.1_ex6_10:104245456-104245479:+_5-3	ACTR1A	379	96	120	93	200	129	4	21	40	61	50
ACTR1A_CCDS7536.1_ex7_10:104247962-104247985:-_5-4	ACTR1A	283	74	118	101	245	74	74	44	90	14	48
ACTR1A_CCDS7536.1_ex8_10:104248859-104248882:-_5-5	ACTR1A	964	563	607	524	832	312	885	206	448	330	219
ACTR1B_CCDS2033.1_ex5_2:98275082-98275105:-_5-1	ACTR1B	574	866	910	678	536	743	569	390	342	369	449
ACTR1B_CCDS2033.1_ex6_2:98275418-98275441:-_5-2	ACTR1B	276	208	146	204	169	142	200	244	171	140	235
ACTR1B_CCDS2033.1_ex7_2:98275840-98275863:-_5-3	ACTR1B	439	273	539	378	383	295	703	196	293	146	113
ACTR1B_CCDS2033.1_ex8_2:98277035-98277058:+_5-4	ACTR1B	569	424	513	505	670	499	638	282	268	261	240
ACTR1B_CCDS2033.1_ex8_2:98277099-98277122:-_5-5	ACTR1B	731	696	490	366	640	533	620	336	416	388	545
ACTR2_CCDS1881.1_ex2_2:65473698-65473721:+_5-1	ACTR2	6	17	2	4	32	0	0	5	14	4	23
ACTR2_CCDS1881.1_ex2_2:65473721-65473744:+_5-2	ACTR2	37	31	35	28	89	68	8	25	104	72	22
ACTR2_CCDS1881.1_ex3_2:65478177-65478200:-_5-3	ACTR2	35	28	81	35	1	6	0	28	16	20	16
ACTR2_CCDS1881.1_ex3_2:65478215-65478238:+_5-4	ACTR2	441	206	186	88	288	184	102	114	116	48	131
ACTR2_CCDS1881.1_ex4_2:65480869-65480892:+_5-5	ACTR2	329	111	53	36	197	25	25	10	43	25	59
ACTR3_CCDS33277.1_ex3_2:114684946-114684969:+_5-1	ACTR3	97	54	40	47	262	249	189	98	46	67	25
ACTR3_CCDS33277.1_ex4_2:114688888-114688911:+_5-2	ACTR3	22	68	53	32	117	24	9	49	8	51	25
ACTR3_CCDS33277.1_ex5_2:114691899-114691922:+_5-3	ACTR3	374	371	198	307	379	150	154	51	157	170	29
ACTR3_CCDS33277.1_ex5_2:114691957-114691980:-_5-4	ACTR3	42	0	0	0	40	16	64	7	3	2	0
ACTR3_CCDS33277.1_ex6_2:114697574-114697597:-_5-5	ACTR3	321	229	283	133	500	210	139	127	139	128	240
ACTR3B_CCDS34782.1_ex1_7:152480320-152480343:-_5-1	ACTR3B	13	63	71	41	19	38	30	45	52	28	57
ACTR3B_CCDS34782.1_ex2_7:152497621-152497644:-_5-2	ACTR3B	430	471	378	216	292	458	162	231	374	136	363
ACTR3B_CCDS34782.1_ex2_7:152497649-152497672:-_5-3	ACTR3B	817	1019	1736	1758	1522	1301	1471	845	608	451	419
ACTR3B_CCDS34782.1_ex2_7:152497711-152497734:-_5-4	ACTR3B	237	187	162	221	292	80	290	180	161	150	124
ACTR3B_CCDS34782.1_ex3_7:152498701-152498724:-_5-5	ACTR3B	796	626	660	557	591	484	699	559	566	442	511
ACTR3C_CCDS47744.1_ex3_7:149986551-149986574:+_5-1	ACTR3C	1039	901	768	786	918	685	659	725	780	634	809
ACTR3C_CCDS47744.1_ex3_7:149986620-149986643:+_5-2	ACTR3C	58	78	99	88	109	106	31	58	54	26	68
ACTR3C_CCDS47744.1_ex4_7:149990393-149990416:+_5-3	ACTR3C	331	235	354	232	255	230	440	205	280	212	301
ACTR3C_CCDS47744.1_ex4_7:149990422-149990445:-_5-4	ACTR3C	291	175	86	115	114	106	158	124	197	95	103
ACTR3C_CCDS47744.1_ex4_7:149990445-149990468:-_5-5	ACTR3C	179	76	68	119	102	66	0	139	68	52	40
ACTR5_CCDS13308.1_ex0_20:37377232-37377255:+_5-1	ACTR5	1148	1831	1676	1732	1836	1441	1592	636	915	844	609
ACTR5_CCDS13308.1_ex0_20:37377410-37377433:-_5-2	ACTR5	542	378	755	782	798	668	948	481	382	460	278
ACTR5_CCDS13308.1_ex1_20:37378745-37378768:+_5-3	ACTR5	453	318	285	228	293	241	484	188	160	166	186
ACTR5_CCDS13308.1_ex1_20:37378803-37378826:+_5-4	ACTR5	560	448	267	335	288	438	566	297	128	130	140
ACTR5_CCDS13308.1_ex2_20:37380921-37380944:+_5-5	ACTR5	495	306	247	234	312	470	241	99	280	136	162
ACTR6_CCDS9074.1_ex1_12:100598799-100598822:-_5-1	ACTR6	116	51	2	25	107	39	155	0	41	16	9
ACTR6_CCDS9074.1_ex3_12:100601476-100601499:-_5-2	ACTR6	4	0	1	0	17	0	0	0	13	3	0
ACTR6_CCDS9074.1_ex4_12:100603850-100603873:+_5-3	ACTR6	545	217	146	80	327	73	15	119	194	87	97
ACTR6_CCDS9074.1_ex5_12:100604090-100604113:+_5-4	ACTR6	27	41	40	0	82	16	11	20	37	28	4
ACTR6_CCDS9074.1_ex7_12:100606270-100606293:-_5-5	ACTR6	32	31	51	49	64	79	105	24	75	27	29
ACTR8_CCDS2875.1_ex10_3:53912398-53912421:+_5-4	ACTR8	486	420	444	367	207	221	231	151	153	60	245
ACTR8_CCDS2875.1_ex11_3:53913986-53914009:-_5-5	ACTR8	413	331	266	198	418	405	171	127	216	173	182
ACTR8_CCDS2875.1_ex6_3:53910031-53910054:-_5-1	ACTR8	543	106	154	124	235	111	362	51	131	67	180
ACTR8_CCDS2875.1_ex8_3:53911392-53911415:-_5-2	ACTR8	247	245	100	26	188	37	107	74	68	21	88
ACTR8_CCDS2875.1_ex9_3:53911715-53911738:-_5-3	ACTR8	132	91	97	38	103	101	104	80	55	70	74
ACTRT1_CCDS14611.1_ex0_X:127185631-127185654:-_5-1	ACTRT1	762	850	1024	1001	1003	865	805	658	428	456	442
ACTRT1_CCDS14611.1_ex0_X:127185755-127185778:+_5-2	ACTRT1	420	494	400	574	462	382	432	305	271	213	291
ACTRT1_CCDS14611.1_ex0_X:127185850-127185873:+_5-3	ACTRT1	325	490	330	486	215	376	455	175	284	199	272
ACTRT1_CCDS14611.1_ex0_X:127185947-127185970:+_5-4	ACTRT1	592	431	560	439	463	331	479	200	289	245	180
ACTRT1_CCDS14611.1_ex0_X:127186024-127186047:+_5-5	ACTRT1	114	447	479	404	338	426	386	107	127	83	75
ACTRT2_CCDS45.1_ex0_1:2938460-2938483:+_5-1	ACTRT2	1234	1486	1411	1553	1303	1459	1467	1274	1002	998	1120
ACTRT2_CCDS45.1_ex0_1:2938476-2938499:+_5-2	ACTRT2	937	646	961	749	1062	961	715	645	534	503	416
ACTRT2_CCDS45.1_ex0_1:2938594-2938617:-_5-3	ACTRT2	821	464	439	262	456	530	221	232	276	296	287
ACTRT2_CCDS45.1_ex0_1:2938654-2938677:+_5-4	ACTRT2	607	522	571	560	750	634	468	510	452	285	434
ACTRT2_CCDS45.1_ex0_1:2938780-2938803:+_5-5	ACTRT2	669	583	869	834	824	786	507	546	556	505	401
ACTRT3_CCDS3206.1_ex0_3:169485927-169485950:+_5-1	ACTRT3	108	15	32	57	75	47	107	15	17	12	10
ACTRT3_CCDS3206.1_ex0_3:169485978-169486001:+_5-2	ACTRT3	1147	1336	1773	1626	919	1149	1472	859	560	775	673
ACTRT3_CCDS3206.1_ex0_3:169486100-169486123:-_5-3	ACTRT3	417	726	577	593	727	538	610	319	357	406	354
ACTRT3_CCDS3206.1_ex1_3:169487125-169487148:-_5-4	ACTRT3	604	739	934	739	959	1028	1208	532	579	488	451
ACTRT3_CCDS3206.1_ex1_3:169487189-169487212:-_5-5	ACTRT3	795	1155	1145	910	1222	1161	864	480	677	601	459
ACVR1_CCDS2206.1_ex4_2:158626934-158626957:+_5-1	ACVR1	523	283	509	409	512	363	380	158	295	189	229
ACVR1_CCDS2206.1_ex5_2:158630670-158630693:-_5-2	ACVR1	351	612	691	486	404	386	190	230	253	265	207
ACVR1_CCDS2206.1_ex6_2:158634678-158634701:-_5-3	ACVR1	274	238	270	167	220	199	420	184	188	213	63
ACVR1_CCDS2206.1_ex6_2:158634758-158634781:-_5-4	ACVR1	960	902	1193	1391	933	1541	915	832	820	500	623
ACVR1_CCDS2206.1_ex7_2:158636891-158636914:-_5-5	ACVR1	761	1627	1486	1303	960	1105	1399	642	770	513	514
ACVR1B_CCDS44893.2_ex1_12:52370099-52370122:+_5-1	ACVR1B	483	470	496	481	589	231	730	249	247	180	285
ACVR1B_CCDS44893.2_ex1_12:52370216-52370239:-_5-2	ACVR1B	56	110	142	221	204	121	167	52	54	39	9
ACVR1B_CCDS44893.2_ex1_12:52370243-52370266:+_5-3	ACVR1B	447	203	200	289	261	236	240	231	183	246	160
ACVR1B_CCDS44893.2_ex2_12:52374758-52374781:-_5-4	ACVR1B	320	270	359	350	319	164	452	91	154	66	127
ACVR1B_CCDS44893.2_ex2_12:52374832-52374855:+_5-5	ACVR1B	136	278	255	157	461	319	260	46	85	41	72
ACVR1C_CCDS2205.1_ex3_2:158399284-158399307:-_5-1	ACVR1C	349	261	324	323	166	154	172	218	226	158	116
ACVR1C_CCDS2205.1_ex4_2:158400994-158401017:-_5-2	ACVR1C	522	518	483	551	701	513	672	410	409	195	255
ACVR1C_CCDS2205.1_ex4_2:158401027-158401050:-_5-3	ACVR1C	649	287	403	500	487	433	369	331	255	275	207
ACVR1C_CCDS2205.1_ex4_2:158401110-158401133:-_5-4	ACVR1C	60	242	191	184	230	189	246	181	195	92	38
ACVR1C_CCDS2205.1_ex7_2:158443697-158443720:-_5-5	ACVR1C	332	208	243	250	271	202	456	148	89	126	98
ACVR2A_CCDS33301.1_ex3_2:148657374-148657397:-_5-1	ACVR2A	70	54	50	22	71	112	76	35	51	18	20
ACVR2A_CCDS33301.1_ex4_2:148672783-148672806:-_5-2	ACVR2A	20	0	14	5	0	3	16	15	6	0	0
ACVR2A_CCDS33301.1_ex4_2:148672856-148672879:-_5-3	ACVR2A	62	226	165	142	28	54	143	202	87	164	31
ACVR2A_CCDS33301.1_ex6_2:148676082-148676105:-_5-4	ACVR2A	0	0	0	0	0	0	0	0	0	0	0
ACVR2A_CCDS33301.1_ex6_2:148676102-148676125:+_5-5	ACVR2A	1	38	10	7	12	26	36	0	14	8	12
ACVR2B_CCDS2679.1_ex1_3:38518811-38518834:+_5-1	ACVR2B	442	767	937	814	796	1002	943	465	352	320	440
ACVR2B_CCDS2679.1_ex1_3:38518930-38518953:-_5-2	ACVR2B	614	503	668	630	570	720	661	398	312	327	377
ACVR2B_CCDS2679.1_ex1_3:38518963-38518986:+_5-3	ACVR2B	588	516	482	406	761	481	572	339	428	391	390
ACVR2B_CCDS2679.1_ex3_3:38519627-38519650:-_5-4	ACVR2B	691	433	537	490	521	374	282	338	301	313	158
ACVR2B_CCDS2679.1_ex3_3:38519727-38519750:-_5-5	ACVR2B	332	594	413	552	620	704	930	270	280	270	226
ACVRL1_CCDS31804.1_ex1_12:52306935-52306958:-_5-1	ACVRL1	551	594	473	452	589	514	489	380	182	206	247
ACVRL1_CCDS31804.1_ex2_12:52307445-52307468:-_5-2	ACVRL1	787	1209	1183	1168	1398	1241	1551	863	696	642	811
ACVRL1_CCDS31804.1_ex2_12:52307537-52307560:+_5-3	ACVRL1	641	890	823	876	798	631	1105	343	363	388	269
ACVRL1_CCDS31804.1_ex4_12:52308229-52308252:+_5-4	ACVRL1	641	1155	1121	1114	1155	1523	1076	686	776	703	692
ACVRL1_CCDS31804.1_ex4_12:52308291-52308314:-_5-5	ACVRL1	827	475	395	594	684	533	549	461	360	298	321
ACY1_CCDS2844.1_ex0_3:52018159-52018182:-_5-1	ACY1	585	724	640	747	750	518	507	520	404	342	524
ACY1_CCDS2844.1_ex2_3:52019412-52019435:-_5-2	ACY1	643	519	490	654	728	596	1132	653	466	340	544
ACY1_CCDS2844.1_ex3_3:52019884-52019907:-_5-3	ACY1	227	96	170	143	78	25	37	47	65	52	68
ACY1_CCDS2844.1_ex6_3:52020670-52020693:-_5-4	ACY1	286	314	569	541	363	174	325	321	422	199	241
ACY1_CCDS2844.1_ex7_3:52021003-52021026:+_5-5	ACY1	356	266	169	197	145	159	322	172	103	79	133
ACY3_CCDS8175.1_ex1_11:67412302-67412325:+_5-1	ACY3	201	115	177	193	164	238	174	97	69	71	191
ACY3_CCDS8175.1_ex3_11:67412753-67412776:-_5-2	ACY3	422	333	333	328	519	287	217	217	343	200	153
ACY3_CCDS8175.1_ex4_11:67413201-67413224:+_5-3	ACY3	372	280	405	360	222	199	45	110	266	80	57
ACY3_CCDS8175.1_ex4_11:67413328-67413351:+_5-4	ACY3	1080	670	936	823	884	900	1019	541	661	360	588
ACY3_CCDS8175.1_ex5_11:67414306-67414329:+_5-5	ACY3	522	221	263	261	322	345	334	189	157	215	278
ACYP1_CCDS45137.1_ex0_14:75520355-75520378:-_5-5	ACYP1	836	677	588	392	456	603	480	531	396	321	377
ACYP1_CCDS9838.1_ex0_14:75520237-75520260:-_5-1	ACYP1	178	82	194	223	329	125	202	78	106	70	132
ACYP1_CCDS9838.1_ex0_14:75520254-75520277:+_5-2	ACYP1	552	227	275	357	350	314	342	449	345	279	447
ACYP1_CCDS9838.1_ex0_14:75520271-75520294:-_5-3	ACYP1	352	203	139	193	270	113	26	175	113	50	196
ACYP1_CCDS9838.1_ex0_14:75520337-75520360:-_5-4	ACYP1	284	188	216	154	248	219	90	105	134	116	136
ACYP2_CCDS1850.1_ex2_2:54365773-54365796:+_5-1	ACYP2	83	123	134	75	125	53	99	79	58	50	28
ACYP2_CCDS1850.1_ex2_2:54365790-54365813:+_5-2	ACYP2	221	287	366	377	288	244	437	150	164	176	61
ACYP2_CCDS1850.1_ex2_2:54365814-54365837:+_5-3	ACYP2	215	22	130	132	233	83	292	123	28	83	154
ACYP2_CCDS1850.1_ex2_2:54365839-54365862:-_5-4	ACYP2	1185	1465	1242	1452	2193	1756	1787	933	914	758	934
ACYP2_CCDS1850.1_ex3_2:54531829-54531852:-_5-5	ACYP2	902	991	1028	1073	1499	1176	864	853	832	668	431
ADA_CCDS13335.1_ex6_20:43252952-43252975:-_5-1	ADA	593	420	591	622	563	349	629	274	270	328	363
ADA_CCDS13335.1_ex7_20:43254194-43254217:+_5-2	ADA	737	653	614	725	622	618	428	352	489	288	445
ADA_CCDS13335.1_ex8_20:43255136-43255159:-_5-3	ADA	893	1728	1535	1595	1732	1693	1236	1215	1171	910	1189
ADA_CCDS13335.1_ex9_20:43257675-43257698:+_5-4	ADA	203	262	141	107	158	148	191	212	47	70	106
ADA_CCDS13335.1_ex9_20:43257695-43257718:+_5-5	ADA	302	342	203	283	360	295	658	191	215	150	280
ADAD1_CCDS34058.1_ex0_4:123301375-123301398:-_5-1	ADAD1	554	597	572	562	414	243	454	197	344	245	153
ADAD1_CCDS34058.1_ex1_4:123302154-123302177:-_5-2	ADAD1	463	302	396	350	467	238	198	160	162	136	337
ADAD1_CCDS34058.1_ex1_4:123302262-123302285:-_5-3	ADAD1	536	465	512	548	394	491	371	320	274	180	298
ADAD1_CCDS34058.1_ex3_4:123314766-123314789:-_5-4	ADAD1	27	77	51	32	68	30	117	7	0	0	51
ADAD1_CCDS34058.1_ex4_4:123317510-123317533:+_5-5	ADAD1	19	32	66	136	46	23	0	71	38	48	54
ADAD2_CCDS10944.1_ex0_16:84224981-84225004:-_5-1	ADAD2	685	848	998	846	765	765	1105	544	355	362	426
ADAD2_CCDS10944.1_ex0_16:84225188-84225211:-_5-2	ADAD2	1000	1107	1404	981	1344	1405	2987	916	1037	691	648
ADAD2_CCDS10944.1_ex2_16:84228058-84228081:-_5-3	ADAD2	232	248	152	159	179	224	84	134	108	67	78
ADAD2_CCDS10944.1_ex2_16:84228097-84228120:-_5-4	ADAD2	1471	2353	2837	2449	2655	2503	2811	1806	1484	1120	1478
ADAD2_CCDS10944.1_ex4_16:84228737-84228760:+_5-5	ADAD2	318	438	467	350	188	61	214	82	117	109	203
ADAL_CCDS32214.1_ex1_15:43627959-43627982:-_5-1	ADAL	241	134	146	207	262	160	115	196	111	91	236
ADAL_CCDS32214.1_ex1_15:43627979-43628002:+_5-2	ADAL	333	143	386	84	219	261	207	192	237	112	192
ADAL_CCDS32214.1_ex3_15:43632499-43632522:+_5-3	ADAL	350	416	357	448	454	421	507	171	262	187	129
ADAL_CCDS32214.1_ex3_15:43632528-43632551:+_5-4	ADAL	140	245	155	63	222	206	54	82	39	19	6
ADAL_CCDS32214.1_ex5_15:43638096-43638119:+_5-5	ADAL	379	277	243	193	242	454	186	193	154	129	133
ADAM10_CCDS10167.1_ex11_15:58957368-58957391:-_5-1	ADAM10	366	232	474	313	503	504	356	270	170	113	236
ADAM10_CCDS10167.1_ex12_15:58971400-58971423:+_5-2	ADAM10	633	354	330	349	406	401	279	224	368	222	339
ADAM10_CCDS10167.1_ex13_15:58974405-58974428:-_5-3	ADAM10	40	128	71	65	20	57	15	39	62	36	103
ADAM10_CCDS10167.1_ex14_15:59009778-59009801:-_5-4	ADAM10	1322	1575	1548	1529	1724	1454	1619	1355	1113	1258	800
ADAM10_CCDS10167.1_ex14_15:59009863-59009886:-_5-5	ADAM10	20	43	63	17	35	73	1	11	65	21	22
ADAM11_CCDS11486.1_ex10_17:42850732-42850755:+_5-3	ADAM11	668	513	474	517	671	589	945	518	619	320	455
ADAM11_CCDS11486.1_ex11_17:42851724-42851747:-_5-4	ADAM11	1252	716	776	511	807	709	499	151	471	381	612
ADAM11_CCDS11486.1_ex12_17:42851858-42851881:+_5-5	ADAM11	728	336	654	525	453	327	192	330	297	272	334
ADAM11_CCDS11486.1_ex3_17:42847352-42847375:+_5-1	ADAM11	828	443	532	534	760	680	351	546	437	388	390
ADAM11_CCDS11486.1_ex9_17:42850380-42850403:+_5-2	ADAM11	958	261	389	318	418	378	347	271	240	284	224
ADAM12_CCDS7653.1_ex14_10:127789635-127789658:-_5-1	ADAM12	633	299	660	424	464	295	279	523	342	318	248
ADAM12_CCDS7653.1_ex18_10:127824197-127824220:-_5-2	ADAM12	419	514	552	339	783	464	765	541	311	287	249
ADAM12_CCDS7653.1_ex19_10:127843792-127843815:+_5-3	ADAM12	676	859	656	627	1002	570	730	456	400	326	328
ADAM12_CCDS7653.1_ex19_10:127843821-127843844:+_5-4	ADAM12	436	326	335	244	452	205	207	245	185	151	190
ADAM12_CCDS7653.1_ex20_10:127967520-127967543:-_5-5	ADAM12	148	148	186	257	311	200	422	67	140	49	132
ADAM15_CCDS1084.1_ex1_1:155025210-155025233:-_5-1	ADAM15	446	446	329	476	394	317	388	396	232	111	280
ADAM15_CCDS1084.1_ex3_1:155026409-155026432:-_5-2	ADAM15	726	322	724	1013	834	625	497	239	249	236	308
ADAM15_CCDS1084.1_ex5_1:155026965-155026988:+_5-3	ADAM15	477	230	323	277	334	297	439	179	178	112	447
ADAM15_CCDS1084.1_ex6_1:155028306-155028329:+_5-4	ADAM15	661	619	470	724	603	522	302	262	255	223	334
ADAM15_CCDS1084.1_ex8_1:155028569-155028592:+_5-5	ADAM15	308	349	327	268	524	260	320	194	229	63	147
ADAM17_CCDS1665.1_ex15_2:9675961-9675984:-_5-2	ADAM17	133	147	89	99	129	131	32	65	122	74	23
ADAM17_CCDS1665.1_ex16_2:9676854-9676877:-_5-3	ADAM17	28	90	125	106	62	31	53	36	44	23	14
ADAM17_CCDS1665.1_ex16_2:9676895-9676918:-_5-4	ADAM17	192	82	79	105	127	66	191	154	70	90	47
ADAM17_CCDS1665.1_ex17_2:9683339-9683362:+_5-5	ADAM17	491	574	746	681	736	581	374	403	375	293	133
ADAM17_CCDS1665.1_ex8_2:9650229-9650252:+_5-1	ADAM17	255	345	373	392	86	240	238	190	111	65	306
ADAM18_CCDS55225.1_ex1_8:39442849-39442872:+_5-1	ADAM18	133	83	115	132	88	177	211	65	65	43	58
ADAM18_CCDS55225.1_ex2_8:39463828-39463851:+_5-2	ADAM18	5	59	52	136	53	165	60	28	67	54	66
ADAM18_CCDS55225.1_ex2_8:39463855-39463878:-_5-3	ADAM18	195	115	95	170	320	260	581	169	155	201	93
ADAM18_CCDS55225.1_ex3_8:39466627-39466650:-_5-4	ADAM18	0	9	0	30	0	0	0	11	0	0	0
ADAM18_CCDS55225.1_ex4_8:39467011-39467034:-_5-5	ADAM18	345	427	376	515	324	373	597	165	337	157	299
ADAM19_CCDS4338.1_ex11_5:156929867-156929890:+_5-1	ADAM19	470	654	862	640	454	502	460	338	379	215	305
ADAM19_CCDS4338.1_ex12_5:156932788-156932811:-_5-2	ADAM19	600	407	388	630	518	460	447	321	276	233	152
ADAM19_CCDS4338.1_ex17_5:156946846-156946869:-_5-3	ADAM19	720	1009	1306	758	1105	960	1546	543	347	464	478
ADAM19_CCDS4338.1_ex17_5:156946915-156946938:+_5-4	ADAM19	842	974	797	960	600	683	416	417	366	304	339
ADAM19_CCDS4338.1_ex18_5:156957860-156957883:-_5-5	ADAM19	403	517	482	373	367	237	393	201	215	199	347
ADAM2_CCDS34884.1_ex11_8:39645674-39645697:+_5-1	ADAM2	550	518	360	383	343	319	197	319	319	97	472
ADAM2_CCDS34884.1_ex12_8:39646189-39646212:+_5-2	ADAM2	221	74	156	116	185	226	172	83	32	42	116
ADAM2_CCDS34884.1_ex14_8:39678515-39678538:-_5-3	ADAM2	106	96	137	143	99	81	117	67	31	75	41
ADAM2_CCDS34884.1_ex16_8:39682368-39682391:-_5-4	ADAM2	141	234	413	347	349	178	146	61	118	140	183
ADAM2_CCDS34884.1_ex18_8:39694667-39694690:-_5-5	ADAM2	6	43	5	26	2	0	77	2	8	13	18
ADAM20_CCDS32111.1_ex0_14:70990503-70990526:-_5-1	ADAM20	69	55	158	106	153	154	202	31	53	97	28
ADAM20_CCDS32111.1_ex0_14:70990548-70990571:-_5-2	ADAM20	445	315	255	340	435	640	911	479	206	220	229
ADAM20_CCDS32111.1_ex0_14:70990649-70990672:+_5-3	ADAM20	502	517	497	510	723	554	728	494	336	233	351
ADAM20_CCDS32111.1_ex0_14:70990840-70990863:-_5-4	ADAM20	487	410	307	361	615	485	554	193	231	150	349
ADAM20_CCDS32111.1_ex0_14:70991243-70991266:-_5-5	ADAM20	280	431	375	458	513	410	355	232	241	181	282
ADAM21_CCDS9804.1_ex0_14:70924542-70924565:+_5-1	ADAM21	167	153	197	143	259	158	67	119	249	73	168
ADAM21_CCDS9804.1_ex0_14:70924749-70924772:+_5-2	ADAM21	561	202	181	347	316	181	591	319	209	126	330
ADAM21_CCDS9804.1_ex0_14:70924946-70924969:-_5-3	ADAM21	15	72	34	68	71	126	207	82	20	0	9
ADAM21_CCDS9804.1_ex0_14:70925016-70925039:+_5-4	ADAM21	197	114	158	153	150	251	220	140	101	136	18
ADAM21_CCDS9804.1_ex0_14:70925235-70925258:-_5-5	ADAM21	59	8	21	54	110	32	87	76	9	15	58
ADAM22_CCDS43608.1_ex1_7:87564459-87564482:+_5-1	ADAM22	498	856	1180	1202	1126	1274	989	838	756	573	424
ADAM22_CCDS43608.1_ex10_7:87760670-87760693:-_5-3	ADAM22	231	216	169	361	197	165	260	217	191	156	238
ADAM22_CCDS43608.1_ex11_7:87762202-87762225:-_5-4	ADAM22	780	462	577	512	461	361	437	322	213	147	264
ADAM22_CCDS43608.1_ex13_7:87765313-87765336:+_5-5	ADAM22	403	410	468	325	491	330	368	184	265	212	251
ADAM22_CCDS43608.1_ex2_7:87607676-87607699:-_5-2	ADAM22	519	236	514	425	471	467	289	302	331	182	418
ADAM23_CCDS2369.1_ex1_2:207310026-207310049:-_5-1	ADAM23	366	332	161	348	386	314	321	124	96	114	98
ADAM23_CCDS2369.1_ex2_2:207345945-207345968:+_5-2	ADAM23	603	516	665	631	618	505	260	571	290	350	297
ADAM23_CCDS2369.1_ex3_2:207395631-207395654:+_5-3	ADAM23	98	28	83	84	46	66	17	86	61	51	79
ADAM23_CCDS2369.1_ex5_2:207407996-207408019:-_5-4	ADAM23	202	398	451	510	513	684	312	334	355	138	290
ADAM23_CCDS2369.1_ex8_2:207414806-207414829:+_5-5	ADAM23	533	388	575	666	498	855	507	251	367	221	285
ADAM28_CCDS34865.1_ex3_8:24167688-24167711:-_5-1	ADAM28	383	569	661	656	629	748	379	298	327	275	290
ADAM28_CCDS34865.1_ex5_8:24170894-24170917:+_5-2	ADAM28	405	328	294	458	437	319	485	276	258	127	124
ADAM28_CCDS34865.1_ex5_8:24170948-24170971:+_5-3	ADAM28	702	963	810	967	737	714	1149	565	437	272	576
ADAM28_CCDS34865.1_ex5_8:24171075-24171098:-_5-4	ADAM28	598	965	959	895	1023	699	946	631	578	338	151
ADAM28_CCDS34865.1_ex8_8:24181384-24181407:+_5-5	ADAM28	285	190	303	328	462	438	443	191	118	117	209
ADAM29_CCDS3823.1_ex0_4:175896787-175896810:+_5-1	ADAM29	530	602	828	640	783	612	1389	397	287	229	481
ADAM29_CCDS3823.1_ex0_4:175896951-175896974:-_5-2	ADAM29	593	526	551	577	722	1129	930	569	488	360	363
ADAM29_CCDS3823.1_ex0_4:175897493-175897516:+_5-3	ADAM29	499	666	324	455	573	564	918	290	175	209	266
ADAM29_CCDS3823.1_ex0_4:175897541-175897564:+_5-4	ADAM29	63	140	104	57	69	142	69	40	140	25	26
ADAM29_CCDS3823.1_ex0_4:175897600-175897623:-_5-5	ADAM29	618	550	592	465	574	645	955	227	287	287	293
ADAM30_CCDS907.1_ex0_1:120437760-120437783:+_5-1	ADAM30	324	327	248	311	188	298	238	212	186	151	251
ADAM30_CCDS907.1_ex0_1:120437885-120437908:-_5-2	ADAM30	451	345	442	350	498	516	680	189	324	222	262
ADAM30_CCDS907.1_ex0_1:120438076-120438099:+_5-3	ADAM30	466	258	108	289	384	400	309	252	267	263	306
ADAM30_CCDS907.1_ex0_1:120438479-120438502:+_5-4	ADAM30	109	36	45	69	67	88	210	27	41	43	35
ADAM30_CCDS907.1_ex0_1:120438634-120438657:-_5-5	ADAM30	63	229	159	147	305	180	95	114	70	71	176
ADAM32_CCDS47846.1_ex10_8:39044414-39044437:+_5-3	ADAM32	36	316	99	202	374	180	189	185	137	147	105
ADAM32_CCDS47846.1_ex10_8:39044459-39044482:+_5-4	ADAM32	580	363	287	369	566	377	422	240	241	107	209
ADAM32_CCDS47846.1_ex11_8:39068651-39068674:+_5-5	ADAM32	155	258	341	228	288	299	163	112	157	118	127
ADAM32_CCDS47846.1_ex5_8:39008919-39008942:+_5-1	ADAM32	459	361	495	303	329	411	592	306	196	176	300
ADAM32_CCDS47846.1_ex8_8:39022666-39022689:+_5-2	ADAM32	14	104	36	93	48	125	87	61	12	14	58
ADAM33_CCDS13058.1_ex10_20:3653478-3653501:-_5-1	ADAM33	630	800	919	663	1203	982	1116	632	630	263	492
ADAM33_CCDS13058.1_ex10_20:3653518-3653541:+_5-2	ADAM33	142	40	98	40	124	150	204	90	27	18	54
ADAM33_CCDS13058.1_ex12_20:3654244-3654267:+_5-3	ADAM33	793	1038	805	927	1206	562	959	529	596	496	653
ADAM33_CCDS13058.1_ex14_20:3654715-3654738:-_5-4	ADAM33	466	493	426	573	738	430	1078	281	381	283	244
ADAM33_CCDS13058.1_ex14_20:3654763-3654786:+_5-5	ADAM33	285	150	337	212	291	178	265	204	131	130	183
ADAM7_CCDS6045.1_ex1_8:24300041-24300064:+_5-1	ADAM7	91	52	104	10	41	48	49	25	20	12	26
ADAM7_CCDS6045.1_ex10_8:24344758-24344781:-_5-5	ADAM7	911	892	810	1069	1054	1100	1259	510	392	294	567
ADAM7_CCDS6045.1_ex5_8:24324408-24324431:-_5-2	ADAM7	198	362	355	578	505	556	375	264	224	198	218
ADAM7_CCDS6045.1_ex7_8:24333941-24333964:-_5-3	ADAM7	555	544	820	971	644	661	184	273	366	248	296
ADAM7_CCDS6045.1_ex9_8:24342856-24342879:+_5-4	ADAM7	259	190	250	250	295	283	389	277	144	191	277
ADAM8_CCDS31319.2_ex13_10:135085748-135085771:-_5-1	ADAM8	559	822	732	740	864	1176	805	564	536	383	411
ADAM8_CCDS31319.2_ex14_10:135085948-135085971:-_5-2	ADAM8	656	665	1083	827	889	1051	1373	437	639	606	454
ADAM8_CCDS31319.2_ex15_10:135086322-135086345:+_5-3	ADAM8	566	476	717	727	731	571	829	341	472	451	359
ADAM8_CCDS31319.2_ex17_10:135086770-135086793:+_5-4	ADAM8	0	0	0	0	0	0	0	0	0	0	0
ADAM8_CCDS31319.2_ex18_10:135087299-135087322:+_5-5	ADAM8	527	382	378	393	544	491	902	290	334	100	350
ADAM9_CCDS6112.1_ex10_8:38884255-38884278:+_5-5	ADAM9	323	174	251	264	120	148	90	78	94	93	131
ADAM9_CCDS6112.1_ex4_8:38873645-38873668:+_5-1	ADAM9	346	408	227	282	464	479	313	188	215	205	122
ADAM9_CCDS6112.1_ex4_8:38873691-38873714:+_5-2	ADAM9	725	650	646	580	536	653	1005	456	388	281	378
ADAM9_CCDS6112.1_ex5_8:38874916-38874939:+_5-3	ADAM9	500	563	513	541	553	578	777	251	361	181	347
ADAM9_CCDS6112.1_ex8_8:38880694-38880717:+_5-4	ADAM9	625	788	1058	1065	947	1024	1285	435	386	300	443
ADAMDEC1_CCDS55212.1_ex3_8:24254851-24254874:+_5-1	ADAMDEC1	358	314	527	608	342	282	383	311	154	48	79
ADAMDEC1_CCDS55212.1_ex3_8:24254933-24254956:-_5-2	ADAMDEC1	138	51	70	83	112	209	68	82	20	32	36
ADAMDEC1_CCDS55212.1_ex4_8:24255224-24255247:+_5-3	ADAMDEC1	409	571	526	496	516	526	537	302	369	304	468
ADAMDEC1_CCDS55212.1_ex6_8:24256397-24256420:+_5-4	ADAMDEC1	372	411	615	779	532	602	853	486	376	259	137
ADAMDEC1_CCDS55212.1_ex6_8:24256464-24256487:-_5-5	ADAMDEC1	571	871	711	872	336	719	729	334	400	278	315
ADAMTS1_CCDS33524.1_ex7_21:28214821-28214844:-_5-1	ADAMTS1	315	588	561	656	708	596	800	530	339	120	336
ADAMTS1_CCDS33524.1_ex7_21:28214893-28214916:+_5-2	ADAMTS1	826	1003	1129	1248	1134	1255	1200	894	626	363	424
ADAMTS1_CCDS33524.1_ex8_21:28216698-28216721:-_5-3	ADAMTS1	437	554	501	598	827	702	808	257	369	281	182
ADAMTS1_CCDS33524.1_ex8_21:28216944-28216967:-_5-4	ADAMTS1	521	308	386	335	564	301	347	248	217	171	156
ADAMTS1_CCDS33524.1_ex8_21:28217117-28217140:+_5-5	ADAMTS1	731	922	1006	912	1506	1144	1730	722	782	465	471
ADAMTS10_CCDS12206.1_ex10_19:8654774-8654797:-_5-2	ADAMTS10	324	127	126	183	282	206	216	221	92	132	133
ADAMTS10_CCDS12206.1_ex10_19:8654793-8654816:+_5-3	ADAMTS10	124	122	43	31	16	8	52	76	25	26	20
ADAMTS10_CCDS12206.1_ex11_19:8656728-8656751:+_5-4	ADAMTS10	997	1491	1278	1319	1464	1251	1508	883	519	532	732
ADAMTS10_CCDS12206.1_ex12_19:8656940-8656963:-_5-5	ADAMTS10	743	1037	765	663	722	818	675	466	453	334	502
ADAMTS10_CCDS12206.1_ex9_19:8654418-8654441:+_5-1	ADAMTS10	352	230	103	126	186	183	132	149	139	80	135
ADAMTS12_CCDS34140.1_ex10_5:33624413-33624436:-_5-1	ADAMTS12	901	1406	1208	1354	1236	1211	1282	579	763	649	479
ADAMTS12_CCDS34140.1_ex11_5:33630981-33631004:-_5-2	ADAMTS12	449	220	269	448	484	402	510	152	352	224	214
ADAMTS12_CCDS34140.1_ex15_5:33649065-33649088:-_5-3	ADAMTS12	634	872	776	652	762	627	912	391	388	364	247
ADAMTS12_CCDS34140.1_ex18_5:33662032-33662055:+_5-4	ADAMTS12	492	568	754	452	493	451	451	202	160	169	402
ADAMTS12_CCDS34140.1_ex21_5:33751551-33751574:-_5-5	ADAMTS12	561	482	804	549	455	345	377	494	307	311	308
ADAMTS13_CCDS6970.1_ex11_9:136301962-136301985:-_5-3	ADAMTS13	574	625	461	679	560	442	461	291	354	228	386
ADAMTS13_CCDS6970.1_ex15_9:136305475-136305498:+_5-4	ADAMTS13	1137	1071	1509	1961	1462	1278	1130	586	707	752	686
ADAMTS13_CCDS6970.1_ex16_9:136307525-136307548:+_5-5	ADAMTS13	477	258	447	335	404	296	442	244	264	136	154
ADAMTS13_CCDS6970.1_ex5_9:136291337-136291360:+_5-1	ADAMTS13	515	477	361	523	492	547	694	400	269	334	297
ADAMTS13_CCDS6970.1_ex9_9:136298627-136298650:+_5-2	ADAMTS13	60	0	6	23	120	11	88	4	39	33	52
ADAMTS14_CCDS7306.1_ex1_10:72434596-72434619:-_5-1	ADAMTS14	588	628	909	590	749	754	955	480	409	378	557
ADAMTS14_CCDS7306.1_ex10_10:72498624-72498647:+_5-5	ADAMTS14	505	265	397	414	478	568	575	194	170	199	124
ADAMTS14_CCDS7306.1_ex2_10:72462153-72462176:+_5-2	ADAMTS14	835	655	698	726	667	807	1103	508	501	404	550
ADAMTS14_CCDS7306.1_ex4_10:72489096-72489119:+_5-3	ADAMTS14	1075	1980	1928	1854	1091	870	1099	561	681	397	944
ADAMTS14_CCDS7306.1_ex5_10:72489865-72489888:-_5-4	ADAMTS14	721	604	624	712	550	506	583	332	314	277	256
ADAMTS15_CCDS8488.1_ex0_11:130318971-130318994:+_5-1	ADAMTS15	567	270	428	415	484	718	498	308	307	110	243
ADAMTS15_CCDS8488.1_ex0_11:130319244-130319267:-_5-2	ADAMTS15	617	683	801	825	913	896	1030	518	438	482	372
ADAMTS15_CCDS8488.1_ex0_11:130319284-130319307:+_5-3	ADAMTS15	1019	1460	1916	1782	1706	1652	2409	839	1114	954	485
ADAMTS15_CCDS8488.1_ex0_11:130319428-130319451:-_5-4	ADAMTS15	737	786	1055	1182	735	1060	1261	625	534	593	370
ADAMTS15_CCDS8488.1_ex0_11:130319506-130319529:+_5-5	ADAMTS15	900	595	871	718	1062	1067	861	934	580	484	313
ADAMTS16_CCDS43299.1_ex10_5:5222914-5222937:-_5-5	ADAMTS16	584	946	803	849	1070	850	918	658	565	360	508
ADAMTS16_CCDS43299.1_ex2_5:5146273-5146296:-_5-1	ADAMTS16	786	1050	1153	1061	1227	702	1101	720	586	506	274
ADAMTS16_CCDS43299.1_ex3_5:5182257-5182280:-_5-2	ADAMTS16	391	555	474	633	662	662	386	325	405	530	294
ADAMTS16_CCDS43299.1_ex4_5:5186342-5186365:+_5-3	ADAMTS16	465	268	532	520	485	477	337	350	378	240	229
ADAMTS16_CCDS43299.1_ex6_5:5190178-5190201:-_5-4	ADAMTS16	700	827	671	868	827	796	1005	591	546	355	407
ADAMTS17_CCDS10383.1_ex10_15:100672341-100672364:-_5-1	ADAMTS17	821	981	776	721	838	751	781	533	687	421	465
ADAMTS17_CCDS10383.1_ex16_15:100801738-100801761:-_5-2	ADAMTS17	592	401	682	729	681	696	409	356	402	333	175
ADAMTS17_CCDS10383.1_ex17_15:100802552-100802575:+_5-3	ADAMTS17	500	231	314	321	99	165	92	170	117	90	56
ADAMTS17_CCDS10383.1_ex18_15:100821481-100821504:+_5-4	ADAMTS17	820	811	952	1090	597	459	608	526	474	381	471
ADAMTS17_CCDS10383.1_ex20_15:100881539-100881562:+_5-5	ADAMTS17	973	935	1079	1209	1369	1443	1722	490	736	422	842
ADAMTS18_CCDS10926.1_ex11_16:77369719-77369742:+_5-1	ADAMTS18	668	613	1136	627	720	634	639	312	448	248	333
ADAMTS18_CCDS10926.1_ex13_16:77387708-77387731:-_5-2	ADAMTS18	167	79	119	224	149	88	303	211	145	112	94
ADAMTS18_CCDS10926.1_ex19_16:77401459-77401482:-_5-3	ADAMTS18	1653	2093	2263	2246	1942	1695	2182	1202	1212	942	1011
ADAMTS18_CCDS10926.1_ex20_16:77465324-77465347:+_5-4	ADAMTS18	649	813	748	631	1086	819	726	798	506	431	435
ADAMTS18_CCDS10926.1_ex21_16:77468313-77468336:-_5-5	ADAMTS18	138	54	24	68	169	159	172	113	114	69	17
ADAMTS19_CCDS4146.1_ex1_5:128796950-128796973:-_5-1	ADAMTS19	1027	2002	2203	2290	2274	1960	2091	977	1139	718	1157
ADAMTS19_CCDS4146.1_ex1_5:128797010-128797033:+_5-2	ADAMTS19	925	1290	1234	1344	1424	1211	1451	476	548	354	608
ADAMTS19_CCDS4146.1_ex1_5:128797198-128797221:-_5-3	ADAMTS19	1014	1067	1199	1054	1011	671	1058	556	409	475	436
ADAMTS19_CCDS4146.1_ex1_5:128797285-128797308:-_5-4	ADAMTS19	492	805	665	622	615	586	481	344	408	291	216
ADAMTS19_CCDS4146.1_ex2_5:128844844-128844867:-_5-5	ADAMTS19	523	743	894	910	998	737	970	912	518	490	323
ADAMTS2_CCDS34311.1_ex8_5:178699959-178699982:+_5-1	ADAMTS2	655	423	601	454	932	744	430	421	278	218	480
ADAMTS2_CCDS34311.1_ex8_5:178700043-178700066:-_5-2	ADAMTS2	1118	719	894	773	1230	1002	891	580	521	475	367
ADAMTS2_CCDS34311.1_ex9_5:178770991-178771014:-_5-3	ADAMTS2	359	445	288	282	342	213	377	172	173	141	215
ADAMTS2_CCDS34311.1_ex9_5:178771037-178771060:-_5-4	ADAMTS2	609	1026	1209	1077	1351	1349	1424	968	720	491	566
ADAMTS2_CCDS34311.1_ex9_5:178771078-178771101:-_5-5	ADAMTS2	860	1056	1320	1278	1368	1268	1539	878	501	513	429
ADAMTS20_CCDS31778.2_ex27_12:43847726-43847749:-_5-1	ADAMTS20	209	396	233	202	294	392	596	177	170	163	151
ADAMTS20_CCDS31778.2_ex37_12:43944714-43944737:+_5-2	ADAMTS20	1593	1520	1810	1516	1931	1558	1501	707	822	551	816
ADAMTS20_CCDS31778.2_ex37_12:43944866-43944889:+_5-3	ADAMTS20	621	695	818	633	570	641	665	284	309	163	547
ADAMTS20_CCDS31778.2_ex37_12:43944919-43944942:+_5-4	ADAMTS20	259	128	163	277	286	215	269	79	114	48	108
ADAMTS20_CCDS31778.2_ex37_12:43945023-43945046:-_5-5	ADAMTS20	596	783	648	585	774	476	613	426	339	266	260
ADAMTS3_CCDS3553.1_ex12_4:73184373-73184396:+_5-1	ADAMTS3	0	0	0	0	0	0	0	0	0	0	0
ADAMTS3_CCDS3553.1_ex16_4:73188741-73188764:-_5-2	ADAMTS3	284	450	481	500	436	507	472	264	235	172	169
ADAMTS3_CCDS3553.1_ex16_4:73188766-73188789:+_5-3	ADAMTS3	335	433	391	268	506	343	239	173	264	239	464
ADAMTS3_CCDS3553.1_ex17_4:73205394-73205417:-_5-4	ADAMTS3	305	161	113	147	190	104	133	167	78	149	200
ADAMTS3_CCDS3553.1_ex19_4:73414287-73414310:-_5-5	ADAMTS3	31	29	96	104	121	45	28	42	25	27	14
ADAMTS4_CCDS1223.1_ex6_1:161166054-161166077:+_5-1	ADAMTS4	775	475	739	510	469	475	585	231	354	308	539
ADAMTS4_CCDS1223.1_ex8_1:161167821-161167844:+_5-2	ADAMTS4	515	388	421	550	472	516	316	60	205	128	164
ADAMTS4_CCDS1223.1_ex8_1:161167855-161167878:+_5-3	ADAMTS4	1043	760	1078	1070	1439	1243	1484	258	554	173	590
ADAMTS4_CCDS1223.1_ex8_1:161167945-161167968:-_5-4	ADAMTS4	429	214	266	172	546	333	285	129	202	142	261
ADAMTS4_CCDS1223.1_ex8_1:161168100-161168123:-_5-5	ADAMTS4	822	707	594	523	723	542	459	203	230	202	584
ADAMTS5_CCDS13579.1_ex7_21:28337853-28337876:-_5-1	ADAMTS5	994	1138	1497	1173	1675	1050	1278	886	769	615	787
ADAMTS5_CCDS13579.1_ex7_21:28338068-28338091:+_5-2	ADAMTS5	769	1041	1370	1388	1157	1298	2075	865	652	616	564
ADAMTS5_CCDS13579.1_ex7_21:28338120-28338143:-_5-3	ADAMTS5	971	672	932	803	914	572	796	716	419	472	436
ADAMTS5_CCDS13579.1_ex7_21:28338430-28338453:-_5-4	ADAMTS5	725	931	528	511	621	540	399	493	402	286	295
ADAMTS5_CCDS13579.1_ex7_21:28338456-28338479:-_5-5	ADAMTS5	1039	1372	1544	1191	1591	1454	1049	888	965	753	603
ADAMTS6_CCDS3983.2_ex14_5:64587169-64587192:+_5-1	ADAMTS6	299	237	377	376	479	549	354	132	81	67	197
ADAMTS6_CCDS3983.2_ex18_5:64747404-64747427:+_5-2	ADAMTS6	557	327	339	322	374	481	498	305	229	188	132
ADAMTS6_CCDS3983.2_ex18_5:64747437-64747460:-_5-3	ADAMTS6	441	245	288	404	451	366	159	98	142	115	132
ADAMTS6_CCDS3983.2_ex20_5:64748559-64748582:+_5-4	ADAMTS6	1051	1238	1054	1205	1085	993	923	762	744	540	723
ADAMTS6_CCDS3983.2_ex22_5:64766627-64766650:-_5-5	ADAMTS6	23	51	32	43	61	39	27	34	10	36	47
ADAMTS7_CCDS32303.1_ex22_15:79092656-79092679:-_5-3	ADAMTS7	789	1123	1276	1366	1071	901	1007	866	673	965	559
ADAMTS7_CCDS32303.1_ex22_15:79092726-79092749:-_5-4	ADAMTS7	446	282	420	393	419	697	585	352	403	103	414
ADAMTS7_CCDS32303.1_ex22_15:79092825-79092848:+_5-5	ADAMTS7	498	236	702	509	471	605	510	505	271	342	256
ADAMTS7_CCDS32303.1_ex9_15:79064105-79064128:-_5-1	ADAMTS7	799	916	1381	1129	1287	1228	1615	612	552	881	753
ADAMTS7_CCDS32303.1_ex9_15:79064126-79064149:+_5-2	ADAMTS7	1231	1668	1508	1314	2187	1497	2074	1011	1159	1004	1042
ADAMTS8_CCDS41732.1_ex6_11:130286869-130286892:-_5-1	ADAMTS8	550	363	520	516	451	317	463	283	336	398	195
ADAMTS8_CCDS41732.1_ex7_11:130289049-130289072:-_5-2	ADAMTS8	423	335	501	317	574	525	729	466	289	320	285
ADAMTS8_CCDS41732.1_ex8_11:130297460-130297483:-_5-3	ADAMTS8	828	974	992	999	1017	893	548	634	668	412	359
ADAMTS8_CCDS41732.1_ex8_11:130297539-130297562:+_5-4	ADAMTS8	1022	893	1333	1058	1265	1148	1675	749	640	560	731
ADAMTS8_CCDS41732.1_ex8_11:130297925-130297948:-_5-5	ADAMTS8	659	874	1087	966	674	699	875	502	434	298	445
ADAMTS9_CCDS2903.1_ex37_3:64672353-64672376:+_5-1	ADAMTS9	1074	1171	1175	1063	1346	1035	872	635	603	618	607
ADAMTS9_CCDS2903.1_ex37_3:64672393-64672416:+_5-2	ADAMTS9	759	869	1024	645	664	828	925	349	583	345	258
ADAMTS9_CCDS2903.1_ex37_3:64672536-64672559:+_5-3	ADAMTS9	444	408	512	528	415	447	612	242	293	104	247
ADAMTS9_CCDS2903.1_ex37_3:64672579-64672602:+_5-4	ADAMTS9	677	1054	1215	987	888	804	1315	872	637	568	565
ADAMTS9_CCDS2903.1_ex37_3:64672605-64672628:+_5-5	ADAMTS9	959	441	524	549	513	508	200	297	300	229	152
ADAMTSL1_CCDS47954.1_ex1_9:18504883-18504906:-_5-1	ADAMTSL1	382	239	213	199	311	251	410	306	210	175	73
ADAMTSL1_CCDS47954.1_ex3_9:18574175-18574198:-_5-2	ADAMTSL1	450	362	433	507	500	485	334	196	258	169	116
ADAMTSL1_CCDS47954.1_ex4_9:18622270-18622293:+_5-3	ADAMTSL1	192	211	274	159	153	154	68	76	97	68	22
ADAMTSL1_CCDS47954.1_ex4_9:18622320-18622343:-_5-4	ADAMTSL1	1329	2172	2534	2519	2479	2301	2593	1756	1603	1170	1593
ADAMTSL1_CCDS47954.1_ex4_9:18622347-18622370:-_5-5	ADAMTSL1	607	1258	1056	1268	949	1096	878	824	656	513	349
ADAMTSL2_CCDS6976.1_ex3_9:136404947-136404970:-_5-1	ADAMTSL2	857	747	636	915	846	993	497	397	382	227	290
ADAMTSL2_CCDS6976.1_ex5_9:136405999-136406022:-_5-2	ADAMTSL2	801	643	1029	818	1020	903	725	420	424	535	615
ADAMTSL2_CCDS6976.1_ex5_9:136406081-136406104:-_5-3	ADAMTSL2	1146	1131	1026	1343	1366	1332	1179	916	510	523	516
ADAMTSL2_CCDS6976.1_ex6_9:136409653-136409676:+_5-4	ADAMTSL2	914	930	939	898	948	859	1557	714	701	324	648
ADAMTSL2_CCDS6976.1_ex9_9:136420673-136420696:+_5-5	ADAMTSL2	795	670	767	838	713	475	743	508	370	247	326
ADAMTSL3_CCDS10326.1_ex1_15:84373235-84373258:-_5-1	ADAMTSL3	321	228	211	113	302	253	153	151	150	142	29
ADAMTSL3_CCDS10326.1_ex12_15:84566626-84566649:-_5-3	ADAMTSL3	473	469	889	568	630	451	501	354	339	190	166
ADAMTSL3_CCDS10326.1_ex14_15:84582075-84582098:+_5-4	ADAMTSL3	636	671	494	577	666	647	603	419	358	270	425
ADAMTSL3_CCDS10326.1_ex17_15:84611697-84611720:-_5-5	ADAMTSL3	672	627	731	553	742	536	314	438	438	231	488
ADAMTSL3_CCDS10326.1_ex7_15:84539605-84539628:-_5-2	ADAMTSL3	277	247	149	215	188	325	220	150	102	124	64
ADAMTSL4_CCDS30852.1_ex2_1:150525663-150525686:-_5-1	ADAMTSL4	475	209	153	147	351	210	312	67	59	37	140
ADAMTSL4_CCDS30852.1_ex3_1:150526260-150526283:-_5-2	ADAMTSL4	601	391	595	547	776	727	615	217	240	241	213
ADAMTSL4_CCDS30852.1_ex3_1:150526419-150526442:+_5-3	ADAMTSL4	443	230	244	205	169	127	198	117	52	131	181
ADAMTSL4_CCDS30852.1_ex4_1:150526872-150526895:-_5-4	ADAMTSL4	687	654	394	571	730	459	685	208	184	229	199
ADAMTSL4_CCDS30852.1_ex5_1:150527956-150527979:+_5-5	ADAMTSL4	118	67	46	114	28	30	65	28	60	15	94
ADAMTSL5_CCDS12071.1_ex4_19:1507571-1507594:-_5-1	ADAMTSL5	484	395	354	209	342	153	19	292	236	186	187
ADAMTSL5_CCDS12071.1_ex4_19:1507616-1507639:+_5-2	ADAMTSL5	800	760	519	500	596	494	860	418	404	263	389
ADAMTSL5_CCDS12071.1_ex5_19:1507995-1508018:-_5-3	ADAMTSL5	493	434	420	312	387	296	569	503	220	223	257
ADAMTSL5_CCDS12071.1_ex5_19:1508100-1508123:-_5-4	ADAMTSL5	906	578	686	721	691	556	370	573	836	422	782
ADAMTSL5_CCDS12071.1_ex9_19:1510704-1510727:-_5-5	ADAMTSL5	591	797	687	591	729	692	559	639	513	440	565
ADAP1_CCDS5318.1_ex5_7:943836-943859:+_5-1	ADAP1	717	1197	1667	1851	1214	1047	1461	1033	849	615	533
ADAP1_CCDS5318.1_ex5_7:943876-943899:+_5-2	ADAP1	569	1020	1307	1164	977	856	939	688	346	313	527
ADAP1_CCDS5318.1_ex6_7:944797-944820:-_5-3	ADAP1	599	460	453	390	414	341	704	226	152	183	239
ADAP1_CCDS5318.1_ex7_7:959643-959666:-_5-4	ADAP1	294	534	666	430	656	487	363	268	318	210	267
ADAP1_CCDS5318.1_ex7_7:959661-959684:-_5-5	ADAP1	382	383	428	313	460	456	323	138	199	248	145
ADAP2_CCDS11261.1_ex1_17:29250066-29250089:+_5-1	ADAP2	358	46	28	71	187	199	128	154	64	75	110
ADAP2_CCDS11261.1_ex3_17:29258927-29258950:+_5-2	ADAP2	189	233	215	209	291	207	220	111	128	130	345
ADAP2_CCDS11261.1_ex4_17:29261192-29261215:+_5-3	ADAP2	363	464	228	287	320	296	221	83	204	120	212
ADAP2_CCDS11261.1_ex5_17:29271969-29271992:+_5-4	ADAP2	70	86	43	41	67	25	43	76	11	20	15
ADAP2_CCDS11261.1_ex5_17:29272043-29272066:-_5-5	ADAP2	84	176	169	129	193	220	132	104	55	45	77
ADAR_CCDS1071.1_ex12_1:154570948-154570971:-_5-1	ADAR	502	558	522	719	703	716	410	136	160	182	460
ADAR_CCDS1071.1_ex12_1:154571029-154571052:+_5-2	ADAR	637	330	556	434	461	405	473	111	171	172	269
ADAR_CCDS1071.1_ex13_1:154573559-154573582:+_5-3	ADAR	941	1344	1356	1281	1481	996	1482	783	785	858	681
ADAR_CCDS1071.1_ex13_1:154573584-154573607:+_5-4	ADAR	823	506	452	418	767	422	541	201	196	247	364
ADAR_CCDS1071.1_ex13_1:154573633-154573656:+_5-5	ADAR	474	244	343	259	264	185	220	101	60	120	170
ADARB1_CCDS33589.1_ex1_21:46596181-46596204:-_5-1	ADARB1	297	216	329	212	168	137	414	304	143	311	162
ADARB1_CCDS33589.1_ex1_21:46596304-46596327:-_5-2	ADARB1	692	596	503	427	776	689	955	486	318	279	413
ADARB1_CCDS33589.1_ex1_21:46596330-46596353:+_5-3	ADARB1	858	1044	1745	1751	1030	793	678	430	489	400	322
ADARB1_CCDS33589.1_ex1_21:46596401-46596424:+_5-4	ADARB1	1150	895	1119	1079	1194	1232	1140	888	695	596	514
ADARB1_CCDS33589.1_ex2_21:46600312-46600335:-_5-5	ADARB1	844	994	787	751	901	625	691	509	538	416	558
ADARB2_CCDS7058.1_ex7_10:1405351-1405374:+_5-1	ADARB2	1341	1393	1481	1252	1614	1345	1527	1195	900	888	888
ADARB2_CCDS7058.1_ex7_10:1405459-1405482:+_5-2	ADARB2	1440	1895	2168	2322	2055	1893	1655	1328	1380	944	1278
ADARB2_CCDS7058.1_ex7_10:1405639-1405662:+_5-3	ADARB2	438	372	379	452	344	396	479	208	156	128	158
ADARB2_CCDS7058.1_ex7_10:1405818-1405841:+_5-4	ADARB2	206	291	320	316	424	486	630	376	228	112	267
ADARB2_CCDS7058.1_ex7_10:1405853-1405876:-_5-5	ADARB2	517	718	553	774	572	625	636	282	435	383	234
ADAT1_CCDS10922.1_ex4_16:75646651-75646674:-_5-1	ADAT1	202	46	37	44	130	122	137	65	91	8	22
ADAT1_CCDS10922.1_ex4_16:75646727-75646750:+_5-2	ADAT1	505	465	300	435	446	529	504	188	330	188	256
ADAT1_CCDS10922.1_ex5_16:75651031-75651054:+_5-3	ADAT1	330	350	515	486	737	690	840	234	346	211	324
ADAT1_CCDS10922.1_ex7_16:75654170-75654193:-_5-4	ADAT1	193	156	108	131	175	133	213	121	98	65	114
ADAT1_CCDS10922.1_ex8_16:75654526-75654549:+_5-5	ADAT1	1226	934	1283	1140	917	1004	1324	674	782	623	805
ADAT2_CCDS43511.1_ex2_6:143753721-143753744:+_5-1	ADAT2	540	541	691	379	837	492	951	262	308	148	340
ADAT2_CCDS43511.1_ex2_6:143753736-143753759:-_5-2	ADAT2	378	592	455	717	779	817	579	353	254	367	159
ADAT2_CCDS43511.1_ex3_6:143754955-143754978:+_5-3	ADAT2	229	146	75	80	191	189	134	40	82	21	150
ADAT2_CCDS43511.1_ex3_6:143755006-143755029:-_5-4	ADAT2	250	292	442	146	167	270	50	95	151	182	199
ADAT2_CCDS43511.1_ex3_6:143755056-143755079:-_5-5	ADAT2	162	100	106	80	228	171	237	64	68	70	73
ADAT3_CCDS12076.2_ex0_19:1912180-1912203:-_5-1	ADAT3	526	677	682	474	1005	541	384	256	340	284	344
ADAT3_CCDS12076.2_ex0_19:1912331-1912354:-_5-2	ADAT3	1115	1601	1316	947	2071	1281	840	423	982	741	921
ADAT3_CCDS12076.2_ex0_19:1912532-1912555:-_5-3	ADAT3	421	112	264	154	229	185	275	147	220	142	224
ADAT3_CCDS12076.2_ex0_19:1912590-1912613:-_5-4	ADAT3	993	1162	875	787	1425	709	1150	630	768	819	860
ADAT3_CCDS12076.2_ex0_19:1912683-1912706:-_5-5	ADAT3	578	171	165	95	272	83	121	27	96	14	171
ADC_CCDS375.1_ex2_1:33557683-33557706:-_5-1	ADC	691	1000	1422	1308	1517	1391	1821	742	583	526	712
ADC_CCDS375.1_ex2_1:33557709-33557732:-_5-2	ADC	384	265	199	222	128	281	582	108	200	95	251
ADC_CCDS375.1_ex3_1:33558927-33558950:-_5-3	ADC	559	547	621	398	624	477	640	293	238	249	428
ADC_CCDS375.1_ex4_1:33560144-33560167:-_5-4	ADC	245	399	195	351	703	584	900	214	246	149	172
ADC_CCDS375.1_ex4_1:33560205-33560228:+_5-5	ADC	415	820	708	866	734	352	644	374	350	226	160
ADCK1_CCDS45144.1_ex0_14:78285417-78285440:+_5-1	ADCK1	905	576	652	640	836	608	423	310	373	416	460
ADCK1_CCDS45144.1_ex0_14:78285438-78285461:+_5-2	ADCK1	514	371	306	175	356	230	249	249	169	147	187
ADCK1_CCDS45144.1_ex2_14:78353447-78353470:-_5-3	ADCK1	414	511	303	411	471	467	323	172	228	195	275
ADCK1_CCDS45144.1_ex2_14:78353531-78353554:+_5-4	ADCK1	364	112	273	226	160	337	166	206	193	277	184
ADCK1_CCDS45144.1_ex3_14:78365472-78365495:-_5-5	ADCK1	327	454	440	382	396	322	346	181	239	258	110
ADCK2_CCDS5861.1_ex0_7:140373221-140373244:+_5-1	ADCK2	522	671	398	574	556	694	459	461	256	385	419
ADCK2_CCDS5861.1_ex0_7:140373313-140373336:-_5-2	ADCK2	795	711	525	507	578	399	472	306	231	158	527
ADCK2_CCDS5861.1_ex0_7:140373591-140373614:-_5-3	ADCK2	769	915	1091	888	887	775	866	551	602	365	404
ADCK2_CCDS5861.1_ex0_7:140373672-140373695:+_5-4	ADCK2	772	784	880	870	1019	645	433	528	533	586	546
ADCK2_CCDS5861.1_ex0_7:140373765-140373788:-_5-5	ADCK2	19	0	0	0	0	32	0	16	2	0	19
ADCK3_CCDS1557.1_ex1_1:227152871-227152894:-_5-1	ADCK3	823	1115	1039	773	831	1128	893	362	473	392	354
ADCK3_CCDS1557.1_ex1_1:227152892-227152915:-_5-2	ADCK3	216	287	272	263	312	118	110	143	128	127	118
ADCK3_CCDS1557.1_ex2_1:227153418-227153441:-_5-3	ADCK3	879	1021	1428	1234	1319	943	1450	641	854	457	508
ADCK3_CCDS1557.1_ex4_1:227169806-227169829:+_5-4	ADCK3	569	811	718	940	899	848	753	483	303	215	287
ADCK3_CCDS1557.1_ex6_1:227170619-227170642:-_5-5	ADCK3	963	857	1055	817	939	892	510	525	482	366	743
ADCK4_CCDS12562.1_ex11_19:41220010-41220033:-_5-3	ADCK4	654	731	777	858	754	881	770	331	338	434	584
ADCK4_CCDS12562.1_ex12_19:41220169-41220192:+_5-4	ADCK4	577	624	525	802	544	562	491	205	211	146	254
ADCK4_CCDS12562.1_ex12_19:41220214-41220237:-_5-5	ADCK4	531	366	268	346	465	254	391	58	165	181	332
ADCK4_CCDS12562.1_ex7_19:41209733-41209756:-_5-1	ADCK4	602	497	422	515	720	631	880	410	326	265	300
ADCK4_CCDS12562.1_ex8_19:41211014-41211037:+_5-2	ADCK4	1008	662	968	831	1309	1419	1628	470	529	323	520
ADCK5_CCDS34965.1_ex2_8:145608314-145608337:+_5-1	ADCK5	642	466	689	806	854	594	739	478	343	257	488
ADCK5_CCDS34965.1_ex2_8:145608347-145608370:-_5-2	ADCK5	987	693	926	1001	978	830	1347	678	820	593	654
ADCK5_CCDS34965.1_ex3_8:145615896-145615919:-_5-3	ADCK5	606	465	401	374	398	410	604	263	330	195	229
ADCK5_CCDS34965.1_ex3_8:145615917-145615940:-_5-4	ADCK5	273	244	359	207	238	268	280	223	130	163	68
ADCK5_CCDS34965.1_ex4_8:145616191-145616214:-_5-5	ADCK5	572	388	296	337	746	597	573	466	475	171	303
ADCY1_CCDS34631.1_ex0_7:45614455-45614478:+_5-1	ADCY1	467	237	292	485	483	376	438	190	299	148	310
ADCY1_CCDS34631.1_ex0_7:45614606-45614629:+_5-2	ADCY1	312	247	344	301	290	338	458	308	310	198	240
ADCY1_CCDS34631.1_ex4_7:45688273-45688296:-_5-3	ADCY1	806	690	764	698	611	584	593	326	418	374	408
ADCY1_CCDS34631.1_ex6_7:45699696-45699719:+_5-4	ADCY1	599	864	656	770	684	515	965	689	465	407	300
ADCY1_CCDS34631.1_ex6_7:45699769-45699792:-_5-5	ADCY1	1092	1202	1234	1293	1673	1461	1324	886	680	584	1124
ADCY10_CCDS1265.1_ex15_1:167823575-167823598:+_5-1	ADCY10	454	384	642	613	260	259	182	146	237	120	187
ADCY10_CCDS1265.1_ex16_1:167825503-167825526:+_5-2	ADCY10	548	569	552	354	564	662	358	160	201	341	226
ADCY10_CCDS1265.1_ex16_1:167825614-167825637:+_5-3	ADCY10	187	101	84	230	261	218	263	88	85	87	57
ADCY10_CCDS1265.1_ex21_1:167847821-167847844:-_5-4	ADCY10	292	341	248	253	303	355	415	48	140	77	313
ADCY10_CCDS1265.1_ex24_1:167852801-167852824:+_5-5	ADCY10	554	289	329	520	589	299	541	197	209	103	217
ADCY2_CCDS3872.2_ex1_5:7414729-7414752:-_5-1	ADCY2	0	0	0	0	0	0	0	0	0	0	0
ADCY2_CCDS3872.2_ex2_5:7520950-7520973:-_5-2	ADCY2	514	178	553	463	507	652	627	399	298	356	460
ADCY2_CCDS3872.2_ex5_5:7695914-7695937:-_5-3	ADCY2	774	636	1056	753	760	447	412	425	625	286	443
ADCY2_CCDS3872.2_ex8_5:7707851-7707874:+_5-4	ADCY2	51	36	57	51	28	17	0	76	19	52	45
ADCY2_CCDS3872.2_ex9_5:7709390-7709413:-_5-5	ADCY2	958	707	1078	1028	1385	983	1214	796	794	414	746
ADCY3_CCDS1715.1_ex13_2:25059799-25059822:-_5-1	ADCY3	391	373	248	480	314	366	604	236	187	123	269
ADCY3_CCDS1715.1_ex15_2:25062791-25062814:-_5-2	ADCY3	1099	906	949	1172	985	946	1256	1073	804	508	855
ADCY3_CCDS1715.1_ex16_2:25064227-25064250:+_5-3	ADCY3	663	542	442	560	299	704	536	286	344	311	268
ADCY3_CCDS1715.1_ex18_2:25065130-25065153:+_5-4	ADCY3	189	177	91	92	157	229	83	119	26	40	56
ADCY3_CCDS1715.1_ex20_2:25141347-25141370:-_5-5	ADCY3	745	780	900	847	621	1101	684	609	576	431	608
ADCY4_CCDS9627.1_ex13_14:24795345-24795368:+_5-1	ADCY4	653	541	433	530	492	622	315	620	404	365	415
ADCY4_CCDS9627.1_ex18_14:24799401-24799424:+_5-2	ADCY4	660	791	819	864	852	543	982	409	501	482	358
ADCY4_CCDS9627.1_ex19_14:24800276-24800299:-_5-3	ADCY4	574	119	341	171	206	126	392	232	240	306	123
ADCY4_CCDS9627.1_ex23_14:24802053-24802076:+_5-4	ADCY4	567	127	280	359	480	244	442	174	326	183	193
ADCY4_CCDS9627.1_ex24_14:24803731-24803754:-_5-5	ADCY4	1126	693	792	561	752	540	811	450	281	263	311
ADCY5_CCDS3022.1_ex11_3:123038577-123038600:+_5-1	ADCY5	658	861	599	707	765	677	908	309	427	226	419
ADCY5_CCDS3022.1_ex14_3:123046562-123046585:-_5-2	ADCY5	287	372	539	353	388	289	323	170	123	68	183
ADCY5_CCDS3022.1_ex15_3:123047631-123047654:+_5-3	ADCY5	636	450	656	535	806	599	704	495	422	273	404
ADCY5_CCDS3022.1_ex16_3:123049814-123049837:+_5-4	ADCY5	165	130	152	125	204	232	103	98	94	71	131
ADCY5_CCDS3022.1_ex18_3:123066707-123066730:+_5-5	ADCY5	841	898	1100	1109	992	1128	714	429	568	412	623
ADCY6_CCDS8767.1_ex20_12:49176375-49176398:-_5-1	ADCY6	536	438	418	365	255	361	220	118	109	185	272
ADCY6_CCDS8767.1_ex20_12:49176435-49176458:+_5-2	ADCY6	459	488	324	346	562	492	359	168	290	220	336
ADCY6_CCDS8767.1_ex20_12:49176817-49176840:+_5-3	ADCY6	532	590	686	645	771	661	336	440	429	371	444
ADCY6_CCDS8767.1_ex20_12:49176998-49177021:-_5-4	ADCY6	678	445	795	533	542	490	413	389	428	324	320
ADCY6_CCDS8767.1_ex20_12:49177073-49177096:+_5-5	ADCY6	454	424	588	666	394	633	238	281	222	154	237
ADCY7_CCDS10741.1_ex1_16:50324528-50324551:+_5-1	ADCY7	461	548	416	443	436	379	355	337	171	134	232
ADCY7_CCDS10741.1_ex4_16:50327317-50327340:+_5-2	ADCY7	765	1046	1162	995	914	703	869	469	513	478	566
ADCY7_CCDS10741.1_ex6_16:50332891-50332914:-_5-3	ADCY7	1041	1252	1346	1303	1261	1337	937	747	744	361	623
ADCY7_CCDS10741.1_ex8_16:50334986-50335009:+_5-4	ADCY7	548	801	915	816	754	602	567	487	450	331	345
ADCY7_CCDS10741.1_ex9_16:50338433-50338456:-_5-5	ADCY7	957	1477	1663	1880	1154	990	1439	599	506	512	726
ADCY8_CCDS6363.1_ex11_8:131916232-131916255:-_5-1	ADCY8	102	64	87	117	142	122	23	55	48	49	77
ADCY8_CCDS6363.1_ex15_8:131964112-131964135:-_5-2	ADCY8	506	166	531	427	453	259	170	232	265	209	173
ADCY8_CCDS6363.1_ex17_8:132051759-132051782:+_5-3	ADCY8	1344	673	815	932	762	664	849	665	509	258	569
ADCY8_CCDS6363.1_ex17_8:132052127-132052150:-_5-4	ADCY8	608	349	455	525	683	581	402	353	328	248	351
ADCY8_CCDS6363.1_ex17_8:132052414-132052437:-_5-5	ADCY8	900	1544	1364	1333	1449	938	1482	745	983	574	963
ADCY9_CCDS32382.1_ex9_16:4163799-4163822:-_5-1	ADCY9	169	165	368	159	316	263	264	29	125	89	198
ADCY9_CCDS32382.1_ex9_16:4164921-4164944:-_5-2	ADCY9	983	834	1088	746	794	1112	1160	857	422	370	649
ADCY9_CCDS32382.1_ex9_16:4165002-4165025:+_5-3	ADCY9	641	509	508	660	510	425	399	367	324	247	354
ADCY9_CCDS32382.1_ex9_16:4165086-4165109:+_5-4	ADCY9	927	1150	1220	1401	1452	1161	1310	805	1003	487	599
ADCY9_CCDS32382.1_ex9_16:4165142-4165165:-_5-5	ADCY9	341	289	179	189	474	401	187	244	204	147	87
ADCYAP1_CCDS11825.1_ex1_18:907693-907716:-_5-1	ADCYAP1	519	305	681	587	686	612	543	454	329	224	282
ADCYAP1_CCDS11825.1_ex1_18:907762-907785:+_5-2	ADCYAP1	0	0	30	11	0	0	0	0	0	0	0
ADCYAP1_CCDS11825.1_ex2_18:908257-908280:+_5-3	ADCYAP1	862	725	817	771	1410	1235	1306	509	500	530	633
ADCYAP1_CCDS11825.1_ex2_18:908273-908296:-_5-4	ADCYAP1	514	363	493	609	619	693	758	218	349	197	276
ADCYAP1_CCDS11825.1_ex2_18:908334-908357:-_5-5	ADCYAP1	864	2475	3024	2968	3136	2680	3467	1667	1267	1325	1121
ADCYAP1R1_CCDS5433.1_ex2_7:31117633-31117656:+_5-1	ADCYAP1R1	986	942	952	1028	711	509	779	617	890	491	838
ADCYAP1R1_CCDS5433.1_ex2_7:31117691-31117714:+_5-2	ADCYAP1R1	397	380	460	778	764	310	293	407	331	295	340
ADCYAP1R1_CCDS5433.1_ex6_7:31124369-31124392:+_5-3	ADCYAP1R1	279	35	113	121	234	87	161	103	117	108	198
ADCYAP1R1_CCDS5433.1_ex7_7:31124960-31124983:-_5-4	ADCYAP1R1	331	426	426	353	358	592	203	290	280	171	91
ADCYAP1R1_CCDS5433.1_ex8_7:31125996-31126019:+_5-5	ADCYAP1R1	332	251	243	326	266	206	159	60	103	114	255
ADD1_CCDS3363.1_ex3_4:2895738-2895761:+_5-1	ADD1	752	526	530	490	558	467	393	505	385	207	231
ADD1_CCDS3363.1_ex4_4:2896410-2896433:-_5-2	ADD1	664	292	412	346	406	340	308	294	278	254	177
ADD1_CCDS3363.1_ex5_4:2899937-2899960:-_5-3	ADD1	784	506	350	512	894	940	796	272	428	284	405
ADD1_CCDS3363.1_ex6_4:2900176-2900199:-_5-4	ADD1	552	471	535	402	432	330	477	401	458	334	406
ADD1_CCDS3363.1_ex7_4:2900975-2900998:+_5-5	ADD1	101	74	40	55	13	39	10	16	77	11	1
ADD2_CCDS1906.1_ex11_2:70923364-70923387:+_5-1	ADD2	855	405	367	627	561	499	359	242	206	187	193
ADD2_CCDS1906.1_ex11_2:70923499-70923522:+_5-2	ADD2	292	277	273	164	259	535	285	268	136	123	176
ADD2_CCDS1906.1_ex12_2:70931458-70931481:+_5-3	ADD2	2	362	263	176	133	162	242	227	75	127	74
ADD2_CCDS1906.1_ex12_2:70931494-70931517:+_5-4	ADD2	714	1639	1910	1609	1391	1593	1918	1303	813	599	784
ADD2_CCDS1906.1_ex13_2:70933429-70933452:-_5-5	ADD2	722	487	743	396	616	678	906	374	216	239	286
ADD3_CCDS7561.1_ex2_10:111876106-111876129:-_5-1	ADD3	548	493	664	439	733	571	521	521	380	269	368
ADD3_CCDS7561.1_ex4_10:111878419-111878442:-_5-2	ADD3	276	261	394	235	224	121	113	113	187	107	168
ADD3_CCDS7561.1_ex4_10:111878446-111878469:-_5-3	ADD3	81	148	159	448	302	344	318	71	128	46	50
ADD3_CCDS7561.1_ex5_10:111878965-111878988:+_5-4	ADD3	146	80	158	184	172	153	338	82	154	98	28
ADD3_CCDS7561.1_ex5_10:111879029-111879052:+_5-5	ADD3	127	372	348	568	519	306	332	350	269	177	290
ADH1A_CCDS3648.1_ex3_4:100203682-100203705:-_5-1	ADH1A	301	89	114	186	193	233	250	44	203	51	62
ADH1A_CCDS3648.1_ex4_4:100205756-100205779:+_5-2	ADH1A	390	245	188	139	176	240	168	73	144	86	179
ADH1A_CCDS3648.1_ex5_4:100205923-100205946:-_5-3	ADH1A	713	1003	824	608	722	751	683	673	455	525	533
ADH1A_CCDS3648.1_ex6_4:100208090-100208113:-_5-4	ADH1A	426	212	292	248	192	209	176	136	229	136	228
ADH1A_CCDS3648.1_ex7_4:100208716-100208739:+_5-5	ADH1A	112	241	203	284	250	264	425	96	189	123	87
ADH1B_CCDS34033.1_ex4_4:100237053-100237076:-_5-1	ADH1B	445	505	481	409	317	320	800	252	172	185	248
ADH1B_CCDS34033.1_ex4_4:100237119-100237142:-_5-2	ADH1B	775	368	637	363	378	531	546	192	263	184	512
ADH1B_CCDS34033.1_ex4_4:100237255-100237278:+_5-3	ADH1B	558	320	258	345	401	372	289	157	175	150	274
ADH1B_CCDS34033.1_ex5_4:100237422-100237445:-_5-4	ADH1B	793	567	552	459	570	955	1023	521	504	349	610
ADH1B_CCDS34033.1_ex5_4:100237440-100237463:+_5-5	ADH1B	293	101	151	258	210	184	36	117	149	241	40
ADH4_CCDS34032.1_ex4_4:100057812-100057835:+_5-1	ADH4	206	404	325	323	191	356	626	255	189	208	157
ADH4_CCDS34032.1_ex5_4:100060217-100060240:+_5-2	ADH4	173	98	173	219	79	107	63	78	52	45	33
ADH4_CCDS34032.1_ex5_4:100060262-100060285:+_5-3	ADH4	19	0	31	19	5	27	97	44	54	40	22
ADH4_CCDS34032.1_ex6_4:100062693-100062716:+_5-4	ADH4	454	260	138	316	260	202	523	174	110	80	127
ADH4_CCDS34032.1_ex6_4:100062741-100062764:+_5-5	ADH4	554	443	557	486	647	435	330	215	281	177	384
ADH5_CCDS47111.1_ex4_4:99998062-99998085:-_5-5	ADH5	49	74	58	70	73	84	58	105	116	27	42
ADH5_CCDS47111.1_ex6_4:100003190-100003213:+_5-2	ADH5	182	117	57	107	373	129	92	151	244	137	378
ADH5_CCDS47111.1_ex6_4:100003237-100003260:+_5-3	ADH5	308	174	167	114	208	237	105	74	43	127	152
ADH6_CCDS3647.1_ex2_4:100130074-100130097:-_5-1	ADH6	271	309	368	299	161	235	193	157	210	190	66
ADH6_CCDS3647.1_ex3_4:100131250-100131273:+_5-2	ADH6	425	195	201	91	100	165	298	152	171	109	127
ADH6_CCDS3647.1_ex5_4:100134846-100134869:-_5-3	ADH6	97	26	20	39	4	42	54	32	12	38	23
ADH6_CCDS3647.1_ex5_4:100134890-100134913:-_5-4	ADH6	742	796	1087	868	969	1020	1722	494	424	251	580
ADH6_CCDS3647.1_ex6_4:100137316-100137339:-_5-5	ADH6	232	148	206	114	195	184	443	192	151	67	81
ADH7_CCDS34034.1_ex4_4:100349039-100349062:-_5-1	ADH7	257	307	458	390	456	395	255	210	352	142	154
ADH7_CCDS34034.1_ex4_4:100349131-100349154:-_5-2	ADH7	422	361	426	639	716	660	702	400	300	192	243
ADH7_CCDS34034.1_ex5_4:100349238-100349261:+_5-3	ADH7	376	499	530	351	738	329	381	391	200	122	258
ADH7_CCDS34034.1_ex5_4:100349264-100349287:-_5-4	ADH7	429	312	177	421	384	380	578	248	177	195	188
ADH7_CCDS34034.1_ex6_4:100349699-100349722:-_5-5	ADH7	763	636	714	752	753	648	901	481	466	385	275
ADHFE1_CCDS6190.2_ex4_8:67356894-67356917:-_5-1	ADHFE1	613	600	449	569	582	571	552	337	363	292	223
ADHFE1_CCDS6190.2_ex5_8:67357461-67357484:+_5-2	ADHFE1	301	280	316	295	393	456	257	212	153	160	130
ADHFE1_CCDS6190.2_ex5_8:67357506-67357529:+_5-3	ADHFE1	474	245	193	177	283	200	188	86	150	106	162
ADHFE1_CCDS6190.2_ex6_8:67359512-67359535:+_5-4	ADHFE1	155	97	67	211	94	101	131	60	31	22	100
ADHFE1_CCDS6190.2_ex7_8:67361168-67361191:-_5-5	ADHFE1	570	340	419	438	512	301	714	174	176	175	181
ADI1_CCDS1653.1_ex1_2:3504646-3504669:+_5-1	ADI1	541	342	350	347	660	357	710	436	395	220	274
ADI1_CCDS1653.1_ex1_2:3504745-3504768:-_5-2	ADI1	19	0	53	19	23	139	90	30	106	84	40
ADI1_CCDS1653.1_ex2_2:3517642-3517665:+_5-3	ADI1	60	150	231	201	293	380	127	255	181	169	108
ADI1_CCDS1653.1_ex2_2:3517674-3517697:-_5-4	ADI1	302	180	80	188	110	118	9	69	159	62	72
ADI1_CCDS1653.1_ex3_2:3523141-3523164:-_5-5	ADI1	694	477	455	446	513	690	968	434	326	282	353
ADIG_CCDS54461.1_ex0_20:37209972-37209995:+_5-1	ADIG	229	135	191	168	245	127	262	172	166	146	190
ADIG_CCDS54461.1_ex0_20:37209995-37210018:+_5-2	ADIG	359	324	256	203	368	328	294	152	79	132	110
ADIG_CCDS54461.1_ex1_20:37214657-37214680:+_5-3	ADIG	420	444	539	383	624	464	490	281	333	343	354
ADIG_CCDS54461.1_ex1_20:37214686-37214709:+_5-4	ADIG	570	374	546	318	408	525	597	281	284	287	221
ADIG_CCDS54461.1_ex1_20:37214712-37214735:-_5-5	ADIG	946	979	789	997	736	778	788	743	481	423	278
ADIPOQ_CCDS3284.1_ex0_3:186571002-186571025:-_5-1	ADIPOQ	852	991	1123	1177	1462	1869	1699	770	690	752	387
ADIPOQ_CCDS3284.1_ex1_3:186571968-186571991:+_5-2	ADIPOQ	38	77	83	105	76	62	55	91	162	57	69
ADIPOQ_CCDS3284.1_ex1_3:186572028-186572051:-_5-3	ADIPOQ	399	627	500	439	375	509	382	350	343	224	373
ADIPOQ_CCDS3284.1_ex1_3:186572142-186572165:-_5-4	ADIPOQ	192	32	120	116	150	151	80	134	79	33	58
ADIPOQ_CCDS3284.1_ex1_3:186572178-186572201:+_5-5	ADIPOQ	847	1039	1473	1354	1297	1193	1418	725	679	550	595
ADIPOR1_CCDS1430.1_ex4_1:202915555-202915578:+_5-1	ADIPOR1	434	204	423	265	385	331	153	290	155	188	239
ADIPOR1_CCDS1430.1_ex4_1:202915589-202915612:-_5-2	ADIPOR1	184	106	96	98	254	238	277	88	158	321	64
ADIPOR1_CCDS1430.1_ex4_1:202915615-202915638:+_5-3	ADIPOR1	419	400	353	363	439	397	557	208	288	192	169
ADIPOR1_CCDS1430.1_ex4_1:202915658-202915681:-_5-4	ADIPOR1	295	439	295	274	345	599	619	173	237	113	120
ADIPOR1_CCDS1430.1_ex4_1:202915727-202915750:-_5-5	ADIPOR1	284	468	289	261	701	400	448	387	312	162	369
ADIPOR2_CCDS8511.1_ex1_12:1882072-1882095:-_5-1	ADIPOR2	216	140	138	215	257	186	143	72	174	118	26
ADIPOR2_CCDS8511.1_ex2_12:1887011-1887034:+_5-2	ADIPOR2	489	363	229	267	281	287	126	308	226	142	312
ADIPOR2_CCDS8511.1_ex2_12:1887047-1887070:+_5-3	ADIPOR2	190	293	114	101	267	87	159	246	150	75	46
ADIPOR2_CCDS8511.1_ex2_12:1887087-1887110:-_5-4	ADIPOR2	343	91	297	168	177	249	214	172	200	190	75
ADIPOR2_CCDS8511.1_ex3_12:1889629-1889652:-_5-5	ADIPOR2	423	286	176	134	306	263	217	291	229	243	80
ADIRF_CCDS7381.1_ex1_10:88729975-88729998:+_5-1	ADIRF	866	809	645	756	691	579	575	346	309	264	341
ADIRF_CCDS7381.1_ex1_10:88729998-88730021:-_5-2	ADIRF	1517	1802	1615	1551	1975	1609	1406	1256	1168	753	886
ADIRF_CCDS7381.1_ex2_10:88730232-88730255:-_5-3	ADIRF	537	473	331	431	377	232	253	143	194	190	335
ADIRF_CCDS7381.1_ex2_10:88730247-88730270:-_5-4	ADIRF	859	702	503	701	1254	1208	924	497	443	471	451
ADIRF_CCDS7381.1_ex2_10:88730265-88730288:-_5-5	ADIRF	597	754	505	542	726	783	424	206	273	208	376
ADK_CCDS55716.1_ex3_10:76074446-76074469:+_5-1	ADK	338	61	84	81	328	232	162	131	101	146	129
ADK_CCDS55716.1_ex4_10:76153993-76154016:-_5-2	ADK	260	183	128	176	312	136	78	148	204	281	57
ADK_CCDS55716.1_ex4_10:76154039-76154062:+_5-3	ADK	617	280	316	235	444	325	63	249	247	153	310
ADK_CCDS55716.1_ex5_10:76158230-76158253:-_5-4	ADK	178	111	44	34	169	119	17	130	75	102	101
ADK_CCDS55716.1_ex5_10:76158278-76158301:+_5-5	ADK	98	63	38	24	18	90	30	84	30	11	34
ADM_CCDS7801.1_ex1_11:10327499-10327522:+_5-1	ADM	661	571	800	520	628	504	976	260	326	231	600
ADM_CCDS7801.1_ex1_11:10327542-10327565:-_5-2	ADM	934	1412	1122	1118	1569	1116	1178	915	741	865	718
ADM_CCDS7801.1_ex1_11:10327555-10327578:+_5-3	ADM	1104	981	1452	1400	1672	1528	1313	854	918	786	729
ADM_CCDS7801.1_ex1_11:10327583-10327606:-_5-4	ADM	719	705	863	810	1055	809	1353	401	722	475	622
ADM_CCDS7801.1_ex2_11:10327892-10327915:-_5-5	ADM	692	706	650	526	496	385	501	401	365	228	341
ADM2_CCDS33682.1_ex0_22:50920364-50920387:+_5-1	ADM2	571	759	765	904	744	659	571	392	484	351	421
ADM2_CCDS33682.1_ex1_22:50921047-50921070:-_5-2	ADM2	784	750	842	1051	1311	952	844	579	669	397	604
ADM2_CCDS33682.1_ex1_22:50921064-50921087:+_5-3	ADM2	2178	2902	3648	3369	3392	2922	3898	2044	1767	1390	1903
ADM2_CCDS33682.1_ex1_22:50921103-50921126:-_5-4	ADM2	552	853	836	647	1062	840	909	586	472	289	533
ADM2_CCDS33682.1_ex1_22:50921151-50921174:+_5-5	ADM2	181	118	194	143	137	197	76	99	156	133	103
ADM5_CCDS46146.1_ex1_19:50193389-50193412:+_5-1	ADM5	1073	1645	2080	2019	1540	1410	1418	983	735	742	754
ADM5_CCDS46146.1_ex1_19:50193407-50193430:-_5-2	ADM5	725	572	454	418	694	440	412	344	496	270	345
ADM5_CCDS46146.1_ex1_19:50193425-50193448:-_5-3	ADM5	546	204	158	139	300	190	307	131	107	126	113
ADM5_CCDS46146.1_ex1_19:50193507-50193530:-_5-4	ADM5	419	305	534	362	339	153	416	271	238	235	271
ADM5_CCDS46146.1_ex1_19:50193563-50193586:+_5-5	ADM5	1357	1575	1105	1064	1306	1325	1345	962	703	723	864
ADNP_CCDS13433.1_ex0_20:49509755-49509778:+_5-1	ADNP	36	70	70	35	12	6	1	96	76	51	12
ADNP_CCDS13433.1_ex0_20:49510108-49510131:-_5-2	ADNP	504	653	419	505	908	723	551	345	595	221	258
ADNP_CCDS13433.1_ex0_20:49510441-49510464:+_5-3	ADNP	226	88	83	136	191	69	27	209	139	88	66
ADNP_CCDS13433.1_ex0_20:49510599-49510622:+_5-4	ADNP	684	461	493	281	550	449	196	532	433	392	417
ADNP_CCDS13433.1_ex0_20:49510830-49510853:+_5-5	ADNP	885	805	695	823	991	744	930	709	732	440	676
ADNP2_CCDS32853.1_ex2_18:77893683-77893706:-_5-1	ADNP2	917	556	646	606	495	832	592	466	390	440	452
ADNP2_CCDS32853.1_ex2_18:77893973-77893996:-_5-2	ADNP2	230	193	175	208	349	190	236	131	151	89	210
ADNP2_CCDS32853.1_ex2_18:77894424-77894447:-_5-3	ADNP2	690	252	488	785	556	490	380	329	596	415	442
ADNP2_CCDS32853.1_ex2_18:77894469-77894492:+_5-4	ADNP2	1065	787	803	736	979	953	584	536	648	535	425
ADNP2_CCDS32853.1_ex2_18:77894775-77894798:+_5-5	ADNP2	457	157	451	240	360	392	180	128	163	245	158
ADO_CCDS7266.2_ex0_10:64564899-64564922:-_5-1	ADO	445	525	559	560	574	793	701	379	341	333	160
ADO_CCDS7266.2_ex0_10:64565001-64565024:-_5-2	ADO	856	868	710	787	1020	812	1085	344	325	249	369
ADO_CCDS7266.2_ex0_10:64565080-64565103:+_5-3	ADO	489	505	566	661	351	638	532	184	346	182	173
ADO_CCDS7266.2_ex0_10:64565113-64565136:+_5-4	ADO	711	708	813	662	899	538	848	444	386	244	449
ADO_CCDS7266.2_ex0_10:64565215-64565238:+_5-5	ADO	490	616	663	494	520	456	316	250	213	271	403
ADORA1_CCDS1434.1_ex0_1:203098161-203098184:+_5-1	ADORA1	357	424	378	352	273	201	203	219	210	127	212
ADORA1_CCDS1434.1_ex0_1:203098289-203098312:-_5-2	ADORA1	323	248	163	228	212	148	181	136	64	45	150
ADORA1_CCDS1434.1_ex0_1:203098302-203098325:-_5-3	ADORA1	620	555	576	603	717	444	585	261	531	276	335
ADORA1_CCDS1434.1_ex1_1:203134397-203134420:+_5-4	ADORA1	307	185	172	272	217	129	431	182	139	92	75
ADORA1_CCDS1434.1_ex1_1:203134486-203134509:+_5-5	ADORA1	408	349	515	431	308	454	443	241	146	189	175
ADORA2A_CCDS13826.1_ex0_22:24829516-24829539:+_5-1	ADORA2A	927	1156	1632	1446	1274	1132	1460	903	921	554	658
ADORA2A_CCDS13826.1_ex0_22:24829565-24829588:-_5-2	ADORA2A	740	1101	866	777	802	704	575	608	537	277	389
ADORA2A_CCDS13826.1_ex1_22:24836555-24836578:+_5-3	ADORA2A	550	384	624	456	690	674	833	564	467	343	232
ADORA2A_CCDS13826.1_ex1_22:24836649-24836672:+_5-4	ADORA2A	336	453	504	546	283	218	85	335	301	175	99
ADORA2A_CCDS13826.1_ex1_22:24836668-24836691:+_5-5	ADORA2A	398	350	382	556	269	227	381	235	229	97	82
ADORA2B_CCDS11173.1_ex0_17:15848837-15848860:+_5-1	ADORA2B	902	1212	1481	1659	1837	1542	1763	683	878	617	794
ADORA2B_CCDS11173.1_ex0_17:15848854-15848877:-_5-2	ADORA2B	656	791	545	565	1065	775	514	209	347	121	213
ADORA2B_CCDS11173.1_ex1_17:15878063-15878086:+_5-3	ADORA2B	565	825	464	539	563	569	440	249	365	185	301
ADORA2B_CCDS11173.1_ex1_17:15878235-15878258:-_5-4	ADORA2B	285	400	687	564	486	809	499	227	213	190	263
ADORA2B_CCDS11173.1_ex1_17:15878303-15878326:+_5-5	ADORA2B	650	568	1148	867	692	674	658	434	392	310	395
ADORA3_CCDS41369.1_ex3_1:112031373-112031396:-_12-1	ADORA3	629	492	507	547	550	416	403	272	304	248	385
ADORA3_CCDS41369.1_ex3_1:112031411-112031434:-_12-2	ADORA3	452	311	285	253	205	205	140	49	58	81	157
ADORA3_CCDS41369.1_ex3_1:112031458-112031481:-_12-3	ADORA3	186	110	121	68	183	149	176	117	99	132	61
ADORA3_CCDS41369.1_ex3_1:112031517-112031540:+_12-4	ADORA3	430	311	488	696	486	571	469	449	389	189	114
ADORA3_CCDS41369.1_ex3_1:112031542-112031565:-_12-5	ADORA3	165	63	8	61	128	99	219	81	35	15	22
ADORA3_CCDS41369.1_ex3_1:112031595-112031618:-_12-6	ADORA3	498	475	344	446	443	538	294	239	261	132	369
ADORA3_CCDS41369.1_ex5_1:112106455-112106478:+_12-12	ADORA3	775	707	274	542	626	570	138	492	259	326	454
ADORA3_CCDS838.1_ex5_1:112045753-112045776:-_12-10	ADORA3	650	850	758	894	987	792	826	447	399	517	406
ADORA3_CCDS838.1_ex5_1:112045807-112045830:-_12-11	ADORA3	685	374	433	464	311	350	291	183	272	124	294
ADORA3_CCDS839.1_ex0_1:112042939-112042962:+_12-7	ADORA3	557	315	413	274	134	289	486	201	228	125	323
ADORA3_CCDS839.1_ex0_1:112043089-112043112:+_12-8	ADORA3	510	394	419	486	313	242	412	311	205	125	180
ADORA3_CCDS839.1_ex0_1:112043167-112043190:-_12-9	ADORA3	61	181	161	175	40	64	69	159	25	47	35
ADPGK_CCDS42057.1_ex2_15:73048702-73048725:+_5-1	ADPGK	1198	728	1216	1016	822	670	883	743	756	471	564
ADPGK_CCDS42057.1_ex2_15:73048739-73048762:+_5-2	ADPGK	810	1103	946	959	740	897	693	339	544	352	263
ADPGK_CCDS42057.1_ex3_15:73052845-73052868:-_5-3	ADPGK	722	741	717	800	518	546	370	351	378	442	578
ADPGK_CCDS42057.1_ex6_15:73075831-73075854:+_5-4	ADPGK	651	531	748	780	795	660	708	384	490	330	393
ADPGK_CCDS42057.1_ex6_15:73075854-73075877:+_5-5	ADPGK	1109	1048	863	1403	1440	1386	1279	804	871	653	677
ADPRH_CCDS2990.1_ex0_3:119301105-119301128:+_5-1	ADPRH	443	260	332	312	475	267	400	180	231	99	265
ADPRH_CCDS2990.1_ex0_3:119301139-119301162:+_5-2	ADPRH	663	354	502	603	439	386	449	203	252	142	293
ADPRH_CCDS2990.1_ex0_3:119301177-119301200:+_5-3	ADPRH	373	348	510	405	224	232	369	191	96	214	264
ADPRH_CCDS2990.1_ex1_3:119305236-119305259:-_5-4	ADPRH	839	1207	1261	1194	864	723	778	431	355	443	339
ADPRH_CCDS2990.1_ex1_3:119305286-119305309:+_5-5	ADPRH	345	173	181	204	181	153	149	130	185	71	105
ADPRHL1_CCDS9535.1_ex3_13:114083355-114083378:-_5-1	ADPRHL1	629	567	675	489	474	411	387	418	288	330	377
ADPRHL1_CCDS9535.1_ex3_13:114083371-114083394:+_5-2	ADPRHL1	525	684	710	569	951	872	834	410	424	360	401
ADPRHL1_CCDS9535.1_ex4_13:114088129-114088152:-_5-3	ADPRHL1	1165	828	950	866	1177	835	872	826	690	608	601
ADPRHL1_CCDS9535.1_ex5_13:114098738-114098761:-_5-4	ADPRHL1	79	89	173	118	110	27	74	21	52	28	35
ADPRHL1_CCDS9535.1_ex5_13:114098761-114098784:-_5-5	ADPRHL1	976	927	695	697	906	850	417	604	709	527	684
ADPRHL2_CCDS402.1_ex0_1:36554638-36554661:-_5-1	ADPRHL2	332	289	264	442	193	321	292	201	192	201	93
ADPRHL2_CCDS402.1_ex1_1:36556919-36556942:+_5-2	ADPRHL2	604	651	731	639	986	629	431	399	535	382	482
ADPRHL2_CCDS402.1_ex2_1:36557332-36557355:-_5-3	ADPRHL2	179	190	265	233	125	174	8	62	75	32	61
ADPRHL2_CCDS402.1_ex2_1:36557391-36557414:-_5-4	ADPRHL2	576	249	296	247	264	320	372	211	319	179	237
ADPRHL2_CCDS402.1_ex3_1:36557505-36557528:-_5-5	ADPRHL2	247	257	167	219	158	300	52	97	149	85	98
ADPRM_CCDS11159.2_ex0_17:10608361-10608384:-_5-1	ADPRM	878	1087	981	1147	720	401	580	495	519	450	344
ADPRM_CCDS11159.2_ex0_17:10608397-10608420:+_5-2	ADPRM	145	106	257	133	216	213	239	85	126	45	54
ADPRM_CCDS11159.2_ex0_17:10608517-10608540:+_5-3	ADPRM	95	160	292	327	123	141	143	55	187	60	81
ADPRM_CCDS11159.2_ex0_17:10608544-10608567:+_5-4	ADPRM	160	280	239	243	459	257	51	185	265	165	156
ADPRM_CCDS11159.2_ex0_17:10608702-10608725:-_5-5	ADPRM	114	110	39	50	130	224	365	51	83	90	21
ADRA1A_CCDS34869.1_ex2_8:26721958-26721981:+_5-1	ADRA1A	846	934	753	925	1141	813	1104	778	511	573	397
ADRA1A_CCDS34869.1_ex2_8:26721991-26722014:-_5-2	ADRA1A	1118	2414	2125	2323	2491	2230	2692	1312	1352	1035	957
ADRA1A_CCDS34869.1_ex2_8:26722060-26722083:-_5-3	ADRA1A	558	521	479	416	680	492	578	313	283	251	460
ADRA1A_CCDS34869.1_ex2_8:26722210-26722233:-_5-4	ADRA1A	360	477	220	343	277	280	174	142	149	157	115
ADRA1A_CCDS34869.1_ex2_8:26722320-26722343:+_5-5	ADRA1A	505	415	352	276	493	348	380	227	194	154	89
ADRA1B_CCDS4347.1_ex0_5:159344210-159344233:-_5-1	ADRA1B	419	473	456	346	377	409	246	136	183	117	255
ADRA1B_CCDS4347.1_ex0_5:159344316-159344339:-_5-2	ADRA1B	608	648	897	811	704	631	709	432	422	319	365
ADRA1B_CCDS4347.1_ex0_5:159344469-159344492:+_5-3	ADRA1B	571	734	684	697	707	535	640	291	555	574	416
ADRA1B_CCDS4347.1_ex0_5:159344554-159344577:-_5-4	ADRA1B	396	243	245	290	240	270	155	183	141	265	419
ADRA1B_CCDS4347.1_ex0_5:159344676-159344699:+_5-5	ADRA1B	315	525	538	436	545	305	490	165	162	111	212
ADRA1D_CCDS13079.1_ex1_20:4228757-4228780:+_5-1	ADRA1D	856	1017	921	779	838	632	1037	495	482	464	449
ADRA1D_CCDS13079.1_ex1_20:4228862-4228885:+_5-2	ADRA1D	646	414	375	308	250	203	310	354	295	220	373
ADRA1D_CCDS13079.1_ex1_20:4228967-4228990:-_5-3	ADRA1D	898	1418	1661	1259	1185	1283	1397	768	924	642	825
ADRA1D_CCDS13079.1_ex1_20:4229078-4229101:-_5-4	ADRA1D	1026	960	1316	1242	1467	1941	1207	1104	725	804	665
ADRA1D_CCDS13079.1_ex1_20:4229341-4229364:-_5-5	ADRA1D	960	1533	1659	1464	1586	1185	1582	1246	823	947	893
ADRA2A_CCDS7569.2_ex0_10:112837968-112837991:-_5-1	ADRA2A	330	380	361	321	458	395	258	108	229	97	190
ADRA2A_CCDS7569.2_ex0_10:112838091-112838114:+_5-2	ADRA2A	556	657	1085	772	1031	765	809	380	348	326	288
ADRA2A_CCDS7569.2_ex0_10:112838107-112838130:+_5-3	ADRA2A	548	511	581	628	428	523	590	226	317	214	177
ADRA2A_CCDS7569.2_ex0_10:112838188-112838211:+_5-4	ADRA2A	588	451	767	771	784	761	1004	492	510	295	502
ADRA2A_CCDS7569.2_ex0_10:112838354-112838377:-_5-5	ADRA2A	1169	1017	1105	1318	1425	1405	1264	889	708	572	949
ADRA2B_CCDS56129.1_ex0_2:96781203-96781226:+_5-1	ADRA2B	758	487	604	521	750	657	673	317	193	190	345
ADRA2B_CCDS56129.1_ex0_2:96781278-96781301:+_5-2	ADRA2B	1114	575	494	488	870	652	926	376	348	321	646
ADRA2B_CCDS56129.1_ex0_2:96781430-96781453:+_5-3	ADRA2B	529	548	674	476	487	482	334	427	317	184	268
ADRA2B_CCDS56129.1_ex0_2:96781467-96781490:+_5-4	ADRA2B	338	381	381	391	442	344	288	191	194	238	249
ADRA2B_CCDS56129.1_ex0_2:96781629-96781652:-_5-5	ADRA2B	866	1324	1476	1344	1659	1436	1580	992	858	916	755
ADRA2C_CCDS47004.1_ex0_4:3768419-3768442:+_5-1	ADRA2C	156	65	86	52	72	13	36	50	94	70	43
ADRA2C_CCDS47004.1_ex0_4:3768776-3768799:+_5-2	ADRA2C	2	0	0	0	24	0	0	0	14	0	0
ADRA2C_CCDS47004.1_ex0_4:3768830-3768853:-_5-3	ADRA2C	670	568	551	571	638	652	694	343	437	164	248
ADRA2C_CCDS47004.1_ex0_4:3768937-3768960:+_5-4	ADRA2C	495	523	658	719	642	637	443	542	308	406	373
ADRA2C_CCDS47004.1_ex0_4:3769103-3769126:+_5-5	ADRA2C	453	892	641	845	974	860	544	527	462	238	558
ADRB1_CCDS7586.1_ex0_10:115804377-115804400:-_5-1	ADRB1	640	1303	957	1034	925	907	1538	461	631	490	511
ADRB1_CCDS7586.1_ex0_10:115804467-115804490:-_5-2	ADRB1	595	583	694	924	729	640	896	547	518	368	530
ADRB1_CCDS7586.1_ex0_10:115804535-115804558:+_5-3	ADRB1	578	436	497	579	457	315	208	286	305	177	188
ADRB1_CCDS7586.1_ex0_10:115804564-115804587:-_5-4	ADRB1	413	426	793	747	588	702	656	297	439	236	254
ADRB1_CCDS7586.1_ex0_10:115804596-115804619:-_5-5	ADRB1	415	934	624	610	566	418	860	511	514	356	270
ADRB2_CCDS4292.1_ex0_5:148206507-148206530:+_5-1	ADRB2	735	377	569	770	531	926	1075	225	227	224	236
ADRB2_CCDS4292.1_ex0_5:148206563-148206586:-_5-2	ADRB2	527	666	662	452	613	661	262	217	366	209	160
ADRB2_CCDS4292.1_ex0_5:148206656-148206679:-_5-3	ADRB2	447	613	735	692	494	731	408	348	270	171	280
ADRB2_CCDS4292.1_ex0_5:148206726-148206749:+_5-4	ADRB2	0	0	0	0	0	0	0	0	0	0	0
ADRB2_CCDS4292.1_ex0_5:148206762-148206785:-_5-5	ADRB2	739	569	650	546	575	591	675	217	333	254	505
ADRB3_CCDS6099.1_ex1_8:37823440-37823463:+_5-1	ADRB3	931	1379	1429	1191	1111	826	1551	759	773	464	765
ADRB3_CCDS6099.1_ex1_8:37823468-37823491:+_5-2	ADRB3	533	675	450	626	533	659	534	304	476	145	153
ADRB3_CCDS6099.1_ex1_8:37823542-37823565:+_5-3	ADRB3	500	429	473	501	543	603	699	227	252	203	439
ADRB3_CCDS6099.1_ex1_8:37823593-37823616:-_5-4	ADRB3	988	670	873	814	508	615	561	319	350	269	312
ADRB3_CCDS6099.1_ex1_8:37823750-37823773:+_5-5	ADRB3	478	453	363	340	255	153	556	212	195	120	106
ADRBK1_CCDS8156.1_ex10_11:67049395-67049418:-_5-5	ADRBK1	305	280	300	235	247	259	266	98	139	121	179
ADRBK1_CCDS8156.1_ex3_11:67046947-67046970:+_5-1	ADRBK1	125	64	144	76	117	144	135	126	109	70	170
ADRBK1_CCDS8156.1_ex5_11:67047335-67047358:-_5-2	ADRBK1	724	390	427	369	527	439	725	369	398	230	277
ADRBK1_CCDS8156.1_ex6_11:67048198-67048221:-_5-3	ADRBK1	644	370	536	357	602	496	346	279	269	256	305
ADRBK1_CCDS8156.1_ex7_11:67048586-67048609:+_5-4	ADRBK1	1070	1628	1720	1735	1766	1545	1887	797	1076	993	965
ADRBK2_CCDS13832.1_ex1_22:26000339-26000362:-_5-1	ADRBK2	541	471	474	580	447	484	528	190	251	283	136
ADRBK2_CCDS13832.1_ex10_22:26083499-26083522:-_5-4	ADRBK2	542	421	386	416	384	575	298	235	255	289	192
ADRBK2_CCDS13832.1_ex10_22:26083522-26083545:-_5-5	ADRBK2	308	292	316	363	232	266	144	161	370	249	238
ADRBK2_CCDS13832.1_ex3_22:26057577-26057600:-_5-2	ADRBK2	530	523	524	431	532	427	580	518	319	328	300
ADRBK2_CCDS13832.1_ex7_22:26070424-26070447:+_5-3	ADRBK2	354	172	257	325	216	177	417	252	180	163	131
ADRM1_CCDS13496.1_ex0_20:60878740-60878763:+_5-1	ADRM1	355	155	210	136	296	106	114	172	297	162	123
ADRM1_CCDS13496.1_ex0_20:60878809-60878832:+_5-2	ADRM1	266	91	129	91	121	99	86	139	135	68	92
ADRM1_CCDS13496.1_ex1_20:60879532-60879555:+_5-3	ADRM1	443	163	363	277	403	440	623	152	188	238	246
ADRM1_CCDS13496.1_ex1_20:60879568-60879591:-_5-4	ADRM1	1382	915	1025	865	1152	1083	1491	1038	1027	740	1077
ADRM1_CCDS13496.1_ex3_20:60881759-60881782:+_5-5	ADRM1	955	1915	1662	1904	1966	1749	1827	816	777	691	728
ADSL_CCDS14001.1_ex0_22:40742659-40742682:+_5-1	ADSL	308	30	5	7	32	0	0	34	19	12	21
ADSL_CCDS14001.1_ex3_22:40750255-40750278:-_5-2	ADSL	281	142	13	4	45	14	12	6	26	9	12
ADSL_CCDS14001.1_ex3_22:40750276-40750299:-_5-3	ADSL	603	143	53	14	151	75	48	11	47	11	41
ADSL_CCDS14001.1_ex3_22:40750297-40750320:-_5-4	ADSL	276	198	154	75	122	32	1	18	101	32	107
ADSL_CCDS14001.1_ex4_22:40754960-40754983:+_5-5	ADSL	365	148	42	64	24	30	140	8	112	36	223
ADSS_CCDS1624.1_ex10_1:244600167-244600190:-_5-3	ADSS	159	48	33	3	70	26	14	0	6	6	25
ADSS_CCDS1624.1_ex11_1:244600984-244601007:+_5-4	ADSS	19	0	14	2	39	0	4	15	5	18	34
ADSS_CCDS1624.1_ex12_1:244614987-244615010:-_5-5	ADSS	28	0	0	0	9	0	0	0	2	0	0
ADSS_CCDS1624.1_ex7_1:244587312-244587335:+_5-1	ADSS	123	73	0	0	20	36	0	2	8	0	29
ADSS_CCDS1624.1_ex9_1:244595883-244595906:-_5-2	ADSS	267	137	147	228	254	382	98	170	163	171	147
ADSSL1_CCDS9990.1_ex1_14:105201350-105201373:+_5-1	ADSSL1	371	336	503	480	490	374	334	423	306	275	351
ADSSL1_CCDS9990.1_ex1_14:105201438-105201461:-_5-2	ADSSL1	579	994	1337	1308	1923	1549	1955	811	797	784	490
ADSSL1_CCDS9990.1_ex3_14:105205706-105205729:-_5-3	ADSSL1	307	189	154	119	197	127	51	79	86	39	83
ADSSL1_CCDS9990.1_ex4_14:105206081-105206104:+_5-4	ADSSL1	395	497	219	343	243	306	299	215	317	215	161
ADSSL1_CCDS9990.1_ex5_14:105206935-105206958:+_5-5	ADSSL1	207	315	258	160	167	73	74	154	121	93	102
ADTRP_CCDS4521.1_ex3_6:11766562-11766585:+_5-1	ADTRP	102	174	289	185	155	142	114	136	63	77	25
ADTRP_CCDS4521.1_ex4_6:11768470-11768493:+_5-2	ADTRP	307	213	282	295	411	390	549	206	243	115	263
ADTRP_CCDS4521.1_ex4_6:11768498-11768521:-_5-3	ADTRP	972	954	1157	1050	830	634	1100	519	553	504	553
ADTRP_CCDS4521.1_ex4_6:11768591-11768614:-_5-4	ADTRP	302	232	366	427	463	144	225	272	157	99	192
ADTRP_CCDS4521.1_ex5_6:11778863-11778886:-_5-5	ADTRP	408	481	641	780	671	532	978	212	397	65	283
AEBP1_CCDS5476.1_ex0_7:44144360-44144383:+_5-1	AEBP1	407	209	245	183	244	219	211	132	191	126	283
AEBP1_CCDS5476.1_ex0_7:44144447-44144470:-_5-2	AEBP1	1033	1191	1238	1569	1196	1389	1768	859	833	831	434
AEBP1_CCDS5476.1_ex10_7:44149887-44149910:-_5-5	AEBP1	571	336	584	562	384	497	601	354	173	179	269
AEBP1_CCDS5476.1_ex2_7:44147037-44147060:+_5-3	AEBP1	254	186	247	246	327	261	336	96	188	129	83
AEBP1_CCDS5476.1_ex3_7:44147260-44147283:+_5-4	AEBP1	689	546	541	628	815	749	1394	251	367	303	290
AEBP2_CCDS44841.1_ex1_12:19615569-19615592:-_5-1	AEBP2	488	444	370	383	376	398	478	225	157	150	224
AEBP2_CCDS44841.1_ex1_12:19615584-19615607:+_5-2	AEBP2	557	197	225	213	374	305	151	142	253	110	251
AEBP2_CCDS44841.1_ex1_12:19615615-19615638:+_5-3	AEBP2	55	111	100	161	235	194	388	26	53	60	65
AEBP2_CCDS44841.1_ex2_12:19626223-19626246:-_5-4	AEBP2	416	694	614	574	538	449	202	224	268	142	138
AEBP2_CCDS44841.1_ex3_12:19646794-19646817:-_5-5	AEBP2	791	710	929	739	712	557	727	527	503	482	409
AEN_CCDS10344.1_ex0_15:89169633-89169656:-_5-1	AEN	254	225	136	147	165	221	534	173	164	119	189
AEN_CCDS10344.1_ex0_15:89169804-89169827:-_5-2	AEN	1387	1001	1065	1143	1499	1179	1331	1142	1064	684	874
AEN_CCDS10344.1_ex0_15:89169829-89169852:-_5-3	AEN	505	155	279	308	275	397	652	379	177	174	128
AEN_CCDS10344.1_ex0_15:89169894-89169917:-_5-4	AEN	655	460	576	505	720	932	697	424	615	389	613
AEN_CCDS10344.1_ex1_15:89172542-89172565:-_5-5	AEN	921	288	556	378	445	309	318	135	271	162	367
AES_CCDS12101.1_ex1_19:3054123-3054146:+_5-1	AES	581	376	320	278	392	380	470	231	272	135	355
AES_CCDS12101.1_ex2_19:3055684-3055707:-_5-2	AES	515	277	161	230	332	141	114	205	195	206	124
AES_CCDS12101.1_ex2_19:3055697-3055720:-_5-3	AES	275	125	128	78	84	117	209	88	179	78	117
AES_CCDS12101.1_ex4_19:3057723-3057746:+_5-4	AES	740	688	540	513	940	730	468	309	614	361	583
AES_CCDS12101.1_ex5_19:3061186-3061209:+_5-5	AES	864	888	1181	1011	1280	1186	1215	728	508	404	619
AFAP1_CCDS3397.1_ex11_4:7840309-7840332:-_5-3	AFAP1	363	210	427	396	456	433	516	244	240	204	196
AFAP1_CCDS3397.1_ex12_4:7845045-7845068:+_5-4	AFAP1	473	316	382	515	242	240	479	306	229	124	192
AFAP1_CCDS3397.1_ex13_4:7857244-7857267:+_5-5	AFAP1	287	290	266	339	447	247	249	191	163	131	189
AFAP1_CCDS3397.1_ex7_4:7802348-7802371:-_5-1	AFAP1	452	1443	1307	1198	1388	1433	1618	766	808	521	914
AFAP1_CCDS3397.1_ex8_4:7811327-7811350:+_5-2	AFAP1	688	865	915	899	1083	675	925	518	599	506	428
AFAP1L1_CCDS34274.1_ex3_5:148680777-148680800:-_5-1	AFAP1L1	865	398	1029	682	934	843	1016	369	255	289	321
AFAP1L1_CCDS34274.1_ex5_5:148685878-148685901:-_5-2	AFAP1L1	422	159	250	144	257	142	73	144	84	192	216
AFAP1L1_CCDS34274.1_ex7_5:148689545-148689568:-_5-3	AFAP1L1	659	267	590	409	637	426	367	188	205	238	256
AFAP1L1_CCDS34274.1_ex7_5:148689630-148689653:-_5-4	AFAP1L1	2	413	324	259	317	227	173	66	126	97	180
AFAP1L1_CCDS34274.1_ex9_5:148695403-148695426:+_5-5	AFAP1L1	843	711	613	729	919	943	1001	609	713	357	584
AFAP1L2_CCDS31286.1_ex10_10:116068233-116068256:+_5-1	AFAP1L2	808	1062	1360	1256	1183	1606	1616	813	698	515	652
AFAP1L2_CCDS31286.1_ex11_10:116070121-116070144:+_5-2	AFAP1L2	588	693	693	619	691	523	189	473	467	265	315
AFAP1L2_CCDS31286.1_ex11_10:116070167-116070190:-_5-3	AFAP1L2	997	685	1282	906	959	829	865	473	590	429	794
AFAP1L2_CCDS31286.1_ex13_10:116075431-116075454:+_5-4	AFAP1L2	434	991	1107	1067	957	1194	1290	506	570	384	303
AFAP1L2_CCDS31286.1_ex17_10:116100364-116100387:+_5-5	AFAP1L2	200	127	72	164	122	142	249	162	75	132	89
AFF1_CCDS3616.1_ex10_4:88035619-88035642:+_5-5	AFF1	438	542	620	382	843	471	736	242	273	173	283
AFF1_CCDS3616.1_ex2_4:87968362-87968385:+_5-1	AFF1	1026	1267	1097	1245	1085	1107	1405	544	617	594	622
AFF1_CCDS3616.1_ex2_4:87968576-87968599:-_5-2	AFF1	628	655	1009	798	1006	864	1327	394	519	497	397
AFF1_CCDS3616.1_ex2_4:87968641-87968664:-_5-3	AFF1	698	473	578	612	661	431	488	291	278	325	205
AFF1_CCDS3616.1_ex9_4:88029455-88029478:-_5-4	AFF1	685	394	448	395	521	528	420	316	313	223	315
AFF2_CCDS14684.1_ex10_X:148037361-148037384:-_5-3	AFF2	780	827	751	811	1060	954	864	397	652	352	728
AFF2_CCDS14684.1_ex10_X:148037432-148037455:+_5-4	AFF2	135	79	217	148	287	168	161	81	56	55	28
AFF2_CCDS14684.1_ex10_X:148037505-148037528:-_5-5	AFF2	535	697	719	773	624	608	593	554	289	280	539
AFF2_CCDS14684.1_ex5_X:147924507-147924530:-_5-1	AFF2	58	26	15	49	67	50	0	51	30	3	110
AFF2_CCDS14684.1_ex7_X:147967498-147967521:-_5-2	AFF2	436	429	386	421	507	400	265	158	417	242	219
AFF3_CCDS33258.1_ex10_2:100210570-100210593:+_5-1	AFF3	697	292	325	272	298	269	249	311	324	140	384
AFF3_CCDS33258.1_ex10_2:100210724-100210747:-_5-2	AFF3	382	138	443	314	360	257	646	141	187	100	257
AFF3_CCDS33258.1_ex11_2:100217950-100217973:+_5-3	AFF3	766	654	419	525	613	724	691	206	236	140	503
AFF3_CCDS33258.1_ex18_2:100623253-100623276:+_5-4	AFF3	582	721	506	620	602	833	917	432	271	196	437
AFF3_CCDS33258.1_ex19_2:100623709-100623732:+_5-5	AFF3	282	207	193	197	259	197	129	154	122	79	134
AFF4_CCDS4164.1_ex10_5:132232732-132232755:-_5-1	AFF4	681	326	546	558	456	516	557	204	155	233	198
AFF4_CCDS4164.1_ex12_5:132234809-132234832:-_5-2	AFF4	256	169	223	153	174	231	60	121	128	112	83
AFF4_CCDS4164.1_ex16_5:132262855-132262878:+_5-3	AFF4	160	17	25	52	3	38	23	15	23	23	21
AFF4_CCDS4164.1_ex18_5:132269970-132269993:+_5-4	AFF4	854	1102	1227	996	1680	1111	1498	523	589	416	543
AFF4_CCDS4164.1_ex18_5:132270095-132270118:-_5-5	AFF4	447	579	738	578	728	449	537	239	328	209	292
AFG3L2_CCDS11859.1_ex10_18:12359998-12360021:-_5-3	AFG3L2	303	73	41	82	46	53	14	28	113	27	36
AFG3L2_CCDS11859.1_ex11_18:12363799-12363822:-_5-4	AFG3L2	364	135	98	40	181	176	37	84	50	59	84
AFG3L2_CCDS11859.1_ex12_18:12367091-12367114:-_5-5	AFG3L2	404	274	237	192	299	256	85	156	148	141	167
AFG3L2_CCDS11859.1_ex8_18:12356731-12356754:+_5-1	AFG3L2	484	0	0	3	74	33	0	18	43	36	61
AFG3L2_CCDS11859.1_ex9_18:12358897-12358920:+_5-2	AFG3L2	689	1191	1914	1994	348	320	380	175	150	64	138
AFM_CCDS3557.1_ex3_4:74351751-74351774:-_5-1	AFM	123	279	283	261	157	117	138	267	86	191	72
AFM_CCDS3557.1_ex4_4:74352743-74352766:+_5-2	AFM	525	759	519	522	512	540	459	498	270	313	343
AFM_CCDS3557.1_ex4_4:74352797-74352820:+_5-3	AFM	433	170	198	264	188	242	112	189	265	187	158
AFM_CCDS3557.1_ex6_4:74354454-74354477:+_5-4	AFM	499	717	423	598	274	151	309	255	141	93	118
AFM_CCDS3557.1_ex7_4:74357790-74357813:-_5-5	AFM	3	23	19	128	23	52	2	18	3	19	53
AFMID_CCDS32750.2_ex1_17:76187074-76187097:+_5-1	AFMID	732	744	446	739	1256	916	1261	429	346	265	248
AFMID_CCDS32750.2_ex2_17:76198621-76198644:+_5-2	AFMID	404	571	579	593	470	390	938	493	320	491	222
AFMID_CCDS32750.2_ex2_17:76198664-76198687:-_5-3	AFMID	551	334	805	658	353	604	180	172	160	248	213
AFMID_CCDS32750.2_ex4_17:76200757-76200780:+_5-4	AFMID	1377	1426	2147	1556	2140	1774	1507	1043	941	1046	1051
AFMID_CCDS32750.2_ex4_17:76200786-76200809:-_5-5	AFMID	191	92	144	167	52	83	267	89	48	57	150
AFP_CCDS3556.1_ex2_4:74303981-74304004:-_5-1	AFP	1	56	16	13	0	3	80	0	1	43	1
AFP_CCDS3556.1_ex2_4:74304001-74304024:+_5-2	AFP	93	202	88	94	60	13	69	23	15	23	81
AFP_CCDS3556.1_ex3_4:74306444-74306467:-_5-3	AFP	311	240	174	209	181	121	240	152	191	120	149
AFP_CCDS3556.1_ex4_4:74308045-74308068:-_5-4	AFP	126	28	44	20	77	34	30	10	66	31	120
AFP_CCDS3556.1_ex6_4:74310784-74310807:-_5-5	AFP	399	514	332	448	390	253	379	273	277	220	238
AFTPH_CCDS1878.1_ex0_2:64778754-64778777:+_5-1	AFTPH	483	216	353	270	666	253	129	321	307	177	264
AFTPH_CCDS1878.1_ex0_2:64778970-64778993:+_5-2	AFTPH	837	1061	1154	1120	1071	1064	1225	734	855	573	617
AFTPH_CCDS1878.1_ex0_2:64779139-64779162:+_5-3	AFTPH	67	41	51	76	30	38	127	49	39	25	1
AFTPH_CCDS1878.1_ex0_2:64779585-64779608:+_5-4	AFTPH	401	237	359	387	523	360	751	392	393	106	138
AFTPH_CCDS1878.1_ex0_2:64779946-64779969:-_5-5	AFTPH	51	80	131	78	39	32	20	47	60	35	37
AGA_CCDS3829.1_ex4_4:178358623-178358646:-_5-1	AGA	77	100	94	86	60	54	43	71	120	18	40
AGA_CCDS3829.1_ex6_4:178360728-178360751:-_5-2	AGA	236	375	314	262	262	305	194	200	148	120	54
AGA_CCDS3829.1_ex6_4:178360765-178360788:-_5-3	AGA	348	321	493	492	373	331	258	202	128	153	112
AGA_CCDS3829.1_ex7_4:178361558-178361581:-_5-4	AGA	565	575	354	463	589	479	242	200	300	173	228
AGA_CCDS3829.1_ex8_4:178363401-178363424:-_5-5	AGA	358	363	352	247	362	177	433	121	238	113	120
AGAP1_CCDS2514.1_ex1_2:236617820-236617843:+_5-1	AGAP1	798	916	871	844	932	861	1094	795	637	394	329
AGAP1_CCDS2514.1_ex4_2:236653334-236653357:+_5-2	AGAP1	836	854	868	920	1134	1304	1305	843	875	619	689
AGAP1_CCDS2514.1_ex4_2:236653400-236653423:-_5-3	AGAP1	137	108	106	152	79	32	93	86	47	60	33
AGAP1_CCDS2514.1_ex5_2:236659000-236659023:+_5-4	AGAP1	855	996	1096	951	921	814	637	737	552	401	472
AGAP1_CCDS2514.1_ex5_2:236659018-236659041:+_5-5	AGAP1	562	575	628	536	699	660	646	509	365	306	234
AGAP2_CCDS44932.1_ex13_12:58126639-58126662:-_5-1	AGAP2	690	188	304	170	336	109	190	180	170	136	402
AGAP2_CCDS44932.1_ex13_12:58126694-58126717:+_5-2	AGAP2	631	424	559	358	369	539	322	377	259	157	342
AGAP2_CCDS44932.1_ex14_12:58127944-58127967:-_5-3	AGAP2	743	371	414	296	453	448	170	204	232	205	416
AGAP2_CCDS44932.1_ex15_12:58128124-58128147:-_5-4	AGAP2	496	417	217	315	384	423	423	132	148	105	297
AGAP2_CCDS44932.1_ex17_12:58129150-58129173:-_5-5	AGAP2	794	549	558	829	757	740	889	436	268	359	391
AGAP3_CCDS43681.1_ex1_7:150813913-150813936:-_9-1	AGAP3	216	45	81	28	124	27	62	53	47	116	41
AGAP3_CCDS43681.1_ex2_7:150814195-150814218:-_9-2	AGAP3	774	709	698	571	880	960	1019	326	508	529	394
AGAP3_CCDS43681.1_ex2_7:150814218-150814241:+_9-3	AGAP3	911	609	663	421	757	631	425	572	498	532	458
AGAP3_CCDS43681.1_ex5_7:150815316-150815339:-_9-4	AGAP3	673	402	627	528	687	546	565	589	688	419	288
AGAP3_CCDS43681.1_ex5_7:150815353-150815376:-_9-5	AGAP3	609	548	398	462	362	284	499	432	258	313	218
AGAP3_CCDS43681.1_ex5_7:150815380-150815403:+_9-6	AGAP3	533	321	431	358	463	310	298	135	328	166	224
AGAP3_CCDS43681.1_ex7_7:150817067-150817090:+_9-7	AGAP3	564	648	664	641	524	533	578	201	384	463	360
AGAP3_CCDS43681.1_ex7_7:150817206-150817229:-_9-8	AGAP3	706	997	1321	815	859	919	1167	687	562	512	421
AGAP3_CCDS43681.1_ex9_7:150825666-150825689:+_9-9	AGAP3	401	668	441	378	313	439	776	417	287	274	497
AGAP5_CCDS44439.1_ex7_10:75457302-75457325:-_2-2	AGAP5	649	336	303	346	439	459	307	198	191	271	151
AGAP6_CCDS44397.1_ex7_10:51768708-51768731:-_5-3	AGAP6	1275	175	175	136	336	336	356	47	66	66	687
AGAP6_CCDS44397.1_ex7_10:51768810-51768833:-_5-5	AGAP6	298	496	366	449	425	242	536	118	147	241	303
AGAP7_CCDS41524.1_ex0_10:51465576-51465599:+_1-1	AGAP7	160	126	116	211	267	206	136	215	122	101	53
AGBL1_CCDS58398.1_ex2_15:86702235-86702258:+_5-1	AGBL1	467	254	433	339	349	539	216	63	255	174	386
AGBL1_CCDS58398.1_ex4_15:86790990-86791013:+_5-2	AGBL1	684	615	926	811	619	733	511	416	464	275	445
AGBL1_CCDS58398.1_ex5_15:86800136-86800159:-_5-3	AGBL1	740	625	957	910	953	707	953	592	610	476	416
AGBL1_CCDS58398.1_ex8_15:86807925-86807948:-_5-4	AGBL1	93	116	141	110	52	55	94	98	138	19	42
AGBL1_CCDS58398.1_ex8_15:86808032-86808055:-_5-5	AGBL1	343	400	155	189	353	348	437	144	173	138	103
AGBL2_CCDS7944.1_ex9_11:47711907-47711930:+_5-1	AGBL2	1005	452	557	680	888	710	544	606	565	379	608
AGBL2_CCDS7944.1_ex9_11:47712015-47712038:+_5-2	AGBL2	524	495	559	466	536	490	554	439	435	226	346
AGBL2_CCDS7944.1_ex9_11:47712121-47712144:-_5-3	AGBL2	779	834	681	670	745	796	1338	554	472	490	389
AGBL2_CCDS7944.1_ex9_11:47712210-47712233:+_5-4	AGBL2	102	101	302	215	287	318	321	83	71	39	43
AGBL2_CCDS7944.1_ex9_11:47712364-47712387:+_5-5	AGBL2	653	521	664	583	868	547	828	381	285	293	482
AGBL3_CCDS47718.1_ex2_7:134678268-134678291:-_5-1	AGBL3	433	342	228	232	205	92	365	144	198	151	216
AGBL3_CCDS47718.1_ex3_7:134701825-134701848:-_5-2	AGBL3	276	205	311	213	181	192	106	119	213	113	129
AGBL3_CCDS47718.1_ex5_7:134718972-134718995:+_5-3	AGBL3	329	196	201	339	239	210	256	81	166	75	253
AGBL3_CCDS47718.1_ex5_7:134719032-134719055:+_5-4	AGBL3	736	301	388	440	664	436	444	201	337	195	195
AGBL3_CCDS47718.1_ex5_7:134719649-134719672:+_5-5	AGBL3	248	242	199	191	290	131	253	246	123	159	337
AGBL4_CCDS44137.1_ex10_1:49711452-49711475:+_5-3	AGBL4	171	63	68	114	87	100	61	57	135	35	138
AGBL4_CCDS44137.1_ex11_1:50163020-50163043:-_5-4	AGBL4	1056	582	825	635	775	768	525	510	493	332	373
AGBL4_CCDS44137.1_ex11_1:50163049-50163072:-_5-5	AGBL4	206	71	158	222	203	92	146	94	100	89	60
AGBL4_CCDS44137.1_ex7_1:49128851-49128874:-_5-1	AGBL4	511	242	398	503	431	331	570	350	336	293	142
AGBL4_CCDS44137.1_ex8_1:49332861-49332884:-_5-2	AGBL4	515	382	494	525	404	352	775	235	205	122	229
AGBL5_CCDS1732.3_ex1_2:27276402-27276425:-_5-1	AGBL5	706	931	781	902	1160	712	908	448	467	337	459
AGBL5_CCDS1732.3_ex2_2:27276797-27276820:+_5-2	AGBL5	632	435	388	406	563	485	391	302	208	260	308
AGBL5_CCDS1732.3_ex3_2:27277644-27277667:-_5-3	AGBL5	462	391	554	417	442	251	702	238	229	234	221
AGBL5_CCDS1732.3_ex4_2:27278019-27278042:-_5-4	AGBL5	1151	1073	1413	1603	1554	1553	1442	682	1185	645	852
AGBL5_CCDS1732.3_ex4_2:27278106-27278129:-_5-5	AGBL5	700	510	738	510	717	685	821	407	529	374	338
AGER_CCDS4746.1_ex6_6:32150887-32150910:+_5-1	AGER	677	430	435	604	594	649	839	355	434	217	380
AGER_CCDS4746.1_ex8_6:32151325-32151348:+_5-2	AGER	468	479	487	677	850	410	408	210	331	356	249
AGER_CCDS4746.1_ex8_6:32151409-32151432:+_5-3	AGER	518	865	1023	1078	1078	904	1764	666	515	508	833
AGER_CCDS4746.1_ex8_6:32151454-32151477:+_5-4	AGER	621	222	460	531	518	802	998	397	258	137	353
AGER_CCDS4746.1_ex9_6:32151668-32151691:-_5-5	AGER	621	528	555	522	513	474	461	414	436	468	387
AGFG1_CCDS2467.1_ex0_2:228337249-228337272:-_5-1	AGFG1	803	836	754	690	686	636	368	672	375	457	321
AGFG1_CCDS2467.1_ex3_2:228388604-228388627:+_5-2	AGFG1	92	166	147	236	260	94	83	104	82	83	60
AGFG1_CCDS2467.1_ex4_2:228389481-228389504:+_5-3	AGFG1	207	365	237	361	210	287	253	211	96	127	42
AGFG1_CCDS2467.1_ex4_2:228389592-228389615:-_5-4	AGFG1	109	10	105	61	205	185	191	32	97	61	92
AGFG1_CCDS2467.1_ex6_2:228398386-228398409:+_5-5	AGFG1	244	211	315	238	338	262	338	107	167	67	38
AGFG2_CCDS5697.1_ex0_7:100137121-100137144:+_5-1	AGFG2	481	630	474	590	775	464	606	435	456	376	331
AGFG2_CCDS5697.1_ex1_7:100146458-100146481:-_5-2	AGFG2	419	173	438	336	266	216	252	366	152	306	269
AGFG2_CCDS5697.1_ex1_7:100146516-100146539:+_5-3	AGFG2	605	291	490	590	450	536	692	336	278	255	410
AGFG2_CCDS5697.1_ex3_7:100151059-100151082:-_5-4	AGFG2	58	0	0	0	39	38	0	8	27	7	11
AGFG2_CCDS5697.1_ex4_7:100151726-100151749:+_5-5	AGFG2	910	480	626	638	864	684	621	390	528	295	246
AGGF1_CCDS4035.1_ex1_5:76330251-76330274:+_5-1	AGGF1	109	198	135	127	153	73	345	101	72	23	61
AGGF1_CCDS4035.1_ex2_5:76331501-76331524:-_5-2	AGGF1	352	300	374	408	515	295	280	326	122	191	271
AGGF1_CCDS4035.1_ex4_5:76335364-76335387:+_5-3	AGGF1	132	295	125	178	480	193	610	209	96	133	164
AGGF1_CCDS4035.1_ex4_5:76335451-76335474:-_5-4	AGGF1	214	69	95	124	83	37	94	48	51	47	23
AGGF1_CCDS4035.1_ex5_5:76342206-76342229:+_5-5	AGGF1	396	299	480	249	521	402	409	188	192	134	153
AGK_CCDS5865.1_ex3_7:141301036-141301059:-_5-1	AGK	127	105	80	87	84	69	114	105	39	103	93
AGK_CCDS5865.1_ex5_7:141313956-141313979:+_5-2	AGK	389	338	368	208	194	315	86	104	154	157	135
AGK_CCDS5865.1_ex6_7:141315303-141315326:-_5-3	AGK	648	328	610	619	513	432	393	318	337	172	413
AGK_CCDS5865.1_ex6_7:141315330-141315353:+_5-4	AGK	369	312	437	282	477	298	215	134	264	248	151
AGK_CCDS5865.1_ex8_7:141333724-141333747:+_5-5	AGK	602	507	458	352	263	375	119	148	307	112	340
AGL_CCDS759.1_ex10_1:100343251-100343274:+_5-1	AGL	144	124	64	91	144	128	40	35	111	107	57
AGL_CCDS759.1_ex10_1:100343366-100343389:-_5-2	AGL	480	185	438	382	257	131	148	163	174	29	224
AGL_CCDS759.1_ex12_1:100346219-100346242:+_5-3	AGL	220	117	148	127	147	198	210	122	46	46	96
AGL_CCDS759.1_ex12_1:100346307-100346330:-_5-4	AGL	14	27	79	52	86	0	29	23	30	13	1
AGL_CCDS759.1_ex14_1:100346863-100346886:+_5-5	AGL	39	189	225	180	44	176	74	43	36	28	69
AGMAT_CCDS160.1_ex4_1:15906590-15906613:+_5-1	AGMAT	269	213	196	207	180	337	140	236	185	78	92
AGMAT_CCDS160.1_ex5_1:15909786-15909809:+_5-2	AGMAT	528	355	374	375	426	523	386	399	265	138	210
AGMAT_CCDS160.1_ex5_1:15909825-15909848:-_5-3	AGMAT	790	794	601	540	558	548	518	282	310	263	450
AGMAT_CCDS160.1_ex5_1:15909868-15909891:-_5-4	AGMAT	1004	968	922	1071	784	805	1106	375	403	399	535
AGMAT_CCDS160.1_ex6_1:15911300-15911323:+_5-5	AGMAT	421	872	763	759	884	738	596	517	588	307	270
AGMO_CCDS34604.1_ex10_7:15584395-15584418:-_5-1	AGMO	819	554	608	685	662	887	1049	495	532	519	426
AGMO_CCDS34604.1_ex10_7:15584415-15584438:-_5-2	AGMO	375	101	308	397	554	362	481	164	308	171	176
AGMO_CCDS34604.1_ex11_7:15599786-15599809:-_5-3	AGMO	448	502	651	392	755	665	617	285	226	258	185
AGMO_CCDS34604.1_ex11_7:15599804-15599827:+_5-4	AGMO	1029	499	885	913	943	794	805	495	439	576	202
AGMO_CCDS34604.1_ex11_7:15599845-15599868:-_5-5	AGMO	713	1075	1120	1174	852	860	1000	915	536	675	378
AGO1_CCDS398.1_ex1_1:36354151-36354174:+_5-1	AGO1	571	483	424	244	351	554	311	98	116	66	189
AGO1_CCDS398.1_ex2_1:36358261-36358284:-_5-2	AGO1	804	729	825	876	1027	1240	1374	450	497	387	650
AGO1_CCDS398.1_ex5_1:36359727-36359750:-_5-3	AGO1	514	405	461	572	647	668	814	131	165	180	197
AGO1_CCDS398.1_ex8_1:36367124-36367147:+_5-4	AGO1	336	325	493	630	530	287	480	183	198	60	233
AGO1_CCDS398.1_ex9_1:36367647-36367670:-_5-5	AGO1	853	924	1142	940	821	714	861	512	512	273	519
AGO2_CCDS55279.1_ex10_8:141567216-141567239:-_5-3	AGO2	418	324	378	570	716	467	375	206	194	230	183
AGO2_CCDS55279.1_ex14_8:141572593-141572616:+_5-4	AGO2	372	254	219	184	295	425	270	96	138	88	159
AGO2_CCDS55279.1_ex14_8:141572640-141572663:+_5-5	AGO2	956	1233	1264	1443	1232	1448	2228	1074	915	673	635
AGO2_CCDS55279.1_ex8_8:141566067-141566090:+_5-1	AGO2	237	224	208	228	255	350	172	160	157	225	106
AGO2_CCDS55279.1_ex9_8:141566301-141566324:+_5-2	AGO2	1149	1385	1258	1583	1280	1461	1878	752	678	593	664
AGO3_CCDS399.1_ex6_1:36474335-36474358:+_5-1	AGO3	109	126	128	63	223	330	216	209	81	115	81
AGO3_CCDS399.1_ex7_1:36474509-36474532:+_5-2	AGO3	229	57	12	112	99	44	82	71	40	83	29
AGO3_CCDS399.1_ex8_1:36475158-36475181:+_5-3	AGO3	237	113	70	125	141	120	146	27	60	30	90
AGO3_CCDS399.1_ex9_1:36479323-36479346:+_5-4	AGO3	511	507	577	457	715	578	360	352	338	281	157
AGO3_CCDS399.1_ex9_1:36479337-36479360:-_5-5	AGO3	647	371	597	311	297	303	448	128	152	118	172
AGO4_CCDS397.1_ex2_1:36288502-36288525:+_5-1	AGO4	869	1067	1231	1257	1044	1303	1183	713	810	778	674
[truncated: 88,711 more rows]
